# Supplementary material for: Full-cycle device-scale simulations of memory materials with a tailored atomic-cluster-expansion potential
Source: Nat Commun. 2025 Sep 30;16:8688. doi: 10.1038/s41467-025-63732-4 (PMC12484596; doi:10.1038/s41467-025-63732-4)
Supplement: Supplementary file 4 — Source Data [file 41467_2025_63732_MOESM4_ESM.zip]

Archive with 120 entries (114 files):
- Figure 1.xlsx
- Figure 3d.xlsx
- Figure S1.xlsx
- Figure S2.xlsx
- Figure S3d.xlsx
- Figure S4c.xlsx
- Figure S6.xlsx
- Figure S7/
- Figure S7/Figure S7a - RDF/
- Figure S7/Figure S7a - RDF/rdf_ace_023_300K.csv
- Figure S7/Figure S7a - RDF/rdf_ace_101_300K.csv
- Figure S7/Figure S7a - RDF/rdf_ace_124_300K.csv
- Figure S7/Figure S7a - RDF/rdf_ace_147_300K.csv
- Figure S7/Figure S7a - RDF/rdf_ace_225_300K.csv
- Figure S7/Figure S7a - RDF/rdf_ace_326_300K.csv
- Figure S7/Figure S7a - RDF/rdf_ace_8211_300K.csv
- Figure S7/Figure S7a - RDF/rdf_aimd_023_300K.csv
- Figure S7/Figure S7a - RDF/rdf_aimd_101_300K.csv
- Figure S7/Figure S7a - RDF/rdf_aimd_124_300K.csv
- Figure S7/Figure S7a - RDF/rdf_aimd_147_300K.csv
- Figure S7/Figure S7a - RDF/rdf_aimd_225_300K.csv
- Figure S7/Figure S7a - RDF/rdf_aimd_326_300K.csv
- Figure S7/Figure S7a - RDF/rdf_aimd_8211_300K.csv
- Figure S7/Figure S7a - RDF/rdf_gap_023_300K.csv
- Figure S7/Figure S7a - RDF/rdf_gap_101_300K.csv
- Figure S7/Figure S7a - RDF/rdf_gap_124_300K.csv
- Figure S7/Figure S7a - RDF/rdf_gap_147_300K.csv
- Figure S7/Figure S7a - RDF/rdf_gap_225_300K.csv
- Figure S7/Figure S7a - RDF/rdf_gap_326_300K.csv
- Figure S7/Figure S7a - RDF/rdf_gap_8211_300K.csv
- Figure S7/Figure S7b - ADF/
- Figure S7/Figure S7b - ADF/adf_ace_023_300K.csv
- Figure S7/Figure S7b - ADF/adf_ace_101_300K.csv
- Figure S7/Figure S7b - ADF/adf_ace_124_300K.csv
- Figure S7/Figure S7b - ADF/adf_ace_147_300K.csv
- Figure S7/Figure S7b - ADF/adf_ace_225_300K.csv
- Figure S7/Figure S7b - ADF/adf_ace_326_300K.csv
- Figure S7/Figure S7b - ADF/adf_ace_8211_300K.csv
- Figure S7/Figure S7b - ADF/adf_aimd_023_300K.csv
- Figure S7/Figure S7b - ADF/adf_aimd_101_300K.csv
- Figure S7/Figure S7b - ADF/adf_aimd_124_300K.csv
- Figure S7/Figure S7b - ADF/adf_aimd_147_300K.csv
- Figure S7/Figure S7b - ADF/adf_aimd_225_300K.csv
- Figure S7/Figure S7b - ADF/adf_aimd_326_300K.csv
- Figure S7/Figure S7b - ADF/adf_aimd_8211_300K.csv
- Figure S7/Figure S7b - ADF/adf_gap_023_300K.csv
- Figure S7/Figure S7b - ADF/adf_gap_101_300K.csv
- Figure S7/Figure S7b - ADF/adf_gap_124_300K.csv
- Figure S7/Figure S7b - ADF/adf_gap_147_300K.csv
- Figure S7/Figure S7b - ADF/adf_gap_225_300K.csv
- Figure S7/Figure S7b - ADF/adf_gap_326_300K.csv
- Figure S7/Figure S7b - ADF/adf_gap_8211_300K.csv
- Figure S7/Figure S7c - tetrahedral Ge/
- Figure S7/Figure S7c - tetrahedral Ge/tetra_fraction_ace_023_300K.csv
- Figure S7/Figure S7c - tetrahedral Ge/tetra_fraction_ace_101_300K.csv
- Figure S7/Figure S7c - tetrahedral Ge/tetra_fraction_ace_124_300K.csv
- Figure S7/Figure S7c - tetrahedral Ge/tetra_fraction_ace_147_300K.csv
- Figure S7/Figure S7c - tetrahedral Ge/tetra_fraction_ace_225_300K.csv
- Figure S7/Figure S7c - tetrahedral Ge/tetra_fraction_ace_326_300K.csv
- Figure S7/Figure S7c - tetrahedral Ge/tetra_fraction_ace_8211_300K.csv
- Figure S7/Figure S7c - tetrahedral Ge/tetra_fraction_aimd_023_300K.csv
- Figure S7/Figure S7c - tetrahedral Ge/tetra_fraction_aimd_101_300K.csv
- Figure S7/Figure S7c - tetrahedral Ge/tetra_fraction_aimd_124_300K.csv
- Figure S7/Figure S7c - tetrahedral Ge/tetra_fraction_aimd_147_300K.csv
- Figure S7/Figure S7c - tetrahedral Ge/tetra_fraction_aimd_225_300K.csv
- Figure S7/Figure S7c - tetrahedral Ge/tetra_fraction_aimd_326_300K.csv
- Figure S7/Figure S7c - tetrahedral Ge/tetra_fraction_aimd_8211_300K.csv
- Figure S7/Figure S7c - tetrahedral Ge/tetra_fraction_gap_023_300K.csv
- Figure S7/Figure S7c - tetrahedral Ge/tetra_fraction_gap_101_300K.csv
- Figure S7/Figure S7c - tetrahedral Ge/tetra_fraction_gap_124_300K.csv
- Figure S7/Figure S7c - tetrahedral Ge/tetra_fraction_gap_147_300K.csv
- Figure S7/Figure S7c - tetrahedral Ge/tetra_fraction_gap_225_300K.csv
- Figure S7/Figure S7c - tetrahedral Ge/tetra_fraction_gap_326_300K.csv
- Figure S7/Figure S7c - tetrahedral Ge/tetra_fraction_gap_8211_300K.csv
- Figure S7/Figure S7d - homopolar bonds/
- Figure S7/Figure S7d - homopolar bonds/bond_fraction_ace_023_300K.csv
- Figure S7/Figure S7d - homopolar bonds/bond_fraction_ace_101_300K.csv
- Figure S7/Figure S7d - homopolar bonds/bond_fraction_ace_124_300K.csv
- Figure S7/Figure S7d - homopolar bonds/bond_fraction_ace_147_300K.csv
- Figure S7/Figure S7d - homopolar bonds/bond_fraction_ace_225_300K.csv
- Figure S7/Figure S7d - homopolar bonds/bond_fraction_ace_326_300K.csv
- Figure S7/Figure S7d - homopolar bonds/bond_fraction_ace_8211_300K.csv
- Figure S7/Figure S7d - homopolar bonds/bond_fraction_aimd_023_300K.csv
- Figure S7/Figure S7d - homopolar bonds/bond_fraction_aimd_101_300K.csv
- Figure S7/Figure S7d - homopolar bonds/bond_fraction_aimd_124_300K.csv
- Figure S7/Figure S7d - homopolar bonds/bond_fraction_aimd_147_300K.csv
- Figure S7/Figure S7d - homopolar bonds/bond_fraction_aimd_225_300K.csv
- Figure S7/Figure S7d - homopolar bonds/bond_fraction_aimd_326_300K.csv
- Figure S7/Figure S7d - homopolar bonds/bond_fraction_aimd_8211_300K.csv
- Figure S7/Figure S7d - homopolar bonds/bond_fraction_gap_023_300K.csv
- Figure S7/Figure S7d - homopolar bonds/bond_fraction_gap_101_300K.csv
- Figure S7/Figure S7d - homopolar bonds/bond_fraction_gap_124_300K.csv
- Figure S7/Figure S7d - homopolar bonds/bond_fraction_gap_147_300K.csv
- Figure S7/Figure S7d - homopolar bonds/bond_fraction_gap_225_300K.csv
- Figure S7/Figure S7d - homopolar bonds/bond_fraction_gap_326_300K.csv
- Figure S7/Figure S7d - homopolar bonds/bond_fraction_gap_8211_300K.csv
- Figure S7/Figure S7e - Peierls distortion/
- Figure S7/Figure S7e - Peierls distortion/ALTBC_ace_023_300K.txt
- Figure S7/Figure S7e - Peierls distortion/ALTBC_ace_101_300K.txt
- Figure S7/Figure S7e - Peierls distortion/ALTBC_ace_124_300K.txt
- Figure S7/Figure S7e - Peierls distortion/ALTBC_ace_147_300K.txt
- Figure S7/Figure S7e - Peierls distortion/ALTBC_ace_225_300K.txt
- Figure S7/Figure S7e - Peierls distortion/ALTBC_ace_326_300K.txt
- Figure S7/Figure S7e - Peierls distortion/ALTBC_ace_8211_300K.txt
- Figure S7/Figure S7e - Peierls distortion/ALTBC_aimd_023_300K.txt
- Figure S7/Figure S7e - Peierls distortion/ALTBC_aimd_101_300K.txt
- Figure S7/Figure S7e - Peierls distortion/ALTBC_aimd_124_300K.txt
- Figure S7/Figure S7e - Peierls distortion/ALTBC_aimd_147_300K.txt
- Figure S7/Figure S7e - Peierls distortion/ALTBC_aimd_225_300K.txt
- Figure S7/Figure S7e - Peierls distortion/ALTBC_aimd_326_300K.txt
- Figure S7/Figure S7e - Peierls distortion/ALTBC_aimd_8211_300K.txt
- Figure S7/Figure S7e - Peierls distortion/ALTBC_gap_023_300K.txt
- Figure S7/Figure S7e - Peierls distortion/ALTBC_gap_101_300K.txt
- Figure S7/Figure S7e - Peierls distortion/ALTBC_gap_124_300K.txt
- Figure S7/Figure S7e - Peierls distortion/ALTBC_gap_147_300K.txt
- Figure S7/Figure S7e - Peierls distortion/ALTBC_gap_225_300K.txt
- Figure S7/Figure S7e - Peierls distortion/ALTBC_gap_326_300K.txt
- Figure S7/Figure S7e - Peierls distortion/ALTBC_gap_8211_300K.txt
- Figure S7/README.txt
- README.txt
