# Supplementary material for: Full-cycle device-scale simulations of memory materials with a tailored atomic-cluster-expansion potential
Source: Nat Commun. 2025 Sep 30;16:8688. doi: 10.1038/s41467-025-63732-4 (PMC12484596; doi:10.1038/s41467-025-63732-4)
Supplement: Supplementary file 4 — Source Data [file 41467_2025_63732_MOESM4_ESM.zip › Figure 1.xlsx]

## Sheet: 1c
Number of nodes on ARCHER2 (x axis)	MD steps per day of ACE-MD (y axis)	MD steps per day of GAP-MD (y axis)
1	318376	549.968
2	312652	564.643
4	310986	564.265
8	299418	548.238
16	283640	547.873
32	272611	541.759
64	256882	542.012
128	245404	547.611
256	231764	547.15
512	227802	540.638

## Sheet: 1d
Number of nodes on ARCHER2 (x axis)	MD steps per day of ACE-MD (y axis)	MD steps per day of GAP-MD (y axis)
1	32917.1	-
2	64403.5	-
4	125934	-
8	238248	435.65
16	445523	862.991
32	795754	1703.89
64	1.46376e+06	3394.32
128	2.60324e+06	6589.68
256	4.62975e+06	12311.3
512	7.96179e+06	24319.8

## Sheet: 1e
Number of atoms (x axis)	MD steps per day of ACE-MD (y axis)	MD steps per day of GAP-MD (y axis)
1000	5.33137e+07	317897
10000	1.5349e+07	42071.5
100000	2.27604e+06	4480.04
1000000	244936	451.35
10000000	25934.8	-
100000000	2605.12	-
1000000000	261.015	-
