# Supplementary material for: Full-cycle device-scale simulations of memory materials with a tailored atomic-cluster-expansion potential
Source: Nat Commun. 2025 Sep 30;16:8688. doi: 10.1038/s41467-025-63732-4 (PMC12484596; doi:10.1038/s41467-025-63732-4)
Supplement: Supplementary file 4 — Source Data [file 41467_2025_63732_MOESM4_ESM.zip › Figure 3d.xlsx]

## Sheet: 1st RESET
Time (ps)	Energy (meV per atom)		Time (ps)	N_cryst (%)
0.02	33.6126		0	95.261
0.04	33.9905		10	0.461368
0.06	34.9978		20	0.114263
0.08	36.278		30	1.17809
0.1	37.4553		40	3.55623
0.12	38.3815		50	5.35292
0.14	39.1178
0.16	39.7935
0.18	40.4975
0.2	41.2526
0.22	42.0503
0.24	42.9013
0.26	43.8245
0.28	44.7875
0.3	45.7011
0.32	46.4661
0.34	47.0429
0.36	47.4944
0.38	47.9556
0.4	48.5552
0.42	49.3543
0.44	50.2928
0.46	51.229
0.48	52.0373
0.5	52.6986
0.52	53.2919
0.54	53.9457
0.56	54.7298
0.58	55.6124
0.6	56.499
0.62	57.2873
0.64	57.9643
0.66	58.6037
0.68	59.28
0.7	60.0138
0.72	60.7932
0.74	61.6213
0.76	62.5074
0.78	63.4249
0.8	64.3111
0.82	65.1138
0.84	65.8129
0.86	66.4422
0.88	67.0789
0.9	67.8314
0.92	68.7174
0.94	69.669
0.96	70.6278
0.98	71.5424
1	72.3684
1.02	73.1106
1.04	73.8009
1.06	74.4929
1.08	75.209
1.1	75.9066
1.12	76.553
1.14	77.2026
1.16	77.9347
1.18	78.7291
1.2	79.5439
1.22	80.3614
1.24	81.1477
1.26	81.8887
1.28	82.6191
1.3	83.3655
1.32	84.1444
1.34	84.9787
1.36	85.8845
1.38	86.823
1.4	87.71
1.42	88.5214
1.44	89.3732
1.46	90.3479
1.48	91.3072
1.5	92.1398
1.52	92.9205
1.54	93.6604
1.56	94.3489
1.58	95.0852
1.6	95.8663
1.62	96.6374
1.64	97.4499
1.66	98.3124
1.68	99.2099
1.7	100.094
1.72	100.88
1.74	101.579
1.76	102.321
1.78	103.131
1.8	103.896
1.82	104.541
1.84	105.201
1.86	106.043
1.88	107.002
1.9	107.93
1.92	108.8
1.94	109.608
1.96	110.379
1.98	111.185
2	112.085
2.02	113.017
2.04	113.925
2.06	114.832
2.08	115.786
2.1	116.795
2.12	117.778
2.14	118.653
2.16	119.433
2.18	120.185
2.2	120.951
2.22	121.74
2.24	122.599
2.26	123.488
2.28	124.336
2.3	125.147
2.32	125.971
2.34	126.857
2.36	127.721
2.38	128.455
2.4	129.218
2.42	130.049
2.44	130.864
2.46	131.65
2.48	132.496
2.5	133.435
2.52	134.337
2.54	135.178
2.56	136.064
2.58	137.021
2.6	137.984
2.62	138.954
2.64	139.916
2.66	140.849
2.68	141.782
2.7	142.709
2.72	143.63
2.74	144.582
2.76	145.606
2.78	146.604
2.8	147.569
2.82	148.53
2.84	149.418
2.86	150.235
2.88	151.058
2.9	151.938
2.92	152.851
2.94	153.761
2.96	154.713
2.98	155.677
3	156.617
3.02	157.5
3.04	158.384
3.06	159.312
3.08	160.217
3.1	160.993
3.12	161.8
3.14	162.733
3.16	163.757
3.18	164.716
3.2	165.626
3.22	166.658
3.24	167.748
3.26	168.879
3.28	170.013
3.3	171.036
3.32	172.012
3.34	173.021
3.36	174.037
3.38	175.073
3.4	176.092
3.42	177.103
3.44	178.164
3.46	179.264
3.48	180.286
3.5	181.228
3.52	182.151
3.54	183.031
3.56	183.93
3.58	184.983
3.6	186.178
3.62	187.412
3.64	188.529
3.66	189.446
3.68	190.382
3.7	191.44
3.72	192.505
3.74	193.533
3.76	194.67
3.78	195.87
3.8	197.04
3.82	198.176
3.84	199.262
3.86	200.39
3.88	201.584
3.9	202.714
3.92	203.756
3.94	204.837
3.96	206.044
3.98	207.299
4	208.538
4.02	209.713
4.04	210.898
4.06	212.024
4.08	213.049
4.1	214.123
4.12	215.262
4.14	216.443
4.16	217.639
4.18	218.87
4.2	220.005
4.22	221.027
4.24	222.102
4.26	223.329
4.28	224.607
4.3	225.837
4.32	227.101
4.34	228.406
4.36	229.639
4.38	230.784
4.4	231.974
4.42	233.276
4.44	234.587
4.46	235.762
4.48	236.917
4.5	238.18
4.52	239.468
4.54	240.629
4.56	241.835
4.58	243.244
4.6	244.694
4.62	245.959
4.64	247.2
4.66	248.474
4.68	249.611
4.7	250.684
4.72	251.843
4.74	253.011
4.76	254.202
4.78	255.457
4.8	256.716
4.82	257.839
4.84	258.827
4.86	259.975
4.88	261.291
4.9	262.416
4.92	263.495
4.94	264.724
4.96	266.027
4.98	267.278
5	268.447
5.02	269.622
5.04	270.77
5.06	271.891
5.08	273.03
5.1	274.179
5.12	275.361
5.14	276.512
5.16	277.638
5.18	278.714
5.2	279.789
5.22	280.904
5.24	282.038
5.26	283.161
5.28	284.264
5.3	285.392
5.32	286.562
5.34	287.75
5.36	288.825
5.38	289.916
5.4	291.145
5.42	292.327
5.44	293.365
5.46	294.253
5.48	295.127
5.5	296.208
5.52	297.402
5.54	298.548
5.56	299.587
5.58	300.547
5.6	301.477
5.62	302.406
5.64	303.446
5.66	304.602
5.68	305.756
5.7	306.83
5.72	307.836
5.74	308.855
5.76	309.813
5.78	310.782
5.8	311.8
5.82	312.913
5.84	314.131
5.86	315.165
5.88	315.988
5.9	316.833
5.92	317.703
5.94	318.505
5.96	319.406
5.98	320.41
6	321.408
6.02	322.347
6.04	323.32
6.06	324.311
6.08	325.164
6.1	326.059
6.12	327.09
6.14	328.143
6.16	329.151
6.18	330.2
6.2	331.234
6.22	332.142
6.24	333.077
6.26	334.133
6.28	335.208
6.3	336.187
6.32	337.025
6.34	337.864
6.36	338.863
6.38	339.838
6.4	340.652
6.42	341.45
6.44	342.343
6.46	343.212
6.48	344.054
6.5	345.025
6.52	346.087
6.54	347.041
6.56	347.926
6.58	348.731
6.6	349.489
6.62	350.17
6.64	350.881
6.66	351.701
6.68	352.581
6.7	353.487
6.72	354.523
6.74	355.462
6.76	356.215
6.78	356.816
6.8	357.587
6.82	358.601
6.84	359.59
6.86	360.544
6.88	361.51
6.9	362.253
6.92	362.823
6.94	363.537
6.96	364.456
6.98	365.414
7	366.349
7.02	367.208
7.04	368.045
7.06	369.01
7.08	369.953
7.1	370.817
7.12	371.387
7.14	371.997
7.16	372.877
7.18	373.659
7.2	374.395
7.22	375.22
7.24	376.184
7.26	377.055
7.28	377.813
7.3	378.549
7.32	379.333
7.34	380.17
7.36	381.029
7.38	381.801
7.4	382.562
7.42	383.326
7.44	383.932
7.46	384.548
7.48	385.331
7.5	386.068
7.52	386.86
7.54	387.607
7.56	388.205
7.58	388.897
7.6	389.549
7.62	390.178
7.64	391.065
7.66	392.058
7.68	392.922
7.7	393.66
7.72	394.262
7.74	394.787
7.76	395.663
7.78	396.78
7.8	397.696
7.82	398.286
7.84	398.704
7.86	399.238
7.88	400.041
7.9	400.955
7.92	401.645
7.94	402.279
7.96	402.851
7.98	403.564
8	404.35
8.02	405.024
8.04	405.748
8.06	406.523
8.08	407.195
8.1	407.752
8.12	408.464
8.14	409.312
8.16	409.863
8.18	410.449
8.2	411.376
8.22	412.323
8.24	413.049
8.26	413.668
8.28	414.079
8.3	414.704
8.32	415.423
8.34	416.102
8.36	416.729
8.38	417.352
8.4	417.982
8.42	418.717
8.44	419.568
8.46	420.334
8.48	420.799
8.5	421.301
8.52	421.982
8.54	422.755
8.56	423.311
8.58	423.921
8.6	424.804
8.62	425.693
8.64	426.432
8.66	426.945
8.68	427.518
8.7	428.09
8.72	428.569
8.74	429.114
8.76	429.735
8.78	430.326
8.8	430.813
8.82	431.567
8.84	432.391
8.86	433.126
8.88	433.638
8.9	434.004
8.92	434.518
8.94	435.1
8.96	435.662
8.98	436.366
9	437.368
9.02	437.971
9.04	438.269
9.06	438.812
9.08	439.421
9.1	440.154
9.12	440.852
9.14	441.49
9.16	442.261
9.18	442.698
9.2	442.944
9.22	443.418
9.24	444.072
9.26	444.808
9.28	445.399
9.3	445.943
9.32	446.156
9.34	446.646
9.36	447.356
9.38	448.324
9.4	449.227
9.42	449.534
9.44	449.624
9.46	450.221
9.48	451.019
9.5	451.761
9.52	452.457
9.54	452.955
9.56	453.514
9.58	454.139
9.6	454.558
9.62	455.087
9.64	455.445
9.66	455.9
9.68	456.353
9.7	456.84
9.72	457.414
9.74	458.01
9.76	458.523
9.78	459.443
9.8	460.431
9.82	460.878
9.84	461.197
9.86	461.842
9.88	462.669
9.9	463.321
9.92	463.722
9.94	464.193
9.96	464.72
9.98	465.107
10	465.425
10.02	465.89
10.04	466.341
10.06	466.275
10.08	465.689
10.1	464.926
10.12	464.51
10.14	464.497
10.16	464.32
10.18	464.105
10.2	463.556
10.22	462.857
10.24	462.421
10.26	462.125
10.28	461.702
10.3	461.271
10.32	461.098
10.34	460.921
10.36	460.386
10.38	460.027
10.4	459.733
10.42	459.38
10.44	458.753
10.46	458.302
10.48	458.081
10.5	458.022
10.52	457.808
10.54	457.308
10.56	456.918
10.58	456.453
10.6	455.783
10.62	455.292
10.64	454.937
10.66	454.5
10.68	454.14
10.7	453.793
10.72	453.579
10.74	453.126
10.76	452.605
10.78	452.296
10.8	451.987
10.82	451.73
10.84	451.467
10.86	451.206
10.88	450.683
10.9	450.1
10.92	449.801
10.94	449.579
10.96	449.25
10.98	448.859
11	448.371
11.02	447.943
11.04	447.684
11.06	447.399
11.08	447.133
11.1	446.777
11.12	446.244
11.14	445.768
11.16	445.386
11.18	444.983
11.2	444.625
11.22	444.289
11.24	443.878
11.26	443.604
11.28	443.546
11.3	443.296
11.32	442.736
11.34	442.229
11.36	441.915
11.38	441.49
11.4	441.197
11.42	440.797
11.44	440.306
11.46	440.043
11.48	440.067
11.5	439.942
11.52	439.565
11.54	439.063
11.56	438.854
11.58	438.409
11.6	437.858
11.62	437.559
11.64	437.334
11.66	436.962
11.68	436.51
11.7	436.369
11.72	435.973
11.74	435.575
11.76	435.354
11.78	435.017
11.8	434.524
11.82	434.114
11.84	433.966
11.86	433.734
11.88	433.431
11.9	432.96
11.92	432.435
11.94	432.312
11.96	432.296
11.98	431.937
12	431.381
12.02	430.825
12.04	430.535
12.06	430.379
12.08	430.253
12.1	429.899
12.12	429.481
12.14	429.204
12.16	428.914
12.18	428.746
12.2	428.539
12.22	428.136
12.24	427.756
12.26	427.503
12.28	427.146
12.3	426.808
12.32	426.457
12.34	426.099
12.36	425.895
12.38	425.795
12.4	425.599
12.42	425.411
12.44	425.084
12.46	424.525
12.48	424.076
12.5	423.835
12.52	423.569
12.54	423.305
12.56	423.137
12.58	422.856
12.6	422.383
12.62	421.941
12.64	421.668
12.66	421.448
12.68	421.063
12.7	420.651
12.72	420.526
12.74	420.457
12.76	420.149
12.78	419.782
12.8	419.408
12.82	419.227
12.84	419.008
12.86	418.836
12.88	418.678
12.9	418.3
12.92	417.874
12.94	417.528
12.96	417.213
12.98	416.973
13	416.769
13.02	416.528
13.04	416.216
13.06	415.951
13.08	415.691
13.1	415.452
13.12	415.16
13.14	414.965
13.16	414.791
13.18	414.45
13.2	414.062
13.22	413.787
13.24	413.587
13.26	413.274
13.28	412.967
13.3	412.8
13.32	412.595
13.34	412.232
13.36	411.9
13.38	411.566
13.4	411.165
13.42	410.843
13.44	410.758
13.46	410.625
13.48	410.317
13.5	410.124
13.52	409.953
13.54	409.622
13.56	409.337
13.58	409.119
13.6	408.729
13.62	408.392
13.64	408.194
13.66	407.968
13.68	407.645
13.7	407.247
13.72	406.966
13.74	406.74
13.76	406.636
13.78	406.597
13.8	406.363
13.82	405.934
13.84	405.497
13.86	405.121
13.88	404.878
13.9	404.729
13.92	404.588
13.94	404.342
13.96	404.085
13.98	403.829
14	403.608
14.02	403.586
14.04	403.421
14.06	403.003
14.08	402.581
14.1	402.324
14.12	402.016
14.14	401.632
14.16	401.463
14.18	401.486
14.2	401.39
14.22	401.056
14.24	400.629
14.26	400.205
14.28	399.988
14.3	399.948
14.32	399.784
14.34	399.496
14.36	399.153
14.38	398.8
14.4	398.493
14.42	398.272
14.44	398.187
14.46	398.221
14.48	397.962
14.5	397.508
14.52	397.177
14.54	396.913
14.56	396.806
14.58	396.672
14.6	396.322
14.62	395.933
14.64	395.636
14.66	395.425
14.68	395.301
14.7	395.137
14.72	394.865
14.74	394.483
14.76	394.235
14.78	394.125
14.8	393.954
14.82	393.657
14.84	393.34
14.86	393.035
14.88	392.765
14.9	392.571
14.92	392.418
14.94	392.214
14.96	391.918
14.98	391.652
15	391.415
15.02	391.18
15.04	390.971
15.06	390.743
15.08	390.52
15.1	390.253
15.12	389.973
15.14	389.771
15.16	389.514
15.18	389.251
15.2	389.041
15.22	388.807
15.24	388.618
15.26	388.361
15.28	387.995
15.3	387.696
15.32	387.564
15.34	387.421
15.36	387.183
15.38	386.884
15.4	386.674
15.42	386.472
15.44	386.176
15.46	385.971
15.48	385.884
15.5	385.753
15.52	385.461
15.54	385.058
15.56	384.759
15.58	384.534
15.6	384.302
15.62	384.116
15.64	383.902
15.66	383.671
15.68	383.472
15.7	383.287
15.72	383.117
15.74	382.982
15.76	382.799
15.78	382.509
15.8	382.28
15.82	382.13
15.84	381.889
15.86	381.505
15.88	381.087
15.9	380.853
15.92	380.646
15.94	380.425
15.96	380.231
15.98	379.98
16	379.736
16.02	379.502
16.04	379.214
16.06	378.973
16.08	378.841
16.1	378.703
16.12	378.463
16.14	378.164
16.16	377.851
16.18	377.566
16.2	377.338
16.22	377.14
16.24	376.845
16.26	376.467
16.28	376.222
16.3	376.138
16.32	375.993
16.34	375.804
16.36	375.655
16.38	375.509
16.4	375.358
16.42	375.131
16.44	374.799
16.46	374.476
16.48	374.207
16.5	374.032
16.52	373.845
16.54	373.664
16.56	373.496
16.58	373.193
16.6	372.839
16.62	372.585
16.64	372.512
16.66	372.456
16.68	372.203
16.7	371.876
16.72	371.595
16.74	371.349
16.76	371.183
16.78	371.057
16.8	370.901
16.82	370.631
16.84	370.334
16.86	370.126
16.88	369.865
16.9	369.509
16.92	369.246
16.94	369.131
16.96	369.064
16.98	368.911
17	368.666
17.02	368.399
17.04	368.108
17.06	367.759
17.08	367.483
17.1	367.263
17.12	367.073
17.14	366.879
17.16	366.648
17.18	366.415
17.2	366.217
17.22	366.027
17.24	365.859
17.26	365.731
17.28	365.54
17.3	365.268
17.32	364.991
17.34	364.746
17.36	364.546
17.38	364.327
17.4	364.017
17.42	363.71
17.44	363.476
17.46	363.264
17.48	363.043
17.5	362.816
17.52	362.6
17.54	362.353
17.56	362.061
17.58	361.796
17.6	361.513
17.62	361.288
17.64	361.159
17.66	361.063
17.68	360.967
17.7	360.768
17.72	360.39
17.74	360.045
17.76	359.869
17.78	359.7
17.8	359.436
17.82	359.176
17.84	358.994
17.86	358.784
17.88	358.548
17.9	358.368
17.92	358.176
17.94	357.959
17.96	357.692
17.98	357.345
18	357.025
18.02	356.787
18.04	356.639
18.06	356.555
18.08	356.409
18.1	356.145
18.12	355.86
18.14	355.611
18.16	355.359
18.18	355.184
18.2	355.059
18.22	354.879
18.24	354.584
18.26	354.237
18.28	353.983
18.3	353.867
18.32	353.765
18.34	353.603
18.36	353.413
18.38	353.193
18.4	352.995
18.42	352.704
18.44	352.299
18.46	351.974
18.48	351.781
18.5	351.641
18.52	351.504
18.54	351.36
18.56	351.19
18.58	350.894
18.6	350.54
18.62	350.365
18.64	350.275
18.66	350.037
18.68	349.712
18.7	349.392
18.72	349.107
18.74	348.88
18.76	348.721
18.78	348.535
18.8	348.218
18.82	347.901
18.84	347.711
18.86	347.534
18.88	347.285
18.9	347.039
18.92	346.868
18.94	346.706
18.96	346.54
18.98	346.355
19	346.134
19.02	345.917
19.04	345.706
19.06	345.478
19.08	345.222
19.1	344.968
19.12	344.768
19.14	344.599
19.16	344.376
19.18	344.081
19.2	343.811
19.22	343.588
19.24	343.402
19.26	343.224
19.28	342.969
19.3	342.646
19.32	342.397
19.34	342.185
19.36	341.97
19.38	341.757
19.4	341.562
19.42	341.411
19.44	341.257
19.46	341.07
19.48	340.829
19.5	340.55
19.52	340.246
19.54	339.955
19.56	339.751
19.58	339.562
19.6	339.291
19.62	339.032
19.64	338.814
19.66	338.58
19.68	338.352
19.7	338.175
19.72	338.007
19.74	337.819
19.76	337.641
19.78	337.472
19.8	337.307
19.82	337.051
19.84	336.649
19.86	336.319
19.88	336.138
19.9	336.001
19.92	335.831
19.94	335.592
19.96	335.3
19.98	335.029
20	334.819
20.02	334.643
20.04	334.426
20.06	334.213
20.08	334.028
20.1	333.819
20.12	333.605
20.14	333.396
20.16	333.172
20.18	332.99
20.2	332.829
20.22	332.594
20.24	332.286
20.26	332.039
20.28	331.873
20.3	331.691
20.32	331.497
20.34	331.285
20.36	330.999
20.38	330.623
20.4	330.291
20.42	330.108
20.44	329.992
20.46	329.869
20.48	329.751
20.5	329.538
20.52	329.229
20.54	328.941
20.56	328.724
20.58	328.534
20.6	328.355
20.62	328.217
20.64	328.054
20.66	327.787
20.68	327.438
20.7	327.056
20.72	326.764
20.74	326.629
20.76	326.585
20.78	326.485
20.8	326.278
20.82	325.962
20.84	325.597
20.86	325.277
20.88	325.053
20.9	324.907
20.92	324.749
20.94	324.596
20.96	324.414
20.98	324.187
21	323.965
21.02	323.754
21.04	323.495
21.06	323.191
21.08	322.961
21.1	322.792
21.12	322.619
21.14	322.412
21.16	322.182
21.18	321.932
21.2	321.687
21.22	321.492
21.24	321.312
21.26	321.071
21.28	320.803
21.3	320.519
21.32	320.265
21.34	320.109
21.36	319.973
21.38	319.785
21.4	319.578
21.42	319.413
21.44	319.255
21.46	319.037
21.48	318.772
21.5	318.496
21.52	318.275
21.54	318.098
21.56	317.885
21.58	317.648
21.6	317.459
21.62	317.267
21.64	317.072
21.66	316.88
21.68	316.682
21.7	316.455
21.72	316.197
21.74	315.905
21.76	315.607
21.78	315.342
21.8	315.079
21.82	314.836
21.84	314.689
21.86	314.564
21.88	314.376
21.9	314.146
21.92	313.947
21.94	313.778
21.96	313.583
21.98	313.296
22	312.987
22.02	312.815
22.04	312.71
22.06	312.494
22.08	312.215
22.1	311.967
22.12	311.781
22.14	311.645
22.16	311.455
22.18	311.189
22.2	310.912
22.22	310.637
22.24	310.381
22.26	310.206
22.28	310.064
22.3	309.878
22.32	309.645
22.34	309.39
22.36	309.147
22.38	308.923
22.4	308.683
22.42	308.437
22.44	308.262
22.46	308.12
22.48	307.951
22.5	307.753
22.52	307.551
22.54	307.362
22.56	307.153
22.58	306.911
22.6	306.656
22.62	306.417
22.64	306.231
22.66	306.09
22.68	305.933
22.7	305.708
22.72	305.451
22.74	305.229
22.76	305.051
22.78	304.87
22.8	304.632
22.82	304.365
22.84	304.125
22.86	303.929
22.88	303.742
22.9	303.555
22.92	303.331
22.94	303.031
22.96	302.76
22.98	302.585
23	302.44
23.02	302.276
23.04	302.072
23.06	301.816
23.08	301.557
23.1	301.342
23.12	301.184
23.14	301.041
23.16	300.835
23.18	300.569
23.2	300.369
23.22	300.243
23.24	300.094
23.26	299.87
23.28	299.586
23.3	299.3
23.32	299.075
23.34	298.904
23.36	298.695
23.38	298.407
23.4	298.135
23.42	297.919
23.44	297.718
23.46	297.534
23.48	297.363
23.5	297.19
23.52	296.983
23.54	296.753
23.56	296.556
23.58	296.379
23.6	296.194
23.62	295.997
23.64	295.821
23.66	295.644
23.68	295.42
23.7	295.168
23.72	294.952
23.74	294.764
23.76	294.546
23.78	294.284
23.8	294.031
23.82	293.812
23.84	293.605
23.86	293.423
23.88	293.226
23.9	293.02
23.92	292.856
23.94	292.68
23.96	292.457
23.98	292.226
24	291.982
24.02	291.78
24.04	291.602
24.06	291.376
24.08	291.116
24.1	290.869
24.12	290.671
24.14	290.509
24.16	290.361
24.18	290.223
24.2	290.069
24.22	289.892
24.24	289.7
24.26	289.506
24.28	289.304
24.3	289.083
24.32	288.862
24.34	288.638
24.36	288.413
24.38	288.197
24.4	287.982
24.42	287.791
24.44	287.628
24.46	287.441
24.48	287.244
24.5	287.05
24.52	286.837
24.54	286.644
24.56	286.447
24.58	286.221
24.6	285.982
24.62	285.744
24.64	285.498
24.66	285.266
24.68	285.108
24.7	285.023
24.72	284.88
24.74	284.625
24.76	284.342
24.78	284.088
24.8	283.912
24.82	283.773
24.84	283.583
24.86	283.348
24.88	283.154
24.9	283.017
24.92	282.859
24.94	282.652
24.96	282.456
24.98	282.29
25	282.095
25.02	281.842
25.04	281.603
25.06	281.423
25.08	281.238
25.1	281.023
25.12	280.816
25.14	280.622
25.16	280.399
25.18	280.133
25.2	279.852
25.22	279.615
25.24	279.475
25.26	279.389
25.28	279.275
25.3	279.089
25.32	278.842
25.34	278.583
25.36	278.378
25.38	278.231
25.4	278.071
25.42	277.884
25.44	277.707
25.46	277.548
25.48	277.388
25.5	277.198
25.52	276.975
25.54	276.768
25.56	276.588
25.58	276.384
25.6	276.142
25.62	275.927
25.64	275.733
25.66	275.532
25.68	275.356
25.7	275.185
25.72	274.981
25.74	274.778
25.76	274.623
25.78	274.48
25.8	274.278
25.82	274.038
25.84	273.828
25.86	273.671
25.88	273.536
25.9	273.406
25.92	273.263
25.94	273.062
25.96	272.791
25.98	272.519
26	272.318
26.02	272.21
26.04	272.121
26.06	271.971
26.08	271.758
26.1	271.496
26.12	271.238
26.14	271.035
26.16	270.857
26.18	270.663
26.2	270.457
26.22	270.269
26.24	270.073
26.26	269.88
26.28	269.75
26.3	269.641
26.32	269.493
26.34	269.309
26.36	269.07
26.38	268.78
26.4	268.532
26.42	268.371
26.44	268.231
26.46	268.046
26.48	267.833
26.5	267.653
26.52	267.536
26.54	267.449
26.56	267.298
26.58	267.098
26.6	266.916
26.62	266.724
26.64	266.492
26.66	266.249
26.68	266.051
26.7	265.9
26.72	265.743
26.74	265.53
26.76	265.295
26.78	265.103
26.8	264.97
26.82	264.838
26.84	264.675
26.86	264.513
26.88	264.366
26.9	264.186
26.92	263.98
26.94	263.807
26.96	263.671
26.98	263.53
27	263.366
27.02	263.146
27.04	262.898
27.06	262.685
27.08	262.508
27.1	262.364
27.12	262.239
27.14	262.084
27.16	261.878
27.18	261.674
27.2	261.507
27.22	261.353
27.24	261.183
27.26	260.971
27.28	260.768
27.3	260.618
27.32	260.443
27.34	260.222
27.36	260.055
27.38	259.949
27.4	259.833
27.42	259.682
27.44	259.51
27.46	259.33
27.48	259.136
27.5	258.933
27.52	258.731
27.54	258.521
27.56	258.319
27.58	258.177
27.6	258.088
27.62	257.957
27.64	257.741
27.66	257.506
27.68	257.327
27.7	257.223
27.72	257.12
27.74	256.97
27.76	256.774
27.78	256.549
27.8	256.327
27.82	256.129
27.84	255.949
27.86	255.803
27.88	255.691
27.9	255.558
27.92	255.372
27.94	255.162
27.96	254.975
27.98	254.833
28	254.691
28.02	254.508
28.04	254.323
28.06	254.175
28.08	254.027
28.1	253.856
28.12	253.656
28.14	253.457
28.16	253.294
28.18	253.158
28.2	253.029
28.22	252.9
28.24	252.744
28.26	252.529
28.28	252.287
28.3	252.085
28.32	251.956
28.34	251.861
28.36	251.758
28.38	251.627
28.4	251.471
28.42	251.299
28.44	251.098
28.46	250.873
28.48	250.66
28.5	250.496
28.52	250.364
28.54	250.202
28.56	250.002
28.58	249.798
28.6	249.647
28.62	249.529
28.64	249.383
28.66	249.217
28.68	249.05
28.7	248.867
28.72	248.683
28.74	248.543
28.76	248.433
28.78	248.306
28.8	248.177
28.82	248.071
28.84	247.966
28.86	247.803
28.88	247.556
28.9	247.298
28.92	247.123
28.94	247.034
28.96	246.942
28.98	246.801
29	246.638
29.02	246.478
29.04	246.332
29.06	246.2
29.08	246.045
29.1	245.853
29.12	245.666
29.14	245.523
29.16	245.406
29.18	245.289
29.2	245.159
29.22	244.982
29.24	244.744
29.26	244.492
29.28	244.29
29.3	244.158
29.32	244.054
29.34	243.935
29.36	243.785
29.38	243.61
29.4	243.435
29.42	243.307
29.44	243.236
29.46	243.15
29.48	243.003
29.5	242.813
29.52	242.627
29.54	242.471
29.56	242.343
29.58	242.208
29.6	242.027
29.62	241.821
29.64	241.627
29.66	241.46
29.68	241.352
29.7	241.282
29.72	241.192
29.74	241.077
29.76	240.936
29.78	240.744
29.8	240.545
29.82	240.386
29.84	240.256
29.86	240.12
29.88	239.954
29.9	239.773
29.92	239.638
29.94	239.538
29.96	239.425
29.98	239.305
30	239.189
30.02	239.064
30.04	238.935
30.06	238.784
30.08	238.634
30.1	238.51
30.12	238.38
30.14	238.207
30.16	238.03
30.18	237.876
30.2	237.693
30.22	237.477
30.24	237.314
30.26	237.213
30.28	237.117
30.3	236.995
30.32	236.842
30.34	236.666
30.36	236.496
30.38	236.363
30.4	236.25
30.42	236.123
30.44	236.007
30.46	235.927
30.48	235.839
30.5	235.686
30.52	235.499
30.54	235.339
30.56	235.186
30.58	235.01
30.6	234.86
30.62	234.741
30.64	234.602
30.66	234.428
30.68	234.251
30.7	234.12
30.72	234.027
30.74	233.939
30.76	233.819
30.78	233.669
30.8	233.535
30.82	233.411
30.84	233.281
30.86	233.142
30.88	232.996
30.9	232.85
30.92	232.706
30.94	232.557
30.96	232.412
30.98	232.264
31	232.11
31.02	231.968
31.04	231.845
31.06	231.746
31.08	231.652
31.1	231.522
31.12	231.369
31.14	231.225
31.16	231.076
31.18	230.901
31.2	230.735
31.22	230.583
31.24	230.446
31.26	230.337
31.28	230.247
31.3	230.157
31.32	230.052
31.34	229.948
31.36	229.826
31.38	229.659
31.4	229.489
31.42	229.356
31.44	229.248
31.46	229.144
31.48	229.016
31.5	228.867
31.52	228.723
31.54	228.585
31.56	228.446
31.58	228.321
31.6	228.21
31.62	228.09
31.64	227.985
31.66	227.913
31.68	227.834
31.7	227.707
31.72	227.559
31.74	227.449
31.76	227.37
31.78	227.271
31.8	227.149
31.82	226.991
31.84	226.822
31.86	226.678
31.88	226.557
31.9	226.443
31.92	226.311
31.94	226.153
31.96	226.001
31.98	225.864
32	225.746
32.02	225.655
32.04	225.569
32.06	225.473
32.08	225.368
32.1	225.238
32.12	225.084
32.14	224.94
32.16	224.819
32.18	224.72
32.2	224.618
32.22	224.508
32.24	224.419
32.26	224.319
32.28	224.191
32.3	224.059
32.32	223.936
32.34	223.816
32.36	223.696
32.38	223.592
32.4	223.489
32.42	223.346
32.44	223.174
32.46	223.029
32.48	222.934
32.5	222.86
32.52	222.758
32.54	222.611
32.56	222.447
32.58	222.303
32.6	222.203
32.62	222.156
32.64	222.104
32.66	221.988
32.68	221.855
32.7	221.762
32.72	221.662
32.74	221.522
32.76	221.372
32.78	221.227
32.8	221.1
32.82	220.992
32.84	220.906
32.86	220.825
32.88	220.703
32.9	220.541
32.92	220.385
32.94	220.268
32.96	220.191
32.98	220.113
33	220.008
33.02	219.866
33.04	219.704
33.06	219.565
33.08	219.457
33.1	219.352
33.12	219.238
33.14	219.137
33.16	219.06
33.18	218.971
33.2	218.851
33.22	218.715
33.24	218.572
33.26	218.46
33.28	218.406
33.3	218.376
33.32	218.32
33.34	218.205
33.36	218.045
33.38	217.879
33.4	217.748
33.42	217.656
33.44	217.564
33.46	217.461
33.48	217.36
33.5	217.251
33.52	217.123
33.54	216.991
33.56	216.87
33.58	216.768
33.6	216.696
33.62	216.645
33.64	216.555
33.66	216.421
33.68	216.309
33.7	216.217
33.72	216.105
33.74	215.967
33.76	215.828
33.78	215.722
33.8	215.606
33.82	215.463
33.84	215.355
33.86	215.317
33.88	215.278
33.9	215.188
33.92	215.068
33.94	214.962
33.96	214.888
33.98	214.833
34	214.759
34.02	214.628
34.04	214.461
34.06	214.327
34.08	214.242
34.1	214.157
34.12	214.058
34.14	213.971
34.16	213.891
34.18	213.803
34.2	213.716
34.22	213.622
34.24	213.503
34.26	213.383
34.28	213.293
34.3	213.221
34.32	213.138
34.34	213.014
34.36	212.856
34.38	212.706
34.4	212.588
34.42	212.496
34.44	212.437
34.46	212.389
34.48	212.308
34.5	212.203
34.52	212.105
34.54	212.019
34.56	211.936
34.58	211.855
34.6	211.783
34.62	211.715
34.64	211.64
34.66	211.546
34.68	211.422
34.7	211.289
34.72	211.169
34.74	211.063
34.76	210.955
34.78	210.843
34.8	210.754
34.82	210.688
34.84	210.619
34.86	210.539
34.88	210.449
34.9	210.364
34.92	210.309
34.94	210.265
34.96	210.184
34.98	210.074
35	209.969
35.02	209.876
35.04	209.773
35.06	209.649
35.08	209.51
35.1	209.365
35.12	209.24
35.14	209.147
35.16	209.067
35.18	208.999
35.2	208.942
35.22	208.867
35.24	208.763
35.26	208.657
35.28	208.568
35.3	208.48
35.32	208.392
35.34	208.297
35.36	208.193
35.38	208.111
35.4	208.063
35.42	208.016
35.44	207.924
35.46	207.812
35.48	207.717
35.5	207.63
35.52	207.562
35.54	207.51
35.56	207.444
35.58	207.333
35.6	207.203
35.62	207.088
35.64	206.97
35.66	206.845
35.68	206.748
35.7	206.686
35.72	206.627
35.74	206.564
35.76	206.504
35.78	206.442
35.8	206.353
35.82	206.255
35.84	206.172
35.86	206.099
35.88	206.031
35.9	205.959
35.92	205.858
35.94	205.742
35.96	205.66
35.98	205.593
36	205.514
36.02	205.432
36.04	205.351
36.06	205.27
36.08	205.184
36.1	205.096
36.12	204.993
36.14	204.881
36.16	204.781
36.18	204.688
36.2	204.603
36.22	204.543
36.24	204.504
36.26	204.458
36.28	204.378
36.3	204.272
36.32	204.172
36.34	204.094
36.36	204.028
36.38	203.96
36.4	203.879
36.42	203.786
36.44	203.707
36.46	203.655
36.48	203.605
36.5	203.526
36.52	203.413
36.54	203.291
36.56	203.192
36.58	203.112
36.6	203.044
36.62	202.976
36.64	202.9
36.66	202.81
36.68	202.704
36.7	202.595
36.72	202.51
36.74	202.46
36.76	202.406
36.78	202.32
36.8	202.231
36.82	202.179
36.84	202.147
36.86	202.101
36.88	202.016
36.9	201.895
36.92	201.763
36.94	201.66
36.96	201.607
36.98	201.583
37	201.533
37.02	201.434
37.04	201.321
37.06	201.238
37.08	201.208
37.1	201.201
37.12	201.165
37.14	201.08
37.16	200.966
37.18	200.872
37.2	200.824
37.22	200.773
37.24	200.677
37.26	200.556
37.28	200.435
37.3	200.332
37.32	200.259
37.34	200.198
37.36	200.14
37.38	200.075
37.4	199.996
37.42	199.903
37.44	199.78
37.46	199.659
37.48	199.59
37.5	199.561
37.52	199.537
37.54	199.5
37.56	199.444
37.58	199.365
37.6	199.266
37.62	199.161
37.64	199.074
37.66	199.001
37.68	198.911
37.7	198.804
37.72	198.706
37.74	198.626
37.76	198.567
37.78	198.533
37.8	198.497
37.82	198.443
37.84	198.386
37.86	198.329
37.88	198.281
37.9	198.256
37.92	198.233
37.94	198.168
37.96	198.049
37.98	197.922
38	197.819
38.02	197.733
38.04	197.659
38.06	197.597
38.08	197.552
38.1	197.516
38.12	197.467
38.14	197.398
38.16	197.309
38.18	197.217
38.2	197.137
38.22	197.057
38.24	196.982
38.26	196.911
38.28	196.829
38.3	196.744
38.32	196.68
38.34	196.636
38.36	196.601
38.38	196.573
38.4	196.521
38.42	196.42
38.44	196.289
38.46	196.176
38.48	196.115
38.5	196.089
38.52	196.044
38.54	195.965
38.56	195.872
38.58	195.791
38.6	195.739
38.62	195.692
38.64	195.601
38.66	195.492
38.68	195.439
38.7	195.428
38.72	195.394
38.74	195.319
38.76	195.214
38.78	195.09
38.8	194.995
38.82	194.973
38.84	194.981
38.86	194.935
38.88	194.825
38.9	194.702
38.92	194.615
38.94	194.561
38.96	194.514
38.98	194.453
39	194.375
39.02	194.314
39.04	194.285
39.06	194.254
39.08	194.201
39.1	194.138
39.12	194.06
39.14	193.972
39.16	193.9
39.18	193.834
39.2	193.772
39.22	193.727
39.24	193.679
39.26	193.613
39.28	193.535
39.3	193.449
39.32	193.371
39.34	193.327
39.36	193.298
39.38	193.238
39.4	193.148
39.42	193.065
39.44	193.009
39.46	192.978
39.48	192.937
39.5	192.841
39.52	192.695
39.54	192.548
39.56	192.458
39.58	192.428
39.6	192.413
39.62	192.398
39.64	192.373
39.66	192.321
39.68	192.256
39.7	192.197
39.72	192.144
39.74	192.104
39.76	192.081
39.78	192.049
39.8	191.992
39.82	191.908
39.84	191.791
39.86	191.675
39.88	191.599
39.9	191.555
39.92	191.505
39.94	191.44
39.96	191.356
39.98	191.265
[truncated: 501 more rows]

## Sheet: SET
Time (ps)	Energy (meV per atom)		Time (ns)	N_cryst (%)
20	226.075		0.1	2.63631
20.02	226.085		0.2	2.92281
20.04	226.101		0.3	3.29844
20.06	226.125		0.4	3.65417
20.08	226.122		0.5	3.9979
20.1	226.104		0.6	4.44088
20.12	226.1		0.7	4.8741
20.14	226.141		0.8	5.4685
20.16	226.2		0.9	6.09085
20.18	226.25		1	6.78768
20.2	226.277		1.1	7.51961
20.22	226.299		1.2	8.26429
20.24	226.306		1.3	8.96112
20.26	226.288		1.4	9.87073
20.28	226.29		1.5	10.9034
20.3	226.268		1.6	12.147
20.32	226.234		1.7	13.3772
20.34	226.185		1.8	14.9852
20.36	226.146		1.9	16.5396
20.38	226.157		2	18.1483
20.4	226.209		2.1	19.969
20.42	226.249		2.2	21.9425
20.44	226.255		2.3	23.8771
20.46	226.247		2.4	26.0417
20.48	226.251		2.5	28.1401
20.5	226.266		2.6	30.2882
20.52	226.281		2.7	32.5237
20.54	226.282		2.8	34.9036
20.56	226.292		2.9	37.2164
20.58	226.282		3	39.4024
20.6	226.29		3.1	41.4169
20.62	226.269		3.2	43.5097
20.64	226.253		3.3	45.5047
20.66	226.227		3.4	47.5605
20.68	226.2		3.5	49.3919
20.7	226.211		3.6	51.0575
20.72	226.235		3.7	52.7046
20.74	226.263		3.8	54.32
20.76	226.275		3.9	55.6171
20.78	226.251		4	56.9038
20.8	226.215		4.1	57.9924
20.82	226.188		4.2	59.13
20.84	226.19		4.3	60.0614
20.86	226.217		4.4	60.9248
20.88	226.23		4.5	61.7682
20.9	226.209		4.6	62.4198
20.92	226.171		4.7	63.047
20.94	226.135		4.8	63.839
20.96	226.151		4.9	64.275
20.98	226.176		5	64.8353
21	226.191		5.1	65.3176
21.02	226.202		5.2	65.6419
21.04	226.189		5.3	66.0376
21.06	226.135		5.4	66.564
21.08	226.123		5.5	66.8168
21.1	226.184		5.6	67.1327
21.12	226.227		5.7	67.4796
21.14	226.272		5.8	67.6592
21.16	226.336		5.9	67.9478
21.18	226.377		6	68.1087
21.2	226.358		6.1	68.4472
21.22	226.309		6.2	68.5437
21.24	226.318		6.3	68.8696
21.26	226.386		6.4	69.0011
21.28	226.415		6.5	69.1212
21.3	226.402		6.6	69.2658
21.32	226.432		6.7	69.4407
21.34	226.427		6.8	69.6233
21.36	226.386		6.9	69.7021
21.38	226.323		7	69.863
21.4	226.276		7.1	70.0148
21.42	226.245		7.2	70.0417
21.44	226.211		7.3	70.1554
21.46	226.237		7.4	70.264
21.48	226.314		7.5	70.3756
21.5	226.336		7.6	70.5295
21.52	226.307		7.7	70.7163
21.54	226.253		7.8	70.7723
21.56	226.298		7.9	70.8741
21.58	226.375		8	71.0576
21.6	226.446		8.1	71.1618
21.62	226.479		8.2	71.2683
21.64	226.434		8.3	71.392
21.66	226.38		8.4	71.4563
21.68	226.353		8.5	71.5455
21.7	226.387		8.6	71.5995
21.72	226.434		8.7	71.6517
21.74	226.478		8.8	71.7549
21.76	226.505		8.9	71.7286
21.78	226.506		9	71.8374
21.8	226.508		9.1	71.9048
21.82	226.535		9.2	72.0305
21.84	226.541		9.3	72.0539
21.86	226.557		9.4	72.1372
21.88	226.544		9.5	72.0869
21.9	226.517		9.6	72.3455
21.92	226.467		9.7	72.2984
21.94	226.365		9.8	72.3973
21.96	226.282		9.9	72.4012
21.98	226.233		10	72.5691
22	226.239		10.1	72.5502
22.02	226.251		10.2	72.5543
22.04	226.301		10.3	72.6502
22.06	226.365		10.4	72.7104
22.08	226.408		10.5	72.7515
22.1	226.43		10.6	72.8003
22.12	226.442		10.7	72.78
22.14	226.443		10.8	72.9746
22.16	226.421		10.9	72.9269
22.18	226.411		11	73.0917
22.2	226.421		11.1	72.9495
22.22	226.429		11.2	73.0029
22.24	226.469		11.3	73.0292
22.26	226.512		11.4	73.0707
22.28	226.538		11.5	73.1016
22.3	226.573		11.6	73.2254
22.32	226.599		11.7	73.183
22.34	226.583		11.8	73.2294
22.36	226.573		11.9	73.2624
22.38	226.568		12	73.3645
22.4	226.56		12.1	73.426
22.42	226.528		12.2	73.3999
22.44	226.5		12.3	73.4741
22.46	226.501		12.4	73.4695
22.48	226.505		12.5	73.4643
22.5	226.527		12.6	73.6485
22.52	226.523		12.7	73.5641
22.54	226.512		12.8	73.5817
22.56	226.557		12.9	73.6969
22.58	226.623		13	73.6461
22.6	226.625		13.1	73.8213
22.62	226.576		13.2	73.7208
22.64	226.524		13.3	73.8103
22.66	226.52		13.4	73.8255
22.68	226.504		13.5	73.8367
22.7	226.527		13.6	73.8718
22.72	226.555		13.7	73.9056
22.74	226.55		13.8	73.9088
22.76	226.552		13.9	73.9373
22.78	226.533		14	74.0456
22.8	226.522		14.1	73.9452
22.82	226.503		14.2	74.0932
22.84	226.528		14.3	74.0352
22.86	226.543		14.4	74.0264
22.88	226.504		14.5	74.0403
22.9	226.441		14.6	74.0322
22.92	226.405		14.7	74.1281
22.94	226.468		14.8	74.1212
22.96	226.569		14.9	74.2172
22.98	226.618		15	74.196
23	226.666		15.1	74.1358
23.02	226.691		15.2	74.2225
23.04	226.662		15.3	74.1947
23.06	226.616		15.4	74.2304
23.08	226.605		15.5	74.2266
23.1	226.586		15.6	74.321
23.12	226.598		15.7	74.3521
23.14	226.581		15.8	74.4493
23.16	226.545		15.9	74.3658
23.18	226.572		16	74.5433
23.2	226.585		16.1	74.4767
23.22	226.615		16.2	74.5075
23.24	226.657		16.3	74.5403
23.26	226.719		16.4	74.6861
23.28	226.807		16.5	74.6625
23.3	226.837		16.6	74.6929
23.32	226.79		16.7	74.764
23.34	226.741		16.8	74.7565
23.36	226.724		16.9	74.778
23.38	226.744		17	74.6981
23.4	226.744		17.1	74.7812
23.42	226.76		17.2	74.86
23.44	226.781		17.3	74.8441
23.46	226.777		17.4	74.9184
23.48	226.768		17.5	74.8887
23.5	226.768		17.6	75.0128
23.52	226.77		17.7	74.9523
23.54	226.78		17.8	74.9077
23.56	226.761		17.9	74.9769
23.58	226.693		18	74.9548
23.6	226.665		18.1	75.0366
23.62	226.654		18.2	75.0642
23.64	226.67		18.3	74.9465
23.66	226.68		18.4	75.0135
23.68	226.681		18.5	75.027
23.7	226.693		18.6	75.0071
23.72	226.708		18.7	74.9769
23.74	226.685		18.8	75.169
23.76	226.659		18.9	75.1619
23.78	226.666		19	75.0385
23.8	226.706		19.1	75.1039
23.82	226.729		19.2	75.0719
23.84	226.683		19.3	75.1032
23.86	226.625		19.4	75.1158
23.88	226.627		19.5	75.1719
23.9	226.665		19.6	75.2124
23.92	226.694		19.7	75.1614
23.94	226.706		19.8	75.2259
23.96	226.734		19.9	75.3237
23.98	226.751		20	75.3225
24	226.763
24.02	226.754
24.04	226.765
24.06	226.762
24.08	226.779
24.1	226.768
24.12	226.745
24.14	226.701
24.16	226.705
24.18	226.73
24.2	226.724
24.22	226.714
24.24	226.647
24.26	226.643
24.28	226.653
24.3	226.669
24.32	226.702
24.34	226.731
24.36	226.735
24.38	226.691
24.4	226.682
24.42	226.698
24.44	226.706
24.46	226.691
24.48	226.689
24.5	226.704
24.52	226.739
24.54	226.808
24.56	226.852
24.58	226.851
24.6	226.859
24.62	226.884
24.64	226.913
24.66	226.918
24.68	226.9
24.7	226.846
24.72	226.808
24.74	226.813
24.76	226.834
24.78	226.842
24.8	226.818
24.82	226.806
24.84	226.832
24.86	226.855
24.88	226.864
24.9	226.891
24.92	226.913
24.94	226.904
24.96	226.929
24.98	226.985
25	226.978
25.02	227.001
25.04	227.008
25.06	227.006
25.08	226.993
25.1	226.955
25.12	226.907
25.14	226.851
25.16	226.834
25.18	226.837
25.2	226.84
25.22	226.851
25.24	226.882
25.26	226.933
25.28	226.962
25.3	227.004
25.32	227.047
25.34	227.038
25.36	226.996
25.38	226.966
25.4	226.925
25.42	226.885
25.44	226.904
25.46	226.878
25.48	226.874
25.5	226.903
25.52	226.932
25.54	226.937
25.56	226.943
25.58	226.926
25.6	226.853
25.62	226.793
25.64	226.825
25.66	226.879
25.68	226.927
25.7	226.898
25.72	226.854
25.74	226.807
25.76	226.797
25.78	226.86
25.8	226.961
25.82	226.998
25.84	226.977
25.86	226.969
25.88	227.025
25.9	227.108
25.92	227.112
25.94	227.068
25.96	227.04
25.98	227.007
26	227.036
26.02	227.059
26.04	227.088
26.06	227.061
26.08	227.003
26.1	226.97
26.12	227.009
26.14	227.048
26.16	227.046
26.18	227.037
26.2	227.006
26.22	226.967
26.24	226.943
26.26	226.95
26.28	226.981
26.3	227.015
26.32	227.018
26.34	227.013
26.36	227.068
26.38	227.113
26.4	227.119
26.42	227.091
26.44	227.121
26.46	227.137
26.48	227.107
26.5	227.105
26.52	227.149
26.54	227.188
26.56	227.22
26.58	227.234
26.6	227.266
26.62	227.291
26.64	227.279
26.66	227.273
26.68	227.261
26.7	227.256
26.72	227.208
26.74	227.127
26.76	227.107
26.78	227.132
26.8	227.14
26.82	227.145
26.84	227.15
26.86	227.175
26.88	227.202
26.9	227.207
26.92	227.21
26.94	227.212
26.96	227.184
26.98	227.173
27	227.186
27.02	227.198
27.04	227.178
27.06	227.145
27.08	227.1
27.1	227.101
27.12	227.118
27.14	227.155
27.16	227.208
27.18	227.232
27.2	227.215
27.22	227.198
27.24	227.16
27.26	227.173
27.28	227.171
27.3	227.166
27.32	227.189
27.34	227.235
27.36	227.226
27.38	227.174
27.4	227.174
27.42	227.194
27.44	227.237
27.46	227.269
27.48	227.247
27.5	227.21
27.52	227.187
27.54	227.217
27.56	227.246
27.58	227.203
27.6	227.141
27.62	227.129
27.64	227.117
27.66	227.158
27.68	227.192
27.7	227.193
27.72	227.211
27.74	227.269
27.76	227.261
27.78	227.219
27.8	227.202
27.82	227.195
27.84	227.204
27.86	227.208
27.88	227.223
27.9	227.252
27.92	227.28
27.94	227.282
27.96	227.304
27.98	227.365
28	227.384
28.02	227.366
28.04	227.335
28.06	227.327
28.08	227.337
28.1	227.329
28.12	227.3
28.14	227.287
28.16	227.253
28.18	227.238
28.2	227.244
28.22	227.283
28.24	227.301
28.26	227.297
28.28	227.299
28.3	227.308
28.32	227.305
28.34	227.279
28.36	227.296
28.38	227.356
28.4	227.367
28.42	227.336
28.44	227.368
28.46	227.405
28.48	227.376
28.5	227.385
28.52	227.459
28.54	227.513
28.56	227.522
28.58	227.488
28.6	227.439
28.62	227.445
28.64	227.451
28.66	227.422
28.68	227.448
28.7	227.494
28.72	227.555
28.74	227.57
28.76	227.543
28.78	227.481
28.8	227.422
28.82	227.457
28.84	227.485
28.86	227.46
28.88	227.448
28.9	227.508
28.92	227.586
28.94	227.563
28.96	227.476
28.98	227.413
29	227.38
29.02	227.407
29.04	227.479
29.06	227.502
29.08	227.508
29.1	227.552
29.12	227.577
29.14	227.528
29.16	227.501
29.18	227.507
29.2	227.46
29.22	227.447
29.24	227.462
29.26	227.451
29.28	227.432
29.3	227.434
29.32	227.409
29.34	227.379
29.36	227.368
29.38	227.41
29.4	227.461
29.42	227.487
29.44	227.513
29.46	227.527
29.48	227.542
29.5	227.554
29.52	227.547
29.54	227.564
29.56	227.593
29.58	227.602
29.6	227.579
29.62	227.532
29.64	227.474
29.66	227.459
29.68	227.469
29.7	227.486
29.72	227.486
29.74	227.51
29.76	227.503
29.78	227.498
29.8	227.538
29.82	227.577
29.84	227.594
29.86	227.585
29.88	227.556
29.9	227.558
29.92	227.588
29.94	227.61
29.96	227.615
29.98	227.636
30	227.65
30.02	227.674
30.04	227.68
30.06	227.642
30.08	227.585
30.1	227.55
30.12	227.535
30.14	227.559
30.16	227.573
30.18	227.567
30.2	227.616
30.22	227.672
30.24	227.674
30.26	227.645
30.28	227.635
30.3	227.673
30.32	227.694
30.34	227.699
30.36	227.71
30.38	227.702
30.4	227.68
30.42	227.656
30.44	227.653
30.46	227.664
30.48	227.665
30.5	227.642
30.52	227.607
30.54	227.582
30.56	227.564
30.58	227.58
30.6	227.629
30.62	227.629
30.64	227.586
30.66	227.559
30.68	227.579
30.7	227.621
30.72	227.672
30.74	227.679
30.76	227.685
30.78	227.703
30.8	227.687
30.82	227.645
30.84	227.626
30.86	227.65
30.88	227.654
30.9	227.634
30.92	227.646
30.94	227.658
30.96	227.681
30.98	227.685
31	227.704
31.02	227.643
31.04	227.574
31.06	227.558
31.08	227.517
31.1	227.504
31.12	227.535
31.14	227.536
31.16	227.548
31.18	227.569
31.2	227.608
31.22	227.626
31.24	227.63
31.26	227.636
31.28	227.646
31.3	227.63
31.32	227.628
31.34	227.634
31.36	227.638
31.38	227.594
31.4	227.603
31.42	227.656
31.44	227.703
31.46	227.737
31.48	227.719
31.5	227.673
31.52	227.635
31.54	227.605
31.56	227.626
31.58	227.69
31.6	227.683
31.62	227.629
31.64	227.624
31.66	227.627
31.68	227.602
31.7	227.593
31.72	227.615
31.74	227.583
31.76	227.572
31.78	227.579
31.8	227.602
31.82	227.629
31.84	227.679
31.86	227.683
31.88	227.62
31.9	227.537
31.92	227.493
31.94	227.453
31.96	227.418
31.98	227.408
32	227.367
32.02	227.378
32.04	227.438
32.06	227.501
32.08	227.515
32.1	227.529
32.12	227.546
32.14	227.52
32.16	227.503
32.18	227.555
32.2	227.612
32.22	227.627
32.24	227.662
32.26	227.708
32.28	227.728
32.3	227.75
32.32	227.783
32.34	227.782
32.36	227.726
32.38	227.675
32.4	227.631
32.42	227.61
32.44	227.648
32.46	227.695
32.48	227.724
32.5	227.709
32.52	227.697
32.54	227.676
32.56	227.686
32.58	227.758
32.6	227.805
32.62	227.862
32.64	227.881
32.66	227.818
32.68	227.738
32.7	227.719
32.72	227.692
32.74	227.69
32.76	227.711
32.78	227.712
32.8	227.718
32.82	227.742
32.84	227.757
32.86	227.784
32.88	227.804
32.9	227.778
32.92	227.736
32.94	227.718
32.96	227.755
32.98	227.8
33	227.782
33.02	227.78
33.04	227.778
33.06	227.769
33.08	227.799
33.1	227.777
33.12	227.745
33.14	227.735
33.16	227.775
33.18	227.8
33.2	227.823
33.22	227.867
33.24	227.901
33.26	227.93
33.28	227.982
33.3	227.991
33.32	227.984
33.34	227.922
33.36	227.877
33.38	227.882
33.4	227.897
33.42	227.899
33.44	227.884
33.46	227.891
33.48	227.921
33.5	227.967
33.52	227.979
33.54	227.95
33.56	227.916
33.58	227.895
33.6	227.909
33.62	227.908
33.64	227.863
33.66	227.817
33.68	227.823
33.7	227.863
33.72	227.874
33.74	227.87
33.76	227.862
33.78	227.824
33.8	227.844
33.82	227.87
33.84	227.838
33.86	227.823
33.88	227.851
33.9	227.9
33.92	227.968
33.94	228.024
33.96	228.045
33.98	227.977
34	227.919
34.02	227.924
34.04	227.96
34.06	227.947
34.08	227.863
34.1	227.811
34.12	227.799
34.14	227.817
34.16	227.848
34.18	227.909
34.2	227.951
34.22	227.991
34.24	227.943
34.26	227.892
34.28	227.881
34.3	227.902
34.32	227.913
34.34	227.885
34.36	227.884
34.38	227.908
34.4	227.837
34.42	227.772
34.44	227.789
34.46	227.854
34.48	227.86
34.5	227.815
34.52	227.793
34.54	227.824
34.56	227.866
34.58	227.88
34.6	227.925
34.62	227.962
34.64	228.04
34.66	228.059
34.68	228.014
34.7	227.971
34.72	227.952
34.74	227.974
34.76	227.996
34.78	227.982
34.8	227.96
34.82	227.946
34.84	227.891
34.86	227.861
34.88	227.872
34.9	227.89
34.92	227.874
34.94	227.851
34.96	227.845
34.98	227.832
35	227.835
35.02	227.849
35.04	227.895
35.06	227.912
35.08	227.938
35.1	227.942
35.12	227.931
35.14	227.915
35.16	227.91
35.18	227.909
35.2	227.913
35.22	227.924
35.24	227.985
35.26	228.009
35.28	227.998
35.3	227.965
35.32	227.906
35.34	227.88
35.36	227.888
35.38	227.89
35.4	227.929
35.42	227.952
35.44	227.979
35.46	227.926
35.48	227.872
35.5	227.855
35.52	227.85
35.54	227.892
35.56	227.981
35.58	228.017
35.6	228.012
35.62	227.974
35.64	227.947
35.66	227.924
35.68	227.939
35.7	227.981
35.72	228.041
35.74	228.092
35.76	228.099
35.78	228.045
35.8	228.034
35.82	228.034
35.84	227.972
35.86	227.934
35.88	227.955
35.9	227.941
35.92	227.933
35.94	227.874
35.96	227.826
35.98	227.847
36	227.869
36.02	227.882
36.04	227.936
36.06	227.932
36.08	227.928
36.1	227.921
36.12	227.932
36.14	227.957
36.16	227.957
36.18	227.957
36.2	227.981
36.22	227.975
36.24	227.982
36.26	227.979
36.28	227.94
36.3	227.908
36.32	227.926
36.34	227.944
36.36	227.984
36.38	228.013
36.4	228.018
36.42	228.03
36.44	227.988
36.46	227.954
36.48	227.996
36.5	227.999
36.52	227.992
36.54	228.025
36.56	228.069
36.58	228.07
36.6	228.045
36.62	228.036
36.64	228.069
36.66	228.08
36.68	228.074
36.7	228.074
36.72	228.04
36.74	228.042
36.76	228.093
36.78	228.065
36.8	228.024
36.82	228.03
36.84	228.046
36.86	228.037
36.88	228.049
36.9	228.039
36.92	228.044
36.94	228.025
36.96	227.984
36.98	227.975
37	227.972
37.02	227.971
37.04	227.981
37.06	228.001
37.08	227.988
37.1	227.946
37.12	227.907
37.14	227.9
37.16	227.932
37.18	228.023
37.2	228.101
37.22	228.169
37.24	228.194
37.26	228.189
37.28	228.191
37.3	228.166
37.32	228.134
37.34	228.145
37.36	228.171
37.38	228.214
37.4	228.254
37.42	228.242
37.44	228.186
37.46	228.15
37.48	228.137
37.5	228.145
37.52	228.177
37.54	228.209
37.56	228.218
37.58	228.189
37.6	228.171
37.62	228.128
37.64	228.129
37.66	228.144
37.68	228.109
37.7	228.08
37.72	228.129
37.74	228.201
37.76	228.234
37.78	228.213
37.8	228.164
37.82	228.118
37.84	228.132
37.86	228.189
37.88	228.175
37.9	228.156
37.92	228.156
37.94	228.131
37.96	228.118
37.98	228.191
38	228.245
38.02	228.252
38.04	228.23
38.06	228.195
38.08	228.176
38.1	228.169
38.12	228.208
38.14	228.225
38.16	228.202
38.18	228.139
38.2	228.098
38.22	228.075
38.24	228.093
38.26	228.143
38.28	228.184
38.3	228.183
38.32	228.188
38.34	228.244
38.36	228.283
38.38	228.249
38.4	228.22
38.42	228.152
38.44	228.072
38.46	228.058
38.48	228.08
38.5	228.097
38.52	228.108
38.54	228.15
38.56	228.172
38.58	228.149
38.6	228.155
38.62	228.16
38.64	228.177
38.66	228.219
38.68	228.192
38.7	228.133
38.72	228.132
38.74	228.198
38.76	228.212
38.78	228.18
38.8	228.187
38.82	228.234
38.84	228.257
38.86	228.262
38.88	228.281
38.9	228.235
38.92	228.197
38.94	228.186
38.96	228.171
38.98	228.13
39	228.116
39.02	228.115
39.04	228.109
39.06	228.121
39.08	228.101
39.1	228.094
39.12	228.088
39.14	228.062
39.16	228.124
39.18	228.146
39.2	228.127
39.22	228.13
39.24	228.158
39.26	228.139
39.28	228.132
39.3	228.136
39.32	228.172
39.34	228.173
39.36	228.141
39.38	228.092
39.4	228.087
39.42	228.145
39.44	228.192
39.46	228.219
39.48	228.226
39.5	228.24
39.52	228.249
39.54	228.22
39.56	228.206
39.58	228.248
39.6	228.242
39.62	228.205
39.64	228.226
39.66	228.233
39.68	228.237
39.7	228.239
39.72	228.221
39.74	228.22
39.76	228.225
39.78	228.21
39.8	228.186
39.82	228.217
39.84	228.256
39.86	228.29
39.88	228.267
39.9	228.251
39.92	228.261
39.94	228.238
39.96	228.251
39.98	228.285
40	228.305
40.02	228.318
40.04	228.311
40.06	228.334
40.08	228.385
40.1	228.394
40.12	228.386
40.14	228.356
40.16	228.304
40.18	228.28
40.2	228.352
40.22	228.416
40.24	228.466
40.26	228.531
40.28	228.537
40.3	228.465
40.32	228.417
40.34	228.43
40.36	228.476
40.38	228.46
40.4	228.443
40.42	228.44
40.44	228.485
40.46	228.487
40.48	228.493
40.5	228.48
40.52	228.477
40.54	228.449
40.56	228.432
40.58	228.418
40.6	228.425
40.62	228.422
40.64	228.428
40.66	228.421
40.68	228.362
40.7	228.307
40.72	228.268
40.74	228.253
40.76	228.224
40.78	228.252
40.8	228.365
40.82	228.493
40.84	228.495
40.86	228.433
40.88	228.385
40.9	228.382
40.92	228.375
40.94	228.363
40.96	228.315
40.98	228.264
41	228.272
41.02	228.307
41.04	228.324
41.06	228.296
41.08	228.282
41.1	228.286
41.12	228.26
41.14	228.198
41.16	228.146
41.18	228.189
41.2	228.28
41.22	228.323
41.24	228.313
41.26	228.309
41.28	228.29
41.3	228.266
41.32	228.282
41.34	228.292
41.36	228.29
41.38	228.29
41.4	228.336
41.42	228.31
41.44	228.249
41.46	228.212
41.48	228.207
41.5	228.275
41.52	228.311
41.54	228.323
41.56	228.36
41.58	228.359
41.6	228.331
41.62	228.324
41.64	228.301
41.66	228.273
41.68	228.277
41.7	228.307
41.72	228.338
41.74	228.375
41.76	228.352
41.78	228.351
41.8	228.372
41.82	228.431
41.84	228.432
41.86	228.357
41.88	228.304
41.9	228.271
41.92	228.241
41.94	228.231
41.96	228.246
41.98	228.24
42	228.223
42.02	228.211
42.04	228.208
42.06	228.217
42.08	228.229
42.1	228.232
42.12	228.261
42.14	228.298
42.16	228.267
42.18	228.211
42.2	228.16
42.22	228.141
42.24	228.115
42.26	228.121
42.28	228.185
42.3	228.258
42.32	228.284
42.34	228.274
42.36	228.23
42.38	228.174
42.4	228.151
42.42	228.228
42.44	228.341
42.46	228.442
42.48	228.468
42.5	228.473
42.52	228.489
42.54	228.469
42.56	228.435
42.58	228.443
42.6	228.405
42.62	228.353
42.64	228.332
42.66	228.311
42.68	228.292
42.7	228.229
42.72	228.22
42.74	228.244
42.76	228.249
42.78	228.226
42.8	228.249
42.82	228.31
42.84	228.345
42.86	228.31
42.88	228.268
42.9	228.259
42.92	228.244
42.94	228.228
42.96	228.24
42.98	228.256
43	228.272
43.02	228.299
43.04	228.307
43.06	228.372
43.08	228.451
43.1	228.491
43.12	228.451
43.14	228.385
43.16	228.373
43.18	228.326
43.2	228.303
43.22	228.329
43.24	228.374
43.26	228.383
43.28	228.356
43.3	228.305
43.32	228.3
43.34	228.311
43.36	228.378
43.38	228.437
43.4	228.425
43.42	228.456
43.44	228.497
43.46	228.468
43.48	228.437
43.5	228.461
43.52	228.526
43.54	228.599
43.56	228.637
43.58	228.605
43.6	228.564
43.62	228.535
43.64	228.499
43.66	228.534
43.68	228.537
43.7	228.499
43.72	228.474
43.74	228.492
43.76	228.528
43.78	228.527
43.8	228.496
43.82	228.471
43.84	228.467
43.86	228.439
43.88	228.388
43.9	228.405
43.92	228.417
43.94	228.4
43.96	228.371
43.98	228.305
44	228.281
44.02	228.311
44.04	228.345
44.06	228.35
44.08	228.379
44.1	228.439
44.12	228.49
44.14	228.479
44.16	228.431
44.18	228.417
44.2	228.42
44.22	228.429
44.24	228.489
44.26	228.512
44.28	228.48
44.3	228.443
44.32	228.419
44.34	228.343
44.36	228.315
44.38	228.38
44.4	228.437
44.42	228.484
44.44	228.534
44.46	228.522
44.48	228.491
44.5	228.496
44.52	228.484
44.54	228.454
44.56	228.483
44.58	228.518
44.6	228.544
44.62	228.541
44.64	228.464
44.66	228.385
44.68	228.373
44.7	228.39
44.72	228.434
44.74	228.438
44.76	228.419
44.78	228.419
44.8	228.483
44.82	228.536
44.84	228.513
44.86	228.489
44.88	228.492
44.9	228.501
44.92	228.476
44.94	228.433
44.96	228.419
44.98	228.415
45	228.424
45.02	228.457
45.04	228.471
45.06	228.493
45.08	228.51
45.1	228.49
45.12	228.494
45.14	228.51
45.16	228.504
45.18	228.52
45.2	228.511
45.22	228.518
45.24	228.51
45.26	228.538
45.28	228.576
45.3	228.587
45.32	228.591
45.34	228.576
45.36	228.598
45.38	228.616
45.4	228.612
45.42	228.609
45.44	228.631
45.46	228.633
45.48	228.602
45.5	228.594
45.52	228.588
45.54	228.581
45.56	228.553
45.58	228.538
45.6	228.534
45.62	228.494
45.64	228.447
45.66	228.431
45.68	228.436
45.7	228.486
45.72	228.544
45.74	228.532
45.76	228.505
45.78	228.503
45.8	228.494
45.82	228.501
45.84	228.512
45.86	228.459
45.88	228.422
45.9	228.395
45.92	228.394
45.94	228.434
45.96	228.435
45.98	228.412
46	228.425
46.02	228.474
46.04	228.51
46.06	228.473
46.08	228.433
46.1	228.46
46.12	228.491
46.14	228.461
46.16	228.441
46.18	228.509
46.2	228.595
46.22	228.6
46.24	228.525
46.26	228.468
46.28	228.456
46.3	228.508
46.32	228.55
46.34	228.579
46.36	228.628
46.38	228.665
46.4	228.673
46.42	228.648
46.44	228.611
46.46	228.574
46.48	228.513
46.5	228.478
46.52	228.478
46.54	228.461
46.56	228.479
46.58	228.529
46.6	228.531
46.62	228.503
46.64	228.49
46.66	228.51
46.68	228.541
46.7	228.596
46.72	228.645
46.74	228.639
46.76	228.572
46.78	228.549
46.8	228.549
46.82	228.566
46.84	228.544
46.86	228.54
46.88	228.521
46.9	228.518
46.92	228.538
46.94	228.576
46.96	228.597
46.98	228.627
47	228.634
47.02	228.648
47.04	228.668
47.06	228.666
47.08	228.615
47.1	228.58
47.12	228.593
47.14	228.611
47.16	228.615
47.18	228.58
47.2	228.543
47.22	228.542
47.24	228.565
47.26	228.57
47.28	228.554
47.3	228.534
47.32	228.523
47.34	228.557
47.36	228.575
47.38	228.595
47.4	228.63
47.42	228.698
47.44	228.742
47.46	228.747
47.48	228.687
47.5	228.653
47.52	228.681
47.54	228.741
47.56	228.767
47.58	228.753
47.6	228.723
47.62	228.708
47.64	228.697
47.66	228.657
47.68	228.588
47.7	228.586
47.72	228.589
47.74	228.603
47.76	228.603
47.78	228.635
47.8	228.673
47.82	228.66
47.84	228.656
47.86	228.662
47.88	228.635
47.9	228.636
47.92	228.67
47.94	228.7
47.96	228.711
47.98	228.71
48	228.702
48.02	228.715
48.04	228.761
48.06	228.795
48.08	228.78
48.1	228.76
48.12	228.793
48.14	228.766
48.16	228.745
48.18	228.773
48.2	228.758
48.22	228.713
48.24	228.697
48.26	228.684
48.28	228.683
48.3	228.668
48.32	228.667
48.34	228.704
48.36	228.707
48.38	228.681
48.4	228.694
48.42	228.717
48.44	228.696
48.46	228.631
48.48	228.583
48.5	228.578
48.52	228.586
48.54	228.596
48.56	228.601
48.58	228.602
48.6	228.612
48.62	228.638
48.64	228.675
48.66	228.73
48.68	228.723
48.7	228.681
48.72	228.672
48.74	228.681
48.76	228.656
48.78	228.649
48.8	228.657
48.82	228.656
48.84	228.624
48.86	228.598
48.88	228.62
48.9	228.683
48.92	228.717
48.94	228.71
48.96	228.662
48.98	228.598
49	228.564
49.02	228.542
49.04	228.531
49.06	228.506
49.08	228.51
49.1	228.482
49.12	228.446
49.14	228.446
49.16	228.473
49.18	228.513
49.2	228.563
49.22	228.602
49.24	228.602
49.26	228.563
49.28	228.553
49.3	228.577
49.32	228.627
49.34	228.661
49.36	228.657
49.38	228.607
49.4	228.574
49.42	228.616
49.44	228.6
49.46	228.559
49.48	228.494
49.5	228.449
49.52	228.422
49.54	228.447
49.56	228.523
49.58	228.583
49.6	228.579
49.62	228.607
49.64	228.642
49.66	228.645
49.68	228.612
49.7	228.595
49.72	228.571
49.74	228.56
49.76	228.583
49.78	228.578
49.8	228.527
49.82	228.463
49.84	228.459
49.86	228.483
49.88	228.498
49.9	228.508
49.92	228.588
49.94	228.666
49.96	228.655
49.98	228.648
50	228.685
50.02	228.699
50.04	228.719
50.06	228.746
50.08	228.76
50.1	228.762
50.12	228.754
50.14	228.751
50.16	228.775
50.18	228.761
50.2	228.72
50.22	228.667
50.24	228.626
50.26	228.593
50.28	228.546
50.3	228.533
50.32	228.554
50.34	228.595
50.36	228.663
50.38	228.701
50.4	228.677
50.42	228.681
50.44	228.741
50.46	228.749
50.48	228.748
50.5	228.721
50.52	228.688
50.54	228.685
50.56	228.695
50.58	228.725
50.6	228.796
50.62	228.825
50.64	228.755
50.66	228.687
50.68	228.675
50.7	228.698
50.72	228.722
50.74	228.743
50.76	228.747
50.78	228.732
50.8	228.769
50.82	228.813
50.84	228.821
50.86	228.766
50.88	228.748
50.9	228.761
50.92	228.741
50.94	228.683
50.96	228.666
50.98	228.672
51	228.697
51.02	228.69
51.04	228.642
51.06	228.607
51.08	228.578
51.1	228.563
51.12	228.556
51.14	228.595
51.16	228.652
51.18	228.687
51.2	228.655
51.22	228.635
51.24	228.658
51.26	228.659
51.28	228.649
51.3	228.629
51.32	228.604
51.34	228.619
51.36	228.64
51.38	228.612
51.4	228.608
51.42	228.604
51.44	228.567
51.46	228.554
51.48	228.556
51.5	228.517
51.52	228.512
51.54	228.535
51.56	228.558
51.58	228.615
51.6	228.658
51.62	228.607
51.64	228.6
51.66	228.626
51.68	228.602
51.7	228.566
51.72	228.515
51.74	228.477
51.76	228.464
51.78	228.494
51.8	228.514
51.82	228.54
51.84	228.562
51.86	228.608
51.88	228.611
51.9	228.579
51.92	228.574
51.94	228.572
51.96	228.636
51.98	228.726
52	228.762
52.02	228.734
52.04	228.711
52.06	228.712
52.08	228.659
52.1	228.587
52.12	228.512
52.14	228.519
52.16	228.576
52.18	228.602
52.2	228.644
52.22	228.686
52.24	228.696
52.26	228.643
52.28	228.583
52.3	228.552
52.32	228.508
52.34	228.525
52.36	228.62
52.38	228.702
52.4	228.74
52.42	228.74
52.44	228.746
52.46	228.724
52.48	228.723
52.5	228.743
52.52	228.785
52.54	228.828
52.56	228.866
52.58	228.95
52.6	228.989
52.62	228.967
52.64	228.948
52.66	228.903
52.68	228.831
52.7	228.808
52.72	228.779
52.74	228.756
52.76	228.761
52.78	228.823
52.8	228.837
52.82	228.813
52.84	228.811
52.86	228.793
52.88	228.766
52.9	228.736
52.92	228.696
52.94	228.733
52.96	228.797
52.98	228.806
53	228.803
53.02	228.801
53.04	228.801
53.06	228.773
53.08	228.742
53.1	228.74
53.12	228.791
53.14	228.841
53.16	228.884
53.18	228.87
53.2	228.853
53.22	228.853
53.24	228.766
53.26	228.691
53.28	228.669
53.3	228.703
53.32	228.722
53.34	228.734
53.36	228.754
53.38	228.739
53.4	228.706
53.42	228.735
53.44	228.796
53.46	228.845
53.48	228.859
53.5	228.821
53.52	228.802
53.54	228.768
53.56	228.797
53.58	228.839
53.6	228.849
53.62	228.839
53.64	228.809
53.66	228.81
53.68	228.773
53.7	228.668
53.72	228.653
53.74	228.714
53.76	228.766
53.78	228.797
53.8	228.749
53.82	228.711
53.84	228.685
53.86	228.674
53.88	228.69
53.9	228.75
53.92	228.802
53.94	228.77
53.96	228.703
53.98	228.713
54	228.757
54.02	228.753
54.04	228.756
54.06	228.815
54.08	228.864
54.1	228.861
54.12	228.815
54.14	228.791
54.16	228.766
54.18	228.741
54.2	228.772
54.22	228.82
54.24	228.865
54.26	228.908
54.28	228.911
54.3	228.89
54.32	228.865
54.34	228.856
54.36	228.837
54.38	228.818
54.4	228.762
54.42	228.712
54.44	228.708
54.46	228.712
54.48	228.727
54.5	228.759
54.52	228.786
54.54	228.783
54.56	228.736
54.58	228.718
54.6	228.732
54.62	228.792
54.64	228.83
54.66	228.84
54.68	228.826
54.7	228.809
54.72	228.778
54.74	228.746
54.76	228.799
54.78	228.848
54.8	228.798
54.82	228.7
54.84	228.666
54.86	228.716
54.88	228.773
54.9	228.812
54.92	228.77
54.94	228.749
54.96	228.807
54.98	228.855
55	228.903
55.02	228.934
55.04	228.934
55.06	228.938
55.08	228.929
55.1	228.912
55.12	228.91
55.14	228.932
55.16	228.914
55.18	228.856
55.2	228.778
55.22	228.745
55.24	228.753
55.26	228.763
55.28	228.757
55.3	228.731
55.32	228.699
55.34	228.729
55.36	228.775
55.38	228.809
55.4	228.831
55.42	228.862
55.44	228.875
55.46	228.852
55.48	228.825
55.5	228.81
55.52	228.779
55.54	228.742
55.56	228.744
55.58	228.777
55.6	228.755
55.62	228.753
55.64	228.751
55.66	228.756
55.68	228.766
55.7	228.811
55.72	228.834
55.74	228.798
55.76	228.774
55.78	228.761
55.8	228.784
55.82	228.807
55.84	228.82
55.86	228.851
55.88	228.875
55.9	228.873
55.92	228.866
55.94	228.84
55.96	228.839
55.98	228.854
56	228.866
56.02	228.866
56.04	228.848
56.06	228.801
56.08	228.767
56.1	228.802
56.12	228.848
56.14	228.912
56.16	228.915
56.18	228.889
56.2	228.873
56.22	228.854
56.24	228.854
56.26	228.811
56.28	228.756
56.3	228.773
56.32	228.807
56.34	228.865
56.36	228.907
56.38	228.93
56.4	228.938
56.42	228.952
56.44	228.923
56.46	228.896
56.48	228.879
56.5	228.838
56.52	228.833
56.54	228.866
56.56	228.856
56.58	228.789
56.6	228.736
56.62	228.762
56.64	228.838
56.66	228.891
56.68	228.899
56.7	228.904
56.72	228.906
56.74	228.879
56.76	228.881
56.78	228.911
56.8	228.896
56.82	228.877
56.84	228.848
56.86	228.815
56.88	228.808
56.9	228.822
56.92	228.835
56.94	228.811
56.96	228.738
56.98	228.705
57	228.712
57.02	228.759
57.04	228.803
57.06	228.848
57.08	228.883
57.1	228.878
57.12	228.861
57.14	228.844
57.16	228.779
57.18	228.764
57.2	228.788
57.22	228.785
57.24	228.756
57.26	228.776
57.28	228.796
57.3	228.823
57.32	228.863
57.34	228.893
57.36	228.888
57.38	228.894
57.4	228.92
57.42	228.941
57.44	228.939
57.46	228.953
57.48	228.925
57.5	228.9
57.52	228.868
57.54	228.828
57.56	228.793
57.58	228.804
57.6	228.859
57.62	228.893
57.64	228.914
57.66	228.925
57.68	228.967
57.7	229.01
57.72	228.999
57.74	228.927
57.76	228.906
57.78	228.946
57.8	228.997
57.82	228.981
57.84	228.945
57.86	228.905
57.88	228.887
57.9	228.905
57.92	228.919
57.94	228.956
57.96	228.946
57.98	228.94
58	228.999
58.02	229.002
58.04	228.978
58.06	228.976
58.08	228.973
58.1	228.925
58.12	228.875
58.14	228.835
58.16	228.831
58.18	228.868
58.2	228.849
58.22	228.8
58.24	228.776
58.26	228.767
58.28	228.817
58.3	228.853
58.32	228.854
58.34	228.788
58.36	228.729
58.38	228.718
58.4	228.721
58.42	228.785
58.44	228.788
58.46	228.805
58.48	228.858
58.5	228.928
58.52	228.988
58.54	228.986
58.56	229.009
58.58	229.003
58.6	229.022
58.62	229.046
58.64	229.08
58.66	229.065
58.68	229.014
58.7	228.976
58.72	228.945
58.74	228.962
58.76	228.982
58.78	228.942
58.8	228.906
58.82	228.894
58.84	228.898
58.86	228.887
58.88	228.852
58.9	228.854
58.92	228.836
58.94	228.775
58.96	228.777
58.98	228.802
59	228.795
59.02	228.796
59.04	228.816
59.06	228.842
59.08	228.852
59.1	228.899
59.12	228.95
59.14	229.026
59.16	229.074
59.18	229.085
59.2	229.097
59.22	229.117
59.24	229.119
59.26	229.128
59.28	229.131
59.3	229.147
59.32	229.142
59.34	229.046
59.36	228.988
59.38	229.013
59.4	229.076
59.42	229.059
59.44	229.002
59.46	228.973
59.48	228.943
59.5	228.963
59.52	228.989
59.54	229.025
59.56	229.031
59.58	228.999
59.6	228.956
59.62	228.951
59.64	228.99
59.66	229.008
59.68	229.003
59.7	228.987
59.72	228.98
59.74	228.985
59.76	228.998
59.78	229.028
59.8	229.063
59.82	229.077
59.84	229.035
59.86	228.986
59.88	229
59.9	229.002
59.92	228.962
59.94	228.957
59.96	228.993
[truncated: 997,002+ more rows]

## Sheet: 2nd RESET
Time (ps)	Energy (meV per atom)	N_cryst (%)		Time (ps)	N_cryst (%)
0.02	60.9131			0	83.287
0.04	68.8727			10	76.6001
0.06	79.0918			20	56.1773
0.08	85.3899			30	12.2931
0.1	85.8058			40	0.300949
0.12	83.0109			50	0.75894
0.14	80.4701			60	3.06259
0.16	79.6478			70	5.44411
0.18	80.0479
0.2	80.6105
0.22	80.8392
0.24	80.8942
0.26	80.9671
0.28	80.8585
0.3	80.2588
0.32	79.2871
0.34	78.5418
0.36	78.5734
0.38	79.36
0.4	80.3249
0.42	80.8565
0.44	80.8016
0.46	80.4869
0.48	80.333
0.5	80.4877
0.52	80.8069
0.54	81.0823
0.56	81.2197
0.58	81.257
0.6	81.2737
0.62	81.3119
0.64	81.3791
0.66	81.4872
0.68	81.6467
0.7	81.83
0.72	81.9754
0.74	82.0369
0.76	82.036
0.78	82.0561
0.8	82.1656
0.82	82.3511
0.84	82.5331
0.86	82.6446
0.88	82.6942
0.9	82.7501
0.92	82.8637
0.94	83.0229
0.96	83.1836
0.98	83.3193
1	83.426
1.02	83.5071
1.04	83.573
1.06	83.6424
1.08	83.7282
1.1	83.8324
1.12	83.9535
1.14	84.0853
1.16	84.2119
1.18	84.3149
1.2	84.3973
1.22	84.4821
1.24	84.5905
1.26	84.728
1.28	84.8744
1.3	84.9999
1.32	85.0915
1.34	85.1622
1.36	85.2371
1.38	85.331
1.4	85.4418
1.42	85.5577
1.44	85.6662
1.46	85.7614
1.48	85.8507
1.5	85.9508
1.52	86.0704
1.54	86.1964
1.56	86.3101
1.58	86.4112
1.6	86.5166
1.62	86.634
1.64	86.7493
1.66	86.8487
1.68	86.9383
1.7	87.0322
1.72	87.1354
1.74	87.2423
1.76	87.3483
1.78	87.4542
1.8	87.5578
1.82	87.6624
1.84	87.776
1.86	87.8906
1.88	87.9941
1.9	88.0917
1.92	88.1945
1.94	88.3002
1.96	88.4038
1.98	88.5109
2	88.6258
2.02	88.7357
2.04	88.8313
2.06	88.9258
2.08	89.0382
2.1	89.168
2.12	89.2989
2.14	89.4148
2.16	89.5116
2.18	89.5966
2.2	89.6813
2.22	89.7753
2.24	89.8792
2.26	89.9848
2.28	90.0941
2.3	90.2201
2.32	90.3539
2.34	90.4674
2.36	90.5595
2.38	90.6483
2.4	90.748
2.42	90.8656
2.44	90.988
2.46	91.0991
2.48	91.1979
2.5	91.29
2.52	91.391
2.54	91.5165
2.56	91.6541
2.58	91.7753
2.6	91.8752
2.62	91.9667
2.64	92.0594
2.66	92.1664
2.68	92.2908
2.7	92.4077
2.72	92.4966
2.74	92.5707
2.76	92.6496
2.78	92.7481
2.8	92.8774
2.82	93.0212
2.84	93.1473
2.86	93.2515
2.88	93.3485
2.9	93.4478
2.92	93.5486
2.94	93.6509
2.96	93.7539
2.98	93.8531
3	93.9531
3.02	94.0738
3.04	94.2149
3.06	94.3412
3.08	94.4302
3.1	94.4996
3.12	94.5806
3.14	94.6881
3.16	94.8114
3.18	94.932
3.2	95.0421
3.22	95.1514
3.24	95.272
3.26	95.3989
3.28	95.5154
3.3	95.6124
3.32	95.7022
3.34	95.8024
3.36	95.9152
3.38	96.0259
3.4	96.1258
3.42	96.2333
3.44	96.3643
3.46	96.5067
3.48	96.6313
3.5	96.7182
3.52	96.7774
3.54	96.8439
3.56	96.9487
3.58	97.0935
3.6	97.25
3.62	97.3836
3.64	97.4779
3.66	97.5502
3.68	97.6379
3.7	97.7534
3.72	97.88
3.74	97.9946
3.76	98.0846
3.78	98.1702
3.8	98.2775
3.82	98.3962
3.84	98.5059
3.86	98.6096
3.88	98.719
3.9	98.842
3.92	98.9744
3.94	99.098
3.96	99.2056
3.98	99.3035
4	99.396
4.02	99.4877
4.04	99.5868
4.06	99.6941
4.08	99.8105
4.1	99.9419
4.12	100.078
4.14	100.199
4.16	100.293
4.18	100.382
4.2	100.494
4.22	100.608
4.24	100.694
4.26	100.77
4.28	100.855
4.3	100.947
4.32	101.055
4.34	101.189
4.36	101.335
4.38	101.466
4.4	101.568
4.42	101.656
4.44	101.746
4.46	101.854
4.48	101.981
4.5	102.102
4.52	102.21
4.54	102.326
4.56	102.461
4.58	102.592
4.6	102.697
4.62	102.786
4.64	102.889
4.66	103.001
4.68	103.097
4.7	103.177
4.72	103.27
4.74	103.39
4.76	103.528
4.78	103.662
4.8	103.772
4.82	103.862
4.84	103.957
4.86	104.071
4.88	104.194
4.9	104.308
4.92	104.418
4.94	104.543
4.96	104.664
4.98	104.755
5	104.838
5.02	104.945
5.04	105.071
5.06	105.191
5.08	105.279
5.1	105.359
5.12	105.475
5.14	105.622
5.16	105.759
5.18	105.85
5.2	105.911
5.22	105.988
5.24	106.098
5.26	106.223
5.28	106.337
5.3	106.451
5.32	106.595
5.34	106.746
5.36	106.86
5.38	106.943
5.4	107.023
5.42	107.123
5.44	107.257
5.46	107.393
5.48	107.503
5.5	107.606
5.52	107.715
5.54	107.82
5.56	107.91
5.58	107.992
5.6	108.09
5.62	108.217
5.64	108.364
5.66	108.518
5.68	108.659
5.7	108.77
5.72	108.858
5.74	108.937
5.76	109.017
5.78	109.112
5.8	109.216
5.82	109.321
5.84	109.42
5.86	109.524
5.88	109.65
5.9	109.791
5.92	109.924
5.94	110.05
5.96	110.169
5.98	110.288
6	110.399
6.02	110.505
6.04	110.618
6.06	110.734
6.08	110.834
6.1	110.919
6.12	111.018
6.14	111.116
6.16	111.2
6.18	111.302
6.2	111.435
6.22	111.576
6.24	111.707
6.26	111.834
6.28	111.968
6.3	112.09
6.32	112.163
6.34	112.204
6.36	112.275
6.38	112.392
6.4	112.538
6.42	112.685
6.44	112.809
6.46	112.917
6.48	113.024
6.5	113.13
6.52	113.23
6.54	113.326
6.56	113.42
6.58	113.51
6.6	113.612
6.62	113.736
6.64	113.864
6.66	113.987
6.68	114.118
6.7	114.259
6.72	114.402
6.74	114.53
6.76	114.642
6.78	114.757
6.8	114.869
6.82	114.965
6.84	115.041
6.86	115.096
6.88	115.172
6.9	115.296
6.92	115.445
6.94	115.589
6.96	115.71
6.98	115.823
7	115.947
7.02	116.061
7.04	116.153
7.06	116.23
7.08	116.31
7.1	116.415
7.12	116.551
7.14	116.682
7.16	116.806
7.18	116.945
7.2	117.091
7.22	117.229
7.24	117.348
7.26	117.44
7.28	117.504
7.3	117.564
7.32	117.641
7.34	117.729
7.36	117.832
7.38	117.971
7.4	118.132
7.42	118.269
7.44	118.375
7.46	118.483
7.48	118.621
7.5	118.765
7.52	118.89
7.54	119
7.56	119.089
7.58	119.172
7.6	119.28
7.62	119.398
7.64	119.499
7.66	119.606
7.68	119.729
7.7	119.845
7.72	119.957
7.74	120.096
7.76	120.25
7.78	120.386
7.8	120.49
7.82	120.576
7.84	120.653
7.86	120.715
7.88	120.782
7.9	120.906
7.92	121.075
7.94	121.216
7.96	121.313
7.98	121.409
8	121.529
8.02	121.68
8.04	121.837
8.06	121.958
8.08	122.051
8.1	122.15
8.12	122.261
8.14	122.384
8.16	122.508
8.18	122.628
8.2	122.733
8.22	122.829
8.24	122.939
8.26	123.06
8.28	123.156
8.3	123.224
8.32	123.301
8.34	123.412
8.36	123.547
8.38	123.676
8.4	123.795
8.42	123.932
8.44	124.089
8.46	124.241
8.48	124.362
8.5	124.453
8.52	124.531
8.54	124.596
8.56	124.671
8.58	124.792
8.6	124.937
8.62	125.05
8.64	125.133
8.66	125.238
8.68	125.395
8.7	125.562
8.72	125.697
8.74	125.806
8.76	125.916
8.78	126.032
8.8	126.148
8.82	126.257
8.84	126.363
8.86	126.477
8.88	126.601
8.9	126.718
8.92	126.802
8.94	126.876
8.96	126.979
8.98	127.096
9	127.199
9.02	127.306
9.04	127.44
9.06	127.574
9.08	127.69
9.1	127.812
9.12	127.944
9.14	128.073
9.16	128.216
9.18	128.344
9.2	128.45
9.22	128.554
9.24	128.664
9.26	128.77
9.28	128.862
9.3	128.96
9.32	129.078
9.34	129.223
9.36	129.383
9.38	129.525
9.4	129.635
9.42	129.735
9.44	129.847
9.46	129.961
9.48	130.054
9.5	130.137
9.52	130.213
9.54	130.28
9.56	130.37
9.58	130.488
9.6	130.609
9.62	130.735
9.64	130.909
9.66	131.123
9.68	131.294
9.7	131.411
9.72	131.512
9.74	131.609
9.76	131.706
9.78	131.812
9.8	131.929
9.82	132.033
9.84	132.137
9.86	132.272
9.88	132.418
9.9	132.531
9.92	132.595
9.94	132.643
9.96	132.726
9.98	132.84
10	132.95
10.02	133.05
10.04	133.15
10.06	133.26
10.08	133.41
10.1	133.585
10.12	133.726
10.14	133.838
10.16	133.946
10.18	134.064
10.2	134.193
10.22	134.313
10.24	134.441
10.26	134.558
10.28	134.65
10.3	134.78
10.32	134.978
10.34	135.161
10.36	135.261
10.38	135.33
10.4	135.438
10.42	135.561
10.44	135.67
10.46	135.787
10.48	135.904
10.5	135.999
10.52	136.076
10.54	136.139
10.56	136.223
10.58	136.362
10.6	136.532
10.62	136.696
10.64	136.824
10.66	136.895
10.68	136.938
10.7	137.032
10.72	137.206
10.74	137.387
10.76	137.49
10.78	137.524
10.8	137.568
10.82	137.696
10.84	137.909
10.86	138.139
10.88	138.304
10.9	138.384
10.92	138.429
10.94	138.524
10.96	138.696
10.98	138.845
11	138.911
11.02	138.967
11.04	139.062
11.06	139.185
11.08	139.333
11.1	139.482
11.12	139.612
11.14	139.738
11.16	139.859
11.18	139.942
11.2	140.031
11.22	140.189
11.24	140.376
11.26	140.55
11.28	140.686
11.3	140.771
11.32	140.838
11.34	140.915
11.36	141.004
11.38	141.115
11.4	141.24
11.42	141.387
11.44	141.539
11.46	141.67
11.48	141.795
11.5	141.927
11.52	142.046
11.54	142.135
11.56	142.217
11.58	142.339
11.6	142.505
11.62	142.664
11.64	142.771
11.66	142.823
11.68	142.871
11.7	142.943
11.72	143.024
11.74	143.131
11.76	143.309
11.78	143.512
11.8	143.68
11.82	143.843
11.84	144.018
11.86	144.169
11.88	144.282
11.9	144.371
11.92	144.461
11.94	144.562
11.96	144.676
11.98	144.782
12	144.872
12.02	144.983
12.04	145.115
12.06	145.253
12.08	145.397
12.1	145.526
12.12	145.634
12.14	145.729
12.16	145.817
12.18	145.918
12.2	146.046
12.22	146.198
12.24	146.35
12.26	146.492
12.28	146.589
12.3	146.653
12.32	146.726
12.34	146.828
12.36	146.969
12.38	147.135
12.4	147.294
12.42	147.447
12.44	147.591
12.46	147.705
12.48	147.791
12.5	147.901
12.52	148.069
12.54	148.244
12.56	148.381
12.58	148.459
12.6	148.522
12.62	148.597
12.64	148.688
12.66	148.807
12.68	148.94
12.7	149.077
12.72	149.216
12.74	149.367
12.76	149.49
12.78	149.555
12.8	149.625
12.82	149.749
12.84	149.9
12.86	150.049
12.88	150.221
12.9	150.398
12.92	150.524
12.94	150.61
12.96	150.713
12.98	150.85
13	151.017
13.02	151.181
13.04	151.301
13.06	151.382
13.08	151.479
13.1	151.602
13.12	151.714
13.14	151.804
13.16	151.899
13.18	152.023
13.2	152.156
13.22	152.286
13.24	152.439
13.26	152.61
13.28	152.771
13.3	152.871
13.32	152.904
13.34	152.947
13.36	153.107
13.38	153.369
13.4	153.562
13.42	153.62
13.44	153.654
13.46	153.753
13.48	153.924
13.5	154.11
13.52	154.245
13.54	154.338
13.56	154.447
13.58	154.58
13.6	154.709
13.62	154.802
13.64	154.859
13.66	154.935
13.68	155.063
13.7	155.228
13.72	155.43
13.74	155.646
13.76	155.782
13.78	155.831
13.8	155.887
13.82	155.993
13.84	156.157
13.86	156.354
13.88	156.536
13.9	156.671
13.92	156.759
13.94	156.853
13.96	156.977
13.98	157.096
14	157.204
14.02	157.311
14.04	157.39
14.06	157.486
14.08	157.633
14.1	157.782
14.12	157.908
14.14	158.017
14.16	158.119
14.18	158.21
14.2	158.3
14.22	158.417
14.24	158.585
14.26	158.747
14.28	158.861
14.3	158.952
14.32	159.064
14.34	159.202
14.36	159.342
14.38	159.492
14.4	159.636
14.42	159.781
14.44	159.959
14.46	160.115
14.48	160.206
14.5	160.319
14.52	160.468
14.54	160.604
14.56	160.735
14.58	160.851
14.6	160.963
14.62	161.088
14.64	161.228
14.66	161.361
14.68	161.471
14.7	161.579
14.72	161.732
14.74	161.964
14.76	162.227
14.78	162.393
14.8	162.411
14.82	162.413
14.84	162.502
14.86	162.657
14.88	162.829
14.9	162.971
14.92	163.051
14.94	163.095
14.96	163.169
14.98	163.298
15	163.483
15.02	163.678
15.04	163.817
15.06	163.932
15.08	164.074
15.1	164.234
15.12	164.402
15.14	164.529
15.16	164.565
15.18	164.573
15.2	164.639
15.22	164.784
15.24	164.969
15.26	165.161
15.28	165.325
15.3	165.449
15.32	165.602
15.34	165.766
15.36	165.883
15.38	165.963
15.4	166.029
15.42	166.108
15.44	166.253
15.46	166.482
15.48	166.706
15.5	166.851
15.52	166.93
15.54	167.008
15.56	167.129
15.58	167.253
15.6	167.349
15.62	167.461
15.64	167.607
15.66	167.784
15.68	167.97
15.7	168.106
15.72	168.136
15.74	168.136
15.76	168.278
15.78	168.557
15.8	168.801
15.82	168.922
15.84	168.952
15.86	168.951
15.88	169.037
15.9	169.259
15.92	169.529
15.94	169.714
15.96	169.793
15.98	169.884
16	170.025
16.02	170.184
16.04	170.335
16.06	170.457
16.08	170.576
16.1	170.708
16.12	170.823
16.14	170.905
16.16	170.99
16.18	171.12
16.2	171.302
16.22	171.456
16.24	171.557
16.26	171.684
16.28	171.849
16.3	172.02
16.32	172.136
16.34	172.202
16.36	172.297
16.38	172.417
16.4	172.568
16.42	172.79
16.44	173.02
16.46	173.176
16.48	173.243
16.5	173.292
16.52	173.388
16.54	173.568
16.56	173.811
16.58	174.005
16.6	174.103
16.62	174.166
16.64	174.223
16.66	174.293
16.68	174.418
16.7	174.577
16.72	174.72
16.74	174.857
16.76	174.981
16.78	175.1
16.8	175.258
16.82	175.447
16.84	175.665
16.86	175.866
16.88	175.973
16.9	176.041
16.92	176.205
16.94	176.406
16.96	176.517
16.98	176.564
17	176.67
17.02	176.858
17.04	177.059
17.06	177.211
17.08	177.347
17.1	177.485
17.12	177.588
17.14	177.657
17.16	177.765
17.18	177.906
17.2	178.057
17.22	178.22
17.24	178.385
17.26	178.571
17.28	178.754
17.3	178.914
17.32	179.021
17.34	179.079
17.36	179.158
17.38	179.235
17.4	179.334
17.42	179.516
17.44	179.754
17.46	179.979
17.48	180.113
17.5	180.198
17.52	180.309
17.54	180.452
17.56	180.61
17.58	180.741
17.6	180.807
17.62	180.839
17.64	180.878
17.66	180.981
17.68	181.182
17.7	181.439
17.72	181.689
17.74	181.872
17.76	181.983
17.78	182.065
17.8	182.146
17.82	182.233
17.84	182.38
17.86	182.595
17.88	182.774
17.9	182.922
17.92	183.058
17.94	183.126
17.96	183.181
17.98	183.297
18	183.486
18.02	183.729
18.04	183.949
18.06	184.083
18.08	184.195
18.1	184.316
18.12	184.406
18.14	184.491
18.16	184.605
18.18	184.766
18.2	184.96
18.22	185.183
18.24	185.391
18.26	185.498
18.28	185.555
18.3	185.677
18.32	185.83
18.34	185.942
18.36	186.053
18.38	186.165
18.4	186.283
18.42	186.403
18.44	186.547
18.46	186.757
18.48	186.997
18.5	187.222
18.52	187.404
18.54	187.513
18.56	187.565
18.58	187.663
18.6	187.812
18.62	187.953
18.64	188.084
18.66	188.246
18.68	188.471
18.7	188.68
18.72	188.81
18.74	188.887
18.76	188.978
18.78	189.157
18.8	189.362
18.82	189.518
18.84	189.649
18.86	189.731
18.88	189.799
18.9	189.892
18.92	189.997
18.94	190.124
18.96	190.29
18.98	190.517
19	190.788
19.02	190.975
19.04	191.036
19.06	191.085
19.08	191.233
19.1	191.461
19.12	191.663
19.14	191.821
19.16	191.996
19.18	192.163
19.2	192.318
19.22	192.47
19.24	192.633
19.26	192.813
19.28	192.996
19.3	193.174
19.32	193.296
19.34	193.358
19.36	193.456
19.38	193.59
19.4	193.755
19.42	193.908
19.44	194.03
19.46	194.167
19.48	194.323
19.5	194.495
19.52	194.657
19.54	194.736
19.56	194.798
19.58	194.963
19.6	195.228
19.62	195.444
19.64	195.554
19.66	195.671
19.68	195.825
19.7	195.979
19.72	196.12
19.74	196.259
19.76	196.413
19.78	196.583
19.8	196.721
19.82	196.835
19.84	197.02
19.86	197.255
19.88	197.455
19.9	197.586
19.92	197.709
19.94	197.841
19.96	197.971
19.98	198.119
20	198.262
20.02	198.397
20.04	198.552
20.06	198.668
20.08	198.783
20.1	198.95
20.12	199.068
20.14	199.21
20.16	199.447
20.18	199.682
20.2	199.828
20.22	199.913
20.24	199.992
20.26	200.096
20.28	200.257
20.3	200.436
20.32	200.609
20.34	200.787
20.36	200.963
20.38	201.142
20.4	201.333
20.42	201.563
20.44	201.799
20.46	202.009
20.48	202.178
20.5	202.272
20.52	202.333
20.54	202.433
20.56	202.567
20.58	202.721
20.6	202.868
20.62	203.002
20.64	203.146
20.66	203.321
20.68	203.53
20.7	203.728
20.72	203.89
20.74	204.032
20.76	204.145
20.78	204.246
20.8	204.385
20.82	204.583
20.84	204.796
20.86	204.996
20.88	205.16
20.9	205.27
20.92	205.393
20.94	205.524
20.96	205.67
20.98	205.822
21	205.974
21.02	206.141
21.04	206.342
21.06	206.554
21.08	206.76
21.1	206.927
21.12	207.061
21.14	207.246
21.16	207.442
21.18	207.608
21.2	207.761
21.22	207.924
21.24	208.073
21.26	208.183
21.28	208.298
21.3	208.455
21.32	208.607
21.34	208.731
21.36	208.825
21.38	208.935
21.4	209.116
21.42	209.351
21.44	209.615
21.46	209.875
21.48	210.073
21.5	210.189
21.52	210.284
21.54	210.427
21.56	210.607
21.58	210.794
21.6	210.959
21.62	211.098
21.64	211.213
21.66	211.366
21.68	211.519
21.7	211.633
21.72	211.745
21.74	211.842
21.76	212
21.78	212.237
21.8	212.432
21.82	212.605
21.84	212.779
21.86	212.93
21.88	213.108
21.9	213.305
21.92	213.481
21.94	213.611
21.96	213.731
21.98	213.913
22	214.137
22.02	214.38
22.04	214.597
22.06	214.752
22.08	214.87
22.1	214.971
22.12	215.091
22.14	215.272
22.16	215.486
22.18	215.692
22.2	215.885
22.22	216.076
22.24	216.263
22.26	216.456
22.28	216.645
22.3	216.77
22.32	216.881
22.34	217.038
22.36	217.179
22.38	217.328
22.4	217.518
22.42	217.685
22.44	217.794
22.46	217.886
22.48	218.038
22.5	218.244
22.52	218.441
22.54	218.603
22.56	218.769
22.58	218.988
22.6	219.224
22.62	219.449
22.64	219.647
22.66	219.791
22.68	219.909
22.7	220.029
22.72	220.242
22.74	220.552
22.76	220.826
22.78	221
22.8	221.128
22.82	221.249
22.84	221.394
22.86	221.596
22.88	221.822
22.9	222.038
22.92	222.151
22.94	222.164
22.96	222.252
22.98	222.471
23	222.688
23.02	222.821
23.04	222.909
23.06	223.017
23.08	223.178
23.1	223.329
23.12	223.477
23.14	223.693
23.16	223.966
23.18	224.25
23.2	224.449
23.22	224.585
23.24	224.712
23.26	224.822
23.28	224.965
23.3	225.178
23.32	225.418
23.34	225.623
23.36	225.809
23.38	225.986
23.4	226.152
23.42	226.307
23.44	226.465
23.46	226.624
23.48	226.83
23.5	227.056
23.52	227.206
23.54	227.314
23.56	227.44
23.58	227.617
23.6	227.863
23.62	228.12
23.64	228.305
23.66	228.37
23.68	228.403
23.7	228.513
23.72	228.695
23.74	228.943
23.76	229.235
23.78	229.494
23.8	229.637
23.82	229.774
23.84	230.014
23.86	230.247
23.88	230.411
23.9	230.596
23.92	230.832
23.94	231.043
23.96	231.15
23.98	231.218
24	231.321
24.02	231.519
24.04	231.779
24.06	232.02
24.08	232.22
24.1	232.37
24.12	232.514
24.14	232.682
24.16	232.865
24.18	233.029
24.2	233.161
24.22	233.307
24.24	233.492
24.26	233.66
24.28	233.796
24.3	233.957
24.32	234.174
24.34	234.424
24.36	234.667
24.38	234.909
24.4	235.106
24.42	235.268
24.44	235.433
24.46	235.588
24.48	235.725
24.5	235.846
24.52	236.026
24.54	236.303
24.56	236.574
24.58	236.771
24.6	236.914
24.62	237.02
24.64	237.129
24.66	237.265
24.68	237.438
24.7	237.65
24.72	237.828
24.74	237.941
24.76	238.056
24.78	238.301
24.8	238.671
24.82	238.955
24.84	239.088
24.86	239.178
24.88	239.31
24.9	239.508
24.92	239.673
24.94	239.791
24.96	239.979
24.98	240.274
25	240.575
25.02	240.795
25.04	240.981
25.06	241.122
25.08	241.242
25.1	241.415
25.12	241.614
25.14	241.766
25.16	241.901
25.18	242.076
25.2	242.275
25.22	242.499
25.24	242.803
25.26	243.131
25.28	243.352
25.3	243.479
25.32	243.594
25.34	243.726
25.36	243.884
25.38	244.05
25.4	244.234
25.42	244.48
25.44	244.69
25.46	244.796
25.48	244.863
25.5	245.032
25.52	245.282
25.54	245.514
25.56	245.67
25.58	245.737
25.6	245.844
25.62	246.087
25.64	246.376
25.66	246.631
25.68	246.86
25.7	247.053
25.72	247.234
25.74	247.463
25.76	247.688
25.78	247.873
25.8	248.026
25.82	248.172
25.84	248.349
25.86	248.557
25.88	248.743
25.9	248.887
25.92	249.04
25.94	249.267
25.96	249.543
25.98	249.79
26	249.962
26.02	250.056
26.04	250.132
26.06	250.228
26.08	250.373
26.1	250.556
26.12	250.767
26.14	251.031
26.16	251.283
26.18	251.444
26.2	251.6
26.22	251.84
26.24	252.139
26.26	252.397
26.28	252.549
26.3	252.718
26.32	252.9
26.34	253.024
26.36	253.198
26.38	253.439
26.4	253.678
26.42	253.875
26.44	254.024
26.46	254.192
26.48	254.459
26.5	254.749
26.52	254.874
26.54	254.913
26.56	255.079
26.58	255.365
26.6	255.679
26.62	255.925
26.64	256.055
26.66	256.149
26.68	256.286
26.7	256.482
26.72	256.718
26.74	256.965
26.76	257.147
26.78	257.248
26.8	257.369
26.82	257.557
26.84	257.781
26.86	258.019
26.88	258.263
26.9	258.463
26.92	258.612
26.94	258.784
26.96	259.022
26.98	259.272
27	259.452
27.02	259.598
27.04	259.742
27.06	259.876
27.08	260.003
27.1	260.164
27.12	260.383
27.14	260.596
27.16	260.768
27.18	260.962
27.2	261.162
27.22	261.316
27.24	261.46
27.26	261.688
27.28	262.005
27.3	262.31
27.32	262.479
27.34	262.578
27.36	262.712
27.38	262.887
27.4	263.084
27.42	263.314
27.44	263.579
27.46	263.799
27.48	263.948
27.5	264.061
27.52	264.209
27.54	264.411
27.56	264.613
27.58	264.827
27.6	265.068
27.62	265.197
27.64	265.283
27.66	265.484
27.68	265.76
27.7	265.981
27.72	266.12
27.74	266.214
27.76	266.302
27.78	266.469
27.8	266.674
27.82	266.884
27.84	267.156
27.86	267.472
27.88	267.707
27.9	267.868
27.92	267.985
27.94	268.144
27.96	268.392
27.98	268.668
28	268.849
28.02	268.896
28.04	268.959
28.06	269.186
28.08	269.469
28.1	269.679
28.12	269.843
28.14	270.015
28.16	270.177
28.18	270.349
28.2	270.566
28.22	270.765
28.24	270.954
28.26	271.144
28.28	271.393
28.3	271.618
28.32	271.691
28.34	271.816
28.36	272.048
28.38	272.271
28.4	272.458
28.42	272.642
28.44	272.83
28.46	273.027
28.48	273.223
28.5	273.42
28.52	273.625
28.54	273.859
28.56	274.044
28.58	274.13
28.6	274.206
28.62	274.377
28.64	274.649
28.66	274.923
28.68	275.11
28.7	275.26
28.72	275.459
28.74	275.68
28.76	275.877
28.78	276.08
28.8	276.266
28.82	276.408
28.84	276.556
28.86	276.741
28.88	276.968
28.9	277.229
28.92	277.503
28.94	277.719
28.96	277.849
28.98	277.952
29	278.088
29.02	278.255
29.04	278.485
29.06	278.745
29.08	278.909
29.1	279.015
29.12	279.144
29.14	279.299
29.16	279.512
29.18	279.765
29.2	280.076
29.22	280.373
29.24	280.499
29.26	280.5
29.28	280.541
29.3	280.681
29.32	280.937
29.34	281.245
29.36	281.477
29.38	281.676
29.4	281.884
29.42	282.045
29.44	282.17
29.46	282.302
29.48	282.485
29.5	282.757
29.52	283.089
29.54	283.329
29.56	283.425
29.58	283.52
29.6	283.678
29.62	283.867
29.64	284.113
29.66	284.348
29.68	284.493
29.7	284.582
29.72	284.686
29.74	284.842
29.76	285.033
29.78	285.281
29.8	285.594
29.82	285.845
29.84	285.986
29.86	286.132
29.88	286.329
29.9	286.558
29.92	286.783
29.94	286.913
29.96	286.968
29.98	287.064
30	287.264
30.02	287.495
30.04	287.708
30.06	287.908
30.08	288.111
30.1	288.26
30.12	288.394
30.14	288.589
30.16	288.831
30.18	289.03
30.2	289.13
30.22	289.219
30.24	289.388
30.26	289.622
30.28	289.85
30.3	290.012
30.32	290.126
30.34	290.297
30.36	290.498
30.38	290.705
30.4	290.991
30.42	291.305
30.44	291.524
30.46	291.585
30.48	291.588
30.5	291.692
30.52	291.912
30.54	292.146
30.56	292.304
30.58	292.423
30.6	292.549
30.62	292.692
30.64	292.929
30.66	293.258
30.68	293.545
30.7	293.696
30.72	293.784
30.74	293.898
30.76	294.103
30.78	294.372
30.8	294.593
30.82	294.699
30.84	294.725
30.86	294.81
30.88	294.941
30.9	295.098
30.92	295.319
30.94	295.549
30.96	295.739
30.98	295.893
31	296.021
31.02	296.132
31.04	296.305
31.06	296.588
31.08	296.89
31.1	297.101
31.12	297.264
31.14	297.429
31.16	297.599
31.18	297.748
31.2	297.874
31.22	298.011
31.24	298.199
31.26	298.414
31.28	298.584
31.3	298.725
31.32	298.837
31.34	298.917
31.36	299.036
31.38	299.223
31.4	299.473
31.42	299.71
31.44	299.868
31.46	300.029
31.48	300.272
31.5	300.5
31.52	300.65
31.54	300.775
31.56	300.921
31.58	301.13
31.6	301.373
31.62	301.579
31.64	301.75
31.66	301.901
31.68	302.039
31.7	302.232
31.72	302.449
31.74	302.599
31.76	302.687
31.78	302.784
31.8	302.926
31.82	303.102
31.84	303.289
31.86	303.455
31.88	303.595
31.9	303.723
31.92	303.848
31.94	303.997
31.96	304.209
31.98	304.459
32	304.69
32.02	304.85
32.04	305.017
32.06	305.241
32.08	305.397
32.1	305.481
32.12	305.573
32.14	305.673
32.16	305.83
32.18	306.046
32.2	306.274
32.22	306.463
32.24	306.602
32.26	306.715
32.28	306.801
32.3	306.931
32.32	307.196
32.34	307.487
32.36	307.673
32.38	307.797
32.4	307.878
32.42	307.956
32.44	308.127
32.46	308.395
32.48	308.652
32.5	308.866
32.52	309.048
32.54	309.199
32.56	309.349
32.58	309.481
32.6	309.602
32.62	309.762
32.64	309.917
32.66	310.059
32.68	310.237
32.7	310.379
32.72	310.451
32.74	310.559
32.76	310.785
32.78	311.041
32.8	311.232
32.82	311.361
32.84	311.392
32.86	311.387
32.88	311.519
32.9	311.758
32.92	311.96
32.94	312.17
32.96	312.387
32.98	312.533
33	312.646
33.02	312.803
33.04	313.029
33.06	313.256
33.08	313.487
33.1	313.689
33.12	313.77
33.14	313.837
33.16	313.934
33.18	313.939
33.2	313.968
33.22	314.162
33.24	314.433
33.26	314.686
33.28	314.911
33.3	315.124
33.32	315.26
33.34	315.333
33.36	315.452
33.38	315.679
33.4	315.977
33.42	316.247
33.44	316.396
33.46	316.407
33.48	316.424
33.5	316.552
33.52	316.753
33.54	316.969
33.56	317.173
33.58	317.371
33.6	317.566
33.62	317.688
33.64	317.764
33.66	317.888
33.68	318.058
33.7	318.205
33.72	318.367
33.74	318.586
33.76	318.811
33.78	318.974
33.8	319.112
33.82	319.221
33.84	319.291
33.86	319.401
33.88	319.52
33.9	319.617
33.92	319.764
33.94	319.983
33.96	320.275
33.98	320.549
34	320.701
34.02	320.769
34.04	320.813
34.06	320.919
34.08	321.118
34.1	321.334
34.12	321.514
34.14	321.673
34.16	321.787
34.18	321.896
34.2	321.979
34.22	322.05
34.24	322.247
34.26	322.527
34.28	322.732
34.3	322.835
34.32	322.907
34.34	323.002
34.36	323.138
34.38	323.288
34.4	323.443
34.42	323.644
34.44	323.863
34.46	324.034
34.48	324.095
34.5	324.109
34.52	324.18
34.54	324.35
34.56	324.58
34.58	324.727
34.6	324.822
34.62	324.985
34.64	325.166
34.66	325.326
34.68	325.474
34.7	325.588
34.72	325.704
34.74	325.848
34.76	325.987
34.78	326.139
34.8	326.3
34.82	326.45
34.84	326.6
34.86	326.774
34.88	326.927
34.9	327.033
34.92	327.121
34.94	327.256
34.96	327.439
34.98	327.644
35	327.832
35.02	327.974
35.04	328.086
35.06	328.23
35.08	328.393
35.1	328.508
35.12	328.57
35.14	328.664
35.16	328.833
35.18	329.017
35.2	329.098
35.22	329.118
35.24	329.241
35.26	329.444
35.28	329.662
35.3	329.864
35.32	330.003
35.34	330.115
35.36	330.22
35.38	330.286
35.4	330.354
35.42	330.51
35.44	330.694
35.46	330.845
35.48	331.027
35.5	331.247
35.52	331.533
35.54	331.785
35.56	331.835
35.58	331.8
35.6	331.866
35.62	331.997
35.64	332.165
35.66	332.314
35.68	332.423
35.7	332.53
35.72	332.699
35.74	332.884
35.76	332.995
35.78	333.061
35.8	333.109
35.82	333.158
35.84	333.223
35.86	333.358
35.88	333.589
35.9	333.761
35.92	333.9
35.94	334.066
35.96	334.183
35.98	334.287
36	334.422
36.02	334.6
36.04	334.752
36.06	334.88
36.08	335.006
36.1	335.194
36.12	335.365
36.14	335.444
36.16	335.518
36.18	335.563
36.2	335.612
36.22	335.747
36.24	335.966
36.26	336.194
36.28	336.396
36.3	336.545
36.32	336.624
36.34	336.724
36.36	336.875
36.38	337.002
36.4	337.145
36.42	337.316
36.44	337.498
36.46	337.62
36.48	337.637
36.5	337.664
36.52	337.787
36.54	338.035
36.56	338.326
36.58	338.512
36.6	338.563
36.62	338.658
36.64	338.773
36.66	338.859
36.68	339.017
36.7	339.222
36.72	339.262
36.74	339.195
36.76	339.292
36.78	339.519
36.8	339.729
36.82	339.857
36.84	339.869
36.86	339.91
36.88	340.071
36.9	340.245
36.92	340.412
36.94	340.608
36.96	340.797
36.98	340.918
37	340.982
37.02	341.058
37.04	341.157
37.06	341.296
37.08	341.467
37.1	341.62
37.12	341.735
37.14	341.821
37.16	341.979
37.18	342.153
37.2	342.174
37.22	342.17
37.24	342.304
37.26	342.509
37.28	342.69
37.3	342.837
37.32	342.941
37.34	343.002
37.36	343.113
37.38	343.331
37.4	343.574
37.42	343.726
37.44	343.746
37.46	343.744
37.48	343.794
37.5	343.912
37.52	344.088
37.54	344.263
37.56	344.39
37.58	344.457
37.6	344.517
37.62	344.657
37.64	344.848
37.66	345.01
37.68	345.156
37.7	345.258
37.72	345.327
37.74	345.492
37.76	345.728
37.78	345.923
37.8	345.996
37.82	345.976
37.84	345.998
37.86	346.133
37.88	346.25
37.9	346.309
37.92	346.395
37.94	346.538
37.96	346.673
37.98	346.832
38	346.996
38.02	347.16
38.04	347.294
38.06	347.398
38.08	347.561
38.1	347.73
38.12	347.797
38.14	347.858
38.16	348.003
38.18	348.19
38.2	348.351
38.22	348.434
38.24	348.444
38.26	348.445
38.28	348.542
38.3	348.762
38.32	348.953
38.34	349.019
38.36	349.059
38.38	349.167
38.4	349.323
38.42	349.434
38.44	349.516
38.46	349.606
38.48	349.75
38.5	349.957
38.52	350.171
38.54	350.348
38.56	350.502
38.58	350.637
38.6	350.743
38.62	350.733
38.64	350.665
38.66	350.714
38.68	350.856
38.7	351.058
38.72	351.291
38.74	351.378
38.76	351.402
38.78	351.522
38.8	351.7
38.82	351.794
38.84	351.834
38.86	352.006
38.88	352.212
38.9	352.317
38.92	352.368
38.94	352.401
38.96	352.448
38.98	352.563
39	352.695
39.02	352.908
39.04	353.134
39.06	353.231
39.08	353.256
39.1	353.309
39.12	353.394
39.14	353.533
39.16	353.68
39.18	353.808
39.2	353.991
39.22	354.194
39.24	354.315
39.26	354.391
39.28	354.428
39.3	354.507
39.32	354.516
39.34	354.518
39.36	354.671
39.38	354.888
39.4	355.072
39.42	355.216
39.44	355.258
39.46	355.214
39.48	355.265
39.5	355.353
39.52	355.443
39.54	355.521
39.56	355.709
39.58	355.932
39.6	356.018
39.62	356.007
39.64	356.056
39.66	356.254
39.68	356.462
39.7	356.607
39.72	356.728
39.74	356.925
39.76	357.019
39.78	357.028
39.8	357.128
39.82	357.276
39.84	357.353
39.86	357.363
39.88	357.488
39.9	357.652
39.92	357.716
39.94	357.833
39.96	357.959
39.98	358.064
[truncated: 2,501 more rows]
