# Supplementary material for: Full-cycle device-scale simulations of memory materials with a tailored atomic-cluster-expansion potential
Source: Nat Commun. 2025 Sep 30;16:8688. doi: 10.1038/s41467-025-63732-4 (PMC12484596; doi:10.1038/s41467-025-63732-4)
Supplement: Supplementary file 4 — Source Data [file 41467_2025_63732_MOESM4_ESM.zip › Figure S1.xlsx]

## Sheet: ACE
Number of atoms	Number of nodes on ARCHER2 (x axis)	MD steps per day of ACE-MD (y axis)
100000	1	319450
100000	2	623941
100000	4	1.16891e+06
100000	8	2.23707e+06
100000	16	4.15951e+06
100000	32	7.20524e+06
100000	64	1.14157e+07
100000	128	1.74225e+07
100000	256	2.41298e+07
100000	512	2.43682e+07
1000000	1	32917.1
1000000	2	64403.5
1000000	4	125934
1000000	8	238248
1000000	16	445523
1000000	32	795754
1000000	64	1.46376e+06
1000000	128	2.60324e+06
1000000	256	4.62975e+06
1000000	512	7.96179e+06
10000000	1	3302.34
10000000	2	6609.61
10000000	4	12904.5
10000000	8	25804.5
10000000	16	50201.7
10000000	32	95042.7
10000000	64	171893
10000000	128	301929
10000000	256	552933
10000000	512	1.04846e+06
100000000	1	328.175
100000000	2	649.996
100000000	4	1312.08
100000000	8	2601.04
100000000	16	5187.05
100000000	32	10385.9
100000000	64	20106.2
100000000	128	39465.4
100000000	256	73957.6
100000000	512	131645
1000000000	2	66.0785
1000000000	4	131.82
1000000000	8	260.008
1000000000	16	520.02
1000000000	32	1024.47
1000000000	64	2082.32
1000000000	128	4068.41
1000000000	256	8172.21
1000000000	512	14674.1

## Sheet: GAP
Number of atoms	Number of nodes on ARCHER2 (x axis)	MD steps per day of GAP-MD (y axis)
100000	1	566.015
100000	2	1118.55
100000	4	2220.64
100000	8	4397.87
100000	16	8457.53
100000	32	15676.5
100000	64	30858.5
100000	128	58042.3
100000	256	102857
100000	512	196904
1000000	8	435.65
1000000	16	862.991
1000000	32	1703.89
1000000	64	3394.32
1000000	128	6589.68
1000000	256	12311.3
1000000	512	24319.8
10000000	128	683.036
10000000	256	1365.16
10000000	512	2609.05
