# Supplementary material for: Full-cycle device-scale simulations of memory materials with a tailored atomic-cluster-expansion potential
Source: Nat Commun. 2025 Sep 30;16:8688. doi: 10.1038/s41467-025-63732-4 (PMC12484596; doi:10.1038/s41467-025-63732-4)
Supplement: Supplementary file 4 — Source Data [file 41467_2025_63732_MOESM4_ESM.zip › Figure S2.xlsx]

## Sheet: Sheet1
Number of atoms (x axis)	MD steps per day of ACE-MD on CPU (y axis)	MD steps per day of ACE-MD on GPU (y axis)
1	32917.1	23947.9
2	64403.5	48525.9
4	125934	96572.3
8	238248	-
16	445523	-
32	795754	-
64	1.46376e+06	-
128	2.60324e+06	-
256	4.62975e+06	-
512	7.96179e+06	-
