# Supplementary material for: Full-cycle device-scale simulations of memory materials with a tailored atomic-cluster-expansion potential
Source: Nat Commun. 2025 Sep 30;16:8688. doi: 10.1038/s41467-025-63732-4 (PMC12484596; doi:10.1038/s41467-025-63732-4)
Supplement: Supplementary file 4 — Source Data [file 41467_2025_63732_MOESM4_ESM.zip › Figure S3d.xlsx]

## Sheet: RDF
Distance	RDF - c-GST	RDF - 10 ps	RDF - 20 ps	RDF - 30 ps	RDF - 40 ps	RDF - 50 ps	RDF - bulk a-GST
0.01	0	0	0	0	0	0	0
0.03	0	0	0	0	0	0	0
0.05	0	0	0	0	0	0	0
0.07	0	0	0	0	0	0	0
0.09	0	0	0	0	0	0	0
0.11	0	0	0	0	0	0	0
0.13	0	0	0	0	0	0	0
0.15	0	0	0	0	0	0	0
0.17	0	0	0	0	0	0	0
0.19	0	0	0	0	0	0	0
0.21	0	0	0	0	0	0	0
0.23	0	0	0	0	0	0	0
0.25	0	0	0	0	0	0	0
0.27	0	0	0	0	0	0	0
0.29	0	0	0	0	0	0	0
0.31	0	0	0	0	0	0	0
0.33	0	0	0	0	0	0	0
0.35	0	0	0	0	0	0	0
0.37	0	0	0	0	0	0	0
0.39	0	0	0	0	0	0	0
0.41	0	0	0	0	0	0	0
0.43	0	0	0	0	0	0	0
0.45	0	0	0	0	0	0	0
0.47	0	0	0	0	0	0	1.878e-05
0.49	0	0	0	0	0	0	0.00101696
0.51	0	0	0	0	0	0	0.0560279
0.53	0	0	0	0	0	0	0.542743
0.55	0	0	0	0	0	0	1.52293
0.57	0	0	0	0	0	0	2.41973
0.59	0	0	0	0	0	0	2.51927
0.61	0	0	0	0	0	0	1.96738
0.63	0	0	0	0	0	0	1.37372
0.65	0	0	0	0	0	0	0.976011
0.67	0	0	0	0	0	0	0.763324
0.69	0	0	0	0	0	0	0.680231
0.71	0	0	0	0	0	0	0.694029
0.73	0	0	0	0	0	0	0.76908
0.75	0	0	0	0	0	0	0.896582
0.77	0	0	0	0	0	0	1.06516
0.79	0	0	0	0	0	0	1.26473
0.81	0	0	0	0	0	0	1.46047
0.83	0	0	0	0	0	0	1.5795
0.85	0	0	0	0	0	0	1.57795
0.87	0	0	0	0	0	0	1.46602
0.89	0	0	0	0	0	0	1.30598
0.91	0	0	0	0	0	0	1.13607
0.93	0	0	0	0	0	0	0.986025
0.95	0	0	0	0	0	0	0.858632
0.97	0	0	0	0	0	0	0.762335
0.99	0	0	0	0	0	0	0.688858
1.01	0	0	0	0	0	0	0.645381
1.03	0	0	0	0	0	0	0.632986
1.05	0	0	0	0	0	0	0.652932
1.07	0	0	0	0	0	0	0.692222
1.09	0	0	0	0	0	0	0.720496
1.11	0	0	0	0	0	0	0.742102
1.13	0	0	0	0	0	0	0.778458
1.15	0	0	0	0	0	0	0.825488
1.17	0	0	0	0	0	0	0.897337
1.19	0	0	0	0	0	0	0.993506
1.21	0	0	0	0	0	0	1.10081
1.23	0	0	0	0	0	0	1.17886
1.25	0	0	0	0	0	0	1.20744
1.27	0	0	0	0	0	0	1.20518
1.29	0	0	0	0	0	0	1.1924
1.31	0	0	0	0	0	0	1.16342
1.33	0	0	0	0	0	0	1.12672
1.35	0	0	0	0	0	0	1.08665
1.37	0	0	0	0	0	0	1.04744
1.39	0	0	0	0	0	0	1.0131
1.41	0	0	0	0	0	0	0.985445
1.43	0	0	0	0	0	0	0.972632
1.45	0	0	0	0	0	0	0.971234
1.47	0	0	0	0	0	0	0.976007
1.49	0	0	0	0	0	0	0.984072
1.51	0	0	0	0	0	0	0.993066
1.53	0	0	0	0	0	0	1.00139
1.55	0	0	0	0	0	0	1.00872
1.57	0	0	0	0	0	0	1.01407
1.59	0	0	0	0	0	0	1.01518
1.61	0	0	0	0	0	0	1.01281
1.63	0	0	0	0	0	0	1.00697
1.65	0	0	0	0	0	0	0.99713
1.67	0	0	0	0	0	0	0.985121
1.69	0	0	0	0	0	0	0.974467
1.71	0	0	0	0	0	0	0.964146
1.73	0	0	0	0	0	0	0.957796
1.75	0	0	0	0	0	0	0.95337
1.77	0	0	0	0	0	0	0.955475
1.79	0	0	0	0	0	0	0.96136
1.81	0	0	0	0	0	0	0.972439
1.83	0	0	0	0	0	0	0.983952
1.85	0	0	0	0	0	0	0.994491
1.87	0	0	0	0	0	0	1.00458
1.89	0	0.000131146	0	0	0	0	1.01282
1.91	0	0	0	0	0	0	1.01911
1.93	0	0.000125766	0	0	0	0	1.02226
1.95	0	0	0	0	0	0	1.02573
1.97	0	0	0	0	0	0	1.02964
1.99	0	0.000118296	0	0	0	0	1.03294
2.01	0	0.000115954	0	0	0	0
2.03	0	0.000227361	0	0	0	0
2.05	0	0.000111473	0	0	0	0
2.07	0	0.000983966	0	0	0	0
2.09	0	0.00075073	0	0	0	0
2.11	0	0.00199925	0	0	0	0
2.13	0	0.00299445	0	0	0	0
2.15	0	0.00405379	0	0	0	0
2.17	0	0.00626758	0	0	0	0
2.19	0	0.00752109	0	0	0	0
2.21	0	0.0116059	0	0	0	0
2.23	0	0.01479	9.42039e-05	0	0	0
2.25	0	0.0204506	0	0	0	0
2.27	0	0.0239102	0.000454566	0	0	0
2.29	0	0.0368048	0.000357329	0	0	0
2.31	0	0.0444227	0.000702336	8.7792e-05	0	0
2.33	0	0.0551401	0.000862913	0.000172583	0	0
2.35	0	0.0726983	0.00229038	0.000169658	0	8.48288e-05
2.37	0	0.0918268	0.00316932	0.000166806	8.34031e-05	0
2.39	0	0.104895	0.00483877	0.000410065	0.000164026	0
2.41	0	0.141393	0.0119373	0.00064526	8.06575e-05	0
2.43	0	0.173824	0.0163431	0.00182471	0.000476012	0
2.45	0	0.204635	0.0245062	0.00265354	0.000780453	0.000390227
2.47	0	0.247867	0.0373951	0.00691079	0.00153573	0.000767866
2.49	7.5558e-05	0.290369	0.0551573	0.0124671	0.00340011	0.00136004
2.51	0.000148717	0.342124	0.0804561	0.0189615	0.00669228	0.00297435
2.53	0.000512314	0.399166	0.109562	0.0319098	0.012881	0.00504995
2.55	0.00100862	0.461875	0.152878	0.0558342	0.021253	0.0108787
2.57	0.00248245	0.531458	0.206682	0.0878079	0.0411378	0.019505
2.59	0.00419016	0.610856	0.266494	0.135133	0.068579	0.0396669
2.61	0.00770223	0.683985	0.326588	0.187398	0.104943	0.0733775
2.63	0.0161193	0.759298	0.41971	0.258111	0.17677	0.120894
2.65	0.0323541	0.846277	0.502189	0.352893	0.249227	0.187987
2.67	0.0573025	0.951274	0.622705	0.45198	0.357221	0.289338
2.69	0.0941325	1.01726	0.73053	0.569844	0.477784	0.401843
2.71	0.147223	1.11751	0.859739	0.705945	0.615366	0.540606
2.73	0.242188	1.19064	0.982331	0.844234	0.771257	0.708902
2.75	0.346589	1.27764	1.11453	1.00446	0.937307	0.897352
2.77	0.505229	1.3534	1.25285	1.18208	1.13709	1.0662
2.79	0.713887	1.43072	1.38637	1.34316	1.33329	1.28532
2.81	0.970919	1.49248	1.50666	1.49889	1.51817	1.51212
2.83	1.25035	1.56347	1.60447	1.67841	1.7183	1.74667
2.85	1.58792	1.61935	1.71728	1.82681	1.90807	1.96379
2.87	1.91882	1.65857	1.81076	1.94504	2.09405	2.17066
2.89	2.27439	1.72409	1.89505	2.05081	2.228	2.34383
2.91	2.5782	1.7351	1.93752	2.12457	2.31742	2.45008
2.93	2.87801	1.75886	1.99891	2.18728	2.41494	2.5786
2.95	3.08346	1.76906	2.03843	2.22399	2.45407	2.62703
2.97	3.23916	1.77968	2.04814	2.23864	2.48194	2.61343
2.99	3.35328	1.78105	2.05699	2.24516	2.44832	2.61831
3.01	3.36414	1.77064	2.06082	2.2177	2.37939	2.55245
3.03	3.32238	1.76658	2.00488	2.16117	2.324	2.44462
3.05	3.28786	1.76938	1.98431	2.11343	2.23822	2.33154
3.07	3.16499	1.7292	1.97932	2.04895	2.15875	2.2345
3.09	3.0427	1.71312	1.93253	1.96457	2.05951	2.11878
3.11	2.89738	1.71784	1.88606	1.91546	1.9623	1.98506
3.13	2.74992	1.67774	1.85696	1.82674	1.86648	1.8639
3.15	2.57456	1.63483	1.80145	1.76349	1.7599	1.76009
3.17	2.39989	1.60938	1.76387	1.69138	1.67944	1.63977
3.19	2.21788	1.58498	1.71917	1.61518	1.55473	1.53259
3.21	2.02025	1.55056	1.67827	1.55079	1.48695	1.45677
3.23	1.83882	1.52639	1.61579	1.48903	1.40941	1.35827
3.25	1.62745	1.50238	1.57481	1.43363	1.34817	1.27614
3.27	1.42588	1.47819	1.53812	1.39284	1.26684	1.21388
3.29	1.25447	1.44949	1.5016	1.33195	1.23487	1.14247
3.31	1.06751	1.41835	1.46543	1.28883	1.17834	1.08274
3.33	0.901458	1.4088	1.41543	1.23652	1.13014	1.04159
3.35	0.751344	1.37128	1.3962	1.22008	1.07861	1.00982
3.37	0.622581	1.35608	1.36772	1.18234	1.05145	0.98199
3.39	0.504908	1.33295	1.34192	1.13741	1.01471	0.93754
3.41	0.413149	1.32949	1.30939	1.1204	0.984428	0.917953
3.43	0.333008	1.28445	1.29114	1.10582	0.963385	0.887768
3.45	0.277244	1.29491	1.257	1.08796	0.947761	0.868374
3.47	0.230054	1.25991	1.24711	1.06818	0.944259	0.857186
3.49	0.200578	1.2447	1.23678	1.04458	0.925891	0.84889
3.51	0.178564	1.23478	1.21113	1.0396	0.912175	0.84278
3.53	0.176095	1.20774	1.19097	1.02432	0.910778	0.83025
3.55	0.171924	1.19674	1.18321	1.01429	0.907868	0.836088
3.57	0.19055	1.19601	1.16701	1.01616	0.914559	0.847661
3.59	0.209661	1.17618	1.15731	1.01937	0.908432	0.847293
3.61	0.238259	1.14176	1.1492	1.01882	0.903247	0.852526
3.63	0.258643	1.14354	1.14155	1.01857	0.918919	0.868435
3.65	0.29098	1.13058	1.15337	1.02541	0.9343	0.871146
3.67	0.327816	1.14052	1.12821	1.02501	0.930649	0.887137
3.69	0.366178	1.12021	1.12451	1.03705	0.959431	0.909991
3.71	0.388822	1.10503	1.10905	1.05234	0.966439	0.927843
3.73	0.41618	1.1055	1.11173	1.05163	0.996745	0.943409
3.75	0.428176	1.09911	1.1113	1.07422	1.01359	0.969851
3.77	0.435149	1.09113	1.103	1.07706	1.03764	0.991197
3.79	0.451702	1.076	1.11282	1.09671	1.05141	1.01657
3.81	0.454104	1.07283	1.10733	1.11682	1.08248	1.0524
3.83	0.44519	1.08043	1.11314	1.11837	1.10659	1.07734
3.85	0.425881	1.07262	1.11115	1.13703	1.11819	1.12053
3.87	0.415641	1.05981	1.11514	1.15712	1.1539	1.14195
3.89	0.416053	1.05194	1.10829	1.17308	1.17924	1.18423
3.91	0.41049	1.05628	1.11619	1.17582	1.20208	1.20024
3.93	0.430861	1.03761	1.11011	1.19015	1.22497	1.23541
3.95	0.457374	1.04713	1.09307	1.21695	1.25139	1.27442
3.97	0.506964	1.04802	1.11056	1.23665	1.27998	1.30082
3.99	0.57593	1.04157	1.10702	1.24246	1.30576	1.32495
4.01	0.681927	1.02678	1.11266	1.24886	1.32275	1.35797
4.03	0.800824	1.02267	1.10211	1.26641	1.33867	1.38231
4.05	0.955131	1.02425	1.09679	1.26482	1.36004	1.42039
4.07	1.14472	1.03188	1.0913	1.26115	1.36978	1.43166
4.09	1.34124	1.01022	1.0983	1.26761	1.38501	1.45889
4.11	1.5873	1.014	1.08705	1.28027	1.40468	1.47223
4.13	1.81028	1.01126	1.08251	1.28597	1.40272	1.48693
4.15	2.05299	1.00513	1.09549	1.28127	1.41576	1.49687
4.17	2.27304	1.00693	1.08463	1.27979	1.41953	1.48653
4.19	2.47458	0.990461	1.08335	1.27115	1.40919	1.48604
4.21	2.64433	0.995107	1.08265	1.27279	1.41587	1.48911
4.23	2.77074	0.989097	1.07291	1.26736	1.40327	1.4771
4.25	2.88123	0.983156	1.06301	1.26329	1.38752	1.47013
4.27	2.94783	0.972374	1.06058	1.25464	1.38052	1.45058
4.29	2.96312	0.9659	1.04527	1.23373	1.36185	1.43816
4.31	2.91894	0.962833	1.04089	1.22092	1.34765	1.41314
4.33	2.86318	0.953084	1.03494	1.22459	1.32418	1.40609
4.35	2.78318	0.952956	1.01973	1.20461	1.3084	1.37175
4.37	2.65697	0.954532	1.01206	1.18689	1.28514	1.3366
4.39	2.52433	0.94741	1.00436	1.15646	1.25868	1.31252
4.41	2.41048	0.936933	0.99961	1.1539	1.23741	1.28209
4.43	2.25952	0.927585	0.99156	1.12579	1.21029	1.24395
4.45	2.10702	0.926529	0.966627	1.12106	1.18702	1.22191
4.47	1.97834	0.922617	0.966461	1.09079	1.16017	1.18594
4.49	1.82082	0.916717	0.948668	1.0738	1.13255	1.15718
4.51	1.68788	0.924773	0.956004	1.05359	1.10424	1.12766
4.53	1.54118	0.909799	0.94338	1.04001	1.0759	1.10149
4.55	1.39958	0.900257	0.922478	1.02394	1.0528	1.06655
4.57	1.26008	0.903543	0.920927	1.00325	1.03333	1.03707
4.59	1.12349	0.886947	0.90736	0.989544	1.0096	1.01883
4.61	0.993299	0.890003	0.902612	0.967398	0.987259	0.994489
4.63	0.865067	0.88303	0.890722	0.946798	0.96415	0.956304
4.65	0.747276	0.886933	0.889707	0.934078	0.93644	0.935421
4.67	0.640058	0.880642	0.876152	0.916299	0.922228	0.905194
4.69	0.539431	0.883838	0.866204	0.900365	0.900493	0.890781
4.71	0.451974	0.879727	0.861355	0.8898	0.879051	0.874659
4.73	0.376611	0.868492	0.848139	0.870272	0.86621	0.854714
4.75	0.315766	0.865928	0.850958	0.852557	0.842237	0.843898
4.77	0.259447	0.874989	0.836775	0.83523	0.82858	0.823206
4.79	0.221922	0.864492	0.825126	0.822696	0.813753	0.805913
4.81	0.186528	0.856588	0.82004	0.812609	0.794628	0.779928
4.83	0.171091	0.860052	0.809789	0.804708	0.785029	0.768542
4.85	0.165281	0.859286	0.807008	0.795078	0.772095	0.761619
4.87	0.171452	0.854653	0.813983	0.77908	0.762172	0.750913
4.89	0.181905	0.854181	0.808827	0.769879	0.750601	0.732127
4.91	0.206815	0.847897	0.796344	0.752583	0.734297	0.725222
4.93	0.242996	0.848857	0.782494	0.743945	0.722588	0.713838
4.95	0.289905	0.852393	0.779778	0.738538	0.721694	0.701695
4.97	0.351699	0.851103	0.780627	0.734066	0.706149	0.687335
4.99	0.427415	0.851406	0.775944	0.7281	0.694291	0.683868
5.01	0.49861	0.853898	0.767857	0.725116	0.691073	0.680752
5.03	0.598545	0.852806	0.765966	0.70703	0.679201	0.672701
5.05	0.704913	0.854422	0.76296	0.698538	0.67723	0.670084
5.07	0.81704	0.860598	0.766594	0.699399	0.674376	0.656625
5.09	0.940081	0.860068	0.764975	0.691671	0.668707	0.651565
5.11	1.05457	0.85229	0.764309	0.687487	0.655625	0.650942
5.13	1.17412	0.867607	0.757703	0.686249	0.656397	0.647372
5.15	1.27849	0.85643	0.767673	0.682201	0.648482	0.634847
5.17	1.39716	0.865766	0.766355	0.682559	0.645157	0.632643
5.19	1.47871	0.86408	0.754668	0.677692	0.642908	0.635951
5.21	1.5413	0.871042	0.762174	0.671308	0.639379	0.625279
5.23	1.59838	0.871928	0.76641	0.676836	0.638301	0.622835
5.25	1.60989	0.872929	0.76789	0.671247	0.636166	0.621838
5.27	1.61548	0.875087	0.775213	0.67156	0.63074	0.622727
5.29	1.61222	0.889107	0.780059	0.675933	0.639271	0.618831
5.31	1.55892	0.894302	0.785525	0.669904	0.636342	0.621422
5.33	1.51669	0.896194	0.788431	0.67666	0.630916	0.61835
5.35	1.43615	0.893238	0.792449	0.679499	0.631985	0.623982
5.37	1.35809	0.898115	0.798351	0.682034	0.637375	0.623924
5.39	1.2552	0.906765	0.809256	0.690059	0.643264	0.618657
5.41	1.16144	0.909101	0.814088	0.689064	0.645832	0.624447
5.43	1.06303	0.913649	0.81951	0.687715	0.653841	0.631296
5.45	0.959067	0.923248	0.829247	0.703039	0.647301	0.628532
5.47	0.870807	0.931446	0.834718	0.700522	0.652299	0.638192
5.49	0.783572	0.941536	0.852163	0.716923	0.664792	0.638338
5.51	0.70284	0.939559	0.857561	0.72074	0.666949	0.640949
5.53	0.630868	0.953961	0.865969	0.731728	0.680976	0.651364
5.55	0.573661	0.953759	0.881502	0.744334	0.689522	0.660077
5.57	0.517756	0.958987	0.890978	0.750248	0.69918	0.669328
5.59	0.470836	0.967009	0.905497	0.76159	0.700903	0.672328
5.61	0.434038	0.976292	0.909055	0.774463	0.720341	0.693726
5.63	0.399967	0.989912	0.920832	0.784268	0.735199	0.701265
5.65	0.369815	0.987656	0.936968	0.804671	0.742345	0.712496
5.67	0.343109	0.993116	0.955695	0.812498	0.758902	0.722181
5.69	0.321732	1.00882	0.976626	0.830859	0.77845	0.744128
5.71	0.304179	1.01378	0.981851	0.852076	0.791499	0.764443
5.73	0.289118	1.02272	0.9943	0.870423	0.810539	0.785655
5.75	0.274316	1.02635	1.00783	0.891668	0.837031	0.79723
5.77	0.267732	1.03638	1.02831	0.912894	0.851783	0.815212
5.79	0.260282	1.03522	1.04304	0.930927	0.875561	0.842093
5.81	0.257369	1.0422	1.05174	0.950273	0.89594	0.871015
5.83	0.258611	1.04878	1.06617	0.976664	0.921918	0.887047
5.85	0.264278	1.05974	1.0842	0.995267	0.944851	0.9211
5.87	0.272881	1.06119	1.09351	1.01294	0.9676	0.949042
5.89	0.286885	1.06455	1.11179	1.03006	0.991774	0.97002
5.91	0.309598	1.07203	1.12282	1.05545	1.01809	1.00554
5.93	0.333691	1.07468	1.12986	1.0768	1.05003	1.02761
5.95	0.359637	1.08357	1.14272	1.09367	1.07398	1.06491
5.97	0.393378	1.08526	1.14635	1.11571	1.09725	1.08346
5.99	0.432223	1.08826	1.16058	1.13563	1.12534	1.122
6.01	0.474862	1.09764	1.16906	1.1531	1.14671	1.13897
6.03	0.515046	1.09092	1.16845	1.15994	1.17648	1.17363
6.05	0.558707	1.09731	1.18405	1.18015	1.18545	1.19752
6.07	0.60748	1.09648	1.1892	1.20052	1.21783	1.22686
6.09	0.647529	1.09572	1.18878	1.20747	1.22538	1.24455
6.11	0.693403	1.09614	1.19633	1.22051	1.2429	1.25057
6.13	0.724828	1.10487	1.19602	1.23222	1.25293	1.27289
6.15	0.745241	1.1018	1.19939	1.23504	1.26404	1.28069
6.17	0.763614	1.10739	1.18837	1.24483	1.27039	1.2908
6.19	0.769275	1.09907	1.19264	1.24722	1.27706	1.29659
6.21	0.747819	1.0978	1.19921	1.24909	1.28152	1.29596
6.23	0.73629	1.095	1.18477	1.25216	1.28091	1.29717
6.25	0.705645	1.098	1.18892	1.24465	1.28013	1.29071
6.27	0.663328	1.08666	1.18604	1.25003	1.27813	1.28938
6.29	0.615424	1.09624	1.18396	1.24895	1.27152	1.28876
6.31	0.577196	1.09065	1.18014	1.23333	1.27338	1.28486
6.33	0.528951	1.08455	1.17979	1.23592	1.26761	1.27942
6.35	0.483242	1.08321	1.16182	1.22884	1.25987	1.26896
6.37	0.44837	1.07374	1.1689	1.22107	1.25077	1.25993
6.39	0.423999	1.07823	1.16417	1.22166	1.24873	1.257
6.41	0.410389	1.0786	1.15417	1.21704	1.24246	1.25285
6.43	0.409324	1.07566	1.1429	1.20711	1.23608	1.23731
6.45	0.426124	1.06755	1.13474	1.20875	1.22795	1.23836
6.47	0.458578	1.06656	1.13553	1.20724	1.22407	1.23065
6.49	0.506395	1.07048	1.12802	1.19118	1.21526	1.22947
6.51	0.571259	1.0665	1.12314	1.18372	1.21064	1.22152
6.53	0.659699	1.06415	1.11807	1.17945	1.19927	1.21684
6.55	0.759247	1.05446	1.10782	1.16356	1.20254	1.20872
6.57	0.886974	1.05313	1.09992	1.16238	1.19112	1.20816
6.59	1.0134	1.05297	1.09684	1.15391	1.18291	1.19835
6.61	1.16048	1.04936	1.09556	1.15095	1.17824	1.18221
6.63	1.3106	1.05095	1.09082	1.13595	1.17182	1.18153
6.65	1.45894	1.03864	1.07808	1.12947	1.15724	1.17403
6.67	1.61869	1.04015	1.06817	1.12491	1.15225	1.17016
6.69	1.76222	1.03796	1.06906	1.11748	1.15207	1.15815
6.71	1.89553	1.03087	1.05656	1.1108	1.13586	1.1534
6.73	2.02181	1.03281	1.05785	1.10779	1.13691	1.14784
6.75	2.12363	1.03555	1.05013	1.09846	1.12109	1.13985
6.77	2.20524	1.02649	1.04059	1.09036	1.12651	1.13407
6.79	2.26475	1.01986	1.03887	1.08583	1.11332	1.12277
6.81	2.30122	1.01931	1.03738	1.07966	1.10507	1.12334
6.83	2.30924	1.01961	1.03065	1.08043	1.10156	1.11162
6.85	2.29255	1.01722	1.02932	1.06674	1.08774	1.10616
6.87	2.24776	1.01897	1.02329	1.06706	1.08706	1.09879
6.89	2.18112	1.0086	1.01945	1.05766	1.07809	1.09329
6.91	2.09445	1.01052	1.0177	1.0554	1.07221	1.08398
6.93	1.99731	1.00862	1.01657	1.05078	1.06815	1.07405
6.95	1.89225	1.00645	1.00632	1.04193	1.0584	1.06825
6.97	1.78181	1.00562	1.00794	1.03758	1.05673	1.06462
6.99	1.6582	1.00441	1.00821	1.02814	1.05763	1.05431
7.01	1.53542	1.00579	1.00051	1.02627	1.05328	1.05079
7.03	1.41712	1.00294	0.996603	1.02217	1.04524	1.0394
7.05	1.30536	0.999175	0.995217	1.01985	1.03514	1.045
7.07	1.20555	0.99996	0.987213	1.01462	1.03109	1.02962
7.09	1.12374	0.99729	0.983012	1.0131	1.02957	1.03171
7.11	1.05178	0.994967	0.980501	1.01257	1.02282	1.02795
7.13	1.00185	0.994876	0.986822	1.00976	1.01583	1.01763
7.15	0.961342	0.996622	0.983591	1.00675	1.00861	1.02091
7.17	0.948814	0.994305	0.987634	1.00343	1.00996	1.01375
7.19	0.953856	0.988473	0.975133	0.993284	1.00623	1.00768
7.21	0.973579	0.988331	0.974039	0.990909	1.00381	1.00165
7.23	1.01584	0.988015	0.972108	0.987791	0.998832	0.998725
7.25	1.06952	0.988088	0.971368	0.986172	0.998133	0.997491
7.27	1.13773	0.988483	0.968619	0.986533	0.996965	0.994067
7.29	1.21082	0.979144	0.971748	0.984838	0.993759	0.986372
7.31	1.30164	0.988872	0.966175	0.981131	0.989293	0.98839
7.33	1.38103	0.98078	0.973273	0.98017	0.98187	0.981243
7.35	1.46589	0.985154	0.966518	0.976361	0.983116	0.980974
7.37	1.54963	0.981643	0.960823	0.971845	0.981142	0.980418
7.39	1.61952	0.981046	0.962354	0.972931	0.973291	0.978189
7.41	1.67553	0.98202	0.963813	0.981047	0.97551	0.98353
7.43	1.72673	0.982774	0.964418	0.9699	0.971572	0.974186
7.45	1.75441	0.983556	0.957635	0.969502	0.969241	0.970937
7.47	1.77324	0.979648	0.960935	0.969414	0.964469	0.976877
7.49	1.75734	0.977129	0.958599	0.965179	0.966265	0.971275
7.51	1.74438	0.974589	0.958392	0.969323	0.969041	0.964879
7.53	1.71158	0.974558	0.958529	0.96661	0.962974	0.967353
7.55	1.66654	0.97568	0.95603	0.959498	0.964947	0.960386
7.57	1.60054	0.970842	0.959479	0.960673	0.954108	0.960043
7.59	1.52941	0.973889	0.956641	0.962789	0.960235	0.958674
7.61	1.45367	0.969343	0.961893	0.960542	0.9633	0.961035
7.63	1.37177	0.975526	0.956398	0.957806	0.95874	0.957283
7.65	1.29187	0.979189	0.959025	0.957247	0.959937	0.961178
7.67	1.2078	0.971828	0.954858	0.953823	0.957263	0.962327
7.69	1.1277	0.975374	0.954619	0.954936	0.954468	0.958422
7.71	1.06606	0.9733	0.958838	0.955662	0.954133	0.956978
7.73	1.00615	0.973217	0.952166	0.950135	0.952464	0.952135
7.75	0.961313	0.976164	0.954239	0.95062	0.948498	0.955799
7.77	0.930097	0.972642	0.959901	0.953243	0.952964	0.949433
7.79	0.905309	0.973043	0.954338	0.950416	0.950077	0.956631
7.81	0.893528	0.972305	0.952605	0.95027	0.950247	0.955485
7.83	0.88819	0.975062	0.955975	0.952238	0.947103	0.950481
7.85	0.889843	0.974418	0.958058	0.943705	0.947552	0.947894
7.87	0.89295	0.969805	0.959873	0.943846	0.944716	0.949042
7.89	0.887406	0.969319	0.958513	0.950265	0.946848	0.944403
7.91	0.883747	0.975056	0.951006	0.945638	0.94432	0.943032
7.93	0.874311	0.972572	0.958626	0.945508	0.949158	0.947593
7.95	0.854122	0.973363	0.953965	0.944499	0.946493	0.944218
7.97	0.824029	0.974981	0.95863	0.944279	0.942309	0.94377
7.99	0.78889	0.974905	0.958446	0.944114	0.940805	0.943505
8.01	0.740978	0.975818	0.959514	0.942041	0.942516	0.943618
8.03	0.689217	0.972162	0.958438	0.941474	0.940166	0.94313
8.05	0.630501	0.97448	0.958952	0.947703	0.940337	0.939137
8.07	0.573839	0.973281	0.957837	0.941875	0.942638	0.937681
8.09	0.511731	0.975254	0.962226	0.941647	0.939099	0.940023
8.11	0.452001	0.975542	0.963199	0.941019	0.939673	0.939673
8.13	0.391244	0.974101	0.962477	0.93334	0.936303	0.935083
8.15	0.341281	0.975483	0.967027	0.93952	0.939668	0.936318
8.17	0.301369	0.975619	0.966502	0.942345	0.934161	0.937158
8.19	0.263072	0.97241	0.96551	0.937461	0.935492	0.934814
8.21	0.238432	0.980494	0.967636	0.944117	0.933115	0.935555
8.23	0.220309	0.982748	0.976094	0.935446	0.935536	0.930238
8.25	0.211272	0.979765	0.971127	0.940078	0.937056	0.92881
8.27	0.213772	0.98408	0.974607	0.936584	0.929796	0.931337
8.29	0.221596	0.982705	0.976502	0.938281	0.93158	0.925199
8.31	0.242314	0.981277	0.976657	0.938491	0.928519	0.927155
8.33	0.267813	0.981135	0.974093	0.937845	0.928393	0.926077
8.35	0.305005	0.987386	0.974687	0.936234	0.928251	0.922742
8.37	0.349281	0.980279	0.980185	0.944958	0.930628	0.924523
8.39	0.397305	0.986146	0.977887	0.943353	0.927813	0.920107
8.41	0.450122	0.982494	0.984329	0.940779	0.927718	0.921545
8.43	0.50652	0.987983	0.987917	0.946723	0.934646	0.921053
8.45	0.560989	0.989335	0.986442	0.941453	0.932773	0.921718
8.47	0.613221	0.986921	0.987946	0.946716	0.928477	0.922529
8.49	0.661816	0.988009	0.986748	0.942872	0.927995	0.919676
8.51	0.708687	0.990991	0.988423	0.945457	0.926329	0.92358
8.53	0.750765	0.995659	0.992466	0.947596	0.928834	0.924875
8.55	0.783554	0.991128	0.992859	0.950948	0.930172	0.91879
8.57	0.808018	0.995221	0.999443	0.95348	0.932794	0.921785
8.59	0.827331	0.99089	1.0021	0.953191	0.931751	0.927243
8.61	0.838317	0.9927	0.998988	0.953766	0.937203	0.923692
8.63	0.841645	0.996734	1.00275	0.959207	0.93499	0.925662
8.65	0.835121	0.992725	1.00292	0.957169	0.939957	0.924686
8.67	0.831036	0.999612	1.0031	0.962717	0.938174	0.931861
8.69	0.814901	0.99795	1.00864	0.96249	0.944854	0.936578
8.71	0.795707	1.00097	1.01014	0.9653	0.943743	0.936808
8.73	0.780736	0.998624	1.01511	0.968142	0.948226	0.935213
8.75	0.760718	1.00554	1.01519	0.967349	0.950786	0.937606
8.77	0.746106	1.00459	1.0113	0.976897	0.951656	0.9399
8.79	0.737221	1.00555	1.0149	0.97841	0.956467	0.94442
8.81	0.729786	1.00147	1.01966	0.975898	0.958618	0.949118
8.83	0.730888	1.00525	1.0209	0.981529	0.960493	0.95097
8.85	0.737714	1.00665	1.02241	0.983533	0.964088	0.954327
8.87	0.762281	1.00387	1.02333	0.989916	0.974	0.958388
8.89	0.790035	1.00952	1.02506	0.992266	0.974264	0.958497
8.91	0.825781	1.00682	1.02667	0.994821	0.980729	0.969281
8.93	0.874769	1.0025	1.02656	0.995398	0.977393	0.968481
8.95	0.931401	1.00752	1.03034	1.00044	0.988498	0.973497
8.97	0.990925	1.00569	1.03377	0.997714	0.991839	0.979432
8.99	1.05409	1.01298	1.03417	1.00645	0.992085	0.985361
9.01	1.11941	1.01153	1.03496	1.0082	0.995794	0.988534
9.03	1.18464	1.00961	1.0305	1.01244	0.998224	0.988187
9.05	1.24002	1.0152	1.03103	1.01592	1.0099	0.994
9.07	1.28901	1.01099	1.03503	1.01763	1.00478	1.00066
9.09	1.3271	1.01438	1.03487	1.02109	1.01708	1.01002
9.11	1.34266	1.01722	1.03441	1.02102	1.01654	1.01681
9.13	1.34883	1.01839	1.03461	1.02738	1.02473	1.01902
9.15	1.33667	1.01535	1.04127	1.0245	1.02437	1.01899
9.17	1.31369	1.01735	1.03683	1.02802	1.03087	1.02315
9.19	1.27868	1.01478	1.03985	1.02878	1.02975	1.03044
9.21	1.23452	1.01701	1.04049	1.03338	1.03153	1.03365
9.23	1.17796	1.01935	1.03815	1.03042	1.03448	1.03423
9.25	1.11348	1.01428	1.03451	1.0356	1.04034	1.04138
9.27	1.05409	1.01472	1.03822	1.0411	1.04512	1.03831
9.29	0.98755	1.01502	1.03706	1.04204	1.04472	1.04736
9.31	0.92762	1.0186	1.034	1.03866	1.04701	1.04582
9.33	0.879808	1.01665	1.03411	1.04525	1.04957	1.05374
9.35	0.828576	1.01643	1.03848	1.04342	1.04838	1.05414
9.37	0.803198	1.01668	1.03922	1.04606	1.05151	1.05758
9.39	0.784393	1.01702	1.04524	1.04863	1.05784	1.06129
9.41	0.779332	1.01837	1.03552	1.04721	1.05552	1.06113
9.43	0.786777	1.01794	1.03789	1.04399	1.05641	1.05893
9.45	0.807639	1.01553	1.03697	1.05122	1.0587	1.06116
9.47	0.842343	1.01869	1.03443	1.04944	1.05796	1.06011
9.49	0.889732	1.01209	1.0377	1.05142	1.06138	1.06369
9.51	0.938425	1.01531	1.03025	1.05077	1.06005	1.06582
9.53	0.997616	1.01086	1.03296	1.04604	1.05932	1.06703
9.55	1.06111	1.01697	1.0336	1.04982	1.0629	1.06981
9.57	1.12097	1.0146	1.02928	1.05005	1.06171	1.06916
9.59	1.17688	1.01469	1.031	1.04626	1.06507	1.0675
9.61	1.22756	1.0169	1.03457	1.05086	1.06064	1.06672
9.63	1.27523	1.0193	1.03059	1.04975	1.06506	1.07294
9.65	1.31051	1.01791	1.02793	1.04561	1.05817	1.06577
9.67	1.3313	1.01637	1.02457	1.05203	1.06353	1.06877
9.69	1.34987	1.01968	1.02313	1.04902	1.06002	1.07348
9.71	1.35269	1.01237	1.02168	1.04678	1.05826	1.06613
9.73	1.35191	1.0148	1.02327	1.05065	1.06298	1.06599
9.75	1.33853	1.01194	1.01964	1.04686	1.05715	1.06548
9.77	1.3275	1.01398	1.02199	1.04888	1.05826	1.0697
9.79	1.30938	1.01117	1.0213	1.04492	1.05726	1.06549
9.81	1.29259	1.01104	1.01968	1.04457	1.05909	1.06395
9.83	1.28419	1.00997	1.01811	1.0443	1.0583	1.06275
9.85	1.27637	1.01513	1.01605	1.0386	1.05459	1.06033
9.87	1.27465	1.01043	1.02132	1.0409	1.05233	1.06161
9.89	1.27487	1.01223	1.01475	1.04057	1.0512	1.05773
9.91	1.27534	1.01125	1.01277	1.0386	1.04818	1.05243
9.93	1.28625	1.00696	1.01259	1.03526	1.04779	1.05293
9.95	1.29483	1.00598	1.01028	1.03617	1.05095	1.04966
9.97	1.30319	1.00891	1.01424	1.03354	1.04561	1.05114
9.99	1.30851	1.00999	1.00969	1.03254	1.04832	1.04734

## Sheet: ADF
angle	ADF - c-GST	ADF - 10 ps	ADF - 20 ps	ADF - 30 ps	ADF - 40 ps	ADF - 50 ps	ADF - bulk a-GST
0	0	0	0	0	0	0	0
0.5	0	0	0	0	0	0	0
1	0	0	0	0	0	0	0
1.5	0	0	0	0	0	0	0
2	0	0	0	0	0	0	0
2.5	0	0	0	0	0	0	0
3	0	0	0	0	0	0	0
3.5	0	0	0	0	0	0	0
4	0	0	0	0	0	0	0
4.5	0	0	0	0	0	0	0
5	0	0	0	0	0	0	0
5.5	0	0	0	0	0	0	0
6	0	0	0	0	0	0	0
6.5	0	0	0	0	0	0	0
7	0	0	0	0	0	0	0
7.5	0	0	0	0	0	0	0
8	0	0	0	0	0	0	0
8.5	0	0	0	0	0	0	0
9	0	0	0	0	0	0	0
9.5	0	0	0	0	0	0	0
10	0	0	0	0	0	0	0
10.5	0	0	0	0	0	0	0
11	0	0	0	0	0	0	0
11.5	0	0	0	0	0	0	0
12	0	0	0	0	0	0	0
12.5	0	0	0	0	0	0	0
13	0	0	0	0	0	0	0
13.5	0	0	0	0	0	0	0
14	0	0	0	0	0	0	0
14.5	0	0	0	0	0	0	0
15	0	0	0	0	0	0	0
15.5	0	0	0	0	0	0	0
16	0	0	0	0	0	0	0
16.5	0	0	0	0	0	0	0
17	0	0	0	0	0	0	0
17.5	0	0	0	0	0	0	0
18	0	0	0	0	0	0	0
18.5	0	0	0	0	0	0	0
19	0	0	0	0	0	0	0
19.5	0	0	0	0	0	0	0
20	0	0	0	0	0	0	0
20.5	0	0	0	0	0	0	0
21	0	0	0	0	0	0	0
21.5	0	0	0	0	0	0	0
22	0	0	0	0	0	0	0
22.5	0	0	0	0	0	0	0
23	0	0	0	0	0	0	0
23.5	0	0	0	0	0	0	0
24	0	0	0	0	0	0	0
24.5	0	0	0	0	0	0	0
25	0	0	0	0	0	0	0
25.5	0	0	0	0	0	0	0
26	0	0	0	0	0	0	0
26.5	0	0	0	0	0	0	0
27	0	0	0	0	0	0	0
27.5	0	0	0	0	0	0	0
28	0	0	0	0	0	0	0
28.5	0	0	0	0	0	0	0
29	0	0	0	0	0	0	0
29.5	0	0	0	0	0	0	0
30	0	0	0	0	0	0	0
30.5	0	0	0	0	0	0	0
31	0	0	0	0	0	0	0
31.5	0	0	0	0	0	0	0
32	0	0	0	0	0	0	0
32.5	0	0	0	0	0	0	0
33	0	0	0	0	0	0	0
33.5	0	0	0	0	0	0	0
34	0	0	0	0	0	0	0
34.5	0	0	0	0	0	0	0
35	0	0	0	0	0	0	0
35.5	0	0	0	0	0	0	0
36	0	0	0	0	0	0	0
36.5	0	0	0	0	0	0	0
37	0	0	0	0	0	0	0
37.5	0	0	0	0	0	0	0
38	0	1	0	0	0	0	0
38.5	0	1	0	0	0	0	0
39	0	1	0	0	0	0	0
39.5	0	3	0	0	0	0	0
40	0	2	0	0	0	0	0
40.5	0	4	0	0	0	0	0
41	0	11	0	0	0	0	0
41.5	0	13	0	0	0	0	0
42	0	8	0	0	0	0	0
42.5	0	27	0	0	0	0	0
43	0	39	1	0	0	0	0
43.5	0	55	1	0	0	0	0
44	0	83	1	0	0	0	0
44.5	0	114	1	0	0	0	0
45	0	144	5	1	0	0	0
45.5	0	209	3	2	0	0	0
46	0	216	11	0	0	0	5e-05
46.5	0	348	20	3	0	0	0.0002
47	0	426	35	3	0	1	0.00055
47.5	0	579	61	6	3	2	0.00125
48	0	747	99	8	3	3	0.0018
48.5	0	837	108	13	8	1	0.0035
49	0	1008	186	44	7	7	0.00585
49.5	1	1238	259	59	16	6	0.0102
50	1	1484	361	81	29	13	0.0165
50.5	2	1740	480	120	44	16	0.02375
51	0	2097	619	188	62	29	0.03465
51.5	1	2430	809	239	96	42	0.04845
52	2	2769	1033	303	96	84	0.0648
52.5	3	3129	1316	398	169	90	0.0871
53	3	3504	1510	517	216	132	0.11595
53.5	9	3944	1840	608	284	179	0.13535
54	7	4253	2186	750	356	236	0.17175
54.5	16	4711	2633	968	471	292	0.1964
55	11	5042	2943	1113	524	348	0.24795
55.5	18	5492	3368	1299	620	430	0.27535
56	18	5825	3689	1431	722	474	0.3161
56.5	25	6355	3926	1583	818	519	0.35035
57	21	6595	4390	1760	928	601	0.3971
57.5	25	6911	4682	1851	1074	705	0.4288
58	33	7195	4973	2090	1088	739	0.4703
58.5	39	7442	5334	2258	1168	847	0.5141
59	29	7882	5625	2301	1275	856	0.5291
59.5	38	8090	5809	2486	1336	918	0.56495
60	32	8271	6043	2679	1405	1023	0.5947
60.5	46	8465	6273	2692	1492	990	0.6227
61	40	8624	6373	2866	1565	1027	0.6449
61.5	39	8796	6511	2878	1618	1114	0.6937
62	43	8832	6678	3108	1684	1087	0.70735
62.5	47	9071	6843	3200	1666	1283	0.7288
63	57	9236	7044	3287	2004	1266	0.76755
63.5	62	9091	7136	3381	1918	1403	0.8019
64	65	9347	7274	3492	1942	1462	0.8243
64.5	66	9641	7298	3599	2171	1539	0.8695
65	68	9656	7457	3839	2207	1628	0.92415
65.5	69	9923	7548	3977	2356	1770	0.97365
66	56	9828	7916	4080	2584	1908	1.0528
66.5	76	10022	8013	4273	2846	2096	1.13205
67	87	10037	8154	4495	2956	2225	1.2366
67.5	101	10075	8331	4677	3203	2369	1.35075
68	101	10116	8480	4888	3423	2654	1.4744
68.5	109	10255	8704	5163	3580	2971	1.63355
69	104	10091	8542	5335	3941	3334	1.81125
69.5	111	10358	8803	5746	4319	3503	2.0033
70	117	10451	9167	6053	4698	3852	2.21785
70.5	141	10544	9502	6356	5024	4429	2.48265
71	160	10705	9540	6735	5543	4863	2.78145
71.5	174	10705	9934	7216	6088	5288	3.1428
72	192	10708	10155	7674	6500	5786	3.4903
72.5	188	10861	10162	8260	6966	6464	3.927
73	225	11036	10680	8525	7828	7189	4.38305
73.5	247	11118	10803	9074	8438	7808	4.8888
74	313	11207	11394	9787	9016	8749	5.40985
74.5	337	11337	11425	10122	9812	9368	5.9736
75	421	11744	11930	10878	10588	10410	6.5956
75.5	538	11765	12218	11651	11566	11408	7.19825
76	625	11678	12384	12186	12549	12307	7.87805
76.5	773	11745	12659	12824	13311	13250	8.5963
77	1061	12066	13279	13651	14376	14635	9.29735
77.5	1487	12258	13523	14362	15484	15913	10.0837
78	1994	12143	13750	15052	16518	17072	10.8214
78.5	2708	12442	14170	15932	17625	18223	11.6278
79	3741	12613	14485	16643	18830	19567	12.3683
79.5	5225	12962	14852	17402	19898	21326	13.0928
80	6712	12840	15057	18526	21015	22212	13.8477
80.5	8938	13051	15558	19106	22277	24118	14.6149
81	11615	13248	15943	19831	23546	25439	15.3665
81.5	14863	13304	15994	20571	24638	26512	16.0783
82	18408	13265	16245	21162	25722	28275	16.874
82.5	22878	13460	16593	22181	26852	29626	17.5404
83	27754	13562	16654	23097	28402	31007	18.2336
83.5	32794	13930	17181	23711	29174	32352	18.8655
84	38939	13890	17093	24326	30186	33482	19.5171
84.5	45633	14014	17666	24644	31308	35107	20.0176
85	52437	14173	17711	25240	32154	36588	20.4844
85.5	59317	14179	17862	26207	33092	37686	20.9239
86	67743	14109	17996	26276	33900	38394	21.3432
86.5	75298	14430	18356	26541	34802	39430	21.652
87	83801	14405	18181	26768	34595	40443	21.9895
87.5	92204	14362	18299	27557	35744	40511	22.1629
88	100388	14384	18498	27266	35673	41032	22.4158
88.5	108253	14479	18523	27681	35719	41728	22.4217
89	114978	14470	18547	27436	36085	42159	22.4116
89.5	121041	14413	18310	27730	36496	41601	22.2962
90	125307	14234	18342	27448	35862	41718	22.1745
90.5	127639	14503	18577	27245	35706	41168	21.9725
91	129734	14476	18403	27106	35527	41217	21.6635
91.5	129412	14040	18191	26999	34963	40091	21.414
92	126646	14438	17971	26711	34207	39043	21.0275
92.5	124073	14329	18108	26113	34001	38292	20.6084
93	117978	14117	17997	25877	33443	37578	20.155
93.5	111586	14199	17628	25899	32394	36841	19.6607
94	103880	13969	17457	25080	31651	36206	19.1808
94.5	95794	14026	17398	24806	31085	34770	18.7035
95	86537	13825	17198	24345	29874	33481	18.1099
95.5	76851	13874	16896	23716	29126	32277	17.5388
96	68294	13638	16881	23063	28403	30766	16.9935
96.5	59205	13273	16505	22407	27249	29545	16.4378
97	50908	13190	16306	21786	25996	28253	15.8559
97.5	42996	12915	16145	21346	25165	27354	15.2919
98	35775	13072	15678	20809	24742	26336	14.71
98.5	29685	12847	15303	20142	23477	24766	14.1133
99	23882	12832	15275	19274	22381	23712	13.5727
99.5	19312	12840	14854	19063	21341	22759	13.0466
100	15318	12593	14830	17972	20683	21516	12.5145
100.5	12230	12329	14420	17907	19632	20122	11.9861
101	9510	12130	14267	17168	19106	19428	11.4443
101.5	7483	12098	13948	16372	17843	18412	11.0037
102	5686	12070	13652	15842	16955	17692	10.5035
102.5	4477	11744	13263	15453	16414	16700	10.0234
103	3283	11704	13127	15194	15577	15666	9.6037
103.5	2522	11502	12871	14426	14955	15115	9.14065
104	1922	11332	12597	14139	14374	14143	8.7659
104.5	1487	11508	12259	13302	13780	13325	8.3351
105	1182	11212	12280	12907	13019	12902	7.9715
105.5	878	11076	11757	12404	12471	12283	7.63485
106	751	10794	11701	12211	12106	11595	7.25655
106.5	627	10649	11390	11435	11465	10918	6.9788
107	569	10620	11112	11158	10877	10579	6.6702
107.5	469	10586	10862	10888	10615	9922	6.37175
108	392	10412	10637	10321	10143	9582	6.09605
108.5	376	10233	10546	9946	9489	9137	5.8147
109	361	10287	10368	9804	9133	8953	5.58455
109.5	298	9714	9945	9473	8552	8297	5.3422
110	307	10089	9742	9207	8382	8009	5.1077
110.5	280	10106	9528	8759	7969	7763	4.8912
111	280	9650	9794	8592	7622	7341	4.67005
111.5	219	9598	9225	8377	7411	7030	4.4721
112	271	9451	9008	7885	7169	6682	4.2703
112.5	259	9415	8862	7584	6912	6484	4.10835
113	254	9402	8716	7487	6632	6119	3.9408
113.5	221	9193	8702	7249	6431	6011	3.7821
114	215	9113	8400	7198	5990	5782	3.63295
114.5	221	8918	8248	6889	5970	5553	3.53055
115	200	8997	8262	6677	5641	5257	3.3542
115.5	199	8727	7973	6400	5519	5076	3.2565
116	186	8871	8063	6184	5282	4895	3.1133
116.5	204	8498	7830	6037	5217	4875	2.9886
117	207	8644	7549	5964	4924	4534	2.91
117.5	192	8495	7492	5843	4951	4478	2.81715
118	186	8410	7332	5600	4844	4303	2.68885
118.5	188	8272	7370	5479	4501	4104	2.6051
119	163	8184	7137	5498	4375	3979	2.51015
119.5	154	7995	6962	5242	4293	3840	2.4414
120	154	8084	6831	5111	4065	3943	2.3487
120.5	141	7843	6752	5029	4016	3710	2.27775
121	132	7728	6582	4832	3937	3631	2.2099
121.5	139	7689	6762	4922	3927	3565	2.1458
122	157	7755	6571	4637	3638	3550	2.07345
122.5	131	7793	6517	4458	3853	3328	2.02335
123	139	7750	6427	4541	3659	3270	1.93985
123.5	130	7485	6228	4304	3578	3102	1.88785
124	122	7542	6243	4380	3414	3161	1.8588
124.5	132	7407	6138	4266	3398	2976	1.80205
125	139	7349	6142	4314	3296	3036	1.76615
125.5	124	7400	6014	4061	3286	2875	1.7199
126	129	7121	6072	3974	3169	2884	1.69165
126.5	135	7025	5937	3968	3140	2695	1.6509
127	114	7090	5785	3837	3033	2701	1.59865
127.5	116	7052	5820	3912	3085	2718	1.59025
128	112	6986	5749	3793	2959	2636	1.5743
128.5	114	6971	5734	3648	2926	2450	1.5266
129	134	6857	5675	3672	2982	2486	1.5008
129.5	107	6772	5715	3706	2812	2430	1.4652
130	101	6842	5453	3680	2866	2387	1.47055
130.5	110	6740	5760	3495	2802	2503	1.4294
131	89	6677	5495	3582	2707	2407	1.42085
131.5	103	6561	5372	3540	2744	2364	1.40675
132	99	6493	5289	3443	2648	2393	1.37075
132.5	85	6452	5388	3509	2694	2301	1.36165
133	103	6415	5290	3522	2692	2335	1.33735
133.5	86	6262	5292	3450	2587	2230	1.3296
134	107	6367	5286	3427	2571	2271	1.3085
134.5	104	6242	5088	3385	2629	2233	1.3178
135	113	6182	5138	3438	2638	2200	1.2972
135.5	93	5997	5237	3336	2585	2298	1.30145
136	90	6054	5073	3457	2495	2170	1.29525
136.5	94	6045	5059	3332	2517	2239	1.2614
137	101	6151	5231	3310	2680	2144	1.28625
137.5	84	6021	5201	3301	2573	2155	1.27145
138	103	5862	4993	3265	2663	2212	1.29065
138.5	77	5842	4975	3292	2595	2203	1.29025
139	115	5874	4940	3385	2655	2226	1.29265
139.5	93	5720	4912	3266	2619	2279	1.2958
140	103	5737	4884	3390	2556	2268	1.30445
140.5	96	5660	4986	3306	2657	2210	1.3301
141	96	5662	4823	3322	2658	2337	1.32235
141.5	103	5769	4817	3479	2674	2345	1.3518
142	93	5573	4891	3412	2700	2342	1.35445
142.5	102	5458	4680	3391	2712	2369	1.3539
143	92	5356	4718	3385	2825	2404	1.37135
143.5	100	5439	4755	3461	2784	2470	1.41515
144	97	5321	4787	3470	2883	2450	1.407
144.5	102	5330	4762	3429	2830	2416	1.45485
145	99	5328	4502	3476	2924	2662	1.45895
145.5	103	5131	4662	3554	2933	2578	1.4971
146	105	5214	4605	3532	2980	2706	1.5309
146.5	93	5025	4648	3546	3058	2598	1.55555
147	124	5062	4639	3621	3101	2727	1.59565
147.5	92	5030	4578	3604	3058	2764	1.60425
148	105	4946	4533	3566	3108	2836	1.6474
148.5	122	4897	4540	3643	3216	2959	1.6942
149	126	4878	4444	3635	3165	2969	1.7144
149.5	97	4759	4481	3698	3325	3078	1.77225
150	121	4766	4414	3734	3464	3102	1.80315
150.5	113	4671	4344	3825	3431	3157	1.84985
151	132	4654	4417	3776	3544	3331	1.9096
151.5	111	4593	4308	3877	3516	3382	1.9376
152	100	4510	4304	3774	3731	3310	1.9849
152.5	136	4557	4263	3898	3728	3696	2.065
153	118	4451	4159	3835	3837	3599	2.114
153.5	126	4358	4407	3929	3840	3667	2.1474
154	128	4328	4161	3966	3922	3800	2.22965
154.5	114	4208	4286	4040	3982	3939	2.2935
155	132	4265	4168	3987	4064	3969	2.35785
155.5	154	4178	4216	4048	4198	4156	2.4042
156	142	4066	4008	4197	4189	4297	2.4681
156.5	132	3996	4066	4045	4431	4282	2.5374
157	171	4075	3889	4146	4409	4551	2.6278
157.5	164	3829	3962	4162	4503	4648	2.67695
158	208	3832	3871	4288	4592	4625	2.73145
158.5	214	3792	3725	4277	4563	4790	2.82375
159	276	3695	3800	4251	4631	4925	2.8707
159.5	293	3732	3631	4109	4782	5045	2.9369
160	372	3528	3585	4231	4983	5226	3.00755
160.5	467	3477	3553	4236	4880	5305	3.0748
161	552	3497	3570	4144	5083	5383	3.1156
161.5	734	3307	3418	4177	5045	5497	3.1657
162	883	3254	3287	4088	5124	5678	3.1977
162.5	1131	3309	3383	4220	5295	5687	3.2505
163	1438	3154	3257	4162	5077	5802	3.31515
163.5	1838	3074	3299	4089	5324	5903	3.35065
164	2263	3100	3073	4078	5332	5704	3.3827
164.5	2921	2969	3105	3996	5288	5999	3.39715
165	3637	2856	3035	3975	5226	6039	3.42605
165.5	4624	2786	2923	4093	5215	6058	3.41765
166	5449	2853	2768	4032	5221	6064	3.43895
166.5	6581	2627	2671	3899	5058	6111	3.40155
167	7831	2670	2676	3900	5224	6049	3.40205
167.5	9312	2424	2594	3764	5071	5925	3.3655
168	11399	2277	2624	3722	5031	5865	3.33265
168.5	13231	2319	2464	3606	5016	6041	3.29005
169	15171	2156	2398	3410	5044	5859	3.26695
169.5	16953	2079	2238	3396	4828	5741	3.1814
170	19297	2119	2134	3346	4553	5635	3.107
170.5	21248	1879	2037	3187	4574	5484	3.03755
171	23238	1807	1970	3054	4352	5263	2.9528
171.5	25340	1721	1824	2896	4180	5198	2.8437
172	26980	1647	1693	2760	4111	4973	2.73615
172.5	28201	1576	1676	2641	3935	4760	2.6104
173	29674	1469	1550	2442	3660	4669	2.4754
173.5	30290	1341	1365	2280	3416	4306	2.33685
174	30305	1213	1382	2197	3315	3966	2.1818
174.5	30400	1116	1235	1983	3016	3742	2.0372
175	29550	1011	1122	1797	2718	3507	1.8646
175.5	28333	962	977	1678	2412	3158	1.66815
176	26268	759	870	1475	2149	2777	1.5178
176.5	24372	676	787	1261	1888	2365	1.3158
177	21132	583	657	1045	1675	2074	1.1224
177.5	17835	535	542	864	1386	1786	0.9303
178	14364	392	441	658	1028	1419	0.7179
178.5	10556	254	322	496	756	980	0.51365
179	6226	187	192	294	472	545	0.31325
179.5	2240	49	63	105	173	168	0.1056
