# Supplementary material for: Full-cycle device-scale simulations of memory materials with a tailored atomic-cluster-expansion potential
Source: Nat Commun. 2025 Sep 30;16:8688. doi: 10.1038/s41467-025-63732-4 (PMC12484596; doi:10.1038/s41467-025-63732-4)
Supplement: Supplementary file 4 — Source Data [file 41467_2025_63732_MOESM4_ESM.zip › Figure S4c.xlsx]

## Sheet: Sheet1
bin_centers	hist_values
0.276986	2.61887
0.483561	2.15916
0.690137	0.0616139
0.896712	0.0011089
1.09835	4.85596e-05
1.29505	9.5385e-06
1.49176	1.04056e-05
1.68846	5.20282e-06
1.88516	6.06995e-06
2.08186	5.20282e-06
2.27856	1.73427e-06
2.47527	8.67136e-07
2.67197	2.60141e-06
2.86867	0
3.06537	0
3.26207	2.60141e-06
3.45878	0
3.65548	0
3.85218	0
4.04888	8.67136e-07
4.24559	0
4.44229	0
4.63899	0
4.83569	8.67136e-07
5.03239	0
5.2291	0
5.4258	0
5.6225	0
5.8192	0
6.01591	0
6.21261	8.67136e-07
6.40931	0
6.60601	1.73427e-06
6.80271	1.73427e-06
6.99942	0
7.19612	3.46854e-06
7.39282	0
7.58952	0
7.78622	8.67136e-07
7.98293	0
8.17963	0
8.37633	0
8.57303	0
8.76974	0
8.96644	0
9.16314	0
9.35984	0
9.55654	0
9.75325	0
9.94995	8.67136e-07
