# Supplementary material for: Full-cycle device-scale simulations of memory materials with a tailored atomic-cluster-expansion potential
Source: Nat Commun. 2025 Sep 30;16:8688. doi: 10.1038/s41467-025-63732-4 (PMC12484596; doi:10.1038/s41467-025-63732-4)
Supplement: Supplementary file 4 — Source Data [file 41467_2025_63732_MOESM4_ESM.zip › Figure S6.xlsx]

## Sheet: 6b - RDF
Distance	RDF (1st RESET)	RDF (2nd RESET)			Distance	RDF (small models)
0.01	0	0			0.025	0
0.03	0	0			0.075	0
0.05	0	0			0.125	0
0.07	0	0			0.175	0
0.09	0	0			0.225	0
0.11	0	0			0.275	0
0.13	0	0			0.325	0
0.15	0	0			0.375	0
0.17	0	0			0.425	0
0.19	0	0			0.475	0
0.21	0	0			0.525	0
0.23	0	0			0.575	0
0.25	0	0			0.625	0
0.27	0	0			0.675	0
0.29	0	0			0.725	0
0.31	0	0			0.775	0
0.33	0	0			0.825	0
0.35	0	0			0.875	0
0.37	0	0			0.925	0
0.39	0	0			0.975	0
0.41	0	0			1.025	0
0.43	0	0			1.075	0
0.45	0	0			1.125	0
0.47	0	0			1.175	0
0.49	0	0			1.225	0
0.51	0	0			1.275	0
0.53	0	0			1.325	0
0.55	0	0			1.375	0
0.57	0	0			1.425	0
0.59	0	0			1.475	0
0.61	0	0			1.525	0
0.63	0	0			1.575	0
0.65	0	0			1.625	0
0.67	0	0			1.675	0
0.69	0	0			1.725	0
0.71	0	0			1.775	0
0.73	0	0			1.825	0
0.75	0	0			1.875	0
0.77	0	0			1.925	0
0.79	0	0			1.975	0
0.81	0	0			2.025	0
0.83	0	0			2.075	0
0.85	0	0			2.125	0
0.87	0	0			2.175	0
0.89	0	0			2.225	0
0.91	0	0			2.275	0
0.93	0	0			2.325	0
0.95	0	0			2.375	0
0.97	0	0			2.425	0.000155515
0.99	0	0			2.475	0.00109483
1.01	0	0			2.525	0.00702863
1.03	0	0			2.575	0.0403201
1.05	0	0			2.625	0.142189
1.07	0	0			2.675	0.378263
1.09	0	0			2.725	0.736492
1.11	0	0			2.775	1.17953
1.13	0	0			2.825	1.68599
1.15	0	0			2.875	2.1633
1.17	0	0			2.925	2.49617
1.19	0	0			2.975	2.55167
1.21	0	0			3.025	2.42531
1.23	0	0			3.075	2.17669
1.25	0	0			3.125	1.85996
1.27	0	0			3.175	1.59012
1.29	0	0			3.225	1.37762
1.31	0	0			3.275	1.1957
1.33	0	0			3.325	1.0689
1.35	0	0			3.375	0.982042
1.37	0	0			3.425	0.92333
1.39	0	0			3.475	0.889074
1.41	0	0			3.525	0.86202
1.43	0	0			3.575	0.861046
1.45	0	0			3.625	0.883971
1.47	0	0			3.675	0.909808
1.49	0	0			3.725	0.953545
1.51	0	0			3.775	1.0165
1.53	0	0			3.825	1.0739
1.55	0	0			3.875	1.15074
1.57	0	0			3.925	1.21264
1.59	0	0			3.975	1.29079
1.61	0	0			4.025	1.33432
1.63	0	0			4.075	1.39541
1.65	0	0			4.125	1.4075
1.67	0	0			4.175	1.42681
1.69	0	0			4.225	1.43172
1.71	0	0			4.275	1.39384
1.73	0	0			4.325	1.3647
1.75	0	0			4.375	1.30584
1.77	0	0			4.425	1.24897
1.79	0	0			4.475	1.18156
1.81	0	0			4.525	1.12281
1.83	0	0			4.575	1.05461
1.85	0	0			4.625	1.00139
1.87	0	0			4.675	0.943983
1.89	0	0			4.725	0.893019
1.91	0	0			4.775	0.846391
1.93	0	0			4.825	0.801324
1.95	0	0			4.875	0.766191
1.97	0	0			4.925	0.731157
1.99	0	0			4.975	0.702518
2.01	0	0			5.025	0.685492
2.03	0	0			5.075	0.665269
2.05	0	0			5.125	0.649799
2.07	0	0			5.175	0.64024
2.09	0	0			5.225	0.633818
2.11	0	0			5.275	0.627305
2.13	0	0			5.325	0.633448
2.15	0	0			5.375	0.636132
2.17	0	0			5.425	0.649786
2.19	0	0			5.475	0.657864
2.21	0	0			5.525	0.674503
2.23	0	0			5.575	0.698907
2.25	0	0			5.625	0.726049
2.27	0	0			5.675	0.761294
2.29	0	0			5.725	0.795853
2.31	0	0			5.775	0.84471
2.33	0	0			5.825	0.901186
2.35	0	0			5.875	0.96292
2.37	0	0			5.925	1.02474
2.39	0	0			5.975	1.09372
2.41	0	0			6.025	1.15843
2.43	0	0			6.075	1.20898
2.45	0.00067557	0.000390212			6.125	1.24913
2.47	0.00099701	0.00107497			6.175	1.26646
2.49	0.00294318	0.000982217			6.225	1.26959
2.51	0.00708023	0.00215632			6.275	1.26384
2.53	0.0167883	0.00563524			6.325	1.25728
2.55	0.0208914	0.0124632			6.375	1.23882
2.57	0.0457396	0.0212065			6.425	1.22602
2.59	0.0964192	0.0420397			6.475	1.21228
2.61	0.165488	0.0771569			6.525	1.20339
2.63	0.273198	0.128136			6.575	1.18866
2.65	0.424422	0.199454			6.625	1.16482
2.67	0.622297	0.291167			6.675	1.16126
2.69	0.869461	0.411668			6.725	1.14955
2.71	1.16506	0.558382			6.775	1.12108
2.73	1.44676	0.711327			6.825	1.11139
2.75	1.8553	0.87954			6.875	1.09622
2.77	2.23264	1.07654			6.925	1.07499
2.79	2.69486	1.29538			6.975	1.05898
2.81	3.13348	1.50405			7.025	1.04094
2.83	3.5696	1.718			7.075	1.02818
2.85	4.05611	1.93534			7.125	1.01451
2.87	4.44039	2.14835			7.175	1.00099
2.89	4.7865	2.313			7.225	0.993069
2.91	5.10523	2.47615			7.275	0.982052
2.93	5.31351	2.60284			7.325	0.975554
2.95	5.45675	2.65045			7.375	0.970454
2.97	5.43615	2.67568			7.425	0.960679
2.99	5.39156	2.63031			7.475	0.961313
3.01	5.32463	2.58343			7.525	0.95622
3.03	5.1585	2.49556			7.575	0.955709
3.05	4.93654	2.37818			7.625	0.953724
3.07	4.6659	2.25917			7.675	0.952693
3.09	4.41501	2.13803			7.725	0.956145
3.11	4.16806	2.01313			7.775	0.953322
3.13	3.90097	1.90567			7.825	0.950877
3.15	3.71101	1.75922			7.875	0.949542
3.17	3.38125	1.66106			7.925	0.955135
3.19	3.20409	1.54735			7.975	0.950204
3.21	2.99152	1.45803			8.025	0.952739
3.23	2.82769	1.36841			8.075	0.949275
3.25	2.64883	1.27325			8.125	0.94551
3.27	2.52589	1.1935			8.175	0.946027
3.29	2.35872	1.14744			8.225	0.945276
3.31	2.22352	1.0939			8.275	0.937244
3.33	2.16599	1.03826			8.325	0.940109
3.35	2.09179	0.978894			8.375	0.938792
3.37	1.96795	0.949325			8.425	0.935696
3.39	1.91039	0.908441			8.475	0.939425
3.41	1.8863	0.89552			8.525	0.937372
3.43	1.79543	0.867229			8.575	0.937198
3.45	1.75338	0.850945			8.625	0.943968
3.47	1.75209	0.838674			8.675	0.94713
3.49	1.73506	0.82209			8.725	0.946866
3.51	1.71798	0.819022			8.775	0.960023
3.53	1.70117	0.819316			8.825	0.96113
3.55	1.69461	0.813976			8.875	0.973429
3.57	1.68951	0.817893			8.925	0.9802
3.59	1.71243	0.817602			8.975	0.989992
3.61	1.71311	0.825247			9.025	1.00039
3.63	1.70967	0.835873			9.075	1.00705
3.65	1.74532	0.847027			9.125	1.01392
3.67	1.75345	0.859627			9.175	1.02244
3.69	1.83158	0.879268			9.225	1.02641
3.71	1.86138	0.896258			9.275	1.03245
3.73	1.87834	0.920141			9.325	1.03736
3.75	1.94141	0.938201			9.375	1.0425
3.77	1.99433	0.98091			9.425	1.04874
3.79	2.06001	0.99612			9.475	1.05
3.81	2.12532	1.02041			9.525	1.05252
3.83	2.18432	1.05433			9.575	1.05636
3.85	2.2298	1.08983			9.625	1.05854
3.87	2.31769	1.12258			9.675	1.05842
3.89	2.392	1.14834			9.725	1.05911
3.91	2.49438	1.2009			9.775	1.05147
3.93	2.55885	1.22141			9.825	1.05066
3.95	2.57043	1.25321			9.875	1.04481
3.97	2.68675	1.292			9.925	1.03725
3.99	2.71197	1.33311			9.975	1.03508
4.01	2.80629	1.36141			10.025	1.03762
4.03	2.85141	1.39261			10.075	1.0331
4.05	2.90651	1.40148			10.125	1.02655
4.07	2.93677	1.42117			10.175	1.02271
4.09	3.01029	1.44497			10.225	1.02218
4.11	2.99163	1.47046			10.275	1.01669
4.13	3.06448	1.48547			10.325	1.01239
4.15	3.05314	1.49252			10.375	1.0071
4.17	3.04643	1.49098			10.425	1.0055
4.19	3.09156	1.4854			10.475	1.00352
4.21	3.07679	1.49101			10.525	0.99742
4.23	3.06702	1.47744			10.575	0.995646
4.25	3.03452	1.47109			10.625	0.990826
4.27	2.97825	1.45564			10.675	0.988446
4.29	2.99593	1.44701			10.725	0.982095
4.31	2.97158	1.41912			10.775	0.978214
4.33	2.90656	1.40016			10.825	0.975869
4.35	2.80596	1.3739			10.875	0.974698
4.37	2.77492	1.3512			10.925	0.972966
4.39	2.73118	1.3212			10.975	0.972896
4.41	2.66653	1.29279			11.025	0.969255
4.43	2.59199	1.25768			11.075	0.968161
4.45	2.54734	1.2366			11.125	0.968232
4.47	2.47284	1.2125			11.175	0.968009
4.49	2.43065	1.17465			11.225	0.966893
4.51	2.37495	1.14088			11.275	0.965322
4.53	2.2813	1.11166			11.325	0.969003
4.55	2.22593	1.0769			11.375	0.970696
4.57	2.17941	1.04859			11.425	0.971476
4.59	2.12841	1.03009			11.475	0.97122
4.61	2.06858	1.00746			11.525	0.975076
4.63	2.02634	0.983715			11.575	0.976636
4.65	1.97125	0.957896			11.625	0.980744
4.67	1.91684	0.922516			11.675	0.984503
4.69	1.89924	0.913536			11.725	0.989126
4.71	1.83662	0.892448			11.775	0.994156
4.73	1.78823	0.870742			11.825	0.998038
4.75	1.73833	0.850594			11.875	1.00166
4.77	1.70481	0.834355			11.925	1.00315
4.79	1.68972	0.815254			11.975	1.006
4.81	1.65317	0.799114			12.025	1.00723
4.83	1.61283	0.791224			12.075	1.00827
4.85	1.59421	0.774635			12.125	1.0111
4.87	1.55216	0.756533			12.175	1.01303
4.89	1.53559	0.743188			12.225	1.00987
4.91	1.51839	0.734328			12.275	1.00958
4.93	1.49626	0.724778			12.325	1.01116
4.95	1.46193	0.707022			12.375	1.01043
4.97	1.44715	0.702215			12.425	1.0121
4.99	1.43052	0.68753			12.475	1.01138
5.01	1.40992	0.686176			12.525	1.01143
5.03	1.3948	0.684082			12.575	1.01276
5.05	1.39077	0.679188			12.625	1.00927
5.07	1.35103	0.663489			12.675	1.01413
5.09	1.33316	0.655862			12.725	1.01361
5.11	1.3479	0.654757			12.775	1.01
5.13	1.34866	0.649733			12.825	1.01187
5.15	1.32406	0.645985			12.875	1.01497
5.17	1.30496	0.641821			12.925	1.01317
5.19	1.3026	0.635945			12.975	1.01264
5.21	1.30681	0.640909			13.025	1.01217
5.23	1.2849	0.632814			13.075	1.00989
5.25	1.28153	0.632539			13.125	1.01104
5.27	1.2781	0.627056			13.175	1.01162
5.29	1.28809	0.627529			13.225	1.00737
5.31	1.27689	0.623243			13.275	1.01226
5.33	1.28389	0.632096			13.325	1.00525
5.35	1.27749	0.633746			13.375	1.00884
5.37	1.28881	0.627588			13.425	1.00472
5.39	1.28491	0.634001			13.475	1.00495
5.41	1.29303	0.635436			13.525	1.00353
5.43	1.29074	0.637579			13.575	1.0014
5.45	1.30825	0.643586			13.625	0.999736
5.47	1.31998	0.642661			13.675	0.999905
5.49	1.29901	0.64966			13.725	0.996994
5.51	1.34115	0.656401			13.775	0.997218
5.53	1.34015	0.663212			13.825	0.997688
5.55	1.3627	0.669178			13.875	0.992749
5.57	1.38365	0.675192			13.925	0.994986
5.59	1.38441	0.683171			13.975	0.991745
5.61	1.4087	0.688386			14.025	0.99128
5.63	1.46479	0.706116			14.075	0.990314
5.65	1.46123	0.721846			14.125	0.993745
5.67	1.49168	0.729425			14.175	0.991969
5.69	1.53532	0.74805			14.225	0.992941
5.71	1.56855	0.765176			14.275	0.992461
5.73	1.61363	0.782872			14.325	0.991365
5.75	1.63579	0.805914			14.375	0.992978
5.77	1.69517	0.820852			14.425	0.99068
5.79	1.7485	0.84543			14.475	0.994653
5.81	1.79865	0.86303			14.525	0.992871
5.83	1.83435	0.889591			14.575	0.992607
5.85	1.88179	0.912223			14.625	0.993778
5.87	1.94995	0.941569			14.675	0.996962
5.89	1.99296	0.964326			14.725	0.997487
5.91	2.07109	0.991957			14.775	0.997299
5.93	2.09843	1.01779			14.825	0.99416
5.95	2.14735	1.05418			14.875	0.99509
5.97	2.24278	1.07909			14.925	0.99615
5.99	2.26699	1.11173			14.975	0.995473
6.01	2.31856	1.12795
6.03	2.37513	1.1565
6.05	2.46371	1.17717
6.07	2.51243	1.19802
6.09	2.51783	1.22928
6.11	2.54927	1.23969
6.13	2.56677	1.24685
6.15	2.60462	1.25405
6.17	2.57679	1.26806
6.19	2.61303	1.26569
6.21	2.61052	1.26408
6.23	2.62017	1.26174
6.25	2.57618	1.26251
6.27	2.59438	1.26088
6.29	2.57037	1.25941
6.31	2.5761	1.24995
6.33	2.57872	1.24985
6.35	2.54154	1.24505
6.37	2.5326	1.23821
6.39	2.54631	1.22951
6.41	2.51693	1.2244
6.43	2.53832	1.22472
6.45	2.48902	1.22371
6.47	2.48514	1.21646
6.49	2.50085	1.21356
6.51	2.45852	1.2068
6.53	2.4675	1.20456
6.55	2.46663	1.20002
6.57	2.47155	1.1913
6.59	2.43808	1.18598
6.61	2.42711	1.1898
6.63	2.43791	1.18551
6.65	2.42097	1.17856
6.67	2.40301	1.17511
6.69	2.38903	1.17177
6.71	2.38746	1.16538
6.73	2.37495	1.15731
6.75	2.36508	1.15793
6.77	2.34303	1.14383
6.79	2.34055	1.13665
6.81	2.32184	1.13499
6.83	2.30609	1.12663
6.85	2.29973	1.11633
6.87	2.28292	1.11044
6.89	2.25521	1.10133
6.91	2.24773	1.09579
6.93	2.22579	1.09246
6.95	2.2187	1.0823
6.97	2.20954	1.07607
6.99	2.18973	1.06496
7.01	2.18039	1.06543
7.03	2.16025	1.05726
7.05	2.15262	1.05271
7.07	2.14106	1.04068
7.09	2.12158	1.04044
7.11	2.12037	1.03321
7.13	2.0984	1.03174
7.15	2.09957	1.01978
7.17	2.07935	1.02045
7.19	2.08325	1.01268
7.21	2.0643	1.01046
7.23	2.05414	0.9997
7.25	2.04178	0.999539
7.27	2.03988	0.994721
7.29	2.03118	0.998711
7.31	2.02881	0.993332
7.33	2.00745	0.989079
7.35	2.02743	0.983885
7.37	2.00435	0.984633
7.39	2.00584	0.987425
7.41	2.00518	0.982529
7.43	1.9901	0.973962
7.45	1.99288	0.974209
7.47	1.96591	0.972542
7.49	1.97898	0.970019
7.51	1.98273	0.97069
7.53	1.98054	0.967119
7.55	1.97593	0.964952
7.57	1.96866	0.960097
7.59	1.95995	0.964054
7.61	1.9429	0.961582
7.63	1.96011	0.958446
7.65	1.94675	0.957596
7.67	1.95192	0.961081
7.69	1.96046	0.957277
7.71	1.96514	0.952986
7.73	1.95163	0.959766
7.75	1.93741	0.951964
7.77	1.961	0.949049
7.79	1.9459	0.955182
7.81	1.943	0.954267
7.83	1.94241	0.957627
7.85	1.93506	0.951895
7.87	1.9398	0.947819
7.89	1.9234	0.949958
7.91	1.92166	0.946066
7.93	1.95076	0.945807
7.95	1.94231	0.946828
7.97	1.92769	0.947584
7.99	1.92482	0.947087
8.01	1.92094	0.941809
8.03	1.93125	0.944584
8.05	1.9268	0.942687
8.07	1.92682	0.941948
8.09	1.92176	0.937389
8.11	1.92007	0.938199
8.13	1.92299	0.940109
8.15	1.92391	0.936847
8.17	1.92253	0.936463
8.19	1.90348	0.937824
8.21	1.90396	0.936013
8.23	1.91265	0.93122
8.25	1.91444	0.927241
8.27	1.8944	0.9272
8.29	1.89745	0.932929
8.31	1.90125	0.92765
8.33	1.90081	0.927602
8.35	1.89843	0.924293
8.37	1.89174	0.927798
8.39	1.89161	0.926002
8.41	1.89291	0.926815
8.43	1.88719	0.9215
8.45	1.8869	0.930028
8.47	1.88739	0.929925
8.49	1.88435	0.924216
8.51	1.8752	0.925518
8.53	1.87717	0.922104
8.55	1.90809	0.923171
8.57	1.89022	0.926324
8.59	1.89229	0.926656
8.61	1.89901	0.926425
8.63	1.89123	0.926747
8.65	1.8939	0.929453
8.67	1.90403	0.931789
8.69	1.90357	0.932089
8.71	1.90884	0.935322
8.73	1.89944	0.931933
8.75	1.91458	0.935252
8.77	1.93744	0.940005
8.79	1.92301	0.941213
8.81	1.94462	0.949632
8.83	1.93353	0.94787
8.85	1.93459	0.950959
8.87	1.93958	0.956881
8.89	1.95047	0.961448
8.91	1.96948	0.963592
8.93	1.97735	0.967757
8.95	1.9746	0.977683
8.97	1.98112	0.971745
8.99	2.00205	0.977859
9.01	2.00758	0.987701
9.03	2.02118	0.985577
9.05	2.01792	0.993534
9.07	2.02313	0.998359
9.09	2.03428	1.00262
9.11	2.04628	1.00297
9.13	2.06391	1.01447
9.15	2.06417	1.01594
9.17	2.07379	1.01973
9.19	2.07457	1.02766
9.21	2.08658	1.02869
9.23	2.09744	1.03053
9.25	2.10066	1.03223
9.27	2.11045	1.03687
9.29	2.11792	1.03809
9.31	2.12438	1.04295
9.33	2.12192	1.0486
9.35	2.12359	1.05141
9.37	2.14615	1.0507
9.39	2.14638	1.05691
9.41	2.15526	1.05442
9.43	2.1641	1.05441
9.45	2.16164	1.06153
9.47	2.16733	1.0595
9.49	2.14837	1.06675
9.51	2.16145	1.0643
9.53	2.1723	1.06259
9.55	2.18969	1.06175
9.57	2.17494	1.06377
9.59	2.16403	1.06612
9.61	2.17562	1.06235
9.63	2.15809	1.06838
9.65	2.16481	1.06887
9.67	2.1658	1.06777
9.69	2.17684	1.06733
9.71	2.16629	1.06922
9.73	2.1627	1.0634
9.75	2.17274	1.06584
9.77	2.17097	1.06416
9.79	2.1561	1.0634
9.81	2.16093	1.05949
9.83	2.15722	1.06016
9.85	2.15047	1.05642
9.87	2.15609	1.05524
9.89	2.14414	1.05978
9.91	2.14058	1.05996
9.93	2.1459	1.05674
9.95	2.13948	1.05211
9.97	2.14065	1.05044
9.99	2.13772	1.04683

## Sheet: 6c - ADF
Angle	ADF (1st RESET)	ADF (2nd RESET)	ADF (small models)
0	0	0	0
0.5	0	0	0
1	0	0	0
1.5	0	0	0
2	0	0	0
2.5	0	0	0
3	0	0	0
3.5	0	0	0
4	0	0	0
4.5	0	0	0
5	0	0	0
5.5	0	0	0
6	0	0	0
6.5	0	0	0
7	0	0	0
7.5	0	0	0
8	0	0	0
8.5	0	0	0
9	0	0	0
9.5	0	0	0
10	0	0	0
10.5	0	0	0
11	0	0	0
11.5	0	0	0
12	0	0	0
12.5	0	0	0
13	0	0	0
13.5	0	0	0
14	0	0	0
14.5	0	0	0
15	0	0	0
15.5	0	0	0
16	0	0	0
16.5	0	0	0
17	0	0	0
17.5	0	0	0
18	0	0	0
18.5	0	0	0
19	0	0	0
19.5	0	0	0
20	0	0	0
20.5	0	0	0
21	0	0	0
21.5	0	0	0
22	0	0	0
22.5	0	0	0
23	0	0	0
23.5	0	0	0
24	0	0	0
24.5	0	0	0
25	0	0	0
25.5	0	0	0
26	0	0	0
26.5	0	0	0
27	0	0	0
27.5	0	0	0
28	0	0	0
28.5	0	0	0
29	0	0	0
29.5	0	0	0
30	0	0	0
30.5	0	0	0
31	0	0	0
31.5	0	0	0
32	0	0	0
32.5	0	0	0
33	0	0	0
33.5	0	0	0
34	0	0	0
34.5	0	0	0
35	0	0	0
35.5	0	0	0
36	0	0	0
36.5	0	0	0
37	0	0	0
37.5	0	0	0
38	0	0	0
38.5	0	0	0
39	0	0	0
39.5	0	0	0
40	0	0	0
40.5	0	0	0
41	0	0	0
41.5	0	0	0
42	0	0	0
42.5	0	0	0
43	0	0	0
43.5	0	0	0
44	0	0	0
44.5	0	0	0
45	0	0	0
45.5	0	0	0
46	0	0	0
46.5	0	0	0
47	0	0	0.00333333
47.5	1	0	0
48	0	4	0.00333333
48.5	2	4	0.00333333
49	4	3	0.00777778
49.5	1	9	0.0166667
50	3	17	0.0188889
50.5	13	19	0.0288889
51	17	26	0.0511111
51.5	23	45	0.06
52	43	72	0.102222
52.5	53	112	0.117778
53	56	139	0.166667
53.5	72	164	0.194444
54	105	216	0.251111
54.5	138	277	0.3
55	158	361	0.378889
55.5	214	402	0.383333
56	199	454	0.518889
56.5	232	524	0.57
57	261	585	0.66
57.5	321	680	0.707778
58	313	781	0.753333
58.5	326	776	0.877778
59	370	881	0.906667
59.5	387	841	0.973333
60	428	972	1.03444
60.5	437	1000	1.02111
61	470	1030	1.09556
61.5	478	1058	1.04
62	570	1094	1.13778
62.5	551	1219	1.23222
63	589	1239	1.24111
63.5	629	1344	1.32111
64	615	1403	1.39778
64.5	680	1490	1.37222
65	722	1688	1.59444
65.5	852	1714	1.56778
66	936	1829	1.70444
66.5	978	2091	1.74333
67	1040	2209	1.96222
67.5	1163	2363	2.00778
68	1198	2592	2.19889
68.5	1410	2895	2.44778
69	1504	3177	2.51889
69.5	1766	3477	2.75667
70	1896	3981	3.06
70.5	2026	4409	3.33
71	2295	4673	3.66111
71.5	2572	5390	3.92222
72	2766	5958	4.29778
72.5	3086	6430	4.49333
73	3412	7068	5.00778
73.5	3773	7895	5.49889
74	4102	8545	5.83444
74.5	4537	9396	6.48111
75	5059	10286	7.07667
75.5	5465	11294	7.42333
76	5955	12154	7.92333
76.5	6391	13438	8.89222
77	6970	14714	9.27667
77.5	7381	15908	10.3022
78	8233	17515	11.1767
78.5	8915	18476	11.9056
79	9420	19797	12.5267
79.5	10055	21049	13.6011
80	10832	22657	14.3411
80.5	11411	24014	15.4211
81	12173	25607	16.1567
81.5	13060	27197	16.9233
82	13524	28314	17.8656
82.5	14398	30400	18.6933
83	14875	31597	19.4422
83.5	15577	32815	20.0856
84	16323	34732	21.0122
84.5	17058	35814	21.7211
85	17362	36773	22.8744
85.5	18050	38065	23.13
86	18561	38879	23.3278
86.5	18956	39871	23.9433
87	19231	40755	24.3167
87.5	19452	41426	24.9144
88	19852	42186	25.1322
88.5	19953	41869	25.1067
89	20013	42665	25.4289
89.5	19868	42331	25.2833
90	19922	42409	25.4911
90.5	19734	42082	25.3933
91	19548	41375	24.8411
91.5	19224	40810	24.4944
92	18995	39881	24.2367
92.5	18550	38905	23.9044
93	17880	38309	23.4244
93.5	17748	37195	22.1833
94	16997	35759	22.2444
94.5	16378	34893	21.6
95	16196	33688	21.0633
95.5	15359	32817	20.2244
96	14912	31268	19.6678
96.5	14305	30240	18.8844
97	13656	28969	18.2978
97.5	13156	27499	17.5344
98	12419	26231	17.0144
98.5	12049	25235	16.4967
99	11493	23902	15.8533
99.5	10914	22897	15.0744
100	10340	21812	14.6522
100.5	9820	20654	13.92
101	9513	19586	13.5478
101.5	9003	18786	13.0744
102	8574	17688	12.5867
102.5	8150	17182	11.9756
103	7663	16082	11.35
103.5	7350	15320	10.6633
104	6802	14528	10.3767
104.5	6556	13776	10.0944
105	6362	13076	9.41889
105.5	5971	12654	9.30111
106	5610	11809	8.73111
106.5	5373	11494	8.37778
107	5230	10865	8.00778
107.5	5124	10356	7.77667
108	4606	10134	7.30667
108.5	4500	9515	7.13444
109	4351	9224	6.89222
109.5	4118	8800	6.48556
110	3952	8110	6.19
110.5	3744	7920	5.84889
111	3555	7612	5.71556
111.5	3451	7299	5.52889
112	3256	7193	5.19556
112.5	3242	6702	5.08444
113	3105	6383	4.85111
113.5	3019	6193	4.58778
114	2702	5844	4.43
114.5	2747	5696	4.31111
115	2659	5566	4.25889
115.5	2560	5258	4.06333
116	2440	5191	3.94333
116.5	2375	4948	3.85333
117	2317	4932	3.70444
117.5	2177	4649	3.47111
118	2056	4567	3.37556
118.5	2071	4441	3.40778
119	2006	4198	3.32889
119.5	1981	4170	3.19111
120	1841	3796	2.95778
120.5	1807	3896	2.90556
121	1790	3750	2.95
121.5	1689	3626	2.81778
122	1672	3515	2.81667
122.5	1641	3424	2.60222
123	1618	3313	2.62667
123.5	1559	3270	2.64889
124	1573	3233	2.57
124.5	1462	3130	2.47
125	1384	3020	2.42444
125.5	1379	2974	2.31444
126	1321	2929	2.31222
126.5	1331	2902	2.29556
127	1370	2739	2.27222
127.5	1284	2797	2.21556
128	1306	2671	2.16
128.5	1298	2695	2.19222
129	1321	2660	2.04556
129.5	1219	2553	2.10444
130	1177	2540	2.09778
130.5	1280	2617	1.98556
131	1172	2449	1.9
131.5	1123	2439	2.01444
132	1123	2409	1.90556
132.5	1144	2393	1.87444
133	1120	2356	1.90889
133.5	1098	2314	1.86556
134	1107	2274	1.94333
134.5	1085	2343	1.78
135	1028	2240	1.82889
135.5	1100	2219	1.81333
136	1040	2345	1.84444
136.5	1075	2220	1.86556
137	1019	2299	1.71
137.5	1083	2266	1.75778
138	1027	2258	1.75556
138.5	1062	2277	1.72333
139	1042	2244	1.73111
139.5	1089	2222	1.70556
140	1058	2298	1.72
140.5	1114	2315	1.77556
141	1079	2316	1.67
141.5	1104	2328	1.78111
142	1144	2393	1.79222
142.5	1132	2386	1.66444
143	1142	2432	1.80889
143.5	1102	2411	1.81667
144	1167	2443	1.79111
144.5	1174	2580	1.74556
145	1195	2454	1.75444
145.5	1245	2522	1.81889
146	1300	2655	1.88556
146.5	1302	2607	1.89778
147	1321	2772	1.97333
147.5	1380	2688	1.97667
148	1356	2792	1.99
148.5	1408	2826	2.03444
149	1390	3063	2.10889
149.5	1424	3028	2.09444
150	1486	3119	2.19778
150.5	1421	3173	2.25778
151	1529	3278	2.25222
151.5	1625	3447	2.32444
152	1674	3505	2.29778
152.5	1690	3616	2.46222
153	1754	3643	2.44778
153.5	1810	3816	2.60111
154	1894	3952	2.60778
154.5	1905	3961	2.63556
155	1896	4098	2.67556
155.5	2055	4339	2.76111
156	1979	4285	2.75556
156.5	2083	4450	2.98
157	2153	4632	3.00667
157.5	2283	4619	3.01778
158	2270	4742	3.18667
158.5	2367	4865	3.19556
159	2360	5203	3.18222
159.5	2520	5272	3.27667
160	2496	5382	3.39667
160.5	2522	5316	3.33444
161	2550	5496	3.44111
161.5	2784	5588	3.55444
162	2684	5787	3.60778
162.5	2753	5776	3.63333
163	2841	5863	3.62111
163.5	2825	5949	3.64778
164	2830	6189	3.70556
164.5	2939	6211	3.80889
165	2961	6059	3.88333
165.5	3042	6183	3.71889
166	2963	6256	3.87556
166.5	3050	6270	3.86
167	2936	6238	3.71222
167.5	3001	6328	3.72333
168	3027	6157	3.67667
168.5	2995	6221	3.66444
169	2871	6108	3.61
169.5	2766	6027	3.52
170	2805	5964	3.45778
170.5	2678	5709	3.30444
171	2659	5600	3.19889
171.5	2625	5484	3.16889
172	2465	5400	2.92889
172.5	2465	5188	2.79111
173	2223	4943	2.65111
173.5	2144	4584	2.56778
174	2025	4143	2.36222
174.5	1865	3916	2.21889
175	1698	3593	2.00889
175.5	1569	3347	1.76556
176	1366	3003	1.55444
176.5	1267	2619	1.36889
177	1040	2263	1.13778
177.5	871	1851	0.977778
178	658	1380	0.773333
178.5	477	1093	0.541111
179	285	599	0.305556
179.5	96	208	0.121111

## Sheet: 6d - Rings
Ring length	Rings (1st RESET)	Rings (2nd RESET)	Rings (small models)
3	0.0075	0.0061	0.0146
4	0.2646	0.2684	0.2478
5	0.1098	0.1062	0.1474
6	0.1581	0.1607	0.132
7	0.0594	0.056	0.0704
8	0.1025	0.1026	0.0971
9	0.0707	0.0705	0.0783
10	0.1285	0.1331	0.1149
11	0.0988	0.0965	0.0975
