# Supplementary material for: Full-cycle device-scale simulations of memory materials with a tailored atomic-cluster-expansion potential
Source: Nat Commun. 2025 Sep 30;16:8688. doi: 10.1038/s41467-025-63732-4 (PMC12484596; doi:10.1038/s41467-025-63732-4)
Supplement: Supplementary file 4 — Source Data [file 41467_2025_63732_MOESM4_ESM.zip › Figure S7/Figure S7a - RDF/rdf_ace_023_300K.csv]

	distance	total	Sb-Sb	Sb-Te	Te-Sb	Te-Te
0	0.024999999999999953	0.0	0.0	0.0	0.0	0.0
1	0.07500000000000012	0.0	0.0	0.0	0.0	0.0
2	0.125	0.0	0.0	0.0	0.0	0.0
3	0.17500000000000032	0.0	0.0	0.0	0.0	0.0
4	0.2250000000000002	0.0	0.0	0.0	0.0	0.0
5	0.2749999999999995	0.0	0.0	0.0	0.0	0.0
6	0.32499999999999957	0.0	0.0	0.0	0.0	0.0
7	0.37500000000000006	0.0	0.0	0.0	0.0	0.0
8	0.42499999999999966	0.0	0.0	0.0	0.0	0.0
9	0.47500000000000087	0.0	0.0	0.0	0.0	0.0
10	0.524999999999999	0.0	0.0	0.0	0.0	0.0
11	0.575000000000001	0.0	0.0	0.0	0.0	0.0
12	0.6250000000000001	0.0	0.0	0.0	0.0	0.0
13	0.6749999999999987	0.0	0.0	0.0	0.0	0.0
14	0.7250000000000003	0.0	0.0	0.0	0.0	0.0
15	0.7750000000000001	0.0	0.0	0.0	0.0	0.0
16	0.8250000000000015	0.0	0.0	0.0	0.0	0.0
17	0.8750000000000001	0.0	0.0	0.0	0.0	0.0
18	0.9249999999999983	0.0	0.0	0.0	0.0	0.0
19	0.9749999999999988	0.0	0.0	0.0	0.0	0.0
20	1.0250000000000015	0.0	0.0	0.0	0.0	0.0
21	1.075000000000002	0.0	0.0	0.0	0.0	0.0
22	1.125	0.0	0.0	0.0	0.0	0.0
23	1.174999999999998	0.0	0.0	0.0	0.0	0.0
24	1.2249999999999979	0.0	0.0	0.0	0.0	0.0
25	1.2750000000000024	0.0	0.0	0.0	0.0	0.0
26	1.3250000000000015	0.0	0.0	0.0	0.0	0.0
27	1.375	0.0	0.0	0.0	0.0	0.0
28	1.4249999999999994	0.0	0.0	0.0	0.0	0.0
29	1.4749999999999972	0.0	0.0	0.0	0.0	0.0
30	1.5250000000000028	0.0	0.0	0.0	0.0	0.0
31	1.5749999999999995	0.0	0.0	0.0	0.0	0.0
32	1.625	0.0	0.0	0.0	0.0	0.0
33	1.6750000000000012	0.0	0.0	0.0	0.0	0.0
34	1.724999999999997	0.0	0.0	0.0	0.0	0.0
35	1.775000000000003	0.0	0.0	0.0	0.0	0.0
36	1.824999999999998	0.0	0.0	0.0	0.0	0.0
37	1.875	0.0	0.0	0.0	0.0	0.0
38	1.9250000000000025	0.0	0.0	0.0	0.0	0.0
39	1.9749999999999965	0.0	0.0	0.0	0.0	0.0
40	2.0250000000000035	0.0	0.0	0.0	0.0	0.0
41	2.074999999999997	0.0	0.0	0.0	0.0	0.0
42	2.125	0.0	0.0	0.0	0.0	0.0
43	2.175000000000004	0.0	0.0	0.0	0.0	0.0
44	2.224999999999996	0.0	0.0	0.0	0.0	0.0
45	2.275000000000004	0.0	0.0	0.0	0.0	0.0
46	2.324999999999996	0.0	0.0	0.0	0.0	0.0
47	2.375	0.0	0.0	0.0	0.0	0.0
48	2.4250000000000043	0.0	0.0	0.0	0.0	0.0
49	2.474999999999996	0.0	0.0	0.0	0.0	0.0
50	2.525000000000004	0.0	0.0	0.0	0.0	0.0
51	2.5749999999999953	0.00024512105368422666	0.0	0.00017022295394737965	0.00017022295394737965	0.0004539278771930124
52	2.625	0.0035380848182949005	0.0	0.0057330078074222905	0.0057330078074222905	0.002184002974256111
53	2.675000000000005	0.04815311325527696	0.0009464055278159779	0.07665884775309416	0.07665884775309417	0.031126226248169932
54	2.724999999999998	0.2653539614442646	0.009575943755721666	0.46694125742185727	0.46694125742185727	0.11025001911349391
55	2.7750000000000017	0.8244099819922038	0.054964183173870064	1.524633155665591	1.524633155665591	0.2327549943469484
56	2.824999999999995	1.6429732303522586	0.23463045316110212	3.0907859694892865	3.0907859694892865	0.33848636803229143
57	2.875	2.3640839193869194	0.5808942479640286	4.440276977208816	4.440276977208817	0.3883552518123405
58	2.9250000000000056	2.7058780054807072	0.9779528550032217	4.996358893502903	4.9963588935029035	0.41987022166332855
59	2.9749999999999996	2.6189960634879417	1.1404737737024595	4.783792038368182	4.783792038368181	0.3897224479967252
60	3.025	2.3441491266545147	1.1001242886280198	4.2440942396135135	4.2440942396135135	0.36378890405429326
61	3.0749999999999944	2.0306432446944997	0.9274861748678705	3.658019797789691	3.658019797789691	0.35109987160163425
62	3.125	1.7294052118186203	0.6802948516320478	3.1242015179180913	3.1242015179180913	0.3359480748800238
63	3.1750000000000056	1.4860251962793234	0.5539004404757246	2.6475702072951255	2.647570207295126	0.35157618417096725
64	3.225000000000002	1.2885650984477557	0.45774612130046727	2.2465155185018904	2.2465155185018904	0.3805507504410398
65	3.274999999999998	1.1364238517409282	0.4003093174969714	1.9334603286992254	1.9334603286992254	0.4008705643494031
66	3.324999999999994	1.03492609899623	0.3598768189546643	1.698210214607628	1.698210214607628	0.45056918042172633
67	3.375	0.9239170935306761	0.302026952067943	1.4504824555021503	1.4504824555021503	0.4982255626632609
68	3.425000000000006	0.8613917929698225	0.32415922185978974	1.237847548004212	1.237847548004212	0.5982208178617583
69	3.475000000000003	0.8102669180509049	0.3188238807530037	1.1045270591786112	1.1045270591786114	0.6363391909019198
70	3.524999999999997	0.776979656062124	0.3259216009575971	0.9732229745428349	0.9732229745428349	0.7157921448009655
71	3.574999999999994	0.7640459523235076	0.3274664326286672	0.8726256258910082	0.8726256258910081	0.8133083963201017
72	3.625	0.7499997849323006	0.3780199289812563	0.7771698062763934	0.7771698062763934	0.8790974702295307
73	3.675000000000007	0.7683213380522766	0.4362499113098996	0.7205645086808338	0.7205645086808339	0.9795844113219223
74	3.7250000000000045	0.7859812254008628	0.527843203720214	0.6662912130794073	0.6662912130794073	1.0602959181319798
75	3.7749999999999955	0.8410302160689692	0.6396498230431431	0.6514511880299471	0.6514511880299471	1.1833046503546998
76	3.824999999999993	0.9010237047026329	0.7619004900647984	0.6222650215535301	0.6222650215535301	1.3345344887404753
77	3.875	0.987788325156323	0.9617829763103423	0.6229978356905128	0.6229978356905128	1.4857335772645055
78	3.925000000000007	1.081226731432268	1.1822895162575555	0.6444455961455945	0.6444455961455947	1.6186847852254818
79	3.975000000000006	1.1848706593228056	1.3809661362491608	0.6634809369688703	0.6634809369688703	1.7929034104941173
80	4.024999999999994	1.2906876757310715	1.5690491614381967	0.6820741215079235	0.6820741215079235	1.9784561988254366
81	4.074999999999993	1.396304456426036	1.7616121163668785	0.7240982318808643	0.7240982318808645	2.130220462512558
82	4.125000000000001	1.4797362144711972	1.839760040935015	0.7598504153203741	0.7598504153203741	2.27957335713282
83	4.175000000000008	1.546237555856572	1.9597217499900865	0.7958941326040234	0.7958941326040234	2.3629247005784078
84	4.225000000000007	1.570588981904215	1.9807637673248013	0.8253498517171246	0.8253498517171246	2.381941250855631
85	4.274999999999993	1.5747381525035415	1.968607971379674	0.8429656533760372	0.8429656533760372	2.3753815651730443
86	4.324999999999992	1.5612172757634286	1.9470684630390982	0.8711966799726817	0.8711966799726817	2.3097553202507943
87	4.375000000000001	1.5084987269605443	1.8078194180876141	0.8854228581591649	0.8854228581591648	2.206235133750353
88	4.425000000000008	1.4396274773137778	1.7455794440713626	0.8826468676976653	0.8826468676976653	2.046289638243004
89	4.475000000000008	1.3643230953967285	1.6477781341887996	0.8736859537561338	0.8736859537561338	1.8925259336765987
90	4.524999999999992	1.2654644397722783	1.5136635952771067	0.8534926051813776	0.8534926051813774	1.704449483446889
91	4.574999999999992	1.193822246907547	1.434652284964567	0.8462097299527886	0.8462097299527886	1.5502700303774386
92	4.625000000000001	1.1330704615978113	1.3825886047583718	0.8385129195563418	0.8385129195563421	1.414916898470633
93	4.675000000000008	1.0692514205608736	1.3237359358731084	0.8034238434136212	0.8034238434136212	1.310583961062883
94	4.725000000000008	0.9980616874258034	1.2288306919136383	0.7925265336311276	0.7925265336311276	1.1695445571574434
95	4.7749999999999915	0.9492307383862371	1.1677370106029994	0.7762636849067631	0.7762636849067631	1.0827395775958628
96	4.824999999999992	0.8965672496950977	1.113553000516805	0.7631677891472932	0.7631677891472932	0.9779950856158562
97	4.875000000000001	0.8536728229171361	1.08541397925447	0.7471660419021319	0.7471660419021319	0.8926857947872147
98	4.925000000000008	0.8218865672219715	1.0277490943119083	0.737795974387182	0.7377959743871821	0.8425129011839416
99	4.975000000000009	0.7902799027759232	1.0026800763518169	0.7303826853527395	0.7303826853527398	0.7757427821953251
100	5.024999999999991	0.7571874638988318	0.9509096604042607	0.7236979928522059	0.7236979928522059	0.715741337958587
101	5.074999999999992	0.7329382838256128	0.9259543403595754	0.716826879893112	0.716826879893112	0.6686352417205179
102	5.125000000000001	0.7207077440309915	0.931051682776156	0.7166167202979407	0.7166167202979407	0.632676247343876
103	5.175000000000007	0.6981898214145305	0.8986068361716706	0.7073457404187953	0.7073457404187954	0.596907700627893
104	5.225000000000009	0.6890786730939706	0.9038166868566513	0.7031339093989786	0.7031339093989786	0.5748992407927674
105	5.274999999999991	0.6774015787381505	0.8833566978637141	0.7017933705166054	0.7017933705166054	0.5533435811999605
106	5.324999999999994	0.6675871332798355	0.8755632622366472	0.6969158753973099	0.6969158753973099	0.5360483086979534
107	5.375000000000001	0.6638135729230389	0.844112900480205	0.6969420545990179	0.6969420545990179	0.5395092295518825
108	5.425000000000004	0.6610959630982929	0.8117119659964736	0.7035987587135034	0.7035987587135034	0.5374851232121542
109	5.47500000000001	0.649474000418479	0.7866743437472671	0.6926891263438028	0.6926891263438028	0.530875902149697
110	5.52499999999999	0.660135107510089	0.7926892573847759	0.705574046525622	0.705574046525622	0.540636899989517
111	5.574999999999997	0.661438354880695	0.7750481711393579	0.7128031816663529	0.7128031816663529	0.5424586674959686
112	5.625000000000001	0.6670773767813689	0.7662537248053352	0.7206637685529508	0.7206637685529508	0.5515504775197185
113	5.675000000000003	0.6841243787110151	0.7783603375583464	0.742331951453165	0.742331951453165	0.5646316333448899
114	5.72500000000001	0.6968235555472947	0.7766016289658721	0.7563179005520143	0.7563179005520143	0.5820408406883003
115	5.77499999999999	0.7191841609157218	0.7896104700935099	0.7875459962743129	0.7875459962743129	0.5967344652474723
116	5.824999999999999	0.7461225045951349	0.7921803363984367	0.8118734059855645	0.8118734059855645	0.6379844886064281
117	5.875000000000001	0.7897494325666422	0.8172108566970924	0.8461843988753082	0.8461843988753082	0.7022977334304424
118	5.925000000000001	0.8290720490452618	0.8636649456394234	0.8624110206569228	0.8624110206569228	0.7692454661878648
119	5.975000000000011	0.8886290787970129	0.8830368283779836	0.9000146578387411	0.9000146578387411	0.8759337513720549
120	6.024999999999989	0.9681770306895823	0.9121900708256346	0.9590790719779353	0.9590790719779353	1.005190735577977
121	6.075	1.0439101844815335	0.9543058139495527	1.0036374576344749	1.0036374576344749	1.1374313182918256
122	6.125000000000001	1.1312908280816207	0.9991725920125757	1.0726438196456594	1.0726438196456594	1.2682060553602554
123	6.174999999999999	1.1861478286131153	1.0334089704222231	1.1213838625792756	1.1213838625792756	1.3403837202986306
124	6.225000000000011	1.22538785335782	1.0616148261769172	1.1822906081301918	1.1822906081301918	1.355638859075058
125	6.274999999999989	1.2413542144150334	1.0665211157832084	1.229741328471205	1.229741328471205	1.3345416617320616
126	6.325000000000002	1.2472659474479935	1.0862064126374948	1.275831943153524	1.275831943153524	1.2807599686452855
127	6.375000000000001	1.234083410687382	1.0920642353978185	1.3036115836602027	1.3036115836602027	1.2044988135189798
128	6.424999999999996	1.2366715806934365	1.0980189979492567	1.3401912740794573	1.3401912740794575	1.1602686929539332
129	6.475000000000011	1.2052665092437191	1.08888021995678	1.341568489365728	1.341568489365728	1.0752577754307915
130	6.524999999999989	1.202314236061244	1.0476808944224603	1.3630535485900648	1.3630535485900648	1.0567210823067195
131	6.575000000000005	1.1875065146454824	1.0300057165577072	1.3733409554102771	1.3733409554102771	1.0097276149981012
132	6.625000000000001	1.1723529347553283	1.0046420544296266	1.3699196805269582	1.3699196805269582	0.9834687760934675
133	6.674999999999995	1.1644373015288254	0.9895716792155832	1.3707023121367228	1.3707023121367228	0.9671353417464027
134	6.725000000000012	1.1504930551761594	0.9820244923682884	1.3534907052484746	1.3534907052484746	0.9547044385499032
135	6.774999999999988	1.1324766311888899	0.9607962663898657	1.3264309839612956	1.3264309839612956	0.9501732118474713
136	6.8250000000000055	1.1185497843638657	0.9682151068654089	1.3048865460322137	1.3048865460322137	0.9369161810276053
137	6.875000000000001	1.0953012157015174	0.9718068776484149	1.2636474440998526	1.2636474440998526	0.9257259503051154
138	6.924999999999994	1.0731925110381868	0.9645322353213941	1.2212230249362097	1.2212230249362097	0.9241119483816201
139	6.975000000000012	1.0604895962673113	0.9681537585765827	1.1948451167134584	1.1948451167134584	0.9223870524238853
140	7.024999999999988	1.0391678876007937	0.960733804828639	1.154225401001812	1.154225401001812	0.9206174620759506
141	7.075000000000006	1.0320868547637998	0.945443728840836	1.1298963548167478	1.1298963548167478	0.9401822439922978
142	7.125000000000001	1.020491128782583	0.9500302723284064	1.1002199442041443	1.1002199442041443	0.9455019777556912
143	7.174999999999994	1.0026660333626467	0.9501222035867231	1.0612603009671566	1.0612603009671566	0.9478931564570433
144	7.225000000000012	1.0018722374519646	0.9407796190151931	1.0497361222723938	1.0497361222723938	0.9652059992188469
145	7.274999999999988	0.9924066414738378	0.9438232866120088	1.0201293178732562	1.0201293178732562	0.9770356751020917
146	7.325000000000008	0.9961612150228918	0.935778628576823	1.0231213330514874	1.0231213330514874	0.9870510960719052
147	7.375000000000001	0.9904793030796125	0.948409133960212	0.9987535512502096	0.9987535512502096	0.9981448251274394
148	7.424999999999991	0.9911588586386579	0.9493143404042754	0.9861461316910959	0.9861461316910959	1.0164400582284676
149	7.475000000000014	0.9976851535760008	0.9623520466928882	0.9847544064700169	0.9847544064700169	1.030629752776473
150	7.524999999999986	0.9978180800379731	0.9592334655314291	0.9795850098721285	0.9795850098721285	1.0392775578175633
151	7.575000000000009	1.0071231031006327	0.9813112361986367	0.9814882723227929	0.9814882723227929	1.0527748183164163
152	7.625000000000001	1.0099767931695625	0.9931196185050023	0.9771034388727666	0.9771034388727666	1.0613000098606504
153	7.67499999999999	1.0081733056227495	0.9969500724938963	0.9716953069679984	0.9716953069679984	1.061798740775243
154	7.725000000000014	1.0139125443789654	1.0049676457467303	0.9719434703853952	0.9719434703853952	1.0738468202069407
155	7.774999999999986	1.0208552241506208	1.0188028305004369	0.9750363574652312	0.9750363574652312	1.0828592213534443
156	7.82500000000001	1.0130624942470323	1.018875793389516	0.9611409731388286	0.961140973138829	1.0797075005502013
157	7.875000000000001	1.0108012129177806	1.0372108866196226	0.9590760804102791	0.9590760804102791	1.0680304235047429
158	7.924999999999988	1.013588466708282	1.025943568295895	0.9574898213545763	0.9574898213545764	1.0828955042520605
159	7.975000000000014	1.0105617530385427	1.0436796687214218	0.9458762941644028	0.9458762941644028	1.0820899579005612
160	8.024999999999986	1.0052264596183398	1.034553171183669	0.9418030291848892	0.9418030291848892	1.0767569395005738
161	8.075000000000012	1.0045651317250581	1.0546529687127388	0.9353690123813996	0.9353690123813998	1.0745653632998553
162	8.125	1.0011520327097798	1.0532022706775763	0.9431442662237454	0.9431442662237454	1.0553622822610265
163	8.174999999999988	0.9922911309828218	1.0534307499195201	0.9311359739721193	0.9311359739721193	1.0466581763585607
164	8.225000000000014	0.9868064996876867	1.0450167030084405	0.92986031376036	0.92986031376036	1.0368635461148978
165	8.274999999999984	0.985662001118998	1.056113054471252	0.9301957498700149	0.9301957498700149	1.0283054235166396
166	8.325000000000012	0.9809324789268369	1.053529940703617	0.922720181954348	0.9227201819543481	1.0262833363226995
167	8.375	0.9759363298388617	1.0415673856657384	0.9263633545497698	0.9263633545497698	1.0128642720790384
168	8.424999999999986	0.9714244051066201	1.0403566179983528	0.9200757201850192	0.9200757201850194	1.00925277927243
169	8.475000000000016	0.960916266990978	1.028918719095055	0.913054378264389	0.913054378264389	0.9945088065801738
170	8.524999999999984	0.9588246793626948	1.0417186057351582	0.9101098830557336	0.9101098830557336	0.9869359960508821
171	8.575000000000014	0.9505492568995351	1.025230901686056	0.9060819062094478	0.9060819062094478	0.9766472156923085
172	8.625	0.9461223200778828	1.0326329850744975	0.9065315313298362	0.9065315313298362	0.9604608539656725
173	8.674999999999986	0.9432746359383021	1.037367043993731	0.907495559370848	0.907495559370848	0.9491612233369372
174	8.725000000000016	0.9420525692041518	1.035030503864795	0.9077849298655155	0.9077849298655155	0.9464192284731583
175	8.774999999999984	0.9351188922062436	1.036505585337669	0.9034206721813872	0.903420672181387	0.9323224330698625
176	8.825000000000015	0.9428972379575026	1.0474896827906957	0.9168940558657555	0.9168940558657556	0.931082616376189
177	8.875	0.938177182036805	1.0419108512766322	0.9142585728042184	0.9142585728042184	0.9239648080181067
178	8.924999999999985	0.9446444054157632	1.0554353614503338	0.9195454372208524	0.9195454372208524	0.9288692714380568
179	8.975000000000016	0.942623236203111	1.0503923944942748	0.9195154723003804	0.9195154723003806	0.9255361843884576
180	9.024999999999984	0.9489033559663863	1.0590736191101187	0.9282154943439186	0.9282154943439186	0.9275226100657964
181	9.075000000000015	0.9544882506607931	1.0662256752763672	0.9340644563616408	0.9340644563616408	0.9320588987860751
182	9.125	0.9556322049358006	1.0495303614523466	0.9399196141039314	0.9399196141039314	0.934849812037606
183	9.174999999999985	0.964688077320805	1.0434724386958352	0.9485954617582755	0.9485954617582755	0.9511296263486081
184	9.225000000000016	0.9698249577404546	1.0577369305976339	0.9511926383370317	0.9511926383370317	0.9555960623418269
185	9.274999999999984	0.9772011124498923	1.0453401099871342	0.9641097925450244	0.9641097925450244	0.964372206750943
186	9.325000000000015	0.9864260478655179	1.0417536331677273	0.9685183112188099	0.9685183112188099	0.9857129921490356
187	9.375	0.9941600935147378	1.0413817270791625	0.9764896088533512	0.9764896088533512	0.9967333470346206
188	9.424999999999985	0.9943438503338942	1.0333733346329834	0.9758768778693713	0.9758768778693713	1.001620042820328
189	9.475000000000016	1.0076243894645853	1.0388654104936557	0.9817478662915878	0.9817478662915878	1.028241522126773
190	9.524999999999984	1.0135552816419193	1.0313090854110394	0.9937621492528345	0.9937621492528345	1.032055545374423
191	9.575000000000017	1.0207613927688581	1.0182395241950235	1.0050663188933115	1.0050663188933113	1.0428089884135112
192	9.625000000000002	1.02251173481009	1.0189092203618606	1.001352323311334	1.001352323311334	1.0523254010076468
193	9.674999999999983	1.0264171866924559	1.0141206929369044	1.0038712031626265	1.0038712031626265	1.0619436064013617
194	9.725000000000016	1.0242192850145582	0.9975971224208925	1.0086485159698253	1.0086485159698253	1.0568123826713844
195	9.774999999999984	1.02793214295681	0.982881544967811	1.0176465276832767	1.0176465276832765	1.0616687846499655
196	9.825000000000017	1.032588562162046	0.9941958083574092	1.0261289670691454	1.0261289670691456	1.0582648017546412
197	9.875000000000002	1.0268809561297656	0.9803338493577661	1.021701956205842	1.021701956205842	1.0544738923714418
198	9.924999999999981	1.0291612140217183	0.974778234239103	1.035255712114219	1.035255712114219	1.0452054298017694
199	9.975000000000016	1.0312625899721994	0.9774860533465602	1.0401493424492119	1.0401493424492119	1.0433142696142443
200	10.024999999999984	1.028898961214253	0.9651992475474404	1.047746744894151	1.047746744894151	1.032079566826306
201	10.075000000000019	1.0290239427763803	0.9684528560164939	1.0543640861450159	1.054364086145016	1.022157567955926
202	10.125000000000002	1.0233885904895081	0.9547166391518958	1.0550305899235641	1.0550305899235641	1.0117201251719283
203	10.174999999999981	1.0265951540132086	0.9674011166554525	1.0545319765773578	1.054531976577358	1.0156545183089007
204	10.225000000000016	1.028633074545971	0.9672583996006119	1.0652311656743387	1.0652311656743387	1.007113253017196
205	10.274999999999984	1.030146609065036	0.9710497212842989	1.0647784492811656	1.0647784492811656	1.0102361055683013
206	10.325000000000019	1.0284012333315244	0.9754529725956707	1.0664338408634941	1.0664338408634941	1.0012236502826108
207	10.375000000000002	1.0270895323779952	0.9772412624755716	1.0606362918276637	1.0606362918276637	1.0045153064017363
208	10.424999999999981	1.0252820374538612	0.990571981459609	1.06137089104778	1.0613708910477802	0.9925902575483047
209	10.475000000000014	1.0221339456075171	0.9854893210872006	1.055747687958723	1.055747687958723	0.9936021222593833
210	10.524999999999986	1.0189258930153335	0.9887727117683321	1.048369496541088	1.048369496541088	0.9930691688685505
211	10.575000000000019	1.0235132399340612	0.9995199172314208	1.0549209555600407	1.0549209555600407	0.9922999847450407
212	10.625000000000002	1.0179101894049218	0.9894149430607833	1.05076470852311	1.05076470852311	0.9867687178447316
213	10.67499999999998	1.0149628333663545	0.980792150148118	1.0428760030392061	1.0428760030392061	0.9929322441217688
214	10.725000000000012	1.0100572337685738	0.9730521664451564	1.0401223299922073	1.0401223299922073	0.9864171353919137
215	10.774999999999988	1.0082366651036558	0.9631091869733165	1.038006661146518	1.0380066611465177	0.9885999939933228
216	10.82500000000002	1.0037665381723002	0.9614568869463054	1.031098360183279	1.031098360183279	0.9861283982581033
217	10.875000000000002	1.010225040154784	0.9695862514171448	1.0326906719853992	1.0326906719853992	0.9983325482640264
218	10.92499999999998	1.0008404314673596	0.9572420980850306	1.0270897625136293	1.0270897625136293	0.9852183604644793
219	10.975000000000009	1.0026585460950774	0.958266842353937	1.0199735258100022	1.0199735258100022	0.999301552582351
220	11.024999999999993	0.9939725583235014	0.9498733834404827	1.0127024037096983	1.0127024037096983	0.9885990644232473
221	11.07500000000002	0.9943292018213016	0.9404602065798552	1.0147966666744959	1.0147966666744959	0.9909810243465768
222	11.125000000000002	0.9893206236005965	0.9371418522537298	1.004765192637165	1.004765192637165	0.9919184299282234
223	11.17499999999998	0.9889864292419562	0.9482974641899604	1.001334659739543	1.001334659739543	0.990606106379394
224	11.225000000000007	0.9852650287961937	0.9494622660091016	0.9922727214224187	0.9922727214224187	0.9918337776443784
225	11.274999999999995	0.9860582770207236	0.95216733159784	0.9924502754668765	0.9924502754668765	0.992598254836023
226	11.32500000000002	0.9822369395535371	0.9530188090818987	0.9878689303658864	0.9878689303658864	0.9877134542355792
227	11.375000000000002	0.9786873965373158	0.9485060410836955	0.982727697994002	0.982727697994002	0.9867142636855671
228	11.42499999999998	0.9820730335389379	0.962194613215549	0.9860953430505291	0.9860953430505291	0.985544807667211
229	11.475000000000005	0.9826058850282934	0.9551392664375706	0.9878498675605201	0.9878498675605201	0.9878212943589798
230	11.524999999999999	0.9822726788397315	0.9641031407760083	0.9834270124960415	0.9834270124960415	0.9888089175485278
231	11.57500000000002	0.9877032483196815	0.9744943237549413	0.987324820280338	0.9873248202803383	0.994078452178692
232	11.625000000000002	0.982925509224343	0.9704643965830816	0.9854064396105193	0.9854064396105193	0.985155874327779
233	11.674999999999978	0.9860155750900246	0.9753860212915322	0.984122255171288	0.984122255171288	0.9932642477810046
234	11.725000000000001	0.9863019796648751	0.9837846967723558	0.9845975180585904	0.9845975180585903	0.9896933875365984
235	11.774999999999999	0.9833203328471266	0.9813089194277468	0.9782235799185007	0.9782235799185007	0.9910099649383514
236	11.825000000000022	0.9873086105972173	0.9816003870071022	0.9872911749914774	0.9872911749914777	0.9898688463338096
237	11.875000000000002	0.9865269392594435	0.9932821704985257	0.9806675389605453	0.9806675389605453	0.9913371479961601
238	11.924999999999978	0.9894534980428128	1.0058768914950287	0.9800253418449937	0.9800253418449937	0.9947250869944759
239	11.975	0.9862141097091346	1.0053578459183352	0.9809417426517164	0.9809417426517164	0.9847356052482703
240	12.025	0.9873405231943225	1.0091214159472255	0.9815514560842503	0.9815514560842503	0.9853788825620182
241	12.075000000000022	0.9871362630353997	1.0109071778498924	0.9829070609754486	0.9829070609754486	0.9822103480866727
242	12.125000000000002	0.987926276795241	1.0056273074244486	0.986233839733572	0.986233839733572	0.9823157348200412
243	12.174999999999978	0.9897884762853951	1.0126213422852361	0.9844320547834312	0.9844320547834313	0.9867824311769731
244	12.224999999999998	0.990796932373989	1.0149813897121758	0.9897637571307608	0.9897637571307608	0.9814258516590987
245	12.275000000000002	0.9909075599082477	1.009718482648422	0.9894027580031032	0.9894027580031032	0.9845535523416961
246	12.325000000000022	0.991568704240305	0.9993804249846585	0.9896614709710225	0.9896614709710225	0.9906398060462998
247	12.375000000000002	0.9915924774286498	1.0094523074011383	0.9897805208923757	0.9897805208923757	0.986070717267019
248	12.424999999999978	0.9985674799584973	1.023914192631585	0.9917957811936959	0.9917957811936959	0.996331206012416
249	12.474999999999998	1.0011761658007865	1.0204009664906488	0.9939428225741372	0.9939428225741372	1.002276267574157
250	12.525000000000004	1.0041949558198262	1.0166304885716009	1.0000460368411506	1.0000460368411506	1.0041999443461602
251	12.575000000000022	1.003649741240774	1.0268707155909182	0.9976910330803481	0.9976910330803481	1.0012742524101683
252	12.625000000000002	1.0023440405624526	1.0308412576133894	0.9977283440081564	0.9977283440081564	0.9958328728344322
253	12.674999999999978	1.0069865855274132	1.025106152456096	0.9958581543156605	0.9958581543156605	1.0137713529525572
254	12.724999999999996	1.0059009190707164	1.030052371345819	0.9935821978552066	0.9935821978552066	1.0115919019024624
255	12.775000000000004	1.0083036989147927	1.0336657426570242	0.9972453421349218	0.9972453421349218	1.0117761551802955
256	12.825000000000022	1.0085995711551385	1.0339594102749432	0.9998879937409154	0.9998879937409154	1.0089439680986347
257	12.875000000000002	1.0097331000284198	1.0375265804756477	0.9961271093797719	0.9961271093797719	1.015521762916738
258	12.924999999999978	1.0114772928697262	1.0336903761774778	1.0007454691290798	1.00074546912908	1.015913909720477
259	12.974999999999993	1.0119417494872132	1.0382094523047323	0.9998995362533719	0.9998995362533718	1.016323499213438
260	13.025000000000007	1.0096515804700188	1.0386368888068822	0.9962227721453804	0.99622277214538	1.0146742989753768
261	13.075000000000022	1.0111570890770065	1.036294038137962	1.0002316896201544	1.0002316896201544	1.0145523109923849
262	13.125000000000002	1.0084557768794045	1.0249342955134197	0.9979982050370556	0.9979982050370556	1.0150754199429743
263	13.174999999999976	1.0119931199087524	1.028620689768431	1.0003085371689653	1.0003085371689653	1.0201825325130551
264	13.22499999999999	1.0068367085800891	1.0350100460090526	0.9953920969352927	0.9953920969352927	1.0095747074713894
265	13.27500000000001	1.0072015247906982	1.0268245396844526	0.9940759611094634	0.9940759611094634	1.0159809364128989
266	13.325000000000024	1.0074592904520128	1.0192092900361884	0.9971441898626976	0.9971441898626976	1.0159905358670214
267	13.375000000000002	1.003438985158802	1.0162597313307347	0.9907628537933901	0.9907628537933901	1.0146423842362686
268	13.424999999999976	1.0090729263238136	1.0217991029198827	0.9996669486294468	0.9996669486294468	1.01595815142916
269	13.474999999999989	1.0010194895370248	1.0106124002747976	0.9924485296321258	0.9924485296321258	1.008183920193436
270	13.525000000000011	1.0024520988859802	0.9992296849630766	0.9958483223141954	0.9958483223141954	1.0126893182807628
271	13.575000000000024	1.0057357202700232	0.9996550656311483	1.0000164406096874	1.0000164406096874	1.0160639396566369
272	13.625000000000002	1.0045052505442764	0.993790848902565	0.9984725474975698	0.9984725474975698	1.0173108108917561
273	13.674999999999976	1.0052446128507566	0.9964959172070931	1.0019643046654638	1.0019643046654638	1.0135066662727765
274	13.724999999999989	1.0046638229906346	0.9935808149351935	1.0016398553284334	1.0016398553284334	1.0136215612315431
275	13.775000000000011	1.006406264854501	0.9868984992107344	1.0092467603751958	1.0092467603751958	1.011289055557469
276	13.825000000000024	1.0043810602792278	0.9887905830858722	1.0079538779693724	1.0079538779693724	1.00654640433386
277	13.875000000000002	1.002614952712839	0.9966804256570423	1.0042730086814005	1.0042730086814005	1.0030417790017754
278	13.924999999999976	1.0030248439946794	0.994215853686186	1.0068415375991215	1.0068415375991215	1.0018510259925322
279	13.974999999999987	1.002504400221143	0.9933560853333668	1.0076311831101377	1.0076311831101377	0.9997346074303828
280	14.025000000000013	0.9995255025057985	1.0000233537287049	1.0024219453743328	1.0024219453743328	0.9954423114709062
281	14.075000000000024	1.0004032564354828	0.9939223949371866	1.0077104921572484	1.0077104921572484	0.9935406583612594
282	14.125000000000002	0.9994295999777094	0.9925498759987947	1.0071174120537456	1.0071174120537456	0.9922368389780674
283	14.174999999999976	0.9996527403692597	0.985509560028314	1.0086197724119979	1.0086197724119979	0.9939825555749167
284	14.224999999999987	0.9992777552117147	0.992131622971234	1.0099367107940889	1.0099367107940889	0.9882418732087639
285	14.275000000000013	0.9999895194364661	0.9944161495093988	1.0051950979074034	1.0051950979074034	0.9955258014428009
286	14.325000000000024	0.99875814671592	0.989763625831503	1.0041032432244703	1.0041032432244703	0.9956289162087052
287	14.375000000000002	0.9993785865775254	0.9934924860794108	1.0045589667857775	1.0045589667857775	0.995087457632352
288	14.424999999999976	1.000138285748924	0.9961370087699107	1.002391377238002	1.002391377238002	0.9989125090874933
289	14.474999999999984	0.9978202064648297	0.9953598462927304	1.0064948184326183	1.0064948184326183	0.987347550584267
290	14.525000000000016	1.0020381401316036	0.9984057062916538	1.0052216022385372	1.0052216022385374	0.9994079390290024
291	14.575000000000024	1.0012091610264537	0.9991229260462215	1.0046700667332684	1.0046700667332684	0.9975218356308037
292	14.625000000000002	1.0002490239127857	0.9903399254072722	1.003669841277739	1.003669841277739	1.0000919778730768
293	14.674999999999972	0.9983830904665827	0.9913232125590062	0.9988338324859233	0.998833832485923	1.00091982462194
294	14.724999999999984	0.9992080076216905	0.9860547802207849	1.0012917263812016	1.0012917263812016	1.0022755947871866
295	14.775000000000016	0.9989217958108435	0.9904364180912316	1.000063851376986	1.000063851376986	1.0011703340424802
296	14.825000000000028	0.9951901931969716	0.9871255607091056	0.9940227545493446	0.9940227545493446	1.0003310591661922
297	14.875000000000002	0.9989689462210665	0.9953144505295254	0.9979925776066605	0.9979925776066605	1.0018949913476276
298	14.924999999999972	0.9977277248412729	0.9924419571183077	0.996419609312149	0.996419609312149	1.0018211089791993
299	14.974999999999982	0.9934390602236077	0.9859465010107806	0.9949611278750649	0.9949611278750649	0.994739663005144
