# Supplementary material for: Full-cycle device-scale simulations of memory materials with a tailored atomic-cluster-expansion potential
Source: Nat Commun. 2025 Sep 30;16:8688. doi: 10.1038/s41467-025-63732-4 (PMC12484596; doi:10.1038/s41467-025-63732-4)
Supplement: Supplementary file 4 — Source Data [file 41467_2025_63732_MOESM4_ESM.zip › Figure S7/Figure S7a - RDF/rdf_ace_101_300K.csv]

	distance	total	Ge-Ge	Ge-Te	Te-Ge	Te-Te
0	0.024999999999999953	0.0	0.0	0.0	0.0	0.0
1	0.07500000000000012	0.0	0.0	0.0	0.0	0.0
2	0.125	0.0	0.0	0.0	0.0	0.0
3	0.17500000000000032	0.0	0.0	0.0	0.0	0.0
4	0.2250000000000002	0.0	0.0	0.0	0.0	0.0
5	0.2749999999999995	0.0	0.0	0.0	0.0	0.0
6	0.32499999999999957	0.0	0.0	0.0	0.0	0.0
7	0.37500000000000006	0.0	0.0	0.0	0.0	0.0
8	0.42499999999999966	0.0	0.0	0.0	0.0	0.0
9	0.47500000000000087	0.0	0.0	0.0	0.0	0.0
10	0.524999999999999	0.0	0.0	0.0	0.0	0.0
11	0.575000000000001	0.0	0.0	0.0	0.0	0.0
12	0.6250000000000001	0.0	0.0	0.0	0.0	0.0
13	0.6749999999999987	0.0	0.0	0.0	0.0	0.0
14	0.7250000000000003	0.0	0.0	0.0	0.0	0.0
15	0.7750000000000001	0.0	0.0	0.0	0.0	0.0
16	0.8250000000000015	0.0	0.0	0.0	0.0	0.0
17	0.8750000000000001	0.0	0.0	0.0	0.0	0.0
18	0.9249999999999983	0.0	0.0	0.0	0.0	0.0
19	0.9749999999999988	0.0	0.0	0.0	0.0	0.0
20	1.0250000000000015	0.0	0.0	0.0	0.0	0.0
21	1.075000000000002	0.0	0.0	0.0	0.0	0.0
22	1.125	0.0	0.0	0.0	0.0	0.0
23	1.174999999999998	0.0	0.0	0.0	0.0	0.0
24	1.2249999999999979	0.0	0.0	0.0	0.0	0.0
25	1.2750000000000024	0.0	0.0	0.0	0.0	0.0
26	1.3250000000000015	0.0	0.0	0.0	0.0	0.0
27	1.375	0.0	0.0	0.0	0.0	0.0
28	1.4249999999999994	0.0	0.0	0.0	0.0	0.0
29	1.4749999999999972	0.0	0.0	0.0	0.0	0.0
30	1.5250000000000028	0.0	0.0	0.0	0.0	0.0
31	1.5749999999999995	0.0	0.0	0.0	0.0	0.0
32	1.625	0.0	0.0	0.0	0.0	0.0
33	1.6750000000000012	0.0	0.0	0.0	0.0	0.0
34	1.724999999999997	0.0	0.0	0.0	0.0	0.0
35	1.775000000000003	0.0	0.0	0.0	0.0	0.0
36	1.824999999999998	0.0	0.0	0.0	0.0	0.0
37	1.875	0.0	0.0	0.0	0.0	0.0
38	1.9250000000000025	0.0	0.0	0.0	0.0	0.0
39	1.9749999999999965	0.0	0.0	0.0	0.0	0.0
40	2.0250000000000035	0.0	0.0	0.0	0.0	0.0
41	2.074999999999997	0.0	0.0	0.0	0.0	0.0
42	2.125	0.0	0.0	0.0	0.0	0.0
43	2.175000000000004	0.0	0.0	0.0	0.0	0.0
44	2.224999999999996	0.0	0.0	0.0	0.0	0.0
45	2.275000000000004	0.0	0.0	0.0	0.0	0.0
46	2.324999999999996	0.0	0.0	0.0	0.0	0.0
47	2.375	0.00040820012570556065	0.0016328005028222426	0.0	0.0	0.0
48	2.4250000000000043	0.005246652844278443	0.020986611377113773	0.0	0.0	0.0
49	2.474999999999996	0.0278904249077475	0.1058482972240121	0.0028567012034889636	0.0028567012034889636	0.0
50	2.525000000000004	0.11217107904454758	0.37356652982511285	0.037558893176538814	0.037558893176538814	0.0
51	2.5749999999999953	0.33142000598465343	0.7661830482025771	0.2797484878680185	0.2797484878680185	0.0
52	2.625	0.8630489609320283	1.1655237632534128	1.14333604023735	1.14333604023735	0.0
53	2.675000000000005	1.742362861686105	1.3527542052390458	2.8079624872973397	2.8079624872973397	0.0007722669106978379
54	2.724999999999998	2.682548340059977	1.3926231164320984	4.663575808500794	4.663575808500794	0.010418626806225179
55	2.7750000000000017	3.179381629732707	1.1979342588647932	5.746879107273692	5.746879107273692	0.025834045518649717
56	2.824999999999995	3.1403109565695417	1.0098019503136042	5.762218443332374	5.762218443332374	0.02700498929981524
57	2.875	2.7013204773784256	0.8354783211394397	4.968967758454544	4.968967758454544	0.03186807146517467
58	2.9250000000000056	2.1542920151097755	0.6988638697827634	3.9463417440490343	3.9463417440490343	0.025620702558271376
59	2.9749999999999996	1.6932450756100241	0.5756710664827852	3.088248416487643	3.088248416487643	0.020812402982024067
60	3.025	1.3112741443561617	0.4968106521754692	2.3662922270351068	2.3662922270351068	0.015701471178965407
61	3.0749999999999944	1.0688135817515212	0.4320839377243918	1.914669513942373	1.914669513942373	0.01383136139694851
62	3.125	0.900915650916675	0.39856263185279955	1.5934017191559529	1.5934017191559529	0.01829653350199792
63	3.1750000000000056	0.7888455922585413	0.37971302773065757	1.375500392801985	1.375500392801985	0.0246685556995374
64	3.225000000000002	0.7071038092282435	0.36572808166720683	1.2112418162334275	1.2112418162334275	0.0402035227789133
65	3.274999999999998	0.6542064492234886	0.3891663224887905	1.0870380574548983	1.0870380574548983	0.05358335949536739
66	3.324999999999994	0.6330965250176208	0.4308671922351649	1.0052734742269402	1.0052734742269402	0.09097195938143854
67	3.375	0.6290721996930106	0.4985680184199364	0.9438508723671605	0.9438508723671605	0.1300190356177842
68	3.425000000000006	0.6226166297263511	0.5893266611255978	0.8578448040845038	0.8578448040845038	0.18545024961079964
69	3.475000000000003	0.6451761551299794	0.6772862344903907	0.8156417783378644	0.8156417783378644	0.2721348293537964
70	3.524999999999997	0.6806311266017828	0.7944464377803334	0.7686517596363176	0.7686517596363176	0.3907745493541631
71	3.574999999999994	0.7537153931478946	0.9591693166458051	0.7568862008062279	0.7568862008062279	0.5419198543333178
72	3.625	0.7964629951807453	1.0995654040036549	0.7041900569878072	0.7041900569878072	0.677906462743712
73	3.675000000000007	0.8822778378732964	1.2493395161228058	0.6844089183301569	0.6844089183301569	0.9109539987100672
74	3.7250000000000045	0.9780312280992205	1.396571111283559	0.6836162488169854	0.6836162488169854	1.1483213034793522
75	3.7749999999999955	1.0640408478359777	1.513900010308254	0.6727367318689638	0.6727367318689638	1.3967899172977272
76	3.824999999999993	1.1673759693411787	1.6100521889489858	0.6728905164089657	0.6728905164089657	1.7136706555977983
77	3.875	1.2582186964855102	1.6758665834045285	0.6758179494894625	0.6758179494894625	2.0053723035585858
78	3.925000000000007	1.3387025288467482	1.69203103659435	0.6816071602081897	0.6816071602081897	2.299564758376265
79	3.975000000000006	1.429453391699686	1.7280746748085027	0.6779163620057641	0.6779163620057641	2.633906167978716
80	4.024999999999994	1.4847807499939443	1.7184957120196405	0.6938679424771638	0.6938679424771638	2.8328914030018097
81	4.074999999999993	1.5052254698745366	1.6433045386238283	0.6941946673894912	0.6941946673894912	2.9892080060953354
82	4.125000000000001	1.5179968553051975	1.58184100623791	0.703178774706977	0.703178774706977	3.0837888655689225
83	4.175000000000008	1.5151710707001067	1.5375221557186303	0.7203073072636044	0.7203073072636044	3.082547512554589
84	4.225000000000007	1.4740782496226175	1.4747232023911385	0.7308088810673877	0.7308088810673877	2.9599720339645526
85	4.274999999999993	1.4013212992558914	1.3889237936953296	0.729184991690048	0.729184991690048	2.7579914199481355
86	4.324999999999992	1.3311952851384539	1.3450803668964446	0.7261602332157834	0.7261602332157834	2.5273803072258034
87	4.375000000000001	1.271373109439329	1.2870839252609878	0.7423781515973722	0.7423781515973722	2.313652209301585
88	4.425000000000008	1.1920740835644288	1.2328556891537585	0.7409834288912306	0.7409834288912306	2.053473787321497
89	4.475000000000008	1.1276409448926776	1.1687581243010332	0.7505954898706463	0.7505954898706463	1.8406146755283868
90	4.524999999999992	1.052141892766255	1.1244497995071003	0.7331999252726514	0.7331999252726514	1.617717921012617
91	4.574999999999992	0.9975214343953993	1.0846929003417258	0.7300225240028085	0.7300225240028085	1.445347789234252
92	4.625000000000001	0.94457364375924	1.0424217853178896	0.7465307275440553	0.7465307275440553	1.242811334630961
93	4.675000000000008	0.9042492234980386	0.9980770643983478	0.7453971928338955	0.7453971928338955	1.1281254439260164
94	4.725000000000008	0.8662980338512096	0.9750029873822317	0.7491359586982292	0.7491359586982292	0.9919172306261481
95	4.7749999999999915	0.8333451293167041	0.9432190387564254	0.7526766744817334	0.7526766744817334	0.8848081295469266
96	4.824999999999992	0.7996660304923405	0.9196574751311016	0.7469299290404886	0.7469299290404886	0.7851467887572848
97	4.875000000000001	0.782784946011056	0.8891857217752637	0.7646284122483417	0.7646284122483417	0.7126972377722758
98	4.925000000000008	0.7625669332699185	0.8807918627725154	0.7601557294724516	0.7601557294724516	0.649164411362257
99	4.975000000000009	0.741101653224043	0.8587111420651256	0.7631127314235364	0.7631127314235364	0.5794700079839721
100	5.024999999999991	0.732500019978118	0.8535985194466643	0.7637959574913747	0.7637959574913747	0.5488096454830574
101	5.074999999999992	0.7309577959393171	0.8528824360046336	0.7759263352800225	0.7759263352800225	0.5190960771925897
102	5.125000000000001	0.7191318404349996	0.8382858288199287	0.7755178361156839	0.7755178361156839	0.48720586068870114
103	5.175000000000007	0.7180448979162486	0.8282183696922236	0.7828902486368977	0.7828902486368977	0.4781807246989736
104	5.225000000000009	0.7219787415842746	0.8498908183449477	0.7844082017044448	0.7844082017044448	0.4692077445832617
105	5.274999999999991	0.7175090637786125	0.8350472233707089	0.7919510015208329	0.7919510015208329	0.4510870287020773
106	5.324999999999994	0.7291249483774607	0.8455543225821163	0.8180751063519199	0.8180751063519199	0.43479525822388637
107	5.375000000000001	0.7352769540094031	0.8615211760817765	0.8255288208495268	0.8255288208495268	0.4285289982567808
108	5.425000000000004	0.7517352534053506	0.8720016277793053	0.8440865598788194	0.8440865598788194	0.44676626608445885
109	5.47500000000001	0.7673802630591517	0.8820187319870275	0.8706194095608036	0.8706194095608036	0.4462635011279729
110	5.52499999999999	0.7736185692893947	0.8830837865039786	0.8852863666739522	0.8852863666739522	0.4408177573056964
111	5.574999999999997	0.7934384060688374	0.9095723038609487	0.8990227586672792	0.8990227586672792	0.4661358030798437
112	5.625000000000001	0.8150687958972075	0.9292782714673828	0.9181877119689158	0.9181877119689158	0.4946214881836162
113	5.675000000000003	0.8440963009254782	0.958847411611846	0.9358828902707486	0.9358828902707486	0.5457720115485701
114	5.72500000000001	0.8722286983531066	0.9923045135553626	0.9394183248798079	0.9394183248798079	0.617773630097448
115	5.77499999999999	0.9070109366136656	1.0069000623857207	0.960587078166828	0.960587078166828	0.6999695277352848
116	5.824999999999999	0.955690030322428	1.0266593290308854	0.9889556166935185	0.9889556166935185	0.8181895588717937
117	5.875000000000001	0.9932614241112657	1.034235375799703	1.0084582104913145	1.0084582104913145	0.9218938996627312
118	5.925000000000001	1.0320705431969301	1.02635110198444	1.0411219524552284	1.0411219524552284	1.019687165892823
119	5.975000000000011	1.0672798542932944	1.0366438826965068	1.065486843745103	1.065486843745103	1.1015018469864635
120	6.024999999999989	1.0960325162931794	1.0291003949453994	1.1001682008192175	1.1001682008192175	1.1546932685888842
121	6.075	1.1163732003951785	1.0160236455075338	1.1353400399163445	1.1353400399163445	1.1787890762404907
122	6.125000000000001	1.1279764994837251	0.9996506062896579	1.1751872690670795	1.1751872690670795	1.1618808535110845
123	6.174999999999999	1.146450431380665	1.0110155122067528	1.211450496923201	1.211450496923201	1.151885219469506
124	6.225000000000011	1.1574375138506676	0.9837161185134904	1.259355333416383	1.259355333416383	1.127323270056414
125	6.274999999999989	1.157954017477087	0.9772711339412119	1.2844402227616043	1.2844402227616043	1.0856644904439299
126	6.325000000000002	1.162016222558577	0.9615590424857152	1.3256603750747016	1.3256603750747016	1.0351850975991883
127	6.375000000000001	1.1537070830301313	0.9424103588022393	1.3367432811560047	1.3367432811560047	0.9989314110062792
128	6.424999999999996	1.1555884637619507	0.9401155648695989	1.3505125104793245	1.3505125104793245	0.9812132692195563
129	6.475000000000011	1.1495635259221388	0.9225769864342779	1.3568445802011322	1.3568445802011322	0.9619879568520107
130	6.524999999999989	1.1403960009308314	0.9171452472771736	1.3473788702097251	1.3473788702097251	0.9496810160266992
131	6.575000000000005	1.1295623877309229	0.8986900919351883	1.3401309601940923	1.3401309601940923	0.9392975386003168
132	6.625000000000001	1.1123879474524752	0.9092246670355472	1.3098853614527766	1.3098853614527766	0.920556399868801
133	6.674999999999995	1.1010360117475302	0.9118608531209373	1.2846918820221256	1.2846918820221256	0.9228994298249314
134	6.725000000000012	1.0843988236358242	0.9139111058637732	1.2522390584824297	1.2522390584824297	0.9192060717146644
135	6.774999999999988	1.0591616202645575	0.9088991039320896	1.2032840110715208	1.2032840110715208	0.9211793549830969
136	6.8250000000000055	1.0546637254407676	0.9195163367872939	1.1861531379565837	1.1861531379565837	0.9268322890626104
137	6.875000000000001	1.0371965493573945	0.9263780404014988	1.1398308181582932	1.1398308181582932	0.9427465207114955
138	6.924999999999994	1.0296962026036436	0.9319477097212304	1.1217597453154715	1.1217597453154715	0.9433176100624014
139	6.975000000000012	1.0153178108937477	0.9479025711146527	1.0811617322505833	1.0811617322505833	0.9510452079591712
140	7.024999999999988	1.0104998433643788	0.9663338084149045	1.0558043224853795	1.0558043224853795	0.9640569200718514
141	7.075000000000006	1.0028733470783062	0.9735894858239811	1.030924397334178	1.030924397334178	0.9760551078208891
142	7.125000000000001	0.9967576476775623	0.9778618970781546	1.0104645507767975	1.0104645507767975	0.9882395920785018
143	7.174999999999994	0.9919041645871494	0.9994898823784443	0.9834954679788751	0.9834954679788751	1.0011358400124044
144	7.225000000000012	0.9851482466737793	0.9973491262836071	0.962396208702886	0.962396208702886	1.0184514430057383
145	7.274999999999988	0.9800064208855782	1.0036997634889167	0.9465851469452832	0.9465851469452832	1.0231556261628305
146	7.325000000000008	0.9817446200733303	0.9931340077626019	0.9434395430143862	0.9434395430143862	1.0469653865019464
147	7.375000000000001	0.9802214931686005	1.015883768409817	0.9214447802710402	0.9214447802710402	1.0621126437225064
148	7.424999999999991	0.9845642686994418	1.0152789116105858	0.9191505160105183	0.9191505160105183	1.0846771311661445
149	7.475000000000014	0.9814589769257414	1.00582999709461	0.908527236149846	0.908527236149846	1.1029514383086623
150	7.524999999999986	0.9864165907622364	1.013099797548321	0.9021705258134278	0.9021705258134278	1.1282255138737711
151	7.575000000000009	0.9887023763580816	1.0038146520123983	0.9090639741712587	0.9090639741712587	1.132866905077409
152	7.625000000000001	0.9903366471321042	1.0059325622107902	0.9015056732329393	0.9015056732329393	1.1524026798517495
153	7.67499999999999	0.9948778787434925	1.0119442751640984	0.9027912624181069	0.9027912624181069	1.1619847149736575
154	7.725000000000014	0.9931765398359305	0.9965411472280706	0.9068388620761451	0.9068388620761451	1.162487287963361
155	7.774999999999986	1.0009362508426178	1.0059489310546161	0.9081635766454841	0.9081635766454841	1.1814689190248873
156	7.82500000000001	1.0010766570805072	1.0069129616686068	0.9107493141641646	0.9107493141641646	1.1758950383250926
157	7.875000000000001	1.0052021524230699	1.0019199445468603	0.919211276390247	0.919211276390247	1.1804661123649263
158	7.924999999999988	1.0070031048287327	1.0178843931112358	0.9177237475997861	0.9177237475997861	1.174680531004124
159	7.975000000000014	1.0065295067808127	1.0223071024420674	0.9178085890950132	0.9178085890950132	1.1681937464911563
160	8.024999999999986	1.0028288369000047	1.0065186520728535	0.9230973656262238	0.9230973656262238	1.1586019642747176
161	8.075000000000012	1.0006537396524084	1.020280494372344	0.9188202718798678	0.9188202718798678	1.1446939204775552
162	8.125	0.9928056111695931	1.0044413599008388	0.9223772423502549	0.9223772423502549	1.1220266000770232
163	8.174999999999988	0.994417955529916	1.0112108303462946	0.9235047529302639	0.9235047529302639	1.119451485912841
164	8.225000000000014	0.989090139981683	1.0077216495800279	0.9280084682148048	0.9280084682148048	1.0926219739170957
165	8.274999999999984	0.9876245901954532	1.0176663261109815	0.9297806299067897	0.9297806299067897	1.0732707748572512
166	8.325000000000012	0.9779232030325826	1.0015717573162688	0.9339019408439277	0.9339019408439277	1.0423171731262053
167	8.375	0.9769767868630038	1.017013913019175	0.9366376423724305	0.9366376423724305	1.017617949687979
168	8.424999999999986	0.9738947750216242	1.0262328037214334	0.9396320838646045	0.9396320838646045	0.9900821286358585
169	8.475000000000016	0.966765145431565	1.022007402521431	0.9403365725758974	0.9403365725758974	0.9643800340530332
170	8.524999999999984	0.9701019658521903	1.041762589202544	0.946409413839902	0.946409413839902	0.9458264465264139
171	8.575000000000014	0.9610138605063777	1.0332315986242633	0.9471164395642577	0.9471164395642577	0.916590964272732
172	8.625	0.9669341125006905	1.0513975368582886	0.9595302532562107	0.9595302532562107	0.8972784066320526
173	8.674999999999986	0.9720057659666504	1.0547334367198133	0.972170988772356	0.972170988772356	0.8889476496020758
174	8.725000000000016	0.969342252236817	1.0589403356874534	0.9736675935147323	0.9736675935147323	0.871093486230351
175	8.774999999999984	0.9676988529179787	1.057720132578069	0.9744689890178474	0.9744689890178474	0.8641373010581512
176	8.825000000000015	0.9705598004621216	1.0613792255478594	0.9819425332761098	0.9819425332761098	0.8569749097484071
177	8.875	0.9719561416274416	1.0634389752728395	0.9868826882048498	0.9868826882048498	0.8506202148272286
178	8.924999999999985	0.9752664842578557	1.0619172683261973	0.9945183598214782	0.9945183598214782	0.850111949062268
179	8.975000000000016	0.9754014314291639	1.0598602608510834	0.9915065233185258	0.9915065233185258	0.858732418228521
180	9.024999999999984	0.9790524692605027	1.0636862328956929	0.9936565851980871	0.9936565851980871	0.8652104737501441
181	9.075000000000015	0.9771008529352179	1.0478595556389358	0.9937867995819623	0.9937867995819623	0.8729702569380133
182	9.125	0.9824723335222291	1.0465398831254804	0.9975158189263078	0.9975158189263078	0.8883178131108221
183	9.174999999999985	0.9840256034874474	1.0475061851262892	0.9964000498565495	0.9964000498565495	0.8957961291104017
184	9.225000000000016	0.9870677050772063	1.0437579162479529	0.9958125868309226	0.9958125868309226	0.9128877303990293
185	9.274999999999984	0.9916359930890642	1.0313785196097576	1.0000298887766244	1.0000298887766244	0.9351056751932503
186	9.325000000000015	0.9942068010778372	1.0227204453770529	1.0025850672890855	1.0025850672890855	0.9489366243561264
187	9.375	0.9992444095990584	1.0184844282246417	0.9999989201333951	0.9999989201333951	0.9784953699048021
188	9.424999999999985	1.0021442580292201	1.0201697593569923	0.9993603367715229	0.9993603367715229	0.9896865992168428
189	9.475000000000016	1.0034346799268574	1.0063124084008443	1.0054916658770694	1.0054916658770694	0.9964429795524471
190	9.524999999999984	1.0131297994627908	1.005663109741055	1.0141094535187358	1.0141094535187358	1.0186371810726365
191	9.575000000000017	1.0133559338273217	0.9961117894995486	1.017429630608511	1.017429630608511	1.0224526845927155
192	9.625000000000002	1.019428251461341	0.9908599025102335	1.0258159891335479	1.0258159891335479	1.0352211250680339
193	9.674999999999983	1.0181531557279104	0.9910945027238153	1.0212526014356527	1.0212526014356527	1.0390129173165223
194	9.725000000000016	1.0211109552661426	0.9818644253981139	1.028560978925954	1.028560978925954	1.0454574378145478
195	9.774999999999984	1.0203837827953486	0.9812533672248152	1.030085658216396	1.030085658216396	1.040110447523787
196	9.825000000000017	1.0259062417644436	0.9800122942663775	1.0359819192193196	1.0359819192193196	1.051648834352755
197	9.875000000000002	1.0294230459726312	0.986226408613242	1.0411678844019305	1.0411678844019305	1.0491300064734217
198	9.924999999999981	1.0250331620912143	0.9762211686524899	1.0389507278863572	1.0389507278863572	1.0460100239396533
199	9.975000000000016	1.0266498277393263	0.98263950765253	1.038151104994105	1.038151104994105	1.0476575933165662
200	10.024999999999984	1.0258372239983793	0.9779391902808032	1.0433734121775788	1.0433734121775788	1.0386628813575591
201	10.075000000000019	1.0259610283942362	0.9827928036069548	1.0387232161321895	1.0387232161321895	1.0436048777056122
202	10.125000000000002	1.0290600776819017	0.9712953609732048	1.0544363032583401	1.0544363032583401	1.0360723432377201
203	10.174999999999981	1.0200655726037455	0.9730889563941383	1.0390190203519827	1.0390190203519827	1.029135293316877
204	10.225000000000016	1.02378606222216	0.9768272782091901	1.0448098194770052	1.0448098194770052	1.028697331725439
205	10.274999999999984	1.0249389395860589	0.9691930649801066	1.0510409203092224	1.0510409203092224	1.0284808527456866
206	10.325000000000019	1.0232438791063725	0.9707148948028942	1.0431236805672774	1.0431236805672774	1.0360132604880403
207	10.375000000000002	1.0210075778722179	0.9740962223192139	1.041829973446907	1.041829973446907	1.0262741422758428
208	10.424999999999981	1.017317829998988	0.9670121150086178	1.043174086137064	1.043174086137064	1.015911032713206
209	10.475000000000014	1.0164260447861886	0.9747919446776787	1.0338435362630358	1.0338435362630358	1.0232251619410064
210	10.524999999999986	1.0106953620455408	0.9752468806345346	1.0284507817835966	1.0284507817835966	1.0106330039804334
211	10.575000000000019	1.0085647095221213	0.9774286194642784	1.0283022150964163	1.0283022150964163	1.0002257884313748
212	10.625000000000002	1.0112469809797928	0.9788735016132212	1.028225108641546	1.028225108641546	1.0096642050228593
213	10.67499999999998	1.0058939157359972	0.9738634019915776	1.0213959408083662	1.0213959408083662	1.0069203793356787
214	10.725000000000012	0.9975297243737932	0.9719787298203224	1.0092522740529786	1.0092522740529786	0.9996356195688924
215	10.774999999999988	0.9948262840192167	0.9719433557183181	1.0045323900258554	1.0045323900258554	0.9982970003068381
216	10.82500000000002	0.9984848826070046	0.977730683294819	1.0069932790301974	1.0069932790301974	1.0022222890728043
217	10.875000000000002	0.9906173170553125	0.970442913968597	0.9981909927942945	0.9981909927942945	0.9956443686640667
218	10.92499999999998	0.9892912251241794	0.9789894038783166	0.9932421857817681	0.9932421857817681	0.9916911250548632
219	10.975000000000009	0.9870878835988693	0.9846792145152624	0.9853215262708912	0.9853215262708912	0.9930292673384317
220	11.024999999999993	0.9855315918108327	0.9803600372781202	0.9852550178321597	0.9852550178321597	0.9912562943008897
221	11.07500000000002	0.985145787073507	0.9814400436798119	0.9802611141705715	0.9802611141705715	0.9986208762730745
222	11.125000000000002	0.9835773363666286	0.9862266027035167	0.9770062628400205	0.9770062628400205	0.9940702170829552
223	11.17499999999998	0.9822703367617488	0.985592916410964	0.9760787593688174	0.9760787593688174	0.9913309118983972
224	11.225000000000007	0.984982528163862	0.9942586105707065	0.9759403580005308	0.9759403580005308	0.9937907860836793
225	11.274999999999995	0.9837029900279906	0.9964579356105457	0.9749545681075503	0.9749545681075503	0.9884448882863163
226	11.32500000000002	0.9824794119125317	0.9965259117056848	0.9703862086141325	0.9703862086141325	0.9926193187161786
227	11.375000000000002	0.9841328533585469	1.0004122778685538	0.969134712806477	0.969134712806477	0.9978497099526805
228	11.42499999999998	0.9836170691103321	0.9985336149073136	0.9685735139357037	0.9685735139357037	0.9987876336626081
229	11.475000000000005	0.9912042471285054	1.0049593634912821	0.9783584443315364	0.9783584443315364	1.0031407363596672
230	11.524999999999999	0.986789876040016	0.9988379786454092	0.9738333985043757	0.9738333985043757	1.0006547285059058
231	11.57500000000002	0.9892511975997624	1.0001127225900868	0.9767741926266997	0.9767741926266997	1.0033436825555633
232	11.625000000000002	0.991016963786832	0.991841624245388	0.9832678816266796	0.9832678816266796	1.0056904676485807
233	11.674999999999978	0.9915810611996442	1.0004328949134866	0.9820940577383961	0.9820940577383961	1.0017032344082977
234	11.725000000000001	0.9878519559648808	0.9941830948562036	0.9792362473783802	0.9792362473783802	0.9987522342465561
235	11.774999999999999	0.9908828174730522	0.9999204037324217	0.9817721599539583	0.9817721599539583	1.000066546251868
236	11.825000000000022	0.9900430947640073	0.9927206226187161	0.9827350574828297	0.9827350574828297	1.001981641471655
237	11.875000000000002	0.9933787972954333	0.9951422843642451	0.9887022908462868	0.9887022908462868	1.0009683231249136
238	11.924999999999978	0.9948006493993472	1.0040689180883708	0.9943019375271922	0.9943019375271922	0.9865298044546362
239	11.975	0.9948282242852106	0.9980139354301879	0.9971468567919378	0.9971468567919378	0.9870052481267797
240	12.025	0.9957668146417301	1.004572653577353	0.9975598299476088	0.9975598299476088	0.9833749450943488
241	12.075000000000022	1.001481860100437	1.0101422799930684	1.0031431952074847	1.0031431952074847	0.9894987699937107
242	12.125000000000002	1.0021823642230363	1.020836024096537	1.00204766944981	1.00204766944981	0.9837980938959874
243	12.174999999999978	1.0013681056142558	1.0196886753566767	1.003496236913825	1.003496236913825	0.9787912732726975
244	12.224999999999998	1.001917160649783	1.0161963675464492	1.008505193525284	1.008505193525284	0.9744618880021138
245	12.275000000000002	1.0009019975078752	1.0179350246638235	1.003680217799416	1.003680217799416	0.9783125297688455
246	12.325000000000022	1.0070733783276713	1.0248264298866696	1.0101898634715665	1.0101898634715665	0.9830873564808824
247	12.375000000000002	1.0046684591192978	1.0292158415301567	1.0034625911361112	1.0034625911361112	0.982532812674813
248	12.424999999999978	1.0050795408842401	1.0183837136421048	1.0082713491467774	1.0082713491467774	0.9853917516013024
249	12.474999999999998	1.0047534112983407	1.0205818218296574	1.005502072331136	1.005502072331136	0.9874276787014328
250	12.525000000000004	1.00211658225598	1.0201174109191204	1.0002378264920513	1.0002378264920513	0.987873265120696
251	12.575000000000022	1.003517490468378	1.0179972369528598	1.0007042492970166	1.0007042492970166	0.9946642263266188
252	12.625000000000002	1.0012908289682103	1.0140872563629688	1.0003749410738454	1.0003749410738454	0.9903261773621792
253	12.674999999999978	1.0007534949719894	1.0076502614573521	1.0003980506477241	1.0003980506477241	0.9945676171351612
254	12.724999999999996	1.0016128296812143	1.0129319670132093	0.9992864341190105	0.9992864341190105	0.9949464834736278
255	12.775000000000004	1.0007434711172376	1.0055376849947002	1.0007575800456587	1.0007575800456587	0.9959210393829333
256	12.825000000000022	1.0042165253147999	1.0051936647192536	1.0070415501259569	1.0070415501259569	0.9975893362880309
257	12.875000000000002	1.0060164625107872	1.0039800987897642	1.006713771233811	1.006713771233811	1.0066582087857616
258	12.924999999999978	1.0074580682621712	1.0018951085515784	1.0094318438582004	1.0094318438582004	1.0090734767807086
259	12.974999999999993	1.003373951979041	0.9981382723914486	1.0042383588493013	1.0042383588493013	1.0068808178261106
260	13.025000000000007	1.0058836899820698	1.0015431989393986	1.0056203831458352	1.0056203831458352	1.010750794697211
261	13.075000000000022	1.0037813550464312	0.9968071530164895	1.0037140104922602	1.0037140104922602	1.0108902461847147
262	13.125000000000002	1.003978161271188	0.9933330916995599	1.0047748038458604	1.0047748038458604	1.0130299456934724
263	13.174999999999976	1.0072471343908704	1.0042518465001502	1.0005853382052203	1.0005853382052203	1.0235660146528918
264	13.22499999999999	1.0079893527645107	1.0024968684769575	1.0044084425866238	1.0044084425866238	1.0206436574078375
265	13.27500000000001	1.0074348704223517	0.9962136817402455	1.0046753046914931	1.0046753046914931	1.0241751905661745
266	13.325000000000024	1.0043989354346914	0.9990637963649123	0.9979122155447949	0.9979122155447949	1.022707514284264
267	13.375000000000002	1.004852878822149	0.9939146994299891	1.0003710312528973	1.0003710312528973	1.024754753352813
268	13.424999999999976	1.006723536145791	0.9941496167469798	1.0018968477197894	1.0018968477197894	1.0289508323966057
269	13.474999999999989	1.0060735958677176	1.0013942545723793	1.0029007742089275	1.0029007742089275	1.0170985804806354
270	13.525000000000011	1.003223049569925	0.9912950830334246	1.0021606599797181	1.0021606599797181	1.0172757952868405
271	13.575000000000024	1.0045504593404149	0.9936823089858668	1.0028136544435622	1.0028136544435622	1.0188922194886674
272	13.625000000000002	1.003157213195061	0.9957895572346933	1.002298893679139	1.002298893679139	1.0122415081872724
273	13.674999999999976	0.9990880052913333	0.9937515834216921	0.998583175349812	0.998583175349812	1.0054340870440164
274	13.724999999999989	0.9999676014509106	0.989233031549334	1.0006545552523998	1.0006545552523998	1.0093282637495067
275	13.775000000000011	0.9945562733636973	0.9854818680973889	0.9984855223944951	0.9984855223944951	0.9957721805684099
276	13.825000000000024	0.9970035047397212	0.9856237319730691	1.0039065428461063	1.0039065428461063	0.9945772012936022
277	13.875000000000002	0.9989351941583361	0.9985309286875287	1.0020425364457846	1.0020425364457846	0.9931247750542468
278	13.924999999999976	0.9968069304168438	0.9923610132401331	1.0038225497224014	1.0038225497224014	0.987221608982439
279	13.974999999999987	0.9982982975654393	0.9898283908061778	1.0068012162107338	1.0068012162107338	0.9897623670341127
280	14.025000000000013	0.9952198813072002	0.990322071931977	1.0029365064031532	1.0029365064031532	0.9846844404905164
281	14.075000000000024	0.9966440969576966	0.9963721181936898	1.0048104336923667	1.0048104336923667	0.9805834022523631
282	14.125000000000002	0.9935015236279287	0.9958120083910863	1.0030873809919576	1.0030873809919576	0.9720193241367134
283	14.174999999999976	0.9956292040831413	0.998232827349376	1.0038159490716894	1.0038159490716894	0.9766520908398121
284	14.224999999999987	0.998232743816638	1.001550916048046	1.006462175084657	1.006462175084657	0.9784557090491923
285	14.275000000000013	0.9993675087533705	1.0029630468909345	1.0059235465516574	1.0059235465516574	0.9826598950192347
286	14.325000000000024	0.9967121192823312	1.0041605356888983	1.0013149219487572	1.0013149219487572	0.9800580975429104
287	14.375000000000002	1.0000643369495885	1.0067345079839896	1.0027230452837155	1.0027230452837155	0.9880767492469353
288	14.424999999999976	0.999900305130162	1.0094611895075416	1.0021488834929904	1.0021488834929904	0.9858422640271283
289	14.474999999999984	1.00174113883158	1.007651304073156	1.0033653902683686	1.0033653902683686	0.9925824707164276
290	14.525000000000016	1.0024764974709317	1.0101293897200905	1.000573097002801	1.000573097002801	0.9986304061580347
291	14.575000000000024	1.0002732882562873	1.005231156825751	0.9989227188995854	0.9989227188995854	0.9980165584002263
292	14.625000000000002	0.9999584887393237	1.011193106479995	0.9977193161731498	0.9977193161731498	0.993202216131002
293	14.674999999999972	1.0044297422441717	1.0131330465190087	0.9987629716475334	0.9987629716475334	1.0070599791626123
294	14.724999999999984	1.0027960351456884	1.0119309565730437	0.9975691014947418	0.9975691014947418	1.0041149810202261
295	14.775000000000016	0.9992290463992282	1.006840323495017	0.9911494479300285	0.9911494479300285	1.007776966241838
296	14.825000000000028	1.0030859651238044	1.0081986191906958	0.9951529699200141	0.9951529699200141	1.0138393014644946
297	14.875000000000002	1.0026185447659521	1.0083171094714283	0.9946597020217076	0.9946597020217076	1.0128376655489655
298	14.924999999999972	1.00331326059454	1.0111485766969348	0.994084539992669	0.994084539992669	1.0139353856958861
299	14.974999999999982	1.000783036641888	1.0041201095681973	0.9929362947025477	0.9929362947025477	1.0131394475942601
