# Supplementary material for: Full-cycle device-scale simulations of memory materials with a tailored atomic-cluster-expansion potential
Source: Nat Commun. 2025 Sep 30;16:8688. doi: 10.1038/s41467-025-63732-4 (PMC12484596; doi:10.1038/s41467-025-63732-4)
Supplement: Supplementary file 4 — Source Data [file 41467_2025_63732_MOESM4_ESM.zip › Figure S7/Figure S7a - RDF/rdf_ace_124_300K.csv]

	distance	total	Ge-Ge	Ge-Sb	Ge-Te	Sb-Ge	Sb-Sb	Sb-Te	Te-Ge	Te-Sb	Te-Te
0	0.024999999999999953	0.0	0.0	0.0	0.0	0.0	0.0	0.0	0.0	0.0	0.0
1	0.07500000000000012	0.0	0.0	0.0	0.0	0.0	0.0	0.0	0.0	0.0	0.0
2	0.125	0.0	0.0	0.0	0.0	0.0	0.0	0.0	0.0	0.0	0.0
3	0.17500000000000032	0.0	0.0	0.0	0.0	0.0	0.0	0.0	0.0	0.0	0.0
4	0.2250000000000002	0.0	0.0	0.0	0.0	0.0	0.0	0.0	0.0	0.0	0.0
5	0.2749999999999995	0.0	0.0	0.0	0.0	0.0	0.0	0.0	0.0	0.0	0.0
6	0.32499999999999957	0.0	0.0	0.0	0.0	0.0	0.0	0.0	0.0	0.0	0.0
7	0.37500000000000006	0.0	0.0	0.0	0.0	0.0	0.0	0.0	0.0	0.0	0.0
8	0.42499999999999966	0.0	0.0	0.0	0.0	0.0	0.0	0.0	0.0	0.0	0.0
9	0.47500000000000087	0.0	0.0	0.0	0.0	0.0	0.0	0.0	0.0	0.0	0.0
10	0.524999999999999	0.0	0.0	0.0	0.0	0.0	0.0	0.0	0.0	0.0	0.0
11	0.575000000000001	0.0	0.0	0.0	0.0	0.0	0.0	0.0	0.0	0.0	0.0
12	0.6250000000000001	0.0	0.0	0.0	0.0	0.0	0.0	0.0	0.0	0.0	0.0
13	0.6749999999999987	0.0	0.0	0.0	0.0	0.0	0.0	0.0	0.0	0.0	0.0
14	0.7250000000000003	0.0	0.0	0.0	0.0	0.0	0.0	0.0	0.0	0.0	0.0
15	0.7750000000000001	0.0	0.0	0.0	0.0	0.0	0.0	0.0	0.0	0.0	0.0
16	0.8250000000000015	0.0	0.0	0.0	0.0	0.0	0.0	0.0	0.0	0.0	0.0
17	0.8750000000000001	0.0	0.0	0.0	0.0	0.0	0.0	0.0	0.0	0.0	0.0
18	0.9249999999999983	0.0	0.0	0.0	0.0	0.0	0.0	0.0	0.0	0.0	0.0
19	0.9749999999999988	0.0	0.0	0.0	0.0	0.0	0.0	0.0	0.0	0.0	0.0
20	1.0250000000000015	0.0	0.0	0.0	0.0	0.0	0.0	0.0	0.0	0.0	0.0
21	1.075000000000002	0.0	0.0	0.0	0.0	0.0	0.0	0.0	0.0	0.0	0.0
22	1.125	0.0	0.0	0.0	0.0	0.0	0.0	0.0	0.0	0.0	0.0
23	1.174999999999998	0.0	0.0	0.0	0.0	0.0	0.0	0.0	0.0	0.0	0.0
24	1.2249999999999979	0.0	0.0	0.0	0.0	0.0	0.0	0.0	0.0	0.0	0.0
25	1.2750000000000024	0.0	0.0	0.0	0.0	0.0	0.0	0.0	0.0	0.0	0.0
26	1.3250000000000015	0.0	0.0	0.0	0.0	0.0	0.0	0.0	0.0	0.0	0.0
27	1.375	0.0	0.0	0.0	0.0	0.0	0.0	0.0	0.0	0.0	0.0
28	1.4249999999999994	0.0	0.0	0.0	0.0	0.0	0.0	0.0	0.0	0.0	0.0
29	1.4749999999999972	0.0	0.0	0.0	0.0	0.0	0.0	0.0	0.0	0.0	0.0
30	1.5250000000000028	0.0	0.0	0.0	0.0	0.0	0.0	0.0	0.0	0.0	0.0
31	1.5749999999999995	0.0	0.0	0.0	0.0	0.0	0.0	0.0	0.0	0.0	0.0
32	1.625	0.0	0.0	0.0	0.0	0.0	0.0	0.0	0.0	0.0	0.0
33	1.6750000000000012	0.0	0.0	0.0	0.0	0.0	0.0	0.0	0.0	0.0	0.0
34	1.724999999999997	0.0	0.0	0.0	0.0	0.0	0.0	0.0	0.0	0.0	0.0
35	1.775000000000003	0.0	0.0	0.0	0.0	0.0	0.0	0.0	0.0	0.0	0.0
36	1.824999999999998	0.0	0.0	0.0	0.0	0.0	0.0	0.0	0.0	0.0	0.0
37	1.875	0.0	0.0	0.0	0.0	0.0	0.0	0.0	0.0	0.0	0.0
38	1.9250000000000025	0.0	0.0	0.0	0.0	0.0	0.0	0.0	0.0	0.0	0.0
39	1.9749999999999965	0.0	0.0	0.0	0.0	0.0	0.0	0.0	0.0	0.0	0.0
40	2.0250000000000035	0.0	0.0	0.0	0.0	0.0	0.0	0.0	0.0	0.0	0.0
41	2.074999999999997	0.0	0.0	0.0	0.0	0.0	0.0	0.0	0.0	0.0	0.0
42	2.125	0.0	0.0	0.0	0.0	0.0	0.0	0.0	0.0	0.0	0.0
43	2.175000000000004	0.0	0.0	0.0	0.0	0.0	0.0	0.0	0.0	0.0	0.0
44	2.224999999999996	0.0	0.0	0.0	0.0	0.0	0.0	0.0	0.0	0.0	0.0
45	2.275000000000004	0.0	0.0	0.0	0.0	0.0	0.0	0.0	0.0	0.0	0.0
46	2.324999999999996	0.0	0.0	0.0	0.0	0.0	0.0	0.0	0.0	0.0	0.0
47	2.375	0.0	0.0	0.0	0.0	0.0	0.0	0.0	0.0	0.0	0.0
48	2.4250000000000043	9.044989333944256e-05	0.004432044773632685	0.0	0.0	0.0	0.0	0.0	0.0	0.0	0.0
49	2.474999999999996	0.001476150626314731	0.03403829679502203	0.0	0.004786635486799973	0.0	0.0	0.0	0.004786635486799973	0.0	0.0
50	2.525000000000004	0.007508487878274695	0.09811090827612262	0.0010219886278762774	0.033214630405978995	0.0010219886278762774	0.0	0.0	0.033214630405978995	0.0	0.0
51	2.5749999999999953	0.05679525792206653	0.28301365812012874	0.010809549442088246	0.30610678647368056	0.010809549442088246	0.0	0.0	0.30610678647368056	0.0	0.0004913431564585566
52	2.625	0.19969703341466766	0.45389198163055483	0.04066115668773725	1.1158177881751143	0.04066115668773725	0.0009456082950636567	0.008037670508041085	1.1158177881751143	0.008037670508041085	0.006855660139211509
53	2.675000000000005	0.5181070378661038	0.5609233440082668	0.1320355274045433	2.7681931262745634	0.1320355274045433	0.0	0.09970958793653448	2.7681931262745634	0.09970958793653448	0.03483006153947435
54	2.724999999999998	1.0366455474889642	0.6809254128268449	0.27026421024570646	4.69584065301915	0.27026421024570646	0.01228473682935029	0.5962484768245375	4.69584065301915	0.5962484768245375	0.11736311078040013
55	2.7750000000000017	1.7333214038260885	0.656609279699163	0.4374574711397778	6.043597654962981	0.4374574711397778	0.10069137150025823	1.9101745475784284	6.043597654962981	1.9101745475784284	0.20074813351627133
56	2.824999999999995	2.42458552300826	0.6564336361566973	0.5625407653133889	6.3206231272476066	0.5625407653133889	0.34699539224701065	3.721015294507649	6.3206231272476066	3.721015294507649	0.2755551644314496
57	2.875	2.766545603354292	0.5896549827530264	0.5975380707577468	5.668334429793635	0.5975380707577468	0.8324540932983912	4.9596448181693455	5.668334429793635	4.9596448181693455	0.2843823997702599
58	2.9250000000000056	2.7299704241924827	0.5849004065223502	0.564337501605548	4.760693282775009	0.564337501605548	1.4432112895310574	5.166049065810842	4.760693282775009	5.166049065810842	0.2756952436993365
59	2.9749999999999996	2.428034662995363	0.5595159207070819	0.5249142782423022	3.9180838552672266	0.5249142782423022	1.6601426331506204	4.650239885718795	3.9180838552672266	4.650239885718795	0.24534036917846735
60	3.025	2.038727589734822	0.5326279732198609	0.4906158737279195	3.1633686778465653	0.4906158737279195	1.6619701731218641	3.870631691751143	3.1633686778465653	3.870631691751143	0.21985145284977528
61	3.0749999999999944	1.6767387039495134	0.4713454423589416	0.4355121631152795	2.6085938187862197	0.4355121631152795	1.2899980527718413	3.1619423424912325	2.6085938187862197	3.1619423424912325	0.20793638484182858
62	3.125	1.3849456970352945	0.40567410829114214	0.4530472360685616	2.100764687425429	0.4530472360685616	0.9187717880212212	2.6222027065529407	2.100764687425429	2.6222027065529407	0.20050175911428977
63	3.1750000000000056	1.1868555885664989	0.361971695085857	0.42208485159118686	1.7681670926917175	0.42208485159118686	0.6625374776125063	2.243416536998639	1.7681670926917175	2.243416536998639	0.21346634339661485
64	3.225000000000002	1.0144041052700123	0.3082336043590807	0.3959423535669495	1.4117976167137976	0.3959423535669495	0.5262524952472115	1.9208216076523195	1.4117976167137976	1.9208216076523195	0.2300788439042122
65	3.274999999999998	0.903525516575544	0.3693648415091198	0.3821225087322964	1.1980057030526057	0.3821225087322964	0.4386207492920797	1.6815820416073075	1.1980057030526057	1.6815820416073075	0.25819088427857884
66	3.324999999999994	0.8189181922727687	0.3276923686957186	0.3724848507476515	1.0564542641853878	0.3724848507476515	0.3819148469691111	1.4716687853115282	1.0564542641853878	1.4716687853115282	0.29896034895845924
67	3.375	0.7725128331242259	0.39814087016968747	0.37640329392479094	0.9289953637292705	0.37640329392479094	0.38498391612672356	1.324562047238378	0.9289953637292705	1.324562047238378	0.36153021544144015
68	3.425000000000006	0.7223269882739468	0.5376869696768652	0.3616055963426025	0.814029188080006	0.3616055963426025	0.3621610580881364	1.172163148513021	0.814029188080006	1.172163148513021	0.4184015598234491
69	3.475000000000003	0.6956558721277198	0.666936336344318	0.4084715263856383	0.7090245517446866	0.4084715263856383	0.34426001827481806	1.0418182292854292	0.7090245517446866	1.0418182292854292	0.5042491960467355
70	3.524999999999997	0.6871056204483387	0.8180542275725972	0.47982026809546574	0.6400225543284322	0.47982026809546574	0.3597341026376933	0.9335519478436646	0.6400225543284322	0.9335519478436646	0.5896807557085804
71	3.574999999999994	0.6798819066463266	1.0849143941268635	0.5082987081506032	0.5863024216381078	0.5082987081506032	0.3589190476810675	0.8412165180025017	0.5863024216381078	0.8412165180025017	0.6631590216919723
72	3.625	0.7125019216318068	1.2178350650048038	0.6684208744407465	0.5600752059946763	0.6684208744407465	0.41949856066533525	0.7734194799027854	0.5600752059946763	0.7734194799027854	0.780485501757964
73	3.675000000000007	0.7707944187689733	1.5014166282924102	0.8747006256729248	0.5456626627887913	0.8747006256729248	0.4839077372034985	0.7353901978389173	0.5456626627887913	0.7353901978389173	0.9188457482592871
74	3.7250000000000045	0.8248780721893528	1.7994900299615486	1.064103446736135	0.5102155317205694	1.064103446736135	0.5677409828349459	0.6782133287505131	0.5102155317205694	0.6782133287505131	1.0724387672037285
75	3.7749999999999955	0.8885729714659402	2.006362384911731	1.2990144793833704	0.5201087540649713	1.2990144793833704	0.626416697203526	0.6570516743660341	0.5201087540649713	0.6570516743660341	1.1973932305122141
76	3.824999999999993	0.9812888012148093	2.2036552224087003	1.5422914379954185	0.5088270193213303	1.5422914379954185	0.8123417796429809	0.6442173159284937	0.5088270193213303	0.6442173159284937	1.3801793723210516
77	3.875	1.09166113657719	2.3363539151056862	1.7657176969845918	0.512921680470825	1.7657176969845918	1.0123911002863246	0.6541704173517503	0.512921680470825	0.6541704173517503	1.5920316541686454
78	3.925000000000007	1.1978186561912887	2.316121102155188	1.9413798135303717	0.5394836497076227	1.9413798135303717	1.1559457582523978	0.6552685568871303	0.5394836497076227	0.6552685568871303	1.824220291014487
79	3.975000000000006	1.3157948006818654	2.2384266407854287	2.1510009871659554	0.5396059800051097	2.1510009871659554	1.3060237972305555	0.6847655558261249	0.5396059800051097	0.6847655558261249	2.070895170111318
80	4.024999999999994	1.418940524996684	2.270035610008693	2.2129227367590065	0.5604703441791488	2.2129227367590065	1.5633643543770013	0.7205472706113705	0.5604703441791488	0.7205472706113705	2.2587739166918537
81	4.074999999999993	1.5092593890658992	2.1440407485140605	2.233898971685677	0.5619081903133476	2.233898971685677	1.6982811785448104	0.7544755397520873	0.5619081903133476	0.7544755397520873	2.469629659765804
82	4.125000000000001	1.5582342041988282	1.939203976633904	2.1593940016268895	0.5830248922640434	2.1593940016268895	1.8652967160710372	0.7838764889750388	0.5830248922640434	0.7838764889750388	2.569330387287749
83	4.175000000000008	1.601606073036607	1.774906905457436	2.112468180863517	0.5773680950882502	2.112468180863517	1.9334074378740238	0.8185767473094825	0.5773680950882502	0.8185767473094825	2.675257217545524
84	4.225000000000007	1.609186283026001	1.5550133544379359	1.961652996889547	0.600103745233795	1.961652996889547	1.961287970280523	0.85470980502733	0.600103745233795	0.85470980502733	2.6954477376780113
85	4.274999999999993	1.5706008468746577	1.4489704531031995	1.8222657445399741	0.6426597543598715	1.8222657445399741	1.9081914037914174	0.8536411189326608	0.6426597543598715	0.8536411189326608	2.611819157039244
86	4.324999999999992	1.5203355162807428	1.2345243823774836	1.7943101279984253	0.6418203088404383	1.7943101279984253	1.8092888380554877	0.868765183309663	0.6418203088404383	0.868765183309663	2.4882946654678224
87	4.375000000000001	1.4624126829782818	1.1928512086530816	1.6360853050190391	0.6699575281476216	1.6360853050190391	1.8165108588392807	0.8756596807813608	0.6699575281476216	0.8756596807813608	2.3302981552604165
88	4.425000000000008	1.3593827027114758	1.0648828350010968	1.531101851200014	0.6710425739936596	1.531101851200014	1.6226152198329205	0.8549844449458023	0.6710425739936596	0.8549844449458023	2.1176193501654628
89	4.475000000000008	1.2750692143405824	0.9852541948074165	1.447620843031109	0.6714240525049887	1.447620843031109	1.522783894220182	0.8450149088226097	0.6714240525049887	0.8450149088226097	1.919992962354646
90	4.524999999999992	1.201065834585645	0.9203218264019055	1.3897114162853113	0.6577818862976271	1.3897114162853113	1.4565397646754905	0.8423554199466946	0.6577818862976271	0.8423554199466946	1.7379348459327106
91	4.574999999999992	1.1132279343102438	0.9551066192257021	1.2726453257479364	0.67648196987531	1.2726453257479364	1.3240118812147685	0.8123698575193837	0.67648196987531	0.8123698575193837	1.5497912409257992
92	4.625000000000001	1.0346064730576126	0.8772993407074119	1.2126835678320158	0.6844762564477622	1.2126835678320158	1.2242590452441275	0.7837055134739558	0.6844762564477622	0.7837055134739558	1.3784718199778538
93	4.675000000000008	0.9735567354883322	0.9337645935323438	1.1812181735552834	0.6706588292308457	1.1812181735552834	1.1597523208304021	0.7797769139156597	0.6706588292308457	0.7797769139156597	1.2228082632097408
94	4.725000000000008	0.9129158579264635	0.8884234002197444	1.081343199019103	0.7016326721840548	1.081343199019103	1.1236629733396888	0.7530730875220081	0.7016326721840548	0.7530730875220081	1.085137385682328
95	4.7749999999999915	0.8640363466674466	0.9076382564312355	1.0262370840190704	0.6814431430920281	1.0262370840190704	1.0145200914140071	0.7421714584231484	0.6814431430920281	0.7421714584231484	0.9963015968146715
96	4.824999999999992	0.8245390390390578	0.9247504174813456	0.9728911777134261	0.715254144029534	0.9728911777134261	0.9440626992023549	0.7457619513859097	0.715254144029534	0.7457619513859097	0.8847264133349075
97	4.875000000000001	0.7919331737101634	0.8982016842597454	0.954956186287147	0.7198499761977906	0.954956186287147	0.8924439811555165	0.7372601736796262	0.7198499761977906	0.7372601736796262	0.8101225355819548
98	4.925000000000008	0.7706061803345297	0.9198151857698207	0.9160542591924908	0.7442605058923157	0.9160542591924908	0.8582971724692111	0.7394250288643199	0.7442605058923157	0.7394250288643199	0.7473498384379791
99	4.975000000000009	0.7432025843677215	0.9372235470555873	0.9043154168921188	0.7389849709508524	0.9043154168921188	0.8421848671434897	0.7319426310958699	0.7389849709508524	0.7319426310958699	0.6794212553549737
100	5.024999999999991	0.7279806158466792	0.950663730902968	0.8433140805078447	0.7786720434309732	0.8433140805078447	0.7844782144259019	0.7411899840081573	0.7786720434309732	0.7411899840081573	0.6325500733919384
101	5.074999999999992	0.7150906613029224	0.8783894875533828	0.8444885107872098	0.7887036945413803	0.8444885107872098	0.7612540230553365	0.7424060919428002	0.7887036945413803	0.7424060919428002	0.596872234593986
102	5.125000000000001	0.7005983033081778	0.8871342469928617	0.8060120717225416	0.7896387886404582	0.8060120717225416	0.7122378140706115	0.7537292018808901	0.7896387886404582	0.7537292018808901	0.5620253457948347
103	5.175000000000007	0.696778607276869	0.8467167990710908	0.8153298832434551	0.8113152777306182	0.8153298832434551	0.7214124451855697	0.7537117713570319	0.8113152777306182	0.7537117713570319	0.5374096925138708
104	5.225000000000009	0.6962688504559001	0.87355087055603	0.7850024079942027	0.8302313396800953	0.7850024079942027	0.733448586125322	0.7591658282844509	0.8302313396800953	0.7591658282844509	0.5238321784570616
105	5.274999999999991	0.6823674527235933	0.8851699041451695	0.7774508152809427	0.8330666492054078	0.7774508152809427	0.7015791092113568	0.7528627623880216	0.8330666492054078	0.7528627623880216	0.4952736368431305
106	5.324999999999994	0.6878468267571672	0.8336963161767421	0.8104870196128363	0.8165765875231682	0.8104870196128363	0.7247734788372232	0.7575767172975949	0.8165765875231682	0.7575767172975949	0.5047447515110843
107	5.375000000000001	0.6898568230061595	0.8525399714243838	0.7916442591797845	0.8289710753889737	0.7916442591797845	0.7406722926343055	0.7618730220824255	0.8289710753889737	0.7618730220824255	0.4999650745119051
108	5.425000000000004	0.6846275026075062	0.8838345863915589	0.7777832920825518	0.8263809102471171	0.7777832920825518	0.7434660674105352	0.7578571616278325	0.8263809102471171	0.7578571616278325	0.49007210846135174
109	5.47500000000001	0.6875827238731967	0.9155880510912907	0.7816843854995917	0.8182035670246008	0.7816843854995917	0.7416871866864869	0.766739779964804	0.8182035670246008	0.766739779964804	0.4918133821448351
110	5.52499999999999	0.6922709442765073	0.8555456811842518	0.8145614569359048	0.8113595644165025	0.8145614569359048	0.7558600940801987	0.7632244468748237	0.8113595644165025	0.7632244468748237	0.5050985449356876
111	5.574999999999997	0.7029277702404211	0.9023242460535136	0.829157154540345	0.8183602914660519	0.829157154540345	0.7767451978690211	0.7721853576386163	0.8183602914660519	0.7721853576386163	0.5134799395089605
112	5.625000000000001	0.7163761644629432	0.8904730728988254	0.8612299701348026	0.8418718598543932	0.8612299701348026	0.7699997270047889	0.7905934613456498	0.8418718598543932	0.7905934613456498	0.5189106210538422
113	5.675000000000003	0.7335212849310347	0.9476879628942138	0.8521907984010312	0.8393431925846816	0.8521907984010312	0.8040375671523496	0.8044927972797014	0.8393431925846816	0.8044927972797014	0.5489569524600185
114	5.72500000000001	0.7539206733595983	0.9948247412823169	0.8922408950589604	0.8486029992333272	0.8922408950589604	0.7882654075108687	0.8168934576197122	0.8486029992333272	0.8168934576197122	0.5853839829547923
115	5.77499999999999	0.7885787220965885	1.0206562454108585	0.8876036223012117	0.876076302531066	0.8876036223012117	0.8131644895482377	0.851019035403589	0.876076302531066	0.851019035403589	0.6369821064511392
116	5.824999999999999	0.8185860162126021	1.013963719260607	0.9227453922437914	0.901909205967318	0.9227453922437914	0.844777727467313	0.8663820680765582	0.901909205967318	0.8663820680765582	0.6843294912093133
117	5.875000000000001	0.8656776116234881	1.0541685746798826	0.942031014980769	0.9346684479298177	0.942031014980769	0.8587773721738517	0.9063508823492331	0.9346684479298177	0.9063508823492331	0.7613649465766419
118	5.925000000000001	0.9139940659129857	1.0913927351167458	0.9573815863490092	0.9481010358803295	0.9573815863490092	0.8870350137964162	0.94415680193114	0.9481010358803295	0.94415680193114	0.8515833110060594
119	5.975000000000011	0.9659723490679594	1.0264787842100163	1.0074969574749801	1.0075882162573606	1.0074969574749801	0.9291969221929574	0.9748719427741372	1.0075882162573606	0.9748719427741372	0.9312958741876969
120	6.024999999999989	1.020854103093318	1.0382327125879025	1.0233341449625915	1.0302449263309588	1.0233341449625915	0.9432767815783935	1.0253984043323634	1.0302449263309588	1.0253984043323634	1.0293025470534536
121	6.075	1.074425381576104	1.0042632969905798	1.0250971698887665	1.0830965533383812	1.0250971698887665	0.9788389097249958	1.065970403583092	1.0830965533383812	1.065970403583092	1.119158574859184
122	6.125000000000001	1.1275647007351781	0.9594494345754699	1.048724780225686	1.1397370003048932	1.048724780225686	1.0143346665316342	1.1121206968839115	1.1397370003048932	1.1121206968839115	1.1954472476148275
123	6.174999999999999	1.16849818425901	0.9583292137699422	1.0449684633029948	1.185864047602802	1.0449684633029948	1.0465064381467777	1.1595048676413162	1.185864047602802	1.1595048676413162	1.2433244966274355
124	6.225000000000011	1.1931240548161801	0.9060028415788346	1.0543128835744793	1.2400367400191386	1.0543128835744793	1.0628886343021189	1.191987313148101	1.2400367400191386	1.191987313148101	1.2560111776490548
125	6.274999999999989	1.2157120680471392	0.8803693076719784	1.0499893340561472	1.2961452260039052	1.0499893340561472	1.0670340781708494	1.2478655745916305	1.2961452260039052	1.2478655745916305	1.242901086014533
126	6.325000000000002	1.2159131908443026	0.8502178152690452	1.0385035996466345	1.3305420178032237	1.0385035996466345	1.0764539350791413	1.2804166284068546	1.3305420178032237	1.2804166284068546	1.1961685125164498
127	6.375000000000001	1.2114168094294988	0.7856271701330599	1.034462551367042	1.3515993967799378	1.034462551367042	1.088173796672058	1.317608996766018	1.3515993967799378	1.317608996766018	1.1367944985787615
128	6.424999999999996	1.2097602516820591	0.8826768289278957	1.0291582483207937	1.3748417703794655	1.0291582483207937	1.0897712494488898	1.3401550334057706	1.3748417703794655	1.3401550334057706	1.0924151759303888
129	6.475000000000011	1.2033032473849514	0.7839283913865798	1.0220287672002675	1.415857978892097	1.0220287672002675	1.0528015311761874	1.3588584274367002	1.415857978892097	1.3588584274367002	1.05062567917789
130	6.524999999999989	1.1917165300819115	0.8154251049449733	1.0073438514917072	1.4180407863865714	1.0073438514917072	1.0606035993372118	1.362026223997333	1.4180407863865714	1.362026223997333	1.0106343244189437
131	6.575000000000005	1.1741650392120802	0.7548379597768232	1.0033858422991841	1.4021326119856032	1.0033858422991841	1.0281049767647188	1.3568016382629833	1.4021326119856032	1.3568016382629833	0.982962411079184
132	6.625000000000001	1.1559876327369418	0.8153418248953531	0.9976505941909636	1.3858732584483093	0.9976505941909636	1.0194742009388909	1.338663007116059	1.3858732584483093	1.338663007116059	0.9533724260782472
133	6.674999999999995	1.1417786742744456	0.8406112692564469	0.9523417859077898	1.360216669337892	0.9523417859077898	0.9960687812988267	1.3341852138877104	1.360216669337892	1.3341852138877104	0.94276279527865
134	6.725000000000012	1.1189124596819697	0.8840601041105693	0.9225288211571018	1.3332219969666168	0.9225288211571018	0.9671928746568216	1.3047306531615535	1.3332219969666168	1.3047306531615535	0.9276435756707795
135	6.774999999999988	1.1028985255441348	0.9045617430378537	0.910240096729239	1.2890572673658554	0.910240096729239	0.9550990908911916	1.273441794714542	1.2890572673658554	1.273441794714542	0.9367864002364705
136	6.8250000000000055	1.0858617221661078	0.9137385363609782	0.892056130798218	1.2580691253463658	0.892056130798218	0.9799048449492728	1.2495360496087629	1.2580691253463658	1.2495360496087629	0.9217820093923247
137	6.875000000000001	1.0605591339977223	0.9479197412538426	0.8864345457042184	1.2346668415749584	0.8864345457042184	0.9421296555742816	1.194549819366572	1.2346668415749584	1.194549819366572	0.9196930735659836
138	6.924999999999994	1.0460870795858233	0.9674344994907846	0.8697399201180508	1.1980154469115532	0.8697399201180508	0.9432486370035166	1.1760715323514739	1.1980154469115532	1.1760715323514739	0.9148506299257672
139	6.975000000000012	1.0316571058922936	1.0141526756740442	0.8697711933210832	1.1499623446034526	0.8697711933210832	0.9406225886501338	1.1421606550421728	1.1499623446034526	1.1421606550421728	0.9263250717288181
140	7.024999999999988	1.021292147015861	1.0171963725275435	0.8773714817556494	1.0977376221695223	0.8773714817556494	0.9843196984933593	1.116651612351839	1.0977376221695223	1.116651612351839	0.9331892084542508
141	7.075000000000006	1.0056859369577074	1.0679575120015279	0.8845406257984371	1.0785667925022744	0.8845406257984371	0.9393443937838893	1.0721231190693055	1.0785667925022744	1.0721231190693055	0.9457880672168578
142	7.125000000000001	1.001637529458029	1.0519944515415607	0.8861602847050923	1.0277996059930516	0.8861602847050923	0.9743399074734009	1.0487534974296262	1.0277996059930516	1.0487534974296262	0.973986932273091
143	7.174999999999994	0.9867445439534186	1.079911827229104	0.8954965046467314	1.0076392471367672	0.8954965046467314	0.9482770053446379	1.0158031375324865	1.0076392471367672	1.0158031375324865	0.973844538056813
144	7.225000000000012	0.9891224290108535	1.0794965631102809	0.9116053885747429	0.9792611629972419	0.9116053885747429	0.9732695076978323	1.000793674229495	0.9792611629972419	1.000793674229495	1.0000759238550858
145	7.274999999999988	0.9842866341519368	1.0686488912082936	0.9108138821611703	0.9549510512277796	0.9108138821611703	0.9444246134169141	0.9923168275505584	0.9549510512277796	0.9923168275505584	1.013985284330819
146	7.325000000000008	0.9894930406596509	1.0244780218291292	0.9409264714476159	0.9473021348124838	0.9409264714476159	0.9816092757758231	0.9749603696953179	0.9473021348124838	0.9749603696953179	1.0370471867484397
147	7.375000000000001	0.9851189525573486	0.9718186927046903	0.9526506711523297	0.9227605375441172	0.9526506711523297	0.9696622902800498	0.962803732568346	0.9227605375441172	0.962803732568346	1.0514258822143385
148	7.424999999999991	0.9936916679634558	1.0556918685473244	0.9822945722678914	0.9228439442025866	0.9822945722678914	0.9973049694136047	0.9481075063277536	0.9228439442025866	0.9481075063277536	1.0727706275044542
149	7.475000000000014	0.9886010197378289	1.004765457488337	0.9962524725305095	0.9070993629379099	0.9962524725305095	0.9876228713403816	0.9417052298726436	0.9070993629379099	0.9417052298726436	1.0735690345447586
150	7.524999999999986	0.999808417002635	1.0057263885600334	1.009063466966011	0.8957754086665424	1.009063466966011	0.9995125184247646	0.9515564002974893	0.8957754086665424	0.9515564002974893	1.0974672768071143
151	7.575000000000009	1.0061295196271527	1.0283775373088908	1.0220183122548612	0.8858059827493379	1.0220183122548612	1.034736762362922	0.9511299865409611	0.8858059827493379	0.9511299865409611	1.1087763112062738
152	7.625000000000001	1.0173135828201003	1.0212109854809999	1.0369012332825076	0.8912621117249399	1.0369012332825076	1.0454187963747557	0.956292585202261	0.8912621117249399	0.956292585202261	1.129193512314949
153	7.67499999999999	1.0201211573214282	1.0384791843448375	1.0569523441004387	0.8915788480847239	1.0569523441004387	1.0675716455168327	0.944758318459008	0.8915788480847239	0.944758318459008	1.137537355369635
154	7.725000000000014	1.0194641328634746	1.0595838120011947	1.0586010982431564	0.8901748791570224	1.0586010982431564	1.077600230898577	0.9464079442003666	0.8901748791570224	0.9464079442003666	1.1303392025800059
155	7.774999999999986	1.028973082600843	1.0373763466434958	1.0801691988481372	0.8866851441697211	1.0801691988481372	1.096229992244841	0.953326657710072	0.8866851441697211	0.953326657710072	1.1456250162316843
156	7.82500000000001	1.0240138598284232	1.1195115766102708	1.0793921978667276	0.8706011604799074	1.0793921978667276	1.0921622918965028	0.9528352451591455	0.8706011604799074	0.9528352451591455	1.1350485243464974
157	7.875000000000001	1.0290982125871782	1.08054411718122	1.0911562287949228	0.8877399111303137	1.0911562287949228	1.0876889051983671	0.9533563834348315	0.8877399111303137	0.9533563834348315	1.142141646226096
158	7.924999999999988	1.0299925708162363	1.129201821110537	1.0791949047401517	0.9016807265041968	1.0791949047401517	1.0813736293123053	0.9580681934073186	0.9016807265041968	0.9580681934073186	1.1347264441327842
159	7.975000000000014	1.0259746985881217	1.0986946718850206	1.079945965716151	0.9178157607312524	1.079945965716151	1.0908058720216158	0.9485769576012147	0.9178157607312524	0.9485769576012147	1.123206300032026
160	8.024999999999986	1.024140678048572	1.1133766624482389	1.0855523638138094	0.8920976038537008	1.0855523638138094	1.0741191065567524	0.9543228535270619	0.8920976038537008	0.9543228535270619	1.1265552620741828
161	8.075000000000012	1.0204133448313555	1.1388040687500167	1.0709514921721601	0.9110632410314065	1.0709514921721601	1.089338641053346	0.9568062703812061	0.9110632410314065	0.9568062703812061	1.1014301900458654
162	8.125	1.009625450282575	1.1193037630863099	1.0572189247281718	0.8982560754820961	1.0572189247281718	1.0697543372424543	0.9401559385711732	0.8982560754820961	0.9401559385711732	1.1009941644926142
163	8.174999999999988	1.0108437581373269	1.1325639820154567	1.0651912451376435	0.9120182065919926	1.0651912451376435	1.0368186453815746	0.9491170870290521	0.9120182065919926	0.9491170870290521	1.0942950974647456
164	8.225000000000014	1.0052195452108557	1.1908823670516946	1.0683651904996285	0.9245616177069895	1.0683651904996285	1.054976914131124	0.9454627398074601	0.9245616177069895	0.9454627398074601	1.0654756344488714
165	8.274999999999984	0.9945379270163741	1.1281942542228403	1.059204642691838	0.918370677083724	1.059204642691838	1.0530193671752661	0.9371168198031825	0.918370677083724	0.9371168198031825	1.0509020997869007
166	8.325000000000012	0.9884373947373184	1.120700291019615	1.0608105187562349	0.923872601485256	1.0608105187562349	1.0329810484423254	0.9284560024237797	0.923872601485256	0.9284560024237797	1.043205558228263
167	8.375	0.9821609565725976	1.1222226556324406	1.0448375999915607	0.9328011328812364	1.0448375999915607	1.0271867469642304	0.9353558616088765	0.9328011328812364	0.9353558616088765	1.0179664987381107
168	8.424999999999986	0.9815688550028601	1.1743035563138597	1.0612979529819047	0.930253681043346	1.0612979529819047	1.0224666205615822	0.9324798271690975	0.930253681043346	0.9324798271690975	1.0141128350999997
169	8.475000000000016	0.9728500984250016	1.1721005220395462	1.0616944589341184	0.9326001057714035	1.0616944589341184	1.027039474458955	0.9308310686057866	0.9326001057714035	0.9308310686057866	0.9867825389593388
170	8.524999999999984	0.9624453037424939	1.1390255969643786	1.0564498275370973	0.9324965145802916	1.0564498275370973	1.0381594290971774	0.9222305801618076	0.9324965145802916	0.9222305801618076	0.9641684912905927
171	8.575000000000014	0.9631107031218004	1.0949427967824032	1.062066155668267	0.938357824144454	1.062066155668267	1.0295439796874362	0.9397756846776782	0.938357824144454	0.9397756846776782	0.9492354729227833
172	8.625	0.9571534559253284	1.0847372115679403	1.0596859484454892	0.9357435102697277	1.0596859484454892	1.0325324814246513	0.921290858468314	0.9357435102697277	0.921290858468314	0.9512691619776099
173	8.674999999999986	0.9484560361158756	1.0570301392016885	1.0356436349108287	0.9452488556409595	1.0356436349108287	1.043696043409007	0.9229748547145479	0.9452488556409595	0.9229748547145479	0.9231480247897772
174	8.725000000000016	0.9473151520067367	1.0298851180864965	1.0636953426247413	0.9411225792354585	1.0636953426247413	1.0452067135101566	0.9271277141417796	0.9411225792354585	0.9271277141417796	0.9118703153469895
175	8.774999999999984	0.9469606598542177	1.030029202294122	1.0489847183402832	0.9484104736042859	1.0489847183402832	1.0473768843899398	0.9373671930506068	0.9484104736042859	0.9373671930506068	0.9000273651248524
176	8.825000000000015	0.9410894153844227	1.0374665771352851	1.058383241996883	0.9438017518850466	1.058383241996883	1.0517735759006184	0.9233661703152655	0.9438017518850466	0.9233661703152655	0.8944384228116747
177	8.875	0.9396863227933765	1.0496350318665082	1.0475668670023324	0.964881635732583	1.0475668670023324	1.0180334727419018	0.9298262412848038	0.964881635732583	0.9298262412848038	0.8835200299759067
178	8.924999999999985	0.9413272709405253	1.063756910818677	1.0401160505274887	0.9624447811624988	1.0401160505274887	1.0173750153684922	0.9398878011441777	0.9624447811624988	0.9398878011441777	0.8808470021297679
179	8.975000000000016	0.9402121980640519	1.0855891578925396	1.0348690087123142	0.9615391598576504	1.0348690087123142	1.017962292318906	0.9426707790023272	0.9615391598576504	0.9426707790023272	0.8749023500139159
180	9.024999999999984	0.9452288449042701	1.1196735550728003	1.0288740777215835	0.9802743574653153	1.0288740777215835	1.0165541486360439	0.9473345470694011	0.9802743574653153	0.9473345470694011	0.8759549579358121
181	9.075000000000015	0.9489155686300431	1.0700247303895416	1.0024558809550057	0.9795900759355896	1.0024558809550057	1.012662416759519	0.9590978838939681	0.9795900759355896	0.9590978838939681	0.8865048869897677
182	9.125	0.9571283524378018	1.0980845025078165	1.0152116769550954	0.9843006608140898	1.0152116769550954	1.0190462080713214	0.965910562603618	0.9843006608140898	0.965910562603618	0.8959499336667607
183	9.174999999999985	0.962970487523711	1.1211360426701436	1.0162520784463076	0.9882701204633431	1.0162520784463076	1.0036350406835879	0.9788073421413027	0.9882701204633431	0.9788073421413027	0.9011119332190332
184	9.225000000000016	0.9647485266293243	1.0685876905504172	0.994239836758181	0.9961540451462405	0.994239836758181	1.0076392954745987	0.9746766270322113	0.9961540451462405	0.9746766270322113	0.9145321994793768
185	9.274999999999984	0.9746993876386295	1.114966813074493	0.9984709599149436	0.9981301072886644	0.9984709599149436	0.9953654137643962	0.9848747273777916	0.9981301072886644	0.9848747273777916	0.9329325743841888
186	9.325000000000015	0.9787480413651596	1.0691715608897876	1.0012055806734255	1.0165297735667507	1.0012055806734255	0.9833710676728807	0.9804860729227931	1.0165297735667507	0.9804860729227931	0.9456975323324448
187	9.375	0.9904380562748676	1.1179973610972986	0.9885528390498267	1.0160950154190334	0.9885528390498267	0.9938907574847735	0.9957071325077762	1.0160950154190334	0.9957071325077762	0.9639761729222562
188	9.424999999999985	0.994574083806805	1.0870949705871749	0.9783121202915764	1.0222507091837298	0.9783121202915764	0.9657687167848011	0.9955317926495616	1.0222507091837298	0.9955317926495616	0.9852623394861196
189	9.475000000000016	0.9997647237574337	1.0814584602299773	0.9859417264271145	1.024337130820514	0.9859417264271145	0.9561834734946117	1.0052664455570626	1.024337130820514	1.0052664455570626	0.9912220017950159
190	9.524999999999984	1.004035527981844	1.0701343918860982	1.0089428145782484	1.0217628809508437	1.0089428145782484	0.9672865765048294	1.0012938674147676	1.0217628809508437	1.0012938674147676	1.0017427492905584
191	9.575000000000017	1.0089867000020996	1.0473312928035055	0.9845738598810363	1.0189021046166555	0.9845738598810363	0.9676584929098608	1.0100179833082652	1.0189021046166555	1.0100179833082652	1.0170364391418938
192	9.625000000000002	1.0106920053846793	1.0435118633751852	0.9925179228961474	1.0259980824382466	0.9925179228961474	0.9612885303820882	1.0110339985252603	1.0259980824382466	1.0110339985252603	1.017540121965689
193	9.674999999999983	1.015706425415631	1.0444488130029908	0.9939805785703616	1.0118358918558368	0.9939805785703616	0.9930756309184658	1.0206069229434387	1.0118358918558368	1.0206069229434387	1.0220339557791198
194	9.725000000000016	1.0175330679003698	0.9711777713260388	0.999356808533214	1.0334265735673178	0.999356808533214	0.9825458425709869	1.0229024954905548	1.0334265735673178	1.0229024954905548	1.0204049646867397
195	9.774999999999984	1.0240902068842	0.9893639621337164	1.018619348110788	1.037270509100833	1.018619348110788	0.9824763304701167	1.0317467648953722	1.037270509100833	1.0317467648953722	1.0237850718584882
196	9.825000000000017	1.0252376699274477	0.9652793182135524	0.9977478043716443	1.039970336787209	0.9977478043716443	0.9907950931984979	1.0329163725387256	1.039970336787209	1.0329163725387256	1.0294231414395965
197	9.875000000000002	1.027209470592636	0.9632802505829416	1.0119921888928025	1.0344437818586645	1.0119921888928025	0.9751074290203158	1.0449011458442525	1.0344437818586645	1.0449011458442525	1.0267260467766495
198	9.924999999999981	1.032313332804748	0.9602139902218044	1.0055919729506662	1.0425360011635956	1.0055919729506662	0.9760896693106195	1.0509038070166583	1.0425360011635956	1.0509038070166583	1.0338539891619003
199	9.975000000000016	1.0308377378404003	0.9157727500311781	1.023630138425153	1.0464851648668638	1.023630138425153	0.9943573681688649	1.0430307160278942	1.0464851648668638	1.0430307160278942	1.0289346001494466
200	10.024999999999984	1.0342941163404302	0.9242959348949046	1.009814056256183	1.051081898747808	1.009814056256183	0.9942535186316896	1.0535942772184288	1.051081898747808	1.0535942772184288	1.029605115047335
201	10.075000000000019	1.0377518018365526	0.9331187849794104	1.025365049014593	1.0607678427622635	1.025365049014593	0.9755507825627483	1.0610246173316036	1.0607678427622635	1.0610246173316036	1.028157472456159
202	10.125000000000002	1.0354819591596722	0.9351123420005139	1.000071886149815	1.0577218925523755	1.000071886149815	0.9923809812162875	1.0558945081156892	1.0577218925523755	1.0558945081156892	1.0298503073180623
203	10.174999999999981	1.0385138525586084	0.9329937097615806	1.0048689672189288	1.0544012155717588	1.0048689672189288	0.9778056040782459	1.066847215713783	1.0544012155717588	1.066847215713783	1.0324201002766817
204	10.225000000000016	1.0351843134361487	0.9238914046568474	0.989269310990161	1.0581996869717085	0.989269310990161	0.9678298450429161	1.0649151010874514	1.0581996869717085	1.0649151010874514	1.0292190135255783
205	10.274999999999984	1.0349838995842018	0.923068556871257	0.9981187952475237	1.067922923210976	0.9981187952475237	0.968370263259563	1.0549310850710059	1.067922923210976	1.0549310850710059	1.0314315963688971
206	10.325000000000019	1.0386805925668694	0.9212403151612684	0.9846244849345059	1.0591940964324327	0.9846244849345059	0.9658598367952739	1.067063635350759	1.0591940964324327	1.067063635350759	1.0391000310390366
207	10.375000000000002	1.0361354453517155	0.939501947634521	0.9743095262356712	1.0647486956793548	0.9743095262356712	0.9809078324400629	1.061192269170107	1.0647486956793548	1.061192269170107	1.0320749729837535
208	10.424999999999981	1.0343204792753569	0.9194797291418361	0.9674442429207529	1.070118280228747	0.9674442429207529	0.9590504530094427	1.061994290707443	1.070118280228747	1.061994290707443	1.0314618799050512
209	10.475000000000014	1.0332878959971687	0.9195117726325103	0.9733736415150785	1.0637273719503897	0.9733736415150785	0.9539548640899411	1.0651822956412635	1.0637273719503897	1.0651822956412635	1.0280965876840826
210	10.524999999999986	1.0302738794473816	0.9562064832734457	0.9652650338654807	1.0583210535836518	0.9652650338654807	0.9759705936560663	1.0598357138287473	1.0583210535836518	1.0598357138287473	1.0211457031020559
211	10.575000000000019	1.020882583863527	0.9455542631225002	0.9559257604626409	1.0454236251505973	0.9559257604626409	0.955692693106683	1.0479582326466437	1.0454236251505973	1.0479582326466437	1.0187811130226232
212	10.625000000000002	1.0199383717926624	0.9385229164457898	0.9488547492898113	1.04510241000158	0.9488547492898113	0.9591288623972748	1.0413073373228396	1.04510241000158	1.0413073373228396	1.0240491360917643
213	10.67499999999998	1.0120867079453513	0.9350123263197304	0.950508188626032	1.0431402806415628	0.950508188626032	0.9684628039920053	1.029288352067018	1.0431402806415628	1.029288352067018	1.0104760321453454
214	10.725000000000012	1.0094282045798195	0.9863619018817683	0.9529393472004999	1.0369772452846717	0.9529393472004999	0.9555451734976836	1.0272337208691154	1.0369772452846717	1.0272337208691154	1.0068827839720889
215	10.774999999999988	1.0043608736689191	1.0010255116974156	0.9461363577144556	1.01690856954729	0.9461363577144556	0.9555651694415898	1.021258170195224	1.01690856954729	1.021258170195224	1.0081532443720942
216	10.82500000000002	1.002489623220012	1.0038105639676693	0.943866635984224	1.0199642848203505	0.943866635984224	0.9535977931243935	1.0172256591680457	1.0199642848203505	1.0172256591680457	1.0058124020079324
217	10.875000000000002	1.000146985335383	1.0294223225101278	0.9587335599442695	1.0173011005580708	0.9587335599442695	0.9559236403099288	1.0085407628745393	1.0173011005580708	1.0085407628745393	1.0027556342156023
218	10.92499999999998	1.0001002862407014	1.0643510329876331	0.954618494194796	1.0064275386298223	0.954618494194796	0.9640085422905014	1.0031109954797397	1.0064275386298223	1.0031109954797397	1.0103036631344444
219	10.975000000000009	0.9914324722226954	1.0362822002371883	0.9532432997692365	0.9926800153660684	0.9532432997692365	0.9694183038343293	0.9955201080530831	0.9926800153660684	0.9955201080530831	0.9989687920301722
220	11.024999999999993	0.9932474241872141	1.043200807220642	0.9620391411295804	0.9860552748209911	0.9620391411295804	0.975119356800795	0.9924881677740471	0.9860552748209911	0.9924881677740471	1.0068147564549164
221	11.07500000000002	0.9912206727187676	1.0168028273190493	0.9576752647899953	0.9894702748292036	0.9576752647899953	0.9780750707299382	0.9888726242645565	0.9894702748292036	0.9888726242645565	1.0045177879346432
222	11.125000000000002	0.9872002680067814	1.0243203630649864	0.969461100199355	0.979464228744912	0.969461100199355	0.9660916253208525	0.9832680499944726	0.979464228744912	0.9832680499944726	1.0023924523322265
223	11.17499999999998	0.9824921259940335	1.0185140970493465	0.9689971975565264	0.9703277359517497	0.9689971975565264	0.9772413178092824	0.9769412944456541	0.9703277359517497	0.9769412944456541	0.9965602135281619
224	11.225000000000007	0.984570349184652	1.0241475240191715	0.9696924976208589	0.9653485069110219	0.9696924976208589	0.9856721777320442	0.9806817598332433	0.9653485069110219	0.9806817598332433	0.999040291999816
225	11.274999999999995	0.982384756618095	0.9933515620524344	0.9782821420708342	0.9612906021936211	0.9782821420708342	0.9804861728844696	0.9799992358442483	0.9612906021936211	0.9799992358442483	0.9961322288347535
226	11.32500000000002	0.9793490883629861	1.016098681915869	0.9859205510629674	0.949163181244661	0.9859205510629674	0.9772837122666825	0.9774488283024941	0.949163181244661	0.9774488283024941	0.9929189307346639
227	11.375000000000002	0.979498266584705	0.9928835575674329	0.9942432581179672	0.9622651155406017	0.9942432581179672	0.9733945163431181	0.9700708038862582	0.9622651155406017	0.9700708038862582	0.9945454137958629
228	11.42499999999998	0.9760823996234964	1.015162208130253	0.9827145569065773	0.9534867110735585	0.9827145569065773	0.9661912145142135	0.9698602950756596	0.9534867110735585	0.9698602950756596	0.9919746173711801
229	11.475000000000005	0.9736784527985997	0.9897076775517649	1.0045038073311638	0.9471749901089772	1.0045038073311638	0.9634309387127656	0.9649773569589396	0.9471749901089772	0.9649773569589396	0.9894849933243159
230	11.524999999999999	0.9743069036698409	0.9899690831738681	0.9987502757352218	0.9453027377710034	0.9987502757352218	0.954206572686566	0.9692302610771507	0.9453027377710034	0.9692302610771507	0.9918209827224213
231	11.57500000000002	0.9770439610127933	1.0279290619205619	0.9908212896720101	0.9457861689614482	0.9908212896720101	0.9628567168765753	0.9739088023857279	0.9457861689614482	0.9739088023857279	0.9927301757280467
232	11.625000000000002	0.9783557904821493	0.9921044046208344	1.0030013522998935	0.9581599304347411	1.0030013522998935	0.9484683973219502	0.9750839509451369	0.9581599304347411	0.9750839509451369	0.9921767294948107
233	11.674999999999978	0.9795000881382397	0.9914648659669634	1.01828317791525	0.952814945806197	1.01828317791525	0.9602007375994419	0.9708252827518603	0.952814945806197	0.9708252827518603	0.9958987312667915
234	11.725000000000001	0.9783916231620335	0.9900417680102778	1.0017489834784192	0.9445400398749914	1.0017489834784192	0.9644470459341795	0.9737488315035017	0.9445400398749914	0.9737488315035017	0.9968788766389391
235	11.774999999999999	0.9862207922965748	0.9536420411901315	1.0166166289683087	0.9603859615977199	1.0166166289683087	0.9665659304729667	0.9830967597647379	0.9603859615977199	0.9830967597647379	1.0016131684099632
236	11.825000000000022	0.987187745920935	0.9856699377716761	1.0175905082791266	0.9593645917111562	1.0175905082791266	0.9766296594089822	0.9836428650460199	0.9593645917111562	0.9836428650460199	0.9997778979485087
237	11.875000000000002	0.9857383957528113	0.9773870460662255	1.0160167534466789	0.966274074026752	1.0160167534466789	0.968699982684018	0.9843644214423599	0.966274074026752	0.9843644214423599	0.9940565041254346
238	11.924999999999978	0.9880228318205104	0.9418987412208376	1.0202528396586479	0.9710180567513812	1.0202528396586479	0.9758063627670246	0.9866774211613942	0.9710180567513812	0.9866774211613942	0.9957500009805083
239	11.975	0.9923009199171413	0.9409563996715741	1.0115235857199585	0.9825787708372661	1.0115235857199585	0.9785346758222588	0.9905988019625336	0.9825787708372661	0.9905988019625336	1.0007090395000515
240	12.025	0.9953077400798382	0.9295427032608619	1.015160850255027	0.9869969861122091	1.015160850255027	1.0032193718584723	1.0010676526379607	0.9869969861122091	1.0010676526379607	0.9908723338182612
241	12.075000000000022	0.9952648913854014	0.9055934997770057	1.0082459015233427	0.9964924920068924	1.0082459015233427	0.9809404520383572	1.0013525044970597	0.9964924920068924	1.0013525044970597	0.9945037972408002
242	12.125000000000002	0.9926525963907905	0.9428166282957362	0.9982190721359797	0.991105398346893	0.9982190721359797	1.006329989914192	0.9909945934592125	0.991105398346893	0.9909945934592125	0.9933879790331107
243	12.174999999999978	0.9951918205957933	0.9043176029109046	0.9861686323013427	1.0015761434728514	0.9861686323013427	0.9899490772678179	1.0043345495385063	1.0015761434728514	1.0043345495385063	0.9921030517254618
244	12.224999999999998	0.9941683928506571	0.8951914668330865	0.9931166584611362	0.9995476316424085	0.9931166584611362	0.9953838490063981	1.000953725778653	0.9995476316424085	1.000953725778653	0.9908385679613301
245	12.275000000000002	0.9953632191200654	0.922682789137714	0.9951619958585054	1.0016704210443526	0.9951619958585054	0.9946430516576414	1.000589287292551	1.0016704210443526	1.000589287292551	0.99175642454033
246	12.325000000000022	0.9890929842217924	0.899597866275355	0.9891201219932961	1.0039618567697253	0.9891201219932961	0.9828574246598891	0.9980315971372359	1.0039618567697253	0.9980315971372359	0.9798654853516355
247	12.375000000000002	0.9971045728991228	0.9355731325821669	0.9990991780135465	1.010013063246734	0.9990991780135465	0.9899510870773462	1.0022797352111323	1.010013063246734	1.0022797352111323	0.9906106006099563
248	12.424999999999978	0.9930649718973086	0.9434220598332723	1.0046651436207668	1.009962184982125	1.0046651436207668	0.9992203760063031	0.9938072640175055	1.009962184982125	0.9938072640175055	0.982537861280592
249	12.474999999999998	0.9961399536691542	0.9700405154023939	0.9985957481158101	1.0134176724274662	0.9985957481158101	1.002950211755393	0.9996738965650336	1.0134176724274662	0.9996738965650336	0.9832818531525667
250	12.525000000000004	0.9954248419339298	0.9576590932999903	1.018468119696208	1.0083540500736132	1.018468119696208	1.0047196308047128	0.9997872046540642	1.0083540500736132	0.9997872046540642	0.9788737177753102
251	12.575000000000022	0.9983460361067348	0.954179321300418	1.016524860820522	1.0062644250369759	1.016524860820522	1.023529977620534	0.9999495182746125	1.0062644250369759	0.9999495182746125	0.9847030875922339
252	12.625000000000002	0.9978125627887993	0.9636428654336693	1.0074262316681624	1.0166448582656211	1.0074262316681624	1.0198540032230508	0.9957036543873586	1.0166448582656211	0.9957036543873586	0.9847271522081229
253	12.674999999999978	0.9986172132113222	0.9865554832147403	1.0278850358128258	1.0095929570868827	1.0278850358128258	1.0160418274137664	0.993399803137142	1.0095929570868827	0.993399803137142	0.9874275002715209
254	12.724999999999996	0.9976932437298719	0.9987772822871736	1.0240082797083685	1.0014130563399466	1.0240082797083685	1.0261410434457263	0.9939483832591935	1.0014130563399466	0.9939483832591935	0.985819736562094
255	12.775000000000004	1.0025970443484886	0.9954461364963624	1.0210389879921973	1.0183639161509792	1.0210389879921973	1.0335359653996796	0.9964442976311448	1.0183639161509792	0.9964442976311448	0.9889680707316206
256	12.825000000000022	1.002323378930484	0.9834210137881542	1.0417353761913184	1.0128753130046977	1.0417353761913184	1.0239082952936114	0.9931565807450675	1.0128753130046977	0.9931565807450675	0.9921463794941974
257	12.875000000000002	1.0042057455257272	0.9888481012662008	1.0491475521861542	1.0158531356742897	1.0491475521861542	1.0320482945915135	0.9948033599457133	1.0158531356742897	0.9948033599457133	0.9905481998661277
258	12.924999999999978	1.0032684355995816	0.9985305102194588	1.032035889449088	1.0101150243419263	1.032035889449088	1.0306317059190921	0.9982379719840426	1.0101150243419263	0.9982379719840426	0.9911390441379511
259	12.974999999999993	1.006612772557208	0.9922429264872238	1.0396179203248106	1.0158723658155295	1.0396179203248106	1.0278128769257386	1.003525451571911	1.0158723658155295	1.003525451571911	0.9924170992586859
260	13.025000000000007	1.010324647047235	0.9763433399660296	1.036875090705072	1.0186502710821814	1.036875090705072	1.0392180074532202	1.0044103303547067	1.0186502710821814	1.0044103303547067	1.0003390323989079
261	13.075000000000022	1.0078021835035897	0.9653837680997951	1.0380696037665003	1.0130278659411072	1.0380696037665003	1.0343343064957418	1.002488991498609	1.0130278659411072	1.002488991498609	0.9989537994387835
262	13.125000000000002	1.0100810100112534	0.9982887393308849	1.028208654184277	1.0203220521021878	1.028208654184277	1.0350928823806327	0.9994329585778065	1.0203220521021878	0.9994329585778065	1.005560678181156
263	13.174999999999976	1.00944945356011	0.9940294031359764	1.029991645137648	1.0096268055907727	1.029991645137648	1.0373868034615834	1.0027196526384687	1.0096268055907727	1.0027196526384687	1.0049344462481746
264	13.22499999999999	1.0100910941403913	0.974158482986653	1.0316810735377997	1.0125317137299696	1.0316810735377997	1.0343634741334495	1.0048570675813058	1.0125317137299696	1.0048570675813058	1.0048850092541775
265	13.27500000000001	1.0096017830222948	0.9990766085214284	1.025440103039407	1.012812987502395	1.025440103039407	1.0300990095040148	1.0031531516779604	1.012812987502395	1.0031531516779604	1.0060187489081756
266	13.325000000000024	1.008399329574561	0.9866019304807135	1.018382813972616	1.0039236129381939	1.018382813972616	1.035924687308793	1.0016299579517691	1.0039236129381939	1.0016299579517691	1.0093916864258308
267	13.375000000000002	1.0053876749254484	0.9878354721912811	1.001021181665221	1.0017132492895429	1.001021181665221	1.0178857769316128	1.0068126949424485	1.0017132492895429	1.0068126949424485	1.0048639782108022
268	13.424999999999976	1.0068906554378847	0.9749956271866949	0.9998694402801555	0.9970494440282802	0.9998694402801555	1.0279247876065007	1.011510963268664	0.9970494440282802	1.011510963268664	1.0056811633248852
269	13.474999999999989	1.0055753365479803	0.9605962718179556	0.992140060032539	1.0019907652258313	0.992140060032539	1.0198081609579592	1.012442560808877	1.0019907652258313	1.012442560808877	1.0031122025201495
270	13.525000000000011	1.0040105585548094	0.9773019631693032	0.9955043725285212	0.9971429455823849	0.9955043725285212	1.0177319722157077	1.0083190824443313	0.9971429455823849	1.0083190824443313	1.00350132145444
271	13.575000000000024	1.0045832674580624	0.943384370699586	0.9991458831656002	0.9993403589541628	0.9991458831656002	1.0226244147302372	1.0087105560394467	0.9993403589541628	1.0087105560394467	1.0037514234311031
272	13.625000000000002	1.0041606604699673	0.9468628181703778	0.9967752932385225	1.002005222060712	0.9967752932385225	1.0081126557188396	1.0095166634563406	1.002005222060712	1.0095166634563406	1.0043218348275886
273	13.674999999999976	1.0060213330929633	0.9435752163709088	0.9997437262966813	1.000545138038798	0.9997437262966813	1.0173050966456816	1.0087334754039077	1.000545138038798	1.0087334754039077	1.0086986314151194
274	13.724999999999989	1.0006616851472723	0.9342223598247198	0.9959665434846401	0.998214931124917	0.9959665434846401	1.0036456520406638	1.0045450070967745	0.998214931124917	1.0045450070967745	1.0025819917339172
275	13.775000000000011	1.0045563034895237	0.9146782106523458	0.996853648334094	1.0011804787343874	0.996853648334094	1.002313696220178	1.0114481159541295	1.0011804787343874	1.0114481159541295	1.0074560998110016
276	13.825000000000024	1.0035093534613724	0.8970282620821738	0.9986564640153961	1.0002417412344151	0.9986564640153961	1.0160774674330009	1.0075289026444212	1.0002417412344151	1.0075289026444212	1.0058498724715887
277	13.875000000000002	1.0034018482786768	0.9156214207506009	1.0197677726524788	0.9983766467499805	1.0197677726524788	0.9910996023369474	1.0099183776562328	0.9983766467499805	1.0099183776562328	1.0038682767779554
278	13.924999999999976	1.0067264289097106	0.9157786726321108	1.014641906702406	0.9966133121821091	1.014641906702406	1.0002593559946946	1.0147091148832823	0.9966133121821091	1.0147091148832823	1.0091224348478696
279	13.974999999999987	1.0043563230739774	0.904299543097872	1.0001211298665071	1.0004547704889601	1.0001211298665071	0.9950831564674598	1.0094046801862744	1.0004547704889601	1.0094046801862744	1.0108893809561927
280	14.025000000000013	1.0043794799189947	0.8724220484838883	1.0147007809504092	0.9932678729397364	1.0147007809504092	1.0000588252460545	1.0110071654277042	0.9932678729397364	1.0110071654277042	1.0100547757749891
281	14.075000000000024	1.003214339922105	0.878075680689466	1.0097738761300037	0.9930155767851108	1.0097738761300037	0.9944134722162346	1.01006167813053	0.9930155767851108	1.01006167813053	1.0098478823587103
282	14.125000000000002	1.0080524582308623	0.88127607675637	1.0168771096163043	0.9989635338639752	1.0168771096163043	0.9897699667276378	1.013970440077641	0.9989635338639752	1.013970440077641	1.0169669224391287
283	14.174999999999976	1.004130266111153	0.8831123782185145	1.0136399679045276	0.9966146301193954	1.0136399679045276	0.9971983559863142	1.01076187508847	0.9966146301193954	1.01076187508847	1.0081756452058712
284	14.224999999999987	1.0086211553702633	0.8935311713349726	1.020115827328838	1.0114696863636	1.020115827328838	1.0013744714935724	1.0107854014641162	1.0114696863636	1.0107854014641162	1.0111637707614778
285	14.275000000000013	1.0032567684126228	0.8999454041062633	1.0102322040907186	1.00468428881171	1.0102322040907186	1.0014706548892867	1.0007751669508511	1.00468428881171	1.0007751669508511	1.0101842394053095
286	14.325000000000024	1.0059781816098328	0.9413044711177414	1.004144895768328	1.0077013018122218	1.004144895768328	0.9954444024109457	1.0041210805492842	1.0077013018122218	1.0041210805492842	1.0141075957350398
287	14.375000000000002	1.0027118706913996	0.8975585851816785	1.0025638581108165	1.0106363355492127	1.0025638581108165	0.987112631763887	1.006387248303807	1.0106363355492127	1.006387248303807	1.005583153871467
288	14.424999999999976	1.0019717867632094	0.9061277617475496	0.9977551404755473	1.0052237426035804	0.9977551404755473	0.9959701915392871	0.9999706691990616	1.0052237426035804	0.9999706691990616	1.0108917383485454
289	14.474999999999984	1.0024771720449208	0.9366997623820265	1.0011056457782133	1.0006547112976518	1.0011056457782133	1.001167843637602	1.003002680489545	1.0006547112976518	1.003002680489545	1.0076441957463689
290	14.525000000000016	1.004288121645005	0.9471870740764851	0.9954606294691273	1.00386140174475	0.9954606294691273	1.0046953019338745	1.0005335222863008	1.00386140174475	1.0005335222863008	1.013929974398622
291	14.575000000000024	1.0026202275103606	0.9813114302312756	1.0006971774151385	1.001970133915346	1.0006971774151385	0.9950225520527741	0.9994625629781919	1.001970133915346	0.9994625629781919	1.0098149200581823
292	14.625000000000002	1.0024611624317783	0.9744912276913408	1.002274646462584	1.0126781963643152	1.002274646462584	0.9946281134454982	0.9969738626180706	1.0126781963643152	0.9969738626180706	1.0065929574393637
293	14.674999999999972	0.9987365876495319	0.9871055360900239	1.0029299658158413	0.9945790239337663	1.0029299658158413	0.993883112110259	0.9960918757239972	0.9945790239337663	0.9960918757239972	1.00435204649866
294	14.724999999999984	0.9988443376924374	0.9866641169504561	0.9905408125854036	1.0011491347492534	0.9905408125854036	0.9949283905908486	0.9947781310701137	1.0011491347492534	0.9947781310701137	1.0055742776348815
295	14.775000000000016	0.9980505656854176	0.9895491254455833	1.0001156188821099	1.006085389185233	1.0001156188821099	1.0000857700305945	0.9914669141554618	1.006085389185233	0.9914669141554618	1.0001230810949884
296	14.825000000000028	0.9978110949638306	1.0159725207376602	0.9981541629413684	1.0043802114226021	0.9981541629413684	1.0020973269794828	0.9957378631736516	1.0043802114226021	0.9957378631736516	0.9943073544154635
297	14.875000000000002	0.9983576218953892	1.021758056027348	1.001408885612462	1.007593148690792	1.001408885612462	1.00155612997147	0.9910060716485566	1.007593148690792	0.9910060716485566	0.9980664386629838
298	14.924999999999972	0.9960614832180583	1.0185508139229698	0.9936282035420859	1.007171828666909	0.9936282035420859	0.9974309492574782	0.9904763123818273	1.007171828666909	0.9904763123818273	0.9949518515699438
299	14.974999999999982	0.9963757728639127	1.0484883944952075	0.999091701483295	1.0068789448522317	0.999091701483295	1.0056004422095703	0.9884932051444157	1.0068789448522317	0.9884932051444157	0.9927645662460337
