# Supplementary material for: Full-cycle device-scale simulations of memory materials with a tailored atomic-cluster-expansion potential
Source: Nat Commun. 2025 Sep 30;16:8688. doi: 10.1038/s41467-025-63732-4 (PMC12484596; doi:10.1038/s41467-025-63732-4)
Supplement: Supplementary file 4 — Source Data [file 41467_2025_63732_MOESM4_ESM.zip › Figure S7/Figure S7a - RDF/rdf_ace_147_300K.csv]

	distance	total	Ge-Ge	Ge-Sb	Ge-Te	Sb-Ge	Sb-Sb	Sb-Te	Te-Ge	Te-Sb	Te-Te
0	0.024999999999999953	0.0	0.0	0.0	0.0	0.0	0.0	0.0	0.0	0.0	0.0
1	0.07500000000000012	0.0	0.0	0.0	0.0	0.0	0.0	0.0	0.0	0.0	0.0
2	0.125	0.0	0.0	0.0	0.0	0.0	0.0	0.0	0.0	0.0	0.0
3	0.17500000000000032	0.0	0.0	0.0	0.0	0.0	0.0	0.0	0.0	0.0	0.0
4	0.2250000000000002	0.0	0.0	0.0	0.0	0.0	0.0	0.0	0.0	0.0	0.0
5	0.2749999999999995	0.0	0.0	0.0	0.0	0.0	0.0	0.0	0.0	0.0	0.0
6	0.32499999999999957	0.0	0.0	0.0	0.0	0.0	0.0	0.0	0.0	0.0	0.0
7	0.37500000000000006	0.0	0.0	0.0	0.0	0.0	0.0	0.0	0.0	0.0	0.0
8	0.42499999999999966	0.0	0.0	0.0	0.0	0.0	0.0	0.0	0.0	0.0	0.0
9	0.47500000000000087	0.0	0.0	0.0	0.0	0.0	0.0	0.0	0.0	0.0	0.0
10	0.524999999999999	0.0	0.0	0.0	0.0	0.0	0.0	0.0	0.0	0.0	0.0
11	0.575000000000001	0.0	0.0	0.0	0.0	0.0	0.0	0.0	0.0	0.0	0.0
12	0.6250000000000001	0.0	0.0	0.0	0.0	0.0	0.0	0.0	0.0	0.0	0.0
13	0.6749999999999987	0.0	0.0	0.0	0.0	0.0	0.0	0.0	0.0	0.0	0.0
14	0.7250000000000003	0.0	0.0	0.0	0.0	0.0	0.0	0.0	0.0	0.0	0.0
15	0.7750000000000001	0.0	0.0	0.0	0.0	0.0	0.0	0.0	0.0	0.0	0.0
16	0.8250000000000015	0.0	0.0	0.0	0.0	0.0	0.0	0.0	0.0	0.0	0.0
17	0.8750000000000001	0.0	0.0	0.0	0.0	0.0	0.0	0.0	0.0	0.0	0.0
18	0.9249999999999983	0.0	0.0	0.0	0.0	0.0	0.0	0.0	0.0	0.0	0.0
19	0.9749999999999988	0.0	0.0	0.0	0.0	0.0	0.0	0.0	0.0	0.0	0.0
20	1.0250000000000015	0.0	0.0	0.0	0.0	0.0	0.0	0.0	0.0	0.0	0.0
21	1.075000000000002	0.0	0.0	0.0	0.0	0.0	0.0	0.0	0.0	0.0	0.0
22	1.125	0.0	0.0	0.0	0.0	0.0	0.0	0.0	0.0	0.0	0.0
23	1.174999999999998	0.0	0.0	0.0	0.0	0.0	0.0	0.0	0.0	0.0	0.0
24	1.2249999999999979	0.0	0.0	0.0	0.0	0.0	0.0	0.0	0.0	0.0	0.0
25	1.2750000000000024	0.0	0.0	0.0	0.0	0.0	0.0	0.0	0.0	0.0	0.0
26	1.3250000000000015	0.0	0.0	0.0	0.0	0.0	0.0	0.0	0.0	0.0	0.0
27	1.375	0.0	0.0	0.0	0.0	0.0	0.0	0.0	0.0	0.0	0.0
28	1.4249999999999994	0.0	0.0	0.0	0.0	0.0	0.0	0.0	0.0	0.0	0.0
29	1.4749999999999972	0.0	0.0	0.0	0.0	0.0	0.0	0.0	0.0	0.0	0.0
30	1.5250000000000028	0.0	0.0	0.0	0.0	0.0	0.0	0.0	0.0	0.0	0.0
31	1.5749999999999995	0.0	0.0	0.0	0.0	0.0	0.0	0.0	0.0	0.0	0.0
32	1.625	0.0	0.0	0.0	0.0	0.0	0.0	0.0	0.0	0.0	0.0
33	1.6750000000000012	0.0	0.0	0.0	0.0	0.0	0.0	0.0	0.0	0.0	0.0
34	1.724999999999997	0.0	0.0	0.0	0.0	0.0	0.0	0.0	0.0	0.0	0.0
35	1.775000000000003	0.0	0.0	0.0	0.0	0.0	0.0	0.0	0.0	0.0	0.0
36	1.824999999999998	0.0	0.0	0.0	0.0	0.0	0.0	0.0	0.0	0.0	0.0
37	1.875	0.0	0.0	0.0	0.0	0.0	0.0	0.0	0.0	0.0	0.0
38	1.9250000000000025	0.0	0.0	0.0	0.0	0.0	0.0	0.0	0.0	0.0	0.0
39	1.9749999999999965	0.0	0.0	0.0	0.0	0.0	0.0	0.0	0.0	0.0	0.0
40	2.0250000000000035	0.0	0.0	0.0	0.0	0.0	0.0	0.0	0.0	0.0	0.0
41	2.074999999999997	0.0	0.0	0.0	0.0	0.0	0.0	0.0	0.0	0.0	0.0
42	2.125	0.0	0.0	0.0	0.0	0.0	0.0	0.0	0.0	0.0	0.0
43	2.175000000000004	0.0	0.0	0.0	0.0	0.0	0.0	0.0	0.0	0.0	0.0
44	2.224999999999996	0.0	0.0	0.0	0.0	0.0	0.0	0.0	0.0	0.0	0.0
45	2.275000000000004	0.0	0.0	0.0	0.0	0.0	0.0	0.0	0.0	0.0	0.0
46	2.324999999999996	0.0	0.0	0.0	0.0	0.0	0.0	0.0	0.0	0.0	0.0
47	2.375	0.0	0.0	0.0	0.0	0.0	0.0	0.0	0.0	0.0	0.0
48	2.4250000000000043	0.0	0.0	0.0	0.0	0.0	0.0	0.0	0.0	0.0	0.0
49	2.474999999999996	0.0003550764750889369	0.0	0.0	0.003652215172343351	0.0	0.0	0.0	0.0036522151723433517	0.0	0.0
50	2.525000000000004	0.003923267865162156	0.03684460255978372	0.0	0.03772185500168334	0.0	0.0	0.0	0.03772185500168334	0.0	0.0
51	2.5749999999999953	0.02968708416969701	0.20075685648458097	0.0	0.2901695740785541	0.0	0.0	0.0	0.2901695740785541	0.0	0.00024100462963335054
52	2.625	0.13573248063887539	0.35227313579763925	0.024147755276451077	1.3035729403018634	0.024147755276451077	0.0	0.007305203276909574	1.3035729403018634	0.007305203276909574	0.00695733645419959
53	2.675000000000005	0.35602169511629694	0.5033698417183247	0.10122110947596749	3.0014599257738617	0.10122110947596749	0.0006839264153781587	0.09828999626720394	3.0014599257738617	0.09828999626720393	0.049354363362799386
54	2.724999999999998	0.76187238300451	0.7170563604748333	0.2201257577192964	4.939554214279365	0.2201257577192964	0.009226828167874686	0.5558693214605325	4.939554214279364	0.5558693214605325	0.13880592812312942
55	2.7750000000000017	1.4101568648556364	0.8338073239967619	0.4461377602482674	6.170028934976042	0.4461377602482674	0.04385114737482972	1.7740195024931122	6.170028934976042	1.774019502493112	0.24964415399903062
56	2.824999999999995	2.1288520154752635	0.696626008392622	0.5568102250180463	6.1245620597013355	0.5568102250180463	0.212789810662183	3.514842644457847	6.1245620597013355	3.514842644457847	0.3147732351805699
57	2.875	2.642271250901402	0.558926813755062	0.6702385097147563	5.55543479531363	0.6702385097147563	0.5666238991139769	4.847302942293444	5.55543479531363	4.847302942293444	0.33214675407512845
58	2.9250000000000056	2.715227223149644	0.48506856504009926	0.6898498696207072	4.427067820015569	0.6898498696207072	0.9930177227707692	5.240963188580156	4.427067820015569	5.240963188580156	0.27811593890824327
59	2.9749999999999996	2.4538053511411353	0.42466517907527773	0.6922927138050108	3.483897518217276	0.6922927138050108	1.2397126712067355	4.76768816001999	3.483897518217276	4.767688160019989	0.24049915753752982
60	3.025	2.127817498363947	0.5305430397797447	0.6086269952311991	2.805521373950494	0.6086269952311991	1.2744799030192855	4.120112897920868	2.805521373950494	4.120112897920868	0.2165481795019366
61	3.0749999999999944	1.7793509816869557	0.6045227212919196	0.6076281462300623	2.3104361539787046	0.6076281462300623	1.0620553288450498	3.4277976221983097	2.3104361539787046	3.4277976221983097	0.19317010635634993
62	3.125	1.4880558795066525	0.4730774866145977	0.5462441317901606	1.8653914938302003	0.5462441317901606	0.8338992984392921	2.857078743313464	1.8653914938302003	2.857078743313464	0.20372932232278607
63	3.1750000000000056	1.2721247485301428	0.5981138621762385	0.5340302340859264	1.581284329501186	0.5340302340859264	0.619475071539675	2.4236650078398436	1.581284329501186	2.4236650078398436	0.21511807871008606
64	3.225000000000002	1.0946975436967166	0.5721831081391184	0.5016013102601155	1.3040827417644387	0.5016013102601155	0.4738391364277075	2.057896343112191	1.3040827417644387	2.057896343112191	0.24429944735263143
65	3.274999999999998	0.9867977190063694	0.6424527689708548	0.49461562611108456	1.1284641169260792	0.49461562611108456	0.3919509435695768	1.8011622272932888	1.128464116926079	1.8011622272932886	0.2972386999296972
66	3.324999999999994	0.8990586732267215	0.8215917762229425	0.46037470219388993	1.0214247513510595	0.46037470219388993	0.3412970147995088	1.578806980078662	1.0214247513510595	1.578806980078662	0.34257081450534327
67	3.375	0.8520900173456808	0.7424339710773724	0.4803479048984394	0.9103654645353498	0.4803479048984394	0.3514531182530621	1.4119503199953607	0.9103654645353498	1.4119503199953607	0.4220032851475316
68	3.425000000000006	0.7960110573169027	0.7743168356290201	0.49062316740287054	0.811030133870052	0.49062316740287054	0.3258305218891512	1.2376434273916446	0.8110301338700516	1.2376434273916443	0.4908275085804648
69	3.475000000000003	0.7651188730578257	0.8170394227980213	0.4717430000679055	0.742468364368044	0.4717430000679055	0.3582653024570693	1.093786052685674	0.742468364368044	1.093786052685674	0.5756594572677995
70	3.524999999999997	0.7427361877426771	0.9200616080074261	0.5718876090868082	0.6612380147568053	0.5718876090868082	0.34384151703359733	0.985217634308344	0.6612380147568051	0.985217634308344	0.6434258072212967
71	3.574999999999994	0.7540161465411833	1.0047875700663906	0.6318214522140038	0.6472477422161117	0.6318214522140038	0.40321696314020905	0.8868475656531107	0.6472477422161117	0.8868475656531107	0.7620931109450791
72	3.625	0.7563674853133818	1.1143157700250976	0.7597607522898397	0.606957329280286	0.7597607522898397	0.41190950589831504	0.8158383316255184	0.606957329280286	0.8158383316255184	0.8357064249276951
73	3.675000000000007	0.7805377418120399	1.1653711131232682	0.9479511293316143	0.566948491068143	0.9479511293316143	0.48738313033295894	0.7392279448916255	0.566948491068143	0.7392279448916255	0.949311853039698
74	3.7250000000000045	0.8030680682003754	1.2923078575529754	1.1201882520710291	0.5498153205559135	1.1201882520710291	0.5791401479535986	0.6792073424755972	0.5498153205559134	0.6792073424755971	1.02834122271549
75	3.7749999999999955	0.8633653346549552	1.2857755819205052	1.2837150441289662	0.5549715118545775	1.2837150441289662	0.6772300874859074	0.6439671202796308	0.5549715118545775	0.6439671202796308	1.1857483868155796
76	3.824999999999993	0.9261655702687083	1.439702617678423	1.4952301814643485	0.5459095427628221	1.4952301814643485	0.7790584099844448	0.6439668240784138	0.5459095427628221	0.6439668240784138	1.3019691376016105
77	3.875	1.013415256672275	1.501870980728723	1.776953252372613	0.544577225651139	1.776953252372613	0.9914695146216959	0.621868452957987	0.5445772256511389	0.621868452957987	1.4673892490283182
78	3.925000000000007	1.104241760366226	1.2605383501533896	1.9429063884924735	0.5228039240267514	1.9429063884924735	1.119807884145842	0.6385287509597566	0.5228039240267514	0.6385287509597566	1.6574129162895717
79	3.975000000000006	1.2198033478721741	1.3479646069703548	2.083274344320455	0.5210619489129109	2.083274344320455	1.3615929256070052	0.6529203565012662	0.5210619489129108	0.6529203565012662	1.8774209933366381
80	4.024999999999994	1.3187110708202427	1.2276821453451747	2.2167154484603553	0.5461735528504117	2.2167154484603553	1.513154494594975	0.6642464700911459	0.5461735528504117	0.6642464700911459	2.079148662990967
81	4.074999999999993	1.418812577211138	1.2354642812339138	2.288202452170829	0.5725979493177901	2.288202452170829	1.7170359977263336	0.6860228666311815	0.5725979493177901	0.6860228666311815	2.2624836619262596
82	4.125000000000001	1.4897025142511406	1.090648233537766	2.2785114203813785	0.5844401926552585	2.2785114203813785	1.8085432733347766	0.7172376267569027	0.5844401926552585	0.7172376267569027	2.406413475237939
83	4.175000000000008	1.5361888858979262	1.033235366169923	2.240548429901082	0.5888158064974558	2.240548429901082	1.9415278687676634	0.7408329663493194	0.5888158064974558	0.7408329663493194	2.478756397083956
84	4.225000000000007	1.5672152363519762	1.0176983422949215	2.1379341792068427	0.6244682254291193	2.1379341792068427	1.9498573842676412	0.7672687240439313	0.6244682254291193	0.7672687240439313	2.5438877634282626
85	4.274999999999993	1.561803778534972	0.8697780158912991	2.0603670117819135	0.6188216566263922	2.0603670117819135	1.9719967084432037	0.789211843237047	0.6188216566263922	0.789211843237047	2.5129738010153857
86	4.324999999999992	1.5263669682239651	0.8581562659881059	1.855501292191354	0.654232024383963	1.855501292191354	1.9287585344098497	0.8026153160204081	0.654232024383963	0.8026153160204081	2.431200698605226
87	4.375000000000001	1.4698312811878236	0.8836544865389587	1.8051506582653492	0.650467885924511	1.8051506582653492	1.8478503976322487	0.8098705057680959	0.6504678859245108	0.8098705057680959	2.291957952047193
88	4.425000000000008	1.4114753620978384	0.9637745394243644	1.6671100046578107	0.672985422312924	1.6671100046578107	1.7290955040813694	0.827163640349172	0.672985422312924	0.827163640349172	2.1539450964931706
89	4.475000000000008	1.3283818596509658	0.8758848173528527	1.5528382057645167	0.699367213855722	1.5528382057645167	1.6342192448768216	0.8307080414578197	0.699367213855722	0.8307080414578197	1.949593838624958
90	4.524999999999992	1.2536419069565747	1.013430254622665	1.4522646761998377	0.7113133107917574	1.4522646761998377	1.5036532386394306	0.8248803265220463	0.7113133107917574	0.8248803265220463	1.78944388740766
91	4.574999999999992	1.1748454186532498	1.0998928737556444	1.3683191108031523	0.7068067665412242	1.3683191108031523	1.4197596788784597	0.8184394798578962	0.7068067665412242	0.8184394798578966	1.6058619195961725
92	4.625000000000001	1.105525632265143	1.0140086097266374	1.3297423374844806	0.7331820891370532	1.3297423374844806	1.3269968268083259	0.8007085779101075	0.7331820891370532	0.8007085779101075	1.4532156101379625
93	4.675000000000008	1.0267201583322405	1.0282627515037763	1.1917278666165272	0.7352411361548904	1.1917278666165272	1.2013566336711148	0.7851443806902896	0.7352411361548902	0.7851443806902896	1.3020908112621243
94	4.725000000000008	0.9748547156432379	1.2696688641078027	1.1035070894196617	0.7185103200988912	1.1035070894196617	1.1471300355449119	0.7699309069888132	0.7185103200988912	0.7699309069888132	1.1990203598302966
95	4.7749999999999915	0.9218962382010848	1.1539264671872018	1.0238521667565004	0.7398474117849918	1.0238521667565004	1.1167930447870182	0.767137870856968	0.7398474117849919	0.767137870856968	1.0657559438805024
96	4.824999999999992	0.8808625143528327	1.1065905409413397	1.0317527308016894	0.7536635968156715	1.0317527308016894	1.0143045896736251	0.7578079057238866	0.7536635968156715	0.7578079057238866	0.9850241463003675
97	4.875000000000001	0.8444671945313255	1.225686690239088	1.0275834315008479	0.7556989175034008	1.0275834315008479	0.9888688653441031	0.7485796735748811	0.7556989175034006	0.7485796735748812	0.8945872134595584
98	4.925000000000008	0.8094728583214735	1.2751770067113142	0.9801914396524631	0.7653367966138966	0.9801914396524631	0.9628393474725307	0.742162241609469	0.7653367966138966	0.742162241609469	0.8115541394301193
99	4.975000000000009	0.7790910908545142	1.1642535485903498	0.9590064046642663	0.7446070346671593	0.9590064046642663	0.9321146786778043	0.7414433021981636	0.7446070346671593	0.7414433021981636	0.7447684495890466
100	5.024999999999991	0.7615966627315423	1.0202574153419908	0.8989274111618848	0.7805877402659968	0.8989274111618848	0.9305197285442444	0.7375047903563099	0.7805877402659968	0.7375047903563099	0.7008455193534658
101	5.074999999999992	0.7456504504289728	1.103622627766325	0.8976434734104882	0.7746206047309089	0.8976434734104882	0.9025839328323076	0.7397116442009133	0.7746206047309089	0.7397116442009133	0.6607961424473692
102	5.125000000000001	0.7321039008868453	1.0792124920940394	0.8820773372881884	0.7921607084826028	0.8820773372881884	0.8941886653244647	0.74004207047155	0.7921607084826028	0.7400420704715499	0.6213776740194181
103	5.175000000000007	0.7123806277452889	1.1198613721755826	0.8201595689171053	0.757921842526145	0.8201595689171053	0.8592669993422966	0.7410048766279322	0.757921842526145	0.7410048766279322	0.5927800325673923
104	5.225000000000009	0.702895128391367	0.9321741054922483	0.8307105393944394	0.754343968444497	0.8307105393944394	0.8611854620739934	0.7446124805300178	0.754343968444497	0.7446124805300178	0.5632848613596181
105	5.274999999999991	0.699267778884486	1.0468497115668247	0.8284042576410865	0.7931776040404557	0.8284042576410865	0.847047750488211	0.7374481335082163	0.7931776040404557	0.7374481335082163	0.5523700090986244
106	5.324999999999994	0.6846252087395479	0.9389145719856655	0.778056413696945	0.7937378650567898	0.778056413696945	0.8051537643957961	0.7406773566819699	0.7937378650567898	0.7406773566819699	0.5295906502370529
107	5.375000000000001	0.6890189328567439	0.8510579962316102	0.8327629596884143	0.8212438626056617	0.8327629596884143	0.8258176217414607	0.7397873903776245	0.8212438626056617	0.7397873903776245	0.5217749953498488
108	5.425000000000004	0.6845249685285875	0.925904643244023	0.7749130096115568	0.8194788221814914	0.7749130096115568	0.7790702682468117	0.7498744347455059	0.8194788221814914	0.7498744347455057	0.5207263387702427
109	5.47500000000001	0.6871725302200957	0.8516005084121483	0.8378860830466153	0.8430173306323584	0.8378860830466153	0.7998448793541244	0.7388996523470874	0.8430173306323584	0.7388996523470874	0.5187757948765876
110	5.52499999999999	0.6829323437398327	0.9286041478068185	0.7907243882913032	0.8518312318772484	0.7907243882913032	0.792487966610688	0.7411151592031626	0.8518312318772484	0.7411151592031626	0.5097951962646746
111	5.574999999999997	0.6892830249927526	0.9498133578903608	0.7932957057446349	0.8774706201351651	0.7932957057446349	0.7789666249143922	0.7497011081794708	0.8774706201351651	0.7497011081794708	0.5148828542150208
112	5.625000000000001	0.707571917151641	0.9082548560304576	0.8080250967137441	0.9022446059127002	0.8080250967137441	0.7801834969035467	0.7652020646247254	0.9022446059127005	0.7652020646247254	0.5418821303648316
113	5.675000000000003	0.709189855656617	0.9895766644522394	0.7668003453356887	0.8867635045091502	0.7668003453356887	0.752060029541483	0.7733564209908437	0.8867635045091502	0.7733564209908433	0.5559949117578777
114	5.72500000000001	0.7360610359838562	0.9819235062249193	0.7884057349251177	0.9298750756725035	0.7884057349251177	0.7904962046768127	0.8009058907872965	0.9298750756725035	0.8009058907872965	0.5752387668921792
115	5.77499999999999	0.7605786206201887	1.026040076283303	0.7897808481917533	0.9505712900251335	0.7897808481917533	0.7746661273883809	0.8245803440774653	0.9505712900251335	0.8245803440774653	0.61836488042012
116	5.824999999999999	0.7916658753320153	1.0523492456739436	0.859937801906257	0.9656425252440415	0.859937801906257	0.7915697176889528	0.8488934097602429	0.9656425252440415	0.8488934097602429	0.6601202572218935
117	5.875000000000001	0.8366191068254787	1.020901231988607	0.8986766678255269	1.0014554942364429	0.8986766678255269	0.8225344509397098	0.885631818750117	1.0014554942364429	0.8856318187501171	0.724214833141306
118	5.925000000000001	0.8812342463042542	1.0595071706809691	0.9092244430501686	1.0271643202075504	0.9092244430501686	0.8335254438817783	0.9165931959289647	1.0271643202075504	0.9165931959289647	0.8065000448100847
119	5.975000000000011	0.9284337992889973	1.0374623968430647	0.9118921595930317	1.0526592939275974	0.9118921595930317	0.8447203077889753	0.9517252635491399	1.0526592939275976	0.9517252635491399	0.894132604605437
120	6.024999999999989	1.0046156595357723	1.1281703231384663	0.9680046510676605	1.09858705326103	0.9680046510676605	0.8724175622644611	1.0053689372409842	1.09858705326103	1.0053689372409842	1.0235283104916433
121	6.075	1.0537738814331143	1.0927021315903651	1.021093011316239	1.0952785443832973	1.021093011316239	0.8998879447781818	1.0462130360473219	1.0952785443832973	1.0462130360473219	1.1053460397506345
122	6.125000000000001	1.1140130161316246	1.1292035756312837	0.9961412319224232	1.1454543268517507	0.9961412319224232	0.9069111896705977	1.1041565462272636	1.1454543268517507	1.1041565462272636	1.2028537692359664
123	6.174999999999999	1.1670653691863833	0.9672398650923449	1.0098518124398317	1.1904941985273712	1.0098518124398317	0.9209057898139044	1.1615606129360054	1.190494198527371	1.1615606129360057	1.276786797089923
124	6.225000000000011	1.190477257098846	1.1174643123391916	0.9782864560781391	1.190210632853135	0.9782864560781391	0.9280207693341294	1.2082167905597112	1.1902106328531352	1.2082167905597112	1.292113216747667
125	6.274999999999989	1.203869243873563	1.0679086516496488	0.9925882788726836	1.2342455804979782	0.9925882788726836	0.9485892492306948	1.2385069877272272	1.2342455804979782	1.2385069877272272	1.2762305879137645
126	6.325000000000002	1.2126400503706463	0.990414005024007	0.9899246700412883	1.2394156062306358	0.9899246700412883	0.9335288132828804	1.2955143667495355	1.2394156062306358	1.2955143667495355	1.2423116704140775
127	6.375000000000001	1.2067520697005965	0.9479645038103081	0.9814419087975117	1.2862480041537654	0.9814419087975117	0.9697609437480197	1.3137386995132474	1.2862480041537654	1.3137386995132474	1.1812200802414814
128	6.424999999999996	1.1934966588440066	0.872567339732978	0.9688342799317792	1.3121028133500243	0.9688342799317792	0.9554375259385962	1.3341879804892287	1.3121028133500243	1.3341879804892287	1.119781848674184
129	6.475000000000011	1.1800123174451567	0.8684820098718141	0.9170422942947545	1.3234011578999059	0.9170422942947545	0.96712008760591	1.3479481148609525	1.3234011578999059	1.3479481148609522	1.065924924558493
130	6.524999999999989	1.1691113010349903	0.7853338105012182	0.913847159467899	1.3536432892948398	0.913847159467899	0.9695975836618519	1.3525923240081201	1.3536432892948398	1.3525923240081201	1.021350586318819
131	6.575000000000005	1.151511042606715	0.8006048920184848	0.9319258301889383	1.338438527461414	0.9319258301889383	0.9700768268815608	1.3453603700152257	1.3384385274614135	1.3453603700152257	0.9788169238044815
132	6.625000000000001	1.1391388204134296	0.7225547725410166	0.9225953993833913	1.3502981251930541	0.9225953993833913	0.9634063633880224	1.3354519821593627	1.3502981251930537	1.3354519821593627	0.955687461307967
133	6.674999999999995	1.1252248228955084	0.7908561940586886	0.9349677671982719	1.3307724624152633	0.9349677671982719	0.9839569147746855	1.3150181048986973	1.3307724624152633	1.3150181048986973	0.9336048404239308
134	6.725000000000012	1.1127273794035748	0.7826028664269954	0.9462222710229048	1.3141495035798443	0.9462222710229048	0.9916721056328803	1.3004527166871784	1.3141495035798443	1.3004527166871782	0.9140849535669109
135	6.774999999999988	1.1069433639177035	0.8256849501975475	0.9532055081051236	1.2911684965013601	0.9532055081051236	0.9913763774453501	1.290376443346655	1.2911684965013601	1.290376443346655	0.9132459912561934
136	6.8250000000000055	1.0814446928149277	0.7800102399162558	0.94370312162282	1.2678768662678175	0.94370312162282	0.9824724883427948	1.2527173384369337	1.2678768662678173	1.2527173384369337	0.8933957889540477
137	6.875000000000001	1.0728473209403215	0.7256319030835583	0.927748551887654	1.2484371457161676	0.927748551887654	1.0064415094138395	1.2213679516799043	1.2484371457161676	1.2213679516799043	0.9054000900510022
138	6.924999999999994	1.0554152230525644	0.7919356136704532	0.9556295214446037	1.2085473974747036	0.9556295214446037	0.9996146051420222	1.1884282673777742	1.2085473974747034	1.1884282673777742	0.8995375533524183
139	6.975000000000012	1.043858969622231	0.803155872848294	0.9375516952587799	1.1970310546945941	0.9375516952587799	1.0119924950969237	1.1606441618007373	1.1970310546945941	1.1606441618007373	0.8993007029095165
140	7.024999999999988	1.0320938862925737	0.8806190375746255	0.9506322178142302	1.155911655627234	0.9506322178142302	0.9998199478409207	1.137777930271772	1.155911655627234	1.137777930271772	0.9028652327874879
141	7.075000000000006	1.0227177883260172	0.8572656849480854	0.9538645098487143	1.1378436483089622	0.9538645098487143	1.0050970849984402	1.1124787746797626	1.1378436483089622	1.1124787746797629	0.9076123252416624
142	7.125000000000001	1.0135665718967168	0.967131655553204	0.9522853362793609	1.1139972851786788	0.9522853362793609	1.0012589089489208	1.090529633933197	1.1139972851786788	1.0905296339331971	0.911885876967262
143	7.174999999999994	1.0022675184080938	0.9202363489209479	0.9687198755686438	1.0648449180370978	0.9687198755686438	0.9933419018465899	1.0635139976977503	1.0648449180370978	1.0635139976977503	0.9244580437582993
144	7.225000000000012	0.995464530460387	0.9900476033377482	0.9759844271539729	1.0496218963524429	0.9759844271539729	0.9784220443591601	1.0426304887639382	1.0496218963524429	1.0426304887639382	0.934942912984997
145	7.274999999999988	0.997024184205506	0.9971988501762131	0.997383790615786	1.0119940853420322	0.997383790615786	1.000712718528095	1.0164590759545746	1.0119940853420322	1.0164590759545746	0.9692690695060443
146	7.325000000000008	0.998397961772168	0.9223371707790998	0.980712941081575	1.0213674953993703	0.980712941081575	0.990746276602313	1.0109693113142422	1.0213674953993703	1.0109693113142422	0.9844061020598945
147	7.375000000000001	1.001442548357554	0.8997956348116632	0.9980533181330962	0.9962537268634729	0.9980533181330962	1.0053416627750709	0.9974106069653736	0.9962537268634728	0.9974106069653736	1.0088875921032783
148	7.424999999999991	1.0044134895898365	1.0808854655577622	1.0230062504178445	0.9758811050497589	1.0230062504178445	1.0032989102935157	0.9890446951714144	0.9758811050497589	0.9890446951714144	1.0258976748376292
149	7.475000000000014	1.0059601628858617	1.0132202511306705	1.021453541553067	0.9481547341147709	1.021453541553067	1.0122567809748582	0.9710527910645966	0.9481547341147709	0.9710527910645966	1.0576364040650406
150	7.524999999999986	1.0074347954154732	1.0606456984190593	1.0236544696932313	0.9230521560556996	1.0236544696932313	1.0230494729617343	0.9635992839380827	0.9230521560556996	0.9635992839380826	1.0728091312482266
151	7.575000000000009	1.0134455356260992	1.0316788366411036	1.0059209820887214	0.9271852885610525	1.0059209820887214	1.011550182090236	0.9662241561040196	0.9271852885610525	0.9662241561040196	1.0935338926874243
152	7.625000000000001	1.022963006042296	1.1043892675907834	1.0351965863438604	0.9141033815895148	1.0351965863438604	1.0370484585913458	0.9709101640383261	0.9141033815895148	0.9709101640383261	1.1052963070589397
153	7.67499999999999	1.0256390952664143	1.0927054033508987	1.0282331259025803	0.8980541975054577	1.0282331259025803	1.027069966257894	0.9628113303769653	0.8980541975054577	0.9628113303769653	1.1316356445199878
154	7.725000000000014	1.0232488787991971	1.1455269967994852	1.0128335059044706	0.8788747053664521	1.0128335059044706	1.0221007274564717	0.963720746427877	0.8788747053664521	0.963720746427877	1.1321106977276356
155	7.774999999999986	1.018739167570377	1.1036385959459105	1.0011439904245254	0.8844467923077599	1.0011439904245254	1.0095637684452392	0.9469011897141557	0.8844467923077599	0.9469011897141557	1.1433450530483045
156	7.82500000000001	1.0204951860828424	1.1036470403962004	1.0002200944031037	0.8802137792797374	1.0002200944031037	1.029713558909635	0.9447728378627548	0.8802137792797374	0.9447728378627548	1.1457185760719086
157	7.875000000000001	1.0232820534735898	1.1553354187290514	1.0216511154963308	0.8885530480342391	1.0216511154963308	1.0375922189514724	0.9471766250969934	0.8885530480342391	0.9471766250969934	1.1416522893135232
158	7.924999999999988	1.0211122745031618	1.1682322359089896	1.027034476339413	0.8805824324339143	1.027034476339413	1.0391905748454031	0.942565176464457	0.8805824324339143	0.942565176464457	1.141159313228983
159	7.975000000000014	1.0215240326266366	1.1560919138883907	1.0071173435151266	0.9047522904369205	1.0071173435151266	1.0280476550551725	0.9518454914020232	0.9047522904369205	0.9518454914020232	1.1319956728717
160	8.024999999999986	1.0146184291311116	1.1417307094871287	1.0006862341937242	0.9029799320354235	1.0006862341937242	1.0463585023248327	0.9366343250010604	0.9029799320354235	0.9366343250010604	1.1249562433896019
161	8.075000000000012	1.0232998146763534	1.1996888320775967	1.0204560410990373	0.9195384155492515	1.0204560410990373	1.037943997672741	0.9523055493869212	0.9195384155492515	0.9523055493869211	1.1261649715592665
162	8.125	1.0088248824324983	1.1849689095238864	1.0252827839536633	0.9296913945520956	1.0252827839536633	1.0446319384447627	0.9354950818324034	0.9296913945520956	0.9354950818324034	1.0972660564829873
163	8.174999999999988	1.0054645658931392	1.195123738080814	1.0145370261869864	0.9143366133426392	1.0145370261869864	1.0526169492140698	0.9441100916215082	0.9143366133426392	0.9441100916215082	1.0808720129797706
164	8.225000000000014	1.0059131753502333	1.182952543809427	1.021627680019369	0.949718749702187	1.021627680019369	1.044560407293561	0.9368416977942808	0.949718749702187	0.9368416977942808	1.0821093709686094
165	8.274999999999984	1.0008377901898815	1.256753037564785	1.0257574837994659	0.9414620766262654	1.0257574837994659	1.0584913834357643	0.9409107258526035	0.9414620766262654	0.9409107258526035	1.0581734086509538
166	8.325000000000012	0.9871806203900487	1.1603532717219738	1.0479334562046063	0.9256678276986396	1.0479334562046063	1.0505462282989169	0.9303687998837694	0.9256678276986396	0.9303687998837694	1.0355397220561937
167	8.375	0.9784444321912084	1.1900791889377635	1.039365595591986	0.9085079200997005	1.039365595591986	1.0241546866339402	0.9357200966760213	0.9085079200997005	0.9357200966760213	1.0180629183768233
168	8.424999999999986	0.9761428263889058	1.1208363096918181	1.0256865737558742	0.9133586660319084	1.0256865737558742	1.0349947000974338	0.9360330648025649	0.9133586660319084	0.9360330648025649	1.0096622437819238
169	8.475000000000016	0.9723812248525695	1.1218228421230203	1.064178155264658	0.9159294925066618	1.064178155264658	1.0461897423443183	0.9310561124624018	0.9159294925066618	0.9310561124624018	0.9936011678374063
170	8.524999999999984	0.9623627778105274	1.184124179859606	1.069375112384585	0.9036777667952358	1.069375112384585	1.0404184815076718	0.9279590081019891	0.9036777667952358	0.9279590081019891	0.970963796588004
171	8.575000000000014	0.9596550840482932	1.0990052998131143	1.0687879787063341	0.9098285154391378	1.0687879787063341	1.0477556582883993	0.924737502064509	0.9098285154391378	0.924737502064509	0.9643680226350128
172	8.625	0.9491530266534428	1.0463007533775948	1.0494586027338653	0.906002017691867	1.0494586027338653	1.0463007533775952	0.9191033331759175	0.906002017691867	0.9191033331759175	0.945743659250372
173	8.674999999999986	0.9511558762753601	1.1362451606553676	1.0582063446762897	0.928067328695942	1.0582063446762897	1.0440292931067567	0.9223073208498676	0.9280673286959419	0.9223073208498676	0.9391414082967825
174	8.725000000000016	0.9508719188042484	1.0677138372648358	1.0835289627445537	0.926351229028011	1.0835289627445537	1.043669703405428	0.9277472215209938	0.926351229028011	0.9277472215209938	0.9299619163782836
175	8.774999999999984	0.944522835526618	1.1043938443840893	1.064987526271859	0.9384151588791151	1.064987526271859	1.0482716203629612	0.9204371612150091	0.9384151588791154	0.9204371612150094	0.9169868384309894
176	8.825000000000015	0.941614656989933	1.0647678946175743	1.065144937073175	0.9468433780276603	1.065144937073175	1.053142418903206	0.9169492976192852	0.9468433780276603	0.9169492976192852	0.9092109500781385
177	8.875	0.9494265949961922	1.0995293642142603	1.0720659838467927	0.9515431077545261	1.0720659838467927	1.0565945320108217	0.923600405299198	0.9515431077545261	0.923600405299198	0.9202578311626821
178	8.924999999999985	0.9455428666833159	1.119684628372073	1.05701571260498	0.9590275087360958	1.05701571260498	1.0479840159208988	0.9229007219997714	0.9590275087360957	0.9229007219997714	0.9123631155950759
179	8.975000000000016	0.950462585661202	1.1461285864482094	1.0594884589951163	0.9628841093103908	1.0594884589951163	1.0609466378582817	0.9295890252681085	0.9628841093103905	0.9295890252681083	0.912899325014529
180	9.024999999999984	0.9480319110632851	0.9921417894190364	1.0319187918775763	0.9731202448682982	1.0319187918775763	1.0628631366904884	0.9298410807776736	0.9731202448682982	0.9298410807776736	0.9095614067330554
181	9.075000000000015	0.9516649898592301	1.0563534870681057	1.0636034378681913	0.9650754179785133	1.0636034378681913	1.0495195170516325	0.9305914599574998	0.9650754179785133	0.9305914599574998	0.9195528095422486
182	9.125	0.9555013266704089	1.0796043668847342	1.0603257174760785	0.9868384615420379	1.0603257174760785	1.044514873906175	0.9390952557329709	0.9868384615420379	0.9390952557329709	0.9165851054839145
183	9.174999999999985	0.9613165296351605	0.9711288481775026	1.0497307520769272	0.9769758198961415	1.0497307520769272	1.0530445897413256	0.9465117683848261	0.9769758198961417	0.9465117683848261	0.9291749277288307
184	9.225000000000016	0.963256504860901	1.075648251721524	1.0429831422808788	0.9788359655926105	1.0429831422808788	1.038554949627834	0.9433611309435398	0.9788359655926105	0.9433611309435398	0.941645250302471
185	9.274999999999984	0.9690938730056238	1.0367747534384173	1.0304030034172857	0.9737074318006858	1.0304030034172857	1.0373436596903047	0.9526741549452155	0.9737074318006858	0.9526741549452155	0.9528645643846225
186	9.325000000000015	0.9726372828147021	1.0328904780846415	0.9940557772412236	0.9617498087135113	0.9940557772412236	1.0265868744694786	0.960222149674122	0.9617498087135113	0.960222149674122	0.9675939660010389
187	9.375	0.9805852774662384	1.063776328263204	0.9789147744381864	0.9669189717415121	0.9789147744381864	1.0300321670965626	0.9720418476942037	0.9669189717415121	0.9720418476942035	0.9766828914809801
188	9.424999999999985	0.988861257536315	1.0604531058861495	0.9768201146800415	0.9831953003451029	0.9768201146800415	1.025247913935752	0.9806137436807326	0.9831953003451029	0.9806137436807328	0.9885293181220081
189	9.475000000000016	0.9928501110117912	1.1007520100415507	0.9590149247549007	0.9712261197949819	0.9590149247549007	1.0278119253824978	0.9899634509597993	0.9712261197949819	0.9899634509597993	0.9942333640942589
190	9.524999999999984	1.00148391673915	1.028809265364217	0.9666664238321495	0.9838666746133462	0.9666664238321495	1.0120328558881113	0.9986625892638386	0.9838666746133462	0.9986625892638387	1.0114240656498878
191	9.575000000000017	1.0074933996291002	1.017238495063547	0.9385541152501713	0.9890530455781595	0.9385541152501713	1.00602837310913	1.010085369625968	0.9890530455781595	1.010085369625968	1.0213347106659376
192	9.625000000000002	1.0136119038805633	1.0269833491790887	0.926715118894011	0.9961315860144495	0.926715118894011	1.0138819155064338	1.0149233889205043	0.9961315860144495	1.0149233889205043	1.0309336168697247
193	9.674999999999983	1.020404406611326	0.9804247702532326	0.9219715442963685	1.0178300546375896	0.9219715442963685	1.0116381655092683	1.0232078111784715	1.0178300546375896	1.0232078111784717	1.037685073231385
194	9.725000000000016	1.0239048893254385	1.0175629450595463	0.929695680987581	1.0317565465249816	0.929695680987581	1.001055490855213	1.0298492813280635	1.0317565465249814	1.029849281328063	1.0378395185815967
195	9.774999999999984	1.0311675273321121	1.021930948821812	0.9391602785483532	1.0272577741364386	0.9391602785483532	0.9974992596383702	1.0385992291332444	1.0272577741364386	1.0385992291332442	1.0499950394904027
196	9.825000000000017	1.0324724586868248	0.9985770369905296	0.9311467232619858	1.037803952044643	0.9311467232619858	1.0020753013869732	1.038832427291631	1.037803952044643	1.038832427291631	1.0508409622177235
197	9.875000000000002	1.0326386450225145	0.9627945517899096	0.9122056804281377	1.0321965181705715	0.9122056804281377	0.995918217562498	1.0562864569142723	1.0321965181705715	1.0562864569142723	1.0388171543967315
198	9.924999999999981	1.0363096979262292	0.9491436680195826	0.9214205646509201	1.0653734531617267	0.9214205646509201	0.9837230227589895	1.0552807104606934	1.0653734531617267	1.0552807104606934	1.0440320779988421
199	9.975000000000016	1.0351554290370315	0.9199778487119421	0.9176169132575914	1.0791723536338673	0.9176169132575914	0.9928225447097173	1.0568558923153624	1.0791723536338673	1.0568558923153624	1.033142142666732
200	10.024999999999984	1.032268187142856	0.9583519391697436	0.9471516878481464	1.0738327913054717	0.9471516878481464	0.9840638204645424	1.0559680426136309	1.0738327913054717	1.0559680426136309	1.0244523043784486
201	10.075000000000019	1.0359335995691958	0.9596634550450548	0.9368097332960927	1.0627600515304316	0.9368097332960927	0.9784189355521151	1.0673197753995727	1.0627600515304314	1.067319775399573	1.0289193041615194
202	10.125000000000002	1.0332172507756205	0.9807620545699564	0.9302535725929804	1.0848070722638221	0.9302535725929804	0.9823374609076132	1.058563939851264	1.0848070722638221	1.0585639398512643	1.0240043767038671
203	10.174999999999981	1.03268912939875	0.9908117844180202	0.9325732291507016	1.0936206625940015	0.9325732291507016	0.9642451707327659	1.066500296412003	1.0936206625940015	1.066500296412003	1.0161879267078353
204	10.225000000000016	1.0317422164197818	0.9496888347945277	0.9392969321267249	1.0853051707681711	0.9392969321267249	0.9705662608748881	1.065497696056439	1.0853051707681711	1.065497696056439	1.0146043128311648
205	10.274999999999984	1.0286684653999163	0.9686530186713627	0.9581765838407857	1.0846222517643185	0.9581765838407857	0.9726859825220714	1.0612588749740062	1.0846222517643185	1.0612588749740062	1.0064491649916791
206	10.325000000000019	1.029349774176859	0.9798609214178431	0.9583759649324816	1.099851386575404	0.9583759649324816	0.9612681706132034	1.0577602844010907	1.099851386575404	1.0577602844010905	1.0115655667808559
207	10.375000000000002	1.0270552838392406	0.9915357602676567	0.955617140925606	1.0932250739058398	0.955617140925606	0.9558444739594165	1.0593719375566946	1.0932250739058398	1.0593719375566946	1.006857078856547
208	10.424999999999981	1.0265486042225802	0.9661963564615829	0.9675473021501478	1.0715958524684712	0.9675473021501478	0.9666016401681528	1.0593730105243127	1.0715958524684712	1.0593730105243124	1.0066034177097596
209	10.475000000000014	1.0245130635914874	0.9812584003672196	0.9732299225460337	1.0776001342214556	0.9732299225460337	0.978180817202432	1.0533108029084697	1.0776001342214554	1.0533108029084697	1.0008180297801053
210	10.524999999999986	1.022975390841765	1.0058875935764058	0.992368549144115	1.064104057555604	0.992368549144115	0.9741222571489	1.0513423825592962	1.064104057555604	1.0513423825592962	1.0001027336939474
211	10.575000000000019	1.0156296078857192	1.0174044445371682	0.9905339038908413	1.0597671209958741	0.9905339038908413	0.9677770942229422	1.0424869501381624	1.0597671209958741	1.0424869501381624	0.992011131645579
212	10.625000000000002	1.0163484484628524	0.9828805674607491	0.9877360113367017	1.0546222279952366	0.9877360113367017	0.9687911097849924	1.042409300286845	1.0546222279952366	1.042409300286845	0.9965126154273456
213	10.67499999999998	1.0164223478376289	0.9743819872567444	1.0022116561452479	1.0402995274988263	1.0022116561452479	0.9773453316291316	1.0450727819951346	1.0402995274988263	1.0450727819951346	0.9927948646820933
214	10.725000000000012	1.011482088887327	0.9414914256887549	0.9991007618412578	1.041417305235826	0.9991007618412578	0.9651903918903391	1.0362994469281235	1.0414173052358262	1.0362994469281233	0.9931319532211098
215	10.774999999999988	1.0090953372529854	0.9651479091177834	1.0035076486922592	1.02628261495139	1.0035076486922592	0.9629137704392704	1.0364958203388799	1.02628261495139	1.0364958203388799	0.9897587059275306
216	10.82500000000002	1.0041663941740768	0.9956788077674458	1.0191507662391452	1.020737838164277	1.0191507662391452	0.9545819979166419	1.0273128504255418	1.020737838164277	1.0273128504255418	0.9868962142569377
217	10.875000000000002	1.0020808040313616	0.934899608248587	1.020311824582912	1.021636044991197	1.020311824582912	0.9504178161581658	1.0245446005308212	1.021636044991197	1.0245446005308212	0.9860847807647114
218	10.92499999999998	1.0010254518482997	0.939483043450337	1.0171445694757788	1.0146023231116947	1.0171445694757788	0.950021064669206	1.0192884915247546	1.0146023231116947	1.0192884915247546	0.9915530690457415
219	10.975000000000009	1.0042229971672099	0.9927017910497373	1.0142363338320046	1.0118332878180263	1.0142363338320046	0.9481699818245197	1.0272034951731326	1.0118332878180263	1.0272034951731326	0.9926885237149459
220	11.024999999999993	0.9949248035411254	0.9585936945154026	1.0148015573154487	1.0071860016106537	1.0148015573154487	0.9474407016818693	1.015008626805912	1.0071860016106537	1.015008626805912	0.9814699429855702
221	11.07500000000002	0.9920619638638959	0.9269749245890815	1.0043026365318177	0.9985227235206182	1.0043026365318177	0.9407406937429742	1.012077588550828	0.998522723520618	1.012077588550828	0.9834288283986689
222	11.125000000000002	0.9896760092050488	0.930049667386714	1.0130107304044578	0.9981538874426805	1.0130107304044578	0.9473694698661097	1.0021646701433882	0.9981538874426803	1.0021646701433882	0.9842024968330547
223	11.17499999999998	0.9869010415643936	0.9900928386349702	1.0048282292036352	0.9912573375856851	1.0048282292036352	0.9505894511530176	0.9963632176003594	0.9912573375856851	0.9963632176003594	0.9837072894436861
224	11.225000000000007	0.9846540206438249	0.9489759299218932	0.9889826918660457	0.9839110995752057	0.9889826918660457	0.9497916017673558	0.9949198950949283	0.9839110995752057	0.9949198950949283	0.9845389053104894
225	11.274999999999995	0.9846793233516165	0.9596728709744737	0.9894701592500771	0.9942988818609999	0.9894701592500771	0.9624832095327672	0.9850264145238518	0.9942988818609999	0.9850264145238518	0.9885100715457902
226	11.32500000000002	0.9853017705931149	0.9756391643167028	0.9868577936310454	0.9815701014858011	0.9868577936310454	0.9749904680638327	0.9881878935108799	0.9815701014858011	0.9881878935108799	0.9863796429716669
227	11.375000000000002	0.9825047191614837	0.9114042287953567	0.9830426587977804	0.9783200771246687	0.9830426587977804	0.9761208886338716	0.9811082374717232	0.9783200771246687	0.9811082374717232	0.9887440298729042
228	11.42499999999998	0.9815101402790088	0.955035532818692	0.9903544505289311	0.9804882924424492	0.9903544505289311	0.9641839573635945	0.9803276058286632	0.9804882924424492	0.9803276058286631	0.9879074229532702
229	11.475000000000005	0.9815940571415304	0.9146181960673523	0.9984681087107178	0.973618970465344	0.9984681087107178	0.9786578234984339	0.9775162498397255	0.973618970465344	0.9775162498397256	0.9881036818186304
230	11.524999999999999	0.9797809117796885	0.9125947886606558	0.9879074399858478	0.9798434910181238	0.9879074399858478	0.9740534493311166	0.9699583107561232	0.9798434910181238	0.9699583107561232	0.9929034188129237
231	11.57500000000002	0.9813595074914196	0.8871941597215987	0.9786604877824883	0.9709374066819569	0.9786604877824883	0.9872445880597678	0.9682865112771796	0.9709374066819569	0.9682865112771796	0.9997185567909647
232	11.625000000000002	0.9824643211688767	0.9073915747431672	0.9588162249720661	0.9884707617036611	0.9588162249720661	0.9881500043279874	0.9712533335384924	0.9884707617036611	0.9712533335384924	0.9970972135213055
233	11.674999999999978	0.9812322874310301	0.9030830203701763	0.9672093830602658	0.9826485409307797	0.9672093830602658	0.9837615964981896	0.9644703430925403	0.9826485409307799	0.9644703430925403	1.0030425913271808
234	11.725000000000001	0.984629241992588	0.84470364358226	0.9868878290368941	0.9808359232964605	0.9868878290368941	0.9891305941054067	0.9688338245171151	0.9808359232964605	0.9688338245171151	1.0047819993114255
235	11.774999999999999	0.9831052876061864	0.8996692336996571	0.9817718167813194	0.96945794208009	0.9817718167813194	1.0048212521864468	0.9621664339646199	0.96945794208009	0.9621664339646199	1.00576420655546
236	11.825000000000022	0.9840490602050247	0.890957137112465	0.9606769130838663	0.970996879923007	0.9606769130838663	1.0066667653059662	0.9667168936757673	0.970996879923007	0.9667168936757671	1.0059167677159133
237	11.875000000000002	0.9823931670124024	0.8756960535353787	0.9737745668237022	0.969223152649267	0.9737745668237022	1.0018168310618356	0.9663276996232643	0.969223152649267	0.9663276996232643	1.0017587520138576
238	11.924999999999978	0.9888409385640524	0.9118690976698448	0.9813881034553631	0.9699622074549715	0.9813881034553631	1.0042054801067481	0.9720664602467818	0.9699622074549715	0.9720664602467819	1.0111763442451736
239	11.975	0.9852535051635347	0.9332112485825768	0.9949156787112082	0.9720983009455637	0.9949156787112082	1.0058026882305855	0.9691534940715367	0.9720983009455637	0.9691534940715367	1.0001867994355793
240	12.025	0.9842636671453784	0.9059718893800399	0.9901113886701919	0.9618650402704071	0.9901113886701919	1.0055787061181407	0.9666420673534242	0.961865040270407	0.9666420673534242	1.0044852946270446
241	12.075000000000022	0.9853449310727123	0.9027809607617853	0.9883732960511417	0.9664597401815417	0.9883732960511417	1.0107615657131028	0.9709479433093202	0.9664597401815419	0.9709479433093202	1.0000856429801337
242	12.125000000000002	0.9914164108508519	0.9113296011396832	0.9928219617325367	0.9746364582949161	0.9928219617325367	1.0172896435281857	0.9778988158676697	0.9746364582949161	0.9778988158676697	1.0046159074766006
243	12.174999999999978	0.9867751676067197	0.9387251533111324	1.0058807161218688	0.9746471062797067	1.0058807161218688	1.0063099306334413	0.9739867762619028	0.9746471062797067	0.9739867762619028	0.9963382735584504
244	12.224999999999998	0.9920915885064422	0.9383974570700082	1.012536619647008	0.9775067073945735	1.012536619647008	1.022000496848753	0.9821099971456954	0.9775067073945735	0.9821099971456954	0.995657890559563
245	12.275000000000002	0.997014537191189	0.9297288677805153	1.0010565855574167	0.9858927173753385	1.0010565855574167	1.0244752032792503	0.9869321012409402	0.9858927173753383	0.9869321012409401	1.0034614864913456
246	12.325000000000022	0.9963266124362613	0.9036433188436105	1.0289059123855369	0.98549480192524	1.0289059123855369	1.0287448236592742	0.9821349513489019	0.98549480192524	0.9821349513489019	1.0016273447317021
247	12.375000000000002	0.9978826928460294	0.9096504096537107	1.0277029888154872	0.9832084247923345	1.0277029888154872	1.0409655281636563	0.98812081458188	0.9832084247923344	0.98812081458188	0.996095947660288
248	12.424999999999978	1.0021676941741033	0.89017074495522	1.0282613348777605	0.9890061455347001	1.0282613348777605	1.0335554415162043	0.9927650065354774	0.9890061455347001	0.9927650065354776	1.0044504708032993
249	12.474999999999998	0.9963657062923603	0.8684577173583324	1.0339980354411202	0.9813097796205887	1.0339980354411202	1.0339665878123048	0.9837716797049721	0.981309779620589	0.9837716797049721	0.9992490473887565
250	12.525000000000004	1.0003715838500595	0.8645326892433561	1.053524426809618	0.9694617433691891	1.053524426809618	1.0377387187857603	0.9898824418912996	0.9694617433691891	0.9898824418912996	1.0030832513680543
251	12.575000000000022	0.9996433921772524	0.9200654603441025	1.0517863497152173	0.9717775817889386	1.0517863497152173	1.0439561370716803	0.9878624567732335	0.9717775817889386	0.9878624567732335	0.9997104142441912
252	12.625000000000002	1.0008945558223001	0.9113184232904297	1.0509638474523186	0.977079329152819	1.0509638474523186	1.0360413153189234	0.9918351780936593	0.9770793291528189	0.9918351780936593	1.0002294940615328
253	12.674999999999978	1.0040005366269904	0.9528835725982239	1.0372052391248188	0.973702877545748	1.0372052391248188	1.045734887472885	0.9981951535166236	0.9737028775457479	0.9981951535166236	1.0012862185010685
254	12.724999999999996	1.0027921574796341	0.8936663461044799	1.0420062550154905	0.97497782487419	1.0420062550154905	1.0406461702760867	0.9982072086773477	0.9749778248741898	0.9982072086773477	0.9994433129030911
255	12.775000000000004	1.0035810942037495	0.9236298056517527	1.0396233150108742	0.973666893453294	1.0396233150108742	1.0387836515511915	1.0008188679812193	0.973666893453294	1.0008188679812193	0.9995373408058716
256	12.825000000000022	1.0052628855189	0.8926383715709847	1.0530752415546765	0.9814941454725079	1.0530752415546765	1.043881066327495	0.9962694358514637	0.9814941454725079	0.9962694358514637	1.0042145245954333
257	12.875000000000002	1.0080069615837326	0.9527971608057588	1.047510016899738	0.9886645516243904	1.047510016899738	1.0553043417154513	0.9960117993673419	0.9886645516243903	0.9960117993673419	1.006475330965184
258	12.924999999999978	1.0038851596890188	0.8863790057942323	1.0523114056097576	0.9864875359492804	1.0523114056097576	1.0393332888868976	0.9927903556153969	0.9864875359492804	0.9927903556153969	1.0044525449919162
259	12.974999999999993	1.0081336405071013	0.895375157872949	1.0495075957639357	0.9986672308164372	1.0495075957639357	1.0441586013143047	0.9969396052799108	0.9986672308164372	0.9969396052799108	1.0074145216511041
260	13.025000000000007	1.0084314267760404	0.8880525134987302	1.048446613519941	0.9950368618170916	1.048446613519941	1.0467157419369786	1.0004767439349747	0.9950368618170916	1.0004767439349747	1.0047721313735105
261	13.075000000000022	1.0088255963459338	0.922039290645577	1.0354047772003612	0.9991867126646768	1.0354047772003612	1.0360059578108787	0.9946062889654939	0.999186712664677	0.9946062889654939	1.016386671045283
262	13.125000000000002	1.0106523486762384	0.8904814234915495	1.0425314674721127	0.9973677666015248	1.0425314674721127	1.033440283975517	1.001718547274896	0.9973677666015248	1.001718547274896	1.0144647576058374
263	13.174999999999976	1.0091110502991387	0.8742619577019564	1.0502534160345036	1.0133988858074061	1.0502534160345036	1.0360714705777156	0.9926959038000531	1.0133988858074061	0.9926959038000532	1.0138776206887326
264	13.22499999999999	1.0062303190547595	0.91825512097055	1.050217918096864	1.0013374781580366	1.050217918096864	1.0244185756561386	0.9936224594238259	1.0013374781580366	0.9936224594238259	1.0107119968509184
265	13.27500000000001	1.006755489747515	0.8838016083746324	1.0457097084508045	1.0091385526923593	1.0457097084508045	1.0267695156117052	0.9913012868765675	1.0091385526923593	0.9913012868765676	1.0133507590835313
266	13.325000000000024	1.0070607003606298	0.9009962823896507	1.0320883748714536	1.0078797306152318	1.0320883748714536	1.0184168698523248	0.9972717137599524	1.0078797306152318	0.9972717137599524	1.0123843970155446
267	13.375000000000002	1.0045548780546916	0.9314790977512623	1.0343445056326275	1.0076432720974644	1.0343445056326275	1.0214863296474572	0.9941050588413454	1.0076432720974644	0.9941050588413454	1.0067142228208983
268	13.424999999999976	1.0042609038349715	0.910650572447309	1.041154706845619	0.9970481731047951	1.041154706845619	1.013321428077773	0.9974050597454422	0.9970481731047951	0.997405059745442	1.007085332787089
269	13.474999999999989	1.0033686194300868	0.9353864692699156	1.022176016038275	1.008699378341325	1.022176016038275	1.0040364616981798	0.9995891712581862	1.008699378341325	0.9995891712581862	1.004263639305072
270	13.525000000000011	1.004242706503175	0.9259148610653486	1.0192875744587273	1.001163407168043	1.0192875744587273	1.0112880210763142	1.0035101466696201	1.001163407168043	1.0035101466696201	1.002801429156115
271	13.575000000000024	1.0035068640924296	0.9607490688458092	1.0205568669174796	1.0105256681036316	1.0205568669174796	0.9998153525773484	1.0044022358473716	1.0105256681036316	1.0044022358473716	0.9997725351629172
272	13.625000000000002	1.002221635219629	0.9528670272849356	1.0062258935760138	1.0144813025899921	1.0062258935760138	1.001111456787245	1.0052843551392008	1.0144813025899921	1.0052843551392008	0.9959346094506636
273	13.674999999999976	1.003231354668091	0.9756416782168472	1.0118095108159801	1.0248724017712587	1.0118095108159801	0.9807972954542054	1.003360130862079	1.024872401771259	1.003360130862079	1.0033889719820228
274	13.724999999999989	1.0076840345799603	0.9510873622546511	1.0120371806508863	1.0210115236591746	1.0120371806508863	0.9938249800133062	1.0125196722104726	1.0210115236591746	1.0125196722104726	1.0033194595270387
275	13.775000000000011	1.0060018100716452	0.9656544427306981	1.01383399665754	1.0281743778049297	1.01383399665754	0.9910080302628639	1.008535572173998	1.0281743778049297	1.008535572173998	1.001211682022596
276	13.825000000000024	1.0042606145597495	0.9791669021102709	0.9964252308765452	1.0257256152381087	0.9964252308765452	0.9753004219267294	1.011927731366471	1.0257256152381087	1.011927731366471	1.0006130903428117
277	13.875000000000002	1.0030380751444365	0.9265670319082514	0.996476473791144	1.016138277342001	0.996476473791144	0.9756307493024268	1.0132910564362247	1.016138277342001	1.0132910564362247	0.9991587136021614
278	13.924999999999976	1.00561270548786	0.9760573889171628	1.0025587402401623	1.0372088063917293	1.0025587402401623	0.9721200452920319	1.0159428240647843	1.0372088063917293	1.0159428240647843	0.9968175534209951
279	13.974999999999987	1.0069916479813492	0.9285900718581758	0.9850231688417846	1.034439717354963	0.9850231688417846	0.9792846345570393	1.016862547462199	1.0344397173549633	1.0168625474621993	1.002102225162375
280	14.025000000000013	1.0071034784259123	0.9621882031298312	0.9893579775872628	1.0372285325836894	0.9893579775872628	0.9757233288668669	1.0166272750280543	1.0372285325836894	1.0166272750280543	1.0016724234671615
281	14.075000000000024	1.0042045781998317	0.9308575489328059	0.9934088046095013	1.0269360517844388	0.9934088046095013	0.9776721735407586	1.0144427407318835	1.0269360517844388	1.0144427407318835	0.9979322100479007
282	14.125000000000002	1.0046247458402078	0.9093650205239128	0.9807955055197489	1.032574196959038	0.9807955055197489	0.977925530676166	1.0163565613349836	1.032574196959038	1.0163565613349836	0.9977840745572201
283	14.174999999999976	1.0029950858297163	0.9282923021720326	0.9916203874377567	1.0214333014243908	0.9916203874377567	0.9801239042664409	1.0135346885917969	1.0214333014243906	1.0135346885917969	0.996531545070609
284	14.224999999999987	1.0011538620462006	0.9403528685318738	0.985145397146097	1.01445886619601	0.985145397146097	0.9806951675213575	1.012143917555812	1.01445886619601	1.012143917555812	0.9953272224232834
285	14.275000000000013	0.9999595669895112	0.9403095975431323	0.9879591235322408	1.0031103552983627	0.9879591235322408	0.9779680938893632	1.0145561227738567	1.0031103552983627	1.0145561227738567	0.9927350552846055
286	14.325000000000024	0.9985667269289739	0.9162036872164294	0.9819807012039066	1.003370325870507	0.9819807012039066	0.9815037105295962	1.0098165141261946	1.003370325870507	1.0098165141261946	0.994297768555042
287	14.375000000000002	0.99860849177489	0.9333356285899077	0.9781455912698743	1.0043061644684166	0.9781455912698743	0.9878796793573295	1.0098955678471013	1.0043061644684166	1.0098955678471015	0.9922573364310712
288	14.424999999999976	1.0011083516832573	0.9697770840051391	0.9805962889586303	0.9994794976041658	0.9805962889586303	0.9863351715861346	1.0168305455482118	0.9994794976041658	1.0168305455482118	0.9924177343709905
289	14.474999999999984	0.9971784107130999	0.9253427808051354	0.9862132191830177	0.9964038955784814	0.9862132191830177	0.9907212754404733	1.0067547397758383	0.9964038955784814	1.0067547397758383	0.9918200456290576
290	14.525000000000016	0.9963304934592706	0.9171272801004047	0.9874614037665426	0.9927636369867565	0.9874614037665426	0.982914738780209	1.0082130190321543	0.9927636369867565	1.0082130190321543	0.991214627424565
291	14.575000000000024	0.9945184675345138	0.9679808072033259	0.988715354196923	0.9858059352219485	0.988715354196923	0.9853978266779478	1.0026437038599239	0.9858059352219485	1.0026437038599239	0.9921889785322676
292	14.625000000000002	0.9946248184574952	0.9763834750997886	0.995695146757648	0.9943484289643105	0.995695146757648	0.9818978268409541	1.0032132315262803	0.9943484289643106	1.0032132315262803	0.9892417348630836
293	14.674999999999972	0.9918507977183494	0.9850129550277934	0.9906034216883879	0.9854285065565708	0.9906034216883879	0.9780589599133939	1.0031154185001965	0.9854285065565708	1.0031154185001965	0.9856585440100021
294	14.724999999999984	0.9900519932727951	1.0036148990291363	0.9892143433980506	0.9945863375049444	0.9892143433980506	0.9752877872469852	0.9971014367866835	0.9945863375049444	0.9971014367866833	0.9853808898774216
295	14.775000000000016	0.992788378128501	0.9430283953872408	0.9919464240753108	0.9914532083873465	0.9919464240753108	0.9699983259609105	1.005039058701265	0.9914532083873465	1.005039058701265	0.9877636988254339
296	14.825000000000028	0.992446844689405	0.9598367034509441	1.0017004052532779	0.9973486161905428	1.0017004052532779	0.9604602053926814	1.0047606545795578	0.9973486161905428	1.0047606545795578	0.9865727575590083
297	14.875000000000002	0.9933801634362659	0.9417163143203265	0.9959508220879288	0.990806696088998	0.9959508220879288	0.9709127051250719	1.0040967415137545	0.990806696088998	1.0040967415137545	0.9898388998322669
298	14.924999999999972	0.9951770703067484	0.920301508323231	1.0077002716948364	0.9985416998526203	1.0077002716948364	0.9746126553957825	1.0036953581682198	0.9985416998526203	1.0036953581682198	0.9906789408285781
299	14.974999999999982	0.9927012768660739	0.917658037190433	1.0042995518319382	0.9844521289385293	1.0042995518319382	0.9643833477313555	1.005833471414652	0.9844521289385293	1.005833471414652	0.9889345234450435
