# Supplementary material for: Full-cycle device-scale simulations of memory materials with a tailored atomic-cluster-expansion potential
Source: Nat Commun. 2025 Sep 30;16:8688. doi: 10.1038/s41467-025-63732-4 (PMC12484596; doi:10.1038/s41467-025-63732-4)
Supplement: Supplementary file 4 — Source Data [file 41467_2025_63732_MOESM4_ESM.zip › Figure S7/Figure S7a - RDF/rdf_ace_225_300K.csv]

	distance	total	Ge-Ge	Ge-Sb	Ge-Te	Sb-Ge	Sb-Sb	Sb-Te	Te-Ge	Te-Sb	Te-Te
0	0.024999999999999953	0.0	0.0	0.0	0.0	0.0	0.0	0.0	0.0	0.0	0.0
1	0.07500000000000012	0.0	0.0	0.0	0.0	0.0	0.0	0.0	0.0	0.0	0.0
2	0.125	0.0	0.0	0.0	0.0	0.0	0.0	0.0	0.0	0.0	0.0
3	0.17500000000000032	0.0	0.0	0.0	0.0	0.0	0.0	0.0	0.0	0.0	0.0
4	0.2250000000000002	0.0	0.0	0.0	0.0	0.0	0.0	0.0	0.0	0.0	0.0
5	0.2749999999999995	0.0	0.0	0.0	0.0	0.0	0.0	0.0	0.0	0.0	0.0
6	0.32499999999999957	0.0	0.0	0.0	0.0	0.0	0.0	0.0	0.0	0.0	0.0
7	0.37500000000000006	0.0	0.0	0.0	0.0	0.0	0.0	0.0	0.0	0.0	0.0
8	0.42499999999999966	0.0	0.0	0.0	0.0	0.0	0.0	0.0	0.0	0.0	0.0
9	0.47500000000000087	0.0	0.0	0.0	0.0	0.0	0.0	0.0	0.0	0.0	0.0
10	0.524999999999999	0.0	0.0	0.0	0.0	0.0	0.0	0.0	0.0	0.0	0.0
11	0.575000000000001	0.0	0.0	0.0	0.0	0.0	0.0	0.0	0.0	0.0	0.0
12	0.6250000000000001	0.0	0.0	0.0	0.0	0.0	0.0	0.0	0.0	0.0	0.0
13	0.6749999999999987	0.0	0.0	0.0	0.0	0.0	0.0	0.0	0.0	0.0	0.0
14	0.7250000000000003	0.0	0.0	0.0	0.0	0.0	0.0	0.0	0.0	0.0	0.0
15	0.7750000000000001	0.0	0.0	0.0	0.0	0.0	0.0	0.0	0.0	0.0	0.0
16	0.8250000000000015	0.0	0.0	0.0	0.0	0.0	0.0	0.0	0.0	0.0	0.0
17	0.8750000000000001	0.0	0.0	0.0	0.0	0.0	0.0	0.0	0.0	0.0	0.0
18	0.9249999999999983	0.0	0.0	0.0	0.0	0.0	0.0	0.0	0.0	0.0	0.0
19	0.9749999999999988	0.0	0.0	0.0	0.0	0.0	0.0	0.0	0.0	0.0	0.0
20	1.0250000000000015	0.0	0.0	0.0	0.0	0.0	0.0	0.0	0.0	0.0	0.0
21	1.075000000000002	0.0	0.0	0.0	0.0	0.0	0.0	0.0	0.0	0.0	0.0
22	1.125	0.0	0.0	0.0	0.0	0.0	0.0	0.0	0.0	0.0	0.0
23	1.174999999999998	0.0	0.0	0.0	0.0	0.0	0.0	0.0	0.0	0.0	0.0
24	1.2249999999999979	0.0	0.0	0.0	0.0	0.0	0.0	0.0	0.0	0.0	0.0
25	1.2750000000000024	0.0	0.0	0.0	0.0	0.0	0.0	0.0	0.0	0.0	0.0
26	1.3250000000000015	0.0	0.0	0.0	0.0	0.0	0.0	0.0	0.0	0.0	0.0
27	1.375	0.0	0.0	0.0	0.0	0.0	0.0	0.0	0.0	0.0	0.0
28	1.4249999999999994	0.0	0.0	0.0	0.0	0.0	0.0	0.0	0.0	0.0	0.0
29	1.4749999999999972	0.0	0.0	0.0	0.0	0.0	0.0	0.0	0.0	0.0	0.0
30	1.5250000000000028	0.0	0.0	0.0	0.0	0.0	0.0	0.0	0.0	0.0	0.0
31	1.5749999999999995	0.0	0.0	0.0	0.0	0.0	0.0	0.0	0.0	0.0	0.0
32	1.625	0.0	0.0	0.0	0.0	0.0	0.0	0.0	0.0	0.0	0.0
33	1.6750000000000012	0.0	0.0	0.0	0.0	0.0	0.0	0.0	0.0	0.0	0.0
34	1.724999999999997	0.0	0.0	0.0	0.0	0.0	0.0	0.0	0.0	0.0	0.0
35	1.775000000000003	0.0	0.0	0.0	0.0	0.0	0.0	0.0	0.0	0.0	0.0
36	1.824999999999998	0.0	0.0	0.0	0.0	0.0	0.0	0.0	0.0	0.0	0.0
37	1.875	0.0	0.0	0.0	0.0	0.0	0.0	0.0	0.0	0.0	0.0
38	1.9250000000000025	0.0	0.0	0.0	0.0	0.0	0.0	0.0	0.0	0.0	0.0
39	1.9749999999999965	0.0	0.0	0.0	0.0	0.0	0.0	0.0	0.0	0.0	0.0
40	2.0250000000000035	0.0	0.0	0.0	0.0	0.0	0.0	0.0	0.0	0.0	0.0
41	2.074999999999997	0.0	0.0	0.0	0.0	0.0	0.0	0.0	0.0	0.0	0.0
42	2.125	0.0	0.0	0.0	0.0	0.0	0.0	0.0	0.0	0.0	0.0
43	2.175000000000004	0.0	0.0	0.0	0.0	0.0	0.0	0.0	0.0	0.0	0.0
44	2.224999999999996	0.0	0.0	0.0	0.0	0.0	0.0	0.0	0.0	0.0	0.0
45	2.275000000000004	0.0	0.0	0.0	0.0	0.0	0.0	0.0	0.0	0.0	0.0
46	2.324999999999996	0.0	0.0	0.0	0.0	0.0	0.0	0.0	0.0	0.0	0.0
47	2.375	0.0	0.0	0.0	0.0	0.0	0.0	0.0	0.0	0.0	0.0
48	2.4250000000000043	0.00045069497212743017	0.00912657318558046	0.0	0.0	0.0	0.0	0.0	0.0	0.0	0.0
49	2.474999999999996	0.003201755229961126	0.04205548761516505	0.0	0.004556011158309547	0.0	0.0	0.0	0.004556011158309547	0.0	0.0
50	2.525000000000004	0.01679445804462831	0.13805543357972921	0.0	0.04040646836479879	0.0	0.0	0.0	0.04040646836479879	0.0	0.0
51	2.5749999999999953	0.09313424399455364	0.3351034053769699	0.0032377140616132384	0.30887792147790255	0.0032377140616132384	0.0	0.0	0.30887792147790255	0.0	0.0
52	2.625	0.33617179363853306	0.5623569460975031	0.05997435574724062	1.2091453228833284	0.05997435574724062	0.0	0.012150648696843553	1.2091453228833284	0.012150648696843555	0.0029909289099922577
53	2.675000000000005	0.8281219946945926	0.7200416663772651	0.1530088541051689	2.9989735404613085	0.1530088541051689	0.0	0.13170762147484133	2.9989735404613085	0.13170762147484133	0.014400833327545293
54	2.724999999999998	1.5012959257397844	0.7849305632377552	0.3866831043574577	4.957638783941448	0.3866831043574577	0.021683164730324743	0.7404077983248218	4.957638783941447	0.7404077983248218	0.05296474371460662
55	2.7750000000000017	2.197855687090237	0.741567205895053	0.609841452216326	6.241152270064862	0.609841452216326	0.10036247899331535	2.08726077839709	6.241152270064862	2.08726077839709	0.1284639731114436
56	2.824999999999995	2.723248014000922	0.7330352657199432	0.6980647759791754	6.389646483172777	0.6980647759791754	0.4626864796470834	3.88844945540616	6.3896464831727755	3.888449455406159	0.1861506069277801
57	2.875	2.858875600635954	0.6103624695271916	0.7356815723130948	5.6353338303538205	0.7356815723130948	1.1090415935664295	5.05302206155384	5.6353338303538205	5.05302206155384	0.20154947929919204
58	2.9250000000000056	2.6497701638646998	0.5482715727314743	0.6323315163768032	4.62580615254221	0.6323315163768032	1.9271055737197806	5.1105936484310925	4.62580615254221	5.1105936484310925	0.1977290614702068
59	2.9749999999999996	2.212642923073086	0.47663397419192227	0.4996773469900051	3.5675992327810677	0.4996773469900051	2.2424840159818427	4.438881286367522	3.5675992327810677	4.438881286367522	0.16882302597332227
60	3.025	1.8144887723251548	0.41408611457310224	0.4434123266533505	2.8324428675586777	0.4434123266533505	2.1173525121939094	3.6376233464339696	2.8324428675586786	3.6376233464339696	0.15596852632759117
61	3.0749999999999944	1.4636100247300914	0.3575916364810429	0.38256629045749685	2.267698581062003	0.38256629045749685	1.6415158931796443	2.9338407153066908	2.267698581062003	2.9338407153066908	0.13858662533843083
62	3.125	1.1959579400712597	0.32645531888864804	0.34514131357250993	1.8551895192601335	0.34514131357250993	1.0947794532427384	2.3957643537026825	1.8551895192601335	2.3957643537026825	0.1362978435764051
63	3.1750000000000056	1.023393404794878	0.3418103473187701	0.30986545504598784	1.5723275976663431	0.30986545504598784	0.7890388391377219	2.0242413403519697	1.5723275976663431	2.0242413403519692	0.15844666567300006
64	3.225000000000002	0.8847246878828078	0.3581277262849544	0.3122006835769417	1.3429273701498052	0.3122006835769417	0.5542207176225378	1.710137298138815	1.3429273701498048	1.710137298138815	0.17817628433958066
65	3.274999999999998	0.7983139696814888	0.44235183468297967	0.32826108999098935	1.175935307132355	0.32826108999098935	0.42934148660406846	1.5108016507634066	1.175935307132355	1.5108016507634066	0.19263321524837063
66	3.324999999999994	0.7446146094256411	0.5087640451136819	0.3339977700746308	1.03966515173231	0.3339977700746308	0.4242936788448071	1.346865426300953	1.03966515173231	1.3468654263009525	0.2471583498552268
67	3.375	0.7028911249404104	0.6219637105951125	0.3387817484226408	0.9361496213714928	0.3387817484226408	0.3326563482425378	1.2301688300164546	0.9361496213714928	1.2301688300164546	0.2831631147873023
68	3.425000000000006	0.6688269651958032	0.7164889638134827	0.3504665046495068	0.8272107577105853	0.3504665046495068	0.2919029111832707	1.1002635122469113	0.8272107577105849	1.1002635122469113	0.3515279697810822
69	3.475000000000003	0.6726331564648557	0.8382454217557769	0.38489954148489	0.7673101251957444	0.38489954148489	0.35289865581871	1.035584216697222	0.7673101251957442	1.0355842166972218	0.42326504774467716
70	3.524999999999997	0.6908016591185638	1.002095409911385	0.4945686398054038	0.72634639711508	0.4945686398054038	0.33950301387515003	0.9521634144864904	0.7263463971150799	0.9521634144864902	0.5224718137193155
71	3.574999999999994	0.6965407954747999	1.155675403424427	0.5853966251357747	0.6505713426544779	0.5853966251357747	0.3661878458525078	0.8499589449604065	0.6505713426544779	0.8499589449604065	0.625542907318687
72	3.625	0.7438168928796199	1.3184304690292885	0.6902563484075271	0.6425510575826753	0.6902563484075271	0.42967436599095754	0.8237331381469236	0.6425510575826753	0.8237331381469238	0.7363605712526403
73	3.675000000000007	0.7934999527961663	1.5021628799224052	0.875466884780174	0.5954605447819395	0.875466884780174	0.4784666950863957	0.7761969674773656	0.5954605447819397	0.7761969674773656	0.8765637021210696
74	3.7250000000000045	0.8706364205528981	1.6771689396714935	1.0671838340760262	0.5925790626330092	1.0671838340760262	0.5647293938930766	0.74033702733654	0.5925790626330092	0.74033702733654	1.0543265703410907
75	3.7749999999999955	0.9338008083396819	1.7859442622933037	1.2051922478571435	0.5601130971916073	1.2051922478571435	0.6523103041526787	0.7137751087933931	0.5601130971916073	0.7137751087933931	1.2306218042869288
76	3.824999999999993	1.026972888156365	1.8738224489721276	1.4105026069494573	0.5580381185153491	1.4105026069494573	0.8033811987566485	0.7100569170380683	0.5580381185153491	0.7100569170380683	1.4332027113234576
77	3.875	1.1263529526653338	1.9923431329948997	1.6023814612874292	0.5647474255708542	1.6023814612874292	0.857844190740537	0.696712456913107	0.5647474255708542	0.6967124569131071	1.6714236212388645
78	3.925000000000007	1.2318949454653971	1.9523583920780765	1.7889650862457038	0.5589514283101473	1.7889650862457038	1.0597919751430247	0.7199060280853216	0.5589514283101473	0.7199060280853214	1.9138407718375077
79	3.975000000000006	1.3279120825407946	2.033308763494849	1.9252913584177753	0.5334293488460261	1.9252913584177753	1.1712075871249976	0.7345183545241001	0.5334293488460261	0.7345183545241001	2.1592611339432097
80	4.024999999999994	1.4223741692100382	1.916848049236823	1.9503084109673665	0.5602788490959758	1.9503084109673665	1.3814822615481421	0.7522949447298614	0.5602788490959758	0.7522949447298614	2.4066017319447015
81	4.074999999999993	1.4871210732280213	1.800284459409175	1.9961502372192215	0.5740224775423147	1.9961502372192215	1.5598155836819885	0.7833338268983975	0.5740224775423147	0.7833338268983975	2.556003150901484
82	4.125000000000001	1.5470214198395795	1.7714156945350934	1.9354356662513044	0.583911099309716	1.9354356662513044	1.6193817976750657	0.830445733720084	0.5839110993097159	0.830445733720084	2.7189969219023555
83	4.175000000000008	1.568548413130433	1.7193879208493623	1.916452438998287	0.5898387358844986	1.916452438998287	1.7434051589987636	0.8435593030012382	0.5898387358844986	0.8435593030012382	2.768066754178862
84	4.225000000000007	1.5790670948440928	1.6458600739334777	1.8671521847144497	0.6047047461993071	1.8671521847144497	1.786572992201813	0.90260722359304	0.6047047461993071	0.9026072235930397	2.7636498217707106
85	4.274999999999993	1.5261034218141152	1.5382783132197304	1.7661713966596906	0.59745578472971	1.7661713966596906	1.7409152044227878	0.9347140540885371	0.59745578472971	0.9347140540885371	2.62899340586923
86	4.324999999999992	1.4803102521397513	1.4495489760577078	1.7172507168854683	0.6214812118252167	1.7172507168854683	1.7353270402211038	0.9532821690526775	0.6214812118252167	0.9532821690526774	2.4772941202225187
87	4.375000000000001	1.4064007577578042	1.393052094519333	1.585970742069515	0.6211531803098282	1.585970742069515	1.690842216173829	0.9524797412768261	0.6211531803098282	0.9524797412768261	2.2968983906928115
88	4.425000000000008	1.3341895850299241	1.3305010244520319	1.5136025251388794	0.6274789751082802	1.5136025251388794	1.6199548938012998	0.9639690982268039	0.6274789751082802	0.9639690982268039	2.0931900418639158
89	4.475000000000008	1.2575836199839372	1.3213045606311062	1.437622244061918	0.6392648352976295	1.437622244061918	1.5539399274927288	0.9334360088774883	0.6392648352976296	0.9334360088774885	1.8963320172082363
90	4.524999999999992	1.1815595918062871	1.239841494327188	1.398687994446062	0.6425157443752226	1.398687994446062	1.434336713944688	0.9128169175147994	0.6425157443752226	0.9128169175147994	1.7085382763941126
91	4.574999999999992	1.1118834305591145	1.1939140533316128	1.3413583361206327	0.6554218901021485	1.3413583361206327	1.3472561074321938	0.8999486171762519	0.6554218901021485	0.8999486171762519	1.5223840159080004
92	4.625000000000001	1.0321654297148255	1.126086511528448	1.2620800251756001	0.6575863479085909	1.2620800251756001	1.2244434439079377	0.8451670689466185	0.6575863479085909	0.8451670689466185	1.362062857865853
93	4.675000000000008	0.9737272141809715	1.1458399933084715	1.2015848879679283	0.6622591714432674	1.2015848879679283	1.2263876825080378	0.8134334320263565	0.6622591714432674	0.8134334320263565	1.2102584988902714
94	4.725000000000008	0.9232167328348031	1.030365006144482	1.1488834261233036	0.6806274860933874	1.1488834261233036	1.1308532405281486	0.7905394974814548	0.6806274860933874	0.7905394974814548	1.1008510116978096
95	4.7749999999999915	0.8865703898803016	0.9924222539681236	1.094583368347195	0.7038288755608849	1.094583368347195	1.0696315754343344	0.777836834917521	0.7038288755608846	0.777836834917521	1.0069602042539567
96	4.824999999999992	0.8272834139686637	1.0217575184661283	1.0457337779247202	0.6958648225943503	1.0457337779247202	0.974727163374276	0.752946763382305	0.6958648225943503	0.752946763382305	0.8672766344467724
97	4.875000000000001	0.7991813514345264	0.9539321249833057	0.9945826416729352	0.738213383083672	0.9945826416729352	0.862242626227808	0.747246831236923	0.738213383083672	0.7472468312369229	0.7921250016622737
98	4.925000000000008	0.781244781980318	0.8886364363008752	0.9545760921817671	0.7595894319057883	0.9545760921817671	0.8665090349985628	0.7479061640181669	0.7595894319057882	0.747906164018167	0.738948991970991
99	4.975000000000009	0.7424042177439457	0.8791045558701043	0.9326661802657422	0.7396274837596823	0.9326661802657422	0.8205554117939012	0.7275706970536199	0.7396274837596823	0.7275706970536199	0.6612323483284637
100	5.024999999999991	0.7386200234552031	0.8736001876153625	0.8712620849234491	0.770808691087191	0.8712620849234491	0.8170606134290651	0.7396906698057094	0.770808691087191	0.7396906698057094	0.6354197919379253
101	5.074999999999992	0.7196098274278029	0.8239629256864641	0.859180359788895	0.778451164692553	0.859180359788895	0.820628730741855	0.7158516546075213	0.778451164692553	0.7158516546075213	0.5980212052650447
102	5.125000000000001	0.710440538298242	0.8349371598148398	0.8147074048413527	0.7975018960659216	0.8147074048413527	0.8157291096379935	0.7280259698943489	0.7975018960659216	0.7280259698943489	0.5565920786564007
103	5.175000000000007	0.7082194174122769	0.8032490826720966	0.8090610146574987	0.8117465280576497	0.8090610146574987	0.7779972402527642	0.7435264712358978	0.8117465280576497	0.7435264712358978	0.5385135766225623
104	5.225000000000009	0.7095643030583595	0.8139000020098728	0.8217637701452338	0.8279761469721687	0.8217637701452338	0.8040702918406716	0.7276344655649615	0.8279761469721687	0.7276344655649615	0.5326601984168183
105	5.274999999999991	0.7042921556387632	0.8031730978579412	0.7840774838598777	0.8565636630565673	0.7840774838598777	0.7719257294974736	0.7305711876673243	0.8565636630565673	0.7305711876673243	0.5092780964784533
106	5.324999999999994	0.7059901702014482	0.7828611242559522	0.7794540884153797	0.8572102174879972	0.7794540884153797	0.7612832305989943	0.7334969605214379	0.8572102174879972	0.733496960521438	0.5183540039754309
107	5.375000000000001	0.7025310688073731	0.7954872188072519	0.7598184784964175	0.8767079128900471	0.7598184784964175	0.7471857996363308	0.7194682160197863	0.8767079128900471	0.7194682160197862	0.5092901637381951
108	5.425000000000004	0.7110025520996757	0.8129879656684256	0.7881861793671898	0.8852778780934958	0.7881861793671898	0.7695848396412639	0.7274218029291645	0.8852778780934958	0.7274218029291645	0.5080572977377699
109	5.47500000000001	0.715547376652335	0.8118146092265677	0.7582785333203594	0.900193897077082	0.7582785333203594	0.7090396675203366	0.7335337651255841	0.9001938970770818	0.7335337651255841	0.525405555649413
110	5.52499999999999	0.7209928142476657	0.7841767145015285	0.776440441981783	0.9155526878368515	0.776440441981783	0.7349458893758721	0.7386733661353858	0.9155526878368514	0.7386733661353857	0.5211153169300919
111	5.574999999999997	0.7278341947132074	0.8174895527227829	0.778635486528735	0.920893174220545	0.778635486528735	0.7366730950391625	0.7363967994573377	0.920893174220545	0.7363967994573377	0.5345214325973796
112	5.625000000000001	0.7441202298894276	0.7802908795726782	0.7799516226685164	0.9476123847053937	0.7799516226685164	0.7395800510732339	0.7710630917794714	0.9476123847053937	0.7710630917794714	0.5432452954965821
113	5.675000000000003	0.7629314482220773	0.7962660813665319	0.8285966840842187	0.9416538020413252	0.8285966840842187	0.7176060582595825	0.7884000790558368	0.941653802041325	0.7884000790558368	0.5804843061146722
114	5.72500000000001	0.7805058385136276	0.8400598620919618	0.8299070918288624	0.9319588084089225	0.8299070918288624	0.7290344066341938	0.8059334536592202	0.9319588084089225	0.8059334536592202	0.6218997547482199
115	5.77499999999999	0.8111085306235786	0.8242889846421089	0.8564752003641745	0.9606297944407798	0.8564752003641745	0.7599165531979765	0.8211347355013464	0.9606297944407798	0.8211347355013465	0.6750350650957444
116	5.824999999999999	0.846424136499511	0.8146279659572229	0.8530657515353988	0.9880567236029512	0.8530657515353988	0.7912172981976758	0.8677765089788985	0.988056723602951	0.8677765089788985	0.7278313334368256
117	5.875000000000001	0.880670861241288	0.8552457769104203	0.8970750703629481	0.9818221518931624	0.8970750703629481	0.8011320441168153	0.8971683699022477	0.9818221518931626	0.8971683699022477	0.7980966991049446
118	5.925000000000001	0.9271753647165788	0.8313933160831495	0.9556895216689532	1.0098416938934205	0.9556895216689532	0.8558550539598145	0.9353557020589753	1.0098416938934205	0.9353557020589753	0.8721098787788586
119	5.975000000000011	0.9621026777543882	0.8442972168416266	0.9689272725328137	1.0035350395052036	0.9689272725328137	0.8710573494267067	0.9654695025920448	1.0035350395052036	0.9654695025920448	0.9574955844329849
120	6.024999999999989	1.0106132991782133	0.8330035645476157	0.9980074655123182	1.0512936715227836	0.9980074655123182	0.9169840446085037	1.0010236658525336	1.0512936715227834	1.0010236658525338	1.0331728130082374
121	6.075	1.0595576052990539	0.8315641290178322	1.0579973834565806	1.079317303238674	1.0579973834565806	0.9272565384081315	1.0618076283289606	1.079317303238674	1.0618076283289606	1.1000962264205687
122	6.125000000000001	1.0993150194291852	0.8100314469618819	1.074271659349483	1.1133855056227748	1.074271659349483	0.9785614795512667	1.113099376535186	1.1133855056227746	1.113099376535186	1.1506509579902477
123	6.174999999999999	1.1333275251582828	0.8197693596105838	1.1257752984487381	1.143623298929271	1.1257752984487381	1.0100729609487555	1.1531947818368125	1.143623298929271	1.1531947818368125	1.1815038501068806
124	6.225000000000011	1.158011540279252	0.8016671506119711	1.1358798034154753	1.195298464025796	1.1358798034154753	1.0074856346840837	1.2049938165729346	1.195298464025796	1.2049938165729346	1.178777583285472
125	6.274999999999989	1.1807583624496352	0.8423747278968834	1.143067066042599	1.2307394649072068	1.143067066042599	0.9824979026991477	1.2443701239346643	1.2307394649072065	1.2443701239346643	1.1878083412343257
126	6.325000000000002	1.1865978264332013	0.8425252679309798	1.1451903960284775	1.2569725701112957	1.1451903960284775	1.0027123968974747	1.280048102927239	1.2569725701112957	1.280048102927239	1.1532614661110785
127	6.375000000000001	1.1875704594216687	0.820644865376705	1.116203798223996	1.2799101669270798	1.116203798223996	1.008967938763764	1.3215366975944016	1.2799101669270798	1.3215366975944023	1.1166475328148664
128	6.424999999999996	1.1884719402580082	0.8443265396518659	1.1314027637897346	1.3211747097823214	1.1314027637897346	0.9548404846324763	1.3379728294193751	1.3211747097823214	1.3379728294193751	1.0734154467763788
129	6.475000000000011	1.1810363070251426	0.8607808832076348	1.1045237150974823	1.3358233730063986	1.1045237150974823	0.9757394247187083	1.3446308870998975	1.3358233730063986	1.3446308870998975	1.0349033885770127
130	6.524999999999989	1.1720073165846678	0.8710869397097782	1.0735421676654808	1.343919485797106	1.0735421676654808	0.9774830869044312	1.3496679032284762	1.343919485797106	1.3496679032284762	1.0031290966026303
131	6.575000000000005	1.162256996716439	0.8623583717988187	1.055538565654126	1.343074124117424	1.055538565654126	0.9681357015961976	1.3516157676503575	1.343074124117424	1.3516157676503575	0.9793093631945124
132	6.625000000000001	1.1451783378803482	0.881429463259956	1.018021681692443	1.3293834601819685	1.018021681692443	0.9738768375974312	1.3230246460741002	1.3293834601819685	1.3230246460741	0.9658353834487116
133	6.674999999999995	1.12664687491156	0.8836928966589146	1.0141508311029725	1.3040975053475206	1.0141508311029725	0.9533186456050504	1.314553413666768	1.3040975053475206	1.314553413666768	0.9369650267868369
134	6.725000000000012	1.1116205009374545	0.8822315625283262	1.0085019933233403	1.286391881245904	1.0085019933233403	0.984292249073169	1.2905692488812275	1.286391881245904	1.2905692488812275	0.9187170712159386
135	6.774999999999988	1.0953427292837388	0.9008289112067925	0.9834984387539372	1.2636393922156763	0.9834984387539372	0.9707530660486486	1.2546123942996372	1.2636393922156763	1.2546123942996372	0.9201363969049325
136	6.8250000000000055	1.082539025691957	0.9305413331930122	0.985041834753227	1.2273559040579445	0.985041834753227	1.0001360540014048	1.232471807375648	1.2273559040579445	1.232471807375648	0.9154425050229262
137	6.875000000000001	1.0629138207468094	0.9275023570517744	0.9561177578814811	1.2033003155247604	0.9561177578814811	0.9892752858270142	1.1968504950202863	1.2033003155247604	1.1968504950202863	0.9110780254009451
138	6.924999999999994	1.046161265787888	0.9146049086904324	0.9529932449215647	1.171213588896676	0.9529932449215647	0.9808611624771107	1.157156518836529	1.171213588896676	1.157156518836529	0.9186340052044862
139	6.975000000000012	1.0311400898598801	0.953831277964002	0.9734683318013367	1.1329918140978834	0.9734683318013367	0.9986214119974729	1.1260195567803581	1.1329918140978834	1.1260195567803581	0.9097824978731548
140	7.024999999999988	1.0109287571402892	0.9398669618552065	0.94497848085627	1.0989548340840647	0.94497848085627	1.0116457393169558	1.0789872832628868	1.0989548340840647	1.0789872832628873	0.9184203331954229
141	7.075000000000006	1.0057238502067518	0.9911784542537674	0.927487411217556	1.0757996178298248	0.927487411217556	1.0053320193729258	1.0641336490043365	1.0757996178298248	1.0641336490043365	0.930361013832658
142	7.125000000000001	0.9956990335091731	1.0122050871106205	0.9341805044609822	1.0353375785520043	0.9341805044609822	0.9861968928940736	1.053945067097175	1.0353375785520043	1.0539450670971748	0.935956673822112
143	7.174999999999994	0.9960798103144675	1.0298407336322446	0.9460189124295395	1.0103657134821635	0.9460189124295395	0.9960617907595127	1.0372637605845236	1.0103657134821633	1.0372637605845236	0.9623245502853893
144	7.225000000000012	0.992363849299505	1.0069995481401357	0.9439721106263614	0.994250115429356	0.9439721106263614	1.0047375520140296	1.0164176774651958	0.994250115429356	1.0164176774651958	0.9827756259896541
145	7.274999999999988	0.9951357885700208	1.0120674295271512	0.9630866110440236	0.9739779980110795	0.9630866110440236	0.9938137083533153	1.0141361845935193	0.9739779980110793	1.0141361845935193	1.004619911288226
146	7.325000000000008	0.9918714086209769	0.9918961073522284	0.9740907919923363	0.9503637088273551	0.9740907919923363	1.027706797795159	0.9939367165283061	0.9503637088273552	0.9939367165283061	1.023377505386305
147	7.375000000000001	0.9962348822226802	1.0120428745819565	0.9888535146436992	0.9475468505153833	0.9888535146436992	0.9865839177135721	0.9962149029475035	0.9475468505153831	0.9962149029475036	1.0365782041779064
148	7.424999999999991	1.0033335036217745	0.9918385664055113	0.979572011697316	0.9378267842459338	0.979572011697316	1.033700618187448	0.9981081388119227	0.9378267842459338	0.9981081388119227	1.0645033000102495
149	7.475000000000014	1.0049548240320503	1.014346925191228	0.9930225864230036	0.9225946351398397	0.9930225864230036	0.9843775842196694	0.9907172525021144	0.9225946351398396	0.9907172525021143	1.0878409705891738
150	7.524999999999986	1.0048531789527335	0.9884006634925697	1.0288731494257615	0.9164411522033907	1.0288731494257615	1.0202478655383604	0.9693681689366328	0.9164411522033906	0.9693681689366328	1.0964536704336443
151	7.575000000000009	1.0097106664876774	0.9763309425614703	1.0281500019769767	0.9092841884296382	1.0281500019769767	1.0000891394776048	0.9773411336114479	0.9092841884296382	0.977341133611448	1.1169270880283226
152	7.625000000000001	1.0108992580767777	1.0041865828471608	1.0607747769347968	0.8975829180308433	1.0607747769347968	1.0088022593632813	0.9714706677009	0.8975829180308433	0.9714706677009	1.1185445842105608
153	7.67499999999999	1.0149499344103905	0.9936965939165862	1.0693217702370303	0.8903361119672937	1.0693217702370303	1.00043907951624	0.9724486528106492	0.8903361119672937	0.9724486528106492	1.136965301442209
154	7.725000000000014	1.022355642752588	0.9909480509454193	1.070364199882142	0.9023761104325271	1.070364199882142	1.0008413424324403	0.9783565890528473	0.9023761104325271	0.9783565890528473	1.1466432760273433
155	7.774999999999986	1.0164041909295638	0.9817952024942285	1.0829224167862277	0.8963475896455719	1.0829224167862277	0.9830382060061581	0.9734138073852163	0.8963475896455718	0.9734138073852163	1.1364319422555003
156	7.82500000000001	1.0281471025548525	1.0011948289378494	1.092881905725539	0.9030212859147017	1.092881905725539	0.9971627012779698	0.9742672285657862	0.9030212859147015	0.9742672285657862	1.1599063860266283
157	7.875000000000001	1.0211930726150418	0.993887462248683	1.0796539612985303	0.8919369719553234	1.0796539612985303	0.9867907388156989	0.969447039108747	0.8919369719553234	0.969447039108747	1.1571605666356461
158	7.924999999999988	1.019286517655773	1.0347109426679117	1.0929070239329304	0.8954505402751441	1.0929070239329304	0.973865700581725	0.960500256954927	0.8954505402751441	0.960500256954927	1.1466251688421676
159	7.975000000000014	1.011037994031204	0.9910597732514111	1.0864188965291781	0.8921900840193482	1.0864188965291781	0.989878332786023	0.9535912327776687	0.8921900840193482	0.9535912327776687	1.1345339033681616
160	8.024999999999986	1.0073106937102576	0.9937498872917213	1.0986753408392123	0.8971417969404502	1.0986753408392123	0.9970834997952163	0.9463125813669946	0.8971417969404502	0.9463125813669946	1.118813693972823
161	8.075000000000012	1.009158492251673	1.0193447861316534	1.0927665843575438	0.8969312229909076	1.0927665843575438	1.0051872196576022	0.9453632701614388	0.8969312229909078	0.9453632701614388	1.1222274924528477
162	8.125	1.0046455169744832	1.0110653234790674	1.0757000076352157	0.9071620198922026	1.0757000076352157	0.9996831149484255	0.9465119408124245	0.9071620198922026	0.9465119408124245	1.106168553841956
163	8.174999999999988	0.9993342672719006	1.0069270343752104	1.0844262039534591	0.9142171469543504	1.0844262039534591	0.9966473517783027	0.9467587671751855	0.9142171469543504	0.9467587671751855	1.081474007607659
164	8.225000000000014	1.0016703255919142	1.0356596825301019	1.0749312883867284	0.934775290596191	1.0749312883867284	1.0061464757045169	0.9445178223117339	0.934775290596191	0.9445178223117339	1.0713103669901702
165	8.274999999999984	0.9946030391831604	1.0308633181023223	1.0676238789440187	0.9258958488502977	1.0676238789440187	0.9995110274057794	0.9486576118959874	0.9258958488502977	0.9486576118959874	1.0563715418130295
166	8.325000000000012	0.9946847691789054	1.054296023637167	1.0642086056134827	0.9453195755350502	1.0642086056134827	0.998073097740254	0.9433680359584633	0.9453195755350502	0.9433680359584633	1.0429027497281396
167	8.375	0.9880959172907353	1.0572020955771937	1.0531465287658464	0.9619804476518716	1.0531465287658464	0.9545120831087089	0.9465539897430439	0.9619804476518716	0.9465539897430439	1.0157220643112361
168	8.424999999999986	0.9837288239702537	1.0578479111958068	1.0406834025581053	0.9474506309709411	1.0406834025581053	0.990399709852944	0.94853948085809	0.9474506309709411	0.94853948085809	1.0097509920140038
169	8.475000000000016	0.9740524014852889	1.0252270353484894	1.0347918356782708	0.9579745330297108	1.0347918356782708	0.9881634340705844	0.9253047619032998	0.9579745330297108	0.9253047619032997	0.9960304823418301
170	8.524999999999984	0.9735499430773732	1.0653750447517578	1.0145655320116218	0.9525602022200244	1.0145655320116218	0.9980228999566932	0.9444365882644796	0.9525602022200242	0.9444365882644796	0.9818997417860154
171	8.575000000000014	0.9690711755195394	1.0906511365927423	1.0259069552142277	0.959702927581406	1.0259069552142277	1.012403377361888	0.9346811627825845	0.9597029275814062	0.9346811627825845	0.9595043884908209
172	8.625	0.9601555400863662	1.0988213565323357	1.0387938208373317	0.9499068929812694	1.0387938208373317	1.002142392792786	0.9272811295269989	0.9499068929812694	0.9272811295269989	0.9405853093132476
173	8.674999999999986	0.9534372848135076	1.07820361582395	1.025498729457109	0.9513980840780192	1.025498729457109	0.9919073878078776	0.9185056705565208	0.9513980840780192	0.9185056705565208	0.9338364450807647
174	8.725000000000016	0.954371744928862	1.0969032404782189	1.0110292112390828	0.9609712795808025	1.0110292112390828	0.9942492285141945	0.9291880181842487	0.9609712795808026	0.9291880181842487	0.9219232727221793
175	8.774999999999984	0.9497363154950133	1.079838170830568	1.0206603624756008	0.9542055656727437	1.0206603624756008	1.000516208630388	0.9292519079682936	0.9542055656727437	0.9292519079682936	0.9109116665850675
176	8.825000000000015	0.9495957908239574	1.1031970653306318	1.0189824967502947	0.9636572466223943	1.0189824967502947	0.9729470370026148	0.9178423160232063	0.9636572466223943	0.9178423160232063	0.9132332568197259
177	8.875	0.9501922729004662	1.0987060841466834	1.02606773846941	0.9683386517360267	1.02606773846941	0.9937688868267948	0.9312699274879619	0.9683386517360266	0.9312699274879619	0.8957984291523505
178	8.924999999999985	0.9513280599121603	1.1170205474795452	1.0323242736116607	0.9722081116825224	1.0323242736116607	1.012447264231369	0.9329122748330788	0.9722081116825224	0.9329122748330788	0.8871479874734395
179	8.975000000000016	0.9533075254546037	1.098079494807817	1.0126585049811414	0.9728664495018188	1.0126585049811414	1.027583857337752	0.9449880234928633	0.972866449501819	0.9449880234928633	0.8902759461399147
180	9.024999999999984	0.9574561839095413	1.0759301357430429	1.027695149255788	0.9883427804986984	1.027695149255788	1.0002829164980027	0.950519170876178	0.9883427804986984	0.950519170876178	0.8900119386465923
181	9.075000000000015	0.9610180971288834	1.083006344215791	1.0271550722821696	0.9997703529513551	1.0271550722821696	1.015619862092845	0.9524564399714143	0.9997703529513551	0.9524564399714143	0.8874473842196899
182	9.125	0.967564131260274	1.0896054411190046	1.0404236526917803	0.9959860053238533	1.0404236526917803	1.0056805544450256	0.9674438088421036	0.9959860053238533	0.9674438088421036	0.8959826057989079
183	9.174999999999985	0.9739044840666008	1.0801848177401752	1.0494535532996863	1.0017627113878904	1.0494535532996863	0.9960245084840648	0.9687616689098885	1.0017627113878904	0.9687616689098885	0.9110123948857859
184	9.225000000000016	0.9749119830739782	1.0746879756169079	1.0507219292123053	1.0016041477915043	1.0507219292123053	1.0007716430216602	0.97564513542273	1.0016041477915043	0.97564513542273	0.9086108422581932
185	9.274999999999984	0.9806722293964412	1.0645048915277977	1.0366787760887293	1.0161648147515856	1.0366787760887293	0.9726662325001976	0.9828483446967357	1.016164814751586	0.9828483446967357	0.9204829074929386
186	9.325000000000015	0.9842353924853167	1.070155503480691	1.045651423720521	1.0099878033542078	1.045651423720521	0.9910264600234158	0.977249859009637	1.0099878033542076	0.977249859009637	0.9347349720101279
187	9.375	0.9916234611704059	1.0609693724107632	1.0253065363633425	1.0117497733453162	1.0253065363633425	1.0174900243529488	0.9901078057165396	1.0117497733453162	0.9901078057165396	0.9507223558241686
188	9.424999999999985	0.9924384827970572	1.0353622572576047	1.0267221543871663	1.0122333664967382	1.0267221543871663	1.0120400215374	0.9790747059701873	1.0122333664967382	0.9790747059701873	0.9663187722778307
189	9.475000000000016	0.9970073138453239	1.0196810641424239	1.0238061810177659	1.0184375506495678	1.0238061810177659	0.990984598922656	0.9919889752053482	1.0184375506495678	0.9919889752053482	0.9726379921588184
190	9.524999999999984	0.9981245901640234	1.025213246320131	1.0086489238175556	1.0102107027963698	1.0086489238175556	0.9768217612947495	0.9881091639143615	1.0102107027963698	0.9881091639143615	0.9921745219228513
191	9.575000000000017	1.0060562800017439	1.0219103393107372	1.0070991961023494	1.0089374170380936	1.0070991961023494	0.9936930625263781	0.9979080914236265	1.0089374170380938	0.9979080914236266	1.0093776533895849
192	9.625000000000002	1.0062509832510014	0.9952146433823281	0.9911012285680222	1.0121086118309421	0.9911012285680222	0.9866402012341982	0.9965819192924364	1.0121086118309421	0.9965819192924364	1.019051592554131
193	9.674999999999983	1.010674844837224	0.9827759401361805	0.9755513328749694	1.015091723091884	0.9755513328749694	0.9999773859962078	1.0027066820726644	1.015091723091884	1.0027066820726644	1.0309308144397968
194	9.725000000000016	1.0159019990517284	0.9977798086172817	0.9633325134386509	1.0267677466358067	0.9633325134386509	0.9925588017697785	1.00438551728086	1.0267677466358067	1.00438551728086	1.0398792838319695
195	9.774999999999984	1.0202927649759936	0.9708595136624851	0.9629955740702179	1.024626392074758	0.9629955740702179	1.0020905880432043	1.0174814412452127	1.024626392074758	1.0174814412452124	1.0482316918908612
196	9.825000000000017	1.0217630944199003	0.9554430831802297	0.9625599776545709	1.0235873477720419	0.9625599776545709	0.9999236736448596	1.0232092627530922	1.0235873477720419	1.0232092627530922	1.052197263558891
197	9.875000000000002	1.0224882188697586	0.9706699073263739	0.9636249000606807	1.028659123382117	0.9636249000606807	1.0101879949573753	1.023353352285141	1.028659123382117	1.023353352285141	1.0459546162193951
198	9.924999999999981	1.0287865389155488	0.982055068582075	0.9500718059734602	1.0305693735679542	0.9500718059734602	1.0273873930971817	1.0357564376230473	1.0305693735679542	1.0357564376230473	1.0546739653533905
199	9.975000000000016	1.0292709995088603	0.9665168422877315	0.9592347921867799	1.0290022262650786	0.9592347921867799	1.018623956343427	1.0383879797285278	1.0290022262650786	1.0383879797285278	1.056348212333066
200	10.024999999999984	1.0306229495164962	0.9578611180217438	0.9614926164620587	1.0387153627075667	0.9614926164620587	1.0019731431937986	1.0449957188337582	1.0387153627075667	1.044995718833758	1.0509983721380427
201	10.075000000000019	1.034477237215048	0.9597985599933179	0.9531362297509677	1.0434689677353535	0.9531362297509677	1.0235665780272507	1.0494967903355763	1.0434689677353535	1.049496790335576	1.0549916265164103
202	10.125000000000002	1.029771681455877	0.9598710486020441	0.9530125830535079	1.0372512934931655	0.9530125830535079	1.0120163286504589	1.0502562006859633	1.0372512934931655	1.0502562006859633	1.0459882456362175
203	10.174999999999981	1.0325889560244539	0.9698493155555458	0.9717156067336516	1.0366418031630806	0.9717156067336516	1.0202391773643966	1.0564244896510002	1.0366418031630806	1.0564244896510002	1.041772030246007
204	10.225000000000016	1.0343995189016049	0.9723999898597233	0.955561894797217	1.0431815919090626	0.955561894797217	1.0091563193254376	1.0624632641818588	1.0431815919090628	1.0624632641818588	1.0441097405637272
205	10.274999999999984	1.0349460963647725	0.9740418094082912	0.9633151485635539	1.0486912349268256	0.9633151485635539	1.022337201837199	1.0707546036785596	1.0486912349268254	1.0707546036785596	1.0299871919979382
206	10.325000000000019	1.0306749601923553	0.9538567903458626	0.9541085207349539	1.0413582735940994	0.9541085207349539	1.011553395525655	1.0676993415086444	1.0413582735940994	1.0676993415086444	1.0323604225664105
207	10.375000000000002	1.032322831921626	0.9613390643219317	0.9644803693557641	1.0457653767550172	0.9644803693557641	1.0128963564645084	1.0750642789435845	1.0457653767550172	1.0750642789435843	1.0235508653475123
208	10.424999999999981	1.0315749285038773	0.9796964587772663	0.9629056131282963	1.04419306000537	0.9629056131282963	1.0334271648539717	1.0677397517860443	1.04419306000537	1.0677397517860443	1.0225269429373804
209	10.475000000000014	1.025924518338735	0.9889536016985168	0.975502110924598	1.0400399179322655	0.975502110924598	1.0160522412939752	1.0586665640657498	1.0400399179322652	1.05866656406575	1.0120686434444193
210	10.524999999999986	1.024765823893045	0.9666917728131196	0.9867019824247781	1.0252398050037457	0.9867019824247781	1.0113634756265564	1.0712099911527582	1.0252398050037457	1.0712099911527582	1.0108479583619856
211	10.575000000000019	1.0225687346853947	0.9880001702106598	0.9890080398101166	1.0287756945772661	0.9890080398101166	1.022939649658506	1.0574951787827478	1.0287756945772661	1.0574951787827478	1.0058730577743642
212	10.625000000000002	1.0145590362233543	0.9774871199436086	0.9768215158736079	1.0162823285950666	0.9768215158736079	0.9972650694521945	1.0503422397199496	1.0162823285950666	1.0503422397199496	1.0053283873287726
213	10.67499999999998	1.010505820817785	0.9858725551196347	0.980550388163371	1.0077829274032986	0.980550388163371	0.975039825916619	1.0510008070410677	1.0077829274032986	1.0510008070410677	0.9994897667160515
214	10.725000000000012	1.0099586939664702	1.0001253840722364	0.9846806932945975	1.0115665870289643	0.9846806932945975	1.0031116686938941	1.0483725449909025	1.0115665870289643	1.0483725449909025	0.988699112538616
215	10.774999999999988	1.0074240210462644	0.9977068715271628	0.9693687048954256	0.999648475113676	0.9693687048954256	1.0126849563374123	1.0442313917525792	0.999648475113676	1.0442313917525792	0.9970892566720235
216	10.82500000000002	1.0088693191593427	0.9982216308114463	0.9664346338497528	1.0037362625609965	0.9664346338497528	0.9841144333125968	1.04418910941484	1.003736262560996	1.04418910941484	1.0039634434038347
217	10.875000000000002	1.0049609801114756	0.9927850542984121	0.9997739415886823	0.9941283728944643	0.9997739415886823	0.9808041046579483	1.035716790510073	0.9941283728944643	1.0357167905100733	0.9964955180961558
218	10.92499999999998	0.9995761695147142	0.9933417259186145	0.9655065729831857	0.9888629194042867	0.9655065729831857	1.0138471051408364	1.0326616899359624	0.9888629194042867	1.0326616899359624	0.9912947854313435
219	10.975000000000009	0.9958274713262512	0.9957185489833131	0.977984011146772	0.9827429273300448	0.977984011146772	0.9941144199327716	1.022828329937464	0.9827429273300448	1.0228283299374643	0.990695842689507
220	11.024999999999993	0.99025640863679	0.9690452260012365	0.9667491195694463	0.974803154437879	0.9667491195694463	1.0041933167647914	1.0177933317838566	0.9748031544378793	1.0177933317838566	0.9892756899010239
221	11.07500000000002	0.9895466359062071	0.9924335897152069	0.9663100071287885	0.9709746200328289	0.9663100071287885	1.0247270636662575	1.0091316786850184	0.9709746200328289	1.0091316786850184	0.9900811545395862
222	11.125000000000002	0.986368263820795	0.9667070284809105	0.9560824446850273	0.972622102888088	0.9560824446850273	1.012934809405038	1.0052677628127435	0.972622102888088	1.0052677628127435	0.99083220585775
223	11.17499999999998	0.9889502237149885	0.9855819860872184	0.9784045836942061	0.9758688547050574	0.9784045836942061	1.0242625977860889	1.0003321926817212	0.9758688547050574	1.0003321926817212	0.9885732867252653
224	11.225000000000007	0.9817498798902465	0.9647239293596636	0.9583770614033501	0.9659166293783001	0.9583770614033501	1.023421808848255	0.9886120068757756	0.9659166293783001	0.9886120068757756	0.9924627240788007
225	11.274999999999995	0.9836991068790077	0.9977305660206595	0.9755231236659344	0.9713518398167955	0.9755231236659344	1.0172359621573195	0.983933242519663	0.9713518398167955	0.983933242519663	0.9883949963372429
226	11.32500000000002	0.9829966676389774	1.0052605692325303	0.9775156788236905	0.970091932883225	0.9775156788236905	1.0017453794974733	0.9824787919496153	0.970091932883225	0.9824787919496153	0.9889266542636338
227	11.375000000000002	0.9799947977941548	1.002996456569009	0.9749971758335225	0.9749391032512561	0.9749971758335225	1.0063978506731726	0.9759346332329616	0.9749391032512561	0.9759346332329616	0.9809819702402123
228	11.42499999999998	0.9798666882867679	0.9916051569067055	0.9944011906879977	0.9725756799363771	0.9944011906879977	0.9991708953737324	0.9769506504412235	0.9725756799363771	0.9769506504412235	0.9784144563620181
229	11.475000000000005	0.9826625117691179	0.9738521842040032	0.9810668098780408	0.9737054460547009	0.9810668098780408	0.9600751024083827	0.9803738797285572	0.9737054460547009	0.9803738797285572	0.9971933324863816
230	11.524999999999999	0.9842356358845376	1.0149604488638302	0.9932615173788445	0.9817291616138264	0.9932615173788445	0.9484493851314528	0.9786743399745989	0.9817291616138264	0.9786743399745989	0.9886113999946872
231	11.57500000000002	0.9808112358078093	0.988664847357138	0.9803325018040472	0.9807010478573561	0.9803325018040472	0.9524511916840883	0.9712149929199916	0.9807010478573559	0.9712149929199916	0.9920106045715332
232	11.625000000000002	0.9847443175460592	1.0192585567985066	0.9854209519671351	0.9795589443695877	0.9854209519671351	0.9480883832564662	0.9730773749934372	0.9795589443695877	0.9730773749934372	0.9983523183205328
233	11.674999999999978	0.9812939946967005	1.016532158365711	0.9769986021602883	0.9819599847119649	0.9769986021602883	0.951167912049973	0.9624767141836359	0.9819599847119649	0.9624767141836359	0.9963716197430251
234	11.725000000000001	0.9868701004561053	1.0126438678098149	0.9872672576595961	0.9919209375517585	0.9872672576595961	0.9502564477789691	0.9690585638533468	0.9919209375517585	0.9690585638533468	0.9986859514084203
235	11.774999999999999	0.9860959331077681	1.0190042846088943	0.9857523213632234	0.9978376099840593	0.9857523213632234	0.9531971396523862	0.9599946306255406	0.9978376099840593	0.9599946306255405	0.9976920600634505
236	11.825000000000022	0.9870699198027385	1.0242999415594463	0.977318635688624	0.9946986481872421	0.977318635688624	0.9615814335586919	0.9691967040527857	0.9946986481872421	0.9691967040527857	0.9965072749295892
237	11.875000000000002	0.98579350045173	1.0178999604671286	0.9751956620957516	0.9952309051106291	0.9751956620957516	0.9595145828363862	0.9671724302805228	0.9952309051106291	0.9671724302805228	0.9955993343514801
238	11.924999999999978	0.9944006268428263	1.0569374088532495	0.9762819581062345	1.0108917139953375	0.9762819581062345	0.9763197004790696	0.9761687309877317	1.0108917139953375	0.9761687309877317	0.9944783108971339
239	11.975	0.9906534012121563	1.0494770510729317	0.9779149925261619	1.0032761069985943	0.9779149925261619	0.9669860588987257	0.9662375018009564	1.0032761069985943	0.9662375018009564	0.9985392376839083
240	12.025	0.994573724106403	1.0404708101272953	0.9952991143537184	1.0084905857406774	0.9952991143537184	0.9634896293266388	0.9772230125938727	1.0084905857406772	0.9772230125938727	0.9947186005312874
241	12.075000000000022	0.9938180504027768	1.0394548898917728	0.9929632287991562	1.008548794362587	0.9929632287991562	0.9722389174807532	0.974874549257658	1.008548794362587	0.9748745492576582	0.9936125660134665
242	12.125000000000002	0.9895218442828225	1.0563820130612405	0.9931874711546527	1.0043514751494735	0.9931874711546527	0.9681067950773421	0.9684572674068062	1.0043514751494735	0.9684572674068062	0.9860655813596577
243	12.174999999999978	0.9916816941167135	1.0517061051115195	0.9944245841349154	1.0090817015124942	0.9944245841349154	0.9761031874129433	0.9752052217238024	1.0090817015124942	0.9752052217238024	0.9829537966220283
244	12.224999999999998	0.9922905571671141	1.0436235750703207	1.0109789147214243	1.0054986340071872	1.0109789147214243	0.9749584589129064	0.9833763999313677	1.0054986340071872	0.9833763999313679	0.9774349999224333
245	12.275000000000002	0.9942357068308846	1.0399120574416716	1.0103468382981289	1.0034364135826501	1.0103468382981289	0.9757947147207356	0.9838022584116612	1.0034364135826501	0.9838022584116612	0.98570868073523
246	12.325000000000022	0.99234791404952	1.026969226071323	1.0123063130864058	1.0107163586663537	1.0123063130864058	0.9843584476139496	0.9858989367853767	1.0107163586663537	0.9858989367853767	0.9721645571817696
247	12.375000000000002	0.9939230393779117	1.0256266432689274	1.0005677637604085	1.0084113682834945	1.0005677637604085	0.9977990204300967	0.9908175815516398	1.0084113682834945	0.9908175815516397	0.976997697121152
248	12.424999999999978	0.9897374008040905	1.0093230384879583	1.006507002179143	0.9993382776497888	1.006507002179143	0.9874900656245515	0.9910361854208365	0.9993382776497888	0.9910361854208365	0.9728772707934243
249	12.474999999999998	0.9910469343918098	1.0098014606081922	1.0116982871223135	0.9972341227582736	1.0116982871223135	0.980004040459098	0.9982273700965767	0.9972341227582736	0.9982273700965769	0.9725105410956766
250	12.525000000000004	0.9918918088117973	1.0157825874807107	1.0039106926388175	0.998854018121147	1.0039106926388175	0.9988129625770246	0.9967875557336822	0.998854018121147	0.9967875557336822	0.9736294918127004
251	12.575000000000022	0.9953703755471648	1.0037836582733213	1.0093839931490598	1.0078023228144575	1.0093839931490598	0.9919041600520572	0.9922707274257412	1.0078023228144573	0.9922707274257412	0.982628647840894
252	12.625000000000002	0.9943961343162689	0.9910670689970362	1.002684293066212	1.0039032597656443	1.002684293066212	0.9888446435229329	0.9998894246669611	1.0039032597656443	0.9998894246669611	0.9811644798542443
253	12.674999999999978	0.9938450975630448	1.0023059758039359	1.0103238890828152	1.002506423635908	1.0103238890828152	1.0095220977549284	0.9903860113960021	1.002506423635908	0.9903860113960021	0.9805480318028167
254	12.724999999999996	0.9978158588025003	1.0021346533291575	1.0153930333427739	1.003513524850574	1.0153930333427739	1.0006762315276598	0.9946304102414507	1.003513524850574	0.9946304102414507	0.9890327221997023
255	12.775000000000004	0.9960716699568666	1.0027245879743292	1.013412862526368	1.002158931598036	1.013412862526368	1.0119329475883936	0.9898591941135365	1.002158931598036	0.9898591941135365	0.9870203883925156
256	12.825000000000022	0.998091774194994	1.005950624971967	1.0195251500786338	1.0064074599515176	1.0195251500786338	1.0007296537770947	0.9971141312246458	1.0064074599515176	0.9971141312246455	0.9836831828258377
257	12.875000000000002	0.9971660640636896	1.0047577332245554	1.0227599663926668	1.0040195121521938	1.0227599663926668	1.0136293373397762	0.9829737359664519	1.0040195121521938	0.9829737359664519	0.9909983285354893
258	12.924999999999978	0.999045703558461	1.0021395200547871	1.021127223836282	1.0002246856294454	1.021127223836282	1.0007901400906198	0.9957524548910632	1.0002246856294457	0.9957524548910632	0.9928969098621301
259	12.974999999999993	1.0042737427750081	1.0041863653388916	1.021465843718906	1.0088027278286082	1.021465843718906	1.0162373668659126	0.9963053929116974	1.0088027278286082	0.9963053929116975	0.9996235628559621
260	13.025000000000007	1.0081392470745758	0.9898477900478916	1.0259135814265226	1.0072352978914842	1.0259135814265226	1.0126261846028164	0.9999082476429839	1.0072352978914842	0.9999082476429838	1.0119681420934519
261	13.075000000000022	1.0067877128432607	1.007407864133468	1.012807831492947	1.004645090135595	1.012807831492947	1.0275007659361797	0.9933177167443161	1.004645090135595	0.9933177167443161	1.0139380572193495
262	13.125000000000002	1.0073691714947675	0.9879698804846643	1.0137985474957572	0.9987126119507971	1.0137985474957572	1.0110256266706827	1.0014793014931187	0.9987126119507971	1.0014793014931187	1.0194677685444162
263	13.174999999999976	1.007894496476052	0.988957480630506	1.015394406779177	0.9999032956674992	1.015394406779177	1.0219186072673276	0.9988643708504289	0.9999032956674992	0.9988643708504289	1.019897651135074
264	13.22499999999999	1.01009247450282	1.010646356292925	1.0189318520176804	0.9980769524082591	1.0189318520176804	1.0187477298904632	1.0054295626884497	0.9980769524082591	1.0054295626884495	1.019133158876771
265	13.27500000000001	1.013371854701364	0.9984181909347104	1.0225700311339425	1.0040952439147068	1.0225700311339425	1.0249760782660224	1.0105763430249164	1.0040952439147068	1.0105763430249164	1.0206220466457423
266	13.325000000000024	1.0150450870268322	1.0056907786344973	1.0142453470250465	1.0078792971909485	1.0142453470250465	1.0128246236527638	1.0061744291442103	1.0078792971909485	1.0061744291442103	1.0299821254848336
267	13.375000000000002	1.0135417911211164	1.0080265030161113	1.0143270436921445	1.0071384268065366	1.0143270436921445	1.002746049878102	1.0108347440031427	1.0071384268065366	1.0108347440031427	1.023188604140113
268	13.424999999999976	1.0145885800001537	1.0069047315855588	1.0175062365082026	1.003640897485777	1.0175062365082026	1.0067260545363002	1.0126104853585314	1.003640897485777	1.0126104853585314	1.026482971462927
269	13.474999999999989	1.013992120422481	1.00736800288194	1.0097031575834563	1.0006522161960607	1.0097031575834563	1.009259773779371	1.0137172589564423	1.0006522161960607	1.0137172589564423	1.0280734353543213
270	13.525000000000011	1.0122378756780555	0.9943001578877879	1.016628487094369	1.000825546081669	1.016628487094369	1.0093813158538623	1.0102967480105576	1.000825546081669	1.0102967480105576	1.0248427302542558
271	13.575000000000024	1.0118540291152938	0.9928724172929584	1.0033865546541425	1.0015633275106244	1.0033865546541425	1.0123279401662852	1.0035321798253496	1.0015633275106246	1.0035321798253496	1.032414893781967
272	13.625000000000002	1.014055590238139	0.9829387861631952	1.0110120128637208	1.0003898671481974	1.0110120128637208	1.035615839766035	1.0176906074752772	1.0003898671481974	1.0176906074752772	1.0245831484077241
273	13.674999999999976	1.0144801718820744	0.983226246757094	0.9976339639581004	1.0002399813323064	0.9976339639581004	1.015715362039044	1.0175292419735138	1.0002399813323064	1.0175292419735138	1.0336268523792909
274	13.724999999999989	1.0120238789789489	0.9974444677476514	1.0067043355498109	0.9974216742269083	1.0067043355498109	1.0012053986703748	1.012134891867015	0.9974216742269084	1.012134891867015	1.029382749013831
275	13.775000000000011	1.0099172745415728	0.9926491887640515	1.0051796381463523	0.9956021885733343	1.0051796381463523	1.0271574240832548	1.009167885015211	0.9956021885733343	1.009167885015211	1.0234893683814563
276	13.825000000000024	1.010402247361868	0.997613161734309	1.0006740139166266	0.998343273264036	1.0006740139166266	1.0007582575546727	1.015630067790964	0.998343273264036	1.0156300677909638	1.0225694970688952
277	13.875000000000002	1.002879875884191	0.9785595845664511	0.9984374473526582	0.9909602484757155	0.9984374473526582	1.003706614346478	1.0088586887404347	0.9909602484757155	1.0088586887404347	1.0128130731129392
278	13.924999999999976	1.0049637245065444	0.9872667160558053	0.9899792914223373	0.992082921298424	0.9899792914223373	1.0049261352787395	1.0066754695967481	0.992082921298424	1.0066754695967481	1.0215315252163923
279	13.974999999999987	1.0019843647248872	0.9968687098677245	0.9834027103133555	0.9940216128190866	0.9834027103133555	1.0036291912766533	1.0029366541567144	0.9940216128190866	1.0029366541567144	1.0140941966446197
280	14.025000000000013	1.0051258569053365	0.9966496694767385	0.9869904135222195	0.9971626469116114	0.9869904135222195	1.0047263354726075	1.0111767538557952	0.9971626469116114	1.0111767538557952	1.0138791626403587
281	14.075000000000024	1.0009487466483502	0.9913151829012824	0.975113857966192	1.0015778281946133	0.975113857966192	1.0088169486338379	1.0007867267094885	1.0015778281946133	1.0007867267094885	1.009124719622572
282	14.125000000000002	1.0005171682432557	0.978983043081637	0.9904966928518875	1.0013754778217219	0.9904966928518875	1.0071215422865003	1.001106467313071	1.0013754778217219	1.001106467313071	1.0049543936288106
283	14.174999999999976	0.998177821224033	0.9899856020047857	0.9844562992252547	0.9992705568171771	0.9844562992252547	1.0033948290353407	0.9968985660595816	0.9992705568171771	0.9968985660595816	1.0031939577459579
284	14.224999999999987	1.0001140270652653	0.972534796457292	0.984629812744439	1.0059340168712732	0.984629812744439	1.0039924484672835	0.9995151705083576	1.005934016871273	0.9995151705083576	1.0046841985216015
285	14.275000000000013	0.9964473788035478	0.9758479330891486	0.9800621211942567	1.0038512130475938	0.9800621211942567	1.0076123759314026	0.9955703334210553	1.0038512130475938	0.9955703334210553	0.9979787419231247
286	14.325000000000024	0.9942928180425215	0.9650197364064309	0.9783850086663964	1.001030121626627	0.9783850086663964	1.0010615077845768	0.9969499210932519	1.001030121626627	0.996949921093252	0.9954684944380578
287	14.375000000000002	0.9973028569291763	0.9867332459358551	0.9796684540723501	1.0068159557478482	0.9796684540723501	1.0072003635404208	0.9983278161118431	1.006815955747848	0.9983278161118431	0.9946229561434218
288	14.424999999999976	0.9962018631059234	0.9757260815489868	0.9846249262707377	1.0070087449650438	0.9846249262707377	0.992388845868556	1.0023452344557893	1.0070087449650438	1.0023452344557893	0.9902324881330817
289	14.474999999999984	0.996564694203802	0.9993773794928467	0.9780393634699435	1.0014164023925138	0.9780393634699435	0.9937931207977774	1.0055559262692255	1.0014164023925138	1.0055559262692255	0.9914118699340445
290	14.525000000000016	0.9947305771677399	0.9892016579807269	0.9776519832373043	1.0063175636357373	0.9776519832373043	0.9924070743192099	0.9962637498502737	1.0063175636357373	0.9962637498502737	0.9909559874307408
291	14.575000000000024	0.9955082801862045	1.0017292243875175	0.9733812575351467	0.9967973855910977	0.9733812575351467	1.0001122280608228	1.0077323232503728	0.9967973855910977	1.0077323232503728	0.9900464259271463
292	14.625000000000002	0.9968097375107888	1.0134604081093967	0.9826962588486735	1.002690446557437	0.9826962588486735	0.9933859224580276	1.0053603531490691	1.002690446557437	1.0053603531490691	0.9876646940473871
293	14.674999999999972	0.995663055059444	1.007662732174628	0.9734941131151851	0.9951118083538139	0.9734941131151851	0.9997374069660924	1.0155083056829524	0.9951118083538139	1.0155083056829524	0.9847500687038115
294	14.724999999999984	0.9937339377320273	1.0261786707822116	0.9809788866050521	0.9948705179742869	0.9809788866050521	0.9938506761845284	0.9995736718590955	0.9948705179742869	0.9995736718590955	0.9870246671567666
295	14.775000000000016	0.9926749754370757	1.020572711797283	0.9826853943104215	0.9859553574679509	0.9826853943104215	0.9791695692613486	1.008230444841797	0.9859553574679509	1.0082304448417967	0.9865001874196109
296	14.825000000000028	0.9929462799263945	1.0192192558672573	0.9863735136029901	0.986974261007972	0.9863735136029901	0.9957754546972224	1.0123326392735594	0.986974261007972	1.0123326392735594	0.9796617486930194
297	14.875000000000002	0.9949835143941279	1.0256230585279085	0.9944046469975787	0.9861913182142296	0.9944046469975787	0.9929734999266461	1.007585754088162	0.9861913182142296	1.0075857540881623	0.9875399924031082
298	14.924999999999972	0.9945938853643255	1.0139920225929047	0.9938249442992477	0.9897818908492162	0.9938249442992477	1.0052698214670932	1.0122090312025454	0.9897818908492162	1.0122090312025454	0.9797855737136466
299	14.974999999999982	0.9942463626811531	1.024033662887131	1.0052934591279428	0.9889562138073528	1.0052934591279428	1.0007220939708485	1.0054131283728927	0.9889562138073529	1.0054131283728927	0.9802079133245197
