# Supplementary material for: Full-cycle device-scale simulations of memory materials with a tailored atomic-cluster-expansion potential
Source: Nat Commun. 2025 Sep 30;16:8688. doi: 10.1038/s41467-025-63732-4 (PMC12484596; doi:10.1038/s41467-025-63732-4)
Supplement: Supplementary file 4 — Source Data [file 41467_2025_63732_MOESM4_ESM.zip › Figure S7/Figure S7a - RDF/rdf_ace_326_300K.csv]

	distance	total	Ge-Ge	Ge-Sb	Ge-Te	Sb-Ge	Sb-Sb	Sb-Te	Te-Ge	Te-Sb	Te-Te
0	0.024999999999999953	0.0	0.0	0.0	0.0	0.0	0.0	0.0	0.0	0.0	0.0
1	0.07500000000000012	0.0	0.0	0.0	0.0	0.0	0.0	0.0	0.0	0.0	0.0
2	0.125	0.0	0.0	0.0	0.0	0.0	0.0	0.0	0.0	0.0	0.0
3	0.17500000000000032	0.0	0.0	0.0	0.0	0.0	0.0	0.0	0.0	0.0	0.0
4	0.2250000000000002	0.0	0.0	0.0	0.0	0.0	0.0	0.0	0.0	0.0	0.0
5	0.2749999999999995	0.0	0.0	0.0	0.0	0.0	0.0	0.0	0.0	0.0	0.0
6	0.32499999999999957	0.0	0.0	0.0	0.0	0.0	0.0	0.0	0.0	0.0	0.0
7	0.37500000000000006	0.0	0.0	0.0	0.0	0.0	0.0	0.0	0.0	0.0	0.0
8	0.42499999999999966	0.0	0.0	0.0	0.0	0.0	0.0	0.0	0.0	0.0	0.0
9	0.47500000000000087	0.0	0.0	0.0	0.0	0.0	0.0	0.0	0.0	0.0	0.0
10	0.524999999999999	0.0	0.0	0.0	0.0	0.0	0.0	0.0	0.0	0.0	0.0
11	0.575000000000001	0.0	0.0	0.0	0.0	0.0	0.0	0.0	0.0	0.0	0.0
12	0.6250000000000001	0.0	0.0	0.0	0.0	0.0	0.0	0.0	0.0	0.0	0.0
13	0.6749999999999987	0.0	0.0	0.0	0.0	0.0	0.0	0.0	0.0	0.0	0.0
14	0.7250000000000003	0.0	0.0	0.0	0.0	0.0	0.0	0.0	0.0	0.0	0.0
15	0.7750000000000001	0.0	0.0	0.0	0.0	0.0	0.0	0.0	0.0	0.0	0.0
16	0.8250000000000015	0.0	0.0	0.0	0.0	0.0	0.0	0.0	0.0	0.0	0.0
17	0.8750000000000001	0.0	0.0	0.0	0.0	0.0	0.0	0.0	0.0	0.0	0.0
18	0.9249999999999983	0.0	0.0	0.0	0.0	0.0	0.0	0.0	0.0	0.0	0.0
19	0.9749999999999988	0.0	0.0	0.0	0.0	0.0	0.0	0.0	0.0	0.0	0.0
20	1.0250000000000015	0.0	0.0	0.0	0.0	0.0	0.0	0.0	0.0	0.0	0.0
21	1.075000000000002	0.0	0.0	0.0	0.0	0.0	0.0	0.0	0.0	0.0	0.0
22	1.125	0.0	0.0	0.0	0.0	0.0	0.0	0.0	0.0	0.0	0.0
23	1.174999999999998	0.0	0.0	0.0	0.0	0.0	0.0	0.0	0.0	0.0	0.0
24	1.2249999999999979	0.0	0.0	0.0	0.0	0.0	0.0	0.0	0.0	0.0	0.0
25	1.2750000000000024	0.0	0.0	0.0	0.0	0.0	0.0	0.0	0.0	0.0	0.0
26	1.3250000000000015	0.0	0.0	0.0	0.0	0.0	0.0	0.0	0.0	0.0	0.0
27	1.375	0.0	0.0	0.0	0.0	0.0	0.0	0.0	0.0	0.0	0.0
28	1.4249999999999994	0.0	0.0	0.0	0.0	0.0	0.0	0.0	0.0	0.0	0.0
29	1.4749999999999972	0.0	0.0	0.0	0.0	0.0	0.0	0.0	0.0	0.0	0.0
30	1.5250000000000028	0.0	0.0	0.0	0.0	0.0	0.0	0.0	0.0	0.0	0.0
31	1.5749999999999995	0.0	0.0	0.0	0.0	0.0	0.0	0.0	0.0	0.0	0.0
32	1.625	0.0	0.0	0.0	0.0	0.0	0.0	0.0	0.0	0.0	0.0
33	1.6750000000000012	0.0	0.0	0.0	0.0	0.0	0.0	0.0	0.0	0.0	0.0
34	1.724999999999997	0.0	0.0	0.0	0.0	0.0	0.0	0.0	0.0	0.0	0.0
35	1.775000000000003	0.0	0.0	0.0	0.0	0.0	0.0	0.0	0.0	0.0	0.0
36	1.824999999999998	0.0	0.0	0.0	0.0	0.0	0.0	0.0	0.0	0.0	0.0
37	1.875	0.0	0.0	0.0	0.0	0.0	0.0	0.0	0.0	0.0	0.0
38	1.9250000000000025	0.0	0.0	0.0	0.0	0.0	0.0	0.0	0.0	0.0	0.0
39	1.9749999999999965	0.0	0.0	0.0	0.0	0.0	0.0	0.0	0.0	0.0	0.0
40	2.0250000000000035	0.0	0.0	0.0	0.0	0.0	0.0	0.0	0.0	0.0	0.0
41	2.074999999999997	0.0	0.0	0.0	0.0	0.0	0.0	0.0	0.0	0.0	0.0
42	2.125	0.0	0.0	0.0	0.0	0.0	0.0	0.0	0.0	0.0	0.0
43	2.175000000000004	0.0	0.0	0.0	0.0	0.0	0.0	0.0	0.0	0.0	0.0
44	2.224999999999996	0.0	0.0	0.0	0.0	0.0	0.0	0.0	0.0	0.0	0.0
45	2.275000000000004	0.0	0.0	0.0	0.0	0.0	0.0	0.0	0.0	0.0	0.0
46	2.324999999999996	0.0	0.0	0.0	0.0	0.0	0.0	0.0	0.0	0.0	0.0
47	2.375	8.965017488114355e-05	0.001205296795624263	0.0	0.0	0.0	0.0	0.0	0.0	0.0	0.0
48	2.4250000000000043	0.0003439660103559401	0.004624431917007638	0.0	0.0	0.0	0.0	0.0	0.0	0.0	0.0
49	2.474999999999996	0.0042927201409419516	0.044394798038801406	0.0	0.0033296098529101053	0.0	0.0	0.0	0.0033296098529101053	0.0	0.0
50	2.525000000000004	0.026094762659846008	0.13969202395177963	0.0007997634959071352	0.052517802897901845	0.0007997634959071352	0.0	0.0	0.052517802897901845	0.0	0.0
51	2.5749999999999953	0.12812550166323805	0.3352871510786602	0.008459079499690969	0.34400256632076615	0.008459079499690969	0.0	0.0	0.34400256632076615	0.0	0.0
52	2.625	0.439518314215901	0.609753075090196	0.06289928565857607	1.2969586038933054	0.06289928565857607	0.0	0.007399915959832474	1.2969586038933054	0.007399915959832474	0.0019733109226219934
53	2.675000000000005	1.0119216352112879	0.8418035929298396	0.22303994744952577	3.0494002612960713	0.22303994744952577	0.0	0.08800457990420586	3.0494002612960713	0.08800457990420586	0.00831352306787369
54	2.724999999999998	1.7098630663122967	0.9155710929840329	0.49372171189163994	4.9704065710370715	0.49372171189164	0.006180104877642224	0.5163820964429949	4.9704065710370715	0.5163820964429949	0.03822509313208337
55	2.7750000000000017	2.335563659028272	0.8484435129539015	0.8521957345252386	6.166003636285177	0.8521957345252386	0.14501232778634615	1.6169867783299394	6.166003636285177	1.6169867783299399	0.09380553928340493
56	2.824999999999995	2.7206825105985724	0.8084538639544852	1.0261145196345387	6.253164883974612	1.0261145196345387	0.5481981680239314	3.2351997946260833	6.253164883974612	3.2351997946260824	0.12948892236151915
57	2.875	2.7288619895450794	0.7542580629887534	0.9154735268336782	5.409148949541754	0.9154735268336782	1.4398350482680626	4.416357802292656	5.409148949541754	4.416357802292655	0.1649168392903436
58	2.9250000000000056	2.4805635992284936	0.5792986045567687	0.8546442375868382	4.315536209460456	0.8546442375868382	2.2206446508009474	4.731236596989619	4.315536209460456	4.731236596989619	0.19131157619621697
59	2.9749999999999996	2.1420306794138817	0.5561496566176869	0.7455017151208078	3.3797229995907014	0.7455017151208078	2.5199571112352497	4.465808767201657	3.3797229995907014	4.465808767201657	0.17514105208402295
60	3.025	1.7794104949799747	0.41829725957507624	0.6207590770425864	2.641662355984341	0.6207590770425863	2.2919049226895485	3.906212863616275	2.641662355984341	3.906212863616275	0.16884201108070335
61	3.0749999999999944	1.4742940288138215	0.41990428673615354	0.5371035996436758	2.139965981846706	0.5371035996436758	1.7116132783825575	3.2714246859822884	2.139965981846706	3.2714246859822884	0.16016041073712017
62	3.125	1.2330508156107391	0.36758847316823856	0.5116998632171502	1.7528331028775248	0.5116998632171502	1.235911812484689	2.7715335448537086	1.7528331028775248	2.7715335448537086	0.14411139004891171
63	3.1750000000000056	1.0420205609225526	0.37633536722708405	0.42641225076939776	1.4761721057675279	0.42641225076939776	0.8634468707750446	2.303283729393181	1.4761721057675279	2.303283729393181	0.15849249336624513
64	3.225000000000002	0.9000768952134369	0.3765230918611093	0.420646891688583	1.2274587426079824	0.4206468916885831	0.6780357240155125	1.9488011590467567	1.2274587426079824	1.9488011590467567	0.1889152318539247
65	3.274999999999998	0.8010446860197442	0.3815950364204446	0.4278681886774089	1.0680857746984203	0.4278681886774087	0.5433925996203086	1.667022003997038	1.0680857746984203	1.6670220039970385	0.214567973136745
66	3.324999999999994	0.7474032435222315	0.4815124813071312	0.3920360240527411	0.9642548795524681	0.3920360240527411	0.4967327034174142	1.479128857808401	0.9642548795524681	1.479128857808401	0.25551524391202207
67	3.375	0.6915486399914039	0.5413636101170293	0.4239288909433515	0.8471116909135539	0.4239288909433515	0.4176617267688984	1.291035819937303	0.8471116909135539	1.2910358199373033	0.2935121888368788
68	3.425000000000006	0.6657286017984861	0.6369511086544849	0.44250425064394855	0.7648919250652928	0.44250425064394855	0.40425240972384285	1.1338628072738108	0.7648919250652928	1.1338628072738106	0.3651312087828258
69	3.475000000000003	0.6562570913820303	0.7533144065157011	0.4632207981769756	0.7098214783368239	0.4632207981769755	0.4142384712959098	1.000337348114179	0.7098214783368239	1.0003373481141793	0.44027792667808524
70	3.524999999999997	0.673341925339166	0.8541116564251514	0.5716419942666087	0.6563144983228497	0.5716419942666087	0.4579701834899751	0.9227114315207965	0.6563144983228497	0.9227114315207965	0.5367607526925514
71	3.574999999999994	0.6947207686602226	1.0149776260207317	0.653910506701251	0.6169393615186292	0.6539105067012508	0.3818135173356291	0.8246693211418449	0.6169393615186292	0.8246693211418449	0.6541764861629956
72	3.625	0.7455355900967198	1.16411766894264	0.8090617799151343	0.5943467431990477	0.8090617799151343	0.4470211848739738	0.7743322694583458	0.5943467431990477	0.7743322694583458	0.7848740016826596
73	3.675000000000007	0.7945822668379767	1.3581815584530634	0.9767278609297838	0.5645665744273947	0.9767278609297838	0.41455245121797546	0.6979054700149615	0.5645665744273947	0.6979054700149616	0.9296596712650831
74	3.7250000000000045	0.8550309863845365	1.4718993841078898	1.147655237159356	0.5377528542138512	1.147655237159356	0.4575186584256792	0.6765396386840776	0.5377528542138512	0.6765396386840776	1.0837128704396224
75	3.7749999999999955	0.9459084996307469	1.6096894116323657	1.3364381933417795	0.5428050172153893	1.3364381933417795	0.5120329463646818	0.6501494504155322	0.5428050172153893	0.6501494504155322	1.2982712837595067
76	3.824999999999993	1.021403938027631	1.704037378432111	1.534539796271459	0.5306819433240991	1.5345397962714589	0.6043361359833544	0.6454616631148629	0.5306819433240991	0.6454616631148631	1.4673913367177527
77	3.875	1.1159171313049676	1.754072125707051	1.7352817299360561	0.5222824463095207	1.7352817299360561	0.6774730041531173	0.645042592174861	0.5222824463095207	0.645042592174861	1.7061905750375843
78	3.925000000000007	1.2174918068127143	1.7551234378808132	1.8707488692926235	0.5443662963605689	1.8707488692926235	0.7755068295740654	0.6685974373621903	0.5443662963605689	0.6685974373621903	1.9534960768869538
79	3.975000000000006	1.297184456028204	1.705653947259003	1.943386996164299	0.5396862924696275	1.943386996164299	0.9952516599419964	0.6912545575861726	0.5396862924696275	0.6912545575861726	2.1746657541490917
80	4.024999999999994	1.3952903096311866	1.6039491602601483	2.064423575774393	0.5775601862396728	2.064423575774393	1.1765231477732407	0.7343040405979054	0.5775601862396728	0.7343040405979054	2.4027762734352383
81	4.074999999999993	1.4612081329038031	1.5578701513752276	2.084086343768134	0.5681824711093225	2.084086343768134	1.3329923115216546	0.7626091696991548	0.5681824711093225	0.7626091696991548	2.6024210643045427
82	4.125000000000001	1.5022007659024412	1.5323198063931625	2.08061859500412	0.5889542098105663	2.08061859500412	1.4923636184819984	0.7804941856097115	0.5889542098105663	0.7804941856097115	2.697342355412946
83	4.175000000000008	1.5254460073457556	1.4424010387450172	2.0658942946763075	0.611791787255695	2.0658942946763075	1.606026575725422	0.8347535216452624	0.611791787255695	0.8347535216452624	2.7312203011228497
84	4.225000000000007	1.5156461252394253	1.3623782919691068	1.9735822517223696	0.6126322288600248	1.9735822517223696	1.671931816374445	0.8221116978516397	0.6126322288600248	0.8221116978516397	2.749322812574501
85	4.274999999999993	1.4940140408266296	1.2693140978837913	1.873279935490572	0.6322389535033716	1.873279935490572	1.7360065175189663	0.8628415550349411	0.6322389535033716	0.8628415550349411	2.6794357532262625
86	4.324999999999992	1.4426116900280246	1.2248703172934696	1.774608108066875	0.6532338806396706	1.7746081080668756	1.7517099389305282	0.8751734763362056	0.6532338806396706	0.8751734763362055	2.519707262503556
87	4.375000000000001	1.3917551767582665	1.1568956467066218	1.6921863251183122	0.6864294864171161	1.6921863251183122	1.747864370135589	0.8727333754860824	0.6864294864171161	0.8727333754860824	2.362098879520736
88	4.425000000000008	1.3187457091708603	1.1274268872242708	1.5877552505558312	0.6960046798401759	1.5877552505558312	1.6140572483098312	0.8881481518813621	0.6960046798401759	0.8881481518813621	2.1538992418152016
89	4.475000000000008	1.2587344686164816	1.10610855824618	1.4990011699804933	0.7066804677683929	1.4990011699804933	1.553746414000505	0.8841993481836703	0.7066804677683929	0.8841993481836703	1.9857670218483456
90	4.524999999999992	1.1771317819204754	1.0114061337830322	1.4304457072676635	0.7164680187689882	1.4304457072676637	1.4359244338623527	0.8469613249333784	0.7164680187689882	0.8469613249333784	1.7861478808773399
91	4.574999999999992	1.1049854845121583	1.0232018206863434	1.2933758252437604	0.730371204385156	1.2933758252437604	1.3389326682124136	0.8496229403913383	0.730371204385156	0.8496229403913383	1.5814964649100423
92	4.625000000000001	1.0458799163974222	0.9640109708620618	1.2553120110186993	0.7415224513752686	1.255312011018699	1.2815338722439287	0.8561437690037329	0.7415224513752686	0.8561437690037329	1.4012009116536106
93	4.675000000000008	0.9965101883717741	0.9774084301712999	1.2052733808716427	0.7493101706477145	1.2052733808716427	1.2948639689968289	0.8389785283806477	0.7493101706477145	0.8389785283806477	1.250768601403963
94	4.725000000000008	0.9313171236798367	0.9090210226791992	1.1063562396628246	0.760867345113561	1.1063562396628246	1.0949363775688647	0.8065848596963806	0.760867345113561	0.8065848596963806	1.1139694810587977
95	4.7749999999999915	0.8937507194491439	0.9011166410932521	1.054458544694246	0.7783387532804963	1.054458544694246	1.0204653954273264	0.811810077887617	0.7783387532804963	0.811810077887617	0.994299616057395
96	4.824999999999992	0.8496266352470937	0.8691038526868401	1.0384126425373756	0.7876253664974487	1.0384126425373754	0.9757705805745645	0.7885014792521733	0.7876253664974487	0.7885014792521733	0.8705640406113808
97	4.875000000000001	0.8207124107621907	0.850223349923697	1.0157193822019135	0.7925786645234199	1.0157193822019135	0.9249611864538337	0.7822798621690269	0.7925786645234199	0.7822798621690269	0.7905046001603823
98	4.925000000000008	0.7935001135570139	0.8263205421460136	0.9861608708972902	0.7921941764722419	0.9861608708972902	0.9050143997469271	0.7804566687713042	0.7921941764722419	0.7804566687713042	0.7186858446615938
99	4.975000000000009	0.7716237247020454	0.8449553797336891	0.94851460540326	0.7986696250246103	0.9485146054032598	0.8300532895677096	0.7781363302797812	0.7986696250246103	0.7781363302797812	0.6564473727953782
100	5.024999999999991	0.7601296786164717	0.851649207362906	0.9258958937145725	0.8146268342954383	0.9258958937145725	0.8178578777631451	0.7667670029300396	0.8146268342954383	0.7667670029300396	0.6166581084928532
101	5.074999999999992	0.7431640398036737	0.8059135694583727	0.9318953090666297	0.8231378932078515	0.9318953090666297	0.7549005339857786	0.7589591390072066	0.8231378932078515	0.7589591390072066	0.5727582598533589
102	5.125000000000001	0.7312755521009489	0.8233978998215739	0.9064236390129508	0.8230743388738284	0.9064236390129508	0.7140342994837507	0.7715957920875935	0.8230743388738284	0.7715957920875934	0.5330990175047253
103	5.175000000000007	0.7201398587890726	0.8080715596507321	0.8672869826128852	0.8228595484504981	0.8672869826128852	0.6911639400405649	0.7648500129870385	0.8228595484504981	0.7648500129870385	0.5198009796999292
104	5.225000000000009	0.7129435315708144	0.8041358260412104	0.8873759622611773	0.8233738231182257	0.8873759622611773	0.6415778636849392	0.7619554279192746	0.8233738231182257	0.7619554279192746	0.49682594393069507
105	5.274999999999991	0.7106508953468332	0.7811451249926342	0.8532245156316165	0.838503216357045	0.8532245156316165	0.6173783060916915	0.7672790049290339	0.838503216357045	0.7672790049290339	0.4902620248037912
106	5.324999999999994	0.7067310110869637	0.8058669916889784	0.8392549650875774	0.8451293302456788	0.8392549650875774	0.5777857730504361	0.7657954293604986	0.8451293302456788	0.7657954293604986	0.4743250152659093
107	5.375000000000001	0.7104650064527246	0.7820014212650135	0.8424223857277855	0.8638962435943017	0.8424223857277855	0.6131521826981623	0.7612335532461636	0.8638962435943017	0.7612335532461636	0.4721307106268233
108	5.425000000000004	0.7091994818881041	0.7563335851676869	0.8470635838160093	0.8711465942783589	0.8470635838160093	0.6206139818426974	0.7757674773033711	0.8711465942783589	0.7757674773033711	0.45497831276351824
109	5.47500000000001	0.7140866143681412	0.7639027745758514	0.8331938368184058	0.8813913842047977	0.8331938368184058	0.6088200779855193	0.7736556900469806	0.8813913842047977	0.7736556900469804	0.46660896169720034
110	5.52499999999999	0.7210835959686236	0.7463528046218911	0.8277032557971069	0.9038196601479065	0.8277032557971069	0.602861967744048	0.7727457641407497	0.9038196601479065	0.7727457641407497	0.47518463403784106
111	5.574999999999997	0.7350375557716354	0.7562127493128301	0.8767430428827951	0.9035397052463533	0.8767430428827951	0.6058780047466624	0.7858531391108885	0.9035397052463533	0.7858531391108885	0.4944804512067259
112	5.625000000000001	0.7462259884838458	0.775919819552688	0.8597754577638312	0.9217136709973016	0.8597754577638312	0.5999895087637755	0.7913640834769063	0.9217136709973016	0.7913640834769063	0.5116214595278185
113	5.675000000000003	0.76832322183928	0.7753961802258893	0.8595751148474718	0.9478178601059593	0.8595751148474718	0.6307878536659289	0.8049511666761003	0.9478178601059593	0.8049511666761003	0.5475061239901564
114	5.72500000000001	0.7915746790206195	0.8071323574604911	0.8758972961647189	0.9658725364753045	0.8758972961647187	0.6272855946955858	0.8131220636598413	0.9658725364753045	0.8131220636598413	0.5891692825179023
115	5.77499999999999	0.8207174213502821	0.8164565929979303	0.8990196192561474	0.9803594895697991	0.8990196192561474	0.6632563109410152	0.8400787921773649	0.9803594895697991	0.8400787921773649	0.6406279259665407
116	5.824999999999999	0.8556179069363837	0.8459817085848614	0.9060440053987677	0.9874962944891863	0.906044005398768	0.7145860417434303	0.8672715135439195	0.9874962944891863	0.8672715135439195	0.7172410056559719
117	5.875000000000001	0.8956923366697344	0.828885682230756	0.9404740232439983	1.0070527686323048	0.9404740232439983	0.7038043114568657	0.8908354320077456	1.0070527686323048	0.8908354320077456	0.8106651675904647
118	5.925000000000001	0.9394405031066755	0.880027626451799	0.9583663533223427	1.029975115399929	0.9583663533223427	0.7647467187393353	0.9231429764383371	1.029975115399929	0.9231429764383371	0.8877259315027359
119	5.975000000000011	0.9893107379052057	0.9057341908350847	0.9633899995557164	1.0584197222694904	0.9633899995557164	0.7905654036383826	0.9726025503298216	1.0584197222694904	0.9726025503298219	0.9829577430604062
120	6.024999999999989	1.0271499009197058	0.9048106682648198	0.9615135102886605	1.088357440133899	0.9615135102886605	0.8246962481964534	1.012222988333102	1.088357440133899	1.012222988333102	1.0508520921065694
121	6.075	1.0641077214204393	0.8745033663034235	0.9856815381096422	1.0981953217561164	0.9856815381096422	0.8895174856111406	1.070308667643165	1.0981953217561164	1.0703086676431648	1.118828221909052
122	6.125000000000001	1.0971117334587204	0.8863807894635416	1.0037705167943547	1.1284546270276234	1.0037705167943547	0.9227620905236122	1.1078174132880694	1.1284546270276234	1.1078174132880694	1.161800377438846
123	6.174999999999999	1.1371209392554933	0.8916980724678889	0.9814295371688416	1.1993615445821346	0.9814295371688416	0.9504046492245483	1.167177680938773	1.1993615445821346	1.167177680938773	1.1888416113136677
124	6.225000000000011	1.1536014731133064	0.8705886152026756	1.0265208263597452	1.2282457881350932	1.0265208263597454	0.963621588441535	1.215152745932453	1.2282457881350932	1.2151527459324531	1.1721452823489065
125	6.274999999999989	1.1718289070563115	0.8747273330201526	1.0195511685058714	1.263355944310146	1.0195511685058714	1.0497245995057274	1.2657948553995484	1.263355944310146	1.2657948553995484	1.156259689216236
126	6.325000000000002	1.178833660577253	0.8714891111948206	1.01700637942036	1.304089644062687	1.01700637942036	1.0439005197960591	1.3161558934571547	1.304089644062687	1.3161558934571547	1.1078006574343682
127	6.375000000000001	1.1713149985629285	0.8888213568640413	0.9767750230359347	1.311358631868625	0.9767750230359347	1.0923318369365247	1.340948369774766	1.311358631868625	1.340948369774766	1.0624284268971038
128	6.424999999999996	1.1759042094116958	0.8673006442548424	1.0131408874161913	1.335578759860155	1.0131408874161913	1.0735439469073547	1.3661714477960334	1.335578759860155	1.3661714477960334	1.0321635278285408
129	6.475000000000011	1.1640738175976257	0.9194722473082011	0.9993787640385555	1.342559212603982	0.9993787640385555	1.0730824917989745	1.3540931567997143	1.342559212603982	1.3540931567997143	0.9850677541928857
130	6.524999999999989	1.1563030441680062	0.8913821745802337	0.9836423056020416	1.3268931089449671	0.9836423056020416	1.0247222168185879	1.3795304878944492	1.3268931089449671	1.3795304878944494	0.9752985724200606
131	6.575000000000005	1.1468316623710444	0.8980071013109048	0.993508819747166	1.3211398694504835	0.9935088197471663	1.1118145714041061	1.3707779590041176	1.3211398694504835	1.3707779590041174	0.9404304665611002
132	6.625000000000001	1.133112073727563	0.9233844681142809	0.994834071522721	1.306695131819832	0.994834071522721	1.0794118134436066	1.3387215936186285	1.306695131819832	1.3387215936186285	0.9269472667666259
133	6.674999999999995	1.121466596495516	0.9306606094307247	1.02118600810998	1.2789907465315595	1.02118600810998	1.0571215013909991	1.3181116046628596	1.2789907465315595	1.3181116046628596	0.9211235889209004
134	6.725000000000012	1.1010508047270957	0.918226284581437	0.984297085510307	1.248693038032835	0.9842970855103068	1.0678439515312848	1.2909738406750302	1.248693038032835	1.2909738406750302	0.9151069009198345
135	6.774999999999988	1.0796590254970608	0.9522700500643368	0.9794872878461567	1.208556448279272	0.9794872878461568	1.0321443111464945	1.2477714888383844	1.208556448279272	1.2477714888383844	0.9092038629347359
136	6.8250000000000055	1.0714430827571206	0.9525265410759739	0.975916424344043	1.1886147544057908	0.975916424344043	1.0505743044789444	1.2218386057561454	1.1886147544057908	1.2218386057561454	0.9178978371424346
137	6.875000000000001	1.053679084818432	0.9768405539424608	0.9861544143264651	1.1470073004177865	0.9861544143264651	1.0243448379859743	1.1969569223227368	1.1470073004177865	1.1969569223227368	0.9098095278583517
138	6.924999999999994	1.040986064394659	0.9922744784794295	0.985044017213184	1.1159011887571915	0.985044017213184	1.044057340783274	1.1663903655893804	1.1159011887571915	1.1663903655893804	0.9129520651762091
139	6.975000000000012	1.020086272385404	1.009542771881453	0.9592333314222443	1.0763075918241942	0.9592333314222443	1.0231682453391546	1.118022502871622	1.0763075918241942	1.1180225028716217	0.9211518799635374
140	7.024999999999988	1.0199733600824643	1.0240164004865226	0.9947066346848936	1.061970997329525	0.9947066346848937	1.0359331795316036	1.0930717241437096	1.061970997329525	1.0930717241437096	0.9348816485539544
141	7.075000000000006	1.012012922350966	1.050613294556198	0.9832436508458074	1.0344839695751316	0.9832436508458074	1.0005614524044255	1.0692214421133022	1.0344839695751316	1.0692214421133022	0.9526149116186027
142	7.125000000000001	1.0111377507488828	1.0523925738650555	0.996411395973022	1.0251720609307113	0.996411395973022	1.0236319089073653	1.0518066464648683	1.0251720609307113	1.0518066464648683	0.9631976827739208
143	7.174999999999994	1.0151590905672803	1.1096202630185492	1.007830234725102	0.9988167161639244	1.007830234725102	1.0221924346302758	1.0276401656287895	0.9988167161639244	1.0276401656287897	1.001226924423873
144	7.225000000000012	1.002348696670377	1.0961388251246238	0.9957853359660538	0.974588022065266	0.995785335966054	1.0022324452630675	1.0116589005230958	0.974588022065266	1.0116589005230958	1.0026557403179222
145	7.274999999999988	1.0069730952905933	1.1037325069722776	1.0231877814285617	0.953915463646345	1.0231877814285613	1.0159618790173426	0.989755939605989	0.953915463646345	0.989755939605989	1.0409153286774175
146	7.325000000000008	1.0061568533270118	1.1281236374935508	1.0239974329433634	0.9379594738443938	1.0239974329433634	0.9878842984172862	0.9846531232228479	0.9379594738443938	0.9846531232228479	1.0542817808441776
147	7.375000000000001	1.0140191013974234	1.1331290290467027	1.0342536774773765	0.9182845151278919	1.0342536774773765	0.9900035201378812	0.9912222744713836	0.9182845151278919	0.9912222744713837	1.0910976295964052
148	7.424999999999991	1.0151672772563025	1.1328415093188722	1.0539458686061844	0.900594201195122	1.0539458686061844	0.9930861598266435	0.9849006214877535	0.900594201195122	0.9849006214877535	1.1100268261897634
149	7.475000000000014	1.0131983964534996	1.1185889294727211	1.0495668942020366	0.8901378563643738	1.0495668942020366	0.9535626882459856	0.9764686347240928	0.8901378563643738	0.9764686347240928	1.1289011683254142
150	7.524999999999986	1.0153536840885098	1.1070152016649204	1.049263107087824	0.8833308935627784	1.049263107087824	0.9844270757538698	0.9800146236214202	0.8833308935627784	0.9800146236214203	1.1401536176800524
151	7.575000000000009	1.019919759562403	1.0775200714978421	1.044610328825912	0.8775141466365752	1.044610328825912	0.9805385255861436	0.9913800789776163	0.8775141466365752	0.9913800789776163	1.1630972511370892
152	7.625000000000001	1.0237572712644791	1.1103272201259724	1.0719130556382013	0.8685284724255528	1.0719130556382013	0.9692998765270334	0.9808767480164985	0.8685284724255528	0.9808767480164988	1.1759294918996075
153	7.67499999999999	1.0173298440430099	1.1039869509476987	1.0556550601260206	0.8624717711402694	1.0556550601260206	0.9728127565146548	0.9720336752894693	0.8624717711402694	0.9720336752894693	1.172892357086306
154	7.725000000000014	1.0221429566876579	1.0945272244493425	1.0787763772774757	0.8679770645849187	1.0787763772774757	0.9966612011536227	0.9671817674775249	0.8679770645849187	0.9671817674775249	1.1788070739639047
155	7.774999999999986	1.0199640888251178	1.092866668657648	1.0694167663817273	0.8711329404227448	1.0694167663817273	0.9497210421747806	0.958156258820795	0.8711329404227448	0.958156258820795	1.1830953693811839
156	7.82500000000001	1.01774074852676	1.0907148949482333	1.0678690647908886	0.8739432209522354	1.0678690647908886	0.989588091469245	0.940495927880831	0.8739432209522354	0.940495927880831	1.181209920844885
157	7.875000000000001	1.0194789602930927	1.0835960739958375	1.0562430569519328	0.8779825130104884	1.0562430569519325	0.975828475782775	0.9472146984342404	0.8779825130104884	0.9472146984342404	1.1857176586707794
158	7.924999999999988	1.015947303899883	1.0798170783707424	1.0462047272094268	0.8844486701311836	1.0462047272094268	1.0222538972756403	0.9372487483241996	0.8844486701311836	0.9372487483241996	1.1731576574008349
159	7.975000000000014	1.0093148795847693	1.091013257449204	1.0474785573613936	0.8759320626630195	1.047478557361394	1.0176536799531706	0.9252125948680048	0.8759320626630195	0.9252125948680048	1.164693532551777
160	8.024999999999986	1.005383209246783	1.05972449823592	1.0467392309234045	0.8820744285600385	1.0467392309234045	1.012138244243108	0.926427562134591	0.8820744285600385	0.926427562134591	1.153207865758126
161	8.075000000000012	1.0054109987088424	1.0843866435727991	1.023103158018962	0.9021002061087465	1.0231031580189625	1.033425684722203	0.9181574698693444	0.9021002061087465	0.9181574698693444	1.1381367699922018
162	8.125	1.0084567240154438	1.081586291276277	1.050483733671494	0.907767279364114	1.050483733671494	1.065468575166514	0.9273994814946174	0.907767279364114	0.9273994814946174	1.1245582851855354
163	8.174999999999988	0.9972179895071787	1.0881325147633203	1.0320269536290674	0.9056749918362434	1.0320269536290674	1.0440059741613577	0.9144875833743297	0.9056749918362434	0.9144875833743294	1.1043843069504407
164	8.225000000000014	0.9890476383661848	1.073435698948434	1.04167784098872	0.9036417083695204	1.04167784098872	1.0596170107539384	0.919118639147356	0.9036417083695204	0.919118639147356	1.0745914437792465
165	8.274999999999984	0.9865844900686256	1.0510704670190216	1.027042595016508	0.9282999557334541	1.027042595016508	1.068967260111801	0.9115822162771604	0.9282999557334541	0.9115822162771604	1.0561093699286392
166	8.325000000000012	0.9801031137364314	1.0256318933010398	1.0242339732169148	0.9224065312995079	1.024233973216915	1.0789000059803782	0.9136511370884018	0.9224065312995079	0.9136511370884018	1.0450311000825123
167	8.375	0.971708609386442	1.0143914530321283	1.0234545778155493	0.9306665970783299	1.0234545778155493	1.0444645489043893	0.9099353049601031	0.9306665970783299	0.9099353049601031	1.0179294643112173
168	8.424999999999986	0.9707107212184557	1.0190535004511485	1.0278656935183086	0.9416594569917511	1.0278656935183086	1.0435264931539654	0.909260279763854	0.9416594569917511	0.909260279763854	1.0015009528472691
169	8.475000000000016	0.969027968511009	1.03574610078586	1.0166962102006694	0.9579373551410076	1.0166962102006694	1.041259920048406	0.8989536877079797	0.9579373551410076	0.8989536877079797	0.9862400497247187
170	8.524999999999984	0.9644648832462412	1.021667684565359	1.0103480444378616	0.9607427619783084	1.0103480444378616	1.0621283817153024	0.9031739723629422	0.9607427619783084	0.9031739723629422	0.968601024546158
171	8.575000000000014	0.9523699939080899	1.0219930728367599	1.0020673054255302	0.9440699151299674	1.0020673054255302	0.989030028372243	0.9056399982840629	0.9440699151299674	0.9056399982840629	0.9537785257015642
172	8.625	0.951203423555377	1.025441060026373	1.0028210366434376	0.9640471177739023	1.0028210366434376	1.0148165035889327	0.8978435644890002	0.9640471177739023	0.8978435644890002	0.9310995685636074
173	8.674999999999986	0.9520835230129786	1.0273867296771018	0.9954954602806878	0.9722545847786267	0.9954954602806875	0.9840444166659705	0.9055132950715435	0.9722545847786267	0.9055132950715435	0.9261116220471304
174	8.725000000000016	0.9509744977549562	0.9885840465025094	0.9975151518101499	0.990459578617115	0.9975151518101498	0.9575261277951974	0.9222259340667567	0.990459578617115	0.9222259340667567	0.9050112285862829
175	8.774999999999984	0.9474973977997769	1.022116414485822	0.9955834166840779	0.9892481667929788	0.9955834166840779	0.9915438671019489	0.9176068653241266	0.9892481667929788	0.9176068653241266	0.8860961711793768
176	8.825000000000015	0.945966325131544	1.0049800973527436	1.0141246130926416	0.9865164689137146	1.0141246130926416	0.9610907867252169	0.9263241672176828	0.9865164689137146	0.9263241672176828	0.8793575851836505
177	8.875	0.9482360212619703	0.9997305381876928	1.0092686338939392	1.0025358604542354	1.0092686338939392	0.963304507526735	0.9314533101004485	1.0025358604542354	0.9314533101004485	0.8702325464836609
178	8.924999999999985	0.9470435681177785	1.007508886449927	0.9938310400373892	0.9940870995646126	0.9938310400373893	0.9742424862047678	0.9490206227732233	0.9940870995646126	0.9490206227732233	0.8649477446680744
179	8.975000000000016	0.9474824359011415	0.9774921849034852	1.0164028055096943	1.0133009284873982	1.0164028055096943	1.0084265503095056	0.9383494510507099	1.0133009284873982	0.9383494510507099	0.8505051378274733
180	9.024999999999984	0.9503617735570882	0.98947918099434	1.0083021568096102	1.015042535067186	1.0083021568096102	1.0162528816273693	0.944758962399965	1.015042535067186	0.944758962399965	0.8530021723115538
181	9.075000000000015	0.9513027334620889	0.977367569787895	1.006323704182954	1.0082637445486957	1.006323704182954	0.9876250172535719	0.9497013558487812	1.0082637445486957	0.9497013558487813	0.8665169654857838
182	9.125	0.9590410788007538	0.9975507764794053	1.0255780584656995	1.0193316285401302	1.0255780584656995	1.0091658700338129	0.9565305119845339	1.0193316285401302	0.9565305119845336	0.8630484013827607
183	9.174999999999985	0.9650048073177703	0.9967228202405005	1.0174592746685658	1.029695196171396	1.0174592746685658	1.0118259048677574	0.9664863640515745	1.029695196171396	0.9664863640515745	0.8687100441217751
184	9.225000000000016	0.9746933319020424	0.9797958575953948	1.0460063775711113	1.0362994959095129	1.0460063775711113	0.9759011211262351	0.9788071937224545	1.0362994959095129	0.9788071937224548	0.8851637478985794
185	9.274999999999984	0.9722840218493677	0.9918639538533596	1.0324473913277574	1.0290687312459064	1.0324473913277574	0.9935038882790534	0.973083740942252	1.0290687312459064	0.9730837409422519	0.8876589639604786
186	9.325000000000015	0.979279867964992	0.9941568586717454	1.0194701329930178	1.0327229515179772	1.0194701329930176	0.9853411932517503	0.9934922630524994	1.0327229515179772	0.9934922630524996	0.898572371080223
187	9.375	0.986514594261327	0.9939465185893616	1.02753833707309	1.0297623204499637	1.02753833707309	1.0028811300686262	0.9970794343028705	1.0297623204499637	0.9970794343028705	0.9188725753804756
188	9.424999999999985	0.9977651893656742	0.9916181632515542	1.0137948661538494	1.0402002587381185	1.0137948661538494	0.998468257849502	1.0028882909559989	1.0402002587381185	1.0028882909559989	0.9480301311450583
189	9.475000000000016	1.0008491416237733	1.0067774958309854	1.0149943875338323	1.0344195739096904	1.0149943875338325	1.0046570076496053	1.007156154434803	1.0344195739096904	1.007156154434803	0.9564537673835879
190	9.524999999999984	1.008919263758529	1.0167686307831183	1.005546556604185	1.0385195959279299	1.005546556604185	0.9607519332956198	1.0103801044141434	1.0385195959279299	1.0103801044141434	0.9828588573876763
191	9.575000000000017	1.0114272918217493	0.9996514724919436	0.9910676699740695	1.0324293620202403	0.9910676699740694	0.9584195571577058	1.0282208886475455	1.0324293620202403	1.0282208886475455	0.9948497341504111
192	9.625000000000002	1.0179120204851766	0.9873843521566399	0.9926867543748142	1.040261595038226	0.9926867543748142	0.9481575841896617	1.0217765769246947	1.040261595038226	1.021776576924695	1.0167769070130943
193	9.674999999999983	1.0239929203568097	1.0065489798959044	0.9883907142750372	1.0390341170916348	0.9883907142750374	0.9841416801197537	1.0319433143666865	1.0390341170916348	1.0319433143666865	1.0243077636731122
194	9.725000000000016	1.0260400473886349	0.987814582175248	0.9893062605523769	1.0355303182147513	0.9893062605523768	0.9719452808860265	1.0361862972601155	1.0355303182147513	1.0361862972601155	1.0375971015083645
195	9.774999999999984	1.0339776175999902	0.9863446322708307	0.9843345157031174	1.0447447445876892	0.9843345157031174	0.9884436920495062	1.035886000775994	1.0447447445876892	1.035886000775994	1.0554535071873685
196	9.825000000000017	1.0346809385587876	0.9880932439583751	0.9866493839896562	1.0416217110913397	0.9866493839896562	0.9845892423269731	1.0400017706386315	1.0416217110913397	1.0400017706386315	1.0574161305052439
197	9.875000000000002	1.0427016741223967	0.9972160785772839	0.9780951592212171	1.0486874321401503	0.9780951592212171	0.9926842289577968	1.05556364242818	1.0486874321401503	1.05556364242818	1.0666056683279683
198	9.924999999999981	1.043752691566255	0.9905758740641418	0.983949948485117	1.045533095338081	0.983949948485117	0.9982371005148885	1.0641857660436154	1.045533095338081	1.0641857660436154	1.0666359781066916
199	9.975000000000016	1.0400849909210124	0.9727439341412016	0.9854874536493032	1.0419450032126756	0.9854874536493032	0.9970181180835764	1.0598474274010006	1.0419450032126756	1.0598474274010004	1.064869672354595
200	10.024999999999984	1.0408713810141652	0.9729418658700021	0.9782693009928823	1.0417418851711977	0.9782693009928823	0.9874020469178193	1.0630262569240374	1.0417418851711977	1.0630262569240376	1.0690217354988345
201	10.075000000000019	1.0415162364389285	0.9785803367620284	0.9980213321586866	1.0427305980579784	0.9980213321586866	1.024495245786694	1.051471510716941	1.0427305980579784	1.051471510716941	1.0657885228307598
202	10.125000000000002	1.0365628906124826	0.9775608654047013	0.9696355924456879	1.0389734408025826	0.9696355924456878	1.0172369704066262	1.0599886781991295	1.0389734408025826	1.0599886781991295	1.0577420788561462
203	10.174999999999981	1.0379623247035028	0.9822930904264194	0.9843124454558759	1.0425453908988254	0.9843124454558759	1.0273591843764884	1.0621314929324979	1.0425453908988254	1.062131492932498	1.0502452080436635
204	10.225000000000016	1.0372001778367157	0.9952099932459122	0.9683691068951379	1.0353819073420745	0.9683691068951379	1.0309436505439147	1.0550370445910664	1.0353819073420745	1.0550370445910664	1.0612636099892172
205	10.274999999999984	1.0284811151943734	0.9834870988019186	0.9618654517731902	1.0313992518603676	0.9618654517731902	1.0235426891276636	1.0468467353481297	1.0313992518603676	1.0468467353481297	1.0473216710051276
206	10.325000000000019	1.035374678534703	0.998538587069215	0.9732355159559932	1.0418742816411977	0.9732355159559932	1.0587111077883697	1.0543105736817224	1.0418742816411977	1.0543105736817222	1.043580285805731
207	10.375000000000002	1.0296615663000341	0.9988538620529137	0.9729729736011512	1.0402885486285252	0.9729729736011512	1.0422781715357383	1.048341784205339	1.0402885486285252	1.048341784205339	1.0317773839698914
208	10.424999999999981	1.021748759636277	1.0049350775581487	0.9699493988900474	1.0313659210758483	0.9699493988900474	1.0196362567928463	1.043424015958775	1.0313659210758483	1.043424015958775	1.0193860239548085
209	10.475000000000014	1.024014534706925	0.993319580071477	0.9780923149724456	1.036321500635984	0.9780923149724456	1.0340443816435552	1.043873170763936	1.036321500635984	1.043873170763936	1.0203351958728097
210	10.524999999999986	1.0221739595999149	1.020545236786795	0.9690515241536385	1.031669474468272	0.9690515241536383	1.0267287785600847	1.0415048349563094	1.031669474468272	1.0415048349563094	1.0173997626837568
211	10.575000000000019	1.0132860588777413	1.0101271739992794	0.9723575979025564	1.0194137780214518	0.9723575979025566	1.0114342901136932	1.0415739558681403	1.0194137780214518	1.0415739558681403	1.0029380353700033
212	10.625000000000002	1.0143703540671427	1.010037620375736	0.9855410010872121	1.0156235120512382	0.9855410010872121	0.9951619843234547	1.0464513104490576	1.0156235120512382	1.0464513104490576	1.0045571228827899
213	10.67499999999998	1.0094300927674107	1.0177211938501483	0.9874276110047145	1.0099054196448276	0.9874276110047145	0.9880093193902246	1.0443902859858631	1.0099054196448276	1.0443902859858631	0.9932894416587059
214	10.725000000000012	1.0054784830323853	1.0185387767465084	0.9833403179748892	1.0028309842720204	0.9833403179748893	0.9812124514496527	1.0410365321956245	1.0028309842720204	1.0410365321956245	0.9912311563393077
215	10.774999999999988	0.9988691048181999	1.0106304928714398	0.9809551537671058	0.996356464441876	0.9809551537671056	0.9660662441128839	1.0302554519584457	0.996356464441876	1.0302554519584457	0.9871332460720038
216	10.82500000000002	0.9977503753007242	1.0076982359060107	0.9941069581675844	0.9917716372328066	0.9941069581675844	0.963298127947289	1.0166043666759075	0.9917716372328066	1.0166043666759075	0.9937153204952931
217	10.875000000000002	0.9978970113030436	1.0068466260599231	0.9964125354678326	0.9931213416033857	0.9964125354678326	0.9538138515629339	1.0231229450620487	0.9931213416033857	1.0231229450620487	0.9890109422792287
218	10.92499999999998	0.9916734429552075	0.988024979900273	0.998292578783353	0.984835046266695	0.9982925787833529	0.9661226677197225	1.016470928262204	0.984835046266695	1.016470928262204	0.9835248949529037
219	10.975000000000009	0.9891112446991088	1.0116119105285546	0.9989117275205801	0.9798896756375243	0.99891172752058	0.9542917512192279	1.0100667215959178	0.9798896756375243	1.0100667215959178	0.9793393343738452
220	11.024999999999993	0.984865500443869	0.988473503248349	0.9966678993679675	0.9775383193481091	0.9966678993679675	0.9805168285178674	0.9945074314490573	0.9775383193481091	0.9945074314490573	0.9814117796299077
221	11.07500000000002	0.9846551792834681	0.9836702565716899	0.9978743309121886	0.9670410963681789	0.9978743309121886	0.9638261253955009	1.0085585663429455	0.9670410963681789	1.0085585663429455	0.9844878569483627
222	11.125000000000002	0.9844211010864191	0.9839121726217066	1.0063112675011936	0.9759742959568726	1.0063112675011936	0.9732276258306328	0.9952284535418151	0.9759742959568726	0.9952284535418151	0.9797372340298213
223	11.17499999999998	0.9828397494435379	0.978012776367509	0.99814304936138	0.9690841360132306	0.99814304936138	0.9840151092886025	0.9912832403087016	0.9690841360132306	0.9912832403087016	0.9869414167217887
224	11.225000000000007	0.9816969561064967	0.9807586939116895	1.0025851074068082	0.9665270089689515	1.0025851074068082	0.978546375114904	0.98698421296484	0.9665270089689515	0.98698421296484	0.986963978341699
225	11.274999999999995	0.9798594794030011	0.9806365079197801	0.9955578422189517	0.9699134701886549	0.9955578422189517	0.9802353967827055	0.9821607302406632	0.9699134701886549	0.9821607302406632	0.9828025080599825
226	11.32500000000002	0.9835953329110662	0.9621366817226433	0.9976800781466116	0.9694786062636119	0.9976800781466117	0.9899670816071823	0.9904839318907526	0.9694786062636119	0.9904839318907526	0.9930814358799768
227	11.375000000000002	0.9806188001673343	0.9675688961249329	1.0011059249047607	0.9636542723190619	1.0011059249047607	0.9890861907357269	0.9766329579573185	0.9636542723190619	0.9766329579573185	0.99573316941281
228	11.42499999999998	0.9807133207904463	0.9645355500259388	0.9830262142585344	0.9569309388204207	0.9830262142585344	0.9874795995877933	0.9845692732103387	0.9569309388204207	0.9845692732103387	1.0044467372603791
229	11.475000000000005	0.9820363281371547	0.9650809253347927	0.9950799632471308	0.9616860256054697	0.9950799632471308	0.9663459450057945	0.9781377355104935	0.9616860256054697	0.9781377355104935	1.0066200406540289
230	11.524999999999999	0.9851726781468944	0.9765856281018919	0.9877314701543678	0.9626501263853068	0.9877314701543678	0.9782491866171868	0.9725674944572567	0.9626501263853068	0.9725674944572567	1.018161794380301
231	11.57500000000002	0.9840475565063993	0.9787725765301558	0.9904059036335121	0.9650967568819349	0.990405903633512	0.9981318536945196	0.9676086421234456	0.9650967568819349	0.9676086421234456	1.0115920064280655
232	11.625000000000002	0.9874518725119341	0.979477180672818	0.9845836028741785	0.9637051278636899	0.9845836028741785	0.9977144028205354	0.9753014856707202	0.9637051278636899	0.9753014856707203	1.0211083567479509
233	11.674999999999978	0.9833232446436181	0.968910930298303	0.9656936970934501	0.9592966403721763	0.9656936970934501	0.9939006021685437	0.9735497316634362	0.9592966403721763	0.9735497316634362	1.0221698567243511
234	11.725000000000001	0.9903306208836088	0.9793589500683795	0.9793589500683787	0.9714461372616863	0.9793589500683787	1.0300627708812664	0.9727010599177472	0.9714461372616863	0.9727010599177472	1.0229536031252529
235	11.774999999999999	0.9882515216174897	0.9859172472615656	0.9749577075837101	0.9704341391931858	0.9749577075837101	0.9981639811968865	0.9761713478836066	0.9704341391931858	0.9761713478836066	1.0180358087335797
236	11.825000000000022	0.9904251340036531	0.9888776631694836	0.9761751216460781	0.9745827456273539	0.9761751216460781	1.0096514846656566	0.9705227945567154	0.9745827456273539	0.9705227945567154	1.0225363593209773
237	11.875000000000002	0.9888370428252068	0.9898730371335708	0.9759634189360625	0.9739987154991535	0.9759634189360624	1.0055062908616188	0.9739565286155387	0.9739987154991535	0.9739565286155387	1.0157757836729508
238	11.924999999999978	0.9926068991439179	0.9831673633466451	0.976151227839393	0.9824024013833322	0.976151227839393	1.0110765224768525	0.9836633933697294	0.9824024013833322	0.9836633933697294	1.0145666614344635
239	11.975	0.988115621006504	0.9873488052110423	0.9757329369144436	0.980545225208748	0.9757329369144436	1.0165188581477111	0.9731727047184583	0.980545225208748	0.9731727047184583	1.006811311071265
240	12.025	0.991690696262236	0.9823053092603053	0.9748646709685937	0.9927551156447162	0.9748646709685937	1.012314708247257	0.9758520542490103	0.9927551156447162	0.9758520542490109	1.0068488365163784
241	12.075000000000022	0.9932235976546757	0.9872434384246184	0.9767051323088063	0.9980382077423633	0.9767051323088063	1.0076206055600585	0.9742395883447643	0.9980382077423633	0.9742395883447647	1.0064665211513582
242	12.125000000000002	0.9938685526243727	0.9977551185343266	0.979141147029804	1.0001483434420502	0.979141147029804	1.0120219761967983	0.9790370937729463	1.0001483434420502	0.9790370937729463	0.9993968476980797
243	12.174999999999978	0.9936711217533377	0.998841943402669	0.9854258958090947	0.9988419434026693	0.9854258958090947	1.0266372420067937	0.9813494813479696	0.9988419434026693	0.9813494813479696	0.9945075280262833
244	12.224999999999998	0.9957446018800664	0.986411890698398	0.9869691727009376	1.0109436719122116	0.9869691727009376	1.0052571208658945	0.9901252085316433	1.0109436719122116	0.9901252085316433	0.9884931683813507
245	12.275000000000002	0.9962108869145954	0.9902595577384927	0.9929556303063812	1.0185288374670614	0.9929556303063812	1.013531514673863	0.9799603349163927	1.0185288374670614	0.9799603349163927	0.9853750413288881
246	12.325000000000022	0.99575131918942	1.014063668254279	1.0036800000265789	1.007898365244082	1.0036800000265789	1.0011959759462459	0.9829686100594753	1.007898365244082	0.9829686100594752	0.9843001364809153
247	12.375000000000002	0.9973998591822801	1.0009134002252837	1.0128337926830566	1.0151756947394717	1.0128337926830566	1.0035105807049107	0.9886100901326944	1.0151756947394717	0.9886100901326944	0.9787818708390646
248	12.424999999999978	0.9969587473731472	1.0062620330940684	1.008034629130308	1.0172609364493688	1.008034629130308	0.9916849079264841	0.991965660714833	1.0172609364493688	0.991965660714833	0.974553482880592
249	12.474999999999998	0.9992449507887992	1.0065999487807418	1.0210713794058714	1.0175763923869727	1.0210713794058714	0.9906322268381453	0.9872082317430675	1.0175763923869727	0.9872082317430676	0.9807807321786227
250	12.525000000000004	1.0022978525168385	1.0108442776902014	1.0284075019885186	1.0222424960503682	1.0284075019885186	1.0016563602287747	0.9963581389567951	1.0222424960503682	0.9963581389567951	0.9755444721603324
251	12.575000000000022	0.99965182212095	1.020879760975778	1.024308633993712	1.0112488198344969	1.024308633993712	0.9887730408987623	1.0039449978417512	1.0112488198344969	1.0039449978417512	0.9728755387247061
252	12.625000000000002	0.9982376797561152	1.0250517046894019	1.0198904023604347	1.0138546645129227	1.0198904023604347	0.9789412268578824	0.9936733325757932	1.0138546645129227	0.9936733325757932	0.9738865630067863
253	12.674999999999978	1.000459770645489	1.0196042837578454	1.0306179397927095	1.0177316448354914	1.0306179397927095	0.9983704627569112	0.9905149011758487	1.0177316448354914	0.9905149011758487	0.9752111034290369
254	12.724999999999996	0.9997148724891309	1.0195430863957484	1.0327376920666098	1.013990225297987	1.0327376920666098	0.9895954253146276	0.9883987784996099	1.013990225297987	0.9883987784996099	0.978143305356864
255	12.775000000000004	1.0006490204172058	1.021951182382749	1.0343240779503038	1.0120778616773263	1.0343240779503038	1.0112967445329113	0.9872383364848882	1.0120778616773263	0.9872383364848882	0.980426994985578
256	12.825000000000022	1.0006619973310227	1.0163544120519088	1.0363504038702807	1.0147940013208632	1.0363504038702807	1.0064029184492782	0.9891505627176135	1.0147940013208632	0.9891505627176133	0.9777471637658961
257	12.875000000000002	1.0031919242761207	1.0286961085381263	1.0257943004093004	1.0140640230263445	1.0257943004093004	0.9899267214883407	0.9949100386283027	1.0140640230263445	0.9949100386283027	0.9854048226020793
258	12.924999999999978	1.0014087764649882	1.0348748380312833	1.0202539954340388	1.0131216289339218	1.0202539954340388	0.9898829340890319	0.9917448785533997	1.0131216289339218	0.9917448785533997	0.9827709167087438
259	12.974999999999993	1.0006025240007104	1.0157276075010373	1.0120121711410477	1.0125573710416986	1.0120121711410477	0.9917186192834967	0.9928544524098523	1.0125573710416986	0.9928544524098523	0.9872156719559009
260	13.025000000000007	1.0021429187569544	1.0166407224399183	1.0076537434897785	1.010990046712072	1.0076537434897785	1.0094571506369643	0.9953905748889188	1.010990046712072	0.9953905748889188	0.9915232684510654
261	13.075000000000022	0.9972410700270037	1.0143286058989465	1.0012145161990762	0.9993552783113766	1.0012145161990762	1.0004986599000687	0.9946226727790508	0.9993552783113766	0.9946226727790508	0.9909141394522494
262	13.125000000000002	1.0037366095366358	1.017468642780764	1.0024809113185453	1.0060231072335792	1.0024809113185453	1.0277893584552082	0.9922391303720122	1.0060231072335792	0.9922391303720122	1.0034281280534851
263	13.174999999999976	1.0021457349097376	1.0024360987781527	0.9931531950384412	1.007616115738392	0.9931531950384411	1.0183286649907586	0.9953564158627398	1.007616115738392	0.9953564158627397	1.0023283857600755
264	13.22499999999999	1.0040776410604477	1.0091757555125551	0.9807014578771429	1.006454662223164	0.9807014578771431	1.0361826064097603	0.9976985727455167	1.006454662223164	0.9976985727455167	1.0089036461836158
265	13.27500000000001	1.0057024053669987	0.9922901065697617	0.9893001188847248	1.0022824525107246	0.9893001188847248	1.025006358917008	1.0069072883009682	1.0022824525107246	1.0069072883009682	1.0149947227329157
266	13.325000000000024	1.0052267499192407	0.9914051024421774	0.9839574066241324	0.9994558893097562	0.9839574066241324	1.0483445558171545	1.0086410617228845	0.9994558893097562	1.0086410617228843	1.0144757283052739
267	13.375000000000002	1.0035908545021803	0.9768995181524466	0.9768995181524476	0.998467775098896	0.9768995181524476	1.0341076569518153	1.0114324828537107	0.998467775098896	1.0114324828537107	1.015665372047385
268	13.424999999999976	1.0056916028806149	0.9891015139437108	0.9814342796680031	0.9960614387843905	0.9814342796680033	1.0254006341493687	1.0084535000860881	0.9960614387843905	1.0084535000860881	1.023523906448426
269	13.474999999999989	1.0063605533255509	0.9815502072465236	0.9878407556106584	0.9963779283905546	0.9878407556106584	1.0395411999783861	1.0027527251702801	0.9963779283905546	1.0027527251702801	1.0274375109384677
270	13.525000000000011	1.0094166229332877	0.9738603184306532	1.0032132757041672	0.9995522864145933	1.0032132757041672	1.0276043845496803	1.0171510521873175	0.9995522864145933	1.0171510521873177	1.0230606694161728
271	13.575000000000024	1.0109048616937075	0.9806824829343894	0.9938444586232964	1.0029111874965944	0.9938444586232964	1.0517589963602616	1.0119963634276201	1.0029111874965944	1.0119963634276201	1.0268739154852282
272	13.625000000000002	1.0073181678407384	0.9791747217977046	0.9951884915129214	0.9992628926125622	0.9951884915129214	1.044713065777993	1.0196486320470568	0.9992628926125622	1.019648632047057	1.0140772318917053
273	13.674999999999976	1.0128294058846348	0.9658832437157818	1.0006309724838538	1.0110834674049318	1.0006309724838538	1.0290708477952053	1.0220494979460462	1.0110834674049318	1.022049497946046	1.0224266966758069
274	13.724999999999989	1.0101720824663185	0.9725375731236114	1.0035316591074273	1.0097034072334623	1.0035316591074273	1.0355543697789156	1.0146164435706349	1.0097034072334623	1.014616443570635	1.0164796979390942
275	13.775000000000011	1.00932284825969	0.9765977035020795	1.0054502607645188	1.0052800656114647	1.0054502607645186	1.0237775914565244	1.0238850831321378	1.0052800656114647	1.0238850831321378	1.0115235404366498
276	13.825000000000024	1.0115974179189084	0.9834195108449463	1.0066479323374493	1.0088089225452128	1.0066479323374493	1.0279110088261842	1.0285246233296237	1.0088089225452128	1.0285246233296237	1.0099827937691834
277	13.875000000000002	1.0129961094939448	1.000536002430267	1.0081995622243916	1.0053389707805018	1.0081995622243916	1.0408579812088044	1.0234825368829528	1.0053389707805018	1.0234825368829528	1.015280408946614
278	13.924999999999976	1.0120823326157735	0.9911197139883715	0.9994208280891516	1.008318009517126	0.9994208280891518	1.0291365374889871	1.0224570771460157	1.008318009517126	1.0224570771460157	1.0164964038740716
279	13.974999999999987	1.01068700351792	1.0017249846420309	1.0057022940945195	1.0114637357959355	1.0057022940945195	1.0184958277819545	1.0199187820390268	1.0114637357959355	1.0199187820390268	1.0067901796121586
280	14.025000000000013	1.0110725981800075	0.9942150894614682	1.0025105845758737	1.0138564023729717	1.0025105845758737	1.023534480006444	1.020799558960914	1.0138564023729717	1.020799558960914	1.0074878816445167
281	14.075000000000024	1.0097832858397093	0.994714221832961	1.006751760244081	1.0144907906409666	1.006751760244081	1.0077813430019817	1.0155546928241304	1.0144907906409666	1.0155546928241304	1.0062283890088148
282	14.125000000000002	1.0036102028897356	0.9945679997144242	0.9880081991269841	1.0053448149652189	0.9880081991269841	1.017603974764344	1.0160577360544472	1.0053448149652189	1.016057736054447	0.9994835905442335
283	14.174999999999976	1.0058194606855921	0.9992715993104394	0.9992462216286193	1.006817230037997	0.9992462216286193	1.0003882173104808	1.014054098970087	1.006817230037997	1.014054098970087	1.0037634489924265
284	14.224999999999987	1.004661561165903	0.9973663135412387	0.9923851938814053	1.0059593749442892	0.9923851938814053	1.005236986595646	1.021175729520661	1.0059593749442892	1.021175729520661	0.9982062999931496
285	14.275000000000013	0.9989090745434465	1.0051388604824145	0.9892740417823086	1.002427995036813	0.9892740417823086	0.9841692736201297	1.0093052521441934	1.002427995036813	1.0093052521441936	0.9917513557433664
286	14.325000000000024	1.0029760890825314	1.0029385759989529	0.9939349567585019	1.0086372788852738	0.9939349567585019	0.9767146031238199	1.012608976609098	1.0086372788852738	1.012608976609098	0.9968340061919495
287	14.375000000000002	1.0006314126688032	1.008114558084096	1.0007527554610116	1.0026857427419333	1.0007527554610116	0.9677110111739374	1.0171379072209943	1.0026857427419333	1.0171379072209943	0.9893193413313043
288	14.424999999999976	0.9990193212328791	1.0125413164871515	0.9885094297442332	1.0023796349412	0.9885094297442332	0.9494719087570114	1.0129415756477238	1.0023796349412	1.0129415756477238	0.9920055709835155
289	14.474999999999984	0.9989406066602649	1.0184080566465437	0.9933980834217441	1.000544948945925	0.9933980834217441	0.9459172617270478	1.0106162696590573	1.000544948945925	1.0106162696590573	0.9924246170620377
290	14.525000000000016	0.9994121725575182	1.0066715143175151	1.001120609383102	1.0092979221674698	1.001120609383102	0.9502198584750887	1.0094590514834174	1.0092979221674698	1.0094590514834174	0.9859100019575991
291	14.575000000000024	0.9981254890313734	1.0092180469882477	1.0011047442605807	1.0054174367361361	1.0011047442605807	0.9326217481598892	1.0053534264582047	1.0054174367361361	1.0053534264582047	0.9895268852399355
292	14.625000000000002	0.9945916537963714	1.0001041462094877	0.9950580116002399	1.0035132670714837	0.9950580116002399	0.9444933588149754	1.0002074529022753	1.0035132670714837	1.0002074529022753	0.9859590759662428
293	14.674999999999972	0.9945580813888327	1.0077915747728818	0.9965761760842637	1.0030796866538776	0.9965761760842637	0.9472315788983107	1.0002699175242873	1.0030796866538776	1.0002699175242875	0.9835060140657198
294	14.724999999999984	0.9916193129514842	1.0061956351812313	1.0019546815940752	0.9983722124825587	1.0019546815940752	0.9467360548511364	0.9920656558081271	0.9983722124825587	0.9920656558081271	0.9824666767554967
295	14.775000000000016	0.9918919807826393	0.9966874672741304	1.0054390821202033	0.9986028562884846	1.0054390821202033	0.954844782058119	0.9936898056053238	0.9986028562884846	0.9936898056053238	0.9823843387401122
296	14.825000000000028	0.9898650920048501	0.9944304052596955	1.0044223489198363	0.995281112537262	1.0044223489198365	0.9578113238117345	0.9902928744097149	0.995281112537262	0.9902928744097149	0.9817316657163901
297	14.875000000000002	0.9904735990390457	0.9974661943552635	1.0030047711999617	0.9911594376430649	1.0030047711999617	0.9860894505175455	0.9949043144971419	0.9911594376430649	0.9949043144971421	0.9813958715271024
298	14.924999999999972	0.9898871311004456	0.9944262824622792	1.0005535061878945	0.9965170163362744	1.0005535061878945	0.9848501108861288	0.9878259729695535	0.9965170163362744	0.9878259729695535	0.9805007739949687
299	14.974999999999982	0.9888759756104917	1.0051084824122698	1.0141433016617523	0.9866826052348426	1.0141433016617523	0.9833324457480372	0.9863453154222573	0.9866826052348426	0.9863453154222573	0.9808918318232616
