# Supplementary material for: Full-cycle device-scale simulations of memory materials with a tailored atomic-cluster-expansion potential
Source: Nat Commun. 2025 Sep 30;16:8688. doi: 10.1038/s41467-025-63732-4 (PMC12484596; doi:10.1038/s41467-025-63732-4)
Supplement: Supplementary file 4 — Source Data [file 41467_2025_63732_MOESM4_ESM.zip › Figure S7/Figure S7a - RDF/rdf_ace_8211_300K.csv]

	distance	total	Ge-Ge	Ge-Sb	Ge-Te	Sb-Ge	Sb-Sb	Sb-Te	Te-Ge	Te-Sb	Te-Te
0	0.024999999999999953	0.0	0.0	0.0	0.0	0.0	0.0	0.0	0.0	0.0	0.0
1	0.07500000000000012	0.0	0.0	0.0	0.0	0.0	0.0	0.0	0.0	0.0	0.0
2	0.125	0.0	0.0	0.0	0.0	0.0	0.0	0.0	0.0	0.0	0.0
3	0.17500000000000032	0.0	0.0	0.0	0.0	0.0	0.0	0.0	0.0	0.0	0.0
4	0.2250000000000002	0.0	0.0	0.0	0.0	0.0	0.0	0.0	0.0	0.0	0.0
5	0.2749999999999995	0.0	0.0	0.0	0.0	0.0	0.0	0.0	0.0	0.0	0.0
6	0.32499999999999957	0.0	0.0	0.0	0.0	0.0	0.0	0.0	0.0	0.0	0.0
7	0.37500000000000006	0.0	0.0	0.0	0.0	0.0	0.0	0.0	0.0	0.0	0.0
8	0.42499999999999966	0.0	0.0	0.0	0.0	0.0	0.0	0.0	0.0	0.0	0.0
9	0.47500000000000087	0.0	0.0	0.0	0.0	0.0	0.0	0.0	0.0	0.0	0.0
10	0.524999999999999	0.0	0.0	0.0	0.0	0.0	0.0	0.0	0.0	0.0	0.0
11	0.575000000000001	0.0	0.0	0.0	0.0	0.0	0.0	0.0	0.0	0.0	0.0
12	0.6250000000000001	0.0	0.0	0.0	0.0	0.0	0.0	0.0	0.0	0.0	0.0
13	0.6749999999999987	0.0	0.0	0.0	0.0	0.0	0.0	0.0	0.0	0.0	0.0
14	0.7250000000000003	0.0	0.0	0.0	0.0	0.0	0.0	0.0	0.0	0.0	0.0
15	0.7750000000000001	0.0	0.0	0.0	0.0	0.0	0.0	0.0	0.0	0.0	0.0
16	0.8250000000000015	0.0	0.0	0.0	0.0	0.0	0.0	0.0	0.0	0.0	0.0
17	0.8750000000000001	0.0	0.0	0.0	0.0	0.0	0.0	0.0	0.0	0.0	0.0
18	0.9249999999999983	0.0	0.0	0.0	0.0	0.0	0.0	0.0	0.0	0.0	0.0
19	0.9749999999999988	0.0	0.0	0.0	0.0	0.0	0.0	0.0	0.0	0.0	0.0
20	1.0250000000000015	0.0	0.0	0.0	0.0	0.0	0.0	0.0	0.0	0.0	0.0
21	1.075000000000002	0.0	0.0	0.0	0.0	0.0	0.0	0.0	0.0	0.0	0.0
22	1.125	0.0	0.0	0.0	0.0	0.0	0.0	0.0	0.0	0.0	0.0
23	1.174999999999998	0.0	0.0	0.0	0.0	0.0	0.0	0.0	0.0	0.0	0.0
24	1.2249999999999979	0.0	0.0	0.0	0.0	0.0	0.0	0.0	0.0	0.0	0.0
25	1.2750000000000024	0.0	0.0	0.0	0.0	0.0	0.0	0.0	0.0	0.0	0.0
26	1.3250000000000015	0.0	0.0	0.0	0.0	0.0	0.0	0.0	0.0	0.0	0.0
27	1.375	0.0	0.0	0.0	0.0	0.0	0.0	0.0	0.0	0.0	0.0
28	1.4249999999999994	0.0	0.0	0.0	0.0	0.0	0.0	0.0	0.0	0.0	0.0
29	1.4749999999999972	0.0	0.0	0.0	0.0	0.0	0.0	0.0	0.0	0.0	0.0
30	1.5250000000000028	0.0	0.0	0.0	0.0	0.0	0.0	0.0	0.0	0.0	0.0
31	1.5749999999999995	0.0	0.0	0.0	0.0	0.0	0.0	0.0	0.0	0.0	0.0
32	1.625	0.0	0.0	0.0	0.0	0.0	0.0	0.0	0.0	0.0	0.0
33	1.6750000000000012	0.0	0.0	0.0	0.0	0.0	0.0	0.0	0.0	0.0	0.0
34	1.724999999999997	0.0	0.0	0.0	0.0	0.0	0.0	0.0	0.0	0.0	0.0
35	1.775000000000003	0.0	0.0	0.0	0.0	0.0	0.0	0.0	0.0	0.0	0.0
36	1.824999999999998	0.0	0.0	0.0	0.0	0.0	0.0	0.0	0.0	0.0	0.0
37	1.875	0.0	0.0	0.0	0.0	0.0	0.0	0.0	0.0	0.0	0.0
38	1.9250000000000025	0.0	0.0	0.0	0.0	0.0	0.0	0.0	0.0	0.0	0.0
39	1.9749999999999965	0.0	0.0	0.0	0.0	0.0	0.0	0.0	0.0	0.0	0.0
40	2.0250000000000035	0.0	0.0	0.0	0.0	0.0	0.0	0.0	0.0	0.0	0.0
41	2.074999999999997	0.0	0.0	0.0	0.0	0.0	0.0	0.0	0.0	0.0	0.0
42	2.125	0.0	0.0	0.0	0.0	0.0	0.0	0.0	0.0	0.0	0.0
43	2.175000000000004	0.0	0.0	0.0	0.0	0.0	0.0	0.0	0.0	0.0	0.0
44	2.224999999999996	0.0	0.0	0.0	0.0	0.0	0.0	0.0	0.0	0.0	0.0
45	2.275000000000004	0.0	0.0	0.0	0.0	0.0	0.0	0.0	0.0	0.0	0.0
46	2.324999999999996	0.0	0.0	0.0	0.0	0.0	0.0	0.0	0.0	0.0	0.0
47	2.375	0.00033851387165734865	0.002332572146888918	0.0	0.0	0.0	0.0	0.0	0.0	0.0	0.0
48	2.4250000000000043	0.002272892557848991	0.01510230562852005	0.0	0.00020339805560296365	0.0	0.0	0.0	0.00020339805560296365	0.0	0.0
49	2.474999999999996	0.011689227982155253	0.07302845181851494	0.0	0.0027336853621903966	0.0	0.0	0.0	0.0027336853621903966	0.0	0.0
50	2.525000000000004	0.05735239525200711	0.2595071877444922	0.0020636754492603738	0.04896539020517797	0.0020636754492603738	0.0	0.0	0.04896539020517797	0.0	0.0
51	2.5749999999999953	0.22865048578803612	0.6027351623628215	0.023811759500753454	0.34923913934438405	0.023811759500753454	0.0	0.0	0.34923913934438405	0.0	0.0002623885344435642
52	2.625	0.6730936709295964	0.9026889893152874	0.11934016252185176	1.3331381064259222	0.11934016252185176	0.0	0.008332113165162015	1.3331381064259222	0.008332113165162015	0.0020199062218574588
53	2.675000000000005	1.4801907538765693	1.0724397039631286	0.41187568570551325	3.2079165115156303	0.41187568570551325	0.0	0.1109924737453171	3.2079165115156303	0.1109924737453171	0.012156897452937241
54	2.724999999999998	2.372786125643767	1.0817298750340931	0.9993376732501693	5.194816241508375	0.9993376732501693	0.04252500737234765	0.6050148776156732	5.194816241508375	0.6050148776156732	0.033973146385622106
55	2.7750000000000017	2.9423579660048897	0.9760382607492485	1.3395431009670213	6.289670545855472	1.3395431009670213	0.24603852874904494	1.748364696716697	6.289670545855472	1.748364696716697	0.06077535742285858
56	2.824999999999995	3.009780860101179	0.8630715444721173	1.5109934489182348	6.080843744433926	1.5109934489182348	0.7583818728885849	3.2391598887091084	6.080843744433926	3.2391598887091084	0.0656192436189619
57	2.875	2.722063084068907	0.7095500926873932	1.310061079712226	5.149511048443561	1.310061079712226	1.8401343962908059	4.373719879953864	5.149511048443561	4.373719879953864	0.05767357654879247
58	2.9250000000000056	2.2831426963916766	0.6005332742499981	1.085727251268883	4.039252091637983	1.085727251268883	3.20489460572854	4.640973710162481	4.039252091637984	4.640973710162481	0.04758460923782804
59	2.9749999999999996	1.8344039852844083	0.48277341917230837	0.8101971160859377	3.0992911531607685	0.8101971160859377	3.597572515464161	4.25492010055874	3.0992911531607685	4.25492010055874	0.04187052500751954
60	3.025	1.476128440955887	0.42057512086514487	0.6650119432483056	2.4275060045335217	0.6650119432483056	3.410612604075634	3.5873391195098754	2.4275060045335217	3.5873391195098754	0.03346300883961989
61	3.0749999999999944	1.2010819346730819	0.38996368526104824	0.5405919419229878	1.9564279802927174	0.5405919419229878	2.638255654790181	2.929202528880005	1.9564279802927174	2.929202528880005	0.030175675794928983
62	3.125	1.0009112239538849	0.3472703615714259	0.48503328871275786	1.606244077823007	0.48503328871275786	2.010193518776207	2.460441591833808	1.606244077823007	2.460441591833808	0.03848197993092952
63	3.1750000000000056	0.8642237176528724	0.33315602340248285	0.45486728366607343	1.3742723045312277	0.45486728366607343	1.6080243715254021	2.0650867888155324	1.3742723045312277	2.0650867888155324	0.05022379436663003
64	3.225000000000002	0.7673189616457501	0.3773033564761137	0.4218966282809182	1.198929358001519	0.4218966282809182	0.9260219847125413	1.7844209034773706	1.198929358001519	1.7844209034773706	0.062060995588376036
65	3.274999999999998	0.6862540347520789	0.3775246997412852	0.3882585457940431	1.0546491648927947	0.3882585457940431	0.8488938821152537	1.5104333604005504	1.0546491648927947	1.5104333604005504	0.08743205512064614
66	3.324999999999994	0.6465559197331882	0.441828099429082	0.3659586278099469	0.9506809941067266	0.3659586278099469	0.6712216783245845	1.3688421460610343	0.9506809941067267	1.3688421460610343	0.12322057889412118
67	3.375	0.6275409603555595	0.5249969055462231	0.4002451656144473	0.8788277032735959	0.4002451656144473	0.4666639160410872	1.222735067142758	0.8788277032735959	1.222735067142758	0.16526646171555737
68	3.425000000000006	0.6420299791750961	0.6690520980575905	0.4273409042077819	0.8265391003360252	0.4273409042077819	0.5204361668042276	1.1269319191850173	0.8265391003360252	1.1269319191850173	0.24382931268912814
69	3.475000000000003	0.6489876530541481	0.7594409675672502	0.39824343421209485	0.7920294739360548	0.39824343421209485	0.5186426119971466	1.0043995579929466	0.7920294739360548	1.0043995579929466	0.32388598979639865
70	3.524999999999997	0.6770780061885406	0.8873538704714619	0.478091017324421	0.7566284901177796	0.478091017324421	0.44050025073523663	0.9272068214776661	0.7566284901177796	0.9272068214776661	0.4196373971562313
71	3.574999999999994	0.7221414761753381	1.0559921933556238	0.5677598777827219	0.7258791085605851	0.5677598777827219	0.5106235709523665	0.8482939969047374	0.7258791085605851	0.8482939969047374	0.5420695973160018
72	3.625	0.7726519603189872	1.2238142119941238	0.6558382563764786	0.6930676591326173	0.6558382563764786	0.3884965549222501	0.8199571149811685	0.6930676591326173	0.8199571149811685	0.6761700284529032
73	3.675000000000007	0.8464976262372299	1.403850781919029	0.724819557076862	0.6712374661639215	0.724819557076862	0.44424424466001233	0.8293267757169761	0.6712374661639215	0.8293267757169761	0.8583440342669738
74	3.7250000000000045	0.915679433264806	1.5449236033804583	0.9013042105343716	0.658080086387011	0.9013042105343716	0.5234296940715136	0.75893857486917	0.658080086387011	0.75893857486917	1.0313113507577423
75	3.7749999999999955	1.0088941752577796	1.631684104957835	1.0959451309010892	0.6628382246094737	1.0959451309010892	0.550280790241828	0.7440038018156736	0.6628382246094737	0.7440038018156736	1.271301540581985
76	3.824999999999993	1.0966929166759791	1.7657946473263644	1.2239605373115239	0.6435787422160391	1.2239605373115239	0.6151278526973423	0.7397231274861181	0.6435787422160391	0.739723127486118	1.5139321816615654
77	3.875	1.187855658510412	1.8052977341436942	1.4006884737428442	0.6354418605537387	1.4006884737428442	0.7886266039215266	0.7382819560752227	0.6354418605537387	0.7382819560752228	1.7851783414683495
78	3.925000000000007	1.2872162046587463	1.8428682320338075	1.543303392554787	0.6407073298466619	1.543303392554787	0.8506531150993724	0.7515810655496469	0.6407073298466619	0.7515810655496469	2.0751768714462453
79	3.975000000000006	1.375462605948232	1.8536320130510153	1.6242179880754726	0.6303681194427755	1.6242179880754726	1.0758726688508136	0.7966847711079342	0.6303681194427754	0.7966847711079342	2.360902273912472
80	4.024999999999994	1.4605747504091788	1.836697315985376	1.7197464367008768	0.6433775013163655	1.7197464367008768	1.2149896903445159	0.8325366886439453	0.6433775013163655	0.8325366886439451	2.6182391523930972
81	4.074999999999993	1.5175482457263418	1.7463418788823888	1.8220114112931285	0.6509524649175117	1.8220114112931285	1.340658103025863	0.888297642731299	0.6509524649175118	0.8882976427312993	2.811183210228937
82	4.125000000000001	1.5427030761093083	1.719728597763638	1.7390600793032462	0.6501001501029307	1.7390600793032462	1.5279603008907117	0.9177884472041373	0.6501001501029307	0.9177884472041373	2.9232011939749407
83	4.175000000000008	1.5506417088040443	1.6242467811079593	1.701430112521129	0.6597382068959479	1.701430112521129	1.6999204141071798	0.9656580036862679	0.6597382068959479	0.9656580036862679	2.9754783285841837
84	4.225000000000007	1.5233838713093166	1.5335134113251914	1.6956729645535222	0.6517875926661048	1.6956729645535222	1.689407709087883	1.026295750927733	0.6517875926661049	1.026295750927733	2.9155093708303887
85	4.274999999999993	1.4702743326835317	1.4598746748215354	1.602604377340765	0.6626794625735218	1.602604377340765	1.64148157247841	1.0440555838985506	0.6626794625735218	1.0440555838985506	2.764790942607978
86	4.324999999999992	1.4053674040638142	1.3582620503890868	1.5365735106550806	0.665031087239137	1.5365735106550806	1.6375111617326752	1.0599572405842237	0.665031087239137	1.0599572405842237	2.590365843302093
87	4.375000000000001	1.3280375696927542	1.2522939716957229	1.5415228387691275	0.6704772894356533	1.5415228387691275	1.5425539577248262	1.0278693686865155	0.6704772894356534	1.0278693686865155	2.3701533240626897
88	4.425000000000008	1.25511634731193	1.2211298856023698	1.3620747162558817	0.6898645454849388	1.3620747162558817	1.357370955518935	0.9747169651782238	0.6898645454849388	0.9747169651782239	2.1655736799219376
89	4.475000000000008	1.1735429399166628	1.1498092675714555	1.3061833279611745	0.6674269483555038	1.3061833279611745	1.1958016382743135	1.0020363778066879	0.6674269483555038	1.0020363778066879	1.9488167503864235
90	4.524999999999992	1.1046208011643757	1.0875905990569348	1.272979011362947	0.6813834697139834	1.272979011362947	1.1489583403922001	0.9557127541598741	0.6813834697139834	0.9557127541598741	1.7374046396360914
91	4.574999999999992	1.037320070745511	1.0601765148805105	1.2063318897454482	0.6874303046922171	1.2063318897454482	1.0058004291780698	0.8803039665374435	0.6874303046922171	0.8803039665374435	1.5476026768956463
92	4.625000000000001	0.9791498736733298	0.9975497317161074	1.1551708932713736	0.6988733577357743	1.1551708932713736	0.9964732945152431	0.8526501007165218	0.6988733577357743	0.8526501007165217	1.375968878548259
93	4.675000000000008	0.9265812678926396	0.9811422393075537	1.1399250376615149	0.7058411892704971	1.1399250376615149	1.0354745522988138	0.8058312530680622	0.7058411892704971	0.8058312530680624	1.202686875735575
94	4.725000000000008	0.8819509554077269	0.966675521980262	1.0926483266278957	0.7098410159602325	1.0926483266278957	0.9806725002744433	0.7742940873014783	0.7098410159602325	0.7742940873014783	1.0676425026827616
95	4.7749999999999915	0.8358574070698692	0.8956108584582273	1.0623837567149457	0.7276313616925727	1.0623837567149457	0.914077061725407	0.7292051858346622	0.7276313616925727	0.7292051858346622	0.9379610353726274
96	4.824999999999992	0.8189314266502785	0.8967850067380406	1.0173077120708829	0.7554280449786964	1.0173077120708829	0.9449658303236196	0.7392436041048417	0.7554280449786965	0.7392436041048417	0.8424690422901788
97	4.875000000000001	0.7962534025328071	0.912255786172041	1.0001457003306278	0.7654790003939566	1.0001457003306278	0.8924632543221549	0.7080517179000713	0.7654790003939566	0.7080517179000713	0.7546304555136283
98	4.925000000000008	0.7720201616696297	0.8573470420466336	0.9666513311781721	0.7810830749174096	0.9666513311781721	0.8440569423755536	0.6955234351054458	0.7810830749174099	0.6955234351054458	0.6876690736199562
99	4.975000000000009	0.7608041822654874	0.8303659980101321	0.9970239623994899	0.7960050257958838	0.9970239623994899	0.7995329455872207	0.6893458616934304	0.7960050257958838	0.6893458616934304	0.6350431361381177
100	5.024999999999991	0.7568366729072673	0.8546979937748873	0.950446054348662	0.8066759299991701	0.950446054348662	0.9379401852124944	0.6938862541915463	0.8066759299991701	0.6938862541915463	0.59828353558862
101	5.074999999999992	0.7487252923872831	0.854415018998353	0.9088217152753785	0.8161236651098277	0.9088217152753785	0.9113760202649109	0.6970001687798495	0.8161236651098277	0.6970001687798496	0.5658819939783678
102	5.125000000000001	0.7328606413453446	0.817161118106936	0.9192279857325532	0.8177189849796247	0.9192279857325532	0.8736422927071246	0.6780017959666209	0.8177189849796248	0.678001795966621	0.5308491419936988
103	5.175000000000007	0.7362363522385427	0.8412429576954397	0.8895140165907978	0.8366536897782548	0.8895140165907978	0.8312939608238773	0.6965861064372014	0.8366536897782546	0.6965861064372014	0.5053737155890776
104	5.225000000000009	0.7283682087496638	0.8328104920496696	0.8537753395057804	0.8332486288826081	0.8537753395057804	0.8482329085691075	0.6850707519827772	0.8332486288826081	0.6850707519827772	0.4991892090775224
105	5.274999999999991	0.7372886666478593	0.8240722035206355	0.8754954438780416	0.8476613388570005	0.8754954438780416	0.8322289933704309	0.7118652959821457	0.8476613388570005	0.7118652959821457	0.5004003481550384
106	5.324999999999994	0.7315888534313644	0.8134256341022319	0.8479950635036101	0.8571699883294795	0.8479950635036101	0.8296663056330803	0.7031156183797121	0.8571699883294795	0.7031156183797121	0.48196637496979655
107	5.375000000000001	0.7335237375974062	0.8334304703912143	0.8534692357995275	0.8543386863647642	0.8534692357995275	0.8725971482347354	0.7040065433945456	0.8543386863647642	0.7040065433945456	0.4793646060110421
108	5.425000000000004	0.7436491916970366	0.8450745851840739	0.8872109584963855	0.8739004571606906	0.8872109584963855	0.8279741472085204	0.7024693285073657	0.8739004571606909	0.7024693285073659	0.4747664620767631
109	5.47500000000001	0.7470254499050517	0.8411225105603316	0.8524252657576852	0.8867026416253871	0.8524252657576852	0.8216993292988606	0.7147571088967167	0.8867026416253873	0.7147571088967167	0.47547933217604454
110	5.52499999999999	0.758571695212639	0.8497821536405402	0.860342469523976	0.9013690028447816	0.860342469523976	0.7362048787309375	0.7156720196477458	0.9013690028447816	0.7156720196477457	0.4920476681893033
111	5.574999999999997	0.7708602202423189	0.861701414194008	0.8428629406338835	0.9160231821819866	0.8428629406338835	0.7653923639708999	0.7489207262104642	0.9160231821819866	0.7489207262104642	0.5007825706197372
112	5.625000000000001	0.7861092358123872	0.869217922447374	0.8289850153803799	0.9234761135377211	0.8289850153803799	0.7884402253128667	0.7786111852965003	0.9234761135377211	0.7786111852965003	0.5336550117977038
113	5.675000000000003	0.8043647240218729	0.8813416413997912	0.834460680291609	0.9403676405609547	0.834460680291609	0.7435585988400139	0.8032809877977933	0.9403676405609547	0.8032809877977932	0.5602721808060874
114	5.72500000000001	0.8270795489445972	0.8890973612356536	0.841425925792948	0.9464946818806429	0.841425925792948	0.8285797284525978	0.8369005608207793	0.9464946818806429	0.8369005608207793	0.6131670474313506
115	5.77499999999999	0.8528983787914681	0.8930014462855895	0.8557190797408626	0.9595860672478633	0.8557190797408626	0.8095599592569155	0.8725400801347796	0.9595860672478633	0.8725400801347796	0.670049014334466
116	5.824999999999999	0.8937654605939339	0.9349341812752463	0.8709507138715066	0.9768142690304211	0.8709507138715066	0.896544100833003	0.8869553938722212	0.9768142690304211	0.8869553938722212	0.7596101867219598
117	5.875000000000001	0.9286287505279212	0.92995259937612	0.8800145831767869	0.9937699878779043	0.8800145831767869	0.9042211788153958	0.9348562977052002	0.9937699878779042	0.9348562977052002	0.8445765808287843
118	5.925000000000001	0.9728402640821863	0.9602364604455653	0.8884623456230336	1.0176830104530594	0.8884623456230336	0.9369988880226042	0.9694360858916052	1.0176830104530594	0.9694360858916052	0.9390184690969535
119	5.975000000000011	1.0111022877521025	0.9854186954214704	0.9123530548913886	1.039554111533578	0.9123530548913886	0.9759284545959992	1.0025982928910562	1.039554111533578	1.0025982928910562	1.013673159501475
120	6.024999999999989	1.0454537325868594	0.9660502351465999	0.9369627081339312	1.0755877165080983	0.9369627081339312	1.0192414449797362	1.0333444883798166	1.0755877165080983	1.0333444883798166	1.0775827519593422
121	6.075	1.0787230311883047	0.9729418243094569	0.9385376887118521	1.112632662204581	0.9385376887118521	1.0082372587567392	1.0818747491738443	1.112632662204581	1.0818747491738443	1.1236081604361636
122	6.125000000000001	1.1053376735789202	0.9796559106953707	0.96799438414722	1.1486165246674442	0.96799438414722	1.1728163842711243	1.1011414377769564	1.1486165246674442	1.1011414377769564	1.1444803167797384
123	6.174999999999999	1.130188664366212	0.9768815923497287	0.9665296150376509	1.1982570586870984	0.9665296150376509	1.072464849531246	1.151641791154531	1.1982570586870984	1.151641791154531	1.14965694922362
124	6.225000000000011	1.1378282988058028	0.9536969473121145	0.9738149870551471	1.2318074322753487	0.9738149870551471	1.1245729557624293	1.1797644479918772	1.2318074322753487	1.1797644479918772	1.1270872722683065
125	6.274999999999989	1.1506829797467468	0.9582743945701666	0.9692179867320262	1.2735273121489008	0.9692179867320262	1.1922667735424477	1.1965196615442812	1.2735273121489008	1.1965196615442815	1.1037183314055818
126	6.325000000000002	1.1522989468260159	0.940717073788579	0.9921066525944419	1.3050785310819213	0.9921066525944419	1.1353396866421397	1.2312569339493122	1.3050785310819213	1.2312569339493122	1.0561987159836808
127	6.375000000000001	1.1606531026499074	0.9507049478586458	0.9966780800214003	1.3313077382316658	0.9966780800214003	1.2471021485276703	1.2848931227254792	1.331307738231666	1.2848931227254792	1.0188044224972408
128	6.424999999999996	1.1634163774834694	0.9625003312454132	1.0009875950910574	1.3514078663632554	1.0009875950910574	1.1257723884291082	1.2788811421730444	1.3514078663632554	1.2788811421730444	0.998457470564682
129	6.475000000000011	1.158247768925876	0.958441659943901	0.974603986560506	1.3633985248972784	0.974603986560506	1.2339857913881525	1.3225433585866366	1.3633985248972784	1.3225433585866366	0.951848603013883
130	6.524999999999989	1.1417310272407457	0.957793325389114	0.9468996528167288	1.345842658691329	0.9468996528167288	1.1854788081608922	1.318534728993434	1.345842658691329	1.318534728993434	0.9279179343810051
131	6.575000000000005	1.1267402815026728	0.9416076159514511	0.9495970139049789	1.3269456175074295	0.9495970139049789	1.163865058068154	1.31283447307003	1.3269456175074295	1.3128344730700303	0.9114038557699576
132	6.625000000000001	1.113353729252308	0.9382404982770973	0.9311206925948282	1.306419617190139	0.9311206925948282	1.2279041715609842	1.3051932391778827	1.306419617190139	1.3051932391778827	0.89979974142119
133	6.674999999999995	1.09632968489377	0.9488953074935399	0.938633388273	1.2807197340355432	0.938633388273	1.0961796876732344	1.2902232511161749	1.2807197340355432	1.2902232511161744	0.8773108094526418
134	6.725000000000012	1.081565813714862	0.9408747011967712	0.9261826256214976	1.2461948100013907	0.9261826256214976	1.07528537279631	1.2648673668981392	1.2461948100013907	1.2648673668981392	0.8911661715440069
135	6.774999999999988	1.0589110321465625	0.9515474641414479	0.921735463457396	1.2027735066192475	0.921735463457396	1.0239275619560944	1.2238555945155745	1.2027735066192475	1.2238555945155745	0.8838983394169202
136	6.8250000000000055	1.0459430941874936	0.9409755218975542	0.9207083568105303	1.1639014983457387	0.9207083568105303	1.0134994889511222	1.243994356003552	1.1639014983457387	1.243994356003552	0.8920610775908547
137	6.875000000000001	1.0305322710787461	0.9487733506215544	0.9024934211736457	1.135215352111699	0.9024934211736457	0.9943573412807717	1.1977233087686139	1.1352153521116986	1.1977233087686139	0.8957709975685113
138	6.924999999999994	1.0126885207434675	0.9487720892801255	0.9181798139895718	1.0901725039740902	0.9181798139895718	1.0294369227816744	1.1549488096647282	1.0901725039740904	1.154948809664728	0.9065009410781835
139	6.975000000000012	1.0050118800970873	0.9615197626053158	0.9172334645597151	1.0712797104471314	0.9172334645597151	1.0709846733470356	1.101668531756978	1.0712797104471314	1.1016685317569783	0.9175117381882143
140	7.024999999999988	0.9987852983633517	0.9714768032787812	0.8952916927369179	1.0447897478780013	0.8952916927369179	0.9800751228412481	1.090211173840126	1.0447897478780013	1.0902111738401261	0.9410568531731914
141	7.075000000000006	0.9905737612225535	0.9781658695090739	0.9021337626214693	1.0112204501179463	0.9021337626214693	1.087186842133565	1.0866133305235073	1.0112204501179463	1.0866133305235073	0.9523768554905029
142	7.125000000000001	0.9917089442318219	0.9938379490217456	0.8923677294254451	0.996747869402599	0.8923677294254451	1.0429531638710403	1.0586926522468283	0.996747869402599	1.0586926522468283	0.9834738343638462
143	7.174999999999994	0.9899901630503899	1.0032290687425496	0.9249566269102061	0.9791403254194526	0.9249566269102061	0.9579268962861162	1.0271667854617395	0.9791403254194526	1.0271667854617395	1.0035094712833685
144	7.225000000000012	0.9904917586963746	1.014660486919966	0.9395471283055954	0.9612126806454024	0.9395471283055954	0.9457225554399984	1.0099744949014673	0.9612126806454024	1.0099744949014673	1.0281643514498249
145	7.274999999999988	0.9978041951221992	1.036373978045937	0.9238178596506637	0.9538313178563608	0.9238178596506637	0.9755277936677076	1.022175216662105	0.9538313178563608	1.022175216662105	1.052805052021534
146	7.325000000000008	0.9979123998501135	1.0340445804442933	0.9716966028364289	0.946516647277983	0.9716966028364289	0.9602937278756987	1.010230071789747	0.946516647277983	1.010230071789747	1.0572561644919225
147	7.375000000000001	1.001173354557857	1.0362186677231853	0.9615896356249937	0.9287339485895736	0.9615896356249937	0.9840872044584841	1.0103013804599712	0.9287339485895736	1.0103013804599712	1.0957173700487062
148	7.424999999999991	1.0089234377564535	1.034601010294189	0.9812599893482249	0.9347967815565721	0.9812599893482249	0.9880618645024086	1.0059398393893209	0.9347967815565721	1.0059398393893209	1.1122530395663477
149	7.475000000000014	1.0089956835672036	1.0474157950734715	0.9920779551808756	0.9126783233968762	0.9920779551808756	0.9136630586522191	1.010509630286301	0.9126783233968762	1.0105096302863013	1.135847356343721
150	7.524999999999986	1.0200628271352912	1.0515509410059876	1.0206468916956795	0.9203407548877542	1.0206468916956795	0.9731290113651683	0.9998294340092082	0.9203407548877542	0.9998294340092082	1.1572129091397338
151	7.575000000000009	1.0175728567490205	1.0463138428138716	1.0214343661657659	0.9116498971525722	1.0214343661657659	0.9144640817755252	0.991593586256455	0.911649897152572	0.991593586256455	1.16827510865857
152	7.625000000000001	1.026908253249597	1.048987381099564	1.040218002745083	0.9144018541777433	1.040218002745083	0.9079418311787828	0.9797838703901557	0.9144018541777431	0.9797838703901557	1.1964246879974594
153	7.67499999999999	1.0227538455938447	1.0358110961514906	1.0388823997413517	0.9071767793523366	1.0388823997413517	0.9631608057804146	0.9771314297131377	0.9071767793523366	0.9771314297131376	1.198254212107075
154	7.725000000000014	1.0275640147050502	1.0661572113168258	1.0512744459846193	0.9059344710030285	1.0512744459846193	0.9366220315735447	0.98296405641942	0.9059344710030285	0.98296405641942	1.1970207701145519
155	7.774999999999986	1.023313812454541	1.056080086348903	1.022125326771321	0.8951115728502824	1.022125326771321	1.0229959616322843	0.9875373782039464	0.8951115728502826	0.9875373782039464	1.2057933057875028
156	7.82500000000001	1.0271181932275448	1.0517596762318062	1.0472470695915224	0.9063502064181665	1.0472470695915224	1.0022284462039313	0.9794114567846625	0.9063502064181665	0.9794114567846625	1.2025945743359086
157	7.875000000000001	1.0265023622136022	1.0652323978332034	1.0455540021952954	0.9045986330976858	1.0455540021952954	1.0727112490055617	0.9569843449845363	0.9045986330976858	0.9569843449845362	1.2020448314387577
158	7.924999999999988	1.0313916465583448	1.06843608472787	1.0502098221060423	0.9191026205504861	1.0502098221060423	1.0558662484369536	0.9531744949814694	0.9191026205504861	0.9531744949814693	1.197784201755661
159	7.975000000000014	1.0217269135476057	1.0700795064294404	1.0339791924860984	0.9119208244255141	1.0339791924860984	1.1022491271640515	0.9400563126564283	0.9119208244255141	0.9400563126564283	1.1796661730497955
160	8.024999999999986	1.0215991082827596	1.0757363974997456	1.0487165715523843	0.9187390895247983	1.0487165715523843	1.046877793227044	0.9497011447605778	0.9187390895247983	0.9497011447605778	1.1607165762338747
161	8.075000000000012	1.013306353544501	1.0814742396699084	1.0377874829036922	0.9185684057575081	1.0377874829036922	1.0928751715742557	0.9146427429618036	0.9185684057575078	0.9146427429618036	1.1418242176148332
162	8.125	1.0099774109850927	1.0827544532800963	1.016683012642756	0.9202891927632415	1.016683012642756	1.0962079140433547	0.9214669368031214	0.9202891927632415	0.9214669368031214	1.1295010084966142
163	8.174999999999988	1.0057752563518159	1.076293433406852	1.037065104581441	0.927608804852092	1.037065104581441	1.0796896124394155	0.9144536449631098	0.927608804852092	0.9144536449631095	1.1046624502843259
164	8.225000000000014	1.001049921024885	1.0851281374452106	1.0228415781376277	0.9326849772123954	1.0228415781376277	1.068936549428485	0.9046425435847394	0.9326849772123954	0.9046425435847393	1.0830686757872123
165	8.274999999999984	0.9917987152248542	1.0782993477499532	1.0103261853199534	0.9324878527049654	1.0103261853199534	1.0944880090495348	0.9058313680616815	0.9324878527049654	0.9058313680616817	1.0552829993466046
166	8.325000000000012	0.9898741162029436	1.0703218152197835	1.0177810742571523	0.9367500226616676	1.0177810742571523	0.9758244211307147	0.9095498230206701	0.9367500226616674	0.9095498230206702	1.046887609994355
167	8.375	0.9749524970768939	1.0640987589414872	0.9992867499129658	0.9331871980133357	0.9992867499129658	1.0234857344706483	0.9090223205515764	0.9331871980133356	0.9090223205515764	1.004484981396207
168	8.424999999999986	0.974188837192698	1.0519231024605873	1.0130419410453513	0.9453485287991706	1.0130419410453513	1.0558621950950273	0.8994107041083333	0.9453485287991706	0.8994107041083333	0.98923963389463
169	8.475000000000016	0.9667223433450416	1.0548439013387758	1.0170613190175632	0.9456178906283619	1.0170613190175632	1.0375784061447186	0.9001538907443241	0.9456178906283619	0.9001538907443241	0.9593615533305685
170	8.524999999999984	0.9638038214453567	1.036713223248143	1.0383878964312978	0.9500787174217468	1.0383878964312978	1.0478927982816415	0.9047679039256519	0.9500787174217468	0.9047679039256519	0.9441670500135285
171	8.575000000000014	0.9629519473744199	1.0421947327901142	1.0340976710810954	0.9621472864723764	1.0340976710810954	1.0500233836137516	0.8920351097453623	0.9621472864723764	0.8920351097453625	0.9263029722030376
172	8.625	0.9624143487037855	1.0532723793807803	1.02258509847019	0.971557544909929	1.02258509847019	1.0619391042489006	0.9061631663595642	0.9715575449099291	0.9061631663595642	0.9023099893056993
173	8.674999999999986	0.9601885422257372	1.0344346348759699	1.0290146274930319	0.9720568666227679	1.0290146274930319	1.0168633206183793	0.9077002393690513	0.9720568666227679	0.9077002393690513	0.9026660336313392
174	8.725000000000016	0.963048614704446	1.0340201476574895	1.0692796729599758	0.9870310164555798	1.0692796729599758	1.0246003234957954	0.8965724214616327	0.9870310164555798	0.8965724214616327	0.8846706889701272
175	8.774999999999984	0.9601582913698842	1.0475170829434617	1.0300449371531648	0.9854616444942167	1.0300449371531648	1.0054386878250208	0.9039068408497977	0.9854616444942167	0.9039068408497978	0.8776228927038251
176	8.825000000000015	0.961923791532544	1.044634993277813	1.055489770024362	0.9894549449493169	1.055489770024362	1.0251639735106566	0.9062260306379636	0.9894549449493172	0.9062260306379636	0.8715488289429715
177	8.875	0.9639523090129682	1.0411247444876555	1.0498112245058442	0.994860126698476	1.0498112245058442	1.0250046421462098	0.9292103834840924	0.994860126698476	0.9292103834840924	0.8660856834917784
178	8.924999999999985	0.9638614787844664	1.058481498169841	1.0282533280442039	0.9953822577982931	1.0282533280442039	1.0201594464258645	0.9358269062243855	0.9953822577982931	0.9358269062243855	0.8592701713354494
179	8.975000000000016	0.9650107098136519	1.0418203364303606	1.0410852797489658	0.9991573496496021	1.0410852797489658	0.9879161797947353	0.9516236842527327	0.9991573496496023	0.9516236842527327	0.8587081998320759
180	9.024999999999984	0.9638716775219831	1.0311567176437564	1.0267547248413764	0.9991605814696597	1.0267547248413764	0.9795847469222956	0.9647229730573789	0.9991605814696597	0.964722973057379	0.8594943514231097
181	9.075000000000015	0.9712489192280251	1.0368005626583965	1.027054845065028	1.005638957447411	1.027054845065028	0.9496482848357359	0.9817757473044842	1.005638957447411	0.9817757473044842	0.8686826429409612
182	9.125	0.965501723144347	1.0312372452417522	1.0011344724531295	0.9962861375372811	1.0011344724531295	0.9670812045478892	0.9861585046019529	0.9962861375372811	0.9861585046019529	0.8689678831855032
183	9.174999999999985	0.9770327416235812	1.0215912778634735	1.0096341584086763	1.0062026143227185	1.0096341584086763	0.9609460184064623	1.0031191978976552	1.0062026143227185	1.0031191978976552	0.8934596305928787
184	9.225000000000016	0.9778127844557037	1.0106631153394867	1.0214473356775644	1.0053043874100085	1.0214473356775644	0.9511759644423489	1.0082982472106088	1.0053043874100083	1.008298247210609	0.8987048339037874
185	9.274999999999984	0.9845235062109496	1.0099670499067406	1.0142878872459096	1.0095116760600538	1.0142878872459096	0.9336067652490434	1.0274346344838303	1.0095116760600538	1.0274346344838303	0.912926914779125
186	9.325000000000015	0.9839250951088373	0.9882707457506338	1.009341245478217	1.005070058818896	1.009341245478217	0.943595233760912	1.0104485901676707	1.005070058818896	1.0104485901676707	0.9358369430174116
187	9.375	0.9939833735469139	0.9976305954006166	1.020834788420889	1.0120566626155654	1.020834788420889	0.9425393500363564	1.0231620124716023	1.0120566626155654	1.0231620124716023	0.9497548580978986
188	9.424999999999985	0.9967173632421426	0.9914062760352444	1.0105508263176273	1.0103421113330122	1.0105508263176273	0.9011639761548469	1.0315098504178755	1.0103421113330122	1.0315098504178755	0.9665572575516446
189	9.475000000000016	1.0033530825798584	0.9862833595974295	1.0175741683163613	1.0125377937386495	1.0175741683163613	0.9790285819319157	1.0324834359154602	1.0125377937386495	1.0324834359154602	0.9854724281929613
190	9.524999999999984	1.0086794177350902	0.9764634727871033	1.0194638321635152	1.0169786051997085	1.0194638321635152	0.9519539930750847	1.0404992678173743	1.0169786051997085	1.0404992678173743	1.0011000005136694
191	9.575000000000017	1.0083103159656965	0.9743648360645076	1.0146569048092309	1.020684569590276	1.0146569048092309	0.9868148341539282	1.0263208275673563	1.020684569590276	1.0263208275673563	1.0007489163750447
192	9.625000000000002	1.0133359558855162	0.9771214730486976	1.0131612381253507	1.0212116791554606	1.0131612381253507	0.9760207511596568	1.0215732065794272	1.0212116791554606	1.0215732065794272	1.0193195291313248
193	9.674999999999983	1.0184540082342866	0.9667318755099467	0.9954773016883229	1.028471607264037	0.9954773016883229	0.9204158954328069	1.0521375460425886	1.028471607264037	1.0521375460425886	1.0283089707320812
194	9.725000000000016	1.0199508922990383	0.9750070646849087	1.000501309982024	1.0246011658240939	1.000501309982024	0.9454782594226286	1.0469113971048145	1.0246011658240939	1.0469113971048145	1.034760576440279
195	9.774999999999984	1.0201099299495966	0.9684662527318989	0.9987609456937949	1.026264020254657	0.9987609456937949	0.9154505400485796	1.04974866653421	1.026264020254657	1.04974866653421	1.0368022943653692
196	9.825000000000017	1.0223690641271475	0.9563170051868901	0.9997301987661408	1.032523981214403	0.9997301987661408	0.9454125923569374	1.0538619345021067	1.032523981214403	1.0538619345021067	1.0396141025317303
197	9.875000000000002	1.0209762236264623	0.9616680992041237	0.9905090345164642	1.0314413901304065	0.9905090345164642	0.9515147406906563	1.0554341044189506	1.0314413901304065	1.0554341044189506	1.0349472970705054
198	9.924999999999981	1.0220988739738301	0.9442225884722091	0.9906389627110115	1.0348331795958046	0.9906389627110115	0.908291639780878	1.062652646798184	1.0348331795958046	1.062652646798184	1.0421023828626461
199	9.975000000000016	1.0273553489184406	0.9562688872426662	1.001692155273898	1.044464680788024	1.001692155273898	0.9103166728588141	1.0639034592468044	1.044464680788024	1.0639034592468044	1.0374342843285123
200	10.024999999999984	1.0256116735638872	0.9701886782033937	0.9917906122029297	1.0436174009637993	0.9917906122029297	0.8991641376291624	1.0656001955076793	1.0436174009637993	1.0656001955076793	1.0273193828403329
201	10.075000000000019	1.0242093432914217	0.9582820923239365	0.9866374685636116	1.0420755433769324	0.9866374685636116	0.9244824838462431	1.07456417601809	1.0420755433769324	1.07456417601809	1.0280150262332917
202	10.125000000000002	1.0260442418052487	0.9679326565243634	0.973644120187471	1.0447836379688278	0.973644120187471	0.8568478969643505	1.0709781955248616	1.0447836379688278	1.0709781955248616	1.032635176025549
203	10.174999999999981	1.0261936999646994	0.9713109784949342	0.9637173988324987	1.0514204999622696	0.9637173988324987	0.9318180097903046	1.0648226337141509	1.0514204999622694	1.0648226337141509	1.0241246808444093
204	10.225000000000016	1.0237114044705813	0.9554165343118703	0.9726264280869746	1.0474438456321273	0.9726264280869746	0.9262509556472964	1.0729683748076344	1.0474438456321273	1.0729683748076344	1.0241346804248277
205	10.274999999999984	1.02353021943622	0.9562978589763557	0.9786373358892044	1.0474147136497949	0.9786373358892044	0.9132702193436596	1.0822650907178408	1.0474147136497949	1.0822650907178408	1.0185093766703153
206	10.325000000000019	1.0201610041288682	0.9646770237687637	0.9706630569894367	1.0436118760788649	0.9706630569894367	0.9153076776188775	1.0716289800189243	1.0436118760788644	1.0716289800189243	1.0132385078907413
207	10.375000000000002	1.0207117389403977	0.9723005664972513	0.9691529737528305	1.0398890783057226	0.9691529737528305	0.9055288175015412	1.0580356588940305	1.0398890783057226	1.0580356588940305	1.022294077798761
208	10.424999999999981	1.0201112796985798	0.9705024735068188	0.9731356784092078	1.0419126791825695	0.9731356784092078	0.9278566607773281	1.0680301096250708	1.0419126791825695	1.0680301096250708	1.0126875316594879
209	10.475000000000014	1.0139243584008508	0.9666258092589302	0.9760990060002099	1.0324149258683926	0.9760990060002099	0.9151827535372982	1.0552857736971673	1.0324149258683926	1.0552857736971673	1.0102734715746722
210	10.524999999999986	1.0139323078639102	0.9692224976588902	0.9854949832200742	1.0284383641602426	0.9854949832200742	0.8965308103344732	1.0538782951371177	1.0284383641602426	1.0538782951371177	1.0133565961586717
211	10.575000000000019	1.0111329092607702	0.9675795741802371	0.9940817537314277	1.0202336370944225	0.9940817537314277	0.8951324396246538	1.051765642065427	1.0202336370944225	1.051765642065427	1.014500545281512
212	10.625000000000002	1.0091784448925274	0.9846894456670516	0.9678476838278033	1.0184948191480974	0.9678476838278033	0.8573564020035314	1.0399403843966895	1.0184948191480971	1.0399403843966895	1.013343414056942
213	10.67499999999998	1.0070695278487976	0.9747651658513657	0.9818949889425228	1.018381209133708	0.9818949889425228	0.8567333981601041	1.0332444104543983	1.0183812091337083	1.0332444104543983	1.009812157524836
214	10.725000000000012	1.0001127473715605	0.9648111365055514	0.9915780824943241	1.0016806807958363	0.9915780824943241	0.8771322300936122	1.0240072670576439	1.0016806807958363	1.0240072670576439	1.0141377001959226
215	10.774999999999988	0.9982207277467628	0.9853434371501002	0.9795069673113257	1.003141321786436	0.9795069673113257	0.8554111522927096	0.9932610489260907	1.0031413217864356	0.9932610489260907	1.0093482199043144
216	10.82500000000002	1.0012706163482235	0.9874062823682146	0.9979330017964473	1.0067167516805637	0.9979330017964473	0.8614505755029359	0.9998673662392602	1.0067167516805637	0.9998673662392602	1.0066972641999685
217	10.875000000000002	0.9941271599242808	0.9859129045893149	0.9930054029860836	0.9949928196491358	0.9930054029860836	0.8989394046414827	0.9975719099752334	0.9949928196491359	0.9975719099752334	0.9994034778645694
218	10.92499999999998	0.9920357302239777	0.9843778792394485	0.9773225923508965	0.9913179164132022	0.9773225923508965	0.8369334071544755	0.986297037533707	0.9913179164132022	0.9862970375337068	1.0082354812677372
219	10.975000000000009	0.992968971656248	0.9813824511164769	0.9757021430735052	0.9907569455090731	0.9757021430735052	0.8524831532182753	0.9855533066725046	0.9907569455090733	0.9855533066725046	1.0142220705333764
220	11.024999999999993	0.9913859809638219	0.9847332618332554	0.9853827506285721	0.9878626169379652	0.9853827506285721	0.8625211201810905	0.9687617419120488	0.9878626169379652	0.9687617419120488	1.0141042902617057
221	11.07500000000002	0.9953215501212125	0.9961900716616651	0.9786509474796071	0.9869889798263732	0.9786509474796071	0.9328454060377799	0.9752864782870518	0.9869889798263732	0.9752864782870518	1.0207418312358474
222	11.125000000000002	0.9948458282461431	0.9923586124271003	0.9781129587696756	0.9860427815823749	0.9781129587696756	0.9015159926489709	0.983317358019692	0.9860427815823749	0.983317358019692	1.0206684884183868
223	11.17499999999998	0.9964717863582807	1.003991167825133	0.9741738207273781	0.9911562031251685	0.9741738207273781	0.8841949711815006	0.9739247840988713	0.9911562031251685	0.9739247840988713	1.018033873097613
224	11.225000000000007	0.9922705885566362	0.993474378004283	0.9686995209624735	0.9794790401390133	0.9686995209624735	0.8851072214388971	0.9787480643780329	0.9794790401390133	0.9787480643780329	1.0249333050210576
225	11.274999999999995	0.995179235924423	1.0018379175262455	0.981758723766228	0.9832030331580573	0.981758723766228	0.8669243656387038	0.9802485501024593	0.9832030331580573	0.9802485501024591	1.022295617004881
226	11.32500000000002	0.994015349349931	0.9998590316171633	0.994242278303731	0.9767788153242338	0.994242278303731	0.8826766302971989	0.9768720781438835	0.9767788153242338	0.9768720781438835	1.0258503196489004
227	11.375000000000002	0.9980982051602011	1.0191800371762367	1.000875980634283	0.978989690804448	1.000875980634283	0.8851028230064313	0.9785459561004007	0.978989690804448	0.9785459561004007	1.024852361768978
228	11.42499999999998	0.9936930641170503	1.0076329296058784	0.9865907013647649	0.9761944431439517	0.9865907013647649	0.9447078470692801	0.9906731456462741	0.9761944431439517	0.9906731456462741	1.0163682607200168
229	11.475000000000005	0.9950801137819874	1.0113865116838925	0.9973970722099275	0.9798239743772084	0.9973970722099275	0.9149093415973651	0.9734833063558926	0.9798239743772084	0.9734833063558925	1.0185368990324961
230	11.524999999999999	0.9935772672568693	1.0150866961817926	0.9972312347666075	0.9781127656785006	0.9972312347666075	0.9359134504892119	0.9843625148764025	0.9781127656785006	0.9843625148764026	1.0089849221171792
231	11.57500000000002	0.9937734414720139	1.0216806079280163	1.0006646373319097	0.9776622379092804	1.0006646373319097	0.9659490036603035	0.9854115422752201	0.9776622379092804	0.9854115422752201	1.0045851457880963
232	11.625000000000002	0.9951834985664201	1.030338760645996	0.9983551761553551	0.9802811538695131	0.9983551761553551	0.9962132009383258	0.9920708687004347	0.9802811538695133	0.9920708687004347	0.9985241524121453
233	11.674999999999978	0.9915002865233465	1.0189261806593748	0.9933456361210079	0.9767819044516536	0.9933456361210079	1.0054601958929517	0.9871369790846799	0.9767819044516536	0.9871369790846799	0.9990397305118576
234	11.725000000000001	0.9917535273735943	1.0278649451757007	1.0017364354654752	0.978353028923274	1.0017364354654752	1.0183419169113515	0.9888287950541801	0.9783530289232739	0.9888287950541801	0.9896893835131371
235	11.774999999999999	0.9896771244726136	1.0132468933465701	0.9969956553887058	0.9781196322158832	0.9969956553887058	1.0810750529400481	0.9780678698123012	0.9781196322158832	0.9780678698123012	0.9932860164653455
236	11.825000000000022	0.9880441166547969	1.0145529899653831	0.998603562048565	0.9750066208264989	0.998603562048565	1.093782596490226	0.987059580834435	0.9750066208264989	0.987059580834435	0.9870564701924556
237	11.875000000000002	0.9926391097968371	1.0154979636728196	0.9998691761582144	0.9824548473834614	0.9998691761582144	1.1349765452396903	0.9965101531700009	0.9824548473834614	0.996510153170001	0.9873368433748252
238	11.924999999999978	0.9913821088519544	1.0214803466787705	0.9820182662568055	0.9805336542575565	0.9820182662568055	1.1128954356750225	0.9946984508962836	0.9805336542575565	0.9946984508962836	0.9884954261536057
239	11.975	0.9926347958990225	1.0149637171067885	0.9881485073683239	0.9893871911372516	0.9881485073683239	1.1689504604552154	0.9851081017536817	0.9893871911372516	0.9851081017536817	0.9836430653033787
240	12.025	0.9948393173000273	1.020030529251686	0.9940065567837126	0.9883236359046604	0.9940065567837126	1.144326845305014	0.990532282010493	0.9883236359046604	0.990532282010493	0.9878370870349046
241	12.075000000000022	0.9923012965280542	1.0150522877700627	0.9920634165848189	0.9864643784604794	0.9920634165848189	1.1308990527712695	1.0066291194269636	0.9864643784604796	1.0066291194269636	0.9790288259996526
242	12.125000000000002	0.9957458828401164	1.0107254137767128	0.9870755175475056	0.9941621468123675	0.9870755175475056	1.1291091422050352	0.9958707485869044	0.9941621468123675	0.9958707485869044	0.9879653218482707
243	12.174999999999978	0.9969331433691129	1.0250314166672527	0.986352241952459	0.9923559567571968	0.986352241952459	1.0942899962913897	1.0022653139886717	0.9923559567571968	1.0022653139886717	0.9863698481542329
244	12.224999999999998	0.9939056707722862	1.0141987400448442	0.9901858312276187	0.9919866493207362	0.9901858312276187	1.1089517853777082	0.9986616817192249	0.9919866493207362	0.9986616817192249	0.981414573808414
245	12.275000000000002	0.9955864856559979	1.0127208950517572	0.990256737578903	0.9996877541272731	0.990256737578903	1.0981894825213654	0.9952421571011051	0.9996877541272731	0.9952421571011051	0.9787010720621818
246	12.325000000000022	0.9914218906509795	1.0136372261376878	0.9905537550190644	0.991270315098134	0.9905537550190644	1.082367936579068	0.9914671722627137	0.991270315098134	0.9914671722627137	0.9770987467810951
247	12.375000000000002	0.9917433639300711	1.0156226549523155	0.9978160187203623	0.9907745963876038	0.9978160187203623	1.0588612058991465	0.999592972220864	0.9907745963876038	0.999592972220864	0.9738429455506522
248	12.424999999999978	0.991155565420034	1.0110446853513957	0.988778733186168	0.9932842229413938	0.988778733186168	1.0772885564343542	0.9945703988646397	0.9932842229413938	0.9945703988646397	0.9740789257216664
249	12.474999999999998	0.9953336042377775	1.006760972701359	1.0083884966856973	0.9944844074877398	1.0083884966856973	1.0402626027685766	1.0186801359538364	0.9944844074877399	1.0186801359538367	0.9770971339764084
250	12.525000000000004	0.9891372182969108	1.0110683502329492	0.9959502374450864	0.9915316539824371	0.9959502374450864	1.0252638597438821	1.0003154471644407	0.9915316539824371	1.0003154471644407	0.9669935953774076
251	12.575000000000022	0.9931571276532928	1.0100750632786413	0.9938288243342954	0.999108710160464	0.9938288243342954	1.010803127763983	1.002270590211092	0.999108710160464	1.002270590211092	0.9714769867602158
252	12.625000000000002	0.9936561761131957	1.0201480485400043	1.0052478444000568	0.9940023365160422	1.0052478444000568	1.0166809650282156	1.0113677721140468	0.9940023365160422	1.0113677721140468	0.9688731444512624
253	12.674999999999978	0.9934627449154823	1.0121768531168458	0.9944251118069988	0.9960779949236129	0.9944251118069988	1.0112964322675693	1.0090032430787532	0.9960779949236128	1.0090032430787532	0.9732652297465662
254	12.724999999999996	0.9951667809538073	1.0140500670109716	1.0118561207944328	0.9964652556693194	1.0118561207944328	0.9815877887329245	1.007235537095964	0.9964652556693193	1.007235537095964	0.9749367806739716
255	12.775000000000004	0.9917387453162689	1.0076395122171913	1.007538734157041	0.9940381387536544	1.007538734157041	0.9597296224218144	1.006930401139408	0.9940381387536544	1.006930401139408	0.9713392549511106
256	12.825000000000022	0.9963703207266305	1.0120372403271967	1.0076175144085662	0.9982217334346936	1.0076175144085662	0.9247426537442864	1.0068030194634625	0.9982217334346936	1.0068030194634625	0.9809904053103614
257	12.875000000000002	0.9964652587922471	1.006156559254798	1.0140543643704383	1.000802359715461	1.0140543643704383	0.9455141159548084	1.003934061332809	1.000802359715461	1.003934061332809	0.9793475140730236
258	12.924999999999978	0.9960174026924534	1.0073462262291968	1.0040185319382067	1.0044159220041562	1.0040185319382067	0.9171046703972147	0.9945778328038999	1.0044159220041562	0.9945778328038999	0.9788254337932969
259	12.974999999999993	0.9957169775586003	1.0057327041801682	1.0113404069777454	1.001215634742652	1.0113404069777454	0.9450640031819861	1.0015069439788895	1.001215634742652	1.0015069439788895	0.9778585764464325
260	13.025000000000007	0.9993959361261443	1.0142354415755679	1.0132853653623497	1.0059244780406487	1.0132853653623497	0.9117629357213766	1.0009960678511185	1.0059244780406487	1.0009960678511185	0.9806927356670184
261	13.075000000000022	1.0008171274469757	1.0142474684166418	1.0028181355087749	1.004430906390479	1.0028181355087749	0.916809519181897	1.0055573971147924	1.004430906390479	1.0055573971147924	0.9889812546666745
262	13.125000000000002	1.0002949985169045	1.0064391223216136	1.015318288122733	1.0015768459953331	1.015318288122733	0.9565821289738298	1.001021355661734	1.0015768459953331	1.001021355661734	0.9923885308863959
263	13.174999999999976	1.0026973735042155	1.007853923700379	1.0166089724509348	1.0059726735556311	1.0166089724509348	0.9278077636952946	1.001707128355636	1.0059726735556311	1.001707128355636	0.9943625473709465
264	13.22499999999999	1.003304448026546	0.9969186228952281	1.0167227112214623	1.006929236479801	1.0167227112214623	0.9325412303589526	1.0148009469739718	1.006929236479801	1.0148009469739718	0.9960197582362795
265	13.27500000000001	1.00827858744307	1.0084062435326997	1.0115421136814018	1.0042590213230524	1.0115421136814018	0.9509152908064908	1.0104832484363857	1.0042590213230524	1.0104832484363857	1.0142892395967942
266	13.325000000000024	1.0083131791663058	0.9969066201954392	1.0078925826524814	1.0067675446452293	1.0078925826524814	0.9437923632572598	1.0131539879438796	1.0067675446452293	1.0131539879438796	1.0170784536763087
267	13.375000000000002	1.0084738477910569	0.9941375598244225	1.0059609289350695	1.005332399769849	1.0059609289350695	0.9776436840977502	1.0167194760291063	1.005332399769849	1.0167194760291063	1.0193113990083114
268	13.424999999999976	1.0087710217624923	0.9855964167773758	1.020164018225032	1.0094920967259764	1.020164018225032	0.9405891806792128	1.0149475192833297	1.0094920967259764	1.0149475192833297	1.016974749961576
269	13.474999999999989	1.011312795397756	0.9899986183028504	1.0061942478732413	1.0054070289455774	1.0061942478732413	0.9936218016519311	1.01844390139618	1.0054070289455774	1.01844390139618	1.0305219777241563
270	13.525000000000011	1.0073775329540486	0.9903707968970562	1.007579781965245	1.0044999180088976	1.007579781965245	0.95895585759285	1.007972121322741	1.0044999180088976	1.007972121322741	1.0218894683495703
271	13.575000000000024	1.0116327018245674	0.9816785416987629	1.0183424395213183	1.0079861946818232	1.0183424395213183	0.9616151428903141	1.0161647396506504	1.0079861946818232	1.0161647396506504	1.0310112181077709
272	13.625000000000002	1.01175342495711	0.9779774781639853	1.0289202652877412	1.0114587692427925	1.0289202652877412	0.9602405286297667	1.0126894503293553	1.0114587692427928	1.0126894503293553	1.026869520649923
273	13.674999999999976	1.0099920568121705	0.9755003099958265	1.0379092518953756	1.0029693272129645	1.0379092518953756	0.9836268407617774	1.0100308698856204	1.0029693272129645	1.0100308698856204	1.0319249084817033
274	13.724999999999989	1.0081432922591098	0.9672882277514527	1.0288591251600463	1.0043171235631592	1.0288591251600463	0.961944865696141	1.0049203551677401	1.0043171235631592	1.0049203551677404	1.0325385493204269
275	13.775000000000011	1.0087048437161201	0.9718416567350264	1.0436276808969174	1.0049318446414877	1.0436276808969174	0.9921414476776905	0.9906789675911459	1.0049318446414877	0.9906789675911459	1.0315573490697756
276	13.825000000000024	1.0102609387133203	0.9739978523878647	1.0312736210691176	1.007201151201063	1.0312736210691176	0.9987462163793436	0.9887830363377621	1.007201151201063	0.9887830363377621	1.0365257394196117
277	13.875000000000002	1.0110096679994196	0.9710743661199112	1.030483962146849	1.0129035556356742	1.030483962146849	0.963949315345326	0.9907160201518777	1.012903555635674	0.9907160201518777	1.0331627225407263
278	13.924999999999976	1.0066181119132032	0.9692364083156629	1.0329021865673247	1.0085851071042962	1.0329021865673247	0.9589392787130098	0.9928918929607279	1.0085851071042962	0.9928918929607281	1.023145520627152
279	13.974999999999987	1.0044828389200287	0.9694209818302952	1.028252878724387	1.0076403550800004	1.028252878724387	0.9615217091010286	0.9936148970067142	1.0076403550800004	0.9936148970067142	1.0175210926333362
280	14.025000000000013	1.0055656015225851	0.9733075022422524	1.025817477106358	1.0087448940801886	1.025817477106358	0.9913348120841333	0.9896077903283254	1.0087448940801884	0.9896077903283254	1.018920722972367
281	14.075000000000024	1.004882310443298	0.9701904261859877	1.0244865530664966	1.0098022961219981	1.0244865530664966	0.977662370252112	1.00512289680786	1.0098022961219983	1.00512289680786	1.0117031477143579
282	14.125000000000002	1.003714514140717	0.9697144449452666	1.012135433211315	1.0137091899748858	1.012135433211315	0.9657410838212411	1.003894943034064	1.0137091899748858	1.003894943034064	1.00612300109449
283	14.174999999999976	1.0000292961610717	0.9710709336219753	0.9949560338825159	1.011529308011831	0.9949560338825159	0.9791090311051321	0.9920152302115812	1.011529308011831	0.9920152302115812	1.0035663000592852
284	14.224999999999987	0.9998271473199913	0.9732459900764237	1.0077086842297887	1.0103776218644795	1.0077086842297887	0.9743188852717637	0.9953630003980044	1.0103776218644795	0.9953630003980044	0.9989226586869779
285	14.275000000000013	1.001395414087653	0.9746726800130987	1.0025988763765084	1.0129094100417375	1.0025988763765084	0.9667306634750656	0.9975125812322316	1.0129094100417375	0.9975125812322316	1.0010217326636712
286	14.325000000000024	0.9981578048137095	0.9719521378982817	0.9984013417695778	1.0103275282424533	0.9984013417695778	0.952043100802433	0.9915172624809827	1.0103275282424533	0.9915172624809827	0.9981920267577238
287	14.375000000000002	0.9999470663142191	0.9784944473141687	1.0071636708189073	1.011363261279296	1.0071636708189073	0.9803250751337386	0.9933377275871537	1.011363261279296	0.9933377275871537	0.9958320648820908
288	14.424999999999976	0.9956240579553837	0.9768447889077018	0.9968739564112384	1.005341478469848	0.9968739564112384	0.9780936478128153	0.9899355320224116	1.005341478469848	0.9899355320224116	0.9937399855548859
289	14.474999999999984	0.9960325129614079	0.974456666165311	0.995211164516697	1.0081987821069616	0.995211164516697	0.9477364269867488	0.9910551268878126	1.0081987821069616	0.9910551268878126	0.9933718791324858
290	14.525000000000016	0.9983486292604824	0.9771922046206838	1.0013433131162153	1.009462190366195	1.0013433131162153	0.9848787743355301	0.9907978440624708	1.009462190366195	0.9907978440624708	0.9957726665114808
291	14.575000000000024	0.9967129253773208	0.9791550412939333	0.9980462888882435	1.002812739287225	0.9980462888882435	0.9558351897553835	0.9972326420097398	1.002812739287225	0.9972326420097398	0.9979370006790198
292	14.625000000000002	0.9992230158797933	0.9891575568940246	1.0136561963027868	0.9997033103072703	1.0136561963027868	1.0063973401816728	0.9966666701888066	0.9997033103072703	0.9966666701888066	1.000723657991475
293	14.674999999999972	0.9968190675110514	0.9847503157301318	1.0063329218030428	1.002117211062687	1.0063329218030428	1.0098154654581206	0.9807109538909691	1.002117211062687	0.9807109538909693	0.9984079511395036
294	14.724999999999984	0.9977117396635401	0.9888301369034278	1.002180405704824	1.0016563249047696	1.002180405704824	0.9820943194627239	0.9879860909833392	1.0016563249047696	0.9879860909833394	0.9995429502718209
295	14.775000000000016	0.9989106545073154	0.9931034992718516	1.0059567210067037	0.998811628331761	1.0059567210067037	0.9834146111411239	1.0019348666942742	0.9988116283317611	1.0019348666942738	0.9996753755918245
296	14.825000000000028	0.9965889274800064	0.9872989993458288	1.0040917331369632	0.9995146178822736	1.0040917331369632	0.9813422185536075	0.9948613080811327	0.9995146178822736	0.9948613080811327	0.9963950944058044
297	14.875000000000002	0.9978679845267788	0.989800788089907	1.0143599785663941	0.9977258977616061	1.0143599785663941	1.010910988136282	0.9925956596453421	0.9977258977616061	0.9925956596453421	0.9994661193508091
298	14.924999999999972	0.9947336124666328	0.9910803622545018	1.0177936808169452	0.9955681568147438	1.0177936808169452	1.0081656632919518	0.989822491030169	0.9955681568147438	0.989822491030169	0.9906953245410282
299	14.974999999999982	0.9968108163994684	0.9911326617925732	1.0203962243771345	0.998046836866666	1.0203962243771345	1.0258528886786165	0.9897951656307002	0.9980468368666661	0.9897951656307002	0.9933699038543315
