# Supplementary material for: Full-cycle device-scale simulations of memory materials with a tailored atomic-cluster-expansion potential
Source: Nat Commun. 2025 Sep 30;16:8688. doi: 10.1038/s41467-025-63732-4 (PMC12484596; doi:10.1038/s41467-025-63732-4)
Supplement: Supplementary file 4 — Source Data [file 41467_2025_63732_MOESM4_ESM.zip › Figure S7/Figure S7a - RDF/rdf_aimd_023_300K.csv]

	distance	total	Sb-Sb	Sb-Te	Te-Sb	Te-Te
0	0.050000000000000024	0.0	0.0	0.0	0.0	0.0
1	0.15000000000000008	0.0	0.0	0.0	0.0	0.0
2	0.25	0.0	0.0	0.0	0.0	0.0
3	0.34999999999999976	0.0	0.0	0.0	0.0	0.0
4	0.4499999999999996	0.0	0.0	0.0	0.0	0.0
5	0.5500000000000004	0.0	0.0	0.0	0.0	0.0
6	0.6499999999999997	0.0	0.0	0.0	0.0	0.0
7	0.7500000000000001	0.0	0.0	0.0	0.0	0.0
8	0.8500000000000005	0.0	0.0	0.0	0.0	0.0
9	0.95	0.0	0.0	0.0	0.0	0.0
10	1.0499999999999996	0.0	0.0	0.0	0.0	0.0
11	1.149999999999999	0.0	0.0	0.0	0.0	0.0
12	1.2500000000000002	0.0	0.0	0.0	0.0	0.0
13	1.350000000000001	0.0	0.0	0.0	0.0	0.0
14	1.450000000000001	0.0	0.0	0.0	0.0	0.0
15	1.549999999999999	0.0	0.0	0.0	0.0	0.0
16	1.6499999999999992	0.0	0.0	0.0	0.0	0.0
17	1.7500000000000004	0.0	0.0	0.0	0.0	0.0
18	1.85	0.0	0.0	0.0	0.0	0.0
19	1.9500000000000015	0.0	0.0	0.0	0.0	0.0
20	2.0499999999999985	0.0	0.0	0.0	0.0	0.0
21	2.150000000000001	0.0	0.0	0.0	0.0	0.0
22	2.25	0.0	0.0	0.0	0.0	0.0
23	2.3499999999999988	0.0	0.0	0.0	0.0	0.0
24	2.450000000000002	0.0	0.0	0.0	0.0	0.0
25	2.549999999999998	2.334708430406005e-05	0.0	4.863975896679177e-05	4.863975896679177e-05	0.0
26	2.6500000000000017	0.011355884721116143	0.00046325338813364746	0.01946307637644839	0.01946307637644839	0.00538746532866538
27	2.75	0.39182373367668644	0.07278977749755834	0.6848560318012907	0.6848560318012907	0.14290687225682755
28	2.8499999999999983	1.967086620511162	0.8930497798561351	3.387251997349069	3.387251997349069	0.550882491685093
29	2.950000000000002	2.860688209322646	1.911931704014273	4.754055632711147	4.754055632711147	0.7578678693861345
30	3.049999999999998	2.19442571708976	1.2487999816367243	3.6642734957093963	3.6642734957093963	0.6549067835760389
31	3.150000000000002	1.5017301785355632	0.5003053210383142	2.573193955805059	2.573193955805059	0.5181895232861244
32	3.25	1.1438217824350023	0.3091109152674194	1.937566491175049	1.937566491175049	0.4564781117449808
33	3.349999999999998	0.9715969845953529	0.32363100801348976	1.5311544700036792	1.5311544700036792	0.513505215865079
34	3.4500000000000015	0.8970285850523343	0.3497305573275084	1.2601294155384415	1.2601294155384415	0.6561377122818917
35	3.5499999999999994	0.8638697322694503	0.37061029151813085	1.0560627472939719	1.0560627472939719	0.8268387970151231
36	3.650000000000003	0.8679341591030252	0.4330207972912957	0.9072676192168103	0.9072676192168103	1.0087843730898576
37	3.75	0.910022296259638	0.5816386845250572	0.8092506805972783	0.8092506805972783	1.1903327223581528
38	3.849999999999997	0.992093315913505	0.809472345423546	0.758486498175899	0.758486498175899	1.3847339486702936
39	3.9499999999999993	1.1189920478695803	1.140804468406678	0.7492705235109349	0.7492705235109343	1.60225967122018
40	4.050000000000001	1.2727281336700835	1.5028234249386474	0.7743320286731104	0.7743320286731104	1.834991699768906
41	4.150000000000003	1.4153696682121748	1.8157363696073976	0.8241161296600727	0.8241161296600727	2.025766963439323
42	4.25	1.4946704358846217	1.9415826876998696	0.8796752102875043	0.8796752102875043	2.1160364025406655
43	4.349999999999997	1.471895256682893	1.8806606451652659	0.9071504531719541	0.9071504531719541	2.043214822038645
44	4.4499999999999975	1.385073432758301	1.7255736774056771	0.9071007737410124	0.9071007737410124	1.8710368693825117
45	4.5500000000000025	1.2573445429012913	1.5311968555205653	0.8971187960513813	0.8971187960513813	1.6159333997592753
46	4.650000000000004	1.1193940396500301	1.343325510785074	0.8637141791922955	0.8637141791922955	1.3607754219781003
47	4.75	0.9988177653615027	1.2016843588962578	0.8225523007826434	0.8225523007826434	1.1436754543401002
48	4.849999999999996	0.8974181260191756	1.0901485411336946	0.7813513064149207	0.7813513064149207	0.9665159232183941
49	4.9499999999999975	0.8185715533657042	0.9909297899245539	0.7488068887504165	0.7488068887504165	0.834987445493262
50	5.0500000000000025	0.7559054272562491	0.9067858188749394	0.7218289191466263	0.7218289191466263	0.7342828195718825
51	5.150000000000004	0.7127542458048983	0.842381333509391	0.7087422976457992	0.7087422976457992	0.6604914710372565
52	5.25	0.6850765376033332	0.7853070777372422	0.7056315434111211	0.7056315434111211	0.6131229564667693
53	5.349999999999996	0.6668348432865375	0.7517445682165934	0.7055649967516237	0.7055649967516237	0.5774569831419522
54	5.449999999999997	0.6570923153118858	0.7401846472071301	0.7046295807067868	0.7046295807067868	0.5567793694985781
55	5.550000000000003	0.6575265483442742	0.7422973303711968	0.7090564580130108	0.7090564580130108	0.5511440989962155
56	5.650000000000004	0.6662795700319316	0.7517349588203988	0.7172807937586577	0.7172807937586577	0.5602977656014212
57	5.75	0.6931925953713792	0.7813240525737256	0.7410082486315851	0.7410082486315851	0.5902688544900632
58	5.849999999999996	0.745470739539887	0.8180620510888543	0.7835532726688827	0.7835532726688827	0.6624312235683498
59	5.949999999999996	0.8384539354057917	0.86203023507283	0.8444542702406542	0.8444542702406542	0.819975133551736
60	6.050000000000004	0.9778941219631259	0.9148831738933865	0.9287521107701542	0.9287521107701538	1.0714216693625278
61	6.150000000000004	1.1269457128300429	0.9777809625287885	1.0396476404155106	1.0396476404155106	1.3096385872944287
62	6.25	1.2222505429909227	1.0351760470172306	1.1559510973747045	1.1559510973747045	1.3937940242452989
63	6.349999999999996	1.251754520777546	1.0745504390985345	1.2634148740468905	1.2634148740468905	1.3149647527201995
64	6.449999999999996	1.238351578877912	1.0952395480240533	1.3320818879109095	1.3320818879109095	1.1769831805467412
65	6.550000000000004	1.213158987314707	1.0939512313719617	1.36146517381714	1.36146517381714	1.0683986301749058
66	6.650000000000003	1.1837524111411564	1.0871741894426934	1.351613127819379	1.351613127819379	1.0028617763250638
67	6.75	1.153478350491873	1.067471078576427	1.3224300895256376	1.3224300895256376	0.9664348192981663
68	6.849999999999997	1.1196411727184035	1.0403659146447584	1.2718286309873423	1.2718286309873423	0.9519580097258817
69	6.949999999999996	1.0902693416515088	1.0171853049498865	1.2238543945609028	1.2238543945609028	0.9446377318619236
70	7.050000000000004	1.0636198579331377	0.9923144375867988	1.1711349444255639	1.171134944425564	0.9519577072082759
71	7.150000000000001	1.0439506074887583	0.9746376439275432	1.127089018142032	1.127089018142032	0.9639051548671551
72	7.25	1.0275247871785018	0.9623953561433802	1.0854217413211298	1.0854217413211298	0.9792752621150514
73	7.35	1.0159128611207833	0.9688955057716189	1.0466558441433196	1.0466558441433194	0.9958188194681427
74	7.449999999999994	1.0091660413945698	0.9609485906115	1.0163042147016719	1.0163042147016719	1.0210784551109144
75	7.550000000000006	1.0045753699277147	0.9663813005894454	0.9918630391699631	0.9918630391699631	1.0385002861995045
76	7.65	1.001601347690031	0.976396874353085	0.9726542748628519	0.9726542748628519	1.0513994329426908
77	7.75	0.9970759281017084	0.9821914947612962	0.9580967318346388	0.9580967318346391	1.0556634934979812
78	7.850000000000001	0.9909628423402609	0.9873208427822329	0.9439664288881664	0.9439664288881664	1.0552433934132872
79	7.949999999999994	0.985400991535877	0.9942659369400403	0.9351848902001679	0.9351848902001679	1.0484158175816383
80	8.050000000000006	0.9781122901137571	1.0048477014541042	0.9252542163530751	0.9252542163530751	1.0367073167545122
81	8.149999999999999	0.9717856518613145	1.0204673481622577	0.9203157610641766	0.9203157610641766	1.0187758634570785
82	8.250000000000002	0.9653617590208501	1.0274324703957125	0.9129287322029576	0.9129287322029576	1.0076854786114355
83	8.350000000000003	0.9598466385468866	1.0381635396238293	0.9081259932843622	0.908125993284362	0.9939999873071672
84	8.449999999999994	0.9515684420073877	1.041490953044369	0.9041048772636477	0.9041048772636477	0.9748876345381602
85	8.550000000000006	0.9429741216888274	1.0396507544152338	0.9018291769352176	0.9018291769352176	0.9548666557041265
86	8.649999999999997	0.9392457849092256	1.037305140180309	0.90699767133293	0.90699767133293	0.9386613340015815
87	8.750000000000002	0.9363423359353102	1.0404552909277915	0.9125727231761142	0.9125727231761142	0.9217627285064698
88	8.850000000000005	0.9380363402308939	1.0419735482739738	0.9248855712288829	0.9248855712288829	0.9093763842144268
89	8.949999999999994	0.9422910242265734	1.0425722160877564	0.9338520532894437	0.9338520532894439	0.9089735668711102
90	9.050000000000006	0.9523748853047597	1.0411836244102826	0.9481539624670502	0.9481539624670502	0.9185322317081395
91	9.149999999999995	0.9630390537908484	1.036928172879398	0.9609821991874886	0.9609821991874886	0.9329419181115266
92	9.250000000000002	0.9750560606448111	1.0307427890584044	0.9741678076104712	0.9741678076104712	0.9514907409512242
93	9.350000000000005	0.9915112648684271	1.0234281235035865	0.986960689879437	0.986960689879437	0.9833934276825662
94	9.449999999999992	1.0053995191147669	1.013011817545784	0.9971467903245411	0.9971467903245411	1.013019913754617
95	9.550000000000008	1.0204523286938005	1.0113623689397149	1.0082835090463809	1.0082835090463809	1.0407174036699538
96	9.649999999999995	1.0335050477997836	1.008675354517692	1.0191631915217751	1.0191631915217751	1.063662942073612
97	9.750000000000002	1.0450589704401074	1.0068078941748293	1.0322834940260643	1.0322834940260643	1.0790934173322886
98	9.850000000000005	1.0542608112982772	1.0055317359558313	1.0450241060833956	1.0450241060833956	1.0882337850703154
99	9.949999999999992	1.0558001046902432	1.0023080721915139	1.0516122526941885	1.0516122526941885	1.0851581440177502
