# Supplementary material for: Full-cycle device-scale simulations of memory materials with a tailored atomic-cluster-expansion potential
Source: Nat Commun. 2025 Sep 30;16:8688. doi: 10.1038/s41467-025-63732-4 (PMC12484596; doi:10.1038/s41467-025-63732-4)
Supplement: Supplementary file 4 — Source Data [file 41467_2025_63732_MOESM4_ESM.zip › Figure S7/Figure S7a - RDF/rdf_aimd_101_300K.csv]

	distance	total	Ge-Ge	Ge-Te	Te-Ge	Te-Te
0	0.050000000000000024	0.0	0.0	0.0	0.0	0.0
1	0.15000000000000008	0.0	0.0	0.0	0.0	0.0
2	0.25	0.0	0.0	0.0	0.0	0.0
3	0.34999999999999976	0.0	0.0	0.0	0.0	0.0
4	0.4499999999999996	0.0	0.0	0.0	0.0	0.0
5	0.5500000000000004	0.0	0.0	0.0	0.0	0.0
6	0.6499999999999997	0.0	0.0	0.0	0.0	0.0
7	0.7500000000000001	0.0	0.0	0.0	0.0	0.0
8	0.8500000000000005	0.0	0.0	0.0	0.0	0.0
9	0.95	0.0	0.0	0.0	0.0	0.0
10	1.0499999999999996	0.0	0.0	0.0	0.0	0.0
11	1.149999999999999	0.0	0.0	0.0	0.0	0.0
12	1.2500000000000002	0.0	0.0	0.0	0.0	0.0
13	1.350000000000001	0.0	0.0	0.0	0.0	0.0
14	1.450000000000001	0.0	0.0	0.0	0.0	0.0
15	1.549999999999999	0.0	0.0	0.0	0.0	0.0
16	1.6499999999999992	0.0	0.0	0.0	0.0	0.0
17	1.7500000000000004	0.0	0.0	0.0	0.0	0.0
18	1.85	0.0	0.0	0.0	0.0	0.0
19	1.9500000000000015	0.0	0.0	0.0	0.0	0.0
20	2.0499999999999985	0.0	0.0	0.0	0.0	0.0
21	2.150000000000001	0.0	0.0	0.0	0.0	0.0
22	2.25	0.0	0.0	0.0	0.0	0.0
23	2.3499999999999988	0.001872985726216691	0.007491942904866764	0.0	0.0	0.0
24	2.450000000000002	0.060995164200808395	0.23758008798774471	0.003200284407744426	0.003200284407744426	0.0
25	2.549999999999998	0.37283958967403075	1.0047049771721874	0.24332669076196764	0.24332669076196764	0.0
26	2.6500000000000017	1.4815222697959158	1.277656893545474	2.3241021133811457	2.3241021133811457	0.0002279588759036419
27	2.75	3.0237693910639636	1.021143836448909	5.5325459401166395	5.5325459401166395	0.00884184757365945
28	2.8499999999999983	2.7872413373688314	0.7786890853581363	5.1620179098092445	5.1620179098092445	0.0462404444987016
29	2.950000000000002	1.648550803321833	0.6419926043519464	2.939908406102461	2.939908406102461	0.07239379673046703
30	3.049999999999998	0.990053089495801	0.5598424271838552	1.6652965797657813	1.6652965797657813	0.06977677126779
31	3.150000000000002	0.7380718124277391	0.5008119496201309	1.1927622244230136	1.1927622244230136	0.06595085124479902
32	3.25	0.6523210051717283	0.5079757857639484	1.0136198029450918	1.0136198029450918	0.07406862903278302
33	3.349999999999998	0.6321157906413937	0.573362361534816	0.9121499359358017	0.9121499359358017	0.13080092915915476
34	3.4500000000000015	0.6719809559438132	0.6820324505695446	0.8581638131646709	0.8581638131646709	0.2895637468763629
35	3.5499999999999994	0.7686141774299525	0.8577029483674259	0.8229156252855562	0.8229156252855562	0.5709225107812702
36	3.650000000000003	0.9084082510887115	1.0616518088913947	0.7979951503655593	0.7979951503655593	0.9759908947323332
37	3.75	1.078747550945929	1.278577241087628	0.7889851956534149	0.7889851956534149	1.4584425713892597
38	3.849999999999997	1.2501016502130937	1.4572953449384483	0.7868346359092818	0.7868346359092818	1.9694419840953663
39	3.9499999999999993	1.3904980589539027	1.5587855018291457	0.7774747654015899	0.7774747654015899	2.4482572031832843
40	4.050000000000001	1.4632868817304499	1.5828067505343155	0.7646711375087456	0.7646711375087456	2.740998501369992
41	4.150000000000003	1.4743282567722709	1.5433095777917605	0.7598992906315455	0.7598992906315455	2.8342048680342358
42	4.25	1.4157150010579733	1.4639934304897007	0.7543734707024012	0.7543734707024012	2.6901196323373973
43	4.349999999999997	1.302190170259887	1.3515578832451176	0.7640622488066147	0.7640622488066147	2.3290783001812017
44	4.4499999999999975	1.1666607990900162	1.2501612922165515	0.7696467148307461	0.7696467148307461	1.8771884744820206
45	4.5500000000000025	1.0402469182538971	1.1480299476230467	0.7770145747131745	0.7770145747131745	1.458928575966188
46	4.650000000000004	0.939253363444724	1.0764542984071857	0.7785897116447572	0.7785897116447572	1.1233797320821954
47	4.75	0.867166693502327	1.0123738000634952	0.781091504617774	0.781091504617774	0.8941099647102646
48	4.849999999999996	0.8113678900222068	0.9377971896308603	0.7894128506653567	0.7894128506653567	0.7288486691272529
49	4.9499999999999975	0.7767664179240173	0.8834831211076656	0.7982605416101057	0.7982605416101057	0.6270614673681925
50	5.0500000000000025	0.7482429958010474	0.8425152293004251	0.802105944907289	0.802105944907289	0.5462448640891859
51	5.150000000000004	0.729072736970815	0.8145956707314748	0.8006982230160997	0.8006982230160997	0.5002988311195857
52	5.25	0.7247936342744092	0.804810937286183	0.8060754148667918	0.8060754148667918	0.4822127700778725
53	5.349999999999996	0.7278086543510017	0.8070269326578853	0.8161915815346017	0.8161915815346017	0.47182452167691774
54	5.449999999999997	0.7498046790902468	0.8302577289686877	0.844837874809625	0.844837874809625	0.47928523777305027
55	5.550000000000003	0.7780473344230228	0.8486146227991256	0.881633316909836	0.881633316909836	0.500308081073293
56	5.650000000000004	0.8261968197799068	0.8827089083243536	0.9350583492571367	0.9350583492571367	0.5519616722809991
57	5.75	0.8863338465080238	0.9124451058178028	0.9864636349724785	0.9864636349724785	0.6599630102693351
58	5.849999999999996	0.9612322651383705	0.9536877906421843	1.037051264976268	1.037051264976268	0.8171387399587626
59	5.949999999999996	1.0446153546796058	0.9900481868378028	1.096500473822325	1.096500473822325	0.9954122842359737
60	6.050000000000004	1.1085878852225297	1.0042813543142497	1.1533642251253513	1.1533642251253513	1.1233417363251652
61	6.150000000000004	1.152013404724598	1.0065035481321907	1.223360887357777	1.223360887357777	1.1548282960506469
62	6.25	1.1661106603876383	1.0001129841832923	1.276640735811364	1.276640735811364	1.1110481857445302
63	6.349999999999996	1.1665791194550137	0.9948687019009309	1.3066768552698176	1.3066768552698176	1.0580940653794877
64	6.449999999999996	1.1520824560580765	0.9904668981080709	1.3070093304103685	1.3070093304103685	1.003844265303497
65	6.550000000000004	1.1218877427211873	0.981200560008048	1.2780845172197415	1.2780845172197415	0.9501813764372175
66	6.650000000000003	1.087039975298918	0.9689371104018946	1.2233767779543816	1.2233767779543816	0.9324692348850141
67	6.75	1.0520898520649171	0.9635649384652204	1.1541660970539491	1.1541660970539491	0.9364622756865522
68	6.849999999999997	1.0256123395512566	0.9680568957576228	1.0948946164366853	1.0948946164366853	0.9446032295740338
69	6.949999999999996	1.0055574314749225	0.969307885574479	1.0431633873221946	1.0431633873221946	0.9665950656808218
70	7.050000000000004	0.9977384046613953	0.9735529581766809	1.0094727722243368	1.0094727722243368	0.9984551160202253
71	7.150000000000001	0.9928824751577373	0.9785898626087907	0.9829826788877402	0.9829826788877402	1.026974680246677
72	7.25	0.9953362053447121	0.9927670984604573	0.9621018263208103	0.9621018263208103	1.064374070276769
73	7.35	0.9988068653531501	1.0079039528759983	0.9471776736043214	0.9471776736043214	1.0929681613279596
74	7.449999999999994	1.0000207870620337	1.0188337150771605	0.9321125184486053	0.9321125184486053	1.117024396273763
75	7.550000000000006	1.0040460245389533	1.0283636393708986	0.9250081049976562	0.9250081049976562	1.1378042487896012
76	7.65	1.009742661274999	1.0350680098800935	0.9232940908568427	0.9232940908568427	1.1573144535062163
77	7.75	1.011874569791968	1.0349799497016543	0.9221452774968297	0.9221452774968297	1.1682277744725587
78	7.850000000000001	1.0144776592129734	1.036261165520224	0.9222918430650807	0.9222918430650807	1.1770657852015076
79	7.949999999999994	1.0131950720540475	1.0407303426153038	0.9217524864692553	0.9217524864692553	1.168544972662371
80	8.050000000000006	1.0079824811800928	1.0366200613174406	0.9244111094103866	0.9244111094103866	1.1464876445821575
81	8.149999999999999	1.0021155650525622	1.0396668784870449	0.9276387007019462	0.9276387007019462	1.113517980319311
82	8.250000000000002	0.9910683440215593	1.0396801985945603	0.9317301529826582	0.9317301529826582	1.0611328715263606
83	8.350000000000003	0.9806990822324891	1.0327337287267069	0.9413495229805411	0.9413495229805411	1.0073635542421666
84	8.449999999999994	0.9693138351475806	1.0228424740007689	0.9520982066487724	0.9520982066487724	0.9502164532920088
85	8.550000000000006	0.9597127625600098	1.0148369885907487	0.961124951537043	0.961124951537043	0.9017641585752036
86	8.649999999999997	0.9529209577372872	1.0073211835685483	0.9684789869685009	0.9684789869685009	0.867404673443599
87	8.750000000000002	0.9511266268369155	1.000869545843744	0.9781334415654481	0.9781334415654481	0.8473700783730209
88	8.850000000000005	0.9521599336682447	1.0000594155037374	0.9867521257286445	0.9867521257286445	0.8350760677119526
89	8.949999999999994	0.9589770725035217	1.0106724837462837	0.990744603220671	0.990744603220671	0.8437465998264623
90	9.050000000000006	0.9669604652043015	1.0170667767921464	0.9957784548983838	0.9957784548983838	0.8592181742282916
91	9.149999999999995	0.9778903402603735	1.023968388171441	1.0002508697595238	1.0002508697595238	0.8870912333510098
92	9.250000000000002	0.9884123407013401	1.025294802638114	1.0038706827244428	1.0038706827244428	0.9206131947183567
93	9.350000000000005	1.0004186152938304	1.025192263644035	1.0104470422413887	1.0104470422413887	0.9555881130485092
94	9.449999999999992	1.0118542012821083	1.0185206633410981	1.0175711682795314	1.0175711682795314	0.9937538052282733
95	9.550000000000008	1.0192541915740592	1.0073123885297304	1.0265940084392648	1.0265940084392648	1.0165163608879761
96	9.649999999999995	1.025756131752891	0.9988206352302461	1.0333043394615862	1.0333043394615862	1.0375952128581447
97	9.750000000000002	1.0325481205266136	0.9901785335456881	1.0422641804249522	1.0422641804249522	1.055485587710862
98	9.850000000000005	1.0360499455873664	0.9859548623654375	1.0462646954865225	1.0462646954865225	1.065715529010983
99	9.949999999999992	1.037330020161331	0.9851608013460567	1.0491631951811295	1.0491631951811295	1.0658328889370092
