# Supplementary material for: Full-cycle device-scale simulations of memory materials with a tailored atomic-cluster-expansion potential
Source: Nat Commun. 2025 Sep 30;16:8688. doi: 10.1038/s41467-025-63732-4 (PMC12484596; doi:10.1038/s41467-025-63732-4)
Supplement: Supplementary file 4 — Source Data [file 41467_2025_63732_MOESM4_ESM.zip › Figure S7/Figure S7a - RDF/rdf_aimd_124_300K.csv]

	distance	total	Ge-Ge	Ge-Sb	Ge-Te	Sb-Ge	Sb-Sb	Sb-Te	Te-Ge	Te-Sb	Te-Te
0	0.050000000000000024	0.0	0.0	0.0	0.0	0.0	0.0	0.0	0.0	0.0	0.0
1	0.15000000000000008	0.0	0.0	0.0	0.0	0.0	0.0	0.0	0.0	0.0	0.0
2	0.25	0.0	0.0	0.0	0.0	0.0	0.0	0.0	0.0	0.0	0.0
3	0.34999999999999976	0.0	0.0	0.0	0.0	0.0	0.0	0.0	0.0	0.0	0.0
4	0.4499999999999996	0.0	0.0	0.0	0.0	0.0	0.0	0.0	0.0	0.0	0.0
5	0.5500000000000004	0.0	0.0	0.0	0.0	0.0	0.0	0.0	0.0	0.0	0.0
6	0.6499999999999997	0.0	0.0	0.0	0.0	0.0	0.0	0.0	0.0	0.0	0.0
7	0.7500000000000001	0.0	0.0	0.0	0.0	0.0	0.0	0.0	0.0	0.0	0.0
8	0.8500000000000005	0.0	0.0	0.0	0.0	0.0	0.0	0.0	0.0	0.0	0.0
9	0.95	0.0	0.0	0.0	0.0	0.0	0.0	0.0	0.0	0.0	0.0
10	1.0499999999999996	0.0	0.0	0.0	0.0	0.0	0.0	0.0	0.0	0.0	0.0
11	1.149999999999999	0.0	0.0	0.0	0.0	0.0	0.0	0.0	0.0	0.0	0.0
12	1.2500000000000002	0.0	0.0	0.0	0.0	0.0	0.0	0.0	0.0	0.0	0.0
13	1.350000000000001	0.0	0.0	0.0	0.0	0.0	0.0	0.0	0.0	0.0	0.0
14	1.450000000000001	0.0	0.0	0.0	0.0	0.0	0.0	0.0	0.0	0.0	0.0
15	1.549999999999999	0.0	0.0	0.0	0.0	0.0	0.0	0.0	0.0	0.0	0.0
16	1.6499999999999992	0.0	0.0	0.0	0.0	0.0	0.0	0.0	0.0	0.0	0.0
17	1.7500000000000004	0.0	0.0	0.0	0.0	0.0	0.0	0.0	0.0	0.0	0.0
18	1.85	0.0	0.0	0.0	0.0	0.0	0.0	0.0	0.0	0.0	0.0
19	1.9500000000000015	0.0	0.0	0.0	0.0	0.0	0.0	0.0	0.0	0.0	0.0
20	2.0499999999999985	0.0	0.0	0.0	0.0	0.0	0.0	0.0	0.0	0.0	0.0
21	2.150000000000001	0.0	0.0	0.0	0.0	0.0	0.0	0.0	0.0	0.0	0.0
22	2.25	0.0	0.0	0.0	0.0	0.0	0.0	0.0	0.0	0.0	0.0
23	2.3499999999999988	9.93652045655669e-05	0.004868895023712777	0.0	0.0	0.0	0.0	0.0	0.0	0.0	0.0
24	2.450000000000002	0.0033711273229954097	0.14278724034178858	0.0	0.0027997498106233066	0.0	0.0	0.0	0.0027997498106233066	0.0	0.0
25	2.549999999999998	0.06580440300195882	1.0735991514457126	0.0062027875865905335	0.2657506806629884	0.0062027875865905335	0.0	0.0	0.2657506806629884	0.0	0.0
26	2.6500000000000017	0.4513465109277073	1.5971827221269965	0.1694344272199452	2.42365418314971	0.1694344272199452	0.00047862832548007105	0.02234595994585083	2.42365418314971	0.02234595994585083	0.005773454176103357
27	2.75	1.317629607376417	1.3924795679317483	0.5582363030074292	5.76453429177427	0.5582363030074292	0.09066895367318117	0.7794918838918928	5.76453429177427	0.7794918838918928	0.12422535564536338
28	2.8499999999999983	2.436262170433777	1.0159185719269104	0.5052694811905328	5.623864510032453	0.5052694811905328	1.0543000169559211	3.7651318214206655	5.623864510032453	3.7651318214206655	0.43060153523449934
29	2.950000000000002	2.5631604541230444	0.6867328417527481	0.35978157598013755	3.2676297428759646	0.35978157598013755	2.3581818702595054	4.949265823520644	3.2676297428759646	4.949265823520644	0.5441865316237409
30	3.049999999999998	1.7711695203710178	0.48490382707183655	0.37767937797826906	1.856645083778129	0.37767937797826906	1.6388990563644446	3.4845235986182117	1.856645083778129	3.4845235986182117	0.47690941785129687
31	3.150000000000002	1.186806442154534	0.34383504535213566	0.41336425033590524	1.286756078591218	0.41336425033590524	0.6230528149398187	2.3387346437643433	1.286756078591218	2.3387346437643433	0.37188808938486834
32	3.25	0.9382060655369479	0.3261854303664161	0.4317581294142778	1.0527833658631183	0.4317581294142778	0.3245147245035636	1.8065103822756605	1.0527833658631183	1.8065103822756605	0.3308992076223209
33	3.349999999999998	0.8342739058911046	0.39026915829160236	0.4236651760579214	0.9393191589004226	0.4236651760579214	0.31366797852715317	1.4783728178684281	0.9393191589004226	1.4783728178684281	0.39820632843337306
34	3.4500000000000015	0.8117543101742788	0.5893801857430564	0.4985162304182702	0.9066274143770304	0.4985162304182702	0.3639500308463649	1.2452315555873439	0.9066274143770304	1.2452315555873439	0.5349994852077671
35	3.5499999999999994	0.8250642165272664	0.9564594012394672	0.633861061641269	0.8782103000574736	0.633861061641269	0.429086464513104	1.0394761298049402	0.8782103000574736	1.0394761298049402	0.7226622891650191
36	3.650000000000003	0.8832794163053828	1.3498408475251025	0.8854703653064201	0.8617219971244946	0.8854703653064201	0.5065687778726214	0.8932918730210513	0.8617219971244946	0.8932918730210513	0.9485155020868564
37	3.75	0.9563514659852647	1.6005485490501201	1.1953320126437268	0.8444650470766799	1.1953320126437268	0.6230331232226912	0.7895178998674657	0.8444650470766799	0.7895178998674657	1.1624503728918294
38	3.849999999999997	1.0611743191452658	1.6518314861553727	1.5060716443477984	0.8087091650969009	1.5060716443477984	0.817298280629319	0.7397127716780689	0.8087091650969009	0.7397127716780689	1.4216970490268648
39	3.9499999999999993	1.2091886669899117	1.5399578540931427	1.7363304875578756	0.8151403239637902	1.7363304875578756	1.1876073965708527	0.7337043881989319	0.8151403239637902	0.7337043881989319	1.7346339055627737
40	4.050000000000001	1.3408819710593578	1.4404663277946257	1.8320399564521275	0.8345851643112269	1.8320399564521275	1.573620830068713	0.7454782123757878	0.8345851643112269	0.7454782123757878	2.0022358997205063
41	4.150000000000003	1.4547637005056606	1.318603158767116	1.792927511430494	0.8486946433546414	1.792927511430494	1.89451616509217	0.7931551212458983	0.8486946433546414	0.7931551212458983	2.233437773321758
42	4.25	1.4732537570902262	1.1804252556139252	1.6952213084819718	0.8256277229278224	1.6952213084819718	1.9796734609659516	0.8255579358442887	0.8256277229278224	0.8255579358442887	2.2809675629427675
43	4.349999999999997	1.4048493398755695	1.0374254200516444	1.5318900872971515	0.8111991747715479	1.5318900872971515	1.877269260744996	0.8449621317747267	0.8111991747715479	0.8449621317747267	2.134660458444667
44	4.4499999999999975	1.2899112324012338	0.9317440129820195	1.3157552888735446	0.8082102717818629	1.3157552888735446	1.7176749257360295	0.8334496027948456	0.8082102717818629	0.8334496027948456	1.8962068560792325
45	4.5500000000000025	1.1613214673770753	0.9094251823999716	1.1747350820681668	0.8009022300188651	1.1747350820681668	1.5232181739671025	0.8206807258287375	0.8009022300188651	0.8206807258287375	1.6040877650953083
46	4.650000000000004	1.0428836789498792	0.9943230096973237	1.039017797891191	0.7876193305589864	1.039017797891191	1.3481114070266977	0.8065757505081688	0.7876193305589864	0.8065757505081688	1.3345183616607819
47	4.75	0.9383259779366766	1.0729797737666409	0.9537184145747236	0.7891287998748209	0.9537184145747236	1.2008821808450458	0.766539163912954	0.7891287998748209	0.766539163912954	1.1068083588653492
48	4.849999999999996	0.8604014582840633	1.164663389054852	0.8773202099699391	0.7777343450315832	0.8773202099699391	1.1060372350229808	0.7365066900938747	0.7777343450315832	0.7365066900938747	0.9409747803211197
49	4.9499999999999975	0.796477837085915	1.2189164603010738	0.8132854817985186	0.7417075793604674	0.8132854817985186	1.0020563371023206	0.7152902916973577	0.7417075793604674	0.7152902916973577	0.8230515612039975
50	5.0500000000000025	0.7494035269146744	1.1292068327362434	0.7915783394417544	0.7173699296331277	0.7915783394417544	0.8988378305283794	0.7111584352952388	0.7173699296331277	0.7111584352952388	0.7320254315258394
51	5.150000000000004	0.7188044041778594	1.0528288686691705	0.7845520530010025	0.7105675998788614	0.7845520530010025	0.8289427248742873	0.7101636162483229	0.7105675998788614	0.7101636162483229	0.6667155728462945
52	5.25	0.7014172216016586	0.946881141878148	0.7502545162994462	0.7019286981040295	0.7502545162994462	0.7708654015361035	0.7179661620603635	0.7019286981040295	0.7179661620603635	0.6396996792164298
53	5.349999999999996	0.6985586262946506	0.8992493169720905	0.7496288873230846	0.720620844840114	0.7496288873230846	0.72164845768111	0.7371507313967058	0.720620844840114	0.7371507313967058	0.6178522206488004
54	5.449999999999997	0.6997384445164422	0.8684769243440377	0.7450069837056035	0.7607378010738366	0.7450069837056035	0.6850261692799661	0.7563382649213903	0.7607378010738366	0.7563382649213903	0.5944537248554044
55	5.550000000000003	0.7092221919297188	0.834953258905807	0.765546609753527	0.8037148102897061	0.765546609753527	0.6596905568011502	0.7703824307292508	0.8037148102897061	0.7703824307292508	0.5912592565903776
56	5.650000000000004	0.7264667402517674	0.8286153805761801	0.7950242881370138	0.8425151429648011	0.7950242881370138	0.6819307668841457	0.7876071327336163	0.8425151429648011	0.7876071327336163	0.5949124627637186
57	5.75	0.7549305802498978	0.8489488368703804	0.8383496852244232	0.8814834030737959	0.8383496852244232	0.7141083105351297	0.8087889817130389	0.8814834030737959	0.8087889817130389	0.621270417521086
58	5.849999999999996	0.8119809966269795	0.888439668915848	0.9055552700555486	0.9508981072211963	0.9055552700555486	0.7727804417020943	0.8371972289183323	0.9508981072211963	0.8371972289183323	0.6989341123945434
59	5.949999999999996	0.9016601923109622	0.9561521240551951	0.9750947604751558	1.027578681683846	0.9750947604751558	0.8354937018463422	0.8943630481138911	1.027578681683846	0.8943630481138911	0.8407753266626848
60	6.050000000000004	1.0319391020161253	0.9568570893665056	1.066763867531337	1.112051337748619	1.066763867531337	0.9400967074863468	0.9942292970451785	1.112051337748619	0.9942292970451785	1.048539822165067
61	6.150000000000004	1.1552359197836446	0.9583441204991605	1.1073216158146304	1.190908989025189	1.1073216158146304	1.0254450952721235	1.0895465231595405	1.190908989025189	1.0895465231595405	1.2598208013623902
62	6.25	1.2216403353515837	0.9654427514090644	1.1051088166142433	1.2419996319100777	1.1051088166142433	1.0796582689959862	1.1858008212458409	1.2419996319100777	1.1858008212458409	1.3279409464477223
63	6.349999999999996	1.2324860197136291	0.9625356084241613	1.1140520182899953	1.2829917732243061	1.1140520182899953	1.0979625178200603	1.2703723528427706	1.2829917732243061	1.2703723528427706	1.249458086364041
64	6.449999999999996	1.2075406481904927	0.9266998697387683	1.0855332701170899	1.2994422480270789	1.0855332701170899	1.0940981132762417	1.3181929925140659	1.2994422480270789	1.3181929925140659	1.1273525308487726
65	6.550000000000004	1.1799506486943385	0.9091194187218404	1.0422200489514115	1.2956695051015865	1.0422200489514115	1.0932076781622393	1.3450215342205574	1.2956695051015865	1.3450215342205574	1.0300656794065337
66	6.650000000000003	1.1441383018369395	0.9053196873503729	0.9935142437943932	1.2782129611755773	0.9935142437943932	1.0548380605676857	1.3308237410754407	1.2782129611755773	1.3308237410754407	0.9653227711624808
67	6.75	1.1114969311222214	0.864455454304814	0.9502037987415966	1.2574610144439256	0.9502037987415966	1.0271356861681007	1.288798170218951	1.2574610144439256	1.288798170218951	0.9380673369994156
68	6.849999999999997	1.086682721077193	0.8472092649007091	0.9313320011859838	1.2119082810763628	0.9313320011859838	1.000123874737557	1.2542069552134165	1.2119082810763628	1.2542069552134165	0.9319901895101224
69	6.949999999999996	1.0558199997188016	0.7916881771584718	0.9100482041716802	1.153858029035654	0.9100482041716802	0.9948818792733132	1.2008940915125332	1.153858029035654	1.2008940915125332	0.9299126111748166
70	7.050000000000004	1.0307707004945486	0.7633692948644828	0.9094388292477176	1.0984128020494555	0.9094388292477176	0.9991534894442033	1.1362659297378996	1.0984128020494555	1.1362659297378996	0.9464042788999162
71	7.150000000000001	1.008948947015986	0.7762265732861561	0.9230553694020385	1.0448729683291251	0.9230553694020385	1.0010067969861758	1.0801089204646372	1.0448729683291251	1.0801089204646372	0.9578310431798199
72	7.25	1.001736577719063	0.7751065360677579	0.9629195822556269	1.0138419072840066	0.9629195822556269	1.0193898026638641	1.0348543611830792	1.0138419072840066	1.0348543611830792	0.982021449705441
73	7.35	0.9959081843710216	0.7750041573178901	0.987251381774841	0.9922137729066032	0.987251381774841	1.0128255856012283	0.9993851281158275	0.9922137729066032	0.9993851281158275	1.0060197983907384
74	7.449999999999994	0.9933162405261342	0.819809520140668	1.0393883776517483	0.9687088777991949	1.0393883776517483	1.0171155532551959	0.9706545324116741	0.9687088777991949	0.9706545324116741	1.0216579375644859
75	7.550000000000006	0.9959173984408196	0.8478907643018762	1.0602615123156547	0.9525723676529229	1.0602615123156547	1.0356999249369006	0.9556130803761324	0.9525723676529229	0.9556130803761324	1.04111423644041
76	7.65	1.00022903446013	0.8802068957393967	1.0903215410418439	0.9489622895138714	1.0903215410418439	1.034935251612405	0.9485709811428704	0.9489622895138714	0.9485709811428704	1.0538221629870677
77	7.75	0.9961194434943191	0.9026921984202527	1.0916648692594848	0.9441917498573295	1.0916648692594848	1.0066369616117716	0.9389063636282817	0.9441917498573295	0.9389063636282817	1.0586198370253255
78	7.850000000000001	0.9987933410596199	0.9144253058033949	1.1058147459639396	0.9499647728875036	1.1058147459639396	1.0056332704459572	0.9305312576937761	0.9499647728875036	0.9305312576937761	1.068277377142371
79	7.949999999999994	0.9966418477641243	0.940018811808177	1.096759529155619	0.947225587241016	1.096759529155619	1.0001594857615599	0.9282679118288926	0.947225587241016	0.9282679118288926	1.0673540238609234
80	8.050000000000006	0.9908403517890131	0.9637550503426606	1.0787323402444051	0.9377859523245868	1.0787323402444051	0.9976413190673687	0.9281472346706879	0.9377859523245868	0.9281472346706879	1.0580802610465116
81	8.149999999999999	0.986644314852995	0.9914655218587504	1.069123826350212	0.9317478292553432	1.069123826350212	0.9864173525051987	0.9329750784465572	0.9317478292553432	0.9329750784465572	1.0468973313330436
82	8.250000000000002	0.9822343503007097	1.0239779645957074	1.0406343369759663	0.9314727445268437	1.0406343369759663	0.9870474903263574	0.9404429851007929	0.9314727445268437	0.9404429851007929	1.0309942608188964
83	8.350000000000003	0.9728936582521426	1.0545132310768577	1.0310214803525457	0.9266404843173678	1.0310214803525457	0.9837487013167523	0.9340019962490631	0.9266404843173678	0.9340019962490631	1.012564967629812
84	8.449999999999994	0.9627710096542712	1.082571538755469	1.0195568831945119	0.9197209071400072	1.0195568831945119	0.9785043769194625	0.9332559937845908	0.9197209071400072	0.9332559937845908	0.9881937335108993
85	8.550000000000006	0.958240598707822	1.0959309968819484	1.026035678824609	0.9289007298237077	1.026035678824609	0.9932952403661716	0.9338382362555532	0.9289007298237077	0.9338382362555532	0.962994815272482
86	8.649999999999997	0.9563099703170737	1.1036695823926164	1.0469496097568318	0.94287688372848	1.0469496097568318	0.9922513391159861	0.9334170031438287	0.94287688372848	0.9334170031438287	0.9450642529702264
87	8.750000000000002	0.9539766434904179	1.1214831377279344	1.0746796680956288	0.9502673963912747	1.0746796680956288	0.9993594503149348	0.9375374892838483	0.9502673963912747	0.9375374892838483	0.9202798074992813
88	8.850000000000005	0.9570536866398076	1.122420068454741	1.0847585660813448	0.9583242888115713	1.0847585660813448	1.0355625579952996	0.9453305340041119	0.9583242888115713	0.9453305340041119	0.9062527016269307
89	8.949999999999994	0.9654570871963928	1.1085992620845713	1.1018008716368404	0.9736491134284607	1.1018008716368404	1.0334602614878938	0.9597428379061356	0.9736491134284607	0.9597428379061356	0.9070421977571179
90	9.050000000000006	0.9736016787372845	1.1134991613230292	1.0935009133925218	0.9796884115735482	1.0935009133925218	1.046014052734551	0.9791138082466583	0.9796884115735482	0.9791138082466583	0.9082246879850435
91	9.149999999999995	0.9728757088871587	1.0758832246028995	1.0668693499976094	0.9769966035850658	1.0668693499976094	1.0188288111769879	0.9841033109576107	0.9769966035850658	0.9841033109576107	0.9181630038854488
92	9.250000000000002	0.9790459775282974	1.087241244635941	1.0481109317192177	0.9674537706569358	1.0481109317192177	1.0170738361326603	0.9915075197365176	0.9674537706569358	0.9915075197365176	0.9388451313627124
93	9.350000000000005	0.9828069759447684	1.0602257235101082	1.0155449745629954	0.9584587810125587	1.0155449745629954	0.9937525352637046	0.9991886289662844	0.9584587810125587	0.9991886289662844	0.9628398591822334
94	9.449999999999992	0.9951699241679636	1.030339950142229	1.0043480702805738	0.9618030706952949	1.0043480702805738	0.9849529709341327	1.009133324049455	0.9618030706952949	1.009133324049455	0.9959515261797189
95	9.550000000000008	1.0093567287663896	1.0068112748393663	1.0007942174145037	0.9687370309197194	1.0007942174145037	1.0029872643779296	1.0196839076456936	0.9687370309197194	1.0196839076456936	1.0232314836159415
96	9.649999999999995	1.0241887199213555	0.9729494478215963	0.9910435713225265	0.9880699984080344	0.9910435713225265	1.0235137241187098	1.034176171458535	0.9880699984080344	1.034176171458535	1.0439181197474396
97	9.750000000000002	1.033228588802698	0.9064877947893439	0.9962348602535668	1.0022330265180934	0.9962348602535668	1.019016399625248	1.0416520734945487	1.0022330265180934	1.0416520734945487	1.0610256643106286
98	9.850000000000005	1.0363465655559954	0.8807610837563125	0.9894140383473919	1.0169497321169265	0.9894140383473919	1.0164213655488414	1.0487989759013165	1.0169497321169265	1.0487989759013165	1.0600310963466275
99	9.949999999999992	1.0386404997296914	0.8698014532078077	0.9863997352203636	1.0252007505872376	0.9863997352203636	0.9896593260978263	1.049898093446552	1.0252007505872376	1.049898093446552	1.0699607055269733
