# Supplementary material for: Full-cycle device-scale simulations of memory materials with a tailored atomic-cluster-expansion potential
Source: Nat Commun. 2025 Sep 30;16:8688. doi: 10.1038/s41467-025-63732-4 (PMC12484596; doi:10.1038/s41467-025-63732-4)
Supplement: Supplementary file 4 — Source Data [file 41467_2025_63732_MOESM4_ESM.zip › Figure S7/Figure S7a - RDF/rdf_aimd_147_300K.csv]

	distance	total	Ge-Ge	Ge-Sb	Ge-Te	Sb-Ge	Sb-Sb	Sb-Te	Te-Ge	Te-Sb	Te-Te
0	0.050000000000000024	0.0	0.0	0.0	0.0	0.0	0.0	0.0	0.0	0.0	0.0
1	0.15000000000000008	0.0	0.0	0.0	0.0	0.0	0.0	0.0	0.0	0.0	0.0
2	0.25	0.0	0.0	0.0	0.0	0.0	0.0	0.0	0.0	0.0	0.0
3	0.34999999999999976	0.0	0.0	0.0	0.0	0.0	0.0	0.0	0.0	0.0	0.0
4	0.4499999999999996	0.0	0.0	0.0	0.0	0.0	0.0	0.0	0.0	0.0	0.0
5	0.5500000000000004	0.0	0.0	0.0	0.0	0.0	0.0	0.0	0.0	0.0	0.0
6	0.6499999999999997	0.0	0.0	0.0	0.0	0.0	0.0	0.0	0.0	0.0	0.0
7	0.7500000000000001	0.0	0.0	0.0	0.0	0.0	0.0	0.0	0.0	0.0	0.0
8	0.8500000000000005	0.0	0.0	0.0	0.0	0.0	0.0	0.0	0.0	0.0	0.0
9	0.95	0.0	0.0	0.0	0.0	0.0	0.0	0.0	0.0	0.0	0.0
10	1.0499999999999996	0.0	0.0	0.0	0.0	0.0	0.0	0.0	0.0	0.0	0.0
11	1.149999999999999	0.0	0.0	0.0	0.0	0.0	0.0	0.0	0.0	0.0	0.0
12	1.2500000000000002	0.0	0.0	0.0	0.0	0.0	0.0	0.0	0.0	0.0	0.0
13	1.350000000000001	0.0	0.0	0.0	0.0	0.0	0.0	0.0	0.0	0.0	0.0
14	1.450000000000001	0.0	0.0	0.0	0.0	0.0	0.0	0.0	0.0	0.0	0.0
15	1.549999999999999	0.0	0.0	0.0	0.0	0.0	0.0	0.0	0.0	0.0	0.0
16	1.6499999999999992	0.0	0.0	0.0	0.0	0.0	0.0	0.0	0.0	0.0	0.0
17	1.7500000000000004	0.0	0.0	0.0	0.0	0.0	0.0	0.0	0.0	0.0	0.0
18	1.85	0.0	0.0	0.0	0.0	0.0	0.0	0.0	0.0	0.0	0.0
19	1.9500000000000015	0.0	0.0	0.0	0.0	0.0	0.0	0.0	0.0	0.0	0.0
20	2.0499999999999985	0.0	0.0	0.0	0.0	0.0	0.0	0.0	0.0	0.0	0.0
21	2.150000000000001	0.0	0.0	0.0	0.0	0.0	0.0	0.0	0.0	0.0	0.0
22	2.25	0.0	0.0	0.0	0.0	0.0	0.0	0.0	0.0	0.0	0.0
23	2.3499999999999988	0.0	0.0	0.0	0.0	0.0	0.0	0.0	0.0	0.0	0.0
24	2.450000000000002	0.0007044376794263342	0.04253894631890638	0.0	0.004207148537034697	0.0	0.0	0.0	0.004207148537034697	0.0	0.0
25	2.549999999999998	0.026220884671360058	0.4682001166918052	0.0016991133267041324	0.23528674066931532	0.0016991133267041324	0.0	0.0	0.23528674066931532	0.0	0.0
26	2.6500000000000017	0.21263031335334995	1.2866202572874672	0.052968198092133476	1.9268337067405212	0.052968198092133476	0.00017481253495753624	0.026821237506342004	1.9268337067405212	0.026821237506342004	0.008733491542368344
27	2.75	0.9227008577287021	1.3700772561272208	0.28050870836348774	5.187463127583113	0.28050870836348774	0.09277241135979936	0.8262901610201252	5.187463127583113	0.8262901610201252	0.1810956164255207
28	2.8499999999999983	2.332017826978183	0.8403425777696917	0.4393661643123193	5.740066639643297	0.4393661643123193	1.1558488963118192	3.630811087748551	5.740066639643297	3.630811087748551	0.5974563057688973
29	2.950000000000002	2.7401235539882896	0.49430423557601666	0.35986589753265374	4.032061898120805	0.35986589753265374	2.550590105973792	4.624489393767747	4.032061898120805	4.624489393767747	0.7137723681267508
30	3.049999999999998	1.9465153798263226	0.349458211945482	0.2964060211591967	2.614903646786704	0.2964060211591967	1.7253179508569711	3.293760535853002	2.614903646786704	3.293760535853002	0.5900648987199562
31	3.150000000000002	1.2952519434577232	0.34742044720346826	0.32354147771975394	1.868604480990572	0.32354147771975394	0.6639714494007884	2.216130978391598	1.868604480990572	2.216130978391598	0.4631262627498062
32	3.25	0.9979236628104065	0.36170495257683993	0.35926414152153385	1.4540592226890856	0.35926414152153385	0.3905297688490307	1.6858366480021636	1.4540592226890856	1.6858366480021636	0.3970006459713588
33	3.349999999999998	0.8641284850701269	0.45157893853579595	0.36078181668872467	1.1968342133452874	0.36078181668872467	0.40607098348955306	1.3672233733278383	1.1968342133452874	1.3672233733278383	0.43427234181687596
34	3.4500000000000015	0.8237715197065357	0.5875126697120975	0.4210369939896035	1.0359272354393891	0.4210369939896035	0.4667817041401153	1.1644603669075524	1.0359272354393891	1.1644603669075524	0.5609392062631844
35	3.5499999999999994	0.8354669372022746	0.6982781063112486	0.566571633134239	0.896951142139122	0.566571633134239	0.5013516007437002	1.0367292292682309	0.896951142139122	1.0367292292682309	0.7436859049974411
36	3.650000000000003	0.8844251393708262	0.9170928874205224	0.8371974359139325	0.7937150374419801	0.8371974359139325	0.5660873801672303	0.9349834655384093	0.7937150374419801	0.9349834655384093	0.9635523472990337
37	3.75	0.9579529180602101	1.133538010154867	1.2092294345852628	0.7620276870484812	1.2092294345852628	0.6965007890492549	0.8478212788521884	0.7620276870484812	0.8478212788521884	1.1805603031559975
38	3.849999999999997	1.0534120521178338	1.2278219216032302	1.5808290067268775	0.7152907524936246	1.5808290067268775	0.8976749855866029	0.7872552591545494	0.7152907524936246	0.7872552591545494	1.415381973726502
39	3.9499999999999993	1.176848002126833	1.3231868121323227	1.798372656475039	0.6612786613439601	1.798372656475039	1.1836368709265266	0.7903689609780472	0.6612786613439601	0.7903689609780472	1.6591671680392008
40	4.050000000000001	1.302299286659586	1.2011704976679365	1.9141783591325907	0.6566575505873751	1.9141783591325907	1.4716733751960962	0.8031362808924689	0.6566575505873751	0.8031362808924689	1.9040997646308746
41	4.150000000000003	1.410620856004028	1.0304971243012078	1.8514161118117722	0.6393253366237436	1.8514161118117722	1.730801755536341	0.838455117323659	0.6393253366237436	0.838455117323659	2.116136895394813
42	4.25	1.4531291466535685	1.1190598456661105	1.762125030302111	0.6147604899765093	1.762125030302111	1.8269005425056928	0.8852620967772046	0.6147604899765093	0.8852620967772046	2.1759755932805143
43	4.349999999999997	1.4334578169845755	1.206269432341652	1.6085322593919025	0.6325721986296184	1.6085322593919025	1.75088139528678	0.9390427142152525	0.6325721986296184	0.9390427142152525	2.099732510956012
44	4.4499999999999975	1.3352023180203845	1.3272527989930336	1.4309134249233548	0.6559740771448597	1.4309134249233548	1.6189223053860957	0.9474797317283103	0.6559740771448597	0.9474797317283103	1.8642717276237661
45	4.5500000000000025	1.2112640380985429	1.4346545853927748	1.241030774988202	0.6790684815921628	1.241030774988202	1.4791317240768265	0.9355872020139542	0.6790684815921628	0.9355872020139542	1.5814932869508336
46	4.650000000000004	1.0726129782064955	1.4649166468032502	1.1215129305293718	0.6905711165129647	1.1215129305293718	1.3315694861436598	0.8802072531996383	0.6905711165129647	0.8802072531996383	1.3011129628987192
47	4.75	0.9526089918527137	1.3442494601250008	1.0222259697987477	0.7118004867038653	1.0222259697987477	1.1724636948394345	0.8222536266171018	0.7118004867038653	0.8222536266171018	1.079240991559859
48	4.849999999999996	0.8614084497190977	1.2426244729475513	0.9524282334655132	0.714604511612503	0.9524282334655132	1.063913695252138	0.7659257016524541	0.714604511612503	0.7659257016524541	0.9237111191781986
49	4.9499999999999975	0.793510970918427	1.1748880562610373	0.8987532866408324	0.7186934030367083	0.8987532866408324	0.9693527949686981	0.7334460732854897	0.7186934030367083	0.7334460732854897	0.8011496529972508
50	5.0500000000000025	0.7438865844898712	1.04755731835633	0.8704450309375371	0.7190677716522087	0.8704450309375371	0.8817101234235375	0.7160898809034676	0.7190677716522087	0.7160898809034676	0.7108817651465951
51	5.150000000000004	0.7171770501934691	0.9843118458226987	0.8652538102952345	0.7336842327094538	0.8652538102952345	0.8281754718591934	0.7024913448188156	0.7336842327094538	0.7024913448188156	0.6633724649416718
52	5.25	0.6913890018727412	0.9582192768143283	0.8382191498276331	0.709793942337682	0.8382191498276331	0.7893772273180145	0.6912065857289147	0.709793942337682	0.6912065857289147	0.624924982930701
53	5.349999999999996	0.6873915998854276	0.9731770458945727	0.8252788418111583	0.7409126471715979	0.8252788418111583	0.770288848297546	0.7001082826956513	0.7409126471715979	0.7001082826956513	0.6021534722244527
54	5.449999999999997	0.6933439647515728	0.9212590381140687	0.8152778745406447	0.7765417238251515	0.8152778745406447	0.7805157222141041	0.7107434117180278	0.7765417238251515	0.7107434117180278	0.5966649417265288
55	5.550000000000003	0.7045652803898574	0.8204420462747948	0.8162170726591162	0.8298030390297484	0.8162170726591162	0.7795873485760161	0.7289047472914403	0.8298030390297484	0.7289047472914403	0.5958758321762925
56	5.650000000000004	0.7295898193542452	0.8670389236180723	0.8169257352985924	0.8977628518148197	0.8169257352985924	0.7890615718776691	0.7619720997793038	0.8977628518148197	0.7619720997793038	0.6080487044472104
57	5.75	0.7703300501592316	0.9170559487344377	0.8385179939412192	0.9777219433994333	0.8385179939412192	0.7991561820826789	0.8083070076158302	0.9777219433994333	0.8083070076158302	0.6441332403115043
58	5.849999999999996	0.828813278838437	1.033490889390135	0.8706895267112815	1.0249218571418488	0.8706895267112815	0.8135224990716263	0.8648675048009631	1.0249218571418488	0.8648675048009631	0.7255563019524226
59	5.949999999999996	0.9180429685718103	1.1643958624007258	0.9053406714270112	1.0838999981257034	0.9053406714270112	0.8490733290769643	0.9318753741016188	1.0838999981257034	0.9318753741016188	0.8744137153437143
60	6.050000000000004	1.03671989874553	1.2652224770773615	0.9482795506217941	1.1334867690792891	0.9482795506217941	0.9075757469120012	1.009417914449358	1.1334867690792891	1.009417914449358	1.0922199308252736
61	6.150000000000004	1.1519748954009532	1.2945272622616124	1.0022523507921162	1.1759627363929186	1.0022523507921162	0.9702949262761541	1.0970000976846839	1.1759627363929186	1.0970000976846839	1.2888089034464731
62	6.25	1.217998909470346	1.2788302324341767	1.0189656934603808	1.2254887657984601	1.0189656934603808	1.006660786952369	1.1826225215247923	1.2254887657984601	1.1826225215247923	1.3565512380777114
63	6.349999999999996	1.222179487430585	1.2037939423861308	1.007221358107376	1.254268103033385	1.007221358107376	1.0501683268380433	1.2478392156293308	1.254268103033385	1.2478392156293308	1.275323237462049
64	6.449999999999996	1.2028592020958804	1.1348849378252635	0.981691997523335	1.261091940628976	0.981691997523335	1.0869438991967748	1.2901563138695158	1.261091940628976	1.2901563138695158	1.1617992051254666
65	6.550000000000004	1.171087462716621	1.0908818293255123	0.9467377638923382	1.2658055728166688	0.9467377638923382	1.0799644259181753	1.3012212124788145	1.2658055728166688	1.3012212124788145	1.0633206930161514
66	6.650000000000003	1.1319601203784184	1.0818635618232242	0.9235041449519548	1.2539140402813427	0.9235041449519548	1.0318626309352243	1.285563713358701	1.2539140402813427	1.285563713358701	0.9893100817564061
67	6.75	1.0945992115441872	1.1101906840008615	0.8786135301585467	1.2065509239520036	0.8786135301585467	0.9926101730873228	1.2570830775888941	1.2065509239520036	1.2570830775888941	0.945164479334499
68	6.849999999999997	1.0669077809654532	1.1144357345411877	0.8675915685085629	1.1648825812775567	0.8675915685085629	0.9757592367700504	1.2172768796403068	1.1648825812775567	1.2172768796403068	0.9283988365377915
69	6.949999999999996	1.0355611862185545	1.0604325488516158	0.8443808550539467	1.1136647813066376	0.8443808550539467	0.9753590171879922	1.1669369560916052	1.1136647813066376	1.1669369560916052	0.9134655239134265
70	7.050000000000004	1.0141982048835145	1.0477557342346508	0.8721499365480667	1.053331305650056	0.8721499365480667	0.9756508919998582	1.1200934800855291	1.053331305650056	1.1200934800855291	0.9170877314432409
71	7.150000000000001	1.005927611189757	0.996750914976795	0.9094775720453743	1.0288359964727705	0.9094775720453743	0.9784749067294609	1.0900247719732772	1.0288359964727705	1.0900247719732772	0.9281696904324805
72	7.25	1.0079083009372942	0.9023606437288579	0.9706356530894782	1.0179219615616597	0.9706356530894782	0.9823496172339702	1.0657354901833456	1.0179219615616597	1.0657354901833456	0.9555440954826857
73	7.35	1.0026799292456625	0.9027005641449796	1.0006976646634371	1.002554752574137	1.0006976646634371	0.9846072316469561	1.0374628106437913	1.002554752574137	1.0374628106437913	0.9712291488057418
74	7.449999999999994	1.0059413869418128	0.8566863655054588	1.0424993553382884	0.9968171685861893	1.0424993553382884	0.9824419425530339	1.0208243332759852	0.9968171685861893	1.0208243332759852	0.9962898858550796
75	7.550000000000006	1.0052787110956012	0.8332817654865229	1.0622576352365025	0.987128245289511	1.0622576352365025	0.974671295819863	0.9987805776697899	0.987128245289511	0.9987805776697899	1.0220927149736512
76	7.65	1.0046132114622401	0.7799189209271533	1.056507339624797	0.973082460736235	1.056507339624797	0.9816434309383176	0.983907674938904	0.973082460736235	0.983907674938904	1.0408988912395534
77	7.75	1.0044726959727959	0.7453679741814261	1.0505142312728135	0.9711322850473865	1.0505142312728135	0.9950776926050866	0.9714681047875251	0.9711322850473865	0.9714681047875251	1.0525566827606623
78	7.850000000000001	1.0049286299323978	0.7472195996309317	1.0460755615140367	0.975511399542552	1.0460755615140367	0.993706035126721	0.957802049115536	0.975511399542552	0.957802049115536	1.0693985247434454
79	7.949999999999994	1.0021246684679657	0.7176617231227207	1.0457611845655186	0.9544994160718371	1.0457611845655186	1.000275992797117	0.9471121136413153	0.9544994160718371	0.9471121136413153	1.0778880609401422
80	8.050000000000006	0.998005942016477	0.7716344166628499	1.041122924387569	0.9463169279973485	1.041122924387569	1.0083652170017394	0.943596817617876	0.9463169279973485	0.943596817617876	1.0691537875105621
81	8.149999999999999	0.9946140511894216	0.8008733237991953	1.0462479862215168	0.9469917237970604	1.0462479862215168	1.0210635811329731	0.9379926724165351	0.9469917237970604	0.9379926724165351	1.0598178585937341
82	8.250000000000002	0.9868683219754095	0.8610902303012079	1.0819547514133254	0.9379758635198232	1.0819547514133254	1.038671149779176	0.9313788927114158	0.9379758635198232	0.9313788927114158	1.034381462148317
83	8.350000000000003	0.9781270684231715	0.8984878562508861	1.0938962864173973	0.9418968583100451	1.0938962864173973	1.0412978381063804	0.9252738468585544	0.9418968583100451	0.9252738468585544	1.0109792419433652
84	8.449999999999994	0.9713987832654192	0.8671686253020725	1.0991266034771399	0.9448891635786707	1.0991266034771399	1.0617278931338658	0.9226636442889532	0.9448891635786707	0.9226636442889532	0.9864486668709501
85	8.550000000000006	0.9684508360026891	0.9124359512132434	1.0977010259046243	0.9480604358347348	1.0977010259046243	1.0612559880947892	0.9323787526796931	0.9480604358347348	0.9323787526796931	0.965239268666757
86	8.649999999999997	0.9578598581635905	0.9278234129628876	1.0749453838285006	0.9509833675875367	1.0749453838285006	1.0631720162068101	0.928669642074173	0.9509833675875367	0.928669642074173	0.9402941577607757
87	8.750000000000002	0.9520523912215874	0.9125103815923328	1.0645152653810606	0.9632023483229547	1.0645152653810606	1.051341722598864	0.9295245372732953	0.9632023483229547	0.9295245372732953	0.9246374960379603
88	8.850000000000005	0.9515231143897834	0.8940118822071872	1.052304279221639	0.981141449349737	1.052304279221639	1.0472488922106309	0.9297455745813439	0.981141449349737	0.9297455745813439	0.921411583945446
89	8.949999999999994	0.9529569800685417	0.8868980802090457	1.017578521102561	0.981235336257037	1.017578521102561	1.0478039292003802	0.9403771708625628	0.981235336257037	0.9403771708625628	0.9190816273006602
90	9.050000000000006	0.9561508239112271	0.8895924537875468	1.0090512409308627	0.9851286460331702	1.0090512409308627	1.0264776231687978	0.9518691507904823	0.9851286460331702	0.9518691507904823	0.9225224653581648
91	9.149999999999995	0.9660896680833707	0.859578450208712	1.0189383351960553	0.9889534788968556	1.0189383351960553	1.0169292890707893	0.9658861098819396	0.9889534788968556	0.9658861098819396	0.9367344405949167
92	9.250000000000002	0.9754118349623688	0.8545244779435942	1.031507701193128	0.9829048586064755	1.031507701193128	1.0138007693389102	0.9755273119818707	0.9829048586064755	0.9755273119818707	0.9539124152284602
93	9.350000000000005	0.9863649032443499	0.8522976976782275	1.0635744997457093	0.9796159057839967	1.0635744997457093	1.0059452550445729	0.9862265817327597	0.9796159057839967	0.9862265817327597	0.9721881027105889
94	9.449999999999992	0.9992474746794017	0.81642750858348	1.0883958666394946	0.9753418447550967	1.0883958666394946	0.9887277536212415	1.0027303707823	0.9753418447550967	1.0027303707823	0.9947083931390704
95	9.550000000000008	1.0183868825262874	0.8226813216525837	1.0933455226793356	0.9784158358640221	1.0933455226793356	0.9944883377474764	1.0200360674837305	0.9784158358640221	1.0200360674837305	1.0274818509296577
96	9.649999999999995	1.030352201247375	0.8503351254424997	1.1017994309430694	0.9891169178528925	1.1017994309430694	0.9887835432090538	1.0265999053503037	0.9891169178528925	1.0265999053503037	1.0520044523618899
97	9.750000000000002	1.0348272210124103	0.8334985658660292	1.1027686104882708	0.9841863212526374	1.1027686104882708	0.9826309561606731	1.0256276680267897	0.9841863212526374	1.0256276680267897	1.0698697789878964
98	9.850000000000005	1.0391733806484837	0.8464238082307075	1.09467674253686	0.9988978152732058	1.09467674253686	0.9768078488374681	1.0288958432640904	0.9988978152732058	1.0288958432640904	1.077662588711075
99	9.949999999999992	1.0423167892907568	0.869576794795656	1.0782529032672268	1.0089032503614406	1.0782529032672268	0.9648743258796155	1.0425301698097669	1.0089032503614406	1.0425301698097669	1.0745651716011126
