# Supplementary material for: Full-cycle device-scale simulations of memory materials with a tailored atomic-cluster-expansion potential
Source: Nat Commun. 2025 Sep 30;16:8688. doi: 10.1038/s41467-025-63732-4 (PMC12484596; doi:10.1038/s41467-025-63732-4)
Supplement: Supplementary file 4 — Source Data [file 41467_2025_63732_MOESM4_ESM.zip › Figure S7/Figure S7a - RDF/rdf_aimd_225_300K.csv]

	distance	total	Ge-Ge	Ge-Sb	Ge-Te	Sb-Ge	Sb-Sb	Sb-Te	Te-Ge	Te-Sb	Te-Te
0	0.050000000000000024	0.0	0.0	0.0	0.0	0.0	0.0	0.0	0.0	0.0	0.0
1	0.15000000000000008	0.0	0.0	0.0	0.0	0.0	0.0	0.0	0.0	0.0	0.0
2	0.25	0.0	0.0	0.0	0.0	0.0	0.0	0.0	0.0	0.0	0.0
3	0.34999999999999976	0.0	0.0	0.0	0.0	0.0	0.0	0.0	0.0	0.0	0.0
4	0.4499999999999996	0.0	0.0	0.0	0.0	0.0	0.0	0.0	0.0	0.0	0.0
5	0.5500000000000004	0.0	0.0	0.0	0.0	0.0	0.0	0.0	0.0	0.0	0.0
6	0.6499999999999997	0.0	0.0	0.0	0.0	0.0	0.0	0.0	0.0	0.0	0.0
7	0.7500000000000001	0.0	0.0	0.0	0.0	0.0	0.0	0.0	0.0	0.0	0.0
8	0.8500000000000005	0.0	0.0	0.0	0.0	0.0	0.0	0.0	0.0	0.0	0.0
9	0.95	0.0	0.0	0.0	0.0	0.0	0.0	0.0	0.0	0.0	0.0
10	1.0499999999999996	0.0	0.0	0.0	0.0	0.0	0.0	0.0	0.0	0.0	0.0
11	1.149999999999999	0.0	0.0	0.0	0.0	0.0	0.0	0.0	0.0	0.0	0.0
12	1.2500000000000002	0.0	0.0	0.0	0.0	0.0	0.0	0.0	0.0	0.0	0.0
13	1.350000000000001	0.0	0.0	0.0	0.0	0.0	0.0	0.0	0.0	0.0	0.0
14	1.450000000000001	0.0	0.0	0.0	0.0	0.0	0.0	0.0	0.0	0.0	0.0
15	1.549999999999999	0.0	0.0	0.0	0.0	0.0	0.0	0.0	0.0	0.0	0.0
16	1.6499999999999992	0.0	0.0	0.0	0.0	0.0	0.0	0.0	0.0	0.0	0.0
17	1.7500000000000004	0.0	0.0	0.0	0.0	0.0	0.0	0.0	0.0	0.0	0.0
18	1.85	0.0	0.0	0.0	0.0	0.0	0.0	0.0	0.0	0.0	0.0
19	1.9500000000000015	0.0	0.0	0.0	0.0	0.0	0.0	0.0	0.0	0.0	0.0
20	2.0499999999999985	0.0	0.0	0.0	0.0	0.0	0.0	0.0	0.0	0.0	0.0
21	2.150000000000001	0.0	0.0	0.0	0.0	0.0	0.0	0.0	0.0	0.0	0.0
22	2.25	0.0	0.0	0.0	0.0	0.0	0.0	0.0	0.0	0.0	0.0
23	2.3499999999999988	0.0003150011217047977	0.006378772714522153	0.0	0.0	0.0	0.0	0.0	0.0	0.0	0.0
24	2.450000000000002	0.018236878747847594	0.3103918909661617	0.0	0.011780980735550395	0.0	0.0	0.0	0.011780980735550395	0.0	0.0
25	2.549999999999998	0.18192243151824608	1.1097937155081845	0.02337569478515701	0.5053965667369396	0.02337569478515701	0.0	4.01299481290249e-05	0.5053965667369396	4.01299481290249e-05	3.2103958503219924e-05
26	2.6500000000000017	0.8571931908537845	0.9607400033777671	0.38143477604613374	3.088674137333723	0.38143477604613374	0.0	0.028500776739150923	3.0886741373337228	0.028500776739150923	0.0077884782327588414
27	2.75	1.853503626098616	0.5037838344980263	1.0869308758005365	5.935815777101952	1.0869308758005365	0.07574010388514851	0.8732023093018526	5.935815777101952	0.8732023093018526	0.11759556903899131
28	2.8499999999999983	2.5015360936047926	0.38970065832609524	1.0787447530869312	5.221474789374026	1.0787447530869312	1.1541629142922487	3.747487468351667	5.221474789374026	3.747487468351667	0.3375906444922186
29	2.950000000000002	2.23080527623674	0.3388421583442839	0.693426983337306	2.9263668207944256	0.693426983337306	2.740273507990474	4.723879491763285	2.9263668207944256	4.723879491763285	0.39305690367936924
30	3.049999999999998	1.494029386216934	0.3362049239214385	0.5133542017323587	1.6159155976279127	0.5133542017323587	1.9420498025099022	3.3654996527014354	1.6159155976279127	3.3654996527014354	0.3267289102960179
31	3.150000000000002	1.0333484725636828	0.32755992650339494	0.48318705336681	1.164935121996617	0.48318705336681	0.796479516190711	2.2777446900526708	1.164935121996617	2.2777446900526708	0.2594390335584654
32	3.25	0.8376821041220918	0.34835555571983495	0.5086361704526311	1.0120099484677945	0.5086361704526311	0.476209456489349	1.7009386485562774	1.0120099484677945	1.7009386485562774	0.24903716323800967
33	3.349999999999998	0.75216929313257	0.4527398294418464	0.539939334342048	0.9222452170258384	0.539939334342048	0.4519259673961111	1.3531037840380615	0.9222452170258384	1.3531037840380615	0.2992221944148787
34	3.4500000000000015	0.7395051989192234	0.6910702962104225	0.5698260469070073	0.8535989797703161	0.5698260469070073	0.5048189584468583	1.1326142269014654	0.8535989797703161	1.1326142269014654	0.43333966340544927
35	3.5499999999999994	0.7769455688368929	0.9962183735929365	0.6592103912561036	0.8195247260795593	0.6592103912561036	0.5354854945149312	0.9733577399523906	0.8195247260795593	0.9733577399523907	0.6269777261067625
36	3.650000000000003	0.8491018648277182	1.282724977095362	0.8684372277547974	0.7748062375965038	0.8684372277547974	0.5696211702517084	0.8635206213678239	0.7748062375965039	0.8635206213678239	0.8661532584132783
37	3.75	0.9633151803416936	1.481434558919706	1.12573623863794	0.7515918961644373	1.12573623863794	0.7149225401776482	0.7964079359964693	0.7515918961644373	0.7964079359964693	1.1710885863586438
38	3.849999999999997	1.10415639568446	1.621945433027863	1.4620396593999048	0.7342373116851447	1.4620396593999048	0.9219340309416995	0.7699597245330528	0.7342373116851447	0.7699597245330528	1.4992356877999897
39	3.9499999999999993	1.2481338243104625	1.694073929604879	1.7440422947595873	0.7351998188252165	1.7440422947595873	1.1185387178982698	0.7726656390583699	0.7351998188252165	0.7726656390583699	1.8295496665354574
40	4.050000000000001	1.3877876184731524	1.6503531278999628	1.9280636634007213	0.7324366778752789	1.9280636634007213	1.3405837709134372	0.8115416210153411	0.7324366778752789	0.8115416210153412	2.1657189686421456
41	4.150000000000003	1.472777438223523	1.5329894152638766	1.9665434297369206	0.7366440686275918	1.9665434297369206	1.507457269719549	0.8708507232781024	0.7366440686275918	0.8708507232781024	2.3700376992064984
42	4.25	1.4937663061939648	1.3798530112600118	1.879572041959511	0.7495604860915077	1.879572041959511	1.5590800318838578	0.9323706023312118	0.7495604860915077	0.9323706023312119	2.4225656210002082
43	4.349999999999997	1.4421672193395674	1.2579095934160853	1.7279190106249445	0.7728538066598405	1.7279190106249445	1.466159071111325	0.9530240832565708	0.7728538066598405	0.9530240832565708	2.303134409002704
44	4.4499999999999975	1.317044034601461	1.1291347496314903	1.533978581432137	0.7741979357679882	1.533978581432137	1.318114585179058	0.948562803559471	0.7741979357679882	0.948562803559471	2.006581041018795
45	4.5500000000000025	1.173465291467618	1.0318963560691796	1.370105239935978	0.7570559425414942	1.370105239935978	1.1949500986266535	0.9067855408482337	0.7570559425414942	0.9067855408482337	1.6762252481124538
46	4.650000000000004	1.0383529005493144	1.000303324637189	1.2210205911586975	0.7435169644178258	1.2210205911586975	1.0785727148431754	0.8552183069554365	0.7435169644178258	0.8552183069554365	1.3619284251935266
47	4.75	0.9293341297237033	0.9548710695909994	1.0953749314752768	0.7372361105282612	1.0953749314752768	0.9958164222207871	0.8033269989256084	0.7372361105282612	0.8033269989256084	1.1159621159797284
48	4.849999999999996	0.8469036912381498	0.8775709406346144	1.0005806473891823	0.7332765328736314	1.0005806473891823	0.988626378254747	0.7555430926442213	0.7332765328736314	0.7555430926442213	0.9341348810104874
49	4.9499999999999975	0.7800595904355968	0.8182957172742616	0.9095458611991247	0.722534988470241	0.9095458611991247	0.988813931950312	0.730693448960051	0.722534988470241	0.7306934489600507	0.784618103607449
50	5.0500000000000025	0.7354321781577038	0.7842655923684613	0.8422105808442755	0.7215161584905461	0.8422105808442755	0.9555166973826343	0.708315445884135	0.7215161584905461	0.708315445884135	0.691062421500872
51	5.150000000000004	0.7114185565374982	0.7570079977638648	0.7747438386161342	0.7368663798861416	0.7747438386161342	0.9490273787525151	0.7078789806346653	0.7368663798861413	0.7078789806346653	0.6283161461650655
52	5.25	0.6934199310422545	0.7415113929073186	0.7552877968743771	0.7432062219864279	0.7552877968743771	0.8865660381137299	0.7103227505241648	0.7432062219864279	0.7103227505241648	0.5816729146052616
53	5.349999999999996	0.6926398514598813	0.7254938961912596	0.7640616878324449	0.7644081597195279	0.7640616878324449	0.8426561001130606	0.7238162428432745	0.7644081597195281	0.7238162428432745	0.5581698571646987
54	5.449999999999997	0.7028607707267015	0.7514808122815311	0.7794427868528625	0.7966065629173074	0.7794427868528625	0.829545900754832	0.7421938343956245	0.7966065629173074	0.7421938343956245	0.543842613425433
55	5.550000000000003	0.7191485102476333	0.7745052413404456	0.7841637872588192	0.8373535690794766	0.7841637872588192	0.7955168149172578	0.7697691648769633	0.8373535690794766	0.7697691648769633	0.5422070451131247
56	5.650000000000004	0.7454960727629153	0.7882491434551271	0.7996943705951108	0.879860011548451	0.7996943705951108	0.7957294169073302	0.8115156551982652	0.879860011548451	0.8115156551982652	0.5529679741060449
57	5.75	0.786808846250964	0.8556324752384727	0.8240395879493405	0.9388672026498168	0.8240395879493405	0.8124167206081163	0.8411167176557836	0.938867202649817	0.8411167176557836	0.5946929861293999
58	5.849999999999996	0.8428143360831282	0.8711270344245557	0.867104453686087	0.996555296010016	0.867104453686087	0.8243430859307086	0.883206215258175	0.996555296010016	0.883206215258175	0.6781605954583926
59	5.949999999999996	0.9297762095510722	0.8677452916542674	0.9355638082682868	1.0764862628454828	0.9355638082682868	0.8678558653226599	0.9374288174751726	1.0764862628454828	0.9374288174751726	0.8242662509267886
60	6.050000000000004	1.028844082876344	0.8714174565069355	0.9819488680557724	1.1411989466011054	0.9819488680557724	0.9104537073200228	1.0088321892778258	1.1411989466011054	1.0088321892778258	1.0141068958260506
61	6.150000000000004	1.13235380914758	0.8595245335843913	1.030522099238683	1.205245628191808	1.030522099238683	0.9615400287200199	1.1087086790918708	1.205245628191808	1.1087086790918708	1.1965254940861325
62	6.25	1.1965072431869608	0.8683506618094159	1.0753919159696301	1.2639871906933702	1.0753919159696301	1.019105289112586	1.1928021450955293	1.2639871906933702	1.1928021450955293	1.265133634036832
63	6.349999999999996	1.2046801820440731	0.8517665419267727	1.0902165158710537	1.2962475193468026	1.0902165158710537	1.0400735784174795	1.245136996330233	1.2962475193468026	1.245136996330233	1.2184924729473514
64	6.449999999999996	1.193191393226826	0.8160568192898492	1.0876627854148575	1.319579371144394	1.0876627854148575	1.0445514740875492	1.292793587314986	1.3195793711443944	1.2927935873149863	1.1302923290142737
65	6.550000000000004	1.1630387222396261	0.7927592371085714	1.0673431769749127	1.3100220932568736	1.0673431769749127	1.0030769092591858	1.2988112336828004	1.3100220932568736	1.2988112336828	1.0522951984538373
66	6.650000000000003	1.1249330252071834	0.79376430927922	1.0206278791053707	1.2716693781915258	1.0206278791053707	0.963399304782965	1.271462830101679	1.2716693781915258	1.271462830101679	1.0025301354730405
67	6.75	1.0911858849565603	0.8365476539030056	1.0017378924416072	1.226434420445448	1.0017378924416072	0.9063411024672516	1.2360399693368913	1.226434420445448	1.2360399693368913	0.9660444288328293
68	6.849999999999997	1.0590637994568135	0.8817407535884648	1.0018896458166469	1.1733906834883094	1.0018896458166469	0.8785983337709009	1.1786354655908982	1.1733906834883094	1.1786354655908982	0.9474868503378842
69	6.949999999999996	1.0348021478378353	0.8991788372434429	1.02783556587111	1.1285160408154569	1.02783556587111	0.8749197837405254	1.118882657208396	1.1285160408154569	1.1188826572083959	0.9420768401393149
70	7.050000000000004	1.0179181014331833	0.9331584694713655	1.0407326543874964	1.0929537187478797	1.0407326543874964	0.897243525001502	1.076655474941673	1.0929537187478797	1.076655474941673	0.9364685251722138
71	7.150000000000001	1.0089282801055077	0.9786563477991643	1.0591092404042184	1.0522380733073655	1.0591092404042184	0.9224005815232955	1.03979237837265	1.052238073307365	1.03979237837265	0.9522192005768899
72	7.25	1.008691439897652	1.0019675045614158	1.061324416020655	1.0265841140984224	1.061324416020655	0.9520193214346951	1.0203033534965038	1.0265841140984224	1.0203033534965038	0.978388585906466
73	7.35	1.0044439124369409	1.0387527630136049	1.0413734972256028	0.9961495279617875	1.0413734972256028	0.9575462337902184	1.0026325239295317	0.9961495279617875	1.0026325239295317	1.002725276181828
74	7.449999999999994	1.0046012498519403	1.0599319717755482	1.0219983315382157	0.9695918379199737	1.0219983315382157	0.9752483819801553	1.0031079194336638	0.9695918379199737	1.0031079194336638	1.0240799209442364
75	7.550000000000006	1.0078728781152826	1.0764959608607583	1.0116214328745512	0.9530741171450086	1.0116214328745512	0.9839684936341355	1.0049233782207883	0.9530741171450086	1.0049233782207883	1.0457169575618401
76	7.65	1.006770843613955	1.1081809747893392	0.9938198911150764	0.9431701274819204	0.9938198911150764	0.972682377501662	0.9954609470243033	0.9431701274819204	0.9954609470243033	1.0600721721808504
77	7.75	1.0093614184390995	1.1040347817705007	0.9875112949739707	0.9364590824964528	0.9875112949739707	0.9979502873121329	0.9789015703878858	0.9364590824964528	0.9789015703878858	1.0857212479903193
78	7.850000000000001	1.013538412900575	1.1088865750677108	0.9914801623371184	0.9379892543744985	0.9914801623371184	1.0147623971278636	0.9772651880624246	0.9379892543744985	0.9772651880624246	1.094603416349154
79	7.949999999999994	1.0133200045860873	1.1080881768393518	0.9964555862006389	0.9357358804361746	0.9964555862006389	1.0173079843040418	0.9695621864288638	0.9357358804361746	0.9695621864288638	1.0999891879997448
80	8.050000000000006	1.0141608826978357	1.136768395365424	1.004926700026651	0.9371140574314024	1.004926700026651	1.0280128403406492	0.9585268804666456	0.9371140574314024	0.9585268804666456	1.10142696790105
81	8.149999999999999	1.0092801569559253	1.12963177925475	1.0233125696737497	0.9328587321654792	1.0233125696737497	1.0151598586655977	0.9523663033247427	0.9328587321654792	0.9523663033247427	1.0912609957821684
82	8.250000000000002	1.0022263194255523	1.113666877527641	1.027902123845878	0.926301517578638	1.027902123845878	0.9982338649160638	0.9574440828811204	0.926301517578638	0.9574440828811204	1.0733839961493081
83	8.350000000000003	0.9921966806872302	1.0899221295381176	1.0323632664546043	0.9165811476231476	1.0323632664546043	1.0036259443070743	0.9575264510385619	0.9165811476231474	0.9575264510385619	1.0501072294165543
84	8.449999999999994	0.9833311392742978	1.0578453187461478	1.0366555174662628	0.9142956084800856	1.0366555174662628	0.996203921836227	0.9610429234209622	0.9142956084800856	0.9610429234209624	1.0253444216455017
85	8.550000000000006	0.9708716490591096	1.0436519178018533	1.020571909426028	0.9111551767561599	1.020571909426028	1.0259447497362542	0.9562192054843968	0.9111551767561599	0.9562192054843968	0.9940061593366426
86	8.649999999999997	0.9563012620006172	1.0379202936953082	1.0127897695717272	0.9029514163204159	1.0127897695717272	1.0640274377709509	0.9490129987737138	0.9029514163204159	0.9490129987737138	0.9564401935091414
87	8.750000000000002	0.948375268801685	1.039726745706691	1.021456324078995	0.9037859462786818	1.021456324078995	1.0777673996927135	0.9435684259086881	0.9037859462786818	0.9435684259086881	0.9291872861983806
88	8.850000000000005	0.9477034287786592	1.026475911054358	1.0246432753629997	0.9147417789846772	1.0246432753629997	1.0919509862092567	0.9483189969152581	0.9147417789846772	0.9483189969152581	0.9132763368445691
89	8.949999999999994	0.946453003250568	1.0252995511328833	1.020045990515782	0.9224405357886946	1.020045990515782	1.082510419000355	0.9531962643005929	0.9224405357886946	0.9531962643005928	0.9023339782740413
90	9.050000000000006	0.9458561620274193	1.0028938689685547	1.0160537840694004	0.9295137999958252	1.0160537840694004	1.037307206278272	0.959345065171156	0.9295137999958252	0.959345065171156	0.9019174898935531
91	9.149999999999995	0.9516136661546615	0.9958680009928201	1.0113992152001159	0.9503076945495026	1.0113992152001159	1.016955540202525	0.9599552827023539	0.9503076945495026	0.9599552827023539	0.9093183810843245
92	9.250000000000002	0.961781141885027	0.9862257821537247	1.0171997501681083	0.963599992421503	1.0171997501681083	0.9802932988658885	0.9692457644347601	0.963599992421503	0.9692457644347601	0.9297473212055454
93	9.350000000000005	0.9736238012280655	0.9718254788236342	1.0138649274575675	0.9962237329464918	1.0138649274575675	0.969900007893836	0.9689089127795836	0.9962237329464918	0.9689089127795836	0.947322144736856
94	9.449999999999992	0.9863651661911146	0.9772882846314422	1.0235203635240437	1.0097530232166452	1.0235203635240437	0.9496133296938355	0.9821891187845957	1.0097530232166452	0.9821891187845957	0.9664386502384794
95	9.550000000000008	0.9978845307862014	0.993284226342641	1.0369793465784445	1.0244574182122441	1.0369793465784445	0.934880990978348	0.9830142992616786	1.0244574182122441	0.9830142992616784	0.9868286800916932
96	9.649999999999995	1.0111195873549275	0.9936414827500275	1.0435120252202696	1.0417184232432561	1.0435120252202696	0.9391888477291337	0.9915368029301262	1.0417184232432561	0.9915368029301262	1.0062465811441075
97	9.750000000000002	1.0204402901814555	0.9949693949732245	1.0367255776249251	1.0545206845248811	1.0367255776249251	0.9318821446552696	1.0023954616446804	1.0545206845248811	1.0023954616446804	1.0206451920717317
98	9.850000000000005	1.0296296057575822	0.9946266583390738	1.0234349757007082	1.0697246426919649	1.0234349757007082	0.9384759930800527	1.0092137269713932	1.0697246426919649	1.0092137269713932	1.0360536104725937
99	9.949999999999992	1.0349283428082476	0.9877832770557895	1.02170933057764	1.0818456987978418	1.02170933057764	0.9610536591294825	1.0128495430184379	1.0818456987978418	1.0128495430184379	1.0386507416712099
