# Supplementary material for: Full-cycle device-scale simulations of memory materials with a tailored atomic-cluster-expansion potential
Source: Nat Commun. 2025 Sep 30;16:8688. doi: 10.1038/s41467-025-63732-4 (PMC12484596; doi:10.1038/s41467-025-63732-4)
Supplement: Supplementary file 4 — Source Data [file 41467_2025_63732_MOESM4_ESM.zip › Figure S7/Figure S7a - RDF/rdf_aimd_326_300K.csv]

	distance	total	Ge-Ge	Ge-Sb	Ge-Te	Sb-Ge	Sb-Sb	Sb-Te	Te-Ge	Te-Sb	Te-Te
0	0.050000000000000024	0.0	0.0	0.0	0.0	0.0	0.0	0.0	0.0	0.0	0.0
1	0.15000000000000008	0.0	0.0	0.0	0.0	0.0	0.0	0.0	0.0	0.0	0.0
2	0.25	0.0	0.0	0.0	0.0	0.0	0.0	0.0	0.0	0.0	0.0
3	0.34999999999999976	0.0	0.0	0.0	0.0	0.0	0.0	0.0	0.0	0.0	0.0
4	0.4499999999999996	0.0	0.0	0.0	0.0	0.0	0.0	0.0	0.0	0.0	0.0
5	0.5500000000000004	0.0	0.0	0.0	0.0	0.0	0.0	0.0	0.0	0.0	0.0
6	0.6499999999999997	0.0	0.0	0.0	0.0	0.0	0.0	0.0	0.0	0.0	0.0
7	0.7500000000000001	0.0	0.0	0.0	0.0	0.0	0.0	0.0	0.0	0.0	0.0
8	0.8500000000000005	0.0	0.0	0.0	0.0	0.0	0.0	0.0	0.0	0.0	0.0
9	0.95	0.0	0.0	0.0	0.0	0.0	0.0	0.0	0.0	0.0	0.0
10	1.0499999999999996	0.0	0.0	0.0	0.0	0.0	0.0	0.0	0.0	0.0	0.0
11	1.149999999999999	0.0	0.0	0.0	0.0	0.0	0.0	0.0	0.0	0.0	0.0
12	1.2500000000000002	0.0	0.0	0.0	0.0	0.0	0.0	0.0	0.0	0.0	0.0
13	1.350000000000001	0.0	0.0	0.0	0.0	0.0	0.0	0.0	0.0	0.0	0.0
14	1.450000000000001	0.0	0.0	0.0	0.0	0.0	0.0	0.0	0.0	0.0	0.0
15	1.549999999999999	0.0	0.0	0.0	0.0	0.0	0.0	0.0	0.0	0.0	0.0
16	1.6499999999999992	0.0	0.0	0.0	0.0	0.0	0.0	0.0	0.0	0.0	0.0
17	1.7500000000000004	0.0	0.0	0.0	0.0	0.0	0.0	0.0	0.0	0.0	0.0
18	1.85	0.0	0.0	0.0	0.0	0.0	0.0	0.0	0.0	0.0	0.0
19	1.9500000000000015	0.0	0.0	0.0	0.0	0.0	0.0	0.0	0.0	0.0	0.0
20	2.0499999999999985	0.0	0.0	0.0	0.0	0.0	0.0	0.0	0.0	0.0	0.0
21	2.150000000000001	0.0	0.0	0.0	0.0	0.0	0.0	0.0	0.0	0.0	0.0
22	2.25	0.0	0.0	0.0	0.0	0.0	0.0	0.0	0.0	0.0	0.0
23	2.3499999999999988	0.0013370028684866787	0.017975260787432015	0.0	0.0	0.0	0.0	0.0	0.0	0.0	0.0
24	2.450000000000002	0.021066789359702194	0.25571420690459534	0.0	0.006879268066183419	0.0	0.0	0.0	0.006879268066183419	0.0	0.0
25	2.549999999999998	0.1471796050615862	0.6259278790957303	0.013085600259841068	0.33377902427491635	0.013085600259841068	0.0	9.621764896941962e-05	0.33377902427491635	9.621764896941963e-05	0.0
26	2.6500000000000017	0.861176237049686	0.9138647876860775	0.26140120438102327	2.5583284198367715	0.26140120438102327	0.000534562790145242	0.023609856564748188	2.5583284198367715	0.023609856564748188	0.00478136717852133
27	2.75	2.072459748171685	0.9910281581453253	0.9261932516504553	5.79360973886361	0.9261932516504553	0.09232976050396678	0.7567151921590796	5.79360973886361	0.7567151921590796	0.10093396757602109
28	2.8499999999999983	2.60248072839365	0.9427370765071676	0.9584767493445934	5.409902721829118	0.9584767493445933	1.4417591672010555	3.477453476716788	5.409902721829118	3.477453476716788	0.3036498710854606
29	2.950000000000002	2.1920481252156874	0.7973753230961406	0.6280840486806816	3.1334223594666435	0.6280840486806817	3.3302258625102104	4.6505612004218815	3.1334223594666435	4.6505612004218815	0.3551905405027621
30	3.049999999999998	1.4664878539443342	0.6385147058173092	0.5102288509476945	1.7824155948696514	0.5102288509476945	2.29502094015782	3.405807846749061	1.7824155948696514	3.405807846749061	0.29136717404500534
31	3.150000000000002	1.0238994582899879	0.5675969070982727	0.4888807755220971	1.237577332729935	0.4888807755220971	0.8800232301285169	2.333738875541445	1.237577332729935	2.333738875541445	0.2453967519764603
32	3.25	0.8337784570954702	0.542290887613208	0.4455773437911321	1.0347638350338688	0.4455773437911321	0.5558758035277829	1.7671151995885601	1.0347638350338688	1.76711519958856	0.24371892025232406
33	3.349999999999998	0.7425204915266063	0.6164804318877449	0.38581133986463223	0.9189223271168894	0.3858113398646322	0.5618238254069224	1.3967820083278377	0.9189223271168894	1.3967820083278382	0.3004347842125072
34	3.4500000000000015	0.7295424965468729	0.797913446339299	0.4088745686244115	0.8477655140403548	0.4088745686244115	0.5218433842548891	1.160046225651735	0.8477655140403548	1.160046225651735	0.4371912439864173
35	3.5499999999999994	0.7646823282599651	1.0484419951197483	0.5439976136756737	0.791312886675255	0.5439976136756737	0.44936774677179175	0.9718427752938272	0.791312886675255	0.9718427752938272	0.6376014134672711
36	3.650000000000003	0.8547202758647657	1.3797176915883675	0.7596180936691647	0.7594928526496403	0.7596180936691647	0.499054152549063	0.8459169836850593	0.7594928526496403	0.8459169836850593	0.8957863921468519
37	3.75	0.9750651662494739	1.6755887058188972	1.0644769915206223	0.7446978518258095	1.0644769915206225	0.5885235398279247	0.7491250153710489	0.7446978518258095	0.7491250153710487	1.1940734908784103
38	3.849999999999997	1.1154496239629046	1.8565783088926426	1.371285083771393	0.7415394173182737	1.371285083771393	0.7740151853480761	0.6864234799817338	0.7415394173182737	0.6864234799817338	1.5427537619391436
39	3.9499999999999993	1.2593765283621425	1.862903043103198	1.6243188473992227	0.7384908052255752	1.6243188473992227	0.9927818829304561	0.6980873576955847	0.7384908052255752	0.6980873576955847	1.911547590848982
40	4.050000000000001	1.378374833062924	1.7736249266956086	1.7620410008817544	0.7269898908402973	1.7620410008817544	1.199107982544587	0.7459234424723823	0.7269898908402973	0.7459234424723824	2.24461132861128
41	4.150000000000003	1.4509201257333235	1.603636297033169	1.767850979013005	0.7374765109532466	1.767850979013005	1.3740627183980865	0.8301742457035898	0.7374765109532466	0.8301742457035898	2.4429113785411736
42	4.25	1.4626084910834307	1.4644911398041456	1.6533549323628605	0.7504899323527192	1.653354932362861	1.4308198987243466	0.9434009711386183	0.7504899323527192	0.9434009711386182	2.460344652988371
43	4.349999999999997	1.396334759295178	1.3107267224706332	1.4707152721751406	0.7606041929665353	1.4707152721751404	1.4896956567835558	0.9903858874680764	0.7606041929665353	0.9903858874680764	2.2889329787004398
44	4.4499999999999975	1.2726974310278745	1.134897248613028	1.3019109993671367	0.756538481611712	1.3019109993671372	1.5130769632234249	0.9959209957782882	0.756538481611712	0.9959209957782882	1.9713773565237684
45	4.5500000000000025	1.1356892108003	0.9945677509534342	1.1680327786673343	0.7262500553381301	1.1680327786673343	1.510499771760528	0.9619511272326913	0.7262500553381301	0.9619511272326913	1.6438073130957775
46	4.650000000000004	1.022507264913782	0.8787883747765404	1.0740328809875963	0.7242595970728158	1.0740328809875963	1.461685972021137	0.926073023234947	0.7242595970728158	0.926073023234947	1.3550013102606369
47	4.75	0.9216160377392721	0.7972141331529214	0.9931250691908364	0.7235846042734799	0.9931250691908364	1.3380606926192697	0.8712827584067213	0.7235846042734799	0.8712827584067213	1.1141954947694992
48	4.849999999999996	0.8422040280141607	0.751698285155191	0.9190251033485902	0.7291764199540235	0.9190251033485902	1.282097077518751	0.8013040232921723	0.7291764199540235	0.8013040232921723	0.9306407109917121
49	4.9499999999999975	0.7910963678829597	0.7316108002113028	0.8356134617855304	0.7476308533364211	0.8356134617855302	1.2109781178207826	0.7617484187498158	0.7476308533364211	0.7617484187498158	0.8075060146977829
50	5.0500000000000025	0.7547919807977072	0.709532141708548	0.7894767759148392	0.7686134754687782	0.7894767759148392	1.1344940995595079	0.7358913801788172	0.7686134754687782	0.7358913801788172	0.711135123632275
51	5.150000000000004	0.7266659494994113	0.7107448713138705	0.7466124012769441	0.7822046925755342	0.7466124012769441	1.032546053865706	0.7309237974014057	0.7822046925755342	0.7309237974014057	0.6316334151795762
52	5.25	0.7073642477977429	0.7269700400866596	0.7308596037353722	0.7907846125566891	0.7308596037353722	0.9886150842848973	0.712584708381984	0.7907846125566891	0.7125847083819841	0.5764802496548465
53	5.349999999999996	0.7060468322315777	0.785014881675194	0.7285405636429017	0.8062200772202222	0.7285405636429017	0.8965206900016621	0.7164951381322721	0.8062200772202222	0.7164951381322721	0.5505043651700039
54	5.449999999999997	0.7114814840556593	0.8501463215094981	0.7388537499827187	0.8312569898540592	0.7388537499827187	0.874224952827897	0.7151121773704376	0.8312569898540592	0.7151121773704376	0.5274126104002328
55	5.550000000000003	0.7360624604827464	0.9201920124482676	0.765996064756857	0.8723324938164874	0.765996064756857	0.8556818774730315	0.7307209993476524	0.8723324938164874	0.7307209993476524	0.5340520988240627
56	5.650000000000004	0.7697301333644657	0.9536372813506405	0.7820484307187343	0.92390880406882	0.7820484307187343	0.8926971697885436	0.7694742648882149	0.92390880406882	0.7694742648882149	0.5519761514825254
57	5.75	0.8179996749730781	1.0099328427107124	0.8012239867513811	0.98391678292422	0.8012239867513811	0.9117670070323431	0.8043277455813893	0.98391678292422	0.8043277455813893	0.6083871983048563
58	5.849999999999996	0.8890808891423546	1.069314649704983	0.8418448535730544	1.0550471258525362	0.8418448535730544	0.9588617087490323	0.84456915223262	1.0550471258525362	0.84456915223262	0.7157226243536958
59	5.949999999999996	0.9702236836467371	1.1155659330948136	0.8961137200637997	1.1140518194609181	0.8961137200637997	0.9953028918157975	0.9058170086047559	1.1140518194609181	0.9058170086047559	0.8549145113407217
60	6.050000000000004	1.0660709885367396	1.1179928160582013	0.9529288091326888	1.1737910262910387	0.9529288091326891	1.00626533361996	0.9962647352785966	1.1737910262910387	0.9962647352785966	1.0362671286440501
61	6.150000000000004	1.1445461349131683	1.1144675266569046	0.9949342449105301	1.2237988997840303	0.9949342449105301	1.0427453517909997	1.0819124090711072	1.2237988997840303	1.0819124090711072	1.1757506674599782
62	6.25	1.1793079187129447	1.0868862872062708	1.017494207441819	1.2505898708857353	1.017494207441819	1.0325676024229697	1.1813713247156468	1.2505898708857353	1.1813713247156468	1.1999981537598365
63	6.349999999999996	1.179819171856509	1.0562757755252101	1.0249605537615338	1.2722959756069114	1.0249605537615336	1.004352717040939	1.256643537374853	1.2722959756069114	1.256643537374853	1.1381277856323126
64	6.449999999999996	1.1579185700552879	1.002981571544041	1.0205438763242962	1.2769445018086878	1.0205438763242962	1.0127528909892927	1.286775983302859	1.2769445018086878	1.286775983302859	1.0536430302378696
65	6.550000000000004	1.1295702973280313	0.9621867461322593	1.019286138467004	1.2537704203818125	1.019286138467004	1.0070932669492896	1.2842841995209364	1.2537704203818125	1.2842841995209364	0.9944434058292397
66	6.650000000000003	1.1052280348110801	0.9517479963431421	1.0253392387459237	1.2327889090557318	1.0253392387459237	0.9875177830753538	1.2552252059287707	1.2327889090557318	1.2552252059287707	0.9557475716528623
67	6.75	1.080387574774408	0.9490084379459537	1.0275812900737264	1.1855418374706574	1.0275812900737262	0.9855848238991654	1.210653197313753	1.1855418374706574	1.210653197313753	0.9493700818120742
68	6.849999999999997	1.0569365179110666	0.9455063918401707	1.0273494052038488	1.1423839122013846	1.0273494052038488	0.9863034359772465	1.1665429811581296	1.1423839122013846	1.1665429811581294	0.9439861707577037
69	6.949999999999996	1.0403147997792501	0.9538676387753297	0.9963274870871354	1.1098502585828496	0.9963274870871354	0.9875833405569404	1.1346922709227076	1.1098502585828496	1.1346922709227076	0.9499943057197321
70	7.050000000000004	1.0230267860535136	0.9665810223380898	0.9778569336618418	1.0643587424137957	0.9778569336618418	0.9874878292658649	1.1007735993218175	1.0643587424137957	1.1007735993218175	0.9629804522168468
71	7.150000000000001	1.0115603111981775	0.9819195457371228	0.9673665149747395	1.034003647422737	0.9673665149747395	0.9890675440257952	1.0783869233264605	1.034003647422737	1.0783869233264605	0.9692065533469952
72	7.25	1.0030659365819834	0.9823994881850868	0.9679237262536121	0.9976331641869877	0.9679237262536121	1.0011489331210037	1.0693850082782534	0.9976331641869877	1.0693850082782534	0.9813796771060336
73	7.35	1.0007534792754487	0.9941653226146541	0.9684980848139029	0.9752623749202382	0.9684980848139031	1.024477218519241	1.0545400866202566	0.9752623749202382	1.0545400866202566	1.0001497116927471
74	7.449999999999994	1.0017617072210276	1.007625343921628	0.9687155800330778	0.9577311064145505	0.9687155800330777	1.023371134021397	1.041409270651206	0.9577311064145505	1.041409270651206	1.0265090182059575
75	7.550000000000006	1.0056120927162424	1.0291172740717827	0.9719957255475601	0.947695923885312	0.9719957255475602	1.06477479059017	1.0180394771236636	0.947695923885312	1.0180394771236636	1.0539988658957986
76	7.65	1.0127713886152936	1.04549889484078	0.9852740413390704	0.9410837254101031	0.9852740413390704	1.0494692159912673	1.0028838768907309	0.9410837254101031	1.0028838768907307	1.0879570957974534
77	7.75	1.0139150513865536	1.0768247532957906	0.9690235135942832	0.9302931323041073	0.9690235135942832	1.0363441602087684	0.9810666376249767	0.9302931323041073	0.9810666376249767	1.1161802102276979
78	7.850000000000001	1.0111253611525952	1.0797566530807985	0.9721932481559851	0.9205354651558123	0.9721932481559848	1.039200791731822	0.9571548829437082	0.9205354651558123	0.9571548829437082	1.130395631685541
79	7.949999999999994	1.008134668734538	1.0998106478657665	0.9704229070030477	0.902968487556674	0.9704229070030476	1.031042781308842	0.9545476875927357	0.902968487556674	0.9545476875927357	1.1361317506263728
80	8.050000000000006	1.0049681062216804	1.0932426358744853	0.972128500723686	0.9016081387381419	0.9721285007236858	0.9612655969490987	0.9469651876245081	0.9016081387381419	0.9469651876245081	1.1407304232197504
81	8.149999999999999	0.9978117270377609	1.074995091231663	0.9612121645190996	0.9065297887560909	0.9612121645190996	0.9204971258063879	0.9456496369963322	0.9065297887560909	0.9456496369963322	1.1253629163860595
82	8.250000000000002	0.9883671985672139	1.0717699892935022	0.9674337600218257	0.9096683791726734	0.9674337600218259	0.9127144687516686	0.9463854036100274	0.9096683791726734	0.9463854036100274	1.0895868553018295
83	8.350000000000003	0.9786455989802688	1.0576445698896726	0.9695922820245663	0.9171360454371286	0.9695922820245663	0.9042844918369213	0.9383294419642858	0.9171360454371286	0.9383294419642858	1.0585629653634303
84	8.449999999999994	0.9743044305254831	1.0605808274616157	0.9714220710282268	0.9273684963682458	0.9714220710282268	0.9169751127305418	0.9417623687332786	0.9273684963682458	0.9417623687332786	1.0286966840086822
85	8.550000000000006	0.9666504350428561	1.0432785394899964	0.9612946708014466	0.9406774425998915	0.9612946708014466	0.9300606828243623	0.9442311040619783	0.9406774425998915	0.9442311040619783	0.9942634047993643
86	8.649999999999997	0.9588200164682018	1.0332119563014452	0.9855688660446269	0.9465032603539691	0.9855688660446269	0.9778750547340648	0.9355758182027358	0.9465032603539691	0.9355758182027356	0.9570014101349746
87	8.750000000000002	0.9535529403789509	1.024790601960485	1.0098698260203898	0.956989201267205	1.0098698260203898	1.0013047503301098	0.9337035827994369	0.956989201267205	0.9337035827994369	0.9214621172732695
88	8.850000000000005	0.9530862734337753	1.0128088861777167	1.0305261177714802	0.9688233887729062	1.0305261177714802	0.998697416131819	0.933949496343004	0.9688233887729062	0.933949496343004	0.9042951701123775
89	8.949999999999994	0.9525959417733851	0.9943858231494804	1.034912419825729	0.9787574092937348	1.034912419825729	1.0424506167788083	0.9340372837080121	0.9787574092937348	0.9340372837080121	0.8909367638234335
90	9.050000000000006	0.95566084845414	0.9934756642010714	1.0507496462572026	0.9852627432526034	1.0507496462572026	1.0687493130056573	0.9336219336423659	0.9852627432526034	0.9336219336423659	0.8870362087089353
91	9.149999999999995	0.9618515881853525	0.9975892631716945	1.0574522921123204	0.9910870156568145	1.0574522921123204	1.0900905850979272	0.9294215437748037	0.9910870156568145	0.9294215437748037	0.8991860928306151
92	9.250000000000002	0.9776933959664597	1.0003283874521287	1.0641256615946053	1.009367411276985	1.064125661594605	1.106227328390476	0.9443439696631233	1.009367411276985	0.9443439696631231	0.9195012803969135
93	9.350000000000005	0.9886020869263328	1.007694837321128	1.0776167828405623	1.0155466516557392	1.0776167828405623	1.083915412388837	0.95773525294958	1.0155466516557392	0.95773525294958	0.9372002891154869
94	9.449999999999992	1.0033618448765707	0.997813420019851	1.079188690063369	1.0264200704458726	1.079188690063369	1.0692739912506277	0.9914033161584681	1.0264200704458726	0.9914033161584681	0.9570638911185773
95	9.550000000000008	1.0154778909501827	0.9832011953355775	1.0875049200559064	1.0374822185384587	1.0875049200559064	1.054757923163467	1.003836445908975	1.0374822185384587	1.003836445908975	0.9809302429007575
96	9.649999999999995	1.0254960750519753	0.9659669124013401	1.080289004203908	1.0424720688383284	1.080289004203908	1.049984388265961	1.025636544396527	1.0424720688383284	1.025636544396527	1.0023234922908266
97	9.750000000000002	1.0314763275612444	0.9515900449415436	1.0676294236579567	1.0482160248476098	1.0676294236579567	1.0440384580150028	1.0357974175616058	1.0482160248476098	1.0357974175616058	1.018380649958019
98	9.850000000000005	1.0402834541601345	0.9275683629584721	1.0683636748100849	1.0573761671547082	1.0683636748100849	1.0407476459818774	1.0461263867671935	1.0573761671547082	1.0461263867671935	1.0380625751422041
99	9.949999999999992	1.0416199677916862	0.9179166692061674	1.0606174690115604	1.0517626625394483	1.0606174690115604	1.0624630104033206	1.0494241340635868	1.0517626625394483	1.0494241340635868	1.0485519261455631
