# Supplementary material for: Full-cycle device-scale simulations of memory materials with a tailored atomic-cluster-expansion potential
Source: Nat Commun. 2025 Sep 30;16:8688. doi: 10.1038/s41467-025-63732-4 (PMC12484596; doi:10.1038/s41467-025-63732-4)
Supplement: Supplementary file 4 — Source Data [file 41467_2025_63732_MOESM4_ESM.zip › Figure S7/Figure S7a - RDF/rdf_aimd_8211_300K.csv]

	distance	total	Ge-Ge	Ge-Sb	Ge-Te	Sb-Ge	Sb-Sb	Sb-Te	Te-Ge	Te-Sb	Te-Te
0	0.050000000000000024	0.0	0.0	0.0	0.0	0.0	0.0	0.0	0.0	0.0	0.0
1	0.15000000000000008	0.0	0.0	0.0	0.0	0.0	0.0	0.0	0.0	0.0	0.0
2	0.25	0.0	0.0	0.0	0.0	0.0	0.0	0.0	0.0	0.0	0.0
3	0.34999999999999976	0.0	0.0	0.0	0.0	0.0	0.0	0.0	0.0	0.0	0.0
4	0.4499999999999996	0.0	0.0	0.0	0.0	0.0	0.0	0.0	0.0	0.0	0.0
5	0.5500000000000004	0.0	0.0	0.0	0.0	0.0	0.0	0.0	0.0	0.0	0.0
6	0.6499999999999997	0.0	0.0	0.0	0.0	0.0	0.0	0.0	0.0	0.0	0.0
7	0.7500000000000001	0.0	0.0	0.0	0.0	0.0	0.0	0.0	0.0	0.0	0.0
8	0.8500000000000005	0.0	0.0	0.0	0.0	0.0	0.0	0.0	0.0	0.0	0.0
9	0.95	0.0	0.0	0.0	0.0	0.0	0.0	0.0	0.0	0.0	0.0
10	1.0499999999999996	0.0	0.0	0.0	0.0	0.0	0.0	0.0	0.0	0.0	0.0
11	1.149999999999999	0.0	0.0	0.0	0.0	0.0	0.0	0.0	0.0	0.0	0.0
12	1.2500000000000002	0.0	0.0	0.0	0.0	0.0	0.0	0.0	0.0	0.0	0.0
13	1.350000000000001	0.0	0.0	0.0	0.0	0.0	0.0	0.0	0.0	0.0	0.0
14	1.450000000000001	0.0	0.0	0.0	0.0	0.0	0.0	0.0	0.0	0.0	0.0
15	1.549999999999999	0.0	0.0	0.0	0.0	0.0	0.0	0.0	0.0	0.0	0.0
16	1.6499999999999992	0.0	0.0	0.0	0.0	0.0	0.0	0.0	0.0	0.0	0.0
17	1.7500000000000004	0.0	0.0	0.0	0.0	0.0	0.0	0.0	0.0	0.0	0.0
18	1.85	0.0	0.0	0.0	0.0	0.0	0.0	0.0	0.0	0.0	0.0
19	1.9500000000000015	0.0	0.0	0.0	0.0	0.0	0.0	0.0	0.0	0.0	0.0
20	2.0499999999999985	0.0	0.0	0.0	0.0	0.0	0.0	0.0	0.0	0.0	0.0
21	2.150000000000001	0.0	0.0	0.0	0.0	0.0	0.0	0.0	0.0	0.0	0.0
22	2.25	0.0	0.0	0.0	0.0	0.0	0.0	0.0	0.0	0.0	0.0
23	2.3499999999999988	0.00264670074401637	0.0182374223142378	0.0	0.0	0.0	0.0	0.0	0.0	0.0	0.0
24	2.450000000000002	0.041962027597134216	0.26906235804981804	0.0	0.007302632131521963	0.0	0.0	0.0	0.007302632131521963	0.0	0.0
25	2.549999999999998	0.30624937809352687	0.9907593004242179	0.03793022003224365	0.40016881069971905	0.03793022003224365	0.0	8.869972530194368e-05	0.40016881069971905	8.86997253019437e-05	0.0
26	2.6500000000000017	1.3717802608414407	1.2240718852751313	0.5577720307568846	2.8830353242851308	0.5577720307568846	0.0	0.028253577806382362	2.8830353242851308	0.028253577806382362	0.0008959908395258677
27	2.75	2.708163749587377	0.8480243787597563	1.6759138807839815	5.94688160492263	1.6759138807839815	0.14513890313528735	0.8069204388709096	5.94688160492263	0.8069204388709096	0.0302577830832845
28	2.8499999999999983	2.714876024647618	0.580224287133747	1.51419743287676	5.297720467139738	1.51419743287676	1.6286312342264861	3.5444298855539946	5.297720467139739	3.5444298855539946	0.13887117787692577
29	2.950000000000002	1.8484421445649581	0.509478688754472	0.8563762164789861	2.957180983389376	0.8563762164789861	3.347859602912849	4.514228649714803	2.9571809833893763	4.514228649714803	0.18736329479255706
30	3.049999999999998	1.1489394631738201	0.45581853091881613	0.5601286352074484	1.6142586395978555	0.5601286352074484	2.2589297288366135	3.311695645226515	1.6142586395978555	3.311695645226515	0.17128886842707508
31	3.150000000000002	0.8102875773386817	0.4271795846802968	0.47102054308559993	1.1022184437723428	0.47102054308559993	0.842769490292645	2.2545159271285664	1.1022184437723428	2.2545159271285664	0.15177228057289882
32	3.25	0.6851346501055806	0.448264487381229	0.46696094590014453	0.9207067243331041	0.46696094590014453	0.23667163554868234	1.720538352845486	0.920706724333104	1.720538352845486	0.163784675085416
33	3.349999999999998	0.6407011337454952	0.5291465408831602	0.5307366306554304	0.8277589755103125	0.5307366306554304	0.11759597249142953	1.3164786885469737	0.8277589755103124	1.3164786885469737	0.2282580438712377
34	3.4500000000000015	0.6732802360927601	0.698685188663346	0.6324182085359606	0.775201607099204	0.6324182085359606	0.14179601177584286	1.0861981571919814	0.775201607099204	1.0861981571919814	0.3898178806305121
35	3.5499999999999994	0.7520994641792467	0.9210813012980206	0.7038380208880206	0.7454421801406678	0.7038380208880206	0.24065420170563206	0.9705806392867318	0.7454421801406678	0.9705806392867318	0.6226269017467887
36	3.650000000000003	0.8744746621763697	1.1758993887583116	0.7931404914024549	0.7454556206065857	0.7931404914024549	0.35957131037084955	0.8978675297375889	0.7454556206065857	0.8978675297375889	0.9327324267576204
37	3.75	1.004215239553117	1.401970581753885	0.9380874039066853	0.7564051667470769	0.9380874039066853	0.46472916540558434	0.8285961050625076	0.7564051667470769	0.8285961050625076	1.2534673706925936
38	3.849999999999997	1.165753223413008	1.6023372656199766	1.149770358767183	0.7940813138297383	1.149770358767183	0.6027091083932222	0.7809768269849924	0.7940813138297385	0.7809768269849924	1.6382050164459645
39	3.9499999999999993	1.3167069945132768	1.6753965920282194	1.3828032856865702	0.8219748023501479	1.3828032856865702	0.7559846511315171	0.7637851676061005	0.8219748023501479	0.7637851676061005	2.04871608558478
40	4.050000000000001	1.421888144292176	1.6484228199857338	1.5263783156401876	0.8311633399605396	1.5263783156401876	1.0351540210100771	0.7613495228586833	0.8311633399605396	0.7613495228586833	2.3866509266975138
41	4.150000000000003	1.4766353958121976	1.5706094338316965	1.5861518150874527	0.8284497393068275	1.5861518150874527	1.2960734164800172	0.7948656362943904	0.8284497393068273	0.79486563629439	2.5946678671427885
42	4.25	1.4537595727530297	1.4862425419185539	1.5303061918429275	0.8025144884537092	1.5303061918429275	1.43146486052278	0.8949649239520572	0.8025144884537092	0.8949649239520572	2.5675354107313226
43	4.349999999999997	1.3872319794564647	1.39407324741255	1.4859496322089512	0.7884176563948656	1.4859496322089512	1.573969891366087	1.0004283585378557	0.7884176563948656	1.0004283585378557	2.3629916694924376
44	4.4499999999999975	1.2700025232598902	1.2736491497563478	1.423002535902304	0.7647793445200768	1.423002535902304	1.631872986090333	1.071962546830952	0.7647793445200768	1.071962546830952	2.0225328709411197
45	4.5500000000000025	1.1342096279396725	1.1620418269262645	1.3490749338448331	0.7477632513059201	1.3490749338448331	1.4892156763905362	1.0787751418827067	0.7477632513059201	1.0787751418827067	1.6331906606350153
46	4.650000000000004	0.9965988260151215	1.021742614749852	1.264312491301307	0.736296262486664	1.264312491301307	1.485130676215834	0.9922212708802004	0.736296262486664	0.9922212708802005	1.276563259386705
47	4.75	0.885403526481263	0.9140736385866474	1.1600716896895713	0.7346898068092501	1.1600716896895713	1.4080734402656119	0.8848490266541958	0.7346898068092501	0.8848490266541958	0.9997429033582662
48	4.849999999999996	0.80476254704467	0.8429169004679895	1.0625223955977154	0.7395466324409703	1.0625223955977154	1.2861403356714665	0.8160007209007721	0.7395466324409703	0.8160007209007721	0.7912734263280217
49	4.9499999999999975	0.7576192255227167	0.7935541640549918	0.9873988382995844	0.7503659113957166	0.9873988382995844	1.0560221512157624	0.77154732676324	0.7503659113957167	0.7715473267632401	0.6734651053084303
50	5.0500000000000025	0.7224197228432439	0.7413991334361941	0.933723150432269	0.7526263278306933	0.933723150432269	0.8859842490595369	0.7332423830387805	0.7526263278306933	0.7332423830387805	0.6032196435700392
51	5.150000000000004	0.7069239434422789	0.7188233590407338	0.8398608024403126	0.7775158826922631	0.8398608024403126	0.733969860605129	0.7013470447076625	0.7775158826922631	0.7013470447076625	0.5639278813053898
52	5.25	0.6994963398537932	0.6996721600858584	0.7902443751785084	0.7962506949374142	0.7902443751785084	0.7246928244299596	0.6757632927354575	0.7962506949374142	0.6757632927354575	0.5424675135309985
53	5.349999999999996	0.6977006495180273	0.7050878559991747	0.7575988203190192	0.8091751927577089	0.7575988203190192	0.669258475067482	0.6612174581277379	0.8091751927577089	0.6612174581277379	0.5300145902483232
54	5.449999999999997	0.7148147434560126	0.7420290419922771	0.7560079254686423	0.8440541360595496	0.7560079254686423	0.6479152410133905	0.650634065272057	0.8440541360595496	0.650634065272057	0.5270917502404511
55	5.550000000000003	0.7457520804341413	0.786650086247974	0.7774705063475661	0.8784774865088799	0.7774705063475661	0.6709204316550379	0.6929242697434812	0.8784774865088799	0.6929242697434812	0.5443604836989071
56	5.650000000000004	0.7895285686011859	0.8402472423242757	0.8187432138123176	0.9195696755260203	0.8187432138123176	0.6819671572457893	0.7460602524671882	0.9195696755260203	0.7460602524671882	0.5851876840682331
57	5.75	0.844686902145131	0.8915437225836657	0.8574191966146552	0.9635994120087533	0.8574191966146552	0.683977844940884	0.8284883155470805	0.9635994120087534	0.8284883155470805	0.654775351500855
58	5.849999999999996	0.9149842728656987	0.9406679172758274	0.8833999951414879	1.0103771432696012	0.8833999951414879	0.7234623461535976	0.9112807358649239	1.0103771432696016	0.9112807358649239	0.7786771802105099
59	5.949999999999996	1.00232322752341	0.9769739921332341	0.939067186164389	1.0768693832335965	0.939067186164389	0.7651260268605345	1.0027014138503223	1.0768693832335965	1.0027014138503225	0.9317328935377448
60	6.050000000000004	1.0930065631591055	0.9950872120214831	1.0027147260372393	1.1504347727866029	1.0027147260372393	0.82151793001521	1.1163749284342195	1.1504347727866029	1.1163749284342193	1.085622751809838
61	6.150000000000004	1.165264553476049	0.9955570701878326	1.0635841820506937	1.2379394007443776	1.0635841820506937	0.8725252991337615	1.2082151902252165	1.2379394007443776	1.208215190225216	1.1702679146102428
62	6.25	1.2020954284864491	0.9888176059895398	1.1193449005224156	1.3054704524598528	1.1193449005224156	0.9486249048107542	1.2571495021988472	1.3054704524598528	1.2571495021988472	1.1747838265582613
63	6.349999999999996	1.1998316636623225	0.9678431298122028	1.1324024262923433	1.3331974559769444	1.1324024262923433	0.8664245626771778	1.3058454141739728	1.3331974559769442	1.3058454141739733	1.1188535289210138
64	6.449999999999996	1.1790276699440103	0.9669870691395266	1.1203445341768554	1.330166816056225	1.1203445341768554	0.8670683130156285	1.3000825197075296	1.330166816056225	1.3000825197075296	1.0531548857985942
65	6.550000000000004	1.1419165948845569	0.9608141312847527	1.0857687744263211	1.2877307982824477	1.0857687744263211	0.8798404166879059	1.2671159459942596	1.2877307982824477	1.2671159459942596	1.0035985898513484
66	6.650000000000003	1.100476417804783	0.9627060542110983	1.0515308049582683	1.2262845649570004	1.0515308049582683	0.8796923522760606	1.2510255455056212	1.2262845649570004	1.2510255455056212	0.9558508279334766
67	6.75	1.057295429950864	0.9478930406924164	1.0145303462049882	1.163446714798439	1.0145303462049882	0.91760335636852	1.204864772171742	1.163446714798439	1.204864772171742	0.9230254026438075
68	6.849999999999997	1.0269641316478346	0.9476003778482903	0.9741385974919192	1.1080467350822534	0.9741385974919192	0.9702508328307509	1.1658007852899046	1.1080467350822534	1.1658007852899046	0.9163624751744418
69	6.949999999999996	1.0005256348509928	0.946743127566033	0.9459959991016917	1.0511089877461368	0.9459959991016917	0.9417431139969852	1.1403046321043395	1.051108987746137	1.1403046321043395	0.9209323530736244
70	7.050000000000004	0.9889578581855556	0.9509147183921811	0.9570585061144283	1.008158571929881	0.9570585061144283	0.940877205464146	1.1093228914158761	1.0081585719298807	1.1093228914158761	0.9474080709359874
71	7.150000000000001	0.9822862423537637	0.963909339599644	0.970611665964257	0.9729713023295764	0.970611665964257	0.8850794315936271	1.089150601005062	0.9729713023295764	1.089150601005062	0.9729964334890397
72	7.25	0.9747761063864446	0.9716126084608483	0.9715296155917235	0.9406644989749277	0.9715296155917235	0.8605907839902345	1.0626050299216048	0.9406644989749277	1.0626050299216048	0.998761752098295
73	7.35	0.9741573605545659	0.9863166794261812	0.9841657942076856	0.9203172703496767	0.9841657942076856	0.8004523011084551	1.0302146250629896	0.9203172703496767	1.0302146250629896	1.0287498414701952
74	7.449999999999994	0.9797478954768877	1.0035733730137957	1.0006938737483755	0.9147882710300544	1.0006938737483755	0.7933985072760097	1.0043963654724668	0.9147882710300544	1.0043963654724668	1.0532905145561513
75	7.550000000000006	0.9917356618551596	1.0194853740711851	1.0022177527139626	0.9168852688843361	1.0022177527139626	0.8397546205891194	0.9863757125793317	0.9168852688843361	0.9863757125793317	1.0901325429027495
76	7.65	0.99696661462589	1.0325066424306921	0.980294131323113	0.9167396988893388	0.980294131323113	0.8479772602151844	0.9656656340219424	0.9167396988893388	0.9656656340219424	1.115578973469121
77	7.75	1.0051694072508526	1.053011792496681	0.974056706564254	0.9196072413519021	0.974056706564254	0.8976502628102778	0.9568680778732214	0.9196072413519021	0.9568680778732214	1.1336650273734272
78	7.850000000000001	1.0126706814806594	1.074891641494874	0.9733643727417418	0.9254300410556272	0.9733643727417418	0.947622164640034	0.9441118635352568	0.9254300410556272	0.9441118635352568	1.1441317989228212
79	7.949999999999994	1.0215823459636026	1.088316709419554	0.997434364371337	0.9320169188212676	0.997434364371337	1.0105735269321605	0.9382345480612159	0.9320169188212676	0.9382345480612159	1.1536202774566062
80	8.050000000000006	1.0175358861114128	1.0883790917467402	1.01174146858782	0.9380975156227848	1.01174146858782	1.061801019609139	0.9213182751381999	0.9380975156227848	0.9213182751381999	1.1306691402843305
81	8.149999999999999	1.0167402302482933	1.0787490042219656	1.0485621824080056	0.9429973207092018	1.0485621824080056	1.0936035953361118	0.9196125208129009	0.9429973207092018	0.9196125208129009	1.1155671214074692
82	8.250000000000002	1.009396968723952	1.0695836458387113	1.0564737181653852	0.9464785116689194	1.0564737181653852	1.1382913201159823	0.9294562637614444	0.9464785116689194	0.9294562637614444	1.081438776467734
83	8.350000000000003	0.9991153122893814	1.0594930115372931	1.070146470264682	0.9502452903536589	1.070146470264682	1.1500502546759737	0.9360027593054039	0.9502452903536588	0.9360027593054039	1.0374390033254142
84	8.449999999999994	0.9900777541390005	1.0451621217630644	1.0724049076597262	0.9563992632277047	1.0724049076597262	1.1503620417770628	0.948387243459227	0.9563992632277045	0.948387243459227	0.9980181779335677
85	8.550000000000006	0.9855015388469859	1.0275514927887237	1.0828911620719182	0.9748946959592157	1.0828911620719182	1.1348945019159244	0.9592768274181619	0.9748946959592157	0.9592768274181619	0.9575300909409614
86	8.649999999999997	0.9779158312510168	1.0331984895118675	1.0848385381604637	0.9805658541089943	1.0848385381604637	1.0787856863122962	0.9601378405001014	0.9805658541089943	0.9601378405001013	0.9196739419947727
87	8.750000000000002	0.9726868980425912	1.0336896860479006	1.076075713021488	0.9882052170994191	1.076075713021488	1.025925216484978	0.9424537547467178	0.9882052170994191	0.9424537547467177	0.8997402894936887
88	8.850000000000005	0.9667003471095867	1.0307759411250006	1.071480388089038	0.9878675464507785	1.071480388089038	1.0313886091288134	0.9422953578336113	0.9878675464507785	0.9422953578336113	0.8810461327929546
89	8.949999999999994	0.9637704681850254	1.0247432837591517	1.0721279383871103	0.9863889927338869	1.0721279383871103	0.9867652578839989	0.9479865433700315	0.9863889927338869	0.9479865433700315	0.8749436414846372
90	9.050000000000006	0.9670534071612069	1.016898628401673	1.071662232195815	0.9847183533516409	1.071662232195815	0.9905675517056046	0.9615997578105402	0.9847183533516409	0.9615997578105402	0.8885351997499515
91	9.149999999999995	0.9738425320231945	1.0078713043484107	1.072230121935918	0.9917485500492216	1.072230121935918	0.9610007295321592	0.963143482807788	0.9917485500492216	0.963143482807788	0.9080939526582379
92	9.250000000000002	0.9816936576117842	0.9974928244920328	1.0707340081278107	0.997592264835246	1.0707340081278107	0.9335863923967211	0.9715827160815247	0.997592264835246	0.9715827160815245	0.9319309941408231
93	9.350000000000005	0.9909128806916779	0.9851978588044694	1.0762780807819818	1.0033678801771582	1.0762780807819818	0.8977557650282699	0.9768823728544278	1.0033678801771582	0.9768823728544278	0.9614249955341508
94	9.449999999999992	1.0022179814649435	0.9775091999805527	1.0633813663997347	1.0168722385376738	1.0633813663997347	0.9293040819953328	0.995131591046027	1.0168722385376738	0.995131591046027	0.9827836114533556
95	9.550000000000008	1.0126347141944805	0.9774735083441117	1.0569257888518822	1.0287685192064806	1.0569257888518822	0.9263634982144955	1.001508582175077	1.0287685192064806	1.001508582175077	1.002949489203145
96	9.649999999999995	1.0187590117818437	0.982101251403692	1.0335074783106486	1.0376979950264502	1.0335074783106486	0.9679752921086566	1.014842179723966	1.0376979950264502	1.014842179723966	1.0098033107361288
97	9.750000000000002	1.0239462559080836	0.9799934115038788	1.009412570754685	1.046516846323987	1.009412570754685	0.929064725154781	1.0190409626365426	1.046516846323987	1.0190409626365426	1.0231280334332071
98	9.850000000000005	1.0264277520194123	0.9876231827447807	0.9927733975855583	1.0425759007782054	0.9927733975855583	0.9352790150852556	1.027819383335423	1.0425759007782052	1.0278193833354228	1.0348717252735014
99	9.949999999999992	1.0281078478043681	0.9908241907120049	0.9790393465665167	1.0421251518343007	0.9790393465665167	0.9132413010417768	1.0261823647170196	1.0421251518343009	1.0261823647170196	1.044913533979146
