# Supplementary material for: Full-cycle device-scale simulations of memory materials with a tailored atomic-cluster-expansion potential
Source: Nat Commun. 2025 Sep 30;16:8688. doi: 10.1038/s41467-025-63732-4 (PMC12484596; doi:10.1038/s41467-025-63732-4)
Supplement: Supplementary file 4 — Source Data [file 41467_2025_63732_MOESM4_ESM.zip › Figure S7/Figure S7a - RDF/rdf_gap_023_300K.csv]

	distance	total	Sb-Sb	Sb-Te	Te-Sb	Te-Te
0	0.050000000000000024	0.0	0.0	0.0	0.0	0.0
1	0.15000000000000008	0.0	0.0	0.0	0.0	0.0
2	0.25	0.0	0.0	0.0	0.0	0.0
3	0.34999999999999976	0.0	0.0	0.0	0.0	0.0
4	0.4499999999999996	0.0	0.0	0.0	0.0	0.0
5	0.5500000000000004	0.0	0.0	0.0	0.0	0.0
6	0.6499999999999997	0.0	0.0	0.0	0.0	0.0
7	0.7500000000000001	0.0	0.0	0.0	0.0	0.0
8	0.8500000000000005	0.0	0.0	0.0	0.0	0.0
9	0.95	0.0	0.0	0.0	0.0	0.0
10	1.0499999999999996	0.0	0.0	0.0	0.0	0.0
11	1.149999999999999	0.0	0.0	0.0	0.0	0.0
12	1.2500000000000002	0.0	0.0	0.0	0.0	0.0
13	1.350000000000001	0.0	0.0	0.0	0.0	0.0
14	1.450000000000001	0.0	0.0	0.0	0.0	0.0
15	1.549999999999999	0.0	0.0	0.0	0.0	0.0
16	1.6499999999999992	0.0	0.0	0.0	0.0	0.0
17	1.7500000000000004	0.0	0.0	0.0	0.0	0.0
18	1.85	0.0	0.0	0.0	0.0	0.0
19	1.9500000000000015	0.0	0.0	0.0	0.0	0.0
20	2.0499999999999985	0.0	0.0	0.0	0.0	0.0
21	2.150000000000001	0.0	0.0	0.0	0.0	0.0
22	2.25	0.0	0.0	0.0	0.0	0.0
23	2.3499999999999988	0.0	0.0	0.0	0.0	0.0
24	2.450000000000002	0.0	0.0	0.0	0.0	0.0
25	2.549999999999998	5.450581307666943e-05	0.0	9.874241499396638e-05	9.874241499396638e-05	1.9748482998793272e-05
26	2.6500000000000017	0.019145784041853797	0.00024686541028178264	0.03589605928763988	0.03589605928763988	0.005211603105948743
27	2.75	0.4319715885315413	0.040409906859565484	0.8295344321672704	0.8295344321672704	0.0759152110936715
28	2.8499999999999983	1.8170982484664464	0.4593752267232918	3.4288222570614595	3.4288222570614595	0.27156535778117485
29	2.950000000000002	2.8196924039991393	1.1480097922369485	5.160217081719152	5.160217081719152	0.44196288337787326
30	3.049999999999998	2.570659341640484	1.0665476322663348	4.636401651760484	4.636401651760484	0.4848303545356686
31	3.150000000000002	1.8693303805731147	0.6305110638354272	3.3404195831322845	3.3404195831322845	0.45846447348875446
32	3.25	1.301381553543917	0.37670010559702605	2.243738450209581	2.243738450209581	0.4558752237438739
33	3.349999999999998	0.9549611055928457	0.28066190653239625	1.5143573098200371	1.5143573098200371	0.5087880328723402
34	3.4500000000000015	0.7872339989904533	0.2511228227732274	1.0895017303298655	1.0895017303298655	0.6224819910788928
35	3.5499999999999994	0.7243045983398371	0.2669587631412548	0.8495626996002402	0.8495626996002402	0.7605586123031098
36	3.650000000000003	0.7345489189112135	0.374424308148138	0.7149487209321764	0.7149487209321764	0.9207378987779598
37	3.75	0.79898917205173	0.5879187059928228	0.6448701842636186	0.6448701842636186	1.0982902517953934
38	3.849999999999997	0.9314640916149264	0.9463350807380688	0.6213053838392593	0.6213053838392593	1.3383997068166393
39	3.9499999999999993	1.1220394408727272	1.3888323469494823	0.6320087649537068	0.6320087649537068	1.6568390505084107
40	4.050000000000001	1.3462376758048609	1.8527295862967843	0.6626885260349702	0.6626885260349702	2.032529026390533
41	4.150000000000003	1.527487787001722	2.1802977480980634	0.7086496182083585	0.7086496182083585	2.329134251572283
42	4.25	1.5907314149089347	2.2296364928561037	0.7467600727324962	0.7467600727324962	2.4320687253898834
43	4.349999999999997	1.527712898429748	2.0372133204102836	0.7755504315692	0.7755504315692	2.3041515555857974
44	4.4499999999999975	1.3783724233640409	1.750944175540677	0.7925742864759123	0.7925742864759123	1.9938491604697055
45	4.5500000000000025	1.2029133519464412	1.481124294263001	0.7896255786862214	0.7896255786862215	1.6303144085971593
46	4.650000000000004	1.0347079821771392	1.2708785741681725	0.7683184169746048	0.7683184169746048	1.2849293615622712
47	4.75	0.8982828831373331	1.1291674782456844	0.7359427436383352	0.7359427436383352	1.0121210268656191
48	4.849999999999996	0.7960576149037758	1.031212678590569	0.7045531437386108	0.7045531437386108	0.8135502148187627
49	4.9499999999999975	0.7205412325308854	0.9516265609304593	0.6782316061029775	0.6782316061029775	0.6742494773682869
50	5.0500000000000025	0.6772944647931534	0.8992505217645796	0.667658063171784	0.667658063171784	0.5914958638565709
51	5.150000000000004	0.6567529382585865	0.8353173870405477	0.6753205988756881	0.6753205988756881	0.5526340801993557
52	5.25	0.6648881607577286	0.7708036375867804	0.7048136660898927	0.7048136660898927	0.5645806083908141
53	5.349999999999996	0.6831564888691724	0.7329471724055544	0.7286083085707183	0.7286083085707183	0.6004248699176059
54	5.449999999999997	0.6804951507380477	0.6942244370464309	0.7328434460140825	0.7328434460140825	0.6045955186773881
55	5.550000000000003	0.6863445423634349	0.6943590183356643	0.7487569894366197	0.7487569894366197	0.599565956944863
56	5.650000000000004	0.7084666293883816	0.7185288208936521	0.780387099665859	0.7803870996658591	0.608100583904956
57	5.75	0.7480361306145767	0.742097671187467	0.8259675342960602	0.8259675342960602	0.6467669076735343
58	5.849999999999996	0.8184152652954675	0.7786335384833836	0.8840252390430239	0.8840252390430239	0.7486160677707636
59	5.949999999999996	0.9378778739352027	0.8290962033498523	0.9615190996785705	0.9615190996785703	0.954703648759758
60	6.050000000000004	1.0826569883385195	0.8806325263659132	1.0463354919569452	1.0463354919569452	1.2208742999462185
61	6.150000000000004	1.1974874912156177	0.940525375674833	1.1418466051964153	1.1418466051964153	1.3858807239260171
62	6.25	1.2382596522462306	0.9931911733455285	1.232324944789711	1.232324944789711	1.3550919194774553
63	6.349999999999996	1.2295063778300523	1.0211090045043276	1.3112213109753366	1.3112213109753366	1.2131741884477658
64	6.449999999999996	1.2065225154836057	1.0292052943735301	1.370524920209038	1.370524920209038	1.0666602963430587
65	6.550000000000004	1.1871189566027764	1.0222692430830427	1.4042984870947297	1.4042984870947297	0.9708127886222812
66	6.650000000000003	1.1656084084803875	1.0108798375329227	1.4018082340093994	1.4018082340093994	0.9194435615294706
67	6.75	1.1347929927435811	0.9892851222798569	1.362569509299015	1.362569509299015	0.895761135320211
68	6.849999999999997	1.09637505598212	0.965462944606943	1.2945603428751364	1.2945603428751364	0.8903111674026176
69	6.949999999999996	1.059562450260774	0.9440101545848696	1.214296144040874	1.214296144040874	0.904607434409936
70	7.050000000000004	1.0258280528857777	0.9379179382978755	1.1351166652673172	1.1351166652673172	0.9191810650827945
71	7.150000000000001	1.0038911730343638	0.9412456670831334	1.0687079804738695	1.0687079804738695	0.9453112102044591
72	7.25	0.9904660087383934	0.953022692685155	1.0176678001062345	1.0176678001062345	0.9708384273827144
73	7.35	0.9869656544776912	0.967535809066483	0.9832766657087852	0.9832766657087852	1.0005197930189955
74	7.449999999999994	0.9887913089412399	0.9960299377536579	0.9579009577483479	0.9579009577483479	1.0267612755040216
75	7.550000000000006	0.9932727129868979	1.0200252793577176	0.9430968119363884	0.9430968119363884	1.0482838848894354
76	7.65	0.9954869602893732	1.048393576993358	0.9269243767261386	0.9269243767261388	1.063389686505249
77	7.75	1.0007724754775542	1.0709181928344669	0.9209385628282659	0.920938562828266	1.0760418179624243
78	7.850000000000001	1.0014730217966972	1.0758122102734116	0.9171636317656995	0.9171636317656995	1.080845902515043
79	7.949999999999994	1.0007243200246494	1.0808938142315752	0.9131102459621665	0.9131102459621665	1.0819121991271015
80	8.050000000000006	0.9967559316442729	1.0801291460917546	0.9105698471253358	0.9105698471253358	1.0746159490262
81	8.149999999999999	0.9863133275715853	1.0703754724848886	0.9038842545660536	0.9038842545660536	1.0588578049508266
82	8.250000000000002	0.9741813017502018	1.0618613165421473	0.8975542438572006	0.8975542438572008	1.0373818168111175
83	8.350000000000003	0.9623201693719391	1.0526152568305682	0.8941422060731046	0.8941422060731046	1.0130929704554412
84	8.449999999999994	0.9510745503371902	1.042473523854202	0.8953909572976497	0.8953909572976497	0.9846975750490184
85	8.550000000000006	0.9424452396913509	1.0369980787978383	0.8989085822277284	0.8989085822277284	0.9584706322621864
86	8.649999999999997	0.9368375574017769	1.0211158785939107	0.9073105472735744	0.9073105472735744	0.9387498725984313
87	8.750000000000002	0.9371129254164929	1.014740378829306	0.918828127626362	0.9188281276263623	0.9269915653976335
88	8.850000000000005	0.9398568492117544	1.007919643240228	0.9323901328105956	0.9323901328105956	0.919562340400644
89	8.949999999999994	0.9490118701638176	1.0093809077567841	0.9493198832288346	0.9493198832288346	0.9217705027024765
90	9.050000000000006	0.9630349938192969	1.0112409833927423	0.9695006575212328	0.9695006575212328	0.9329892246285085
91	9.149999999999995	0.9807898458662286	1.0175881330082825	0.9883076671282511	0.9883076671282511	0.9544112898981723
92	9.250000000000002	0.9980849876191156	1.0307275625622032	1.0030726762255942	1.0030726762255942	0.9769269250579938
93	9.350000000000005	1.0108161301489003	1.0327886673715614	1.010238447881134	1.010238447881134	1.0018208010736303
94	9.449999999999992	1.0231670422624304	1.0284423379117362	1.017810505912487	1.017810505912487	1.0279645148848857
95	9.550000000000008	1.0328601961130037	1.0243463368225507	1.0230648904499418	1.0230648904499415	1.0497045411261796
96	9.649999999999995	1.0381107350872585	1.0107029174458502	1.0290335338365577	1.0290335338365577	1.0623949223732632
97	9.750000000000002	1.0397678381604818	0.9989501087434276	1.0357980742794983	1.0357980742794983	1.063202069742706
98	9.850000000000005	1.0427078314653344	0.988316604016851	1.048023634536366	1.048023634536366	1.0597939729032853
99	9.949999999999992	1.0416372171587542	0.9804741837941483	1.0570106258285221	1.0570106258285221	1.0483229093166688
