# Supplementary material for: Full-cycle device-scale simulations of memory materials with a tailored atomic-cluster-expansion potential
Source: Nat Commun. 2025 Sep 30;16:8688. doi: 10.1038/s41467-025-63732-4 (PMC12484596; doi:10.1038/s41467-025-63732-4)
Supplement: Supplementary file 4 — Source Data [file 41467_2025_63732_MOESM4_ESM.zip › Figure S7/Figure S7a - RDF/rdf_gap_101_300K.csv]

	distance	total	Ge-Ge	Ge-Te	Te-Ge	Te-Te
0	0.050000000000000024	0.0	0.0	0.0	0.0	0.0
1	0.15000000000000008	0.0	0.0	0.0	0.0	0.0
2	0.25	0.0	0.0	0.0	0.0	0.0
3	0.34999999999999976	0.0	0.0	0.0	0.0	0.0
4	0.4499999999999996	0.0	0.0	0.0	0.0	0.0
5	0.5500000000000004	0.0	0.0	0.0	0.0	0.0
6	0.6499999999999997	0.0	0.0	0.0	0.0	0.0
7	0.7500000000000001	0.0	0.0	0.0	0.0	0.0
8	0.8500000000000005	0.0	0.0	0.0	0.0	0.0
9	0.95	0.0	0.0	0.0	0.0	0.0
10	1.0499999999999996	0.0	0.0	0.0	0.0	0.0
11	1.149999999999999	0.0	0.0	0.0	0.0	0.0
12	1.2500000000000002	0.0	0.0	0.0	0.0	0.0
13	1.350000000000001	0.0	0.0	0.0	0.0	0.0
14	1.450000000000001	0.0	0.0	0.0	0.0	0.0
15	1.549999999999999	0.0	0.0	0.0	0.0	0.0
16	1.6499999999999992	0.0	0.0	0.0	0.0	0.0
17	1.7500000000000004	0.0	0.0	0.0	0.0	0.0
18	1.85	0.0	0.0	0.0	0.0	0.0
19	1.9500000000000015	0.0	0.0	0.0	0.0	0.0
20	2.0499999999999985	0.0	0.0	0.0	0.0	0.0
21	2.150000000000001	0.0	0.0	0.0	0.0	0.0
22	2.25	4.548427963391521e-06	1.8193711853566084e-05	0.0	0.0	0.0
23	2.3499999999999988	0.0008214153464388451	0.0032856613857553804	0.0	0.0	0.0
24	2.450000000000002	0.03579592350628075	0.13936280239375923	0.0019104458156818938	0.0019104458156818938	0.0
25	2.549999999999998	0.30374021699343534	0.7774129059488015	0.2187739810124681	0.2187739810124681	0.0
26	2.6500000000000017	1.5131190252716948	1.2851380117965285	2.383669044645122	2.383669044645122	0.0
27	2.75	3.094536627216372	1.1394075612556935	5.61932379908866	5.61932379908866	9.134943247763398e-05
28	2.8499999999999983	2.8612546689619665	0.7895042219570874	5.327445369403988	5.327445369403988	0.0006237150828092635
29	2.950000000000002	1.8312057559269945	0.525586191444365	3.3989833434016896	3.3989833434016896	0.0012701454602328742
30	3.049999999999998	1.1391040701404611	0.39355166209414166	2.07964996430551	2.07964996430551	0.003564689856683648
31	3.150000000000002	0.7957837740591037	0.34948203622288454	1.4112705022570582	1.4112705022570582	0.011112055499416684
32	3.25	0.6458359691493618	0.3942329570531576	1.076499021742269	1.076499021742269	0.036112876059751435
33	3.349999999999998	0.5978072630576783	0.530107893879086	0.8769543012774884	0.8769543012774884	0.10721255579664812
34	3.4500000000000015	0.6371283205082987	0.7743566880309192	0.7616104262109051	0.7616104262109051	0.25093574158046944
35	3.5499999999999994	0.7371983853996229	1.0721855667006848	0.6966859916507091	0.6966859916507091	0.48323599159638553
36	3.650000000000003	0.8802978252178392	1.3835582628383032	0.6626096486723139	0.6626096486723139	0.8124137406884282
37	3.75	1.0534362726658228	1.6275058026794316	0.6580476320139513	0.6580476320139513	1.2701440239559532
38	3.849999999999997	1.2383650919182774	1.7480129027201787	0.6693338381921986	0.6693338381921986	1.866779788568542
39	3.9499999999999993	1.415154802013168	1.7649738544809002	0.6910936570909375	0.6910936570909375	2.5134580393898975
40	4.050000000000001	1.5255387372107045	1.6829806916210792	0.7077541541778194	0.7077541541778194	3.003665948866103
41	4.150000000000003	1.5333050005202291	1.5577360965523086	0.7159697763560089	0.7159697763560089	3.1435443528165856
42	4.25	1.4350628095729763	1.412034302611576	0.7174842308988985	0.7174842308988985	2.8932484738824984
43	4.349999999999997	1.2770257851377047	1.2640139413487754	0.7143960450773276	0.7143960450773276	2.415297109047388
44	4.4499999999999975	1.1110314914611312	1.1256596074900656	0.7135313217102413	0.7135313217102413	1.8914037149339797
45	4.5500000000000025	0.9702699222971727	1.009913321794588	0.7177826927184959	0.7177826927184959	1.435600981957108
46	4.650000000000004	0.8594880678470596	0.9145225229329785	0.7222510044494429	0.7222510044494429	1.078927739556377
47	4.75	0.7758379634932886	0.8290874491670011	0.7231355685675382	0.7231355685675382	0.8279932676710793
48	4.849999999999996	0.7116936046261364	0.7583500886535536	0.7182418916741657	0.7182418916741657	0.6519405465026598
49	4.9499999999999975	0.66500262916599	0.7068634999712368	0.7035429019143895	0.7035429019143895	0.5460612128639432
50	5.0500000000000025	0.638870160966839	0.6782674371750225	0.6921198763662197	0.6921198763662197	0.49297345395989256
51	5.150000000000004	0.6480807896839512	0.6904373257086419	0.7101815964834409	0.7101815964834409	0.48152264006028106
52	5.25	0.6931980878272842	0.7499169003719328	0.758554690158574	0.758554690158574	0.5057660706200571
53	5.349999999999996	0.7526822501643043	0.8316895112090579	0.8294744596315207	0.8294744596315207	0.5200905701851217
54	5.449999999999997	0.8092503542029779	0.906356364935054	0.9092987833594629	0.9092987833594629	0.5120474851579317
55	5.550000000000003	0.8691395982810957	0.9584209641920747	0.9843525634840962	0.9843525634840962	0.5494323019641187
56	5.650000000000004	0.9375345461255058	1.0146242981730214	1.045602174915243	1.045602174915243	0.6443095364985096
57	5.75	1.0087401285852713	1.0638618225006147	1.090263787309925	1.090263787309925	0.7905711172206193
58	5.849999999999996	1.0748665486912854	1.0887798936762305	1.1252740346584846	1.1252740346584846	0.9601382317719416
59	5.949999999999996	1.1310757807215353	1.0929653526755456	1.1710271508328844	1.1710271508328844	1.089283468544826
60	6.050000000000004	1.1685438067294078	1.0790720505642935	1.2298677885468734	1.2298677885468734	1.1353675992595915
61	6.150000000000004	1.1824588483750178	1.0497158978435066	1.2897520705548102	1.2897520705548102	1.1006153545469428
62	6.25	1.1794831352817856	1.0116083733163286	1.3352017447638291	1.3352017447638291	1.0359206782831556
63	6.349999999999996	1.1640938592245642	0.9756027432548746	1.35535556791415	1.35535556791415	0.9700615578150836
64	6.449999999999996	1.1324493023999822	0.9402203298922936	1.3351694650744657	1.3351694650744657	0.9192379495587024
65	6.550000000000004	1.093632167002964	0.916330260372628	1.2844204597421705	1.2844204597421705	0.8893574881548881
66	6.650000000000003	1.0526594277616999	0.9048314336972636	1.2146388390918221	1.2146388390918221	0.8765285991658892
67	6.75	1.0163245983472	0.9019720138877201	1.1419897673652903	1.1419897673652903	0.879346844770487
68	6.849999999999997	0.9853497017315125	0.903027223395067	1.073817549554248	1.073817549554248	0.8907364844224877
69	6.949999999999996	0.9654533395212995	0.9186654343241761	1.0145474439637137	1.0145474439637137	0.9140530358335945
70	7.050000000000004	0.9560265795937406	0.9397566210920052	0.9697448510956315	0.9697448510956315	0.9448599950916954
71	7.150000000000001	0.9521937181888502	0.9614637631394913	0.9331567452289319	0.9331567452289319	0.9809976191580413
72	7.25	0.9557225521719053	0.9847286516146303	0.9099737303545747	0.9099737303545747	1.0182140963638413
73	7.35	0.9633362761132643	1.0031947903694198	0.8969464860265217	0.8969464860265217	1.0562573420305932
74	7.449999999999994	0.970915128598113	1.0157744475100625	0.889521721781405	0.889521721781405	1.08884262331958
75	7.550000000000006	0.9843233797440547	1.0261595464636877	0.8898117254201919	0.8898117254201919	1.131510521672148
76	7.65	0.9950613639121505	1.0307807465561647	0.8919313050280044	0.8919313050280044	1.1656020990364275
77	7.75	1.0073607290859539	1.0355218958654975	0.8971527726340488	0.8971527726340488	1.1996154752102213
78	7.850000000000001	1.013995581559305	1.036475166342934	0.9035499993021651	0.9035499993021651	1.212407161289955
79	7.949999999999994	1.0147071395178124	1.033420199876662	0.9080036518564519	0.9080036518564519	1.2094010544816851
80	8.050000000000006	1.0125143225653113	1.0320314189652537	0.914950163734396	0.914950163734396	1.1881255438271998
81	8.149999999999999	1.0090314693717242	1.0330308126413932	0.9256693898504734	0.9256693898504734	1.1517562851445535
82	8.250000000000002	1.0003605569243377	1.0362767505524155	0.9342456816146953	0.9342456816146953	1.0966741139155463
83	8.350000000000003	0.9941970879687295	1.0426748092309386	0.9474095551008828	0.9474095551008828	1.0392944324422122
84	8.449999999999994	0.9883345406269374	1.0455148427645102	0.9638636690646459	0.9638636690646459	0.980095981613947
85	8.550000000000006	0.9858115724277965	1.047034633036467	0.9796398529162598	0.9796398529162598	0.9369319508422066
86	8.649999999999997	0.9853720831132369	1.0445238671070896	0.9950006630751362	0.9950006630751362	0.9069631391955892
87	8.750000000000002	0.9863917135710913	1.0437012239129628	1.00638916038639	1.00638916038639	0.8890873095986217
88	8.850000000000005	0.9871658014998556	1.0441848967718295	1.0106152117024423	1.0106152117024423	0.8832478858227084
89	8.949999999999994	0.988796725511833	1.0440265274486555	1.0115144610850184	1.0115144610850184	0.8881314524286393
90	9.050000000000006	0.9920742227933772	1.0427872614431475	1.009451058013631	1.009451058013631	0.9066075137031009
91	9.149999999999995	0.9946635605725568	1.0402114635994384	1.0063252332324109	1.0063252332324109	0.9257923122259626
92	9.250000000000002	1.0002566426610455	1.032385974968373	1.0107207669488585	1.0107207669488585	0.9471990617780908
93	9.350000000000005	1.0059063038497378	1.0186544941319586	1.0175667785215778	1.0175667785215778	0.9698371642238367
94	9.449999999999992	1.008102586002068	1.0026977812916427	1.025399095780114	1.025399095780114	0.9789143711564054
95	9.550000000000008	1.0106614943153918	0.9875491779432191	1.0323044260809153	1.0323044260809153	0.9904879471565172
96	9.649999999999995	1.0131315873531361	0.9783688926577166	1.0394415193070659	1.0394415193070659	0.9952744181406958
97	9.750000000000002	1.0143992553215695	0.9697930578478309	1.044130098483635	1.044130098483635	0.9995437664711773
98	9.850000000000005	1.0157658819369104	0.9657951119210028	1.0470045413670308	1.0470045413670308	1.0032593330925794
99	9.949999999999992	1.016181109657729	0.9644795706552515	1.0485276908808698	1.0485276908808698	1.0031894862139261
