# Supplementary material for: Full-cycle device-scale simulations of memory materials with a tailored atomic-cluster-expansion potential
Source: Nat Commun. 2025 Sep 30;16:8688. doi: 10.1038/s41467-025-63732-4 (PMC12484596; doi:10.1038/s41467-025-63732-4)
Supplement: Supplementary file 4 — Source Data [file 41467_2025_63732_MOESM4_ESM.zip › Figure S7/Figure S7a - RDF/rdf_gap_124_300K.csv]

	distance	total	Ge-Ge	Ge-Sb	Ge-Te	Sb-Ge	Sb-Sb	Sb-Te	Te-Ge	Te-Sb	Te-Te
0	0.050000000000000024	0.0	0.0	0.0	0.0	0.0	0.0	0.0	0.0	0.0	0.0
1	0.15000000000000008	0.0	0.0	0.0	0.0	0.0	0.0	0.0	0.0	0.0	0.0
2	0.25	0.0	0.0	0.0	0.0	0.0	0.0	0.0	0.0	0.0	0.0
3	0.34999999999999976	0.0	0.0	0.0	0.0	0.0	0.0	0.0	0.0	0.0	0.0
4	0.4499999999999996	0.0	0.0	0.0	0.0	0.0	0.0	0.0	0.0	0.0	0.0
5	0.5500000000000004	0.0	0.0	0.0	0.0	0.0	0.0	0.0	0.0	0.0	0.0
6	0.6499999999999997	0.0	0.0	0.0	0.0	0.0	0.0	0.0	0.0	0.0	0.0
7	0.7500000000000001	0.0	0.0	0.0	0.0	0.0	0.0	0.0	0.0	0.0	0.0
8	0.8500000000000005	0.0	0.0	0.0	0.0	0.0	0.0	0.0	0.0	0.0	0.0
9	0.95	0.0	0.0	0.0	0.0	0.0	0.0	0.0	0.0	0.0	0.0
10	1.0499999999999996	0.0	0.0	0.0	0.0	0.0	0.0	0.0	0.0	0.0	0.0
11	1.149999999999999	0.0	0.0	0.0	0.0	0.0	0.0	0.0	0.0	0.0	0.0
12	1.2500000000000002	0.0	0.0	0.0	0.0	0.0	0.0	0.0	0.0	0.0	0.0
13	1.350000000000001	0.0	0.0	0.0	0.0	0.0	0.0	0.0	0.0	0.0	0.0
14	1.450000000000001	0.0	0.0	0.0	0.0	0.0	0.0	0.0	0.0	0.0	0.0
15	1.549999999999999	0.0	0.0	0.0	0.0	0.0	0.0	0.0	0.0	0.0	0.0
16	1.6499999999999992	0.0	0.0	0.0	0.0	0.0	0.0	0.0	0.0	0.0	0.0
17	1.7500000000000004	0.0	0.0	0.0	0.0	0.0	0.0	0.0	0.0	0.0	0.0
18	1.85	0.0	0.0	0.0	0.0	0.0	0.0	0.0	0.0	0.0	0.0
19	1.9500000000000015	0.0	0.0	0.0	0.0	0.0	0.0	0.0	0.0	0.0	0.0
20	2.0499999999999985	0.0	0.0	0.0	0.0	0.0	0.0	0.0	0.0	0.0	0.0
21	2.150000000000001	0.0	0.0	0.0	0.0	0.0	0.0	0.0	0.0	0.0	0.0
22	2.25	0.0	0.0	0.0	0.0	0.0	0.0	0.0	0.0	0.0	0.0
23	2.3499999999999988	1.878002381102023e-05	0.0009202211667399911	0.0	0.0	0.0	0.0	0.0	0.0	0.0	0.0
24	2.450000000000002	0.0010169605596416762	0.02733451756667941	3.023729819322944e-05	0.002796950082873724	3.023729819322944e-05	0.0	0.0	0.002796950082873724	0.0	0.0
25	2.549999999999998	0.05602788189906762	0.20744602968217132	0.011304580465726511	0.3110294818014589	0.011304580465726511	0.0	0.00015351899397900208	0.3110294818014589	0.00015351899397900208	0.0001256064496191835
26	2.6500000000000017	0.5427434266572869	0.4833188868819681	0.2242392867694095	3.021931955782181	0.2242392867694095	0.0006719941742743972	0.05601459131523778	3.021931955782181	0.05601459131523778	0.008735924265567165
27	2.75	1.5229334464368887	0.6045272531823693	0.7063618226302333	6.469603238361104	0.7063618226302333	0.061969563590474765	1.132648578521874	6.469603238361104	1.132648578521874	0.06666768213146444
28	2.8499999999999983	2.419734677758371	0.5417581355647803	0.7676098710932925	5.757118725340876	0.7676098710932925	0.609980689098821	4.004253842052701	5.757118725340876	4.004253842052701	0.14936672239106122
29	2.950000000000002	2.519270424461389	0.4398303729920266	0.5616972579214815	3.4959402448902153	0.5616972579214815	1.3437476973044948	5.264381417747494	3.4959402448902153	5.264381417747494	0.1990634976019124
30	3.049999999999998	1.9673782100711246	0.3676019086444822	0.41275216430283274	2.059409694888497	0.41275216430283274	1.1463755275259735	4.366375080643602	2.059409694888497	4.366375080643602	0.21625879800749104
31	3.150000000000002	1.373723687053437	0.3258296091728107	0.33640279096609155	1.336382495672822	0.33640279096609155	0.6374092034373829	3.0573096009699685	1.336382495672822	3.0573096009699685	0.21771059362060594
32	3.25	0.9760109808509435	0.34726242181182965	0.32377134250577355	0.9817105915115917	0.32377134250577355	0.38845343651308384	2.057183583508671	0.9817105915115917	2.057183583508671	0.241234653473598
33	3.349999999999998	0.763324156215122	0.530761267209308	0.3476408665710899	0.7873271491492511	0.3476408665710899	0.2861963866183789	1.4420650680978373	0.7873271491492511	1.4420650680978373	0.3103196932384004
34	3.4500000000000015	0.6802312018892468	0.9017567745977138	0.4602418226570918	0.6826310373624708	0.4602418226570918	0.25415474540765604	1.0799441694564544	0.6826310373624708	1.0799441694564544	0.42698942721958916
35	3.5499999999999994	0.6940294255567582	1.4366030988745881	0.6890348517220118	0.6239697400444579	0.6890348517220118	0.27408723303239724	0.8813784120757242	0.6239697400444579	0.8813784120757242	0.6015336188013566
36	3.650000000000003	0.7690803842003676	2.0179066187655517	1.0775938524009834	0.5944873231014294	1.0775938524009834	0.36485214400250215	0.7581864347258361	0.5944873231014294	0.7581864347258361	0.8131479175633609
37	3.75	0.8965822065025678	2.434021317516815	1.547988612133062	0.5938035163812401	1.547988612133062	0.5697565650070522	0.6767480732951155	0.5938035163812401	0.6767480732951155	1.090570549298543
38	3.849999999999997	1.0651585756736188	2.50222265652541	1.9906147921462707	0.6069541909638508	1.9906147921462707	0.8988834331232255	0.6334634332544047	0.6069541909638508	0.6334634332544047	1.4463441369139245
39	3.9499999999999993	1.2647262088846813	2.3473559658215564	2.2896644217296775	0.6212805757030304	2.2896644217296775	1.3221589623914864	0.6063894330457174	0.6212805757030304	0.6063894330457174	1.906528699917962
40	4.050000000000001	1.4604736483635399	2.0791849756674923	2.3244036205537864	0.6428592855910481	2.3244036205537864	1.807661681704318	0.6202480217179519	0.6428592855910481	0.6202480217179519	2.3680574970561192
41	4.150000000000003	1.5795023832067145	1.8084021808225086	2.133512809271738	0.6590427823632304	2.133512809271738	2.128949224413616	0.6621123991990921	0.6590427823632304	0.6621123991990921	2.6669516134671176
42	4.25	1.5779531262600737	1.5381519969517892	1.8392201772515335	0.6630001889644318	1.8392201772515335	2.1602161989857156	0.714073447729022	0.6630001889644318	0.714073447729022	2.690914313091448
43	4.349999999999997	1.4660212558927455	1.3366757669661131	1.5410180220177294	0.6570329662180903	1.5410180220177294	1.9711228802352316	0.7720414340322657	0.6570329662180903	0.7720414340322657	2.4275547180316095
44	4.4499999999999975	1.3059817717689506	1.2083835559227292	1.3099743784360864	0.6658309989296111	1.3099743784360864	1.677417282998989	0.802105054744872	0.6658309989296111	0.802105054744872	2.0421767342287866
45	4.5500000000000025	1.136068225952275	1.0681045413434913	1.1108217086840422	0.6720062753795015	1.1108217086840422	1.4252909048737155	0.8090506113451378	0.6720062753795015	0.8090506113451378	1.6333705057205645
46	4.650000000000004	0.9860251774237236	0.9289066368026353	0.9563577872774927	0.6865180150179285	0.9563577872774927	1.2419085161467538	0.7874303749783944	0.6865180150179285	0.7874303749783944	1.2813894827165706
47	4.75	0.8586316614984428	0.8012289549401368	0.8463137716270662	0.6957655605880793	0.8463137716270662	1.1045940990569623	0.749104663841886	0.6957655605880793	0.749104663841886	0.9947682418482854
48	4.849999999999996	0.7623348879489539	0.6771944617799779	0.76376910814843	0.6974201635476707	0.76376910814843	1.001253263776296	0.7054436940371598	0.6974201635476707	0.7054436940371598	0.7969165716902479
49	4.9499999999999975	0.6888577591880811	0.5882966926597002	0.6985004603523082	0.6858399172636631	0.6985004603523082	0.9066326768973412	0.6693123153732248	0.6858399172636631	0.6693123153732248	0.6593427859047976
50	5.0500000000000025	0.6453813051233168	0.5329434504076207	0.666940904830588	0.6732436109758942	0.666940904830588	0.8465626917113873	0.6484349353469112	0.6732436109758942	0.6484349353469112	0.5797386413193294
51	5.150000000000004	0.632985666365061	0.5405358052222642	0.6877835622412182	0.6866645751032865	0.6877835622412182	0.7690692517654625	0.6498492138695328	0.6866645751032865	0.6498492138695328	0.5473404104937534
52	5.25	0.6529320618475808	0.5815986959427819	0.7520175456450985	0.7311374991566659	0.7520175456450985	0.7158026345459345	0.6647237382947797	0.7311374991566659	0.6647237382947797	0.5660069879909219
53	5.349999999999996	0.6922218544742114	0.6264722531455307	0.7937255809335051	0.8030575974594981	0.7937255809335051	0.722005720320219	0.7011743636883786	0.8030575974594981	0.7011743636883786	0.5991389257741238
54	5.449999999999997	0.7204957568204915	0.6706244415118996	0.8079442927983713	0.8695273876543481	0.8079442927983713	0.7136537727494623	0.7386274074749712	0.8695273876543481	0.7386274074749712	0.610813609979158
55	5.550000000000003	0.7421016713412478	0.6927831287575439	0.8116629693191791	0.919157500211201	0.8116629693191791	0.72306734531662	0.7749951416319407	0.919157500211201	0.7749951416319407	0.6111309525387407
56	5.650000000000004	0.7784582359712693	0.7175385941440313	0.8464178238352446	0.9751236223989229	0.8464178238352446	0.7519291337942623	0.8226193770642272	0.9751236223989229	0.8226193770642272	0.6294142578569425
57	5.75	0.825487520320689	0.7327231717088345	0.8986482406087601	1.0358320701568553	0.8986482406087601	0.7745640475637179	0.8719836724670179	1.0358320701568553	0.8719836724670179	0.6740575531617428
58	5.849999999999996	0.8973367376162285	0.7559003886280731	0.9546350619265802	1.0996045485086792	0.9546350619265802	0.801361979448014	0.934527152604635	1.0996045485086792	0.934527152604635	0.7775212974578263
59	5.949999999999996	0.9935062396806049	0.8012171262522452	1.0024853458927647	1.1703131179739128	1.0024853458927647	0.843584255688473	1.0047247073572776	1.1703131179739128	1.0047247073572776	0.9411381218915451
60	6.050000000000004	1.1008136289262909	0.8274783356543438	1.046741051135269	1.2448451848506659	1.046741051135269	0.8929898474608937	1.0801278698604513	1.2448451848506659	1.0801278698604513	1.1320411556735452
61	6.150000000000004	1.1788629740166643	0.8406026243858381	1.0773748592108736	1.307879240814436	1.0773748592108736	0.9337469546480097	1.1609362370075174	1.307879240814436	1.1609362370075174	1.2400738830224658
62	6.25	1.2074351818942661	0.8405738950792593	1.083445697666042	1.3481882768504452	1.083445697666042	0.9740941381429948	1.244062190244433	1.3481882768504452	1.244062190244433	1.212693088486812
63	6.349999999999996	1.205175139133872	0.821492886286792	1.0688041831343982	1.3697737977418878	1.0688041831343982	0.9961508343926859	1.3173365730389546	1.3697737977418878	1.3173365730389546	1.1210433319128865
64	6.449999999999996	1.1923994791914612	0.813880530049647	1.054110808090269	1.367737025359713	1.054110808090269	1.0090823568319736	1.3741607789803574	1.367737025359713	1.3741607789803574	1.0270282890049747
65	6.550000000000004	1.1634212813437776	0.8219505198639891	1.0287666880516062	1.3342754758489765	1.0287666880516062	0.994279697464318	1.3853829450001833	1.3342754758489765	1.3853829450001833	0.9533234873201663
66	6.650000000000003	1.126722627544609	0.831764863736075	0.9933514309098946	1.2814681694604542	0.9933514309098946	0.9723845004337509	1.3587632019709557	1.2814681694604542	1.3587632019709557	0.9076714733347633
67	6.75	1.0866458505593763	0.8521150772153006	0.9578904288080601	1.21434286834485	0.9578904288080601	0.9456555472735453	1.3076682020947719	1.21434286834485	1.3076682020947719	0.883869594724532
68	6.849999999999997	1.0474399313914728	0.874103330286504	0.9489943087731596	1.1342546046948192	0.9489943087731596	0.9278411567319885	1.2389284707595576	1.1342546046948192	1.2389284707595576	0.8778886922602227
69	6.949999999999996	1.0130997055978685	0.9112731845744211	0.9393756097428761	1.0656937184868134	0.9393756097428761	0.9184697804820979	1.1611068634731887	1.0656937184868134	1.1611068634731887	0.8872482040847316
70	7.050000000000004	0.9854451865795927	0.9500001433067581	0.9459352880111197	0.9930335574563145	0.9459352880111197	0.9268308333377477	1.0891054810675556	0.9930335574563145	1.0891054810675556	0.9047370848103977
71	7.150000000000001	0.9726320207131017	0.984529102561152	0.9641160202510204	0.9455546377886417	0.9641160202510204	0.9307002057405576	1.0373096496596959	0.9455546377886417	1.0373096496596959	0.9333614694718927
72	7.25	0.9712341828398922	1.0264191061232635	0.9810028510608575	0.9138540666769043	0.9810028510608575	0.9556269372749453	1.0024375207520249	0.9138540666769043	1.0024375207520249	0.9667314896400226
73	7.35	0.9760070803908771	1.0466621944736685	1.0023859670531574	0.8953629633671358	1.0023859670531574	0.9817884657943174	0.979633792436694	0.8953629633671358	0.979633792436694	1.0002464142103242
74	7.449999999999994	0.984072319467353	1.0919470432397085	1.0199531584955637	0.8832766291538047	1.0199531584955637	1.0113516994996476	0.9648089759365742	0.8832766291538047	0.9648089759365742	1.0312012831540045
75	7.550000000000006	0.9930655687093708	1.1094515693896387	1.0357982973991058	0.8833106442681201	1.0357982973991058	1.0259455919843146	0.9545747784960608	0.8833106442681201	0.9545747784960608	1.0602565081096103
76	7.65	1.0013943708494943	1.1265669580797217	1.0479500757780715	0.888638140609707	1.0479500757780715	1.0349723658613152	0.9483087761142672	0.888638140609707	0.9483087761142672	1.083001369017628
77	7.75	1.0087236282582865	1.1373216605246035	1.059841017957456	0.8947326306887758	1.059841017957456	1.0368963271445761	0.9390678359116725	0.8947326306887758	0.9390678359116725	1.107515020226656
78	7.850000000000001	1.0140722283542003	1.111735199002281	1.0677616132523606	0.909562161035085	1.0677616132523606	1.0444433586438142	0.9318751914918921	0.909562161035085	0.9318751914918921	1.121405234413626
79	7.949999999999994	1.0151846876111015	1.0869417289414594	1.0691406211762007	0.9187617567874655	1.0691406211762007	1.0554810425166992	0.9199314084714615	0.9187617567874655	0.9199314084714615	1.1306015449617364
80	8.050000000000006	1.0128143530716007	1.070704635864886	1.0682928361090291	0.9219783848342973	1.0682928361090291	1.0659594688655574	0.9128963200742202	0.9219783848342973	0.9128963200742202	1.127376327805206
81	8.149999999999999	1.006968531990887	1.0650110064094291	1.0640955038096673	0.9286885700398338	1.0640955038096673	1.0719906889162518	0.9077126291310105	0.9286885700398338	0.9077126291310105	1.111199478989095
82	8.250000000000002	0.9971300521241446	1.0509987822397735	1.0465182303813418	0.9307666402124916	1.0465182303813418	1.0676194960384255	0.9102494464940953	0.9307666402124916	0.9102494464940953	1.0838561625349274
83	8.350000000000003	0.9851212525230355	1.0477830998500408	1.0367963370028812	0.9345126990937379	1.0367963370028812	1.0589442970836456	0.9044566129114877	0.9345126990937379	0.9044566129114877	1.0557992711311832
84	8.449999999999994	0.974467238402713	1.037672157187175	1.0276862291141273	0.9372332451938206	1.0276862291141273	1.0533628771634553	0.9044020915234204	0.9372332451938206	0.9044020915234204	1.026170417094384
85	8.550000000000006	0.9641464528787388	1.0314099011783104	1.0176807132206078	0.9456291700166524	1.0176807132206078	1.039445287727618	0.9091967869970461	0.9456291700166524	0.9091967869970461	0.9919425208750537
86	8.649999999999997	0.9577959994371197	1.0293892042015567	1.0182609476528415	0.9533279224672334	1.0182609476528415	1.0380016547679278	0.9126892860060309	0.9533279224672334	0.9126892860060309	0.9654945251687408
87	8.750000000000002	0.9533699639247523	1.0334121877391618	1.014516055075716	0.9608659750286934	1.014516055075716	1.0287083072869314	0.9230547424419152	0.9608659750286934	0.9230547424419152	0.9408134322389501
88	8.850000000000005	0.9554750424183125	1.0320317841933204	1.0165175627240282	0.9727850258230994	1.0165175627240282	1.0195559768779332	0.9346536234808674	0.9727850258230994	0.9346536234808674	0.9315758096010912
89	8.949999999999994	0.9613604932914633	1.0160965088529155	1.0277217566102244	0.9830914560339228	1.0277217566102244	1.014732298492306	0.9508138309985806	0.9830914560339228	0.9508138309985806	0.927687406110603
90	9.050000000000006	0.9724394933834217	1.0094306265109954	1.043865701215028	0.9938420896035594	1.043865701215028	1.015230754624559	0.9695046013287966	0.9938420896035594	0.9695046013287966	0.9338067742393207
91	9.149999999999995	0.9839524783834245	0.9928990536138846	1.0558924264503196	1.0018133942353877	1.0558924264503196	1.0134682739656204	0.9835939043101527	1.0018133942353877	0.9835939043101527	0.9494574976665511
92	9.250000000000002	0.9944910126924752	0.9673805464565817	1.0594037283732747	1.0091554559715588	1.0594037283732747	1.0114339716802119	0.9971948396433852	1.0091554559715588	0.9971948396433852	0.9656854495746332
93	9.350000000000005	1.0045792478532407	0.945079518865447	1.055487188448254	1.0157877274701588	1.055487188448254	1.0020327088112253	1.007688784111537	1.0157877274701588	1.007688784111537	0.987493854459977
94	9.449999999999992	1.0128229713580064	0.9364529962672176	1.0484574091179155	1.023710617272777	1.0484574091179155	1.0070294765871535	1.014059480250253	1.023710617272777	1.014059480250253	1.003455527204286
95	9.550000000000008	1.0191085573453331	0.9272700953746277	1.0321743318368488	1.031691677211427	1.0321743318368488	0.9981158330730885	1.018829677817078	1.031691677211427	1.018829677817078	1.0208175182588908
96	9.649999999999995	1.0222643243440055	0.9221633204778069	1.0143531421527097	1.0364015853582926	1.0143531421527097	0.992801768438544	1.0270674000263214	1.0364015853582926	1.0270674000263214	1.0259923654203726
97	9.750000000000002	1.025732507926057	0.9021604233065652	1.002990297394903	1.0482476424022442	1.002990297394903	0.9918979419184399	1.0355627538792378	1.0482476424022442	1.0355627538792378	1.0265121441581901
98	9.850000000000005	1.0296380796023648	0.9059003910942393	0.994691336828096	1.0570403247032882	0.994691336828096	0.9911908130077064	1.0454638997227101	1.0570403247032882	1.0454638997227101	1.0261932448055475
99	9.949999999999992	1.0329358025337847	0.899759545161729	0.9875814805193139	1.0636945579038404	0.9875814805193139	0.9870002547163924	1.0591501788737385	1.0636945579038404	1.0591501788737385	1.0224880320525236
