# Supplementary material for: Full-cycle device-scale simulations of memory materials with a tailored atomic-cluster-expansion potential
Source: Nat Commun. 2025 Sep 30;16:8688. doi: 10.1038/s41467-025-63732-4 (PMC12484596; doi:10.1038/s41467-025-63732-4)
Supplement: Supplementary file 4 — Source Data [file 41467_2025_63732_MOESM4_ESM.zip › Figure S7/Figure S7a - RDF/rdf_gap_147_300K.csv]

	distance	total	Ge-Ge	Ge-Sb	Ge-Te	Sb-Ge	Sb-Sb	Sb-Te	Te-Ge	Te-Sb	Te-Te
0	0.050000000000000024	0.0	0.0	0.0	0.0	0.0	0.0	0.0	0.0	0.0	0.0
1	0.15000000000000008	0.0	0.0	0.0	0.0	0.0	0.0	0.0	0.0	0.0	0.0
2	0.25	0.0	0.0	0.0	0.0	0.0	0.0	0.0	0.0	0.0	0.0
3	0.34999999999999976	0.0	0.0	0.0	0.0	0.0	0.0	0.0	0.0	0.0	0.0
4	0.4499999999999996	0.0	0.0	0.0	0.0	0.0	0.0	0.0	0.0	0.0	0.0
5	0.5500000000000004	0.0	0.0	0.0	0.0	0.0	0.0	0.0	0.0	0.0	0.0
6	0.6499999999999997	0.0	0.0	0.0	0.0	0.0	0.0	0.0	0.0	0.0	0.0
7	0.7500000000000001	0.0	0.0	0.0	0.0	0.0	0.0	0.0	0.0	0.0	0.0
8	0.8500000000000005	0.0	0.0	0.0	0.0	0.0	0.0	0.0	0.0	0.0	0.0
9	0.95	0.0	0.0	0.0	0.0	0.0	0.0	0.0	0.0	0.0	0.0
10	1.0499999999999996	0.0	0.0	0.0	0.0	0.0	0.0	0.0	0.0	0.0	0.0
11	1.149999999999999	0.0	0.0	0.0	0.0	0.0	0.0	0.0	0.0	0.0	0.0
12	1.2500000000000002	0.0	0.0	0.0	0.0	0.0	0.0	0.0	0.0	0.0	0.0
13	1.350000000000001	0.0	0.0	0.0	0.0	0.0	0.0	0.0	0.0	0.0	0.0
14	1.450000000000001	0.0	0.0	0.0	0.0	0.0	0.0	0.0	0.0	0.0	0.0
15	1.549999999999999	0.0	0.0	0.0	0.0	0.0	0.0	0.0	0.0	0.0	0.0
16	1.6499999999999992	0.0	0.0	0.0	0.0	0.0	0.0	0.0	0.0	0.0	0.0
17	1.7500000000000004	0.0	0.0	0.0	0.0	0.0	0.0	0.0	0.0	0.0	0.0
18	1.85	0.0	0.0	0.0	0.0	0.0	0.0	0.0	0.0	0.0	0.0
19	1.9500000000000015	0.0	0.0	0.0	0.0	0.0	0.0	0.0	0.0	0.0	0.0
20	2.0499999999999985	0.0	0.0	0.0	0.0	0.0	0.0	0.0	0.0	0.0	0.0
21	2.150000000000001	0.0	0.0	0.0	0.0	0.0	0.0	0.0	0.0	0.0	0.0
22	2.25	0.0	0.0	0.0	0.0	0.0	0.0	0.0	0.0	0.0	0.0
23	2.3499999999999988	0.0	0.0	0.0	0.0	0.0	0.0	0.0	0.0	0.0	0.0
24	2.450000000000002	0.00027486436387240117	0.009162145462413375	0.0	0.0021727373525151717	0.0	0.0	0.0	0.0021727373525151717	0.0	0.0
25	2.549999999999998	0.023047304120718853	0.09404991626509865	0.004651749455557937	0.22707786822793702	0.004651749455557937	0.0	0.00010874219506499067	0.22707786822793702	0.00010874219506499067	4.83298644733292e-05
26	2.6500000000000017	0.2827724518476978	0.3680816929078798	0.12064464849459319	2.589124666751597	0.12064464849459319	0.0003328398286932949	0.05126292756546811	2.589124666751597	0.05126292756546811	0.005351009586867471
27	2.75	1.0862628690428895	0.6539321622231615	0.5080846364960109	6.295759319054814	0.5080846364960109	0.045252367431423676	1.065470796184538	6.295759319054814	1.065470796184538	0.06473899910163758
28	2.8499999999999983	2.2774223070887287	0.6882084846550022	0.7567652625685393	5.970335319555426	0.7567652625685393	0.5020895283193629	3.9488704078197308	5.970335319555426	3.9488704078197308	0.17248187491393668
29	2.950000000000002	2.699554251168086	0.6451262074509716	0.6533419604847296	3.721068030090725	0.6533419604847296	1.160949101770603	5.362291094784882	3.721068030090725	5.362291094784882	0.24296961059841662
30	3.049999999999998	2.215038625558572	0.5131812544871364	0.47203215850521707	2.20701723580521	0.47203215850521707	1.0051819577738086	4.553520785268333	2.20701723580521	4.553520785268333	0.25913891749438356
31	3.150000000000002	1.5616664429382177	0.45717314668776465	0.3527461088167967	1.4343435315455695	0.3527461088167967	0.5681130173346576	3.19982006909713	1.4343435315455695	3.19982006909713	0.27020988117242756
32	3.25	1.0864982109323529	0.4232260110180192	0.312316635591299	1.0030938481752654	0.312316635591299	0.3447563261503833	2.1268750982023645	1.0030938481752654	2.1268750982023645	0.30346046298608426
33	3.349999999999998	0.8225150302213263	0.5416374131354822	0.34099829176589613	0.7776043663995111	0.34099829176589613	0.25846866783175293	1.4452905875864264	0.7776043663995111	1.4452905875864264	0.39212873234422385
34	3.4500000000000015	0.7104273818578937	0.8393295982438449	0.43523703401556846	0.6675003170731826	0.43523703401556846	0.2354434119936113	1.0532580434815766	0.6675003170731826	1.0532580434815766	0.5282809724750557
35	3.5499999999999994	0.6895562571512561	1.29162736219825	0.6272658493335397	0.5987676513501827	0.6272658493335397	0.2534724868106305	0.8305126780925571	0.5987676513501827	0.8305126780925571	0.6946802039154797
36	3.650000000000003	0.7371539922456911	1.9259588957033411	0.9510072263015994	0.5693587529280679	0.9510072263015994	0.35052806940095116	0.7063050438164659	0.5693587529280679	0.7063050438164659	0.8874204912680262
37	3.75	0.8437463623446723	2.499206997349673	1.3893283343247884	0.5713143614866973	1.3893283343247884	0.5656166947405586	0.6413821132199033	0.5713143614866973	0.6413821132199033	1.1208158365042373
38	3.849999999999997	1.0108191356107066	2.855675298700219	1.8957624590468263	0.583348224070687	1.8957624590468263	0.9140776926586016	0.6168575636176371	0.583348224070687	0.6168575636176371	1.4326538525459664
39	3.9499999999999993	1.219054321563893	2.9416309525742212	2.2614968858624223	0.6020579914678402	2.2614968858624223	1.362585891010764	0.6162893503842144	0.6020579914678402	0.6162893503842144	1.8319964593365081
40	4.050000000000001	1.431609786771472	2.7709380561471253	2.366778653577528	0.6289138206654272	2.366778653577528	1.8382412319271038	0.6336825289331736	0.6289138206654272	0.6336825289331736	2.2600768814268832
41	4.150000000000003	1.5655134926882985	2.483680349916704	2.2008284641581812	0.6513545288394471	2.2008284641581812	2.152965275292811	0.6669983152919032	0.6513545288394471	0.6669983152919032	2.539292273860201
42	4.25	1.582618585883141	2.1555166734470563	1.9022309796891885	0.6697937589852535	1.9022309796891885	2.206170767167456	0.712326319537546	0.6697937589852535	0.712326319537546	2.5705631237068514
43	4.349999999999997	1.483467666377329	1.773286015215802	1.5973903897063813	0.6855945214966692	1.5973903897063813	2.025568272773258	0.7566744501441155	0.6855945214966692	0.7566744501441155	2.340525509225975
44	4.4499999999999975	1.3252588371350604	1.4999516897785905	1.3631190107234452	0.7023380508965713	1.3631190107234452	1.7639930707666722	0.7798000559959385	0.7023380508965713	0.7798000559959385	1.9736110977814554
45	4.5500000000000025	1.1563314169001788	1.307542096428467	1.1770296502990583	0.7216166458008328	1.1770296502990583	1.5094279138609994	0.7870484035986062	0.7216166458008328	0.7870484035986062	1.5808113157203127
46	4.650000000000004	1.0033523050602546	1.2015451959544694	1.0416859618115333	0.7453859456001279	1.0416859618115333	1.2969723447948334	0.7617328936421809	0.7453859456001279	0.7617328936421809	1.2470142089622185
47	4.75	0.8751209086360084	1.0624621495770548	0.9181117086188962	0.7535872744768006	0.9181117086188962	1.1320899376352762	0.7282818504355347	0.7535872744768006	0.7282818504355347	0.9829104195066837
48	4.849999999999996	0.7778133707347538	0.930436086332541	0.8037380582416432	0.7507717053389407	0.8037380582416432	1.0203534559041099	0.6956224298731238	0.7507717053389407	0.6956224298731238	0.7929279508455683
49	4.9499999999999975	0.7065829802942389	0.7694940851029867	0.7098515593118988	0.733347488473211	0.7098515593118988	0.9346726797713186	0.6714345767334088	0.733347488473211	0.6714345767334088	0.6628097671578632
50	5.0500000000000025	0.6655980939246283	0.6202711405067467	0.6609359957023488	0.7144702754652851	0.6609359957023488	0.8813144929722752	0.6619927858930553	0.7144702754652851	0.6619927858930553	0.5870031564273386
51	5.150000000000004	0.6501709444209421	0.50973378078985	0.6521502470052403	0.7117727461641753	0.6521502470052403	0.8157399512265879	0.6705890651595824	0.7117727461641753	0.6705890651595824	0.557714998467825
52	5.25	0.6632537597658097	0.4351848239303419	0.6817922181953444	0.7468236365706397	0.6817922181953444	0.7479190391004791	0.6947104135472482	0.7468236365706397	0.6947104135472482	0.5774081661334893
53	5.349999999999996	0.6935525588932812	0.3895525306604086	0.6976376208248267	0.8043936924548489	0.6976376208248267	0.7261545878483077	0.7293197845154333	0.8043936924548489	0.7293197845154333	0.6158984071544611
54	5.449999999999997	0.7060890603523365	0.41494214487115666	0.6903635118713848	0.8553750743344125	0.6903635118713848	0.691891213002761	0.7499200476657243	0.8553750743344125	0.7499200476657243	0.6264885986303608
55	5.550000000000003	0.7211294089284909	0.45983591545987396	0.70531565481156	0.8934230426420973	0.70531565481156	0.6867852602298387	0.7746211289335655	0.8934230426420973	0.7746211289335655	0.6298980357306899
56	5.650000000000004	0.7500415408287144	0.5525267170515787	0.7380490890689453	0.9512450559463901	0.7380490890689453	0.6955904398705439	0.8121041999608588	0.9512450559463901	0.8121041999608588	0.6453948863417485
57	5.75	0.7966668720424938	0.698037066346159	0.7855246004718567	1.0045678333741415	0.7855246004718567	0.7319657268993724	0.8580458795746987	1.0045678333741415	0.8580458795746987	0.6920780642895292
58	5.849999999999996	0.8634076909976475	0.8149741149962134	0.8477286556281157	1.060869656324898	0.8477286556281157	0.7807449771597142	0.9062200547496524	1.060869656324898	0.9062200547496524	0.7886017602970553
59	5.949999999999996	0.9660023004375595	0.8955701216238395	0.9231313837805313	1.1096859279357214	0.9231313837805313	0.8389638878764115	0.9713791287791969	1.1096859279357214	0.9713791287791969	0.9687235441302595
60	6.050000000000004	1.0821132229827435	0.9317270655859234	0.9996110249882941	1.161659894792583	0.9996110249882941	0.8947872220439512	1.046105284920816	1.161659894792583	1.046105284920816	1.1782440573195436
61	6.150000000000004	1.1744503596271678	0.9035935717678505	1.0623143139955507	1.229662730319591	1.0623143139955507	0.9506666436072455	1.1362114956187042	1.229662730319591	1.1362114956187042	1.299284804606986
62	6.25	1.209457502111007	0.8431447357206633	1.0864711247986316	1.302509362610291	1.0864711247986316	0.9917757484809069	1.2290932528566567	1.302509362610291	1.2290932528566567	1.2590653338298763
63	6.349999999999996	1.2072670243084827	0.8278748014061572	1.094084592222781	1.3534390112997863	1.094084592222781	1.0116374448491716	1.3111999442651112	1.3534390112997863	1.3111999442651112	1.1368236287061866
64	6.449999999999996	1.1897820889651638	0.8144612459969508	1.0578054069900673	1.3804523933955362	1.0578054069900673	1.0152208398620188	1.366707363578959	1.3804523933955362	1.366707363578959	1.0193109592513192
65	6.550000000000004	1.1676487609450859	0.8071668632139559	1.0177597234201856	1.3644914800760486	1.0177597234201856	1.0062406728071334	1.3858290584475175	1.3644914800760486	1.3858290584475175	0.9465922074791255
66	6.650000000000003	1.1403586350740338	0.839640556790352	0.9843898724259239	1.3079960806364068	0.9843898724259239	0.9953785320207007	1.3760140089972608	1.3079960806364068	1.3760140089972608	0.9020836279464403
67	6.75	1.1052296555404948	0.8726988261054801	0.9579502939021489	1.2300982817254442	0.9579502939021489	0.9810015085379107	1.3309664236053953	1.2300982817254442	1.3309664236053953	0.8809234575070113
68	6.849999999999997	1.0671943123676164	0.9233634018468206	0.9379455385438373	1.1540920562636576	0.9379455385438373	0.9590743981872251	1.2636305619781723	1.1540920562636576	1.2636305619781723	0.8772094416586702
69	6.949999999999996	1.0309739676209473	0.9688131392117667	0.9230484470809266	1.0844603681943128	0.9230484470809266	0.9391697117945943	1.1886115221301616	1.0844603681943128	1.1886115221301616	0.8844009150782479
70	7.050000000000004	1.0063470993163786	0.9944215777920158	0.9299822627744044	1.0201144643175248	0.9299822627744044	0.9315841159169069	1.1254202029558937	1.0201144643175248	1.1254202029558937	0.9034535285903127
71	7.150000000000001	0.9893910954029655	1.0075985509353445	0.9522759550600831	0.9682115185994103	0.9522759550600831	0.935736736758012	1.0679793971585765	0.9682115185994103	1.0679793971585765	0.9288350256573621
72	7.25	0.9824344777507994	1.0291766822659698	0.9812924247211422	0.9382276866045262	0.9812924247211422	0.944432219913085	1.0220281270842984	0.9382276866045262	1.0220281270842984	0.9614565401691137
73	7.35	0.9859931137689862	1.0504779724404059	1.0211707610378542	0.9229920755479967	1.0211707610378542	0.9602197028265012	0.9908592254846559	0.9229920755479967	0.9908592254846559	0.999788640652125
74	7.449999999999994	0.9932053638722561	1.0278579106228414	1.0627606830988667	0.9111614096412929	1.0627606830988667	0.9808798887822334	0.9685823738510642	0.9111614096412929	0.9685823738510642	1.0367485332864805
75	7.550000000000006	1.0017505886969036	1.023389628142296	1.0948512874485545	0.8989596088093726	1.0948512874485545	1.008903830676252	0.9543602457128136	0.8989596088093726	0.9543602457128136	1.0673023524603003
76	7.65	1.007993077709413	1.0132006543848349	1.0922142151192529	0.9005067393364451	1.0922142151192529	1.0279258234440287	0.942081870742947	0.9005067393364451	0.942081870742947	1.0936652352529987
77	7.75	1.0116058921434201	0.9711052703826525	1.1001216843408728	0.8954166525538504	1.1001216843408728	1.046195048595655	0.9344396714493012	0.8954166525538504	0.9344396714493012	1.108073351206071
78	7.850000000000001	1.0113612404493018	0.9341327232224357	1.096402759418963	0.8902282608122624	1.096402759418963	1.0591667845288169	0.9251840267425797	0.8902282608122624	0.9251840267425797	1.1165406964226223
79	7.949999999999994	1.0074582032342927	0.914261681879877	1.0941403354895354	0.8854759254639148	1.0941403354895354	1.0700253956432697	0.9175761340956908	0.8854759254639148	0.9175761340956908	1.1123523286489012
80	8.050000000000006	1.000561014318986	0.8993274505387948	1.093993869411788	0.8887953722160111	1.093993869411788	1.0690950710789378	0.9087585471534118	0.8887953722160111	0.9087585471534118	1.1018443401474012
81	8.149999999999999	0.9907195272137932	0.8939883317328094	1.0890203823361466	0.8900088462779419	1.0890203823361466	1.0659813027144018	0.9028635070078069	0.8900088462779419	0.9028635070078069	1.0812506009103138
82	8.250000000000002	0.9830781502969165	0.9253632663943676	1.0867854486543675	0.9017384243577611	1.0867854486543675	1.065976331291688	0.9025938782254854	0.9017384243577611	0.9025938782254854	1.0554773543841516
83	8.350000000000003	0.9727393648714561	0.8992296797734861	1.0810154741190388	0.9125820542664874	1.0810154741190388	1.0626700463519643	0.9051395254724497	0.9125820542664874	0.9051395254724497	1.0216414722641696
84	8.449999999999994	0.9647887384495638	0.8852208913839693	1.0704558818523562	0.9185713440553437	1.0704558818523562	1.0554192361286843	0.9105330552168949	0.9185713440553437	0.9105330552168949	0.9947786266031539
85	8.550000000000006	0.9541233756777994	0.864605201467193	1.0598433669353013	0.92931214880618	1.0598433669353013	1.0487717072830551	0.9115806179626974	0.92931214880618	0.9115806179626974	0.9634935092842263
86	8.649999999999997	0.9484927812359742	0.8469354365977649	1.04161473361039	0.9425460003406414	1.04161473361039	1.0497689461320556	0.9176073787677324	0.9425460003406414	0.9176073787677324	0.9392887109923407
87	8.750000000000002	0.9479336230511699	0.8655045342636679	1.0265599594221189	0.9584947621223983	1.0265599594221189	1.0442847847994725	0.9282027397239517	0.9584947621223983	0.9282027397239517	0.92484940527921
88	8.850000000000005	0.9512369457283132	0.884623989631157	1.0088293607778902	0.9706389090925592	1.0088293607778902	1.0428503892753518	0.939948603642194	0.9706389090925592	0.939948603642194	0.9206365010073181
89	8.949999999999994	0.9593478998362975	0.929374804772227	0.9971923584806929	0.9803364315813518	0.9971923584806929	1.042619785296544	0.9562716003968956	0.9803364315813518	0.9562716003968956	0.9241091362183473
90	9.050000000000006	0.9711027852098798	0.9504525340975087	0.9887653181898906	0.98943400506888	0.9887653181898906	1.045477304774312	0.9703337366703513	0.98943400506888	0.9703337366703513	0.9399964038716956
91	9.149999999999995	0.9848551627832629	1.0014006779826545	0.9842308622538717	0.9969914952067521	0.9842308622538717	1.0420636106221601	0.9853157952655678	0.9969914952067521	0.9853157952655678	0.9619451556541868
92	9.250000000000002	0.9985895855052114	1.066932078243989	0.9930538523431182	1.0027437258704854	0.9930538523431182	1.035449057895978	0.9986309363531362	1.0027437258704854	0.9986309363531362	0.9848287324788452
93	9.350000000000005	1.010626287991062	1.0807991394377994	1.0000116309972524	1.0061841567023626	1.0000116309972524	1.0301091539521576	1.0068425294841612	1.0061841567023626	1.0068425294841612	1.01015891785952
94	9.449999999999992	1.0207582131150512	1.0634417528304465	1.0105714643658597	1.0161622281274094	1.0105714643658597	1.0246482402612265	1.0118393728613577	1.0161622281274094	1.0118393728613577	1.0317861490328712
95	9.550000000000008	1.0275251135889258	1.0526255345514781	1.0166213266835213	1.0257761654680366	1.0166213266835213	1.0251414179172647	1.014050889876294	1.0257761654680366	1.014050889876294	1.0454702320915166
96	9.649999999999995	1.0301991443780874	1.01906241505491	1.0185190159046973	1.0415932288888652	1.0185190159046973	1.0100151145294431	1.0172275991354323	1.0415932288888652	1.0172275991354323	1.0504932583602578
97	9.750000000000002	1.031711945160909	0.9874808935251099	1.0213317441096925	1.0457307901736657	1.0213317441096925	1.0057963994691337	1.0221731902838929	1.0457307901736657	1.0221731902838929	1.049667615243526
98	9.850000000000005	1.03134895800911	0.9370554352353713	1.0254308991409697	1.0488774507893923	1.0254308991409697	1.0029642904131562	1.0305529231090693	1.0488774507893923	1.0305529231090693	1.0394096055750788
99	9.949999999999992	1.0302820248733409	0.9228484195500049	1.0154510483039485	1.0574141442917961	1.0154510483039485	0.9892211370365767	1.0401934173437648	1.0574141442917961	1.0401934173437648	1.0292242284052713
