# Supplementary material for: Full-cycle device-scale simulations of memory materials with a tailored atomic-cluster-expansion potential
Source: Nat Commun. 2025 Sep 30;16:8688. doi: 10.1038/s41467-025-63732-4 (PMC12484596; doi:10.1038/s41467-025-63732-4)
Supplement: Supplementary file 4 — Source Data [file 41467_2025_63732_MOESM4_ESM.zip › Figure S7/Figure S7a - RDF/rdf_gap_225_300K.csv]

	distance	total	Ge-Ge	Ge-Sb	Ge-Te	Sb-Ge	Sb-Sb	Sb-Te	Te-Ge	Te-Sb	Te-Te
0	0.050000000000000024	0.0	0.0	0.0	0.0	0.0	0.0	0.0	0.0	0.0	0.0
1	0.15000000000000008	0.0	0.0	0.0	0.0	0.0	0.0	0.0	0.0	0.0	0.0
2	0.25	0.0	0.0	0.0	0.0	0.0	0.0	0.0	0.0	0.0	0.0
3	0.34999999999999976	0.0	0.0	0.0	0.0	0.0	0.0	0.0	0.0	0.0	0.0
4	0.4499999999999996	0.0	0.0	0.0	0.0	0.0	0.0	0.0	0.0	0.0	0.0
5	0.5500000000000004	0.0	0.0	0.0	0.0	0.0	0.0	0.0	0.0	0.0	0.0
6	0.6499999999999997	0.0	0.0	0.0	0.0	0.0	0.0	0.0	0.0	0.0	0.0
7	0.7500000000000001	0.0	0.0	0.0	0.0	0.0	0.0	0.0	0.0	0.0	0.0
8	0.8500000000000005	0.0	0.0	0.0	0.0	0.0	0.0	0.0	0.0	0.0	0.0
9	0.95	0.0	0.0	0.0	0.0	0.0	0.0	0.0	0.0	0.0	0.0
10	1.0499999999999996	0.0	0.0	0.0	0.0	0.0	0.0	0.0	0.0	0.0	0.0
11	1.149999999999999	0.0	0.0	0.0	0.0	0.0	0.0	0.0	0.0	0.0	0.0
12	1.2500000000000002	0.0	0.0	0.0	0.0	0.0	0.0	0.0	0.0	0.0	0.0
13	1.350000000000001	0.0	0.0	0.0	0.0	0.0	0.0	0.0	0.0	0.0	0.0
14	1.450000000000001	0.0	0.0	0.0	0.0	0.0	0.0	0.0	0.0	0.0	0.0
15	1.549999999999999	0.0	0.0	0.0	0.0	0.0	0.0	0.0	0.0	0.0	0.0
16	1.6499999999999992	0.0	0.0	0.0	0.0	0.0	0.0	0.0	0.0	0.0	0.0
17	1.7500000000000004	0.0	0.0	0.0	0.0	0.0	0.0	0.0	0.0	0.0	0.0
18	1.85	0.0	0.0	0.0	0.0	0.0	0.0	0.0	0.0	0.0	0.0
19	1.9500000000000015	0.0	0.0	0.0	0.0	0.0	0.0	0.0	0.0	0.0	0.0
20	2.0499999999999985	0.0	0.0	0.0	0.0	0.0	0.0	0.0	0.0	0.0	0.0
21	2.150000000000001	0.0	0.0	0.0	0.0	0.0	0.0	0.0	0.0	0.0	0.0
22	2.25	0.0	0.0	0.0	0.0	0.0	0.0	0.0	0.0	0.0	0.0
23	2.3499999999999988	5.226633678818062e-06	0.00010583933199606577	0.0	0.0	0.0	0.0	0.0	0.0	0.0	0.0
24	2.450000000000002	0.0014714729560107074	0.015288171226787712	7.303266509611967e-05	0.002872618160447372	7.303266509611967e-05	0.0	0.0	0.0028726181604473715	0.0	0.0
25	2.549999999999998	0.08472983324486778	0.18193775745247676	0.010584570622544042	0.30231870843091324	0.010584570622544042	0.0	0.00017978039273960157	0.30231870843091324	0.00017978039273960152	2.876486283833625e-05
26	2.6500000000000017	0.7923626368402344	0.5401940045241804	0.2143504792220181	2.9466875450794343	0.2143504792220181	0.0003329392940056595	0.06330840675517621	2.9466875450794343	0.06330840675517627	0.0041817175327110824
27	2.75	2.007710942489926	0.7245747840854223	0.7256568734744234	6.4425592626578405	0.7256568734744234	0.04942829744761092	1.2062746048094248	6.44255926265784	1.2062746048094248	0.029865667136445468
28	2.8499999999999983	2.628496340135025	0.6061510615381807	0.881304639098575	5.833838751035552	0.881304639098575	0.5620372540203243	4.151569855730631	5.833838751035552	4.151569855730631	0.05907364162358564
29	2.950000000000002	2.378269656025957	0.4303120989954604	0.6718987753494675	3.579700963448589	0.6718987753494675	1.365828670416489	5.334083357469063	3.579700963448589	5.334083357469063	0.07217609757224133
30	3.049999999999998	1.736841611422167	0.30324739558042557	0.4590339901707228	2.1022911603223324	0.4590339901707228	1.1704494897382096	4.34971504123565	2.1022911603223324	4.349715041235651	0.0830794812558256
31	3.150000000000002	1.191015154530456	0.2765835588802731	0.32706963128930283	1.3655922939398788	0.32706963128930283	0.6236826704718752	3.020251225807265	1.3655922939398788	3.020251225807265	0.10150940617205076
32	3.25	0.8506834208387115	0.33932362034390623	0.2778258835572857	0.9892765289517499	0.2778258835572857	0.3312438277042244	2.0298265365381902	0.9892765289517499	2.0298265365381902	0.1447367566994427
33	3.349999999999998	0.6826297174795579	0.4945367620623493	0.30449859508310007	0.7945767393317104	0.30449859508310007	0.2274624298200305	1.418330079341742	0.7945767393317104	1.418330079341742	0.22843540856723377
34	3.4500000000000015	0.6333429351590757	0.8111436451119832	0.40849393358945296	0.6963709814951917	0.40849393358945296	0.20400755013442096	1.0582511052122097	0.6963709814951917	1.0582511052122097	0.3551911905614319
35	3.5499999999999994	0.6682559033495296	1.261119252920168	0.6594101239155384	0.6392565207895061	0.6594101239155384	0.22294198716984104	0.8490116969841294	0.6392565207895061	0.8490116969841294	0.5260735145661922
36	3.650000000000003	0.7710809442348233	1.745092053118605	1.0557757559910281	0.6115774865143894	1.0557757559910281	0.3300416726018766	0.7272149271076148	0.6115774865143894	0.7272149271076148	0.7573986903908199
37	3.75	0.9227900515814216	2.1336692927788015	1.5797537050383408	0.6045205809125926	1.5797537050383408	0.5389718592655303	0.652747879317642	0.6045205809125926	0.652747879317642	1.0508812290002632
38	3.849999999999997	1.1162115088052977	2.331567072265604	2.058575179874672	0.6062551574050847	2.058575179874672	0.8733887023490639	0.6113858945498079	0.6062551574050847	0.6113858945498079	1.4708754654670042
39	3.9499999999999993	1.326857888359044	2.328215481486792	2.338303053995206	0.6080904850967535	2.338303053995206	1.309511153575899	0.5868063627493827	0.6080904850967535	0.5868063627493827	2.0128088411178906
40	4.050000000000001	1.5077262897846335	2.1356036407596855	2.325288166753963	0.6113205291954239	2.325288166753963	1.8145209283227939	0.5919867846483334	0.6113205291954239	0.5919867846483334	2.5462751834127344
41	4.150000000000003	1.5879161696272994	1.8948186394535582	2.09061022978222	0.6107570760180397	2.09061022978222	2.175464000402252	0.613333236494064	0.6107570760180397	0.613333236494064	2.845335643675523
42	4.25	1.5453392076692711	1.6188844087044143	1.7612902484645558	0.6193039918718293	1.7612902484645558	2.247991191068452	0.6615734691312394	0.6193039918718293	0.6615734691312394	2.799884088573653
43	4.349999999999997	1.4127666365468712	1.3942482086004346	1.4494528072548196	0.628961716666774	1.4494528072548196	2.056456253790906	0.7224480940858545	0.628961716666774	0.7224480940858545	2.4802984415056106
44	4.4499999999999975	1.2425618483149559	1.1850927095732022	1.2032915252821645	0.6474084780552203	1.2032915252821645	1.768015684114674	0.773321257495602	0.6474084780552203	0.773321257495602	2.031765969019444
45	4.5500000000000025	1.0828955758424592	1.0113684497700741	1.0233759441378412	0.6719142544970025	1.0233759441378412	1.48395970957804	0.7968769048767678	0.6719142544970025	0.7968769048767678	1.6068159306107461
46	4.650000000000004	0.9484944695627767	0.866659651430108	0.8907545578261227	0.6906350393185126	0.8907545578261227	1.2660606047446017	0.7878635625865422	0.6906350393185126	0.7878635625865422	1.2640465003670431
47	4.75	0.8376144392920775	0.7493564021091547	0.7920215009983863	0.7043323190062528	0.7920215009983863	1.11437067003139	0.7525224413283851	0.7043323190062528	0.7525224413283851	0.9967437631766505
48	4.849999999999996	0.7488838236134742	0.6481970086755389	0.714233181711734	0.7029593798873408	0.714233181711734	0.9821242105147917	0.7101637778789456	0.7029593798873408	0.7101637778789456	0.8064790490764067
49	4.9499999999999975	0.6855993349476431	0.5670666237558742	0.6645956892577463	0.6947156611746041	0.6645956892577463	0.8862906112675683	0.67870734342711	0.6947156611746041	0.67870734342711	0.677395663382762
50	5.0500000000000025	0.6395555555707597	0.5171189964096671	0.6425478593686069	0.6786659623226277	0.6425478593686069	0.7756670336438344	0.6526816496306951	0.6786659623226277	0.6526816496306951	0.5946208306800853
51	5.150000000000004	0.6300039083561776	0.5202866030176276	0.6756496575237384	0.6922968010999173	0.6756496575237384	0.6940975049661582	0.6505169449328319	0.6922968010999173	0.6505169449328319	0.5564523185628121
52	5.25	0.6529244099497742	0.5539745064492156	0.7329133621502908	0.7375750618638255	0.7329133621502908	0.6533484555291467	0.6639401426853784	0.7375750618638255	0.6639401426853784	0.5665589747932718
53	5.349999999999996	0.6962096486324476	0.6126919186721687	0.7861581034833156	0.8051988433549173	0.7861581034833156	0.6417237879497389	0.6994505403331749	0.8051988433549173	0.6994505403331749	0.5997226484444901
54	5.449999999999997	0.7333063231764525	0.6864472663634438	0.7964728818514115	0.8771248758179097	0.7964728818514115	0.6286250217871716	0.7447674356462454	0.8771248758179088	0.7447674356462446	0.6131157496238344
55	5.550000000000003	0.7704916664637611	0.7492327829136456	0.8087430719032724	0.9375876157903568	0.8087430719032724	0.6488580979208577	0.7916296530732025	0.9375876157903568	0.7916296530732025	0.6305268603091682
56	5.650000000000004	0.8180825165129383	0.8139307377716696	0.8493785453118367	0.9987903902770119	0.8493785453118367	0.6733297994824322	0.8365627642931164	0.9987903902770119	0.8365627642931164	0.6725420093853754
57	5.75	0.8804239734688968	0.883314673775199	0.896544326183221	1.0546539221419238	0.896544326183221	0.7235687205423695	0.901265981613304	1.0546539221419238	0.901265981613304	0.7438422235656004
58	5.849999999999996	0.955739095575856	0.9444362029478487	0.961240129781815	1.1154220302494944	0.961240129781815	0.7708710689606342	0.9655694362682887	1.1154220302494946	0.9655694362682887	0.8497554914160073
59	5.949999999999996	1.0419856988861311	0.9736484464512675	1.0235317164435371	1.178088943779406	1.0235317164435371	0.8451259598624414	1.0424464088553698	1.178088943779406	1.0424464088553698	0.9810713280111216
60	6.050000000000004	1.1232582244819795	0.9802980276693823	1.0680178559043119	1.247721726145447	1.0680178559043119	0.9178121236240184	1.1186821455920088	1.247721726145447	1.1186821455920088	1.1007702118353226
61	6.150000000000004	1.1825526365811942	0.9575962336235453	1.084460443519691	1.3093508544751753	1.084460443519691	0.9846591558698407	1.2023788970502423	1.3093508544751753	1.2023788970502423	1.1642985370574892
62	6.25	1.2044443297092984	0.9369636619921049	1.073546206347422	1.362998539931545	1.073546206347422	1.0398186571825176	1.2874308717060967	1.362998539931545	1.2874308717060967	1.1222361418489002
63	6.349999999999996	1.201147490059984	0.9159640176354127	1.0569300695414936	1.388898706654277	1.0569300695414936	1.0567995924018656	1.363152667514049	1.388898706654277	1.363152667514049	1.0362169686004437
64	6.449999999999996	1.1796344040364373	0.9015039791510991	1.025304015129913	1.3797089305669081	1.025304015129913	1.049500560383362	1.4049466860429367	1.3797089305669081	1.4049466860429367	0.9540329646230894
65	6.550000000000004	1.1472368753355182	0.9001242287245592	0.9899445298969993	1.3340222315454509	0.9899445298969993	1.0266452248617959	1.4079986240098636	1.3340222315454509	1.4079986240098636	0.8983654295019692
66	6.650000000000003	1.1058465355979579	0.8889147170552233	0.9577094232621015	1.2631087443368854	0.9577094232621015	0.9829609172394642	1.375037536356005	1.2631087443368854	1.375037536356005	0.866458633852049
67	6.75	1.0640786820359458	0.8960792346319757	0.93598431169238	1.184028317494876	0.93598431169238	0.94542411892562	1.311006073833239	1.184028317494876	1.311006073833239	0.8574319004231912
68	6.849999999999997	1.025067200339585	0.9137430349881722	0.9187139047383928	1.1080679130933402	0.9187139047383928	0.9170943231155153	1.2291727518601543	1.1080679130933402	1.2291727518601547	0.8645027703245736
69	6.949999999999996	0.9960666657199064	0.9572690093271676	0.919512569593316	1.0474015792183078	0.919512569593316	0.9011320606275997	1.1469703847246322	1.0474015792183078	1.1469703847246322	0.88017023231552
70	7.050000000000004	0.9748363594222538	1.000345244656595	0.9249157847313283	0.9987833170414145	0.9249157847313283	0.896896943908503	1.0717034602746696	0.9987833170414145	1.0717034602746696	0.9025485813907942
71	7.150000000000001	0.9674537608470775	1.0424664362018925	0.9417714464338444	0.9656359074429135	0.9417714464338444	0.9238530897490236	1.0195922302591194	0.9656359074429135	1.0195922302591194	0.9303896879719339
72	7.25	0.9637836437642692	1.0717284784365533	0.9650505397122924	0.9304613969655945	0.9650505397122924	0.9452652964897661	0.9808297994560352	0.9304613969655945	0.9808297994560352	0.9620908719627834
73	7.35	0.96610967826451	1.0924167403847609	0.9876885009712787	0.9089176506214229	0.9876885009712787	0.9710160617517598	0.9525359762744896	0.9089176506214229	0.9525359762744896	0.9948228874076348
74	7.449999999999994	0.9735005426350775	1.1009145433233998	1.0118890360099928	0.8927112397481325	1.0118890360099928	1.0124999179294472	0.9372982471553891	0.8927112397481325	0.9372982471553891	1.0281833632911843
75	7.550000000000006	0.9834195898328526	1.0956191470159298	1.0386997046005575	0.8844954720252899	1.0386997046005575	1.0513983217026395	0.9264539796057154	0.8844954720252899	0.9264539796057154	1.06161320928649
76	7.65	0.9944670329514246	1.0933391380403308	1.0557482695443237	0.8824576870994111	1.0557482695443237	1.085572739247892	0.9207332972510069	0.8824576870994111	0.9207332972510069	1.093055052661989
77	7.75	1.0057379835860911	1.0805576937149068	1.074815326983161	0.8846466331952063	1.074815326983161	1.1042376568646284	0.9170530472121857	0.8846466331952063	0.9170530472121857	1.123723161765683
78	7.850000000000001	1.0121052237092083	1.0665032680780984	1.0779320538553092	0.891953763681261	1.0779320538553092	1.1087890639709517	0.9102189507619339	0.891953763681261	0.9102189507619339	1.1444977229017357
79	7.949999999999994	1.016184466099849	1.0511400993525002	1.0658811540651212	0.8984278596388353	1.0658811540651212	1.1051929456210812	0.9107368137480462	0.8984278596388353	0.9107368137480462	1.1590106749573996
80	8.050000000000006	1.0146957454274306	1.0298872589690355	1.0564177948848068	0.9082743855288111	1.0564177948848068	1.0902327264999963	0.9085991387736151	0.9082743855288111	0.9085991387736151	1.1568425037047505
81	8.149999999999999	1.0098494543918297	1.0127473448059263	1.0550577291719767	0.9177238981080077	1.0550577291719767	1.0907674295495637	0.9071029575249707	0.9177238981080077	0.9071029575249707	1.1378699104912373
82	8.250000000000002	1.0020143068007215	0.9986773786673317	1.0506012846559583	0.92492061038062	1.0506012846559583	1.083427877772907	0.9033084815841306	0.92492061038062	0.9033084815841306	1.114613828342187
83	8.350000000000003	0.9940365029873541	0.9944318620493163	1.0470311789997644	0.9348575914412466	1.0470311789997644	1.0733958163075967	0.9037792638505519	0.9348575914412466	0.9037792638505519	1.083866379628558
84	8.449999999999994	0.9842972985841142	0.989238564493357	1.0434698852127544	0.9412499041073747	1.0434698852127544	1.065894339839932	0.9082485407788999	0.9412499041073747	0.9082485407788999	1.0467928635421007
85	8.550000000000006	0.9750275797539741	0.995613965639774	1.040811351516386	0.9455225953051821	1.040811351516386	1.0546216638675747	0.9145985310936726	0.9455225953051819	0.9145985310936726	1.0098951240773746
86	8.649999999999997	0.9680352379199844	1.000041145064562	1.030421538603448	0.9556264707197425	1.030421538603448	1.040590005156321	0.9225568830298794	0.9556264707197425	0.9225568830298798	0.9776516114726219
87	8.750000000000002	0.9654458985146478	1.0086225756860447	1.0361994596843505	0.9649744784853229	1.0361994596843505	1.023606900416902	0.9301925203304456	0.9649744784853229	0.9301925203304456	0.9551705688593742
88	8.850000000000005	0.9659838052960362	1.0223660451206524	1.0361515944651636	0.9749309177226498	1.0361515944651636	1.0095321241147575	0.94225013463663	0.9749309177226498	0.94225013463663	0.939370469965217
89	8.949999999999994	0.9729037890813459	1.0340354377732734	1.0478211660167414	0.9846542148196056	1.0478211660167414	1.00336237487898	0.956896661948217	0.9846542148196056	0.956896661948217	0.9376811520595835
90	9.050000000000006	0.9839319198898423	1.0418731295274326	1.0450314779709013	0.9972265731803359	1.0450314779709013	1.0063925643014744	0.9729247770666085	0.9972265731803359	0.9729247770666085	0.94968575628222
91	9.149999999999995	0.9942914499573645	1.040670914231336	1.0446124527878846	1.0107487364984205	1.0446124527878846	1.0107375647328032	0.9845704967177118	1.0107487364984205	0.9845704967177118	0.9627475697625696
92	9.250000000000002	1.0033397892885072	1.038084653374505	1.0419055619068172	1.020441176943846	1.0419055619068172	1.011035968744324	0.9964328218565877	1.020441176943846	0.9964328218565877	0.9760526389052238
93	9.350000000000005	1.0137019471296722	1.0357548590820862	1.0398171148554818	1.030995834499489	1.0398171148554818	1.018472719088105	1.0093652419467596	1.030995834499489	1.0093652419467596	0.9906875582821506
94	9.449999999999992	1.0184358608746122	1.0359189199256498	1.027773971782557	1.03553793862613	1.027773971782557	1.0258150602038465	1.019704958056564	1.03553793862613	1.019704958056564	0.9967727640964578
95	9.550000000000008	1.0205701515230896	1.0300931045667288	1.010775874340026	1.0387647862834295	1.010775874340026	1.019392112160763	1.0276337030775597	1.0387647862834295	1.0276337030775597	1.0021625849808102
96	9.649999999999995	1.0229676440222097	1.0134311619949694	0.9967297536698443	1.044096969049375	0.9967297536698443	1.016086563506538	1.036667494607433	1.044096969049375	1.0366674946074328	1.0061272384519175
97	9.750000000000002	1.0220057894266605	1.0059985790467798	0.9784936879492238	1.0427875815600278	0.9784936879492238	1.0112133010077047	1.0486393851190097	1.0427875815600278	1.0486393851190097	1.0022853034466794
98	9.850000000000005	1.0237818789049424	0.998735715259809	0.974527929763443	1.0492456490771445	0.974527929763443	1.0026008871584886	1.0585606229748195	1.0492456490771445	1.0585606229748195	0.9987454760992112
99	9.949999999999992	1.0217027976320028	0.984976380097423	0.9671072533543252	1.049784108302806	0.9671072533543252	0.9860156089472489	1.0624184149503761	1.049784108302806	1.0624184149503761	0.9957220064046164
