# Supplementary material for: Full-cycle device-scale simulations of memory materials with a tailored atomic-cluster-expansion potential
Source: Nat Commun. 2025 Sep 30;16:8688. doi: 10.1038/s41467-025-63732-4 (PMC12484596; doi:10.1038/s41467-025-63732-4)
Supplement: Supplementary file 4 — Source Data [file 41467_2025_63732_MOESM4_ESM.zip › Figure S7/Figure S7a - RDF/rdf_gap_326_300K.csv]

	distance	total	Ge-Ge	Ge-Sb	Ge-Te	Sb-Ge	Sb-Sb	Sb-Te	Te-Ge	Te-Sb	Te-Te
0	0.050000000000000024	0.0	0.0	0.0	0.0	0.0	0.0	0.0	0.0	0.0	0.0
1	0.15000000000000008	0.0	0.0	0.0	0.0	0.0	0.0	0.0	0.0	0.0	0.0
2	0.25	0.0	0.0	0.0	0.0	0.0	0.0	0.0	0.0	0.0	0.0
3	0.34999999999999976	0.0	0.0	0.0	0.0	0.0	0.0	0.0	0.0	0.0	0.0
4	0.4499999999999996	0.0	0.0	0.0	0.0	0.0	0.0	0.0	0.0	0.0	0.0
5	0.5500000000000004	0.0	0.0	0.0	0.0	0.0	0.0	0.0	0.0	0.0	0.0
6	0.6499999999999997	0.0	0.0	0.0	0.0	0.0	0.0	0.0	0.0	0.0	0.0
7	0.7500000000000001	0.0	0.0	0.0	0.0	0.0	0.0	0.0	0.0	0.0	0.0
8	0.8500000000000005	0.0	0.0	0.0	0.0	0.0	0.0	0.0	0.0	0.0	0.0
9	0.95	0.0	0.0	0.0	0.0	0.0	0.0	0.0	0.0	0.0	0.0
10	1.0499999999999996	0.0	0.0	0.0	0.0	0.0	0.0	0.0	0.0	0.0	0.0
11	1.149999999999999	0.0	0.0	0.0	0.0	0.0	0.0	0.0	0.0	0.0	0.0
12	1.2500000000000002	0.0	0.0	0.0	0.0	0.0	0.0	0.0	0.0	0.0	0.0
13	1.350000000000001	0.0	0.0	0.0	0.0	0.0	0.0	0.0	0.0	0.0	0.0
14	1.450000000000001	0.0	0.0	0.0	0.0	0.0	0.0	0.0	0.0	0.0	0.0
15	1.549999999999999	0.0	0.0	0.0	0.0	0.0	0.0	0.0	0.0	0.0	0.0
16	1.6499999999999992	0.0	0.0	0.0	0.0	0.0	0.0	0.0	0.0	0.0	0.0
17	1.7500000000000004	0.0	0.0	0.0	0.0	0.0	0.0	0.0	0.0	0.0	0.0
18	1.85	0.0	0.0	0.0	0.0	0.0	0.0	0.0	0.0	0.0	0.0
19	1.9500000000000015	0.0	0.0	0.0	0.0	0.0	0.0	0.0	0.0	0.0	0.0
20	2.0499999999999985	0.0	0.0	0.0	0.0	0.0	0.0	0.0	0.0	0.0	0.0
21	2.150000000000001	0.0	0.0	0.0	0.0	0.0	0.0	0.0	0.0	0.0	0.0
22	2.25	0.0	0.0	0.0	0.0	0.0	0.0	0.0	0.0	0.0	0.0
23	2.3499999999999988	9.563439888310428e-05	0.0012857513627617355	0.0	0.0	0.0	0.0	0.0	0.0	0.0	0.0
24	2.450000000000002	0.003588979928861484	0.03847695213195755	2.3347665128615036e-05	0.0024359397284188355	2.3347665128615032e-05	0.0	0.0	0.0024359397284188355	0.0	0.0
25	2.549999999999998	0.10597472475527432	0.29357530446883773	0.013664355645549414	0.2780933452595019	0.013664355645549414	0.0	0.00019397350285480248	0.2780933452595019	0.00019397350285480248	2.1552611428311386e-05
26	2.6500000000000017	0.9089906650768576	0.7138442715659178	0.2727905845240207	2.7418490516479435	0.2727905845240207	0.0006585770202130853	0.0620758733749335	2.7418490516479435	0.0620758733749335	0.0025212190975834278
27	2.75	2.233564367807517	0.8419712721333077	0.8935026320169135	6.1960375581368625	0.8935026320169135	0.07955794580927991	1.1492907864619624	6.1960375581368625	1.1492907864619624	0.027859797779319267
28	2.8499999999999983	2.660346756325775	0.6230244250831802	1.027952341551892	5.67807818508751	1.027952341551892	0.7539858570755761	3.923278392997421	5.67807818508751	3.923278392997421	0.06594083521268294
29	2.950000000000002	2.2351307745288813	0.4090571736401946	0.7479948616886759	3.5363422117545005	0.7479948616886759	1.6331043996125003	5.0395441177143665	3.5363422117545005	5.0395441177143665	0.08343263245033998
30	3.049999999999998	1.5896838161790905	0.284526018543386	0.5239645866052273	2.1287473766284877	0.5239645866052273	1.4311473923400946	4.066021237495119	2.1287473766284877	4.066021237495119	0.09887299232353501
31	3.150000000000002	1.0911819463282977	0.24339632679167728	0.3826797053021632	1.3915390236171858	0.3826797053021632	0.8215897249588784	2.8115863410815467	1.3915390236171858	2.8115863410815467	0.12195711569337693
32	3.25	0.7963353514537884	0.27716078845090664	0.31556098577841013	1.0096748497953019	0.31556098577841013	0.49217004812432963	1.9067476005739852	1.0096748497953019	1.9067476005739852	0.16656892782237176
33	3.349999999999998	0.6553125875781667	0.4238966762236032	0.30821885834540186	0.8064685468448989	0.30821885834540186	0.3562250695074651	1.3481827558736224	0.8064685468448989	1.3481827558736224	0.24902701681631934
34	3.4500000000000015	0.6313855865209621	0.7330752071366431	0.3946331677585664	0.6946214152433964	0.3946331677585664	0.3088510281416567	1.038958891533139	0.6946214152433964	1.038958891533139	0.3857664620438752
35	3.5499999999999994	0.6884971312887668	1.1919077196284849	0.5961392126525398	0.6448907161820873	0.5961392126525398	0.30560975978829485	0.8652214885971399	0.6448907161820873	0.8652214885971399	0.5617636752615067
36	3.650000000000003	0.7982821107072203	1.7004251986454961	0.9440175051675505	0.612098927671398	0.9440175051675505	0.37310857465701247	0.7521978695726516	0.612098927671398	0.7521978695726516	0.7883153883669884
37	3.75	0.9518716111697675	2.0937862905629747	1.3666719587464131	0.6016977821607987	1.3666719587464131	0.534519480908143	0.6855435843968152	0.6016977821607987	0.6855435843968152	1.102224464571476
38	3.849999999999997	1.142583436797109	2.245508177316498	1.780729753240132	0.6142623304561503	1.780729753240132	0.8373046615115729	0.6566644851892603	0.6142623304561503	0.6566644851892603	1.5403237508530583
39	3.9499999999999993	1.3472058986175948	2.191382368034823	2.0610908034199005	0.6303179695553862	2.0610908034199005	1.2514493852018567	0.6534640131394477	0.6303179695553862	0.6534640131394477	2.0882222783119073
40	4.050000000000001	1.5165758775849834	2.024431486158165	2.1100621501270345	0.6410422473664863	2.1100621501270345	1.7022341502029132	0.6679755748841035	0.6410422473664863	0.6679755748841035	2.6124216863225387
41	4.150000000000003	1.5846418125860844	1.795583393752695	1.9303951061537148	0.6509655763586499	1.9303951061537148	2.010888253467933	0.7104572089454578	0.6509655763586499	0.7104572089454578	2.885760575772868
42	4.25	1.5340344083571031	1.5658618396545525	1.6453716332279416	0.6627971569024352	1.6453716332279416	2.0588872229468116	0.7810556888467717	0.6627971569024352	0.7810556888467717	2.803871227305158
43	4.349999999999997	1.3915115220003489	1.3369509694984456	1.3772002302643966	0.6734331902833908	1.3772002302643966	1.878567954222192	0.8431864597799393	0.6734331902833908	0.8431864597799394	2.4394330825437214
44	4.4499999999999975	1.2311162472017938	1.1399015232148642	1.184213201352583	0.689232740894253	1.184213201352583	1.6421886212619754	0.9005460318962955	0.689232740894253	0.9005460318962955	1.9861432184305592
45	4.5500000000000025	1.0801132070932469	0.9806728066485219	1.057186318038011	0.7012230314273911	1.057186318038011	1.4082773831152293	0.9056442057587841	0.7012230314273911	0.9056442057587837	1.5713557605536728
46	4.650000000000004	0.9459404675590923	0.8466698281710319	0.9534661430986313	0.7131025916428323	0.9534661430986313	1.2396362755013874	0.8615375207887676	0.7131025916428323	0.8615375207887676	1.2247232084402602
47	4.75	0.8363779962715727	0.7491610000011365	0.8727884263520845	0.7173554715817558	0.8727884263520845	1.082158256400272	0.7958867585654237	0.7173554715817558	0.7958867585654237	0.964753200680849
48	4.849999999999996	0.750558452352162	0.6686630353266902	0.8061912078304807	0.7104480199913463	0.8061912078304807	0.9670290380975718	0.7253581768445441	0.7104480199913463	0.7253581768445441	0.7853463835099392
49	4.9499999999999975	0.6815031373646672	0.6062566505579596	0.7351593119460784	0.7000868967994459	0.7351593119460784	0.8631772500207205	0.6623183636242506	0.7000868967994459	0.6623183636242506	0.6564494447473711
50	5.0500000000000025	0.6410937689505839	0.5699470033146851	0.7046185817419702	0.6973951347708798	0.7046185817419702	0.7960099332628365	0.6201163431642414	0.6973951347708798	0.6201163431642414	0.5781762003205534
51	5.150000000000004	0.6338522177005588	0.5704633855509061	0.7219220415143139	0.713357551443206	0.7219220415143139	0.7393187720659922	0.6103546735291723	0.713357551443206	0.6103546735291723	0.544784007464393
52	5.25	0.6607406373181949	0.6279894948153751	0.7778812122364465	0.7531334589615298	0.7778812122364465	0.7136353667141225	0.6269716163330732	0.7531334589615298	0.6269716163330732	0.5541242314961224
53	5.349999999999996	0.7033234835655207	0.7018996504519281	0.8246813253973813	0.8144469347098339	0.8246813253973813	0.7204227550009399	0.6757489051241455	0.8144469347098339	0.6757489051241455	0.568586510001521
54	5.449999999999997	0.7382480363273769	0.7678730990027167	0.8236366229198054	0.8749629105464127	0.8236366229198054	0.7022126978294403	0.7338828623422646	0.8749629105464127	0.7338828623422646	0.572578076731879
55	5.550000000000003	0.7765943938723802	0.8060913447385311	0.8400910428954015	0.9295647310767858	0.8400910428954015	0.7064447454428436	0.7877923904909563	0.9295647310767858	0.7877923904909563	0.595413343579106
56	5.650000000000004	0.8302539191841604	0.8588381611584601	0.8891042958722674	0.9806476450122101	0.8891042958722674	0.737798502588049	0.8587166868266773	0.9806476450122101	0.8587166868266773	0.644394986271065
57	5.75	0.8978593712633239	0.9209578081914678	0.9438780330200253	1.033775620143531	0.9438780330200253	0.7739899917121683	0.9304268850457303	1.033775620143531	0.9304268850457303	0.7328805477718187
58	5.849999999999996	0.9704388366930395	0.9620477389909154	1.002618385659471	1.0884299859571176	1.002618385659471	0.8165119092546744	0.9865146321059916	1.0884299859571176	0.986514632105991	0.8502047405279789
59	5.949999999999996	1.0513373492470266	0.9869559706285271	1.0574918506643154	1.1500743997093965	1.0574918506643143	0.8767015106111282	1.0489264307430377	1.1500743997093965	1.0489264307430382	0.9876554040401704
60	6.050000000000004	1.1265622971992548	0.9959965989564973	1.0994160770538208	1.2174454726597776	1.0994160770538208	0.9387248543562163	1.1137815598950733	1.2174454726597776	1.1137815598950733	1.106760604866566
61	6.150000000000004	1.1826287892434737	0.9897119376828509	1.1256030242908763	1.2868612046857253	1.1256030242908763	0.993626444899953	1.1988768184251133	1.2868612046857253	1.1988768184251133	1.1558024160370912
62	6.25	1.206994807689589	0.9621081646497764	1.1201455885418035	1.345418347654824	1.1201455885418035	1.039018259749847	1.2880102672918476	1.345418347654824	1.2880102672918476	1.123396422680926
63	6.349999999999996	1.2063271540813258	0.9475616239025705	1.1038865124745094	1.3771404896781703	1.1038865124745094	1.06205983143448	1.3549109046732277	1.3771404896781703	1.3549109046732277	1.0513259503531547
64	6.449999999999996	1.183934739278087	0.9310174583219177	1.0715574855123062	1.3717928496840042	1.0715574855123062	1.033426548733192	1.3940987851194475	1.3717928496840042	1.3940987851194475	0.973378802088342
65	6.550000000000004	1.147508301825233	0.9272047169142876	1.0263408603288195	1.327210098654695	1.0263408603288195	0.9882349457864855	1.3901602157109951	1.327210098654695	1.3901602157109951	0.9192006453583307
66	6.650000000000003	1.104391653868043	0.9301755566285644	0.988061406180883	1.2606016905918342	0.988061406180883	0.943267514206498	1.3457374482951674	1.2606016905918342	1.3457374482951674	0.8875178765830576
67	6.75	1.0581243609277977	0.92724070925041	0.9539147991910586	1.179540705699368	0.9539147991910586	0.9094815671413828	1.2745975930859799	1.179540705699368	1.2745975930859799	0.8763658275252972
68	6.849999999999997	1.0187254984547507	0.9389073918422637	0.9369548362991171	1.103556314416974	0.9369548362991171	0.8937048846788593	1.19314784690861	1.103556314416974	1.19314784690861	0.878715710203388
69	6.949999999999996	0.9892584663724721	0.9569403815843698	0.9316623388284329	1.0407426936825543	0.9316623388284329	0.8961682293552731	1.1191264860164996	1.0407426936825543	1.1191264860164996	0.8888171493466543
70	7.050000000000004	0.9705178618579893	0.9863975698511982	0.9424185992224917	0.9883001355023013	0.9424185992224917	0.9006035150210764	1.0539485204946721	0.9883001355023013	1.0539485204946721	0.9102799037624054
71	7.150000000000001	0.9597150401029302	1.0139938674546038	0.9491832958818364	0.9484795980363112	0.9491832958818364	0.9172070830025605	1.0045995012168591	0.9484795980363112	1.0045995012168591	0.9356914890071961
72	7.25	0.9590978519704185	1.030039167045839	0.972151484239099	0.9224679489664684	0.972151484239099	0.9435578523837744	0.9685209489624933	0.9224679489664684	0.9685209489624933	0.9690858174086406
73	7.35	0.9624861040852133	1.044852193602768	0.9927251258851145	0.9076660043528827	0.9927251258851145	0.9514880610990929	0.9426810133819554	0.9076660043528827	0.9426810133819554	1.0010604060832582
74	7.449999999999994	0.9722676107874587	1.050470183892643	1.0198161358763884	0.901020756749255	1.0198161358763884	0.9643524778759789	0.9304033048882954	0.901020756749255	0.9304033048882954	1.036903309664887
75	7.550000000000006	0.9858310996915425	1.04776735233619	1.0412234782380887	0.9000384110234088	1.0412234782380887	0.9784706434970192	0.9305140621572443	0.9000384110234088	0.9305140621572443	1.075371452505257
76	7.65	0.9995838506867262	1.047493209209923	1.0575825770442915	0.902941739333637	1.0575825770442915	1.0092513277412158	0.9331188325555757	0.902941739333637	0.9331188325555757	1.1081515615934279
77	7.75	1.0113486844130675	1.0463023920547803	1.0671717800791223	0.9054805004309892	1.0671717800791223	1.0380717835831432	0.9334716478223161	0.9054805004309892	0.9334716478223161	1.1388195340821061
78	7.850000000000001	1.018887451264935	1.0382175808628893	1.07109659886811	0.9070153933011278	1.07109659886811	1.0632017223637413	0.9385156700287925	0.9070153933011278	0.9385156700287925	1.157181307219091
79	7.949999999999994	1.0214684936611012	1.0247208734074262	1.0746028108664238	0.9074278355948279	1.074602810866423	1.071830729693452	0.9349353818796782	0.9074278355948279	0.9349353818796784	1.1690775549063763
80	8.050000000000006	1.0184938643102972	1.0130871359960136	1.0642882765944794	0.9114173605209199	1.0642882765944794	1.0708678506274791	0.9310951606381348	0.9114173605209199	0.9310951606381348	1.1641037167186086
81	8.149999999999999	1.013143298458165	1.0072831476712736	1.0627416517005668	0.9143608749615533	1.0627416517005668	1.0678819998196127	0.9287708013081334	0.9143608749615533	0.9287708013081334	1.1470242287416725
82	8.250000000000002	1.0043157508457237	0.9976280954678833	1.0572871259805026	0.9224843920104829	1.0572871259805026	1.056026825442929	0.9241565554688403	0.9224843920104829	0.9241565554688403	1.1178556871098364
83	8.350000000000003	0.9918656348609887	0.9940728509706812	1.0567448462336664	0.928215893146241	1.0567448462336664	1.0351905635171303	0.9179215553910727	0.928215893146241	0.9179215553910727	1.0778193407755723
84	8.449999999999994	0.9805159086472207	0.9917141276977249	1.0500527931925547	0.9424150174173583	1.0500527931925547	1.0240432152139176	0.9070207256737219	0.9424150174173583	0.9070207256737219	1.036798704852044
85	8.550000000000006	0.9725207943895864	0.9872655796848926	1.0484523166473276	0.9567799017013806	1.0484523166473276	0.9959843557656347	0.9058800039419644	0.9567799017013806	0.9058800039419644	1.001085114591345
86	8.649999999999997	0.9689354619302444	0.9897874541766921	1.0539841929661884	0.9693938593039755	1.0539841929661884	0.9970238709244021	0.9159996064697239	0.9693938593039755	0.9159996064697239	0.9670841254572453
87	8.750000000000002	0.9665426505058965	1.0010756180532014	1.05102175431657	0.9788205160406293	1.05102175431657	0.9804119968755284	0.9266912805875183	0.9788205160406293	0.9266912805875187	0.9424983832741812
88	8.850000000000005	0.9688926881317068	1.0143023734403305	1.0583206240001535	0.9906784741433787	1.0583206240001535	0.9824113322511824	0.9425391795138376	0.9906784741433787	0.9425391795138376	0.9220121030131414
89	8.949999999999994	0.9740224566073048	1.0186586600038248	1.0549416716219424	1.0004632024116111	1.0549416716219424	0.990092794795584	0.9594540145891812	1.0004632024116111	0.9594540145891812	0.9173762898290372
90	9.050000000000006	0.9800448520017614	1.0195410238937408	1.054909698101563	1.0102975479274257	1.054909698101563	0.9853063925284911	0.9752873978275295	1.0102975479274257	0.9752873978275295	0.9175501849052417
91	9.149999999999995	0.9864742783030321	1.0180702284912668	1.0419740270028635	1.0171634076069116	1.0419740270028635	0.9879448016475625	0.9904861322982408	1.0171634076069116	0.9904861322982406	0.926548284405951
92	9.250000000000002	0.9946895862204231	1.0092690285959476	1.0329864128413466	1.0218667901229561	1.0329864128413464	0.997724038263257	1.0064798401827901	1.0218667901229561	1.0064798401827901	0.9429045822040303
93	9.350000000000005	1.002583092586883	1.0032388019473777	1.0243512874158103	1.0249348802301759	1.0243512874158103	1.0030854217846286	1.0204304736039105	1.0249348802301759	1.0204304736039105	0.960857244293843
94	9.449999999999992	1.0087025494527002	0.9946833444049503	1.0199401410783353	1.0274733380147025	1.0199401410783353	1.0145990474243747	1.0307431818130435	1.0274733380147025	1.0307431818130435	0.9743417769292295
95	9.550000000000008	1.0145361733043166	0.9932927764784065	1.0194393397804808	1.0303861640595184	1.0194393397804808	1.0187785038349535	1.0398238234583053	1.0303861640595184	1.0398238234583053	0.9850328394352506
96	9.649999999999995	1.0189832493654891	0.9883081786718483	1.0203641858174581	1.0346810940845168	1.0203641858174581	1.0086872961690314	1.0481980195147438	1.0346810940845168	1.0481980195147438	0.9921613415359856
97	9.750000000000002	1.0207535482176773	0.9877511581825191	1.0173492700039968	1.0363108752409371	1.0173492700039968	0.9963342813223548	1.052109591737248	1.0363108752409371	1.052109591737248	0.9963908009719795
98	9.850000000000005	1.0211121585510312	0.9905782891560095	1.0066137963657051	1.0383901041661112	1.0066137963657051	0.9801595433905723	1.0544898978686754	1.0383901041661112	1.0544898978686754	0.9985989320414355
99	9.949999999999992	1.0207126090584147	0.9905029238854925	0.9988416822923186	1.0405331147456967	0.998841682292319	0.9525679440024781	1.0547248132283962	1.0405331147456967	1.054724813228396	1.0006316602570675
