# Supplementary material for: Full-cycle device-scale simulations of memory materials with a tailored atomic-cluster-expansion potential
Source: Nat Commun. 2025 Sep 30;16:8688. doi: 10.1038/s41467-025-63732-4 (PMC12484596; doi:10.1038/s41467-025-63732-4)
Supplement: Supplementary file 4 — Source Data [file 41467_2025_63732_MOESM4_ESM.zip › Figure S7/Figure S7a - RDF/rdf_gap_8211_300K.csv]

	distance	total	Ge-Ge	Ge-Sb	Ge-Te	Sb-Ge	Sb-Sb	Sb-Te	Te-Ge	Te-Sb	Te-Te
0	0.050000000000000024	0.0	0.0	0.0	0.0	0.0	0.0	0.0	0.0	0.0	0.0
1	0.15000000000000008	0.0	0.0	0.0	0.0	0.0	0.0	0.0	0.0	0.0	0.0
2	0.25	0.0	0.0	0.0	0.0	0.0	0.0	0.0	0.0	0.0	0.0
3	0.34999999999999976	0.0	0.0	0.0	0.0	0.0	0.0	0.0	0.0	0.0	0.0
4	0.4499999999999996	0.0	0.0	0.0	0.0	0.0	0.0	0.0	0.0	0.0	0.0
5	0.5500000000000004	0.0	0.0	0.0	0.0	0.0	0.0	0.0	0.0	0.0	0.0
6	0.6499999999999997	0.0	0.0	0.0	0.0	0.0	0.0	0.0	0.0	0.0	0.0
7	0.7500000000000001	0.0	0.0	0.0	0.0	0.0	0.0	0.0	0.0	0.0	0.0
8	0.8500000000000005	0.0	0.0	0.0	0.0	0.0	0.0	0.0	0.0	0.0	0.0
9	0.95	0.0	0.0	0.0	0.0	0.0	0.0	0.0	0.0	0.0	0.0
10	1.0499999999999996	0.0	0.0	0.0	0.0	0.0	0.0	0.0	0.0	0.0	0.0
11	1.149999999999999	0.0	0.0	0.0	0.0	0.0	0.0	0.0	0.0	0.0	0.0
12	1.2500000000000002	0.0	0.0	0.0	0.0	0.0	0.0	0.0	0.0	0.0	0.0
13	1.350000000000001	0.0	0.0	0.0	0.0	0.0	0.0	0.0	0.0	0.0	0.0
14	1.450000000000001	0.0	0.0	0.0	0.0	0.0	0.0	0.0	0.0	0.0	0.0
15	1.549999999999999	0.0	0.0	0.0	0.0	0.0	0.0	0.0	0.0	0.0	0.0
16	1.6499999999999992	0.0	0.0	0.0	0.0	0.0	0.0	0.0	0.0	0.0	0.0
17	1.7500000000000004	0.0	0.0	0.0	0.0	0.0	0.0	0.0	0.0	0.0	0.0
18	1.85	0.0	0.0	0.0	0.0	0.0	0.0	0.0	0.0	0.0	0.0
19	1.9500000000000015	0.0	0.0	0.0	0.0	0.0	0.0	0.0	0.0	0.0	0.0
20	2.0499999999999985	0.0	0.0	0.0	0.0	0.0	0.0	0.0	0.0	0.0	0.0
21	2.150000000000001	0.0	0.0	0.0	0.0	0.0	0.0	0.0	0.0	0.0	0.0
22	2.25	0.0	0.0	0.0	0.0	0.0	0.0	0.0	0.0	0.0	0.0
23	2.3499999999999988	0.00020073547228360633	0.0013831928637042246	0.0	0.0	0.0	0.0	0.0	0.0	0.0	0.0
24	2.450000000000002	0.008716728511760983	0.054070654556428656	0.0	0.00217929194360886	0.0	0.0	0.0	0.00217929194360886	0.0	0.0
25	2.549999999999998	0.15387771918183846	0.36362821874711354	0.016528555397596133	0.25030019729071895	0.016528555397596133	0.0	0.00011921422375426208	0.25030019729071895	0.00011921422375426208	7.225104469955278e-06
26	2.6500000000000017	1.2048795041816491	0.8190470720178263	0.34988541412356194	2.644466896885315	0.34988541412356194	0.00121426504793081	0.04939850990445792	2.644466896885317	0.04939850990445792	0.0010904969851940603
27	2.75	2.787070219394852	0.8831809915127451	1.1993351913524708	6.170144494717632	1.1993351913524708	0.1014813049974083	1.0641527821007672	6.170144494717634	1.0641527821007672	0.008442797275266468
28	2.8499999999999983	2.8937072683694107	0.6678613314858579	1.3720077065745728	5.780569918588304	1.3720077065745728	0.9969966411046544	3.7894875522557276	5.780569918588304	3.7894875522557276	0.011337099092708317
29	2.950000000000002	2.087602667122665	0.459602711685846	0.9619116893771466	3.619072102596916	0.9619116893771466	2.1348233622305695	4.859606360219416	3.619072102596916	4.859606360219416	0.009242687913194707
30	3.049999999999998	1.360308759563279	0.32722644321901084	0.6170026512311302	2.1644885234132296	0.6170026512311302	1.6643869957934654	3.866046236177605	2.1644885234132296	3.866046236177605	0.012363828646908246
31	3.150000000000002	0.9266401784987615	0.28305842949401794	0.4326043058562544	1.4313596516850497	0.4326043058562544	0.8591211411392491	2.691117739841288	1.4313596516850497	2.691117739841288	0.024167583709031024
32	3.25	0.7045253993910946	0.32468472853183955	0.3588116097062658	1.0562406573516598	0.3588116097062658	0.4391922726597281	1.9092704850030124	1.0562406573516598	1.9092704850030124	0.05595769314190774
33	3.349999999999998	0.6166302888147871	0.4806445829421285	0.3651613396589838	0.8590790480643884	0.3651613396589838	0.32458785747465274	1.416832387628253	0.8590790480643884	1.4168323876282527	0.12107977062035916
34	3.4500000000000015	0.6219826088183635	0.7728745174739456	0.45321672167977906	0.7457225474352254	0.45321672167977906	0.3188219330483478	1.1196001542642322	0.7457225474352255	1.1196001542642322	0.2358889537883822
35	3.5499999999999994	0.6986888722007704	1.1798154022014296	0.6502574326978126	0.6794909959574899	0.6502574326978126	0.37825367862960413	0.92666717468794	0.6794909959574899	0.92666717468794	0.41263292036373944
36	3.650000000000003	0.8244345363277736	1.6110437186035682	0.9294567619780576	0.6401960178017697	0.9294567619780576	0.5347986912634038	0.7936198049813095	0.6401960178017697	0.7936198049813095	0.6693657093328864
37	3.75	0.985138319073188	1.9778160064498902	1.2786723494098242	0.617029823706073	1.2786723494098242	0.7522553291433659	0.7100177447373721	0.617029823706073	0.7100177447373721	1.0256298186783632
38	3.849999999999997	1.1727738916781798	2.1686818667513394	1.6164987016061005	0.6091591009376244	1.6164987016061005	0.9999094491816924	0.6605741365814857	0.6091591009376244	0.6605741365814857	1.5404362540104313
39	3.9499999999999993	1.3690546298914432	2.1681201349079022	1.8388051774393568	0.6078659041545689	1.8388051774393568	1.3054632012673903	0.6410674718919049	0.6078659041545689	0.6410674718919049	2.1961852625656553
40	4.050000000000001	1.5273268448587545	2.0268256941144926	1.8615985468209968	0.6119488233956234	1.8615985468209968	1.6988788618893185	0.6554909343871265	0.6119488233956234	0.6554909343871265	2.81754571225532
41	4.150000000000003	1.5837483663747896	1.8002118937801044	1.7437231690486237	0.6151809306162902	1.7437231690486237	1.9797874453004767	0.6980984560712999	0.6151809306162908	0.6980984560712999	3.1447355481239128
42	4.25	1.5098158974753744	1.5632470713969795	1.545212801882082	0.6192894023891812	1.545212801882082	2.1562829016269984	0.7796677404734373	0.6192894023891812	0.7796677404734373	3.0116424921419047
43	4.349999999999997	1.3615842602014303	1.3444017552735077	1.359231631573477	0.6352661678769691	1.359231631573477	2.100500111319545	0.8709617206537942	0.6352661678769691	0.8709617206537942	2.5817386157073114
44	4.4499999999999975	1.18760959594988	1.1500394910469613	1.1950462828730966	0.6465337813109321	1.1950462828730966	2.000054637340054	0.9366182409223986	0.6465337813109318	0.9366182409223986	2.05694592292796
45	4.5500000000000025	1.0302388813996513	0.9895516539331254	1.0606084465041001	0.6665233244648125	1.0606084465041001	1.8043619539616471	0.9408830560965538	0.6665233244648125	0.9408830560965538	1.5796707699792842
46	4.650000000000004	0.9037569077716215	0.8699586758367154	0.9604482477684659	0.686623604599183	0.9604482477684659	1.5603021657633294	0.8880277573769545	0.6866236045991836	0.8880277573769554	1.2064868822152843
47	4.75	0.8056941158591512	0.7836115447193862	0.8735518659150312	0.7038527009625375	0.8735518659150312	1.3427896246586732	0.8036602432097512	0.7038527009625375	0.8036602432097512	0.9305456359776303
48	4.849999999999996	0.7265619747873856	0.7044977407310162	0.7965644386027897	0.7056378930365825	0.7965644386027897	1.1395892673935037	0.7186124898243169	0.7056378930365825	0.7186124898243169	0.7393912201890926
49	4.9499999999999975	0.6665311347129943	0.6436129711130244	0.7328821086961291	0.6972124218768269	0.7328821086961291	0.9749815470068413	0.6366636673728423	0.6972124218768269	0.6366636673728423	0.6171426361666681
50	5.0500000000000025	0.6286313347798995	0.605777515822083	0.7025291475826155	0.6873553392893176	0.7025291475826155	0.8114652986367243	0.5859158437203191	0.6873553392893176	0.5859158437203191	0.545248155946429
51	5.150000000000004	0.6313932727367205	0.6145979970698636	0.7356526916899759	0.7002880704472177	0.7356526916899759	0.6880319726542361	0.5791532964839782	0.7002880704472177	0.579153296483978	0.5296173718654618
52	5.25	0.6658898384424585	0.6740964748516423	0.8001944623660229	0.7359897474081355	0.8001944623660229	0.6587197720163427	0.606786885368771	0.7359897474081355	0.606786885368771	0.5457960659403578
53	5.349999999999996	0.7146282664299424	0.7685189149116076	0.8275120881136651	0.7925796923083254	0.8275120881136651	0.6245430466012403	0.667095055370953	0.7925796923083253	0.667095055370953	0.5631494847324983
54	5.449999999999997	0.7584444223903091	0.8458563487882289	0.8119172988983697	0.8653429990886847	0.8119172988983697	0.5735065392032885	0.7291952829477102	0.8653429990886847	0.7291952829477102	0.559329288767033
55	5.550000000000003	0.8064184198090866	0.8743734659238797	0.8372627887834166	0.9385120043298535	0.8372627887834166	0.5644698955042415	0.788662976553449	0.9385120043298535	0.788662976553449	0.5846367666379068
56	5.650000000000004	0.867117283965263	0.9039911757963927	0.9022519445598837	1.0059733710278875	0.9022519445598837	0.5569992388785224	0.8641158528593973	1.0059733710278875	0.8641158528593973	0.6476927022277735
57	5.75	0.9377881957067892	0.9301939205507782	0.973381898456805	1.0666947403329146	0.973381898456805	0.6035247199927161	0.928315587669346	1.0666947403329146	0.928315587669346	0.7593859802050552
58	5.849999999999996	1.015998280646367	0.9605762807359914	1.040107533125409	1.1219454653320091	1.040107533125409	0.6832019853420224	0.99684059114681	1.1219454653320085	0.9968405911468091	0.9027993627080122
59	5.949999999999996	1.08899673889252	0.980802364957096	1.0939161828842208	1.1817083949860108	1.0939161828842208	0.7820383094221179	1.0624777457431254	1.181708394986011	1.0624777457431254	1.0298598435878283
60	6.050000000000004	1.1413454435147363	0.9704202116295333	1.130712055773516	1.2429127724053037	1.130712055773516	0.8781758302555707	1.1302738768700107	1.242912772405304	1.1302738768700107	1.0995558629282636
61	6.150000000000004	1.1742856380640698	0.9504327334714784	1.1487021169404272	1.3062424360299985	1.1487021169404272	0.9142229761365733	1.2167991875108255	1.3062424360299985	1.2167991875108255	1.1006535438486291
62	6.25	1.1871277612583577	0.9249475585077459	1.1329695095050516	1.3596317181519235	1.1329695095050516	0.9722018097050725	1.2996607107654499	1.3596317181519235	1.2996607107654499	1.0553935021408252
63	6.349999999999996	1.1808749246615333	0.9009229428923382	1.1052514617776372	1.3812930486814718	1.1052514617776372	1.0028746056787932	1.3764070307590823	1.3812930486814718	1.3764070307590823	0.9922127463610769
64	6.449999999999996	1.1593005065706037	0.8837784273981898	1.069798720807921	1.3670741693254702	1.069798720807921	1.0394604822463864	1.4232510023948985	1.3670741693254702	1.4232510023948985	0.9344645053111978
65	6.550000000000004	1.1254482143951445	0.8751894933313554	1.044944897994212	1.3206408185310006	1.044944897994212	1.0302602603835884	1.416525787294756	1.320640818531	1.416525787294756	0.8924904007874195
66	6.650000000000003	1.0855437664302674	0.8806043718681487	1.0207293754359403	1.2553024692888761	1.0207293754359403	1.0101149405650738	1.3576454609630706	1.2553024692888761	1.3576454609630706	0.8677081532459411
67	6.75	1.042091198151748	0.8947102910137111	0.983293422111338	1.1767450814766263	0.983293422111338	0.9781929803507307	1.277104107406452	1.1767450814766263	1.277104107406452	0.8563874650025411
68	6.849999999999997	1.0097428268380166	0.9178408011681007	0.9724350335014208	1.1043536115507955	0.9724350335014208	0.9141282343405688	1.1966736568225653	1.1043536115507955	1.1966736568225653	0.8657889654402396
69	6.949999999999996	0.9846932875039214	0.9495506509326649	0.9580050539013067	1.04332953631497	0.9580050539013067	0.8700034915672588	1.1197563895003741	1.04332953631497	1.1197563895003741	0.8797276273469151
70	7.050000000000004	0.9704825727504633	0.9804024099145137	0.9500091934732717	0.9921757496815117	0.9500091934732717	0.8412084491248979	1.052267081230508	0.9921757496815117	1.052267081230508	0.913630155724735
71	7.150000000000001	0.9639617521493664	1.0114903417542402	0.9423399112416107	0.9578067210315384	0.9423399112416107	0.8069444282743234	0.9982545375272096	0.9578067210315384	0.9982545375272096	0.9462141603307603
72	7.25	0.9636470312111696	1.040513727113369	0.9456437853628413	0.9306563153189492	0.9456437853628413	0.8196665619673101	0.966462276679391	0.9306563153189492	0.966462276679391	0.9794739105732362
73	7.35	0.9676975037506356	1.0591253178002216	0.9632065510029749	0.9115144827423428	0.9632065510029749	0.8413475715190483	0.9426920695911173	0.9115144827423428	0.9426920695911173	1.0155171807601937
74	7.449999999999994	0.972575836970989	1.067852940311972	0.9920369708858365	0.8979272681434347	0.9920369708858365	0.8938694632588522	0.9217968455855654	0.8979272681434347	0.9217968455855654	1.0466812777177554
75	7.550000000000006	0.9793629186050801	1.064410555744541	1.006529175006615	0.893440383683928	1.006529175006615	0.9472467721830287	0.9077478382684518	0.893440383683928	0.9077478382684518	1.079276350711264
76	7.65	0.986365184004738	1.0598530704866183	1.0140702837247377	0.8904307749821315	1.0140702837247377	0.9864709790297841	0.9004944848090025	0.8904307749821315	0.9004944848090025	1.1109317595965595
77	7.75	0.9945007274253032	1.0519668504204858	1.0233624676284505	0.8916311771138521	1.0233624676284505	1.0197477255631069	0.8971272415634486	0.8916311771138521	0.8971272415634484	1.1406749314087175
78	7.850000000000001	1.0024427453754146	1.0424766684717142	1.0208932528400738	0.8952774383677019	1.0208932528400738	0.9981536857699794	0.9033718089690221	0.8952774383677017	0.9033718089690218	1.1684326970830843
79	7.949999999999994	1.0088964338411772	1.0416105670285556	1.025155821250887	0.9015770094258071	1.025155821250887	0.9772716255428845	0.9087136134868923	0.9015770094258071	0.9087136134868923	1.1808696330542674
80	8.050000000000006	1.0108042652571636	1.0377731597050073	1.0288544453348867	0.9062558330584096	1.0288544453348867	0.9241466001122436	0.9169942812020049	0.9062558330584096	0.9169942812020049	1.1808140092145105
81	8.149999999999999	1.0085335821197592	1.036066855367369	1.03227529531237	0.9117621668969511	1.03227529531237	0.8775127745207124	0.9177401506963472	0.9117621668969511	0.9177401506963472	1.1657972100720722
82	8.250000000000002	1.001121731802837	1.0306281906376893	1.0403896749549673	0.9165693120439526	1.0403896749549673	0.863364719623906	0.9208498467317462	0.9165693120439528	0.9208498467317462	1.1318591642252205
83	8.350000000000003	0.9919612595590817	1.0288258411047602	1.048570745418277	0.9199130614965141	1.048570745418277	0.8623185932366539	0.9190188669526996	0.9199130614965141	0.9190188669526996	1.0930991275968085
84	8.449999999999994	0.9846316757272364	1.031677968283946	1.0610594298484668	0.9262969028365442	1.0610594298484668	0.8601840901938116	0.9228160429375938	0.9262969028365442	0.9228160429375938	1.0509783481084876
85	8.550000000000006	0.9791408025541048	1.0356313292678125	1.0699364727446086	0.9395409133738515	1.0699364727446086	0.8610433036457327	0.9290627816362182	0.9395409133738515	0.9290627816362182	1.0049635154133516
86	8.649999999999997	0.9764842313880902	1.039665002990852	1.0836330712621727	0.9534494325681463	1.0836330712621727	0.8551363643460441	0.9320643747628633	0.9534494325681463	0.9320643747628633	0.9683987561272707
87	8.750000000000002	0.976824110684821	1.0464123848477096	1.0902061850398572	0.9658723560606728	1.0902061850398572	0.8639946845878093	0.948944429574975	0.9658723560606728	0.948944429574975	0.939829536811145
88	8.850000000000005	0.9794330906199612	1.046805428913711	1.1008665273687988	0.9775190760301296	1.1008665273687988	0.874014979454126	0.9607628411211095	0.9775190760301296	0.9607628411211095	0.924741606022114
89	8.949999999999994	0.9829968249896398	1.0412382878803754	1.0971667056584724	0.9876799225143552	1.0971667056584724	0.878086472897037	0.9751872419594315	0.9876799225143552	0.9751872419594315	0.9214939166503051
90	9.050000000000006	0.9892252235195974	1.0377286272596096	1.085293164283497	0.9980850874271784	1.085293164283497	0.914339365490189	0.9900098747349627	0.9980850874271784	0.9900098747349627	0.927467296140267
91	9.149999999999995	0.9968922361720056	1.0357101638137842	1.0702995861542413	1.0075438064719935	1.0702995861542413	0.9566496880933725	1.0017388558559719	1.0075438064719935	1.0017388558559717	0.9410216575349617
92	9.250000000000002	1.0017975221786684	1.026483182974678	1.0489008657006578	1.0167003173544882	1.0489008657006578	0.9806303421118485	1.0069435021251532	1.0167003173544882	1.0069435021251532	0.9534352442285012
93	9.350000000000005	1.0065032966436829	1.0184686801635505	1.0285499126481563	1.025258877209128	1.0285499126481563	0.9946247007006732	1.0161804008490003	1.025258877209128	1.0161804008490003	0.9639368781462029
94	9.449999999999992	1.0121023168171421	1.0089920009527966	1.0136753262745788	1.0367222642699971	1.0136753262745788	0.9888859322603925	1.0242530507713388	1.0367222642699971	1.0242530507713388	0.9738696424801179
95	9.550000000000008	1.0154187471678744	1.000366705562114	1.0036404392176006	1.0442617970255936	1.0036404392176006	0.9770122539531906	1.033929935758058	1.0442617970255936	1.0339299357580578	0.9790798497886151
96	9.649999999999995	1.020266498233899	0.984367998821965	0.9998859540909611	1.0543270175029673	0.9998859540909611	0.9678731955665285	1.044931793474276	1.0543270175029673	1.044931793474276	0.9878642685122031
97	9.750000000000002	1.021812491025857	0.9659335994949518	0.9930271336405099	1.0620952866737348	0.9930271336405099	0.9552683180406965	1.052658683566122	1.0620952866737348	1.052658683566122	0.9913707776411554
98	9.850000000000005	1.0234428821065769	0.9541005756978983	0.9867081063059355	1.0670566615599577	0.9867081063059355	0.9516458319369105	1.0632660464273611	1.0670566615599577	1.063266046427361	0.9942888674168678
99	9.949999999999992	1.0228332370396145	0.9420737476970148	0.9876788161906761	1.067844218457426	0.9876788161906761	0.9545075781764393	1.063836731438768	1.067844218457426	1.063836731438768	0.9967238563573622
