# Supplementary material for: Full-cycle device-scale simulations of memory materials with a tailored atomic-cluster-expansion potential
Source: Nat Commun. 2025 Sep 30;16:8688. doi: 10.1038/s41467-025-63732-4 (PMC12484596; doi:10.1038/s41467-025-63732-4)
Supplement: Supplementary file 4 — Source Data [file 41467_2025_63732_MOESM4_ESM.zip › Figure S7/Figure S7b - ADF/adf_ace_023_300K.csv]

	angle	total	Sb	Te
0	0.0	0.0	0.0	0.0
1	0.5	0.0	0.0	0.0
2	1.0	0.0	0.0	0.0
3	1.5	0.0	0.0	0.0
4	2.0	0.0	0.0	0.0
5	2.5	0.0	0.0	0.0
6	3.0	0.0	0.0	0.0
7	3.5	0.0	0.0	0.0
8	4.0	0.0	0.0	0.0
9	4.5	0.0	0.0	0.0
10	5.0	0.0	0.0	0.0
11	5.5	0.0	0.0	0.0
12	6.0	0.0	0.0	0.0
13	6.5	0.0	0.0	0.0
14	7.0	0.0	0.0	0.0
15	7.5	0.0	0.0	0.0
16	8.0	0.0	0.0	0.0
17	8.5	0.0	0.0	0.0
18	9.0	0.0	0.0	0.0
19	9.5	0.0	0.0	0.0
20	10.0	0.0	0.0	0.0
21	10.5	0.0	0.0	0.0
22	11.0	0.0	0.0	0.0
23	11.5	0.0	0.0	0.0
24	12.0	0.0	0.0	0.0
25	12.5	0.0	0.0	0.0
26	13.0	0.0	0.0	0.0
27	13.5	0.0	0.0	0.0
28	14.0	0.0	0.0	0.0
29	14.5	0.0	0.0	0.0
30	15.0	0.0	0.0	0.0
31	15.5	0.0	0.0	0.0
32	16.0	0.0	0.0	0.0
33	16.5	0.0	0.0	0.0
34	17.0	0.0	0.0	0.0
35	17.5	0.0	0.0	0.0
36	18.0	0.0	0.0	0.0
37	18.5	0.0	0.0	0.0
38	19.0	0.0	0.0	0.0
39	19.5	0.0	0.0	0.0
40	20.0	0.0	0.0	0.0
41	20.5	0.0	0.0	0.0
42	21.0	0.0	0.0	0.0
43	21.5	0.0	0.0	0.0
44	22.0	0.0	0.0	0.0
45	22.5	0.0	0.0	0.0
46	23.0	0.0	0.0	0.0
47	23.5	0.0	0.0	0.0
48	24.0	0.0	0.0	0.0
49	24.5	0.0	0.0	0.0
50	25.0	0.0	0.0	0.0
51	25.5	0.0	0.0	0.0
52	26.0	0.0	0.0	0.0
53	26.5	0.0	0.0	0.0
54	27.0	0.0	0.0	0.0
55	27.5	0.0	0.0	0.0
56	28.0	0.0	0.0	0.0
57	28.5	0.0	0.0	0.0
58	29.0	0.0	0.0	0.0
59	29.5	0.0	0.0	0.0
60	30.0	0.0	0.0	0.0
61	30.5	0.0	0.0	0.0
62	31.0	0.0	0.0	0.0
63	31.5	0.0	0.0	0.0
64	32.0	0.0	0.0	0.0
65	32.5	0.0	0.0	0.0
66	33.0	0.0	0.0	0.0
67	33.5	0.0	0.0	0.0
68	34.0	0.0	0.0	0.0
69	34.5	0.0	0.0	0.0
70	35.0	0.0	0.0	0.0
71	35.5	0.0	0.0	0.0
72	36.0	0.0	0.0	0.0
73	36.5	0.0	0.0	0.0
74	37.0	0.0	0.0	0.0
75	37.5	0.0	0.0	0.0
76	38.0	0.0	0.0	0.0
77	38.5	0.0	0.0	0.0
78	39.0	0.0	0.0	0.0
79	39.5	0.0	0.0	0.0
80	40.0	0.0	0.0	0.0
81	40.5	0.0	0.0	0.0
82	41.0	0.0	0.0	0.0
83	41.5	0.0	0.0	0.0
84	42.0	0.0	0.0	0.0
85	42.5	0.0	0.0	0.0
86	43.0	0.0	0.0	0.0
87	43.5	0.0	0.0	0.0
88	44.0	0.0	0.0	0.0
89	44.5	0.0	0.0	0.0
90	45.0	0.0	0.0	0.0
91	45.5	0.0	0.0	0.0
92	46.0	0.0	0.0	0.0
93	46.5	0.0	0.0	0.0
94	47.0	0.0	0.0	0.0
95	47.5	0.0	0.0	0.0
96	48.0	0.0	0.0	0.0
97	48.5	0.0	0.0	0.0
98	49.0	0.0	0.0	0.0
99	49.5	0.0	0.0	0.0
100	50.0	0.0	0.0	0.0
101	50.5	0.0	0.0	0.0
102	51.0	0.0016666666666666666	0.0016666666666666666	0.0
103	51.5	0.003333333333333333	0.003333333333333333	0.0
104	52.0	0.008333333333333333	0.006666666666666666	0.0016666666666666666
105	52.5	0.005	0.003333333333333333	0.0016666666666666666
106	53.0	0.015	0.011666666666666665	0.003333333333333333
107	53.5	0.02333333333333333	0.013333333333333332	0.009999999999999998
108	54.0	0.02	0.008333333333333333	0.011666666666666665
109	54.5	0.05166666666666668	0.03499999999999999	0.016666666666666666
110	55.0	0.05166666666666668	0.02333333333333333	0.028333333333333332
111	55.5	0.06333333333333335	0.03666666666666666	0.02666666666666666
112	56.0	0.10500000000000004	0.065	0.039999999999999994
113	56.5	0.10833333333333331	0.04833333333333332	0.06000000000000002
114	57.0	0.11999999999999994	0.06833333333333334	0.051666666666666666
115	57.5	0.1583333333333333	0.09166666666666666	0.06666666666666668
116	58.0	0.14833333333333334	0.085	0.06333333333333335
117	58.5	0.17499999999999996	0.09166666666666666	0.08333333333333337
118	59.0	0.17333333333333323	0.11166666666666662	0.061666666666666696
119	59.5	0.17833333333333334	0.11166666666666668	0.0666666666666667
120	60.0	0.19166666666666665	0.11333333333333329	0.07833333333333335
121	60.5	0.20833333333333337	0.13666666666666663	0.07166666666666668
122	61.0	0.20333333333333337	0.13833333333333328	0.06500000000000002
123	61.5	0.2466666666666667	0.15499999999999994	0.09166666666666665
124	62.0	0.24500000000000008	0.15499999999999992	0.09000000000000002
125	62.5	0.26666666666666666	0.15666666666666662	0.10999999999999999
126	63.0	0.24666666666666676	0.16333333333333327	0.08333333333333336
127	63.5	0.23666666666666683	0.15166666666666662	0.085
128	64.0	0.285	0.18999999999999992	0.09499999999999999
129	64.5	0.28000000000000014	0.19000000000000003	0.08999999999999998
130	65.0	0.31000000000000016	0.21666666666666667	0.09333333333333334
131	65.5	0.3916666666666665	0.2733333333333333	0.11833333333333332
132	66.0	0.3450000000000001	0.22666666666666674	0.11833333333333329
133	66.5	0.43	0.3033333333333334	0.12666666666666665
134	67.0	0.38500000000000023	0.29833333333333345	0.08666666666666666
135	67.5	0.44666666666666677	0.3466666666666666	0.09999999999999996
136	68.0	0.47500000000000014	0.3633333333333335	0.11166666666666664
137	68.5	0.5616666666666666	0.44499999999999995	0.11666666666666665
138	69.0	0.6200000000000001	0.48833333333333306	0.13166666666666663
139	69.5	0.6899999999999998	0.525	0.16500000000000012
140	70.0	0.776666666666667	0.5800000000000002	0.19666666666666674
141	70.5	0.8633333333333334	0.65	0.21333333333333346
142	71.0	0.9166666666666667	0.6716666666666667	0.2450000000000001
143	71.5	1.081666666666667	0.8216666666666668	0.2600000000000002
144	72.0	1.2683333333333335	0.9066666666666664	0.3616666666666665
145	72.5	1.3966666666666665	0.945	0.45166666666666666
146	73.0	1.4933333333333332	1.0666666666666667	0.4266666666666667
147	73.5	1.8516666666666675	1.2783333333333338	0.5733333333333333
148	74.0	2.0466666666666673	1.3583333333333334	0.6883333333333335
149	74.5	2.2100000000000004	1.5049999999999997	0.7050000000000002
150	75.0	2.630000000000001	1.7849999999999997	0.8450000000000003
151	75.5	2.8766666666666665	1.905	0.9716666666666666
152	76.0	3.3150000000000004	2.211666666666667	1.1033333333333335
153	76.5	3.6650000000000005	2.3633333333333324	1.3016666666666663
154	77.0	4.341666666666667	2.7333333333333325	1.6083333333333325
155	77.5	4.744999999999999	3.0216666666666687	1.723333333333335
156	78.0	5.235	3.215	2.019999999999999
157	78.5	5.756666666666666	3.5466666666666664	2.209999999999999
158	79.0	6.471666666666668	4.138333333333335	2.3333333333333326
159	79.5	7.051666666666663	4.379999999999999	2.6716666666666673
160	80.0	7.903333333333335	4.926666666666666	2.9766666666666675
161	80.5	8.405	5.286666666666667	3.118333333333332
162	81.0	9.373333333333335	5.843333333333333	3.530000000000001
163	81.5	10.193333333333339	6.421666666666665	3.7716666666666674
164	82.0	11.075000000000003	6.889999999999999	4.184999999999999
165	82.5	11.851666666666667	7.325000000000002	4.526666666666667
166	83.0	12.689999999999998	8.04333333333333	4.646666666666667
167	83.5	13.551666666666671	8.416666666666666	5.135
168	84.0	14.251666666666663	8.955	5.296666666666669
169	84.5	15.351666666666663	9.758333333333336	5.593333333333334
170	85.0	16.14333333333333	10.356666666666666	5.786666666666667
171	85.5	16.83833333333333	10.829999999999998	6.008333333333333
172	86.0	17.086666666666666	10.913333333333334	6.173333333333333
173	86.5	18.308333333333334	11.773333333333328	6.535000000000001
174	87.0	19.06	12.329999999999993	6.730000000000001
175	87.5	19.303333333333338	12.583333333333337	6.720000000000002
176	88.0	20.071666666666665	12.923333333333337	7.148333333333335
177	88.5	20.48	13.436666666666662	7.043333333333336
178	89.0	20.435	13.303333333333327	7.131666666666669
179	89.5	20.625	13.446666666666665	7.178333333333334
180	90.0	21.333333333333343	14.173333333333336	7.16
181	90.5	21.03333333333333	13.825000000000005	7.208333333333332
182	91.0	20.57666666666666	13.541666666666675	7.034999999999999
183	91.5	20.225	13.371666666666663	6.853333333333333
184	92.0	20.279999999999994	13.511666666666663	6.768333333333334
185	92.5	19.609999999999996	13.24	6.37
186	93.0	19.37333333333333	12.986666666666661	6.386666666666664
187	93.5	18.769999999999992	12.65	6.119999999999999
188	94.0	18.43166666666666	12.451666666666668	5.979999999999999
189	94.5	18.024999999999995	12.081666666666667	5.943333333333333
190	95.0	17.368333333333336	11.649999999999999	5.718333333333331
191	95.5	16.500000000000007	11.205	5.295000000000001
192	96.0	16.226666666666667	10.971666666666666	5.254999999999999
193	96.5	15.313333333333334	10.288333333333332	5.025000000000001
194	97.0	14.655	9.933333333333334	4.721666666666665
195	97.5	14.051666666666675	9.496666666666664	4.555
196	98.0	13.240000000000002	8.990000000000004	4.250000000000001
197	98.5	12.871666666666668	8.595	4.276666666666665
198	99.0	12.263333333333327	8.22666666666667	4.036666666666668
199	99.5	11.571666666666665	7.655	3.9166666666666647
200	100.0	11.106666666666667	7.4033333333333315	3.7033333333333327
201	100.5	10.488333333333333	6.8616666666666655	3.6266666666666674
202	101.0	10.120000000000001	6.546666666666665	3.5733333333333333
203	101.5	9.583333333333332	6.11	3.473333333333335
204	102.0	9.07666666666667	5.868333333333335	3.208333333333334
205	102.5	8.636666666666667	5.428333333333335	3.208333333333334
206	103.0	8.053333333333335	4.971666666666668	3.081666666666666
207	103.5	7.926666666666669	4.883333333333335	3.043333333333334
208	104.0	7.344999999999998	4.569999999999999	2.775
209	104.5	7.03666666666667	4.31	2.7266666666666675
210	105.0	6.703333333333332	4.041666666666668	2.6616666666666657
211	105.5	6.384999999999999	3.748333333333333	2.6366666666666663
212	106.0	6.06666666666667	3.493333333333332	2.5733333333333333
213	106.5	5.493333333333334	3.1866666666666656	2.3066666666666675
214	107.0	5.246666666666666	2.8866666666666676	2.3600000000000003
215	107.5	5.036666666666665	2.7416666666666667	2.2949999999999995
216	108.0	4.6016666666666675	2.466666666666667	2.1350000000000002
217	108.5	4.4466666666666645	2.4033333333333333	2.043333333333334
218	109.0	4.093333333333333	2.1650000000000005	1.9283333333333335
219	109.5	3.989999999999999	1.981666666666667	2.0083333333333346
220	110.0	3.703333333333335	1.91	1.7933333333333337
221	110.5	3.5283333333333333	1.6516666666666675	1.8766666666666665
222	111.0	3.3066666666666666	1.6133333333333328	1.6933333333333322
223	111.5	3.0316666666666667	1.455	1.5766666666666669
224	112.0	2.8916666666666657	1.3983333333333328	1.4933333333333336
225	112.5	2.7016666666666658	1.2066666666666668	1.4950000000000008
226	113.0	2.515000000000001	1.0583333333333333	1.4566666666666672
227	113.5	2.4533333333333336	1.0400000000000005	1.4133333333333338
228	114.0	2.4266666666666663	1.0816666666666663	1.3449999999999995
229	114.5	2.2033333333333327	0.9116666666666666	1.2916666666666665
230	115.0	2.155	0.8683333333333336	1.2866666666666668
231	115.5	1.985	0.8116666666666665	1.1733333333333331
232	116.0	1.8466666666666673	0.7166666666666666	1.1300000000000001
233	116.5	1.8583333333333334	0.6966666666666664	1.1616666666666666
234	117.0	1.623333333333333	0.56	1.0633333333333335
235	117.5	1.7066666666666663	0.6099999999999998	1.0966666666666671
236	118.0	1.6449999999999994	0.6016666666666665	1.0433333333333328
237	118.5	1.5133333333333328	0.5383333333333332	0.975
238	119.0	1.48	0.5083333333333333	0.9716666666666665
239	119.5	1.3550000000000002	0.425	0.9300000000000002
240	120.0	1.2300000000000002	0.39166666666666666	0.8383333333333333
241	120.5	1.2166666666666663	0.42166666666666663	0.7950000000000002
242	121.0	1.165	0.37500000000000006	0.79
243	121.5	1.1066666666666671	0.325	0.7816666666666663
244	122.0	1.0316666666666667	0.3233333333333334	0.7083333333333335
245	122.5	0.9583333333333335	0.31999999999999995	0.6383333333333335
246	123.0	0.9333333333333331	0.27333333333333326	0.66
247	123.5	0.7900000000000003	0.24833333333333343	0.5416666666666669
248	124.0	0.8399999999999997	0.26833333333333337	0.5716666666666669
249	124.5	0.8133333333333335	0.26333333333333336	0.5499999999999997
250	125.0	0.8333333333333335	0.24166666666666664	0.5916666666666667
251	125.5	0.7750000000000001	0.21833333333333335	0.5566666666666668
252	126.0	0.7116666666666664	0.2366666666666667	0.4750000000000003
253	126.5	0.7233333333333336	0.21500000000000008	0.5083333333333333
254	127.0	0.6500000000000002	0.22166666666666665	0.4283333333333335
255	127.5	0.6433333333333333	0.19833333333333328	0.44499999999999995
256	128.0	0.6600000000000005	0.18666666666666665	0.47333333333333316
257	128.5	0.5650000000000001	0.1716666666666666	0.3933333333333332
258	129.0	0.5216666666666663	0.14833333333333332	0.37333333333333313
259	129.5	0.5650000000000001	0.19833333333333328	0.36666666666666636
260	130.0	0.5249999999999999	0.15333333333333327	0.3716666666666667
261	130.5	0.5483333333333333	0.15666666666666662	0.3916666666666665
262	131.0	0.5016666666666667	0.18166666666666667	0.32
263	131.5	0.5333333333333335	0.1733333333333333	0.36
264	132.0	0.5216666666666667	0.13833333333333328	0.3833333333333333
265	132.5	0.4816666666666668	0.17499999999999996	0.3066666666666667
266	133.0	0.445	0.1533333333333333	0.2916666666666669
267	133.5	0.4200000000000001	0.15833333333333333	0.26166666666666666
268	134.0	0.4183333333333333	0.1433333333333332	0.275
269	134.5	0.41833333333333356	0.15166666666666662	0.2666666666666666
270	135.0	0.49500000000000016	0.22499999999999998	0.2700000000000001
271	135.5	0.45500000000000024	0.17333333333333328	0.28166666666666673
272	136.0	0.43166666666666664	0.16166666666666665	0.27000000000000013
273	136.5	0.4049999999999998	0.165	0.24000000000000007
274	137.0	0.41333333333333333	0.17833333333333334	0.23500000000000004
275	137.5	0.4633333333333334	0.20000000000000004	0.2633333333333333
276	138.0	0.5033333333333334	0.20166666666666672	0.3016666666666667
277	138.5	0.4716666666666665	0.18166666666666673	0.2900000000000002
278	139.0	0.4350000000000002	0.1766666666666666	0.25833333333333347
279	139.5	0.41333333333333333	0.2033333333333333	0.2100000000000001
280	140.0	0.42000000000000015	0.195	0.225
281	140.5	0.45000000000000007	0.2266666666666667	0.22333333333333324
282	141.0	0.4083333333333335	0.19833333333333336	0.21
283	141.5	0.435	0.2166666666666667	0.21833333333333335
284	142.0	0.44166666666666676	0.24166666666666672	0.19999999999999993
285	142.5	0.4633333333333331	0.2350000000000001	0.2283333333333334
286	143.0	0.4600000000000001	0.26999999999999996	0.19000000000000003
287	143.5	0.5066666666666666	0.2866666666666665	0.21999999999999997
288	144.0	0.48833333333333334	0.29833333333333334	0.19000000000000003
289	144.5	0.4699999999999999	0.29333333333333333	0.17666666666666664
290	145.0	0.5199999999999999	0.31500000000000006	0.205
291	145.5	0.53	0.3433333333333332	0.18666666666666668
292	146.0	0.5349999999999999	0.34166666666666656	0.19333333333333336
293	146.5	0.5466666666666663	0.34166666666666656	0.20500000000000004
294	147.0	0.593333333333333	0.3966666666666668	0.19666666666666666
295	147.5	0.5983333333333334	0.4183333333333335	0.17999999999999994
296	148.0	0.5933333333333335	0.41333333333333333	0.18
297	148.5	0.673333333333333	0.4766666666666665	0.1966666666666667
298	149.0	0.6316666666666666	0.44500000000000023	0.18666666666666668
299	149.5	0.6533333333333334	0.45166666666666655	0.2016666666666666
300	150.0	0.7099999999999997	0.5133333333333334	0.1966666666666667
301	150.5	0.8150000000000004	0.6533333333333333	0.16166666666666665
302	151.0	0.7883333333333333	0.6000000000000001	0.1883333333333333
303	151.5	0.8733333333333333	0.6650000000000003	0.20833333333333337
304	152.0	0.8616666666666667	0.6733333333333336	0.18833333333333332
305	152.5	0.8799999999999994	0.7	0.17999999999999994
306	153.0	0.9233333333333333	0.7083333333333335	0.21500000000000002
307	153.5	0.886666666666667	0.7200000000000002	0.16666666666666663
308	154.0	1.0799999999999996	0.8783333333333332	0.20166666666666663
309	154.5	1.0200000000000002	0.8550000000000004	0.16499999999999995
310	155.0	1.068333333333333	0.8766666666666667	0.19166666666666676
311	155.5	1.0799999999999998	0.9116666666666664	0.16833333333333328
312	156.0	1.208333333333334	1.015	0.19333333333333325
313	156.5	1.2683333333333335	1.0283333333333333	0.24000000000000005
314	157.0	1.2349999999999999	1.0833333333333333	0.15166666666666662
315	157.5	1.28	1.0833333333333328	0.1966666666666667
316	158.0	1.3699999999999997	1.1833333333333331	0.18666666666666656
317	158.5	1.4683333333333326	1.28	0.18833333333333335
318	159.0	1.508333333333334	1.3016666666666674	0.20666666666666667
319	159.5	1.5199999999999998	1.316666666666667	0.20333333333333342
320	160.0	1.51	1.2866666666666666	0.22333333333333333
321	160.5	1.5366666666666668	1.3566666666666665	0.18000000000000005
322	161.0	1.6333333333333337	1.4266666666666663	0.20666666666666675
323	161.5	1.651666666666667	1.4083333333333337	0.24333333333333335
324	162.0	1.6749999999999998	1.488333333333333	0.1866666666666667
325	162.5	1.778333333333334	1.558333333333334	0.22
326	163.0	1.7516666666666674	1.5466666666666669	0.205
327	163.5	1.8450000000000002	1.6033333333333326	0.24166666666666672
328	164.0	1.713333333333333	1.5049999999999997	0.2083333333333333
329	164.5	1.8516666666666666	1.675	0.1766666666666666
330	165.0	1.8549999999999995	1.633333333333333	0.22166666666666665
331	165.5	1.9583333333333337	1.7449999999999997	0.21333333333333335
332	166.0	1.9400000000000008	1.7166666666666666	0.22333333333333324
333	166.5	1.903333333333333	1.7	0.20333333333333337
334	167.0	1.8683333333333332	1.6866666666666663	0.18166666666666664
335	167.5	1.9483333333333328	1.775	0.17333333333333328
336	168.0	1.915000000000001	1.7066666666666663	0.2083333333333333
337	168.5	1.8866666666666665	1.6983333333333335	0.18833333333333319
338	169.0	1.9416666666666662	1.7650000000000003	0.17666666666666658
339	169.5	1.8449999999999995	1.7016666666666662	0.14333333333333328
340	170.0	1.8099999999999996	1.6583333333333325	0.15166666666666667
341	170.5	1.806666666666667	1.6516666666666666	0.1549999999999999
342	171.0	1.7583333333333329	1.6149999999999993	0.14333333333333326
343	171.5	1.7116666666666667	1.5800000000000005	0.1316666666666666
344	172.0	1.6366666666666665	1.5016666666666665	0.13499999999999998
345	172.5	1.5766666666666662	1.421666666666667	0.15499999999999992
346	173.0	1.4883333333333335	1.3666666666666665	0.12166666666666663
347	173.5	1.4283333333333332	1.29	0.13833333333333328
348	174.0	1.3133333333333328	1.2033333333333334	0.10999999999999996
349	174.5	1.22	1.1166666666666665	0.10333333333333333
350	175.0	1.113333333333333	1.0150000000000001	0.09833333333333334
351	175.5	1.0566666666666666	0.985	0.0716666666666667
352	176.0	1.0133333333333334	0.9350000000000003	0.07833333333333335
353	176.5	0.8300000000000004	0.771666666666667	0.05833333333333333
354	177.0	0.695	0.6466666666666668	0.04833333333333334
355	177.5	0.545	0.5133333333333332	0.031666666666666655
356	178.0	0.4050000000000001	0.37	0.034999999999999996
357	178.5	0.30166666666666675	0.28666666666666674	0.015
358	179.0	0.22500000000000006	0.20499999999999993	0.02
359	179.5	0.04999999999999999	0.04666666666666667	0.003333333333333333
