# Supplementary material for: Full-cycle device-scale simulations of memory materials with a tailored atomic-cluster-expansion potential
Source: Nat Commun. 2025 Sep 30;16:8688. doi: 10.1038/s41467-025-63732-4 (PMC12484596; doi:10.1038/s41467-025-63732-4)
Supplement: Supplementary file 4 — Source Data [file 41467_2025_63732_MOESM4_ESM.zip › Figure S7/Figure S7b - ADF/adf_ace_101_300K.csv]

	angle	total	Ge	Te
0	0.0	0.0	0.0	0.0
1	0.5	0.0	0.0	0.0
2	1.0	0.0	0.0	0.0
3	1.5	0.0	0.0	0.0
4	2.0	0.0	0.0	0.0
5	2.5	0.0	0.0	0.0
6	3.0	0.0	0.0	0.0
7	3.5	0.0	0.0	0.0
8	4.0	0.0	0.0	0.0
9	4.5	0.0	0.0	0.0
10	5.0	0.0	0.0	0.0
11	5.5	0.0	0.0	0.0
12	6.0	0.0	0.0	0.0
13	6.5	0.0	0.0	0.0
14	7.0	0.0	0.0	0.0
15	7.5	0.0	0.0	0.0
16	8.0	0.0	0.0	0.0
17	8.5	0.0	0.0	0.0
18	9.0	0.0	0.0	0.0
19	9.5	0.0	0.0	0.0
20	10.0	0.0	0.0	0.0
21	10.5	0.0	0.0	0.0
22	11.0	0.0	0.0	0.0
23	11.5	0.0	0.0	0.0
24	12.0	0.0	0.0	0.0
25	12.5	0.0	0.0	0.0
26	13.0	0.0	0.0	0.0
27	13.5	0.0	0.0	0.0
28	14.0	0.0	0.0	0.0
29	14.5	0.0	0.0	0.0
30	15.0	0.0	0.0	0.0
31	15.5	0.0	0.0	0.0
32	16.0	0.0	0.0	0.0
33	16.5	0.0	0.0	0.0
34	17.0	0.0	0.0	0.0
35	17.5	0.0	0.0	0.0
36	18.0	0.0	0.0	0.0
37	18.5	0.0	0.0	0.0
38	19.0	0.0	0.0	0.0
39	19.5	0.0	0.0	0.0
40	20.0	0.0	0.0	0.0
41	20.5	0.0	0.0	0.0
42	21.0	0.0	0.0	0.0
43	21.5	0.0	0.0	0.0
44	22.0	0.0	0.0	0.0
45	22.5	0.0	0.0	0.0
46	23.0	0.0	0.0	0.0
47	23.5	0.0	0.0	0.0
48	24.0	0.0	0.0	0.0
49	24.5	0.0	0.0	0.0
50	25.0	0.0	0.0	0.0
51	25.5	0.0	0.0	0.0
52	26.0	0.0	0.0	0.0
53	26.5	0.0	0.0	0.0
54	27.0	0.0	0.0	0.0
55	27.5	0.0	0.0	0.0
56	28.0	0.0	0.0	0.0
57	28.5	0.0	0.0	0.0
58	29.0	0.0	0.0	0.0
59	29.5	0.0	0.0	0.0
60	30.0	0.0	0.0	0.0
61	30.5	0.0	0.0	0.0
62	31.0	0.0	0.0	0.0
63	31.5	0.0	0.0	0.0
64	32.0	0.0	0.0	0.0
65	32.5	0.0	0.0	0.0
66	33.0	0.0	0.0	0.0
67	33.5	0.0	0.0	0.0
68	34.0	0.0	0.0	0.0
69	34.5	0.0	0.0	0.0
70	35.0	0.0	0.0	0.0
71	35.5	0.0	0.0	0.0
72	36.0	0.0	0.0	0.0
73	36.5	0.0	0.0	0.0
74	37.0	0.0	0.0	0.0
75	37.5	0.0	0.0	0.0
76	38.0	0.0	0.0	0.0
77	38.5	0.0	0.0	0.0
78	39.0	0.0	0.0	0.0
79	39.5	0.0	0.0	0.0
80	40.0	0.0	0.0	0.0
81	40.5	0.0	0.0	0.0
82	41.0	0.0	0.0	0.0
83	41.5	0.0	0.0	0.0
84	42.0	0.0	0.0	0.0
85	42.5	0.0	0.0	0.0
86	43.0	0.0	0.0	0.0
87	43.5	0.0	0.0	0.0
88	44.0	0.0	0.0	0.0
89	44.5	0.0	0.0	0.0
90	45.0	0.0	0.0	0.0
91	45.5	0.0	0.0	0.0
92	46.0	0.0	0.0	0.0
93	46.5	0.0	0.0	0.0
94	47.0	0.003333333333333333	0.0	0.003333333333333333
95	47.5	0.003333333333333333	0.0016666666666666666	0.0016666666666666666
96	48.0	0.005	0.0016666666666666666	0.003333333333333333
97	48.5	0.009999999999999998	0.003333333333333333	0.006666666666666666
98	49.0	0.01	0.0016666666666666666	0.008333333333333333
99	49.5	0.018333333333333333	0.0	0.018333333333333333
100	50.0	0.03999999999999999	0.008333333333333333	0.03166666666666666
101	50.5	0.06166666666666667	0.018333333333333333	0.04333333333333333
102	51.0	0.08833333333333336	0.02666666666666666	0.0616666666666667
103	51.5	0.10833333333333328	0.048333333333333346	0.06000000000000001
104	52.0	0.14833333333333332	0.065	0.08333333333333334
105	52.5	0.15833333333333327	0.07166666666666668	0.08666666666666664
106	53.0	0.24500000000000002	0.11833333333333326	0.12666666666666662
107	53.5	0.30000000000000004	0.1616666666666666	0.13833333333333328
108	54.0	0.34	0.19333333333333336	0.1466666666666666
109	54.5	0.35333333333333333	0.2033333333333333	0.14999999999999994
110	55.0	0.4283333333333335	0.295	0.13333333333333328
111	55.5	0.5383333333333332	0.3516666666666668	0.18666666666666668
112	56.0	0.5483333333333332	0.36666666666666664	0.18166666666666675
113	56.5	0.5583333333333332	0.37833333333333335	0.17999999999999994
114	57.0	0.5983333333333334	0.42499999999999993	0.17333333333333337
115	57.5	0.5866666666666668	0.39499999999999974	0.1916666666666667
116	58.0	0.6649999999999998	0.4416666666666666	0.22333333333333338
117	58.5	0.6916666666666663	0.49	0.2016666666666666
118	59.0	0.7	0.475	0.22500000000000003
119	59.5	0.6483333333333331	0.445	0.2033333333333333
120	60.0	0.6916666666666664	0.4716666666666665	0.22000000000000003
121	60.5	0.7350000000000003	0.4983333333333334	0.23666666666666664
122	61.0	0.7183333333333336	0.4516666666666667	0.2666666666666668
123	61.5	0.748333333333333	0.4816666666666665	0.2666666666666667
124	62.0	0.7366666666666665	0.4566666666666667	0.27999999999999997
125	62.5	0.8133333333333332	0.4766666666666668	0.33666666666666656
126	63.0	0.8116666666666668	0.4883333333333331	0.32333333333333336
127	63.5	0.8683333333333333	0.5249999999999998	0.34333333333333343
128	64.0	0.8833333333333333	0.49166666666666686	0.39166666666666655
129	64.5	1.005	0.5950000000000002	0.4100000000000001
130	65.0	0.9916666666666668	0.5783333333333335	0.41333333333333333
131	65.5	1.1683333333333334	0.6933333333333332	0.47500000000000014
132	66.0	1.2283333333333335	0.6400000000000001	0.5883333333333334
133	66.5	1.238333333333333	0.6400000000000001	0.5983333333333333
134	67.0	1.406666666666667	0.7549999999999997	0.6516666666666668
135	67.5	1.498333333333334	0.7999999999999998	0.6983333333333335
136	68.0	1.5866666666666671	0.7116666666666667	0.8750000000000001
137	68.5	1.7883333333333322	0.8716666666666665	0.9166666666666664
138	69.0	2.015	0.8933333333333334	1.1216666666666661
139	69.5	2.1133333333333337	0.9333333333333335	1.18
140	70.0	2.3333333333333335	1.0166666666666664	1.3166666666666667
141	70.5	2.616666666666666	1.1850000000000003	1.4316666666666666
142	71.0	2.881666666666665	1.2333333333333334	1.6483333333333328
143	71.5	3.1066666666666674	1.315	1.7916666666666663
144	72.0	3.3266666666666653	1.2949999999999995	2.0316666666666663
145	72.5	3.798333333333332	1.5433333333333334	2.255000000000001
146	73.0	3.9716666666666662	1.5399999999999998	2.4316666666666653
147	73.5	4.378333333333333	1.7366666666666668	2.641666666666666
148	74.0	4.923333333333333	1.8866666666666665	3.036666666666668
149	74.5	5.213333333333335	2.061666666666666	3.1516666666666664
150	75.0	5.666666666666665	2.2433333333333336	3.4233333333333347
151	75.5	6.196666666666666	2.436666666666667	3.7599999999999976
152	76.0	6.666666666666666	2.626666666666665	4.04
153	76.5	7.058333333333336	2.8100000000000005	4.248333333333334
154	77.0	7.79833333333333	3.0749999999999993	4.723333333333334
155	77.5	8.695000000000002	3.4400000000000017	5.254999999999998
156	78.0	9.020000000000001	3.5866666666666687	5.433333333333333
157	78.5	9.636666666666665	3.8933333333333326	5.743333333333331
158	79.0	10.526666666666666	4.2150000000000025	6.311666666666667
159	79.5	11.413333333333329	4.713333333333332	6.699999999999997
160	80.0	11.973333333333334	5.054999999999999	6.918333333333333
161	80.5	13.230000000000002	5.649999999999997	7.58
162	81.0	13.863333333333333	5.93	7.933333333333334
163	81.5	14.713333333333333	6.493333333333337	8.22
164	82.0	15.225000000000001	6.853333333333335	8.371666666666671
165	82.5	16.24499999999999	7.585	8.660000000000002
166	83.0	17.18	8.089999999999998	9.089999999999998
167	83.5	18.02	8.664999999999996	9.354999999999997
168	84.0	18.703333333333337	9.15	9.553333333333333
169	84.5	19.555000000000003	9.933333333333335	9.621666666666666
170	85.0	20.37666666666667	10.734999999999996	9.641666666666666
171	85.5	21.380000000000006	11.309999999999995	10.07
172	86.0	22.07999999999999	11.945	10.134999999999998
173	86.5	22.594999999999995	12.500000000000002	10.095
174	87.0	23.133333333333336	13.280000000000003	9.85333333333333
175	87.5	23.569999999999997	13.695	9.874999999999996
176	88.0	24.274999999999988	14.335000000000004	9.939999999999996
177	88.5	24.661666666666665	14.983333333333324	9.678333333333335
178	89.0	25.22166666666667	15.67666666666666	9.544999999999998
179	89.5	25.176666666666662	16.1	9.07666666666667
180	90.0	25.33166666666666	16.361666666666665	8.97
181	90.5	25.82666666666668	16.82833333333333	8.998333333333333
182	91.0	25.715	16.97500000000001	8.74
183	91.5	25.611666666666657	17.118333333333343	8.493333333333334
184	92.0	25.776666666666664	17.551666666666662	8.224999999999998
185	92.5	25.33166666666666	17.283333333333328	8.048333333333336
186	93.0	25.453333333333333	17.736666666666665	7.716666666666664
187	93.5	25.17000000000001	17.72	7.450000000000002
188	94.0	25.145000000000003	17.865000000000006	7.280000000000001
189	94.5	24.241666666666664	17.329999999999995	6.911666666666665
190	95.0	23.911666666666676	17.15333333333334	6.75833333333333
191	95.5	23.63333333333333	17.126666666666665	6.506666666666671
192	96.0	23.206666666666663	16.72166666666667	6.485000000000001
193	96.5	22.849999999999994	16.52833333333333	6.321666666666667
194	97.0	22.34833333333333	16.194999999999997	6.153333333333335
195	97.5	21.570000000000004	15.708333333333332	5.861666666666666
196	98.0	21.37833333333333	15.553333333333335	5.825
197	98.5	20.666666666666664	15.046666666666665	5.62
198	99.0	19.92833333333333	14.52833333333333	5.399999999999999
199	99.5	19.110000000000003	13.779999999999998	5.33
200	100.0	18.621666666666663	13.494999999999997	5.126666666666665
201	100.5	18.125	12.979999999999997	5.145000000000001
202	101.0	17.50166666666666	12.570000000000004	4.931666666666666
203	101.5	17.066666666666674	12.155000000000008	4.911666666666666
204	102.0	16.016666666666666	11.366666666666667	4.649999999999999
205	102.5	15.928333333333336	11.345000000000002	4.583333333333334
206	103.0	15.134999999999993	10.590000000000002	4.544999999999999
207	103.5	14.731666666666658	10.191666666666668	4.540000000000001
208	104.0	14.169999999999998	9.973333333333334	4.196666666666667
209	104.5	13.638333333333332	9.518333333333334	4.12
210	105.0	13.228333333333335	9.188333333333329	4.04
211	105.5	12.686666666666666	8.556666666666668	4.130000000000001
212	106.0	12.281666666666663	8.350000000000005	3.9316666666666675
213	106.5	11.918333333333335	8.088333333333336	3.8299999999999987
214	107.0	11.561666666666662	7.7349999999999985	3.8266666666666667
215	107.5	10.928333333333333	7.263333333333334	3.665
216	108.0	10.588333333333328	6.871666666666669	3.716666666666668
217	108.5	10.191666666666666	6.696666666666667	3.495000000000001
218	109.0	10.198333333333334	6.643333333333334	3.5549999999999993
219	109.5	9.784999999999998	6.368333333333334	3.4166666666666656
220	110.0	9.475000000000001	6.098333333333336	3.376666666666667
221	110.5	8.901666666666666	5.661666666666669	3.24
222	111.0	8.71	5.433333333333333	3.2766666666666664
223	111.5	8.639999999999997	5.443333333333335	3.196666666666668
224	112.0	8.115000000000004	5.0183333333333335	3.0966666666666676
225	112.5	8.161666666666669	4.991666666666667	3.1700000000000004
226	113.0	7.444999999999997	4.636666666666665	2.808333333333333
227	113.5	7.34	4.49	2.85
228	114.0	7.226666666666671	4.405000000000002	2.821666666666666
229	114.5	6.980000000000003	4.128333333333334	2.851666666666668
230	115.0	6.665	3.9883333333333337	2.6766666666666676
231	115.5	6.503333333333336	3.826666666666666	2.6766666666666667
232	116.0	6.446666666666667	3.8116666666666674	2.635
233	116.5	6.163333333333334	3.6216666666666657	2.5416666666666656
234	117.0	5.701666666666669	3.411666666666666	2.2899999999999987
235	117.5	5.561666666666667	3.221666666666666	2.339999999999999
236	118.0	5.616666666666666	3.155	2.4616666666666664
237	118.5	5.376666666666669	3.103333333333333	2.273333333333333
238	119.0	5.133333333333334	2.9300000000000006	2.2033333333333327
239	119.5	5.041666666666666	2.8450000000000006	2.1966666666666685
240	120.0	4.9433333333333325	2.8549999999999986	2.0883333333333334
241	120.5	4.840000000000001	2.675000000000001	2.1650000000000005
242	121.0	4.755	2.675	2.0799999999999996
243	121.5	4.681666666666667	2.673333333333334	2.0083333333333333
244	122.0	4.341666666666666	2.4766666666666675	1.8650000000000009
245	122.5	4.268333333333332	2.385	1.8833333333333337
246	123.0	4.1833333333333345	2.4016666666666673	1.781666666666667
247	123.5	4.054999999999999	2.3900000000000006	1.6649999999999998
248	124.0	4.098333333333333	2.341666666666667	1.7566666666666668
249	124.5	3.886666666666666	2.163333333333334	1.723333333333333
250	125.0	3.800000000000001	2.1633333333333344	1.6366666666666665
251	125.5	3.7383333333333315	2.086666666666667	1.6516666666666668
252	126.0	3.6000000000000005	1.9966666666666668	1.603333333333333
253	126.5	3.490000000000001	1.9766666666666668	1.5133333333333334
254	127.0	3.42	1.9183333333333328	1.5016666666666663
255	127.5	3.333333333333333	1.955000000000001	1.3783333333333336
256	128.0	3.2183333333333333	1.7766666666666666	1.4416666666666667
257	128.5	3.1533333333333333	1.7566666666666675	1.3966666666666672
258	129.0	3.131666666666667	1.768333333333333	1.3633333333333337
259	129.5	3.285	1.8716666666666657	1.4133333333333329
260	130.0	3.085	1.7283333333333335	1.356666666666667
261	130.5	2.9800000000000004	1.6949999999999994	1.2849999999999997
262	131.0	2.988333333333332	1.7483333333333337	1.2400000000000004
263	131.5	2.846666666666668	1.6283333333333334	1.2183333333333335
264	132.0	2.883333333333334	1.6733333333333333	1.2099999999999997
265	132.5	2.891666666666666	1.6833333333333331	1.208333333333334
266	133.0	2.7849999999999993	1.588333333333333	1.1966666666666663
267	133.5	2.673333333333332	1.5599999999999996	1.113333333333333
268	134.0	2.7399999999999993	1.6433333333333338	1.0966666666666658
269	134.5	2.536666666666667	1.4799999999999998	1.0566666666666666
270	135.0	2.7283333333333344	1.5600000000000012	1.1683333333333334
271	135.5	2.3566666666666665	1.3983333333333332	0.9583333333333336
272	136.0	2.4549999999999996	1.4483333333333326	1.0066666666666664
273	136.5	2.488333333333333	1.4816666666666665	1.0066666666666668
274	137.0	2.5616666666666656	1.5416666666666665	1.0200000000000002
275	137.5	2.463333333333334	1.5116666666666665	0.9516666666666667
276	138.0	2.436666666666666	1.423333333333334	1.0133333333333336
277	138.5	2.2933333333333334	1.4366666666666668	0.856666666666667
278	139.0	2.246666666666666	1.3933333333333335	0.8533333333333332
279	139.5	2.3566666666666656	1.4599999999999995	0.8966666666666666
280	140.0	2.4200000000000013	1.5550000000000006	0.865
281	140.5	2.215	1.3850000000000007	0.83
282	141.0	2.185000000000001	1.3316666666666668	0.8533333333333336
283	141.5	2.295	1.4216666666666669	0.8733333333333334
284	142.0	2.2699999999999996	1.4583333333333335	0.8116666666666668
285	142.5	2.2750000000000004	1.4733333333333336	0.8016666666666669
286	143.0	2.288333333333334	1.4649999999999996	0.8233333333333335
287	143.5	2.320000000000001	1.516666666666667	0.8033333333333336
288	144.0	2.175	1.4366666666666672	0.7383333333333333
289	144.5	2.181666666666666	1.4150000000000005	0.7666666666666667
290	145.0	2.1566666666666667	1.383333333333333	0.7733333333333331
291	145.5	2.1066666666666665	1.3883333333333332	0.7183333333333333
292	146.0	2.175	1.408333333333334	0.7666666666666668
293	146.5	2.158333333333333	1.4116666666666666	0.7466666666666667
294	147.0	2.181666666666666	1.4349999999999992	0.7466666666666667
295	147.5	2.1266666666666665	1.3733333333333337	0.7533333333333335
296	148.0	2.0483333333333333	1.3650000000000007	0.6833333333333335
297	148.5	2.2883333333333336	1.535	0.7533333333333334
298	149.0	2.1600000000000006	1.4883333333333326	0.6716666666666665
299	149.5	2.288333333333334	1.5966666666666671	0.6916666666666665
300	150.0	2.1983333333333337	1.5149999999999995	0.6833333333333332
301	150.5	2.271666666666667	1.5666666666666669	0.705
302	151.0	2.173333333333333	1.5349999999999997	0.6383333333333335
303	151.5	2.1716666666666664	1.4699999999999998	0.7016666666666661
304	152.0	2.1666666666666656	1.53	0.6366666666666664
305	152.5	2.2566666666666673	1.626666666666667	0.6299999999999999
306	153.0	2.1750000000000007	1.5716666666666668	0.6033333333333334
307	153.5	2.275000000000001	1.6616666666666668	0.6133333333333335
308	154.0	2.2616666666666663	1.5983333333333336	0.663333333333333
309	154.5	2.2716666666666665	1.636666666666667	0.6350000000000003
310	155.0	2.313333333333334	1.6766666666666672	0.6366666666666666
311	155.5	2.3766666666666656	1.746666666666666	0.6300000000000001
312	156.0	2.246666666666666	1.6516666666666666	0.595
313	156.5	2.2833333333333337	1.6583333333333328	0.6250000000000002
314	157.0	2.3383333333333334	1.73	0.6083333333333333
315	157.5	2.416666666666667	1.7849999999999995	0.6316666666666667
316	158.0	2.345	1.7333333333333323	0.6116666666666668
317	158.5	2.305000000000001	1.743333333333333	0.5616666666666666
318	159.0	2.443333333333334	1.8350000000000002	0.6083333333333334
319	159.5	2.38	1.7833333333333325	0.5966666666666667
320	160.0	2.5683333333333334	1.9266666666666672	0.6416666666666667
321	160.5	2.41	1.8216666666666663	0.5883333333333332
322	161.0	2.5616666666666674	1.9800000000000002	0.5816666666666667
323	161.5	2.506666666666666	1.9083333333333328	0.5983333333333336
324	162.0	2.566666666666667	1.9499999999999997	0.6166666666666665
325	162.5	2.5149999999999992	1.9300000000000004	0.585
326	163.0	2.5766666666666667	1.9683333333333335	0.6083333333333332
327	163.5	2.5683333333333334	1.9483333333333324	0.6200000000000001
328	164.0	2.436666666666667	1.888333333333334	0.5483333333333333
329	164.5	2.4450000000000003	1.893333333333333	0.5516666666666665
330	165.0	2.548333333333333	1.9483333333333326	0.6000000000000001
331	165.5	2.5016666666666665	1.9700000000000002	0.5316666666666667
332	166.0	2.503333333333333	1.9249999999999998	0.5783333333333335
333	166.5	2.516666666666667	2.036666666666666	0.48
334	167.0	2.4399999999999995	1.878333333333333	0.5616666666666668
335	167.5	2.3616666666666672	1.7566666666666668	0.605
336	168.0	2.288333333333334	1.778333333333333	0.5099999999999999
337	168.5	2.396666666666667	1.8733333333333326	0.5233333333333331
338	169.0	2.2666666666666653	1.791666666666666	0.4750000000000001
339	169.5	2.315	1.778333333333333	0.5366666666666667
340	170.0	2.293333333333333	1.808333333333333	0.4849999999999999
341	170.5	2.1916666666666655	1.7450000000000003	0.4466666666666665
342	171.0	2.005	1.6	0.4050000000000001
343	171.5	1.961666666666666	1.5300000000000002	0.4316666666666666
344	172.0	1.9583333333333328	1.5566666666666666	0.40166666666666684
345	172.5	1.8033333333333335	1.4266666666666663	0.37666666666666676
346	173.0	1.8150000000000004	1.4366666666666672	0.3783333333333332
347	173.5	1.6833333333333327	1.2966666666666662	0.38666666666666666
348	174.0	1.4950000000000003	1.2233333333333334	0.27166666666666667
349	174.5	1.4766666666666668	1.2033333333333334	0.27333333333333343
350	175.0	1.3083333333333331	1.0416666666666667	0.26666666666666666
351	175.5	1.2749999999999995	1.0433333333333332	0.2316666666666667
352	176.0	1.06	0.8916666666666664	0.1683333333333334
353	176.5	0.9966666666666667	0.7949999999999998	0.20166666666666672
354	177.0	0.8416666666666667	0.6733333333333336	0.16833333333333325
355	177.5	0.6216666666666668	0.4799999999999999	0.1416666666666666
356	178.0	0.5233333333333333	0.4283333333333331	0.095
357	178.5	0.36333333333333323	0.2666666666666668	0.09666666666666669
358	179.0	0.22666666666666666	0.17166666666666658	0.05499999999999999
359	179.5	0.07000000000000003	0.058333333333333355	0.011666666666666665
