# Supplementary material for: Full-cycle device-scale simulations of memory materials with a tailored atomic-cluster-expansion potential
Source: Nat Commun. 2025 Sep 30;16:8688. doi: 10.1038/s41467-025-63732-4 (PMC12484596; doi:10.1038/s41467-025-63732-4)
Supplement: Supplementary file 4 — Source Data [file 41467_2025_63732_MOESM4_ESM.zip › Figure S7/Figure S7b - ADF/adf_ace_124_300K.csv]

	angle	total	Ge	Sb	Te
0	0.0	0.0	0.0	0.0	0.0
1	0.5	0.0	0.0	0.0	0.0
2	1.0	0.0	0.0	0.0	0.0
3	1.5	0.0	0.0	0.0	0.0
4	2.0	0.0	0.0	0.0	0.0
5	2.5	0.0	0.0	0.0	0.0
6	3.0	0.0	0.0	0.0	0.0
7	3.5	0.0	0.0	0.0	0.0
8	4.0	0.0	0.0	0.0	0.0
9	4.5	0.0	0.0	0.0	0.0
10	5.0	0.0	0.0	0.0	0.0
11	5.5	0.0	0.0	0.0	0.0
12	6.0	0.0	0.0	0.0	0.0
13	6.5	0.0	0.0	0.0	0.0
14	7.0	0.0	0.0	0.0	0.0
15	7.5	0.0	0.0	0.0	0.0
16	8.0	0.0	0.0	0.0	0.0
17	8.5	0.0	0.0	0.0	0.0
18	9.0	0.0	0.0	0.0	0.0
19	9.5	0.0	0.0	0.0	0.0
20	10.0	0.0	0.0	0.0	0.0
21	10.5	0.0	0.0	0.0	0.0
22	11.0	0.0	0.0	0.0	0.0
23	11.5	0.0	0.0	0.0	0.0
24	12.0	0.0	0.0	0.0	0.0
25	12.5	0.0	0.0	0.0	0.0
26	13.0	0.0	0.0	0.0	0.0
27	13.5	0.0	0.0	0.0	0.0
28	14.0	0.0	0.0	0.0	0.0
29	14.5	0.0	0.0	0.0	0.0
30	15.0	0.0	0.0	0.0	0.0
31	15.5	0.0	0.0	0.0	0.0
32	16.0	0.0	0.0	0.0	0.0
33	16.5	0.0	0.0	0.0	0.0
34	17.0	0.0	0.0	0.0	0.0
35	17.5	0.0	0.0	0.0	0.0
36	18.0	0.0	0.0	0.0	0.0
37	18.5	0.0	0.0	0.0	0.0
38	19.0	0.0	0.0	0.0	0.0
39	19.5	0.0	0.0	0.0	0.0
40	20.0	0.0	0.0	0.0	0.0
41	20.5	0.0	0.0	0.0	0.0
42	21.0	0.0	0.0	0.0	0.0
43	21.5	0.0	0.0	0.0	0.0
44	22.0	0.0	0.0	0.0	0.0
45	22.5	0.0	0.0	0.0	0.0
46	23.0	0.0	0.0	0.0	0.0
47	23.5	0.0	0.0	0.0	0.0
48	24.0	0.0	0.0	0.0	0.0
49	24.5	0.0	0.0	0.0	0.0
50	25.0	0.0	0.0	0.0	0.0
51	25.5	0.0	0.0	0.0	0.0
52	26.0	0.0	0.0	0.0	0.0
53	26.5	0.0	0.0	0.0	0.0
54	27.0	0.0	0.0	0.0	0.0
55	27.5	0.0	0.0	0.0	0.0
56	28.0	0.0	0.0	0.0	0.0
57	28.5	0.0	0.0	0.0	0.0
58	29.0	0.0	0.0	0.0	0.0
59	29.5	0.0	0.0	0.0	0.0
60	30.0	0.0	0.0	0.0	0.0
61	30.5	0.0	0.0	0.0	0.0
62	31.0	0.0	0.0	0.0	0.0
63	31.5	0.0	0.0	0.0	0.0
64	32.0	0.0	0.0	0.0	0.0
65	32.5	0.0	0.0	0.0	0.0
66	33.0	0.0	0.0	0.0	0.0
67	33.5	0.0	0.0	0.0	0.0
68	34.0	0.0	0.0	0.0	0.0
69	34.5	0.0	0.0	0.0	0.0
70	35.0	0.0	0.0	0.0	0.0
71	35.5	0.0	0.0	0.0	0.0
72	36.0	0.0	0.0	0.0	0.0
73	36.5	0.0	0.0	0.0	0.0
74	37.0	0.0	0.0	0.0	0.0
75	37.5	0.0	0.0	0.0	0.0
76	38.0	0.0	0.0	0.0	0.0
77	38.5	0.0	0.0	0.0	0.0
78	39.0	0.0	0.0	0.0	0.0
79	39.5	0.0	0.0	0.0	0.0
80	40.0	0.0	0.0	0.0	0.0
81	40.5	0.0	0.0	0.0	0.0
82	41.0	0.0	0.0	0.0	0.0
83	41.5	0.0	0.0	0.0	0.0
84	42.0	0.0	0.0	0.0	0.0
85	42.5	0.0	0.0	0.0	0.0
86	43.0	0.0	0.0	0.0	0.0
87	43.5	0.0	0.0	0.0	0.0
88	44.0	0.0	0.0	0.0	0.0
89	44.5	0.0	0.0	0.0	0.0
90	45.0	0.0	0.0	0.0	0.0
91	45.5	0.0	0.0	0.0	0.0
92	46.0	0.0	0.0	0.0	0.0
93	46.5	0.0	0.0	0.0	0.0
94	47.0	0.0	0.0	0.0	0.0
95	47.5	0.0	0.0	0.0	0.0
96	48.0	0.0	0.0	0.0	0.0
97	48.5	0.0	0.0	0.0	0.0
98	49.0	0.0016666666666666666	0.0	0.0016666666666666666	0.0
99	49.5	0.003333333333333333	0.0	0.003333333333333333	0.0
100	50.0	0.0	0.0	0.0	0.0
101	50.5	0.008333333333333333	0.0	0.006666666666666666	0.0016666666666666666
102	51.0	0.006666666666666666	0.0016666666666666666	0.005	0.0
103	51.5	0.013333333333333332	0.0016666666666666666	0.005	0.006666666666666666
104	52.0	0.008333333333333333	0.0	0.0016666666666666666	0.006666666666666666
105	52.5	0.021666666666666664	0.003333333333333333	0.016666666666666666	0.0016666666666666666
106	53.0	0.05166666666666666	0.011666666666666665	0.02333333333333333	0.016666666666666666
107	53.5	0.06000000000000002	0.008333333333333333	0.03499999999999999	0.016666666666666666
108	54.0	0.0716666666666667	0.02	0.03499999999999999	0.016666666666666666
109	54.5	0.07166666666666667	0.011666666666666665	0.03666666666666665	0.02333333333333333
110	55.0	0.09333333333333334	0.02	0.051666666666666666	0.021666666666666664
111	55.5	0.12333333333333331	0.02666666666666667	0.05666666666666667	0.03999999999999998
112	56.0	0.15666666666666662	0.029999999999999992	0.08166666666666668	0.045
113	56.5	0.1449999999999999	0.029999999999999995	0.06	0.055
114	57.0	0.175	0.026666666666666665	0.08333333333333336	0.065
115	57.5	0.17333333333333337	0.028333333333333332	0.06833333333333337	0.0766666666666667
116	58.0	0.23500000000000007	0.03833333333333332	0.09833333333333333	0.09833333333333333
117	58.5	0.23833333333333345	0.02666666666666667	0.10999999999999995	0.10166666666666666
118	59.0	0.2200000000000001	0.03166666666666666	0.09999999999999998	0.0883333333333333
119	59.5	0.2666666666666668	0.04499999999999999	0.11166666666666661	0.10999999999999999
120	60.0	0.2650000000000001	0.051666666666666666	0.09333333333333334	0.11999999999999997
121	60.5	0.20666666666666675	0.056666666666666664	0.08333333333333337	0.06666666666666668
122	61.0	0.2716666666666667	0.03666666666666665	0.10833333333333334	0.1266666666666667
123	61.5	0.2450000000000001	0.04833333333333333	0.08166666666666668	0.11499999999999998
124	62.0	0.2300000000000001	0.06166666666666667	0.07500000000000001	0.09333333333333335
125	62.5	0.2883333333333334	0.06000000000000001	0.11499999999999996	0.11333333333333329
126	63.0	0.27333333333333326	0.05333333333333335	0.09166666666666666	0.12833333333333333
127	63.5	0.30666666666666664	0.0666666666666667	0.11666666666666659	0.12333333333333335
128	64.0	0.30666666666666675	0.06499999999999999	0.11999999999999991	0.12166666666666663
129	64.5	0.31499999999999995	0.06333333333333334	0.11999999999999993	0.1316666666666666
130	65.0	0.3733333333333333	0.08833333333333333	0.11999999999999993	0.165
131	65.5	0.375	0.0766666666666667	0.14333333333333328	0.15499999999999997
132	66.0	0.4183333333333332	0.08999999999999998	0.17666666666666667	0.15166666666666662
133	66.5	0.3833333333333334	0.10166666666666666	0.13499999999999995	0.14666666666666658
134	67.0	0.4583333333333331	0.08333333333333337	0.17	0.205
135	67.5	0.4866666666666666	0.10499999999999997	0.17333333333333337	0.2083333333333333
136	68.0	0.5449999999999998	0.12666666666666665	0.21499999999999997	0.2033333333333334
137	68.5	0.6083333333333334	0.1266666666666667	0.23499999999999996	0.24666666666666656
138	69.0	0.67	0.13166666666666668	0.25666666666666677	0.28166666666666673
139	69.5	0.7566666666666666	0.1583333333333332	0.31499999999999995	0.28333333333333344
140	70.0	0.8216666666666668	0.14333333333333328	0.3	0.3783333333333333
141	70.5	0.9166666666666669	0.24166666666666667	0.3233333333333333	0.35166666666666674
142	71.0	1.0983333333333334	0.25166666666666676	0.3783333333333331	0.46833333333333327
143	71.5	1.1866666666666668	0.2766666666666667	0.39000000000000007	0.52
144	72.0	1.375	0.2933333333333334	0.46333333333333343	0.6183333333333333
145	72.5	1.538333333333333	0.3316666666666667	0.5066666666666668	0.6999999999999998
146	73.0	1.773333333333334	0.3283333333333334	0.6266666666666666	0.8183333333333332
147	73.5	2.0183333333333344	0.38666666666666666	0.7533333333333334	0.8783333333333334
148	74.0	2.29	0.43666666666666665	0.7633333333333333	1.09
149	74.5	2.515	0.46833333333333305	0.8399999999999997	1.2066666666666663
150	75.0	2.8950000000000014	0.5916666666666669	0.9633333333333333	1.34
151	75.5	3.186666666666667	0.645	1.0783333333333331	1.4633333333333338
152	76.0	3.734999999999999	0.68	1.2866666666666668	1.7683333333333338
153	76.5	4.135000000000002	0.7083333333333335	1.461666666666667	1.9649999999999994
154	77.0	4.738333333333332	0.8783333333333337	1.5766666666666667	2.2833333333333328
155	77.5	5.0633333333333335	0.878333333333333	1.7166666666666668	2.4683333333333333
156	78.0	5.845	1.0633333333333335	2.0083333333333333	2.773333333333334
157	78.5	6.491666666666669	1.153333333333333	2.306666666666666	3.0316666666666676
158	79.0	7.185000000000002	1.22	2.6333333333333333	3.331666666666667
159	79.5	7.920000000000001	1.3416666666666666	2.78	3.798333333333334
160	80.0	8.688333333333334	1.395	3.226666666666667	4.066666666666666
161	80.5	9.431666666666668	1.5099999999999998	3.416666666666665	4.504999999999999
162	81.0	10.258333333333335	1.6966666666666668	3.795	4.766666666666668
163	81.5	11.19	1.8883333333333334	4.048333333333333	5.253333333333334
164	82.0	12.30333333333334	2.0633333333333326	4.596666666666665	5.643333333333334
165	82.5	13.14333333333333	2.178333333333333	4.948333333333332	6.016666666666667
166	83.0	14.165000000000006	2.335	5.411666666666669	6.418333333333333
167	83.5	14.878333333333329	2.5199999999999996	5.706666666666666	6.6516666666666655
168	84.0	16.37	2.8766666666666665	6.274999999999998	7.218333333333331
169	84.5	16.915	2.908333333333332	6.753333333333333	7.253333333333334
170	85.0	18.33166666666667	3.271666666666665	7.155000000000002	7.905000000000004
171	85.5	19.073333333333334	3.4866666666666664	7.486666666666668	8.1
172	86.0	20.255000000000006	3.8883333333333328	7.991666666666669	8.374999999999998
173	86.5	20.615000000000006	4.008333333333334	8.168333333333335	8.438333333333333
174	87.0	21.06166666666666	3.938333333333334	8.401666666666666	8.721666666666664
175	87.5	21.39666666666666	4.208333333333334	8.808333333333334	8.38
176	88.0	21.91166666666666	4.416666666666669	9.036666666666669	8.458333333333332
177	88.5	22.635	4.651666666666666	9.374999999999996	8.608333333333334
178	89.0	23.12	4.84	9.735000000000001	8.545000000000002
179	89.5	23.14999999999999	4.978333333333334	9.761666666666667	8.41
180	90.0	23.15833333333333	5.159999999999999	9.683333333333332	8.315
181	90.5	23.18166666666667	5.376666666666665	9.643333333333338	8.161666666666669
182	91.0	23.154999999999994	5.516666666666665	9.805	7.833333333333338
183	91.5	22.749999999999996	5.451666666666669	9.590000000000007	7.708333333333335
184	92.0	22.83333333333334	5.535000000000002	9.634999999999998	7.663333333333332
185	92.5	22.71166666666667	5.705	9.751666666666663	7.255
186	93.0	21.910000000000004	5.740000000000001	9.215000000000003	6.955
187	93.5	21.44	5.513333333333333	9.23666666666667	6.69
188	94.0	21.116666666666656	5.778333333333332	8.928333333333333	6.409999999999999
189	94.5	20.638333333333332	5.628333333333335	8.729999999999999	6.279999999999997
190	95.0	19.84166666666667	5.77666666666667	8.191666666666666	5.873333333333332
191	95.5	19.303333333333335	5.483333333333332	8.158333333333333	5.661666666666667
192	96.0	18.578333333333326	5.295000000000001	7.871666666666669	5.411666666666667
193	96.5	17.849999999999998	5.099999999999999	7.540000000000001	5.210000000000001
194	97.0	17.185000000000006	5.143333333333333	7.0566666666666675	4.9849999999999985
195	97.5	16.58833333333333	4.77	6.97833333333333	4.840000000000002
196	98.0	15.905000000000003	4.6866666666666665	6.501666666666668	4.716666666666668
197	98.5	15.418333333333328	4.58	6.384999999999999	4.453333333333332
198	99.0	14.438333333333334	4.409999999999999	5.863333333333333	4.165000000000001
199	99.5	13.975	4.1899999999999995	5.703333333333337	4.081666666666667
200	100.0	13.028333333333341	3.9483333333333337	5.135000000000002	3.945000000000001
201	100.5	12.558333333333335	3.738333333333334	4.901666666666666	3.918333333333334
202	101.0	12.036666666666664	3.655000000000001	4.746666666666667	3.6350000000000007
203	101.5	11.495	3.495	4.48	3.5200000000000005
204	102.0	10.865000000000002	3.33	4.125	3.410000000000001
205	102.5	10.386666666666665	3.1616666666666653	3.9583333333333344	3.2666666666666657
206	103.0	9.716666666666663	3.025	3.598333333333333	3.093333333333332
207	103.5	9.239999999999998	2.756666666666666	3.4466666666666663	3.036666666666667
208	104.0	8.871666666666668	2.675	3.2833333333333328	2.9133333333333344
209	104.5	8.563333333333333	2.5133333333333328	3.1050000000000013	2.9450000000000007
210	105.0	7.660000000000001	2.293333333333334	2.713333333333334	2.653333333333334
211	105.5	7.534999999999999	2.1883333333333335	2.5983333333333345	2.7483333333333335
212	106.0	7.056666666666664	2.1633333333333336	2.438333333333333	2.455
213	106.5	6.581666666666664	1.9183333333333328	2.158333333333334	2.505
214	107.0	6.411666666666665	1.9416666666666658	2.0216666666666665	2.448333333333334
215	107.5	5.951666666666669	1.775	1.8683333333333332	2.3083333333333327
216	108.0	5.756666666666668	1.751666666666667	1.7749999999999995	2.23
217	108.5	5.499999999999999	1.5949999999999998	1.6883333333333337	2.2166666666666663
218	109.0	5.071666666666667	1.5600000000000003	1.4183333333333332	2.0933333333333346
219	109.5	4.951666666666668	1.5116666666666665	1.3783333333333336	2.061666666666667
220	110.0	4.433333333333333	1.3799999999999997	1.1983333333333335	1.8550000000000006
221	110.5	4.301666666666666	1.266666666666667	1.156666666666666	1.8783333333333325
222	111.0	4.1066666666666665	1.246666666666667	1.0899999999999999	1.77
223	111.5	3.746666666666666	1.1783333333333335	0.955	1.6133333333333337
224	112.0	3.7800000000000007	1.1316666666666668	0.9516666666666669	1.6966666666666668
225	112.5	3.5666666666666673	1.1250000000000002	0.8700000000000003	1.5716666666666663
226	113.0	3.388333333333333	0.981666666666667	0.8216666666666668	1.5849999999999995
227	113.5	3.1466666666666665	1.015	0.7	1.4316666666666669
228	114.0	2.8633333333333333	0.9116666666666667	0.5966666666666668	1.3549999999999998
229	114.5	2.861666666666667	0.885	0.63	1.3466666666666662
230	115.0	2.6316666666666664	0.7666666666666668	0.5316666666666664	1.333333333333333
231	115.5	2.496666666666666	0.7583333333333332	0.5216666666666665	1.216666666666667
232	116.0	2.453333333333333	0.7183333333333337	0.53	1.2050000000000003
233	116.5	2.3833333333333337	0.6999999999999996	0.48000000000000015	1.2033333333333331
234	117.0	2.368333333333334	0.7033333333333337	0.43333333333333335	1.2316666666666665
235	117.5	2.128333333333333	0.6116666666666667	0.3933333333333332	1.1233333333333337
236	118.0	2.098333333333334	0.5483333333333332	0.3983333333333334	1.1516666666666666
237	118.5	1.9283333333333335	0.595	0.31166666666666676	1.0216666666666667
238	119.0	1.8899999999999995	0.5349999999999997	0.2766666666666666	1.0783333333333336
239	119.5	1.8499999999999985	0.47166666666666646	0.32166666666666677	1.0566666666666662
240	120.0	1.778333333333334	0.4633333333333335	0.27666666666666667	1.0383333333333336
241	120.5	1.71	0.4533333333333333	0.28833333333333333	0.9683333333333333
242	121.0	1.5933333333333335	0.4166666666666668	0.25333333333333335	0.9233333333333331
243	121.5	1.5883333333333332	0.3950000000000001	0.25499999999999995	0.9383333333333337
244	122.0	1.6116666666666668	0.41333333333333333	0.24166666666666664	0.9566666666666667
245	122.5	1.5383333333333329	0.37666666666666665	0.22833333333333328	0.9333333333333332
246	123.0	1.4549999999999996	0.36333333333333334	0.21999999999999992	0.8716666666666666
247	123.5	1.4216666666666666	0.32666666666666666	0.21500000000000002	0.88
248	124.0	1.376666666666667	0.3266666666666669	0.215	0.8350000000000003
249	124.5	1.265	0.2850000000000001	0.19333333333333333	0.7866666666666666
250	125.0	1.1633333333333336	0.2550000000000001	0.17166666666666663	0.7366666666666668
251	125.5	1.2800000000000002	0.28166666666666673	0.19499999999999992	0.8033333333333331
252	126.0	1.1150000000000007	0.25166666666666676	0.15999999999999998	0.703333333333333
253	126.5	1.1383333333333334	0.2566666666666667	0.15999999999999998	0.7216666666666666
254	127.0	1.2383333333333333	0.28166666666666673	0.165	0.7916666666666665
255	127.5	1.0883333333333334	0.25833333333333347	0.11666666666666659	0.7133333333333332
256	128.0	1.0150000000000001	0.20833333333333331	0.145	0.6616666666666667
257	128.5	1.0066666666666668	0.24333333333333335	0.14	0.6233333333333331
258	129.0	0.9900000000000001	0.21666666666666665	0.125	0.6483333333333333
259	129.5	1.0233333333333337	0.2466666666666667	0.12499999999999996	0.6516666666666667
260	130.0	0.893333333333334	0.22166666666666657	0.14833333333333323	0.5233333333333333
261	130.5	1.01	0.255	0.11000000000000001	0.6450000000000001
262	131.0	0.9333333333333332	0.19	0.13833333333333328	0.6050000000000003
263	131.5	0.9233333333333336	0.21166666666666667	0.13	0.5816666666666666
264	132.0	0.9116666666666662	0.2283333333333334	0.13166666666666665	0.5516666666666663
265	132.5	0.8916666666666667	0.19833333333333328	0.11499999999999995	0.5783333333333334
266	133.0	0.8949999999999999	0.17666666666666664	0.1533333333333333	0.565
267	133.5	0.8133333333333332	0.1900000000000001	0.13	0.4933333333333335
268	134.0	0.8066666666666668	0.21000000000000005	0.11166666666666669	0.4850000000000002
269	134.5	0.8566666666666667	0.24333333333333335	0.1533333333333333	0.46
270	135.0	0.8150000000000003	0.2183333333333332	0.1433333333333333	0.45333333333333314
271	135.5	0.7733333333333334	0.2	0.12499999999999996	0.44833333333333336
272	136.0	0.818333333333333	0.19	0.15499999999999997	0.47333333333333344
273	136.5	0.8249999999999998	0.21500000000000002	0.125	0.4850000000000001
274	137.0	0.8216666666666664	0.2100000000000001	0.1466666666666666	0.4649999999999999
275	137.5	0.843333333333333	0.23000000000000004	0.15499999999999997	0.4583333333333334
276	138.0	0.8466666666666665	0.21833333333333338	0.16166666666666657	0.46666666666666684
277	138.5	0.8099999999999998	0.21333333333333335	0.16499999999999995	0.4316666666666667
278	139.0	0.8033333333333335	0.23999999999999988	0.1283333333333333	0.43499999999999983
279	139.5	0.8033333333333335	0.22000000000000003	0.16333333333333327	0.42000000000000015
280	140.0	0.82	0.20500000000000004	0.19666666666666666	0.4183333333333333
281	140.5	0.7799999999999996	0.22333333333333338	0.15499999999999997	0.4016666666666666
282	141.0	0.7716666666666663	0.23000000000000004	0.15999999999999995	0.38166666666666665
283	141.5	0.7566666666666666	0.1966666666666666	0.15666666666666662	0.40333333333333327
284	142.0	0.8583333333333333	0.2333333333333333	0.2	0.425
285	142.5	0.79	0.23833333333333337	0.19666666666666668	0.3549999999999999
286	143.0	0.7483333333333334	0.21333333333333332	0.19833333333333328	0.3366666666666668
287	143.5	0.7500000000000001	0.2633333333333334	0.17500000000000004	0.3116666666666666
288	144.0	0.8483333333333334	0.23833333333333329	0.22333333333333338	0.3866666666666669
289	144.5	0.7816666666666663	0.20166666666666672	0.2316666666666668	0.3483333333333333
290	145.0	0.86	0.30333333333333345	0.20666666666666664	0.3499999999999999
291	145.5	0.8583333333333333	0.2666666666666668	0.2416666666666666	0.35
292	146.0	0.7966666666666665	0.2366666666666667	0.23166666666666658	0.32833333333333314
293	146.5	0.8333333333333328	0.24833333333333346	0.2083333333333334	0.3766666666666667
294	147.0	0.9183333333333333	0.3183333333333334	0.2716666666666667	0.3283333333333334
295	147.5	0.8500000000000003	0.25833333333333336	0.27166666666666683	0.31999999999999995
296	148.0	0.9399999999999998	0.31999999999999995	0.30999999999999994	0.31000000000000005
297	148.5	0.9583333333333331	0.3233333333333334	0.29500000000000015	0.3400000000000001
298	149.0	0.9466666666666673	0.2800000000000001	0.3633333333333335	0.30333333333333345
299	149.5	0.9733333333333332	0.31500000000000006	0.34166666666666684	0.31666666666666665
300	150.0	0.9383333333333332	0.28833333333333333	0.3583333333333333	0.29166666666666674
301	150.5	0.9649999999999999	0.3116666666666667	0.3733333333333333	0.28
302	151.0	1.0583333333333336	0.3483333333333334	0.40166666666666656	0.30833333333333335
303	151.5	1.065	0.3566666666666666	0.40833333333333327	0.3
304	152.0	1.0599999999999996	0.3250000000000001	0.39666666666666667	0.33833333333333326
305	152.5	1.1599999999999997	0.3916666666666668	0.435	0.33333333333333326
306	153.0	1.141666666666667	0.4299999999999999	0.4183333333333332	0.29333333333333345
307	153.5	1.1616666666666666	0.4000000000000001	0.43166666666666664	0.3299999999999999
308	154.0	1.1666666666666667	0.3950000000000001	0.473333333333333	0.29833333333333323
309	154.5	1.2816666666666665	0.5066666666666667	0.4833333333333335	0.29166666666666674
310	155.0	1.363333333333333	0.495	0.5466666666666666	0.3216666666666667
311	155.5	1.2933333333333328	0.46	0.5683333333333334	0.26499999999999996
312	156.0	1.3033333333333335	0.4766666666666664	0.561666666666667	0.265
313	156.5	1.2933333333333334	0.49000000000000016	0.5383333333333334	0.2649999999999999
314	157.0	1.3449999999999998	0.43166666666666664	0.6316666666666665	0.28166666666666673
315	157.5	1.5316666666666672	0.555	0.705	0.27166666666666667
316	158.0	1.4166666666666665	0.48500000000000026	0.6649999999999998	0.2666666666666666
317	158.5	1.52	0.5550000000000002	0.7383333333333334	0.22666666666666668
318	159.0	1.5916666666666666	0.5750000000000001	0.7649999999999997	0.25166666666666676
319	159.5	1.5933333333333337	0.6016666666666665	0.7450000000000003	0.24666666666666662
320	160.0	1.6266666666666671	0.588333333333333	0.7766666666666668	0.26166666666666666
321	160.5	1.6216666666666664	0.6233333333333332	0.7399999999999999	0.25833333333333336
322	161.0	1.7716666666666674	0.6550000000000001	0.8716666666666667	0.245
323	161.5	1.8083333333333338	0.6916666666666668	0.8599999999999998	0.25666666666666677
324	162.0	1.7633333333333323	0.6300000000000002	0.881666666666667	0.25166666666666676
325	162.5	1.8249999999999997	0.6383333333333333	0.9466666666666664	0.24
326	163.0	1.8083333333333338	0.6466666666666666	0.9499999999999994	0.21166666666666664
327	163.5	1.8983333333333334	0.6616666666666668	1.0099999999999998	0.22666666666666685
328	164.0	1.8599999999999992	0.685	0.9516666666666669	0.22333333333333336
329	164.5	2.041666666666667	0.7416666666666671	1.0366666666666662	0.2633333333333333
330	165.0	2.0216666666666665	0.7483333333333334	1.0333333333333339	0.24000000000000005
331	165.5	1.983333333333333	0.7299999999999999	1.0100000000000005	0.24333333333333332
332	166.0	1.9616666666666662	0.6716666666666667	1.0383333333333336	0.25166666666666665
333	166.5	2.0016666666666665	0.7483333333333329	1.0316666666666663	0.22166666666666668
334	167.0	2.1616666666666684	0.8066666666666665	1.1350000000000005	0.22
335	167.5	2.033333333333333	0.7499999999999997	1.0666666666666669	0.21666666666666662
336	168.0	2.0649999999999995	0.7566666666666664	1.0899999999999996	0.21833333333333332
337	168.5	1.9416666666666669	0.7199999999999995	1.028333333333333	0.19333333333333338
338	169.0	1.9083333333333337	0.7300000000000001	1.0016666666666665	0.1766666666666666
339	169.5	2.043333333333333	0.7816666666666667	1.0983333333333327	0.16333333333333327
340	170.0	1.9466666666666657	0.7433333333333333	1.0333333333333328	0.17
341	170.5	1.925	0.6933333333333335	1.0500000000000005	0.18166666666666664
342	171.0	1.8749999999999998	0.6566666666666667	1.0383333333333327	0.18
343	171.5	1.795	0.6699999999999998	0.9699999999999999	0.15499999999999997
344	172.0	1.703333333333334	0.6233333333333332	0.9250000000000002	0.15499999999999997
345	172.5	1.7916666666666672	0.675	0.9483333333333333	0.16833333333333333
346	173.0	1.6183333333333332	0.6100000000000001	0.875	0.13333333333333333
347	173.5	1.5066666666666666	0.546666666666667	0.8266666666666667	0.13333333333333328
348	174.0	1.393333333333333	0.5166666666666666	0.7633333333333334	0.11333333333333327
349	174.5	1.4083333333333332	0.5166666666666666	0.7633333333333333	0.12833333333333327
350	175.0	1.2233333333333334	0.4433333333333331	0.6933333333333335	0.08666666666666668
351	175.5	1.1566666666666665	0.4299999999999999	0.6249999999999999	0.10166666666666664
352	176.0	1.0133333333333334	0.4283333333333335	0.508333333333333	0.07666666666666667
353	176.5	0.8883333333333332	0.3366666666666667	0.48	0.07166666666666667
354	177.0	0.7516666666666668	0.3016666666666666	0.39500000000000013	0.05500000000000002
355	177.5	0.6033333333333333	0.24333333333333332	0.3183333333333333	0.04166666666666665
356	178.0	0.5333333333333334	0.1716666666666666	0.3216666666666669	0.03999999999999999
357	178.5	0.35333333333333344	0.1349999999999999	0.20166666666666663	0.016666666666666666
358	179.0	0.2083333333333334	0.07833333333333334	0.11333333333333334	0.016666666666666666
359	179.5	0.08333333333333336	0.031666666666666655	0.044999999999999984	0.006666666666666666
