# Supplementary material for: Full-cycle device-scale simulations of memory materials with a tailored atomic-cluster-expansion potential
Source: Nat Commun. 2025 Sep 30;16:8688. doi: 10.1038/s41467-025-63732-4 (PMC12484596; doi:10.1038/s41467-025-63732-4)
Supplement: Supplementary file 4 — Source Data [file 41467_2025_63732_MOESM4_ESM.zip › Figure S7/Figure S7b - ADF/adf_ace_147_300K.csv]

	angle	total	Ge	Sb	Te
0	0.0	0.0	0.0	0.0	0.0
1	0.5	0.0	0.0	0.0	0.0
2	1.0	0.0	0.0	0.0	0.0
3	1.5	0.0	0.0	0.0	0.0
4	2.0	0.0	0.0	0.0	0.0
5	2.5	0.0	0.0	0.0	0.0
6	3.0	0.0	0.0	0.0	0.0
7	3.5	0.0	0.0	0.0	0.0
8	4.0	0.0	0.0	0.0	0.0
9	4.5	0.0	0.0	0.0	0.0
10	5.0	0.0	0.0	0.0	0.0
11	5.5	0.0	0.0	0.0	0.0
12	6.0	0.0	0.0	0.0	0.0
13	6.5	0.0	0.0	0.0	0.0
14	7.0	0.0	0.0	0.0	0.0
15	7.5	0.0	0.0	0.0	0.0
16	8.0	0.0	0.0	0.0	0.0
17	8.5	0.0	0.0	0.0	0.0
18	9.0	0.0	0.0	0.0	0.0
19	9.5	0.0	0.0	0.0	0.0
20	10.0	0.0	0.0	0.0	0.0
21	10.5	0.0	0.0	0.0	0.0
22	11.0	0.0	0.0	0.0	0.0
23	11.5	0.0	0.0	0.0	0.0
24	12.0	0.0	0.0	0.0	0.0
25	12.5	0.0	0.0	0.0	0.0
26	13.0	0.0	0.0	0.0	0.0
27	13.5	0.0	0.0	0.0	0.0
28	14.0	0.0	0.0	0.0	0.0
29	14.5	0.0	0.0	0.0	0.0
30	15.0	0.0	0.0	0.0	0.0
31	15.5	0.0	0.0	0.0	0.0
32	16.0	0.0	0.0	0.0	0.0
33	16.5	0.0	0.0	0.0	0.0
34	17.0	0.0	0.0	0.0	0.0
35	17.5	0.0	0.0	0.0	0.0
36	18.0	0.0	0.0	0.0	0.0
37	18.5	0.0	0.0	0.0	0.0
38	19.0	0.0	0.0	0.0	0.0
39	19.5	0.0	0.0	0.0	0.0
40	20.0	0.0	0.0	0.0	0.0
41	20.5	0.0	0.0	0.0	0.0
42	21.0	0.0	0.0	0.0	0.0
43	21.5	0.0	0.0	0.0	0.0
44	22.0	0.0	0.0	0.0	0.0
45	22.5	0.0	0.0	0.0	0.0
46	23.0	0.0	0.0	0.0	0.0
47	23.5	0.0	0.0	0.0	0.0
48	24.0	0.0	0.0	0.0	0.0
49	24.5	0.0	0.0	0.0	0.0
50	25.0	0.0	0.0	0.0	0.0
51	25.5	0.0	0.0	0.0	0.0
52	26.0	0.0	0.0	0.0	0.0
53	26.5	0.0	0.0	0.0	0.0
54	27.0	0.0	0.0	0.0	0.0
55	27.5	0.0	0.0	0.0	0.0
56	28.0	0.0	0.0	0.0	0.0
57	28.5	0.0	0.0	0.0	0.0
58	29.0	0.0	0.0	0.0	0.0
59	29.5	0.0	0.0	0.0	0.0
60	30.0	0.0	0.0	0.0	0.0
61	30.5	0.0	0.0	0.0	0.0
62	31.0	0.0	0.0	0.0	0.0
63	31.5	0.0	0.0	0.0	0.0
64	32.0	0.0	0.0	0.0	0.0
65	32.5	0.0	0.0	0.0	0.0
66	33.0	0.0	0.0	0.0	0.0
67	33.5	0.0	0.0	0.0	0.0
68	34.0	0.0	0.0	0.0	0.0
69	34.5	0.0	0.0	0.0	0.0
70	35.0	0.0	0.0	0.0	0.0
71	35.5	0.0	0.0	0.0	0.0
72	36.0	0.0	0.0	0.0	0.0
73	36.5	0.0	0.0	0.0	0.0
74	37.0	0.0	0.0	0.0	0.0
75	37.5	0.0	0.0	0.0	0.0
76	38.0	0.0	0.0	0.0	0.0
77	38.5	0.0	0.0	0.0	0.0
78	39.0	0.0	0.0	0.0	0.0
79	39.5	0.0	0.0	0.0	0.0
80	40.0	0.0	0.0	0.0	0.0
81	40.5	0.0	0.0	0.0	0.0
82	41.0	0.0	0.0	0.0	0.0
83	41.5	0.0	0.0	0.0	0.0
84	42.0	0.0	0.0	0.0	0.0
85	42.5	0.0	0.0	0.0	0.0
86	43.0	0.0	0.0	0.0	0.0
87	43.5	0.0	0.0	0.0	0.0
88	44.0	0.0	0.0	0.0	0.0
89	44.5	0.0	0.0	0.0	0.0
90	45.0	0.0	0.0	0.0	0.0
91	45.5	0.0	0.0	0.0	0.0
92	46.0	0.0	0.0	0.0	0.0
93	46.5	0.0	0.0	0.0	0.0
94	47.0	0.0	0.0	0.0	0.0
95	47.5	0.0	0.0	0.0	0.0
96	48.0	0.0	0.0	0.0	0.0
97	48.5	0.0016666666666666666	0.0	0.0	0.0016666666666666666
98	49.0	0.0	0.0	0.0	0.0
99	49.5	0.0016666666666666666	0.0	0.0016666666666666666	0.0
100	50.0	0.005	0.0	0.005	0.0
101	50.5	0.009999999999999998	0.0	0.005	0.005
102	51.0	0.006666666666666666	0.0	0.006666666666666666	0.0
103	51.5	0.013333333333333334	0.0016666666666666666	0.011666666666666665	0.0
104	52.0	0.021666666666666664	0.003333333333333333	0.011666666666666665	0.006666666666666666
105	52.5	0.03833333333333332	0.008333333333333333	0.02333333333333333	0.006666666666666666
106	53.0	0.039999999999999994	0.005	0.02666666666666666	0.008333333333333333
107	53.5	0.05166666666666666	0.008333333333333333	0.024999999999999994	0.018333333333333333
108	54.0	0.07500000000000005	0.016666666666666666	0.033333333333333326	0.024999999999999994
109	54.5	0.08666666666666668	0.018333333333333333	0.04166666666666665	0.02666666666666666
110	55.0	0.0916666666666667	0.015	0.05	0.02666666666666666
111	55.5	0.10500000000000002	0.025	0.05333333333333332	0.026666666666666665
112	56.0	0.15499999999999994	0.03	0.07333333333333338	0.05166666666666666
113	56.5	0.15666666666666662	0.02666666666666666	0.0716666666666667	0.05833333333333334
114	57.0	0.15999999999999992	0.025000000000000005	0.0866666666666667	0.04833333333333333
115	57.5	0.17999999999999997	0.03499999999999999	0.07666666666666669	0.06833333333333334
116	58.0	0.18166666666666673	0.029999999999999992	0.08000000000000003	0.0716666666666667
117	58.5	0.1966666666666666	0.034999999999999996	0.08500000000000002	0.07666666666666669
118	59.0	0.18833333333333338	0.023333333333333334	0.09333333333333332	0.0716666666666667
119	59.5	0.25166666666666676	0.03833333333333332	0.11833333333333326	0.09499999999999999
120	60.0	0.2333333333333334	0.04166666666666666	0.10499999999999998	0.08666666666666668
121	60.5	0.26000000000000023	0.03333333333333332	0.11833333333333326	0.10833333333333332
122	61.0	0.21166666666666686	0.034999999999999996	0.08333333333333334	0.09333333333333331
123	61.5	0.2366666666666667	0.04666666666666667	0.10666666666666663	0.08333333333333336
124	62.0	0.2383333333333334	0.04166666666666665	0.12499999999999999	0.07166666666666668
125	62.5	0.22333333333333336	0.04333333333333333	0.1	0.08000000000000002
126	63.0	0.29833333333333356	0.05000000000000001	0.14166666666666666	0.1066666666666666
127	63.5	0.30166666666666686	0.060000000000000026	0.14833333333333326	0.09333333333333335
128	64.0	0.31500000000000006	0.05666666666666667	0.14333333333333326	0.11499999999999996
129	64.5	0.33833333333333343	0.05500000000000001	0.1533333333333333	0.12999999999999992
130	65.0	0.38166666666666665	0.08333333333333336	0.16999999999999996	0.12833333333333324
131	65.5	0.3649999999999999	0.08000000000000003	0.16333333333333333	0.12166666666666659
132	66.0	0.4033333333333334	0.07	0.19333333333333333	0.13999999999999996
133	66.5	0.5066666666666667	0.1066666666666666	0.22333333333333338	0.17666666666666667
134	67.0	0.5233333333333331	0.07666666666666669	0.26	0.18666666666666676
135	67.5	0.5700000000000002	0.10999999999999996	0.2550000000000001	0.20500000000000007
136	68.0	0.5866666666666668	0.08500000000000003	0.28833333333333344	0.2133333333333334
137	68.5	0.6916666666666668	0.12333333333333328	0.335	0.23333333333333342
138	69.0	0.715	0.10833333333333332	0.3233333333333334	0.2833333333333334
139	69.5	0.7633333333333333	0.1283333333333333	0.38000000000000006	0.255
140	70.0	0.9699999999999995	0.16166666666666668	0.4533333333333333	0.3549999999999999
141	70.5	1.1733333333333333	0.1549999999999999	0.5900000000000001	0.42833333333333345
142	71.0	1.1366666666666665	0.16833333333333328	0.5166666666666666	0.45166666666666677
143	71.5	1.3266666666666673	0.18499999999999997	0.6233333333333332	0.5183333333333333
144	72.0	1.5249999999999997	0.22833333333333342	0.7250000000000005	0.5716666666666668
145	72.5	1.6883333333333337	0.23833333333333345	0.7783333333333334	0.6716666666666665
146	73.0	1.9583333333333335	0.2466666666666669	0.9716666666666666	0.7399999999999999
147	73.5	2.1700000000000004	0.2433333333333334	1.0483333333333331	0.8783333333333332
148	74.0	2.333333333333333	0.2733333333333335	1.075	0.9849999999999995
149	74.5	2.5750000000000006	0.35333333333333344	1.1933333333333325	1.028333333333333
150	75.0	2.901666666666667	0.28833333333333333	1.3783333333333332	1.235
151	75.5	3.3649999999999993	0.3500000000000002	1.64	1.3750000000000002
152	76.0	3.7116666666666664	0.3899999999999996	1.7483333333333329	1.573333333333334
153	76.5	4.228333333333332	0.4450000000000001	2.05	1.7333333333333334
154	77.0	4.595	0.49333333333333335	2.1166666666666663	1.9849999999999997
155	77.5	4.95	0.5383333333333336	2.2849999999999993	2.126666666666667
156	78.0	5.483333333333332	0.535	2.5999999999999996	2.3483333333333336
157	78.5	5.931666666666667	0.5650000000000002	2.891666666666668	2.4749999999999996
158	79.0	6.576666666666667	0.63	3.1883333333333326	2.7583333333333337
159	79.5	7.238333333333332	0.7383333333333332	3.4749999999999983	3.025
160	80.0	8.085000000000006	0.7566666666666666	3.9300000000000006	3.3983333333333325
161	80.5	8.600000000000001	0.8500000000000001	4.136666666666667	3.6133333333333333
162	81.0	9.303333333333331	0.8749999999999996	4.531666666666668	3.8966666666666674
163	81.5	10.16833333333333	0.9550000000000008	4.954999999999998	4.2583333333333355
164	82.0	10.878333333333332	1.068333333333333	5.370000000000002	4.44
165	82.5	11.894999999999998	1.1416666666666666	5.990000000000001	4.763333333333333
166	83.0	12.673333333333336	1.2583333333333335	6.365	5.05
167	83.5	13.283333333333326	1.2933333333333337	6.685000000000001	5.305
168	84.0	14.530000000000003	1.4250000000000003	7.308333333333333	5.796666666666663
169	84.5	15.286666666666665	1.5516666666666672	7.84	5.895000000000001
170	85.0	16.05333333333334	1.6399999999999997	8.12	6.293333333333333
171	85.5	16.95833333333334	1.773333333333334	8.634999999999998	6.549999999999998
172	86.0	17.708333333333336	1.9483333333333328	8.919999999999998	6.84
173	86.5	18.404999999999998	2.0549999999999993	9.376666666666667	6.973333333333333
174	87.0	18.855000000000004	2.0783333333333327	9.586666666666666	7.190000000000001
175	87.5	19.413333333333334	2.2183333333333337	9.856666666666666	7.338333333333336
176	88.0	20.26666666666666	2.33	10.511666666666663	7.425000000000001
177	88.5	20.675000000000004	2.4283333333333332	10.56166666666667	7.685000000000001
178	89.0	20.864999999999995	2.533333333333334	10.793333333333328	7.538333333333338
179	89.5	21.071666666666662	2.646666666666667	10.83	7.595
180	90.0	21.12833333333334	2.8950000000000005	10.70666666666667	7.52666666666666
181	90.5	21.33333333333335	2.865000000000001	10.941666666666668	7.526666666666667
182	91.0	21.34666666666667	2.8233333333333337	11.041666666666663	7.4816666666666665
183	91.5	21.32	2.9266666666666663	11.074999999999998	7.318333333333332
184	92.0	21.15333333333334	3.009999999999999	11.026666666666666	7.116666666666666
185	92.5	20.546666666666667	3.0450000000000004	10.556666666666665	6.9449999999999985
186	93.0	20.458333333333336	3.0133333333333328	10.688333333333334	6.756666666666664
187	93.5	20.299999999999997	3.1699999999999995	10.456666666666667	6.673333333333333
188	94.0	19.52666666666667	3.063333333333333	10.29	6.173333333333335
189	94.5	19.145000000000003	3.165	9.846666666666671	6.133333333333331
190	95.0	18.733333333333338	2.946666666666666	9.933333333333335	5.853333333333332
191	95.5	18.091666666666672	2.9866666666666664	9.508333333333333	5.596666666666664
192	96.0	17.031666666666666	2.799999999999999	8.868333333333332	5.363333333333335
193	96.5	16.578333333333333	2.7416666666666663	8.691666666666666	5.145000000000001
194	97.0	16.076666666666664	2.881666666666667	8.258333333333333	4.936666666666666
195	97.5	15.618333333333334	2.8366666666666656	7.884999999999999	4.896666666666665
196	98.0	14.986666666666663	2.696666666666667	7.87333333333333	4.416666666666667
197	98.5	14.38333333333334	2.648333333333333	7.225000000000005	4.509999999999998
198	99.0	13.598333333333331	2.3816666666666664	6.978333333333332	4.238333333333333
199	99.5	12.710000000000003	2.216666666666667	6.52166666666667	3.971666666666668
200	100.0	12.585000000000003	2.2783333333333333	6.35666666666667	3.9500000000000015
201	100.5	11.911666666666665	2.1783333333333332	5.915000000000001	3.8183333333333325
202	101.0	11.58666666666667	2.1833333333333336	5.6199999999999966	3.783333333333333
203	101.5	10.565	1.9533333333333334	5.270000000000001	3.341666666666668
204	102.0	10.190000000000001	1.9199999999999997	4.9783333333333335	3.2916666666666674
205	102.5	9.47	1.7600000000000002	4.450000000000001	3.260000000000001
206	103.0	9.23	1.76	4.458333333333333	3.011666666666665
207	103.5	8.855000000000002	1.6183333333333332	4.170000000000001	3.0666666666666673
208	104.0	8.315	1.5683333333333342	3.8483333333333314	2.898333333333332
209	104.5	7.878333333333336	1.4150000000000003	3.7466666666666684	2.716666666666667
210	105.0	7.444999999999996	1.4149999999999991	3.2616666666666667	2.768333333333333
211	105.5	7.035000000000002	1.313333333333334	3.171666666666667	2.55
212	106.0	6.628333333333335	1.2866666666666662	2.8833333333333337	2.458333333333333
213	106.5	6.328333333333335	1.1949999999999996	2.71	2.4233333333333325
214	107.0	6.060000000000001	1.1316666666666666	2.5183333333333326	2.4099999999999993
215	107.5	5.728333333333332	1.101666666666667	2.301666666666666	2.325000000000001
216	108.0	5.39	0.9416666666666665	2.2266666666666666	2.2216666666666667
217	108.5	5.191666666666666	0.935	2.1016666666666675	2.155
218	109.0	4.9	0.94	1.8799999999999994	2.0799999999999996
219	109.5	4.673333333333333	0.8483333333333328	1.715	2.110000000000001
220	110.0	4.36	0.8633333333333332	1.5399999999999994	1.9566666666666663
221	110.5	4.178333333333331	0.8233333333333337	1.4183333333333334	1.9366666666666656
222	111.0	3.7999999999999976	0.7616666666666666	1.2233333333333332	1.814999999999999
223	111.5	3.7333333333333356	0.695	1.2083333333333333	1.83
224	112.0	3.5450000000000004	0.6766666666666667	1.165	1.7033333333333338
225	112.5	3.22	0.6216666666666667	1.0483333333333331	1.5499999999999994
226	113.0	3.0266666666666664	0.6033333333333334	0.9049999999999998	1.5183333333333329
227	113.5	2.936666666666668	0.5716666666666668	0.8266666666666669	1.5383333333333338
228	114.0	2.8883333333333328	0.5650000000000001	0.7949999999999998	1.5283333333333333
229	114.5	2.796666666666667	0.5516666666666666	0.7650000000000002	1.479999999999999
230	115.0	2.535	0.5099999999999998	0.6516666666666668	1.3733333333333335
231	115.5	2.543333333333334	0.5283333333333333	0.5833333333333335	1.431666666666667
232	116.0	2.2566666666666664	0.45333333333333337	0.595	1.208333333333333
233	116.5	2.3100000000000005	0.425	0.5816666666666668	1.3033333333333332
234	117.0	2.0983333333333323	0.39333333333333337	0.4866666666666668	1.2183333333333333
235	117.5	1.9699999999999998	0.44666666666666655	0.42833333333333323	1.0950000000000006
236	118.0	1.9683333333333337	0.3783333333333335	0.4366666666666666	1.1533333333333333
237	118.5	1.838333333333334	0.37999999999999984	0.4133333333333333	1.0450000000000004
238	119.0	1.7299999999999998	0.33333333333333315	0.3950000000000001	1.001666666666667
239	119.5	1.7799999999999994	0.3216666666666667	0.3549999999999999	1.1033333333333335
240	120.0	1.736666666666666	0.3450000000000002	0.3566666666666669	1.0349999999999995
241	120.5	1.5133333333333332	0.3233333333333334	0.3066666666666667	0.8833333333333335
242	121.0	1.5050000000000008	0.30500000000000005	0.27500000000000013	0.9250000000000002
243	121.5	1.466666666666666	0.285	0.2800000000000001	0.9016666666666668
244	122.0	1.3266666666666667	0.29666666666666675	0.24833333333333343	0.7816666666666667
245	122.5	1.2700000000000002	0.22166666666666676	0.22666666666666668	0.8216666666666668
246	123.0	1.2033333333333334	0.24000000000000019	0.23000000000000015	0.7333333333333333
247	123.5	1.2633333333333332	0.2583333333333335	0.25333333333333347	0.7516666666666668
248	124.0	1.21	0.2450000000000001	0.21333333333333335	0.7516666666666667
249	124.5	1.0566666666666666	0.22333333333333344	0.1733333333333333	0.6599999999999998
250	125.0	0.9999999999999997	0.19500000000000012	0.1916666666666668	0.6133333333333336
251	125.5	1.05	0.21000000000000008	0.185	0.655
252	126.0	0.9299999999999998	0.1733333333333333	0.1949999999999999	0.5616666666666668
253	126.5	0.9899999999999998	0.19833333333333347	0.16833333333333325	0.6233333333333335
254	127.0	0.9116666666666668	0.21833333333333338	0.15999999999999992	0.5333333333333333
255	127.5	0.8683333333333336	0.17000000000000004	0.16999999999999996	0.5283333333333333
256	128.0	0.8816666666666663	0.19333333333333333	0.1516666666666666	0.5366666666666668
257	128.5	0.8333333333333337	0.14666666666666658	0.15166666666666662	0.535
258	129.0	0.795	0.15333333333333327	0.15666666666666654	0.48500000000000015
259	129.5	0.7283333333333333	0.145	0.16833333333333333	0.4149999999999999
260	130.0	0.8366666666666671	0.16166666666666665	0.15833333333333327	0.5166666666666666
261	130.5	0.6999999999999998	0.15666666666666657	0.13499999999999993	0.408333333333333
262	131.0	0.7449999999999997	0.19333333333333336	0.13666666666666663	0.415
263	131.5	0.7333333333333328	0.15499999999999997	0.14499999999999993	0.4333333333333335
264	132.0	0.7333333333333332	0.1316666666666666	0.15166666666666662	0.44999999999999984
265	132.5	0.6766666666666667	0.1466666666666666	0.11833333333333335	0.4116666666666664
266	133.0	0.653333333333333	0.11999999999999998	0.16333333333333325	0.37000000000000005
267	133.5	0.6199999999999999	0.125	0.14999999999999994	0.3450000000000001
268	134.0	0.6183333333333333	0.12999999999999992	0.14333333333333323	0.3450000000000001
269	134.5	0.5983333333333334	0.12166666666666666	0.1133333333333333	0.3633333333333333
270	135.0	0.5866666666666669	0.11833333333333335	0.15499999999999997	0.31333333333333346
271	135.5	0.6200000000000001	0.13166666666666663	0.1833333333333332	0.30499999999999994
272	136.0	0.6283333333333334	0.13999999999999993	0.175	0.31333333333333346
273	136.5	0.5883333333333332	0.1283333333333333	0.15333333333333324	0.3066666666666667
274	137.0	0.6233333333333332	0.1033333333333333	0.1733333333333333	0.34666666666666673
275	137.5	0.5933333333333333	0.15333333333333335	0.15999999999999998	0.28
276	138.0	0.5783333333333334	0.1433333333333333	0.19333333333333327	0.24166666666666678
277	138.5	0.5966666666666665	0.11999999999999994	0.18833333333333338	0.2883333333333335
278	139.0	0.62	0.14666666666666664	0.1783333333333333	0.2950000000000001
279	139.5	0.5700000000000002	0.10833333333333331	0.19666666666666666	0.265
280	140.0	0.6533333333333334	0.15833333333333321	0.19999999999999996	0.295
281	140.5	0.6283333333333334	0.15166666666666662	0.2166666666666667	0.26000000000000006
282	141.0	0.5716666666666669	0.13333333333333328	0.20500000000000004	0.23333333333333336
283	141.5	0.5816666666666667	0.14166666666666658	0.21166666666666678	0.22833333333333336
284	142.0	0.6266666666666663	0.12499999999999996	0.23166666666666674	0.26999999999999996
285	142.5	0.6166666666666668	0.15499999999999994	0.21333333333333332	0.2483333333333334
286	143.0	0.6133333333333333	0.19000000000000003	0.20833333333333345	0.21500000000000014
287	143.5	0.6566666666666667	0.13666666666666663	0.23666666666666683	0.2833333333333334
288	144.0	0.6216666666666666	0.1783333333333333	0.2216666666666667	0.22166666666666665
289	144.5	0.6399999999999996	0.15499999999999994	0.2733333333333336	0.21166666666666678
290	145.0	0.5916666666666667	0.1266666666666667	0.2583333333333335	0.20666666666666664
291	145.5	0.5666666666666665	0.13999999999999993	0.22833333333333342	0.19833333333333333
292	146.0	0.6700000000000002	0.1383333333333333	0.3033333333333334	0.22833333333333336
293	146.5	0.6983333333333333	0.1866666666666667	0.3083333333333334	0.20333333333333337
294	147.0	0.7383333333333334	0.17	0.3416666666666666	0.2266666666666668
295	147.5	0.7049999999999998	0.17333333333333328	0.30166666666666686	0.2300000000000001
296	148.0	0.7366666666666667	0.16499999999999995	0.3500000000000001	0.22166666666666676
297	148.5	0.7316666666666665	0.1666666666666666	0.37499999999999983	0.18999999999999997
298	149.0	0.755	0.16833333333333336	0.38833333333333336	0.19833333333333342
299	149.5	0.7666666666666668	0.17666666666666664	0.39333333333333337	0.19666666666666674
300	150.0	0.8883333333333335	0.22333333333333336	0.4183333333333333	0.2466666666666668
301	150.5	0.9199999999999997	0.1783333333333333	0.49999999999999983	0.24166666666666667
302	151.0	0.8233333333333333	0.18000000000000005	0.46999999999999986	0.1733333333333333
303	151.5	0.9233333333333337	0.20833333333333337	0.5050000000000001	0.21000000000000008
304	152.0	0.9666666666666667	0.21833333333333338	0.5466666666666665	0.20166666666666672
305	152.5	0.918333333333333	0.17666666666666667	0.5383333333333333	0.2033333333333334
306	153.0	0.9099999999999998	0.19666666666666668	0.5566666666666665	0.15666666666666665
307	153.5	1.0116666666666667	0.20833333333333331	0.5933333333333333	0.20999999999999988
308	154.0	1.1	0.20666666666666667	0.6883333333333331	0.20499999999999996
309	154.5	1.063333333333334	0.20333333333333342	0.6516666666666667	0.20833333333333331
310	155.0	1.1816666666666664	0.21333333333333335	0.7416666666666665	0.2266666666666667
311	155.5	1.146666666666667	0.22833333333333336	0.7149999999999995	0.2033333333333333
312	156.0	1.2183333333333335	0.22333333333333336	0.8283333333333337	0.16666666666666657
313	156.5	1.2799999999999998	0.24333333333333332	0.8266666666666665	0.21000000000000005
314	157.0	1.2766666666666664	0.2333333333333334	0.8516666666666666	0.1916666666666666
315	157.5	1.3016666666666663	0.2766666666666667	0.8316666666666667	0.19333333333333327
316	158.0	1.2433333333333334	0.22	0.8333333333333337	0.19
317	158.5	1.3883333333333328	0.25499999999999995	0.9600000000000003	0.17333333333333328
318	159.0	1.3916666666666664	0.265	0.9483333333333333	0.17833333333333332
319	159.5	1.4733333333333334	0.29166666666666674	0.9983333333333343	0.18333333333333335
320	160.0	1.5383333333333329	0.27	1.0766666666666667	0.19166666666666665
321	160.5	1.5783333333333325	0.31333333333333335	1.0833333333333335	0.18166666666666664
322	161.0	1.5866666666666667	0.33166666666666655	1.0983333333333334	0.1566666666666666
323	161.5	1.626666666666667	0.33333333333333337	1.1133333333333335	0.18
324	162.0	1.631666666666666	0.3166666666666666	1.1499999999999997	0.16499999999999992
325	162.5	1.6050000000000006	0.35166666666666685	1.0933333333333337	0.15999999999999995
326	163.0	1.781666666666666	0.31999999999999995	1.2716666666666663	0.18999999999999992
327	163.5	1.715	0.34833333333333344	1.2216666666666665	0.145
328	164.0	1.7616666666666665	0.3466666666666666	1.241666666666667	0.17333333333333337
329	164.5	1.8300000000000005	0.37666666666666665	1.2783333333333333	0.175
330	165.0	1.7983333333333322	0.3366666666666667	1.3150000000000004	0.14666666666666664
331	165.5	1.8099999999999992	0.37999999999999995	1.2716666666666665	0.15833333333333321
332	166.0	1.8449999999999998	0.3616666666666666	1.3483333333333332	0.1349999999999999
333	166.5	1.916666666666667	0.39500000000000024	1.3366666666666667	0.185
334	167.0	1.878333333333333	0.35333333333333333	1.3716666666666668	0.1533333333333333
335	167.5	1.7599999999999993	0.375	1.2233333333333327	0.1616666666666666
336	168.0	1.8366666666666673	0.38666666666666655	1.2899999999999998	0.1599999999999999
337	168.5	1.7333333333333334	0.3433333333333335	1.2766666666666668	0.11333333333333324
338	169.0	1.8033333333333337	0.30833333333333335	1.3349999999999997	0.15999999999999998
339	169.5	1.7666666666666666	0.38499999999999995	1.2500000000000004	0.13166666666666663
340	170.0	1.761666666666667	0.3566666666666665	1.2733333333333332	0.1316666666666666
341	170.5	1.7249999999999996	0.325	1.2633333333333334	0.13666666666666666
342	171.0	1.548333333333334	0.3400000000000003	1.0966666666666667	0.11166666666666661
343	171.5	1.6583333333333328	0.3350000000000001	1.215	0.10833333333333328
344	172.0	1.425	0.30500000000000005	1.0316666666666667	0.08833333333333336
345	172.5	1.4549999999999996	0.27499999999999997	1.0916666666666663	0.08833333333333336
346	173.0	1.4183333333333328	0.3100000000000001	0.996666666666667	0.11166666666666666
347	173.5	1.2500000000000004	0.2916666666666666	0.8766666666666668	0.08166666666666669
348	174.0	1.1816666666666669	0.25833333333333336	0.8383333333333334	0.085
349	174.5	1.15	0.2383333333333334	0.8200000000000003	0.09166666666666666
350	175.0	0.9466666666666668	0.19833333333333333	0.68	0.06833333333333334
351	175.5	0.9149999999999997	0.18	0.675	0.06
352	176.0	0.8933333333333331	0.17833333333333332	0.6450000000000001	0.07000000000000002
353	176.5	0.7366666666666666	0.15166666666666664	0.5400000000000001	0.04499999999999999
354	177.0	0.6383333333333335	0.16833333333333333	0.4283333333333335	0.04166666666666665
355	177.5	0.5049999999999999	0.09	0.3733333333333333	0.04166666666666666
356	178.0	0.4633333333333336	0.06000000000000001	0.36	0.04333333333333333
357	178.5	0.2866666666666666	0.06166666666666667	0.21666666666666662	0.008333333333333333
358	179.0	0.15999999999999992	0.029999999999999992	0.12499999999999994	0.005
359	179.5	0.05666666666666667	0.003333333333333333	0.05	0.003333333333333333
