# Supplementary material for: Full-cycle device-scale simulations of memory materials with a tailored atomic-cluster-expansion potential
Source: Nat Commun. 2025 Sep 30;16:8688. doi: 10.1038/s41467-025-63732-4 (PMC12484596; doi:10.1038/s41467-025-63732-4)
Supplement: Supplementary file 4 — Source Data [file 41467_2025_63732_MOESM4_ESM.zip › Figure S7/Figure S7b - ADF/adf_ace_225_300K.csv]

	angle	total	Ge	Sb	Te
0	0.0	0.0	0.0	0.0	0.0
1	0.5	0.0	0.0	0.0	0.0
2	1.0	0.0	0.0	0.0	0.0
3	1.5	0.0	0.0	0.0	0.0
4	2.0	0.0	0.0	0.0	0.0
5	2.5	0.0	0.0	0.0	0.0
6	3.0	0.0	0.0	0.0	0.0
7	3.5	0.0	0.0	0.0	0.0
8	4.0	0.0	0.0	0.0	0.0
9	4.5	0.0	0.0	0.0	0.0
10	5.0	0.0	0.0	0.0	0.0
11	5.5	0.0	0.0	0.0	0.0
12	6.0	0.0	0.0	0.0	0.0
13	6.5	0.0	0.0	0.0	0.0
14	7.0	0.0	0.0	0.0	0.0
15	7.5	0.0	0.0	0.0	0.0
16	8.0	0.0	0.0	0.0	0.0
17	8.5	0.0	0.0	0.0	0.0
18	9.0	0.0	0.0	0.0	0.0
19	9.5	0.0	0.0	0.0	0.0
20	10.0	0.0	0.0	0.0	0.0
21	10.5	0.0	0.0	0.0	0.0
22	11.0	0.0	0.0	0.0	0.0
23	11.5	0.0	0.0	0.0	0.0
24	12.0	0.0	0.0	0.0	0.0
25	12.5	0.0	0.0	0.0	0.0
26	13.0	0.0	0.0	0.0	0.0
27	13.5	0.0	0.0	0.0	0.0
28	14.0	0.0	0.0	0.0	0.0
29	14.5	0.0	0.0	0.0	0.0
30	15.0	0.0	0.0	0.0	0.0
31	15.5	0.0	0.0	0.0	0.0
32	16.0	0.0	0.0	0.0	0.0
33	16.5	0.0	0.0	0.0	0.0
34	17.0	0.0	0.0	0.0	0.0
35	17.5	0.0	0.0	0.0	0.0
36	18.0	0.0	0.0	0.0	0.0
37	18.5	0.0	0.0	0.0	0.0
38	19.0	0.0	0.0	0.0	0.0
39	19.5	0.0	0.0	0.0	0.0
40	20.0	0.0	0.0	0.0	0.0
41	20.5	0.0	0.0	0.0	0.0
42	21.0	0.0	0.0	0.0	0.0
43	21.5	0.0	0.0	0.0	0.0
44	22.0	0.0	0.0	0.0	0.0
45	22.5	0.0	0.0	0.0	0.0
46	23.0	0.0	0.0	0.0	0.0
47	23.5	0.0	0.0	0.0	0.0
48	24.0	0.0	0.0	0.0	0.0
49	24.5	0.0	0.0	0.0	0.0
50	25.0	0.0	0.0	0.0	0.0
51	25.5	0.0	0.0	0.0	0.0
52	26.0	0.0	0.0	0.0	0.0
53	26.5	0.0	0.0	0.0	0.0
54	27.0	0.0	0.0	0.0	0.0
55	27.5	0.0	0.0	0.0	0.0
56	28.0	0.0	0.0	0.0	0.0
57	28.5	0.0	0.0	0.0	0.0
58	29.0	0.0	0.0	0.0	0.0
59	29.5	0.0	0.0	0.0	0.0
60	30.0	0.0	0.0	0.0	0.0
61	30.5	0.0	0.0	0.0	0.0
62	31.0	0.0	0.0	0.0	0.0
63	31.5	0.0	0.0	0.0	0.0
64	32.0	0.0	0.0	0.0	0.0
65	32.5	0.0	0.0	0.0	0.0
66	33.0	0.0	0.0	0.0	0.0
67	33.5	0.0	0.0	0.0	0.0
68	34.0	0.0	0.0	0.0	0.0
69	34.5	0.0	0.0	0.0	0.0
70	35.0	0.0	0.0	0.0	0.0
71	35.5	0.0	0.0	0.0	0.0
72	36.0	0.0	0.0	0.0	0.0
73	36.5	0.0	0.0	0.0	0.0
74	37.0	0.0	0.0	0.0	0.0
75	37.5	0.0	0.0	0.0	0.0
76	38.0	0.0	0.0	0.0	0.0
77	38.5	0.0	0.0	0.0	0.0
78	39.0	0.0	0.0	0.0	0.0
79	39.5	0.0	0.0	0.0	0.0
80	40.0	0.0	0.0	0.0	0.0
81	40.5	0.0	0.0	0.0	0.0
82	41.0	0.0	0.0	0.0	0.0
83	41.5	0.0	0.0	0.0	0.0
84	42.0	0.0	0.0	0.0	0.0
85	42.5	0.0	0.0	0.0	0.0
86	43.0	0.0	0.0	0.0	0.0
87	43.5	0.0	0.0	0.0	0.0
88	44.0	0.0	0.0	0.0	0.0
89	44.5	0.0	0.0	0.0	0.0
90	45.0	0.0	0.0	0.0	0.0
91	45.5	0.0	0.0	0.0	0.0
92	46.0	0.0	0.0	0.0	0.0
93	46.5	0.0	0.0	0.0	0.0
94	47.0	0.0	0.0	0.0	0.0
95	47.5	0.0	0.0	0.0	0.0
96	48.0	0.0	0.0	0.0	0.0
97	48.5	0.0	0.0	0.0	0.0
98	49.0	0.0016666666666666666	0.0	0.0	0.0016666666666666666
99	49.5	0.0016666666666666666	0.0	0.0016666666666666666	0.0
100	50.0	0.005	0.0	0.003333333333333333	0.0016666666666666666
101	50.5	0.005	0.0	0.003333333333333333	0.0016666666666666666
102	51.0	0.018333333333333333	0.005	0.008333333333333333	0.005
103	51.5	0.024999999999999994	0.011666666666666665	0.006666666666666666	0.006666666666666666
104	52.0	0.024999999999999994	0.003333333333333333	0.009999999999999998	0.011666666666666665
105	52.5	0.03666666666666665	0.008333333333333333	0.011666666666666665	0.016666666666666666
106	53.0	0.05500000000000002	0.02	0.013333333333333332	0.021666666666666664
107	53.5	0.07833333333333335	0.02666666666666666	0.025	0.02666666666666666
108	54.0	0.055	0.021666666666666664	0.02333333333333333	0.009999999999999998
109	54.5	0.09	0.03333333333333332	0.024999999999999994	0.031666666666666655
110	55.0	0.11499999999999998	0.030000000000000006	0.03333333333333332	0.05166666666666666
111	55.5	0.12333333333333328	0.03166666666666666	0.039999999999999994	0.051666666666666666
112	56.0	0.14333333333333326	0.06	0.04333333333333333	0.039999999999999994
113	56.5	0.14666666666666664	0.05666666666666664	0.04833333333333333	0.04166666666666665
114	57.0	0.12999999999999998	0.034999999999999996	0.039999999999999994	0.05500000000000001
115	57.5	0.18999999999999997	0.085	0.03833333333333332	0.0666666666666667
116	58.0	0.17666666666666667	0.05999999999999999	0.05	0.06666666666666668
117	58.5	0.14333333333333337	0.065	0.02166666666666667	0.05666666666666667
118	59.0	0.19666666666666666	0.07166666666666671	0.056666666666666685	0.06833333333333334
119	59.5	0.20833333333333326	0.07166666666666668	0.04166666666666665	0.09499999999999999
120	60.0	0.1916666666666666	0.065	0.039999999999999994	0.08666666666666668
121	60.5	0.2383333333333334	0.08000000000000002	0.05166666666666666	0.10666666666666667
122	61.0	0.24333333333333343	0.07833333333333338	0.046666666666666655	0.11833333333333332
123	61.5	0.24333333333333335	0.09499999999999999	0.046666666666666655	0.10166666666666666
124	62.0	0.22999999999999993	0.09166666666666666	0.03499999999999999	0.10333333333333332
125	62.5	0.27666666666666667	0.08166666666666669	0.07000000000000002	0.12499999999999994
126	63.0	0.2666666666666668	0.07333333333333339	0.065	0.12833333333333324
127	63.5	0.30166666666666664	0.09333333333333332	0.07500000000000002	0.13333333333333328
128	64.0	0.2716666666666667	0.1033333333333333	0.04666666666666666	0.12166666666666667
129	64.5	0.3566666666666666	0.11166666666666661	0.08333333333333336	0.16166666666666665
130	65.0	0.34499999999999986	0.10166666666666666	0.07333333333333335	0.17000000000000004
131	65.5	0.44500000000000006	0.16499999999999995	0.08333333333333336	0.19666666666666668
132	66.0	0.42000000000000015	0.12000000000000006	0.08333333333333337	0.21666666666666662
133	66.5	0.5183333333333332	0.1583333333333333	0.09333333333333334	0.2666666666666666
134	67.0	0.5383333333333333	0.16999999999999996	0.11666666666666661	0.2516666666666666
135	67.5	0.625	0.17666666666666664	0.12666666666666665	0.32166666666666666
136	68.0	0.6966666666666668	0.1916666666666666	0.1449999999999999	0.35999999999999993
137	68.5	0.693333333333333	0.14833333333333323	0.13333333333333328	0.41166666666666674
138	69.0	0.8433333333333333	0.19000000000000003	0.175	0.47833333333333333
139	69.5	0.9766666666666662	0.24499999999999997	0.21833333333333332	0.5133333333333335
140	70.0	1.0866666666666667	0.2666666666666667	0.23499999999999996	0.585
141	70.5	1.2833333333333337	0.305	0.23499999999999996	0.7433333333333332
142	71.0	1.3383333333333334	0.27000000000000013	0.265	0.8033333333333337
143	71.5	1.52	0.3516666666666668	0.30833333333333335	0.86
144	72.0	1.8016666666666672	0.43000000000000016	0.3933333333333333	0.9783333333333333
145	72.5	1.9366666666666668	0.4366666666666665	0.4033333333333331	1.0966666666666667
146	73.0	2.1533333333333338	0.4600000000000001	0.4483333333333332	1.245
147	73.5	2.5349999999999997	0.5216666666666665	0.5183333333333333	1.495
148	74.0	2.7699999999999987	0.5783333333333334	0.6283333333333335	1.5633333333333332
149	74.5	3.003333333333334	0.5783333333333334	0.658333333333333	1.7666666666666664
150	75.0	3.438333333333333	0.7149999999999999	0.7633333333333332	1.96
151	75.5	3.5983333333333336	0.7816666666666664	0.8150000000000004	2.0016666666666665
152	76.0	4.175000000000001	0.8566666666666662	0.9700000000000003	2.3483333333333327
153	76.5	4.623333333333335	0.861666666666667	1.1266666666666667	2.635
154	77.0	4.959999999999999	1.021666666666667	1.0716666666666668	2.8666666666666676
155	77.5	5.690000000000002	1.1849999999999998	1.403333333333333	3.1016666666666657
156	78.0	6.1016666666666675	1.353333333333333	1.483333333333333	3.2649999999999992
157	78.5	6.85666666666667	1.4466666666666672	1.6916666666666662	3.718333333333335
158	79.0	7.408333333333335	1.551666666666666	1.8916666666666668	3.964999999999998
159	79.5	8.190000000000005	1.818333333333332	2.058333333333333	4.3133333333333335
160	80.0	8.713333333333335	1.958333333333333	2.168333333333333	4.586666666666667
161	80.5	9.736666666666668	2.0949999999999998	2.591666666666666	5.0500000000000025
162	81.0	10.191666666666665	2.338333333333333	2.5633333333333326	5.289999999999999
163	81.5	11.14	2.568333333333334	3.026666666666667	5.545000000000001
164	82.0	12.458333333333337	2.915	3.3266666666666675	6.216666666666665
165	82.5	13.161666666666665	3.128333333333334	3.718333333333334	6.315
166	83.0	13.975000000000001	3.426666666666666	3.925	6.623333333333334
167	83.5	14.775000000000007	3.621666666666666	4.288333333333336	6.864999999999998
168	84.0	15.58166666666666	3.745000000000001	4.474999999999999	7.361666666666668
169	84.5	16.595	4.3133333333333335	4.828333333333334	7.453333333333331
170	85.0	17.1	4.364999999999999	5.048333333333335	7.686666666666664
171	85.5	18.356666666666662	4.824999999999999	5.566666666666664	7.965000000000001
172	86.0	18.815000000000005	5.093333333333333	5.733333333333335	7.988333333333331
173	86.5	19.608333333333334	5.3983333333333325	6.073333333333337	8.136666666666667
174	87.0	20.371666666666666	5.873333333333334	6.125000000000001	8.373333333333333
175	87.5	20.38666666666667	6.031666666666667	6.2216666666666685	8.133333333333336
176	88.0	21.094999999999995	6.464999999999996	6.615	8.014999999999999
177	88.5	21.455	6.623333333333334	6.8183333333333325	8.013333333333335
178	89.0	22.09166666666667	7.000000000000003	6.848333333333334	8.243333333333334
179	89.5	22.19	7.290000000000004	7.129999999999999	7.770000000000001
180	90.0	22.149999999999995	7.248333333333332	7.031666666666667	7.869999999999997
181	90.5	22.255	7.753333333333335	6.928333333333334	7.573333333333335
182	91.0	22.574999999999996	7.778333333333332	7.258333333333334	7.53833333333333
183	91.5	22.47166666666667	7.9300000000000015	7.203333333333334	7.338333333333331
184	92.0	22.323333333333338	8.058333333333332	7.226666666666663	7.038333333333332
185	92.5	22.09500000000001	8.208333333333332	7.081666666666669	6.804999999999999
186	93.0	21.738333333333333	8.233333333333334	7.046666666666668	6.458333333333331
187	93.5	21.25833333333334	8.159999999999998	6.751666666666668	6.346666666666663
188	94.0	20.989999999999995	8.166666666666666	6.701666666666663	6.121666666666665
189	94.5	20.855000000000004	8.271666666666665	6.530000000000004	6.053333333333333
190	95.0	20.30666666666667	8.17166666666667	6.495	5.640000000000002
191	95.5	19.773333333333333	7.890000000000006	6.201666666666667	5.681666666666665
192	96.0	19.05333333333333	7.761666666666667	6.03	5.261666666666665
193	96.5	18.74	7.643333333333332	5.788333333333332	5.308333333333332
194	97.0	18.34166666666667	7.665	5.588333333333336	5.088333333333333
195	97.5	17.45666666666666	7.259999999999998	5.288333333333332	4.908333333333333
196	98.0	16.795000000000005	7.121666666666664	5.035	4.638333333333334
197	98.5	16.39833333333334	6.896666666666667	4.965000000000001	4.536666666666665
198	99.0	15.82833333333333	6.716666666666666	4.745000000000001	4.366666666666666
199	99.5	14.776666666666676	6.24	4.370000000000001	4.166666666666666
200	100.0	14.734999999999998	6.134999999999999	4.348333333333334	4.251666666666668
201	100.5	13.821666666666669	5.831666666666666	3.964999999999999	4.024999999999997
202	101.0	13.586666666666668	5.6816666666666675	3.8733333333333335	4.031666666666667
203	101.5	12.790000000000004	5.4833333333333325	3.561666666666668	3.7450000000000006
204	102.0	12.308333333333332	5.195	3.3383333333333343	3.7750000000000004
205	102.5	11.760000000000002	4.886666666666668	3.1899999999999995	3.683333333333333
206	103.0	11.056666666666661	4.631666666666665	2.8516666666666683	3.573333333333334
207	103.5	10.365	4.256666666666668	2.8	3.308333333333333
208	104.0	10.02166666666667	4.2	2.511666666666667	3.3099999999999996
209	104.5	9.53833333333333	3.9349999999999987	2.305	3.2983333333333325
210	105.0	9.040000000000001	3.766666666666666	2.1833333333333327	3.0899999999999994
211	105.5	8.666666666666668	3.5350000000000006	2.1033333333333326	3.0283333333333338
212	106.0	8.235000000000003	3.366666666666666	1.8333333333333326	3.0350000000000006
213	106.5	7.836666666666666	3.148333333333333	1.7699999999999998	2.918333333333333
214	107.0	7.495000000000001	2.976666666666667	1.6383333333333332	2.880000000000001
215	107.5	7.003333333333336	2.7799999999999994	1.4683333333333335	2.755000000000001
216	108.0	6.781666666666664	2.5900000000000007	1.4583333333333335	2.733333333333334
217	108.5	6.333333333333332	2.406666666666667	1.2566666666666668	2.6700000000000004
218	109.0	6.1549999999999985	2.446666666666665	1.1866666666666668	2.5216666666666665
219	109.5	5.838333333333333	2.336666666666667	1.0983333333333338	2.4033333333333333
220	110.0	5.558333333333334	2.1483333333333325	1.0283333333333327	2.381666666666667
221	110.5	5.135	2.033333333333333	0.9583333333333331	2.1433333333333344
222	111.0	5.026666666666667	1.9299999999999997	0.8933333333333335	2.2033333333333327
223	111.5	4.959999999999999	1.949999999999999	0.7966666666666665	2.213333333333333
224	112.0	4.505000000000002	1.6383333333333336	0.7133333333333333	2.1533333333333333
225	112.5	4.288333333333334	1.6450000000000005	0.6966666666666668	1.9466666666666663
226	113.0	4.076666666666665	1.4983333333333337	0.6616666666666667	1.916666666666666
227	113.5	3.9616666666666656	1.4499999999999997	0.6183333333333333	1.8933333333333329
228	114.0	3.716666666666668	1.3383333333333334	0.565	1.8133333333333335
229	114.5	3.6166666666666667	1.3516666666666663	0.5033333333333334	1.761666666666667
230	115.0	3.350000000000002	1.2433333333333336	0.5050000000000002	1.6016666666666663
231	115.5	3.333333333333334	1.2416666666666665	0.43333333333333357	1.6583333333333334
232	116.0	3.135	1.1266666666666665	0.39999999999999986	1.6083333333333332
233	116.5	2.856666666666668	1.036666666666667	0.37500000000000017	1.4450000000000003
234	117.0	2.796666666666667	1.0633333333333335	0.38833333333333336	1.345
235	117.5	2.706666666666666	0.9999999999999996	0.33833333333333343	1.3683333333333332
236	118.0	2.7000000000000006	0.9533333333333338	0.36833333333333335	1.3783333333333334
237	118.5	2.628333333333333	0.9749999999999998	0.30333333333333345	1.35
238	119.0	2.521666666666667	0.9133333333333334	0.2883333333333332	1.3199999999999992
239	119.5	2.3250000000000006	0.8266666666666664	0.30333333333333334	1.195
240	120.0	2.286666666666666	0.8183333333333335	0.2733333333333334	1.1950000000000003
241	120.5	2.168333333333333	0.7033333333333338	0.2583333333333334	1.2066666666666668
242	121.0	2.119999999999999	0.7049999999999997	0.2766666666666666	1.1383333333333334
243	121.5	2.161666666666667	0.7566666666666666	0.24666666666666656	1.1583333333333339
244	122.0	1.9850000000000003	0.665	0.25666666666666665	1.063333333333334
245	122.5	1.9083333333333337	0.6983333333333331	0.21333333333333332	0.9966666666666667
246	123.0	1.986666666666666	0.6666666666666665	0.26833333333333337	1.0516666666666667
247	123.5	1.883333333333334	0.6299999999999999	0.22499999999999998	1.0283333333333335
248	124.0	1.6950000000000005	0.5633333333333332	0.19666666666666666	0.9350000000000002
249	124.5	1.7033333333333338	0.635	0.18666666666666668	0.8816666666666664
250	125.0	1.7066666666666674	0.6383333333333333	0.16999999999999996	0.8983333333333331
251	125.5	1.5866666666666667	0.5633333333333332	0.15166666666666662	0.8716666666666666
252	126.0	1.6066666666666658	0.603333333333333	0.15999999999999992	0.8433333333333333
253	126.5	1.4550000000000005	0.5416666666666665	0.1766666666666666	0.7366666666666666
254	127.0	1.4950000000000003	0.5283333333333333	0.15833333333333324	0.8083333333333332
255	127.5	1.4533333333333338	0.515	0.1733333333333333	0.7649999999999999
256	128.0	1.4	0.5133333333333334	0.19333333333333322	0.6933333333333335
257	128.5	1.305	0.4533333333333336	0.15833333333333327	0.6933333333333335
258	129.0	1.366666666666667	0.5049999999999999	0.18500000000000008	0.6766666666666663
259	129.5	1.2833333333333332	0.44333333333333336	0.17666666666666672	0.6633333333333331
260	130.0	1.1983333333333335	0.4316666666666664	0.1583333333333333	0.6083333333333332
261	130.5	1.0833333333333333	0.4216666666666666	0.1416666666666666	0.5199999999999999
262	131.0	1.2216666666666667	0.47499999999999987	0.13999999999999999	0.6066666666666667
263	131.5	1.206666666666666	0.4299999999999997	0.16999999999999996	0.6066666666666664
264	132.0	1.1283333333333334	0.39166666666666683	0.1716666666666666	0.5650000000000002
265	132.5	1.075	0.405	0.14166666666666664	0.5283333333333333
266	133.0	1.1066666666666662	0.4316666666666664	0.12666666666666662	0.5483333333333333
267	133.5	1.1483333333333337	0.42999999999999994	0.14333333333333328	0.5749999999999997
268	134.0	1.003333333333333	0.3816666666666666	0.14666666666666658	0.4749999999999999
269	134.5	1.0750000000000002	0.4316666666666665	0.14333333333333328	0.5000000000000001
270	135.0	1.0966666666666665	0.4283333333333333	0.15999999999999992	0.5083333333333332
271	135.5	0.98	0.4016666666666667	0.12999999999999998	0.4483333333333334
272	136.0	1.0550000000000004	0.4050000000000001	0.14833333333333334	0.5016666666666666
273	136.5	0.9783333333333333	0.4166666666666669	0.1383333333333333	0.4233333333333335
274	137.0	0.9416666666666668	0.345	0.15999999999999998	0.43666666666666687
275	137.5	0.99	0.4133333333333333	0.1416666666666666	0.43500000000000005
276	138.0	0.9033333333333331	0.36	0.12999999999999998	0.4133333333333333
277	138.5	1.005	0.3999999999999999	0.1666666666666666	0.43833333333333313
278	139.0	0.9083333333333341	0.37166666666666665	0.14166666666666666	0.3949999999999999
279	139.5	0.9399999999999998	0.37833333333333313	0.16499999999999992	0.3966666666666668
280	140.0	0.965	0.43666666666666665	0.13666666666666658	0.39166666666666666
281	140.5	0.8783333333333335	0.35166666666666674	0.15499999999999997	0.37166666666666665
282	141.0	0.9216666666666669	0.3733333333333334	0.15499999999999997	0.3933333333333331
283	141.5	0.9000000000000001	0.3766666666666667	0.1533333333333333	0.3700000000000002
284	142.0	0.9033333333333333	0.37999999999999995	0.15166666666666667	0.3716666666666668
285	142.5	0.8999999999999999	0.3933333333333332	0.17833333333333334	0.32833333333333337
286	143.0	0.9766666666666669	0.4016666666666668	0.19166666666666668	0.3833333333333334
287	143.5	0.9350000000000002	0.39666666666666683	0.18499999999999997	0.35333333333333344
288	144.0	0.8366666666666671	0.3800000000000001	0.14166666666666664	0.31500000000000006
289	144.5	0.8616666666666665	0.3516666666666665	0.14999999999999997	0.36000000000000015
290	145.0	0.8733333333333335	0.3616666666666667	0.18166666666666662	0.33
291	145.5	0.968333333333333	0.43333333333333307	0.22166666666666665	0.3133333333333334
292	146.0	0.9633333333333336	0.43999999999999995	0.22666666666666682	0.2966666666666665
293	146.5	0.9799999999999995	0.4899999999999999	0.18666666666666665	0.30333333333333345
294	147.0	0.9650000000000002	0.46166666666666684	0.19666666666666666	0.3066666666666666
295	147.5	0.9200000000000003	0.435	0.1966666666666667	0.28833333333333333
296	148.0	0.9233333333333333	0.46500000000000014	0.175	0.2833333333333334
297	148.5	0.981666666666667	0.4683333333333332	0.19833333333333328	0.315
298	149.0	0.9916666666666668	0.4966666666666664	0.20666666666666667	0.28833333333333333
299	149.5	0.9983333333333338	0.4933333333333333	0.24166666666666675	0.2633333333333334
300	150.0	1.0616666666666665	0.47666666666666674	0.24333333333333343	0.3416666666666666
301	150.5	1.09	0.5466666666666669	0.25833333333333336	0.285
302	151.0	1.0616666666666668	0.5266666666666668	0.25666666666666665	0.2783333333333333
303	151.5	1.1066666666666665	0.5333333333333335	0.26333333333333336	0.31000000000000005
304	152.0	1.1433333333333335	0.5783333333333334	0.28	0.2849999999999999
305	152.5	1.106666666666667	0.5366666666666667	0.31500000000000017	0.255
306	153.0	1.1149999999999998	0.57	0.27833333333333327	0.2666666666666668
307	153.5	1.19	0.6016666666666668	0.3083333333333333	0.28
308	154.0	1.2200000000000002	0.6216666666666666	0.3083333333333333	0.29
309	154.5	1.2633333333333336	0.6416666666666667	0.3549999999999999	0.2666666666666667
310	155.0	1.2166666666666668	0.6066666666666669	0.36000000000000015	0.2500000000000001
311	155.5	1.263333333333333	0.6016666666666667	0.3966666666666667	0.265
312	156.0	1.3416666666666668	0.6733333333333331	0.39333333333333315	0.27499999999999997
313	156.5	1.3866666666666663	0.733333333333333	0.42833333333333323	0.22500000000000006
314	157.0	1.3233333333333333	0.6799999999999998	0.4233333333333333	0.2200000000000001
315	157.5	1.51	0.756666666666667	0.5033333333333335	0.2500000000000001
316	158.0	1.383333333333333	0.6916666666666668	0.44999999999999984	0.24166666666666664
317	158.5	1.4566666666666668	0.7283333333333328	0.49500000000000016	0.2333333333333334
318	159.0	1.565	0.8016666666666667	0.5150000000000001	0.2483333333333334
319	159.5	1.5883333333333332	0.8049999999999997	0.5366666666666664	0.24666666666666665
320	160.0	1.548333333333333	0.7350000000000001	0.5449999999999999	0.26833333333333337
321	160.5	1.6850000000000003	0.8100000000000002	0.6199999999999999	0.25500000000000006
322	161.0	1.6166666666666665	0.843333333333333	0.5666666666666664	0.20666666666666675
323	161.5	1.6683333333333332	0.8416666666666669	0.6016666666666667	0.225
324	162.0	1.7533333333333334	0.8833333333333334	0.6299999999999999	0.24
325	162.5	1.6933333333333338	0.8199999999999996	0.6533333333333333	0.22000000000000003
326	163.0	1.6816666666666662	0.8316666666666667	0.661666666666667	0.18833333333333332
327	163.5	1.8633333333333335	0.9383333333333331	0.6983333333333333	0.22666666666666668
328	164.0	1.7533333333333332	0.8716666666666668	0.6766666666666669	0.20500000000000007
329	164.5	1.7616666666666672	0.9033333333333335	0.6566666666666667	0.20166666666666672
330	165.0	1.7533333333333325	0.9333333333333335	0.6499999999999997	0.16999999999999996
331	165.5	1.8549999999999998	0.9283333333333336	0.7183333333333338	0.20833333333333331
332	166.0	1.8866666666666663	0.8766666666666666	0.7916666666666669	0.21833333333333335
333	166.5	1.8633333333333328	0.9550000000000002	0.7166666666666669	0.19166666666666665
334	167.0	1.770000000000001	0.9283333333333331	0.6333333333333334	0.20833333333333337
335	167.5	1.9233333333333333	0.9883333333333332	0.7533333333333335	0.18166666666666664
336	168.0	1.8500000000000014	0.9066666666666672	0.7583333333333337	0.18499999999999994
337	168.5	1.7483333333333337	0.8683333333333333	0.6966666666666665	0.18333333333333335
338	169.0	1.8499999999999994	0.9033333333333334	0.7833333333333334	0.16333333333333333
339	169.5	1.8550000000000006	1.0033333333333325	0.6866666666666668	0.165
340	170.0	1.7499999999999993	0.8616666666666665	0.7300000000000003	0.15833333333333327
341	170.5	1.7666666666666666	0.8916666666666664	0.7283333333333334	0.14666666666666664
342	171.0	1.6750000000000005	0.8200000000000002	0.7033333333333333	0.15166666666666667
343	171.5	1.5566666666666669	0.7699999999999999	0.6516666666666667	0.1349999999999999
344	172.0	1.5583333333333331	0.7399999999999998	0.6616666666666666	0.15666666666666657
345	172.5	1.4816666666666671	0.6966666666666664	0.6233333333333334	0.16166666666666665
346	173.0	1.3183333333333334	0.64	0.5483333333333331	0.12999999999999995
347	173.5	1.2783333333333335	0.6533333333333333	0.5016666666666668	0.12333333333333332
348	174.0	1.2766666666666666	0.6616666666666666	0.4983333333333334	0.11666666666666665
349	174.5	1.1533333333333338	0.5716666666666667	0.5099999999999999	0.07166666666666668
350	175.0	1.0916666666666668	0.5583333333333332	0.43666666666666676	0.09666666666666662
351	175.5	0.978333333333333	0.4749999999999999	0.39999999999999986	0.1033333333333333
352	176.0	0.8466666666666665	0.38499999999999995	0.3716666666666666	0.09000000000000002
353	176.5	0.7316666666666669	0.38	0.29666666666666663	0.05499999999999999
354	177.0	0.7033333333333333	0.3633333333333333	0.2800000000000001	0.06000000000000002
355	177.5	0.5316666666666668	0.26166666666666666	0.23166666666666674	0.038333333333333316
356	178.0	0.4133333333333333	0.19	0.1833333333333333	0.03999999999999999
357	178.5	0.2983333333333334	0.16666666666666663	0.10166666666666664	0.029999999999999992
358	179.0	0.1683333333333334	0.07333333333333336	0.07666666666666669	0.018333333333333333
359	179.5	0.044999999999999984	0.018333333333333333	0.02333333333333333	0.003333333333333333
