# Supplementary material for: Full-cycle device-scale simulations of memory materials with a tailored atomic-cluster-expansion potential
Source: Nat Commun. 2025 Sep 30;16:8688. doi: 10.1038/s41467-025-63732-4 (PMC12484596; doi:10.1038/s41467-025-63732-4)
Supplement: Supplementary file 4 — Source Data [file 41467_2025_63732_MOESM4_ESM.zip › Figure S7/Figure S7b - ADF/adf_ace_326_300K.csv]

	angle	total	Ge	Sb	Te
0	0.0	0.0	0.0	0.0	0.0
1	0.5	0.0	0.0	0.0	0.0
2	1.0	0.0	0.0	0.0	0.0
3	1.5	0.0	0.0	0.0	0.0
4	2.0	0.0	0.0	0.0	0.0
5	2.5	0.0	0.0	0.0	0.0
6	3.0	0.0	0.0	0.0	0.0
7	3.5	0.0	0.0	0.0	0.0
8	4.0	0.0	0.0	0.0	0.0
9	4.5	0.0	0.0	0.0	0.0
10	5.0	0.0	0.0	0.0	0.0
11	5.5	0.0	0.0	0.0	0.0
12	6.0	0.0	0.0	0.0	0.0
13	6.5	0.0	0.0	0.0	0.0
14	7.0	0.0	0.0	0.0	0.0
15	7.5	0.0	0.0	0.0	0.0
16	8.0	0.0	0.0	0.0	0.0
17	8.5	0.0	0.0	0.0	0.0
18	9.0	0.0	0.0	0.0	0.0
19	9.5	0.0	0.0	0.0	0.0
20	10.0	0.0	0.0	0.0	0.0
21	10.5	0.0	0.0	0.0	0.0
22	11.0	0.0	0.0	0.0	0.0
23	11.5	0.0	0.0	0.0	0.0
24	12.0	0.0	0.0	0.0	0.0
25	12.5	0.0	0.0	0.0	0.0
26	13.0	0.0	0.0	0.0	0.0
27	13.5	0.0	0.0	0.0	0.0
28	14.0	0.0	0.0	0.0	0.0
29	14.5	0.0	0.0	0.0	0.0
30	15.0	0.0	0.0	0.0	0.0
31	15.5	0.0	0.0	0.0	0.0
32	16.0	0.0	0.0	0.0	0.0
33	16.5	0.0	0.0	0.0	0.0
34	17.0	0.0	0.0	0.0	0.0
35	17.5	0.0	0.0	0.0	0.0
36	18.0	0.0	0.0	0.0	0.0
37	18.5	0.0	0.0	0.0	0.0
38	19.0	0.0	0.0	0.0	0.0
39	19.5	0.0	0.0	0.0	0.0
40	20.0	0.0	0.0	0.0	0.0
41	20.5	0.0	0.0	0.0	0.0
42	21.0	0.0	0.0	0.0	0.0
43	21.5	0.0	0.0	0.0	0.0
44	22.0	0.0	0.0	0.0	0.0
45	22.5	0.0	0.0	0.0	0.0
46	23.0	0.0	0.0	0.0	0.0
47	23.5	0.0	0.0	0.0	0.0
48	24.0	0.0	0.0	0.0	0.0
49	24.5	0.0	0.0	0.0	0.0
50	25.0	0.0	0.0	0.0	0.0
51	25.5	0.0	0.0	0.0	0.0
52	26.0	0.0	0.0	0.0	0.0
53	26.5	0.0	0.0	0.0	0.0
54	27.0	0.0	0.0	0.0	0.0
55	27.5	0.0	0.0	0.0	0.0
56	28.0	0.0	0.0	0.0	0.0
57	28.5	0.0	0.0	0.0	0.0
58	29.0	0.0	0.0	0.0	0.0
59	29.5	0.0	0.0	0.0	0.0
60	30.0	0.0	0.0	0.0	0.0
61	30.5	0.0	0.0	0.0	0.0
62	31.0	0.0	0.0	0.0	0.0
63	31.5	0.0	0.0	0.0	0.0
64	32.0	0.0	0.0	0.0	0.0
65	32.5	0.0	0.0	0.0	0.0
66	33.0	0.0	0.0	0.0	0.0
67	33.5	0.0	0.0	0.0	0.0
68	34.0	0.0	0.0	0.0	0.0
69	34.5	0.0	0.0	0.0	0.0
70	35.0	0.0	0.0	0.0	0.0
71	35.5	0.0	0.0	0.0	0.0
72	36.0	0.0	0.0	0.0	0.0
73	36.5	0.0	0.0	0.0	0.0
74	37.0	0.0	0.0	0.0	0.0
75	37.5	0.0	0.0	0.0	0.0
76	38.0	0.0	0.0	0.0	0.0
77	38.5	0.0	0.0	0.0	0.0
78	39.0	0.0	0.0	0.0	0.0
79	39.5	0.0	0.0	0.0	0.0
80	40.0	0.0	0.0	0.0	0.0
81	40.5	0.0	0.0	0.0	0.0
82	41.0	0.0	0.0	0.0	0.0
83	41.5	0.0	0.0	0.0	0.0
84	42.0	0.0	0.0	0.0	0.0
85	42.5	0.0	0.0	0.0	0.0
86	43.0	0.0	0.0	0.0	0.0
87	43.5	0.0	0.0	0.0	0.0
88	44.0	0.0	0.0	0.0	0.0
89	44.5	0.0	0.0	0.0	0.0
90	45.0	0.0	0.0	0.0	0.0
91	45.5	0.0	0.0	0.0	0.0
92	46.0	0.0	0.0	0.0	0.0
93	46.5	0.0016666666666666666	0.0	0.0	0.0016666666666666666
94	47.0	0.0	0.0	0.0	0.0
95	47.5	0.0	0.0	0.0	0.0
96	48.0	0.0016666666666666666	0.0	0.0	0.0016666666666666666
97	48.5	0.0	0.0	0.0	0.0
98	49.0	0.0016666666666666666	0.0	0.0016666666666666666	0.0
99	49.5	0.005	0.0	0.0	0.005
100	50.0	0.011666666666666665	0.0	0.005	0.006666666666666666
101	50.5	0.02	0.003333333333333333	0.005	0.011666666666666665
102	51.0	0.04166666666666665	0.006666666666666666	0.006666666666666666	0.028333333333333332
103	51.5	0.04333333333333333	0.011666666666666665	0.008333333333333333	0.02333333333333333
104	52.0	0.04666666666666666	0.015	0.009999999999999998	0.021666666666666664
105	52.5	0.07833333333333335	0.025	0.02	0.033333333333333326
106	53.0	0.09166666666666667	0.03	0.015	0.046666666666666655
107	53.5	0.12333333333333328	0.05000000000000001	0.02	0.05333333333333332
108	54.0	0.16833333333333328	0.06	0.03333333333333332	0.07500000000000002
109	54.5	0.1899999999999999	0.07333333333333335	0.03666666666666665	0.08000000000000003
110	55.0	0.26333333333333336	0.11666666666666665	0.05000000000000001	0.09666666666666668
111	55.5	0.23000000000000007	0.09166666666666666	0.03499999999999999	0.10333333333333332
112	56.0	0.26500000000000007	0.12999999999999995	0.04833333333333334	0.08666666666666666
113	56.5	0.32166666666666666	0.13	0.05499999999999999	0.13666666666666663
114	57.0	0.3433333333333332	0.14999999999999994	0.05499999999999999	0.1383333333333333
115	57.5	0.34833333333333344	0.15999999999999998	0.04166666666666666	0.14666666666666664
116	58.0	0.3516666666666668	0.195	0.03999999999999999	0.11666666666666665
117	58.5	0.45500000000000024	0.20666666666666672	0.06833333333333334	0.18
118	59.0	0.41333333333333316	0.19666666666666668	0.05333333333333333	0.16333333333333339
119	59.5	0.42	0.2033333333333334	0.05833333333333333	0.1583333333333333
120	60.0	0.41	0.18499999999999997	0.06166666666666667	0.16333333333333333
121	60.5	0.425	0.1833333333333333	0.07333333333333336	0.16833333333333333
122	61.0	0.49000000000000005	0.23000000000000004	0.061666666666666675	0.19833333333333336
123	61.5	0.44000000000000006	0.20499999999999996	0.07	0.165
124	62.0	0.4783333333333333	0.20666666666666675	0.07	0.2016666666666667
125	62.5	0.4633333333333332	0.20500000000000004	0.06333333333333334	0.19499999999999992
126	63.0	0.47833333333333306	0.2049999999999999	0.07000000000000002	0.2033333333333334
127	63.5	0.5116666666666666	0.20166666666666674	0.08166666666666668	0.2283333333333334
128	64.0	0.5233333333333335	0.21000000000000005	0.08166666666666668	0.2316666666666667
129	64.5	0.5733333333333335	0.22333333333333338	0.08166666666666667	0.2683333333333335
130	65.0	0.5866666666666669	0.26499999999999996	0.08333333333333336	0.2383333333333333
131	65.5	0.5966666666666669	0.2133333333333334	0.11166666666666661	0.27166666666666683
132	66.0	0.625	0.21666666666666665	0.10166666666666664	0.30666666666666675
133	66.5	0.75	0.25166666666666687	0.12166666666666667	0.3766666666666667
134	67.0	0.8133333333333332	0.30666666666666664	0.12499999999999999	0.38166666666666677
135	67.5	0.8433333333333336	0.3066666666666666	0.13833333333333328	0.39833333333333343
136	68.0	1.0016666666666665	0.3483333333333332	0.1733333333333333	0.4800000000000001
137	68.5	1.0350000000000004	0.33	0.16166666666666665	0.5433333333333333
138	69.0	1.1933333333333334	0.3316666666666667	0.2016666666666667	0.66
139	69.5	1.4583333333333328	0.425	0.2583333333333333	0.7749999999999999
140	70.0	1.546666666666666	0.45	0.22999999999999993	0.866666666666667
141	70.5	1.5649999999999997	0.4566666666666668	0.2566666666666666	0.8516666666666667
142	71.0	1.9350000000000003	0.4950000000000002	0.34333333333333343	1.0966666666666665
143	71.5	2.0599999999999996	0.59	0.3449999999999999	1.125
144	72.0	2.188333333333333	0.5783333333333331	0.38666666666666655	1.223333333333333
145	72.5	2.4949999999999997	0.6566666666666667	0.4583333333333335	1.3800000000000003
146	73.0	2.668333333333333	0.6483333333333333	0.47166666666666657	1.5483333333333338
147	73.5	2.983333333333333	0.8083333333333332	0.5566666666666663	1.618333333333333
148	74.0	3.4	0.9183333333333331	0.6366666666666667	1.8449999999999995
149	74.5	3.709999999999999	0.9466666666666665	0.6533333333333334	2.1099999999999994
150	75.0	3.965	0.9783333333333328	0.7433333333333333	2.2433333333333336
151	75.5	4.403333333333333	1.1083333333333336	0.9166666666666664	2.3783333333333343
152	76.0	4.949999999999999	1.195	1.0016666666666663	2.7533333333333343
153	76.5	5.571666666666665	1.3716666666666666	1.0916666666666668	3.1083333333333325
154	77.0	6.168333333333337	1.5800000000000005	1.2383333333333335	3.3500000000000005
155	77.5	6.716666666666666	1.6716666666666666	1.44	3.6050000000000004
156	78.0	7.186666666666667	1.7750000000000004	1.5116666666666672	3.899999999999999
157	78.5	7.818333333333335	1.9533333333333325	1.7483333333333337	4.116666666666668
158	79.0	8.373333333333333	2.036666666666667	1.8566666666666665	4.479999999999999
159	79.5	9.093333333333332	2.3900000000000006	2.0066666666666664	4.696666666666665
160	80.0	10.198333333333338	2.583333333333334	2.2383333333333333	5.376666666666665
161	80.5	10.669999999999998	2.7716666666666665	2.396666666666666	5.501666666666665
162	81.0	11.704999999999998	3.128333333333333	2.700000000000001	5.876666666666664
163	81.5	12.226666666666667	3.3483333333333327	2.821666666666667	6.056666666666667
164	82.0	13.193333333333333	3.693333333333332	3.0366666666666644	6.463333333333336
165	82.5	13.881666666666666	3.951666666666666	3.205	6.724999999999998
166	83.0	15.411666666666665	4.338333333333333	3.786666666666668	7.286666666666669
167	83.5	16.041666666666664	4.659999999999999	3.708333333333332	7.673333333333333
168	84.0	16.44166666666667	4.865	3.871666666666666	7.705000000000002
169	84.5	17.743333333333336	5.363333333333333	4.351666666666665	8.028333333333334
170	85.0	18.428333333333335	5.656666666666666	4.556666666666667	8.214999999999998
171	85.5	19.311666666666678	6.05	4.791666666666666	8.47
172	86.0	19.666666666666664	6.420000000000003	4.93	8.316666666666663
173	86.5	20.466666666666665	6.678333333333333	5.1599999999999975	8.628333333333332
174	87.0	20.87333333333333	7.014999999999998	5.286666666666666	8.571666666666667
175	87.5	21.553333333333345	7.629999999999996	5.355000000000001	8.568333333333333
176	88.0	22.13833333333334	7.816666666666663	5.721666666666667	8.599999999999996
177	88.5	22.083333333333325	7.913333333333331	5.813333333333333	8.35666666666667
178	89.0	22.69000000000001	8.465000000000002	5.793333333333331	8.431666666666665
179	89.5	22.913333333333334	8.828333333333331	6.036666666666664	8.048333333333332
180	90.0	23.24666666666666	9.099999999999996	5.860000000000001	8.286666666666667
181	90.5	23.22999999999999	9.305000000000001	5.9149999999999965	8.009999999999998
182	91.0	23.58999999999999	9.636666666666667	5.9300000000000015	8.023333333333332
183	91.5	23.195	9.640000000000002	5.921666666666666	7.633333333333335
184	92.0	23.023333333333333	9.593333333333328	6.026666666666666	7.403333333333333
185	92.5	22.655	9.611666666666665	5.923333333333331	7.120000000000001
186	93.0	22.536666666666665	9.818333333333333	5.726666666666667	6.991666666666669
187	93.5	22.241666666666674	10.006666666666668	5.596666666666667	6.638333333333337
188	94.0	22.13166666666666	10.096666666666666	5.541666666666664	6.493333333333334
189	94.5	21.641666666666666	9.79	5.435	6.416666666666666
190	95.0	21.49333333333333	9.715000000000005	5.423333333333334	6.355000000000001
191	95.5	20.593333333333334	9.506666666666666	5.185000000000001	5.901666666666666
192	96.0	20.118333333333336	9.373333333333333	4.946666666666665	5.798333333333335
193	96.5	19.73333333333333	9.338333333333331	4.806666666666666	5.588333333333333
194	97.0	18.759999999999994	8.946666666666667	4.626666666666666	5.186666666666667
195	97.5	18.531666666666666	8.7	4.508333333333335	5.3233333333333315
196	98.0	18.325000000000003	8.709999999999997	4.409999999999999	5.205000000000001
197	98.5	17.46833333333334	8.468333333333332	3.9733333333333345	5.026666666666668
198	99.0	16.928333333333335	8.055	3.96	4.913333333333335
199	99.5	16.22833333333333	7.911666666666669	3.728333333333335	4.588333333333335
200	100.0	15.528333333333338	7.641666666666668	3.3766666666666665	4.510000000000001
201	100.5	14.989999999999998	7.233333333333336	3.3850000000000007	4.371666666666665
202	101.0	14.514999999999995	7.043333333333335	3.133333333333331	4.338333333333334
203	101.5	13.88666666666667	6.761666666666667	2.950000000000001	4.175000000000001
204	102.0	13.316666666666665	6.488333333333333	2.8700000000000006	3.958333333333332
205	102.5	12.766666666666666	6.3583333333333325	2.683333333333333	3.7249999999999996
206	103.0	12.160000000000004	6.036666666666666	2.460000000000001	3.6633333333333344
207	103.5	11.733333333333338	5.724999999999999	2.308333333333332	3.7
208	104.0	11.278333333333329	5.479999999999998	2.3166666666666678	3.481666666666665
209	104.5	10.808333333333337	5.206666666666667	2.018333333333333	3.5833333333333313
210	105.0	10.483333333333333	5.0600000000000005	2.02	3.4033333333333324
211	105.5	10.076666666666664	4.966666666666666	1.8950000000000011	3.215
212	106.0	9.569999999999999	4.630000000000001	1.7416666666666663	3.1983333333333333
213	106.5	9.204999999999998	4.341666666666666	1.6	3.2633333333333336
214	107.0	8.823333333333332	4.223333333333332	1.5716666666666665	3.028333333333334
215	107.5	8.333333333333336	3.9699999999999993	1.4849999999999997	2.878333333333333
216	108.0	8.041666666666668	3.8849999999999993	1.373333333333333	2.783333333333333
217	108.5	7.683333333333333	3.5816666666666657	1.2516666666666665	2.850000000000001
218	109.0	7.236666666666664	3.4783333333333326	1.14	2.6183333333333336
219	109.5	7.1316666666666695	3.408333333333335	1.1366666666666665	2.5866666666666664
220	110.0	6.75166666666667	3.0899999999999994	1.075	2.5866666666666664
221	110.5	6.559999999999998	3.085	0.9449999999999997	2.5299999999999994
222	111.0	6.373333333333335	2.8999999999999995	0.9316666666666668	2.541666666666666
223	111.5	5.688333333333333	2.688333333333334	0.7516666666666667	2.248333333333333
224	112.0	5.641666666666667	2.4933333333333327	0.7883333333333336	2.3600000000000008
225	112.5	5.533333333333334	2.5333333333333328	0.7149999999999997	2.284999999999999
226	113.0	5.22	2.3249999999999997	0.7149999999999997	2.1799999999999993
227	113.5	5.021666666666668	2.330000000000001	0.6149999999999999	2.0766666666666667
228	114.0	4.811666666666667	2.1066666666666674	0.6183333333333334	2.0866666666666673
229	114.5	4.565000000000001	2.071666666666667	0.5249999999999999	1.968333333333333
230	115.0	4.416666666666667	2.0149999999999992	0.5516666666666667	1.8499999999999996
231	115.5	4.165000000000003	1.856666666666667	0.4366666666666666	1.871666666666667
232	116.0	4.249999999999999	1.8766666666666658	0.4583333333333334	1.9149999999999998
233	116.5	3.828333333333333	1.68	0.42833333333333323	1.7199999999999989
234	117.0	3.7799999999999994	1.6733333333333333	0.4116666666666665	1.6949999999999996
235	117.5	3.685	1.578333333333333	0.40833333333333305	1.6983333333333335
236	118.0	3.4716666666666667	1.3883333333333332	0.3616666666666665	1.7216666666666678
237	118.5	3.484999999999999	1.5150000000000003	0.3133333333333335	1.6566666666666656
238	119.0	3.2983333333333342	1.3349999999999995	0.365	1.5983333333333334
239	119.5	3.236666666666667	1.3533333333333328	0.30000000000000016	1.5833333333333328
240	120.0	3.0216666666666674	1.2999999999999998	0.305	1.416666666666667
241	120.5	2.969999999999999	1.2349999999999999	0.2516666666666666	1.4833333333333332
242	121.0	2.8166666666666664	1.1300000000000003	0.28	1.4066666666666665
243	121.5	2.905000000000001	1.1666666666666665	0.3116666666666667	1.4266666666666667
244	122.0	2.728333333333333	1.1283333333333332	0.2516666666666667	1.3483333333333334
245	122.5	2.496666666666667	1.028333333333333	0.2383333333333334	1.2300000000000002
246	123.0	2.4783333333333335	1.0083333333333335	0.22833333333333336	1.2416666666666665
247	123.5	2.2283333333333335	0.9116666666666668	0.21166666666666675	1.105
248	124.0	2.2749999999999995	0.9049999999999996	0.19666666666666657	1.1733333333333333
249	124.5	2.2500000000000004	0.8750000000000006	0.23	1.1449999999999998
250	125.0	2.093333333333334	0.8616666666666665	0.18666666666666668	1.0449999999999997
251	125.5	2.1150000000000007	0.8449999999999999	0.22833333333333342	1.0416666666666667
252	126.0	2.026666666666667	0.7750000000000002	0.19833333333333333	1.0533333333333332
253	126.5	2.0149999999999997	0.7449999999999997	0.21333333333333332	1.056666666666667
254	127.0	1.976666666666666	0.7550000000000003	0.21833333333333318	1.0033333333333332
255	127.5	1.9383333333333332	0.7916666666666667	0.17499999999999996	0.9716666666666667
256	128.0	1.816666666666667	0.7383333333333334	0.16666666666666657	0.911666666666667
257	128.5	1.8783333333333323	0.7833333333333339	0.16999999999999993	0.9249999999999998
258	129.0	1.7583333333333337	0.7983333333333335	0.14333333333333328	0.816666666666667
259	129.5	1.785	0.7466666666666666	0.17999999999999997	0.8583333333333336
260	130.0	1.6233333333333337	0.6733333333333335	0.16833333333333342	0.7816666666666672
261	130.5	1.6083333333333332	0.6366666666666666	0.1616666666666666	0.8099999999999998
262	131.0	1.5966666666666671	0.6133333333333332	0.18	0.803333333333333
263	131.5	1.583333333333333	0.6916666666666668	0.13999999999999999	0.7516666666666668
264	132.0	1.6266666666666663	0.6533333333333331	0.20166666666666674	0.7716666666666664
265	132.5	1.5249999999999992	0.6249999999999999	0.16499999999999992	0.7349999999999999
266	133.0	1.4733333333333332	0.595	0.16833333333333325	0.71
267	133.5	1.4350000000000003	0.6266666666666669	0.16333333333333325	0.6449999999999999
268	134.0	1.4616666666666667	0.676666666666667	0.14999999999999994	0.6350000000000001
269	134.5	1.4249999999999994	0.6216666666666665	0.14166666666666664	0.6616666666666663
270	135.0	1.3283333333333334	0.545	0.165	0.6183333333333333
271	135.5	1.373333333333333	0.5983333333333333	0.1616666666666666	0.6133333333333332
272	136.0	1.2900000000000003	0.5483333333333333	0.1533333333333333	0.5883333333333333
273	136.5	1.2516666666666663	0.545	0.14999999999999994	0.5566666666666668
274	137.0	1.3516666666666666	0.6199999999999999	0.1733333333333333	0.5583333333333332
275	137.5	1.3116666666666665	0.5383333333333332	0.2016666666666667	0.5716666666666665
276	138.0	1.2633333333333334	0.5300000000000002	0.1433333333333333	0.5900000000000002
277	138.5	1.2583333333333335	0.5849999999999999	0.16999999999999996	0.5033333333333333
278	139.0	1.2100000000000002	0.5633333333333332	0.16333333333333327	0.4833333333333335
279	139.5	1.2333333333333336	0.5649999999999997	0.16333333333333325	0.5050000000000001
280	140.0	1.2833333333333332	0.5883333333333335	0.1966666666666666	0.4983333333333334
281	140.5	1.2616666666666665	0.5800000000000003	0.195	0.48666666666666664
282	141.0	1.2400000000000002	0.5666666666666665	0.18000000000000005	0.4933333333333335
283	141.5	1.205	0.5616666666666668	0.16499999999999992	0.4783333333333333
284	142.0	1.2233333333333334	0.5583333333333335	0.18666666666666656	0.47833333333333317
285	142.5	1.2083333333333335	0.5699999999999998	0.18833333333333338	0.44999999999999996
286	143.0	1.208333333333333	0.5783333333333337	0.1983333333333334	0.43166666666666664
287	143.5	1.1749999999999998	0.575	0.2016666666666667	0.39833333333333326
288	144.0	1.1816666666666666	0.5533333333333333	0.1966666666666668	0.4316666666666666
289	144.5	1.13	0.5400000000000003	0.17999999999999994	0.4099999999999999
290	145.0	1.2900000000000003	0.6033333333333334	0.24000000000000005	0.4466666666666665
291	145.5	1.1783333333333335	0.565	0.21	0.40333333333333327
292	146.0	1.2283333333333335	0.625	0.22333333333333347	0.3799999999999998
293	146.5	1.281666666666666	0.6016666666666666	0.22666666666666666	0.453333333333333
294	147.0	1.2400000000000002	0.635	0.18166666666666664	0.42333333333333334
295	147.5	1.2683333333333335	0.6483333333333333	0.19333333333333336	0.4266666666666667
296	148.0	1.2649999999999997	0.6083333333333333	0.20499999999999993	0.4516666666666667
297	148.5	1.3650000000000002	0.7483333333333334	0.24999999999999997	0.3666666666666668
298	149.0	1.396666666666667	0.6950000000000002	0.2850000000000001	0.4166666666666665
299	149.5	1.3933333333333335	0.713333333333333	0.27666666666666667	0.4033333333333335
300	150.0	1.3100000000000003	0.6599999999999997	0.30499999999999994	0.34499999999999986
301	150.5	1.4700000000000002	0.723333333333333	0.3316666666666667	0.4150000000000001
302	151.0	1.4816666666666674	0.8233333333333333	0.2616666666666666	0.39666666666666656
303	151.5	1.3433333333333328	0.7183333333333332	0.27000000000000013	0.3549999999999999
304	152.0	1.496666666666667	0.79	0.32000000000000006	0.38666666666666655
305	152.5	1.43	0.76	0.30333333333333334	0.3666666666666666
306	153.0	1.5633333333333337	0.801666666666667	0.3716666666666668	0.3900000000000001
307	153.5	1.468333333333333	0.7733333333333333	0.3766666666666667	0.3183333333333334
308	154.0	1.5150000000000003	0.7799999999999998	0.3716666666666667	0.3633333333333336
309	154.5	1.485	0.7966666666666664	0.37333333333333335	0.31500000000000006
310	155.0	1.5699999999999996	0.8199999999999993	0.39999999999999986	0.3500000000000001
311	155.5	1.536666666666667	0.7716666666666668	0.4416666666666666	0.3233333333333334
312	156.0	1.635	0.8383333333333334	0.46833333333333343	0.32833333333333337
313	156.5	1.6716666666666666	0.8450000000000002	0.44999999999999996	0.3766666666666664
314	157.0	1.6516666666666668	0.8016666666666673	0.5150000000000001	0.335
315	157.5	1.7650000000000003	0.9333333333333336	0.4683333333333332	0.3633333333333335
316	158.0	1.726666666666666	0.8699999999999997	0.5150000000000001	0.3416666666666668
317	158.5	1.7966666666666657	0.9200000000000004	0.5716666666666665	0.30500000000000005
318	159.0	1.804999999999999	0.9933333333333333	0.4933333333333334	0.3183333333333334
319	159.5	1.8383333333333325	1.0233333333333334	0.5433333333333336	0.2716666666666667
320	160.0	1.9850000000000005	1.0833333333333335	0.6133333333333335	0.2883333333333334
321	160.5	1.9349999999999996	1.055	0.5499999999999999	0.33000000000000007
322	161.0	1.905	1.0233333333333332	0.6066666666666668	0.2750000000000002
323	161.5	1.9233333333333338	1.0816666666666666	0.58	0.26166666666666677
324	162.0	2.1033333333333335	1.1916666666666667	0.6166666666666665	0.2950000000000001
325	162.5	2.036666666666666	1.1083333333333334	0.6733333333333333	0.25500000000000006
326	163.0	2.0516666666666663	1.1216666666666668	0.6083333333333333	0.3216666666666667
327	163.5	2.068333333333334	1.145	0.6533333333333331	0.27000000000000013
328	164.0	2.161666666666667	1.1616666666666666	0.7233333333333333	0.27666666666666656
329	164.5	2.1233333333333344	1.1033333333333335	0.7366666666666665	0.28333333333333344
330	165.0	2.1616666666666675	1.2033333333333336	0.6616666666666667	0.29666666666666675
331	165.5	2.181666666666666	1.19	0.705	0.28666666666666674
332	166.0	2.245	1.2466666666666668	0.7350000000000003	0.26333333333333336
333	166.5	2.096666666666666	1.151666666666667	0.6783333333333335	0.26666666666666666
334	167.0	2.178333333333333	1.1766666666666672	0.745	0.25666666666666665
335	167.5	2.213333333333333	1.2100000000000002	0.7199999999999999	0.28333333333333344
336	168.0	2.1283333333333343	1.1349999999999996	0.7283333333333336	0.26499999999999996
337	168.5	2.06	1.1116666666666664	0.6966666666666668	0.2516666666666666
338	169.0	2.1483333333333325	1.1866666666666668	0.7433333333333336	0.21833333333333332
339	169.5	1.9200000000000006	1.025	0.6733333333333335	0.22166666666666665
340	170.0	2.0266666666666655	1.0600000000000005	0.7183333333333334	0.24833333333333343
341	170.5	1.9966666666666668	1.045	0.7266666666666667	0.225
342	171.0	1.8500000000000005	0.9466666666666664	0.7233333333333336	0.18
343	171.5	1.866666666666666	0.9616666666666663	0.6999999999999998	0.2050000000000001
344	172.0	1.6866666666666665	0.8849999999999999	0.6333333333333334	0.16833333333333333
345	172.5	1.6383333333333325	0.8066666666666664	0.6166666666666667	0.21500000000000008
346	173.0	1.5650000000000004	0.79	0.5883333333333334	0.1866666666666667
347	173.5	1.511666666666667	0.7816666666666666	0.5683333333333335	0.1616666666666666
348	174.0	1.503333333333334	0.7716666666666666	0.56	0.1716666666666667
349	174.5	1.2933333333333334	0.68	0.4783333333333333	0.13499999999999995
350	175.0	1.265	0.6700000000000003	0.4683333333333335	0.12666666666666665
351	175.5	1.1866666666666665	0.5966666666666668	0.47333333333333355	0.11666666666666668
352	176.0	0.9800000000000001	0.5383333333333331	0.37000000000000016	0.07166666666666668
353	176.5	0.8716666666666661	0.47166666666666673	0.3166666666666666	0.08333333333333334
354	177.0	0.721666666666667	0.385	0.26333333333333336	0.07333333333333336
355	177.5	0.5683333333333332	0.25500000000000006	0.2283333333333334	0.085
356	178.0	0.48999999999999994	0.22833333333333333	0.20166666666666672	0.06000000000000001
357	178.5	0.36000000000000015	0.17999999999999997	0.135	0.045
358	179.0	0.1983333333333334	0.11499999999999994	0.07	0.013333333333333332
359	179.5	0.09666666666666664	0.04833333333333333	0.04333333333333333	0.005
