# Supplementary material for: Full-cycle device-scale simulations of memory materials with a tailored atomic-cluster-expansion potential
Source: Nat Commun. 2025 Sep 30;16:8688. doi: 10.1038/s41467-025-63732-4 (PMC12484596; doi:10.1038/s41467-025-63732-4)
Supplement: Supplementary file 4 — Source Data [file 41467_2025_63732_MOESM4_ESM.zip › Figure S7/Figure S7b - ADF/adf_ace_8211_300K.csv]

	angle	total	Ge	Sb	Te
0	0.0	0.0	0.0	0.0	0.0
1	0.5	0.0	0.0	0.0	0.0
2	1.0	0.0	0.0	0.0	0.0
3	1.5	0.0	0.0	0.0	0.0
4	2.0	0.0	0.0	0.0	0.0
5	2.5	0.0	0.0	0.0	0.0
6	3.0	0.0	0.0	0.0	0.0
7	3.5	0.0	0.0	0.0	0.0
8	4.0	0.0	0.0	0.0	0.0
9	4.5	0.0	0.0	0.0	0.0
10	5.0	0.0	0.0	0.0	0.0
11	5.5	0.0	0.0	0.0	0.0
12	6.0	0.0	0.0	0.0	0.0
13	6.5	0.0	0.0	0.0	0.0
14	7.0	0.0	0.0	0.0	0.0
15	7.5	0.0	0.0	0.0	0.0
16	8.0	0.0	0.0	0.0	0.0
17	8.5	0.0	0.0	0.0	0.0
18	9.0	0.0	0.0	0.0	0.0
19	9.5	0.0	0.0	0.0	0.0
20	10.0	0.0	0.0	0.0	0.0
21	10.5	0.0	0.0	0.0	0.0
22	11.0	0.0	0.0	0.0	0.0
23	11.5	0.0	0.0	0.0	0.0
24	12.0	0.0	0.0	0.0	0.0
25	12.5	0.0	0.0	0.0	0.0
26	13.0	0.0	0.0	0.0	0.0
27	13.5	0.0	0.0	0.0	0.0
28	14.0	0.0	0.0	0.0	0.0
29	14.5	0.0	0.0	0.0	0.0
30	15.0	0.0	0.0	0.0	0.0
31	15.5	0.0	0.0	0.0	0.0
32	16.0	0.0	0.0	0.0	0.0
33	16.5	0.0	0.0	0.0	0.0
34	17.0	0.0	0.0	0.0	0.0
35	17.5	0.0	0.0	0.0	0.0
36	18.0	0.0	0.0	0.0	0.0
37	18.5	0.0	0.0	0.0	0.0
38	19.0	0.0	0.0	0.0	0.0
39	19.5	0.0	0.0	0.0	0.0
40	20.0	0.0	0.0	0.0	0.0
41	20.5	0.0	0.0	0.0	0.0
42	21.0	0.0	0.0	0.0	0.0
43	21.5	0.0	0.0	0.0	0.0
44	22.0	0.0	0.0	0.0	0.0
45	22.5	0.0	0.0	0.0	0.0
46	23.0	0.0	0.0	0.0	0.0
47	23.5	0.0	0.0	0.0	0.0
48	24.0	0.0	0.0	0.0	0.0
49	24.5	0.0	0.0	0.0	0.0
50	25.0	0.0	0.0	0.0	0.0
51	25.5	0.0	0.0	0.0	0.0
52	26.0	0.0	0.0	0.0	0.0
53	26.5	0.0	0.0	0.0	0.0
54	27.0	0.0	0.0	0.0	0.0
55	27.5	0.0	0.0	0.0	0.0
56	28.0	0.0	0.0	0.0	0.0
57	28.5	0.0	0.0	0.0	0.0
58	29.0	0.0	0.0	0.0	0.0
59	29.5	0.0	0.0	0.0	0.0
60	30.0	0.0	0.0	0.0	0.0
61	30.5	0.0	0.0	0.0	0.0
62	31.0	0.0	0.0	0.0	0.0
63	31.5	0.0	0.0	0.0	0.0
64	32.0	0.0	0.0	0.0	0.0
65	32.5	0.0	0.0	0.0	0.0
66	33.0	0.0	0.0	0.0	0.0
67	33.5	0.0	0.0	0.0	0.0
68	34.0	0.0	0.0	0.0	0.0
69	34.5	0.0	0.0	0.0	0.0
70	35.0	0.0	0.0	0.0	0.0
71	35.5	0.0	0.0	0.0	0.0
72	36.0	0.0	0.0	0.0	0.0
73	36.5	0.0	0.0	0.0	0.0
74	37.0	0.0	0.0	0.0	0.0
75	37.5	0.0	0.0	0.0	0.0
76	38.0	0.0	0.0	0.0	0.0
77	38.5	0.0	0.0	0.0	0.0
78	39.0	0.0	0.0	0.0	0.0
79	39.5	0.0	0.0	0.0	0.0
80	40.0	0.0	0.0	0.0	0.0
81	40.5	0.0	0.0	0.0	0.0
82	41.0	0.0	0.0	0.0	0.0
83	41.5	0.0	0.0	0.0	0.0
84	42.0	0.0	0.0	0.0	0.0
85	42.5	0.0	0.0	0.0	0.0
86	43.0	0.0	0.0	0.0	0.0
87	43.5	0.0	0.0	0.0	0.0
88	44.0	0.0	0.0	0.0	0.0
89	44.5	0.0	0.0	0.0	0.0
90	45.0	0.0	0.0	0.0	0.0
91	45.5	0.0	0.0	0.0	0.0
92	46.0	0.0	0.0	0.0	0.0
93	46.5	0.0	0.0	0.0	0.0
94	47.0	0.0016666666666666666	0.0	0.0	0.0016666666666666666
95	47.5	0.0	0.0	0.0	0.0
96	48.0	0.0	0.0	0.0	0.0
97	48.5	0.003333333333333333	0.0	0.0016666666666666666	0.0016666666666666666
98	49.0	0.006666666666666666	0.0	0.0	0.006666666666666666
99	49.5	0.009999999999999998	0.0	0.005	0.005
100	50.0	0.02	0.005	0.003333333333333333	0.011666666666666665
101	50.5	0.029999999999999992	0.006666666666666666	0.009999999999999998	0.013333333333333332
102	51.0	0.04333333333333332	0.009999999999999998	0.015	0.018333333333333333
103	51.5	0.07666666666666667	0.015	0.02333333333333333	0.03833333333333333
104	52.0	0.10333333333333333	0.028333333333333332	0.02666666666666666	0.04833333333333332
105	52.5	0.09833333333333334	0.034999999999999996	0.015	0.04833333333333332
106	53.0	0.13499999999999995	0.04499999999999999	0.03499999999999999	0.05500000000000001
107	53.5	0.15999999999999998	0.07500000000000002	0.028333333333333325	0.056666666666666685
108	54.0	0.2316666666666666	0.11333333333333337	0.04166666666666665	0.07666666666666667
109	54.5	0.19333333333333327	0.08333333333333336	0.03166666666666666	0.07833333333333337
110	55.0	0.2650000000000001	0.11333333333333333	0.04499999999999999	0.10666666666666667
111	55.5	0.3133333333333333	0.1466666666666666	0.05666666666666668	0.11
112	56.0	0.30833333333333335	0.15333333333333324	0.03999999999999999	0.11499999999999995
113	56.5	0.32499999999999996	0.1733333333333333	0.03333333333333332	0.11833333333333326
114	57.0	0.34333333333333327	0.16833333333333333	0.04833333333333333	0.12666666666666665
115	57.5	0.38666666666666666	0.21166666666666673	0.04333333333333333	0.13166666666666674
116	58.0	0.375	0.21166666666666675	0.05166666666666668	0.11166666666666662
117	58.5	0.4316666666666666	0.20666666666666667	0.03666666666666667	0.18833333333333338
118	59.0	0.37666666666666665	0.18833333333333332	0.04333333333333333	0.14499999999999993
119	59.5	0.4066666666666666	0.2083333333333333	0.03333333333333332	0.16499999999999992
120	60.0	0.4399999999999998	0.2533333333333334	0.03999999999999999	0.14666666666666658
121	60.5	0.42666666666666686	0.22833333333333328	0.03833333333333332	0.15999999999999998
122	61.0	0.45500000000000007	0.25500000000000006	0.031666666666666655	0.16833333333333333
123	61.5	0.4116666666666668	0.2266666666666666	0.03666666666666665	0.14833333333333326
124	62.0	0.47999999999999976	0.24333333333333335	0.04166666666666666	0.1949999999999999
125	62.5	0.5250000000000001	0.28	0.05	0.19499999999999992
126	63.0	0.5516666666666665	0.2666666666666668	0.05500000000000002	0.22999999999999993
127	63.5	0.5683333333333332	0.28666666666666657	0.044999999999999984	0.2366666666666667
128	64.0	0.595	0.2816666666666666	0.05833333333333335	0.25500000000000006
129	64.5	0.5683333333333332	0.27	0.06666666666666667	0.23166666666666674
130	65.0	0.6183333333333334	0.25499999999999995	0.061666666666666675	0.30166666666666664
131	65.5	0.7566666666666667	0.34166666666666673	0.09	0.325
132	66.0	0.7699999999999999	0.32166666666666655	0.07333333333333333	0.375
133	66.5	0.8333333333333333	0.2900000000000001	0.1366666666666666	0.40666666666666673
134	67.0	0.85	0.30500000000000005	0.08166666666666669	0.4633333333333334
135	67.5	0.95	0.3516666666666666	0.1216666666666667	0.4766666666666666
136	68.0	1.1033333333333333	0.3766666666666667	0.10666666666666663	0.6199999999999999
137	68.5	1.2966666666666669	0.43833333333333313	0.1299999999999999	0.7283333333333333
138	69.0	1.2916666666666665	0.435	0.15333333333333327	0.7033333333333331
139	69.5	1.5	0.4799999999999999	0.16499999999999992	0.8549999999999995
140	70.0	1.753333333333333	0.5766666666666667	0.1666666666666666	1.0100000000000002
141	70.5	1.9583333333333337	0.6033333333333334	0.21166666666666667	1.1433333333333335
142	71.0	2.0449999999999995	0.5816666666666669	0.21166666666666667	1.251666666666667
143	71.5	2.2783333333333333	0.6600000000000003	0.27	1.348333333333333
144	72.0	2.6249999999999996	0.7066666666666667	0.27166666666666667	1.646666666666668
145	72.5	2.7216666666666667	0.7850000000000001	0.24666666666666656	1.6900000000000006
146	73.0	3.111666666666666	0.8450000000000003	0.3283333333333332	1.9383333333333337
147	73.5	3.4333333333333345	0.9566666666666666	0.37333333333333313	2.1033333333333344
148	74.0	3.833333333333334	1.0283333333333333	0.39500000000000013	2.41
149	74.5	4.2700000000000005	1.2149999999999994	0.435	2.62
150	75.0	4.698333333333336	1.296666666666667	0.5133333333333332	2.8883333333333336
151	75.5	5.264999999999999	1.39	0.5716666666666668	3.3033333333333332
152	76.0	5.701666666666666	1.678333333333334	0.575	3.4483333333333337
153	76.5	6.1599999999999975	1.7583333333333329	0.7133333333333334	3.688333333333333
154	77.0	6.611666666666666	1.796666666666667	0.7650000000000002	4.05
155	77.5	7.1433333333333335	2.1049999999999995	0.9066666666666668	4.131666666666667
156	78.0	7.853333333333333	2.2433333333333327	0.9666666666666667	4.6433333333333335
157	78.5	8.541666666666666	2.56	0.9916666666666666	4.989999999999999
158	79.0	9.259999999999998	2.851666666666666	1.111666666666666	5.296666666666665
159	79.5	10.023333333333333	3.1449999999999987	1.1850000000000003	5.693333333333333
160	80.0	10.57	3.2033333333333345	1.3499999999999994	6.016666666666664
161	80.5	11.500000000000002	3.7100000000000004	1.4266666666666667	6.363333333333332
162	81.0	12.24	4.001666666666664	1.5033333333333332	6.735
163	81.5	13.210000000000003	4.3883333333333345	1.6516666666666668	7.169999999999999
164	82.0	14.145000000000005	4.806666666666666	1.7949999999999995	7.543333333333331
165	82.5	15.115000000000002	5.185000000000001	1.9566666666666666	7.973333333333333
166	83.0	15.958333333333337	5.796666666666665	1.9333333333333331	8.228333333333332
167	83.5	16.695000000000004	6.196666666666666	2.1116666666666672	8.386666666666667
168	84.0	17.451666666666664	6.501666666666668	2.213333333333333	8.736666666666666
169	84.5	18.226666666666667	7.039999999999999	2.476666666666666	8.71
170	85.0	19.02166666666667	7.548333333333335	2.4099999999999993	9.063333333333334
171	85.5	20.031666666666673	8.135	2.5349999999999997	9.361666666666666
172	86.0	20.548333333333332	8.518333333333333	2.6033333333333335	9.426666666666666
173	86.5	21.39833333333333	9.175	2.7733333333333325	9.449999999999998
174	87.0	21.94333333333334	9.849999999999996	2.8000000000000007	9.293333333333337
175	87.5	22.531666666666666	10.498333333333333	2.8499999999999996	9.183333333333335
176	88.0	22.905000000000005	10.616666666666665	3.0183333333333326	9.269999999999996
177	88.5	23.23833333333334	11.39166666666667	3.0683333333333334	8.778333333333332
178	89.0	23.731666666666662	11.628333333333332	3.0900000000000007	9.013333333333334
179	89.5	23.96666666666666	11.956666666666663	3.1499999999999995	8.860000000000003
180	90.0	24.376666666666665	12.539999999999994	3.0566666666666666	8.78
181	90.5	24.19333333333332	12.448333333333334	3.1400000000000006	8.604999999999997
182	91.0	24.735000000000003	13.136666666666667	3.193333333333332	8.405000000000001
183	91.5	25.056666666666658	13.721666666666668	3.09	8.244999999999997
184	92.0	24.46333333333333	13.535	3.0399999999999996	7.8883333333333345
185	92.5	24.44666666666667	14.07	2.9300000000000015	7.446666666666669
186	93.0	24.46166666666666	14.13166666666667	2.9016666666666664	7.428333333333334
187	93.5	23.93833333333334	13.94666666666666	2.813333333333332	7.178333333333335
188	94.0	23.730000000000004	14.143333333333334	2.9	6.686666666666664
189	94.5	23.42	14.094999999999994	2.7316666666666665	6.593333333333331
190	95.0	23.196666666666662	14.1	2.658333333333335	6.438333333333335
191	95.5	22.436666666666664	13.74333333333333	2.581666666666666	6.1116666666666655
192	96.0	22.0	13.568333333333333	2.4483333333333337	5.983333333333336
193	96.5	21.186666666666664	13.056666666666665	2.403333333333333	5.726666666666665
194	97.0	21.363333333333333	13.226666666666667	2.483333333333333	5.653333333333332
195	97.5	20.21	12.534999999999993	2.2633333333333336	5.411666666666669
196	98.0	19.820000000000007	12.538333333333332	2.1383333333333328	5.1433333333333335
197	98.5	19.033333333333342	12.12666666666667	2.119999999999999	4.786666666666667
198	99.0	18.768333333333345	11.903333333333334	2.0	4.864999999999999
199	99.5	18.048333333333332	11.385000000000005	1.8983333333333334	4.7650000000000015
200	100.0	17.463333333333328	11.071666666666667	1.8599999999999997	4.531666666666668
201	100.5	16.89166666666667	10.750000000000002	1.7849999999999997	4.356666666666667
202	101.0	16.01666666666667	9.954999999999998	1.6016666666666668	4.459999999999999
203	101.5	15.851666666666667	10.056666666666668	1.5316666666666665	4.263333333333334
204	102.0	15.04166666666667	9.466666666666663	1.4266666666666667	4.1483333333333325
205	102.5	14.585000000000003	9.071666666666665	1.4366666666666668	4.076666666666665
206	103.0	14.133333333333331	8.83166666666667	1.3066666666666666	3.995000000000001
207	103.5	13.29	8.316666666666665	1.2433333333333334	3.73
208	104.0	12.825000000000003	7.941666666666666	1.1216666666666668	3.7616666666666663
209	104.5	12.473333333333327	7.690000000000002	1.0783333333333338	3.7050000000000005
210	105.0	11.965	7.388333333333334	0.9833333333333334	3.5933333333333337
211	105.5	11.666666666666668	7.176666666666666	0.9799999999999999	3.5099999999999976
212	106.0	10.984999999999992	6.6549999999999985	1.0050000000000003	3.3250000000000006
213	106.5	10.541666666666668	6.443333333333336	0.8816666666666666	3.2166666666666672
214	107.0	10.121666666666663	6.166666666666665	0.8283333333333335	3.126666666666665
215	107.5	9.720000000000002	5.780000000000001	0.7983333333333333	3.141666666666666
216	108.0	9.199999999999998	5.506666666666668	0.7383333333333334	2.955000000000001
217	108.5	8.876666666666665	5.2	0.7083333333333335	2.9683333333333337
218	109.0	8.511666666666665	5.066666666666666	0.5850000000000001	2.86
219	109.5	8.263333333333332	4.833333333333334	0.5566666666666666	2.8733333333333326
220	110.0	7.8066666666666675	4.463333333333333	0.5816666666666667	2.7616666666666663
221	110.5	7.6116666666666655	4.335	0.5700000000000001	2.706666666666666
222	111.0	7.228333333333333	4.026666666666666	0.4566666666666668	2.7449999999999988
223	111.5	7.001666666666666	3.936666666666668	0.47000000000000014	2.594999999999999
224	112.0	6.751666666666672	3.7266666666666652	0.45666666666666655	2.568333333333332
225	112.5	6.395	3.5566666666666658	0.41833333333333333	2.42
226	113.0	6.131666666666669	3.3566666666666674	0.3766666666666667	2.3983333333333348
227	113.5	6.133333333333334	3.301666666666665	0.3883333333333335	2.443333333333334
228	114.0	5.8566666666666665	3.165	0.3466666666666666	2.345
229	114.5	5.578333333333331	3.0166666666666675	0.30999999999999994	2.2516666666666665
230	115.0	5.328333333333331	2.825	0.3066666666666666	2.196666666666667
231	115.5	5.108333333333333	2.678333333333334	0.3183333333333333	2.111666666666667
232	116.0	4.8866666666666685	2.565	0.30333333333333323	2.0183333333333326
233	116.5	4.715	2.3833333333333324	0.25000000000000017	2.081666666666667
234	117.0	4.471666666666668	2.2833333333333328	0.2316666666666667	1.9566666666666668
235	117.5	4.5150000000000015	2.286666666666666	0.2566666666666666	1.971666666666667
236	118.0	4.338333333333335	2.246666666666667	0.2516666666666668	1.8399999999999994
237	118.5	4.28	2.270000000000001	0.21833333333333335	1.7916666666666674
238	119.0	4.151666666666667	2.0833333333333335	0.2666666666666667	1.8016666666666665
239	119.5	3.855	1.9350000000000003	0.2100000000000001	1.7100000000000006
240	120.0	3.7533333333333347	1.8516666666666666	0.20666666666666672	1.6949999999999996
241	120.5	3.7316666666666665	1.84	0.17500000000000004	1.7166666666666672
242	121.0	3.5633333333333344	1.7883333333333329	0.16333333333333333	1.6116666666666666
243	121.5	3.595	1.6750000000000003	0.1783333333333333	1.741666666666667
244	122.0	3.4899999999999993	1.6999999999999997	0.18833333333333338	1.6016666666666666
245	122.5	3.3516666666666683	1.6233333333333326	0.18833333333333335	1.5399999999999994
246	123.0	3.3766666666666665	1.61	0.20166666666666677	1.5650000000000004
247	123.5	3.303333333333332	1.593333333333333	0.1883333333333333	1.5216666666666663
248	124.0	3.1733333333333333	1.588333333333333	0.15666666666666662	1.4283333333333332
249	124.5	2.961666666666667	1.4083333333333328	0.1283333333333333	1.4250000000000003
250	125.0	2.9416666666666655	1.4216666666666666	0.14999999999999994	1.3699999999999994
251	125.5	2.8833333333333324	1.3550000000000006	0.16333333333333336	1.3650000000000007
252	126.0	2.8716666666666675	1.3749999999999998	0.13999999999999996	1.3566666666666665
253	126.5	2.651666666666667	1.2966666666666666	0.1416666666666667	1.2133333333333334
254	127.0	2.623333333333332	1.2716666666666665	0.15499999999999997	1.1966666666666668
255	127.5	2.5616666666666674	1.208333333333333	0.14499999999999993	1.208333333333333
256	128.0	2.484999999999999	1.15	0.12333333333333335	1.2116666666666667
257	128.5	2.405	1.1366666666666667	0.12333333333333332	1.1450000000000005
258	129.0	2.3833333333333337	1.1500000000000004	0.15333333333333332	1.0800000000000003
259	129.5	2.363333333333333	1.1316666666666668	0.10333333333333332	1.1283333333333334
260	130.0	2.256666666666665	1.0850000000000004	0.12333333333333334	1.0483333333333331
261	130.5	2.2716666666666674	1.0783333333333334	0.11499999999999998	1.078333333333333
262	131.0	2.1583333333333328	1.083333333333334	0.11999999999999998	0.9550000000000004
263	131.5	2.1849999999999987	1.04	0.14666666666666658	0.9983333333333333
264	132.0	1.991666666666667	0.9400000000000002	0.10833333333333328	0.9433333333333336
265	132.5	2.0199999999999996	0.9883333333333332	0.12833333333333333	0.903333333333333
266	133.0	1.941666666666666	0.9616666666666661	0.08833333333333333	0.8916666666666668
267	133.5	1.993333333333333	0.978333333333333	0.14333333333333323	0.8716666666666667
268	134.0	1.9200000000000006	0.9566666666666667	0.1066666666666667	0.8566666666666667
269	134.5	1.8333333333333326	0.89	0.11666666666666665	0.8266666666666669
270	135.0	1.836666666666667	0.9199999999999996	0.12333333333333324	0.7933333333333334
271	135.5	1.748333333333334	0.8916666666666668	0.12	0.7366666666666668
272	136.0	1.7733333333333334	0.8499999999999995	0.1283333333333333	0.7950000000000002
273	136.5	1.6766666666666672	0.8883333333333332	0.08666666666666668	0.7016666666666663
274	137.0	1.7633333333333328	0.935	0.10166666666666663	0.7266666666666667
275	137.5	1.7366666666666672	0.9499999999999997	0.10166666666666663	0.685
276	138.0	1.6916666666666667	0.8883333333333334	0.10666666666666667	0.6966666666666668
277	138.5	1.7083333333333337	0.8583333333333336	0.12166666666666665	0.7283333333333337
278	139.0	1.7050000000000003	0.893333333333333	0.10499999999999997	0.7066666666666667
279	139.5	1.5999999999999996	0.846666666666667	0.10666666666666663	0.6466666666666667
280	140.0	1.5850000000000006	0.875	0.12499999999999992	0.5849999999999999
281	140.5	1.480000000000001	0.8616666666666666	0.09333333333333331	0.5249999999999998
282	141.0	1.4966666666666666	0.7799999999999997	0.12	0.5966666666666667
283	141.5	1.5200000000000005	0.821666666666667	0.12333333333333332	0.575
284	142.0	1.5816666666666668	0.8766666666666667	0.13666666666666666	0.5683333333333336
285	142.5	1.4749999999999994	0.7533333333333332	0.0916666666666667	0.6300000000000001
286	143.0	1.5250000000000004	0.8466666666666666	0.12	0.5583333333333335
287	143.5	1.5899999999999994	0.8749999999999999	0.11499999999999998	0.6
288	144.0	1.4799999999999995	0.8266666666666664	0.12166666666666659	0.5316666666666666
289	144.5	1.5833333333333326	0.9166666666666662	0.09166666666666666	0.5749999999999997
290	145.0	1.5783333333333334	0.8899999999999999	0.1533333333333333	0.5350000000000003
291	145.5	1.4816666666666665	0.8783333333333329	0.11999999999999998	0.4833333333333333
292	146.0	1.5066666666666675	0.8850000000000007	0.16166666666666668	0.4599999999999999
293	146.5	1.3950000000000005	0.8166666666666665	0.11666666666666659	0.4616666666666667
294	147.0	1.4533333333333334	0.8399999999999999	0.13499999999999995	0.47833333333333333
295	147.5	1.5183333333333335	0.9266666666666663	0.14833333333333332	0.4433333333333333
296	148.0	1.4350000000000005	0.84	0.13666666666666666	0.4583333333333334
297	148.5	1.4416666666666669	0.8616666666666665	0.1366666666666666	0.4433333333333333
298	149.0	1.4649999999999994	0.9183333333333334	0.15499999999999994	0.39166666666666666
299	149.5	1.4966666666666666	0.9166666666666664	0.165	0.41500000000000015
300	150.0	1.488333333333334	0.9549999999999998	0.15499999999999992	0.3783333333333333
301	150.5	1.5116666666666672	0.9616666666666663	0.15499999999999997	0.39500000000000013
302	151.0	1.5583333333333338	0.9983333333333334	0.15166666666666662	0.4083333333333334
303	151.5	1.531666666666667	0.9950000000000001	0.15999999999999998	0.3766666666666667
304	152.0	1.526666666666667	0.9883333333333334	0.20000000000000007	0.3383333333333334
305	152.5	1.635	1.085	0.15166666666666662	0.39833333333333315
306	153.0	1.5283333333333327	1.0066666666666668	0.14833333333333326	0.3733333333333333
307	153.5	1.5183333333333329	0.9849999999999999	0.14166666666666658	0.3916666666666665
308	154.0	1.6049999999999998	1.0549999999999997	0.17999999999999997	0.37000000000000016
309	154.5	1.586666666666667	1.0249999999999995	0.2033333333333334	0.3583333333333332
310	155.0	1.6566666666666665	1.095	0.21166666666666675	0.3499999999999999
311	155.5	1.636666666666667	1.0533333333333335	0.22000000000000003	0.3633333333333333
312	156.0	1.7216666666666673	1.145	0.22500000000000003	0.3516666666666666
313	156.5	1.713333333333334	1.1816666666666669	0.24500000000000002	0.2866666666666666
314	157.0	1.663333333333333	1.1100000000000005	0.21666666666666662	0.3366666666666668
315	157.5	1.816666666666667	1.2549999999999992	0.25333333333333335	0.3083333333333334
316	158.0	1.738333333333334	1.2116666666666664	0.20833333333333343	0.3183333333333333
317	158.5	1.8233333333333333	1.2649999999999997	0.2516666666666666	0.3066666666666667
318	159.0	1.811666666666666	1.1716666666666662	0.3033333333333335	0.3366666666666668
319	159.5	1.8450000000000009	1.2833333333333328	0.3016666666666668	0.26000000000000006
320	160.0	1.8316666666666666	1.2383333333333333	0.32	0.27333333333333343
321	160.5	1.8983333333333334	1.336666666666667	0.2766666666666667	0.2850000000000001
322	161.0	1.8683333333333325	1.315	0.27166666666666667	0.28166666666666673
323	161.5	1.9466666666666674	1.35	0.30833333333333335	0.28833333333333333
324	162.0	1.8916666666666668	1.3516666666666666	0.2583333333333336	0.28166666666666684
325	162.5	2.0000000000000004	1.3883333333333332	0.30333333333333334	0.30833333333333335
326	163.0	2.0516666666666667	1.4433333333333338	0.3366666666666668	0.27166666666666667
327	163.5	2.0433333333333334	1.4283333333333337	0.33333333333333326	0.28166666666666673
328	164.0	2.1799999999999993	1.483333333333333	0.38499999999999995	0.3116666666666667
329	164.5	2.073333333333333	1.4766666666666666	0.32666666666666677	0.26999999999999996
330	165.0	2.036666666666667	1.365	0.395	0.2766666666666667
331	165.5	2.1533333333333333	1.545	0.37666666666666665	0.2316666666666667
332	166.0	2.1899999999999995	1.5049999999999997	0.41499999999999987	0.27
333	166.5	2.0316666666666667	1.4316666666666666	0.3466666666666668	0.25333333333333324
334	167.0	2.081666666666666	1.4416666666666662	0.36833333333333335	0.27166666666666667
335	167.5	2.041666666666667	1.3916666666666664	0.38666666666666666	0.2633333333333334
336	168.0	1.9866666666666668	1.3716666666666664	0.34500000000000014	0.27000000000000013
337	168.5	1.968333333333333	1.348333333333333	0.37499999999999994	0.24499999999999994
338	169.0	1.9700000000000006	1.4166666666666663	0.33666666666666656	0.2166666666666667
339	169.5	1.9316666666666666	1.3166666666666667	0.37333333333333324	0.24166666666666664
340	170.0	1.8766666666666665	1.2916666666666665	0.3716666666666665	0.21333333333333335
341	170.5	1.82	1.2733333333333332	0.3166666666666667	0.22999999999999995
342	171.0	1.75	1.2616666666666665	0.31500000000000006	0.17333333333333337
343	171.5	1.7199999999999998	1.1700000000000002	0.34333333333333343	0.20666666666666675
344	172.0	1.6466666666666665	1.1283333333333334	0.3283333333333334	0.19000000000000003
345	172.5	1.6066666666666665	1.1500000000000004	0.2833333333333334	0.17333333333333337
346	173.0	1.6283333333333332	1.128333333333333	0.31666666666666665	0.18333333333333324
347	173.5	1.3899999999999995	0.9349999999999998	0.3233333333333333	0.13166666666666665
348	174.0	1.2333333333333336	0.8033333333333335	0.285	0.145
349	174.5	1.2583333333333337	0.8966666666666666	0.23	0.13166666666666668
350	175.0	1.1216666666666668	0.7483333333333332	0.23500000000000007	0.13833333333333328
351	175.5	1.0216666666666674	0.7166666666666666	0.2016666666666666	0.10333333333333333
352	176.0	0.916666666666667	0.6549999999999998	0.1733333333333333	0.08833333333333333
353	176.5	0.78	0.535	0.165	0.08000000000000002
354	177.0	0.6350000000000001	0.41999999999999993	0.13166666666666665	0.08333333333333336
355	177.5	0.5250000000000001	0.35166666666666674	0.12999999999999998	0.04333333333333332
356	178.0	0.4633333333333334	0.33	0.09499999999999999	0.038333333333333316
357	178.5	0.35666666666666663	0.24166666666666664	0.07666666666666669	0.038333333333333316
358	179.0	0.18499999999999997	0.1366666666666666	0.031666666666666655	0.016666666666666666
359	179.5	0.06000000000000001	0.03333333333333332	0.016666666666666666	0.009999999999999998
