# Supplementary material for: Full-cycle device-scale simulations of memory materials with a tailored atomic-cluster-expansion potential
Source: Nat Commun. 2025 Sep 30;16:8688. doi: 10.1038/s41467-025-63732-4 (PMC12484596; doi:10.1038/s41467-025-63732-4)
Supplement: Supplementary file 4 — Source Data [file 41467_2025_63732_MOESM4_ESM.zip › Figure S7/Figure S7b - ADF/adf_aimd_023_300K.csv]

	angle	total	Sb	Te
0	0.0	0.0	0.0	0.0
1	0.5	0.0	0.0	0.0
2	1.0	0.0	0.0	0.0
3	1.5	0.0	0.0	0.0
4	2.0	0.0	0.0	0.0
5	2.5	0.0	0.0	0.0
6	3.0	0.0	0.0	0.0
7	3.5	0.0	0.0	0.0
8	4.0	0.0	0.0	0.0
9	4.5	0.0	0.0	0.0
10	5.0	0.0	0.0	0.0
11	5.5	0.0	0.0	0.0
12	6.0	0.0	0.0	0.0
13	6.5	0.0	0.0	0.0
14	7.0	0.0	0.0	0.0
15	7.5	0.0	0.0	0.0
16	8.0	0.0	0.0	0.0
17	8.5	0.0	0.0	0.0
18	9.0	0.0	0.0	0.0
19	9.5	0.0	0.0	0.0
20	10.0	0.0	0.0	0.0
21	10.5	0.0	0.0	0.0
22	11.0	0.0	0.0	0.0
23	11.5	0.0	0.0	0.0
24	12.0	0.0	0.0	0.0
25	12.5	0.0	0.0	0.0
26	13.0	0.0	0.0	0.0
27	13.5	0.0	0.0	0.0
28	14.0	0.0	0.0	0.0
29	14.5	0.0	0.0	0.0
30	15.0	0.0	0.0	0.0
31	15.5	0.0	0.0	0.0
32	16.0	0.0	0.0	0.0
33	16.5	0.0	0.0	0.0
34	17.0	0.0	0.0	0.0
35	17.5	0.0	0.0	0.0
36	18.0	0.0	0.0	0.0
37	18.5	0.0	0.0	0.0
38	19.0	0.0	0.0	0.0
39	19.5	0.0	0.0	0.0
40	20.0	0.0	0.0	0.0
41	20.5	0.0	0.0	0.0
42	21.0	0.0	0.0	0.0
43	21.5	0.0	0.0	0.0
44	22.0	0.0	0.0	0.0
45	22.5	0.0	0.0	0.0
46	23.0	0.0	0.0	0.0
47	23.5	0.0	0.0	0.0
48	24.0	0.0	0.0	0.0
49	24.5	0.0	0.0	0.0
50	25.0	0.0	0.0	0.0
51	25.5	0.0	0.0	0.0
52	26.0	0.0	0.0	0.0
53	26.5	0.0	0.0	0.0
54	27.0	0.0	0.0	0.0
55	27.5	0.0	0.0	0.0
56	28.0	0.0	0.0	0.0
57	28.5	0.0	0.0	0.0
58	29.0	0.0	0.0	0.0
59	29.5	0.0	0.0	0.0
60	30.0	0.0	0.0	0.0
61	30.5	0.0	0.0	0.0
62	31.0	0.0	0.0	0.0
63	31.5	0.0	0.0	0.0
64	32.0	0.0	0.0	0.0
65	32.5	0.0	0.0	0.0
66	33.0	0.0	0.0	0.0
67	33.5	0.0	0.0	0.0
68	34.0	0.0	0.0	0.0
69	34.5	0.0	0.0	0.0
70	35.0	0.0	0.0	0.0
71	35.5	0.0	0.0	0.0
72	36.0	0.0	0.0	0.0
73	36.5	0.0	0.0	0.0
74	37.0	0.0	0.0	0.0
75	37.5	0.0	0.0	0.0
76	38.0	0.0	0.0	0.0
77	38.5	0.0	0.0	0.0
78	39.0	0.0	0.0	0.0
79	39.5	0.0	0.0	0.0
80	40.0	0.0	0.0	0.0
81	40.5	0.0	0.0	0.0
82	41.0	0.0	0.0	0.0
83	41.5	0.0	0.0	0.0
84	42.0	0.0	0.0	0.0
85	42.5	0.0	0.0	0.0
86	43.0	0.0	0.0	0.0
87	43.5	0.0	0.0	0.0
88	44.0	0.0	0.0	0.0
89	44.5	0.0	0.0	0.0
90	45.0	0.0	0.0	0.0
91	45.5	0.0	0.0	0.0
92	46.0	0.0	0.0	0.0
93	46.5	0.0	0.0	0.0
94	47.0	0.0	0.0	0.0
95	47.5	0.0	0.0	0.0
96	48.0	0.0	0.0	0.0
97	48.5	0.0	0.0	0.0
98	49.0	0.0	0.0	0.0
99	49.5	0.0	0.0	0.0
100	50.0	6.666666666666667e-05	6.666666666666667e-05	0.0
101	50.5	0.0	0.0	0.0
102	51.0	0.0010666666666666667	0.0006000000000000001	0.0004666666666666667
103	51.5	0.0032666666666666664	0.0016	0.0016666666666666663
104	52.0	0.0082	0.0031333333333333326	0.005066666666666669
105	52.5	0.013733333333333339	0.005066666666666668	0.008666666666666666
106	53.0	0.027066666666666673	0.010733333333333334	0.01633333333333333
107	53.5	0.040133333333333326	0.014400000000000005	0.02573333333333333
108	54.0	0.06313333333333335	0.022799999999999997	0.040333333333333325
109	54.5	0.08726666666666663	0.03320000000000001	0.054066666666666686
110	55.0	0.11939999999999998	0.045	0.0744
111	55.5	0.15173333333333333	0.06080000000000001	0.09093333333333334
112	56.0	0.18266666666666664	0.07613333333333333	0.10653333333333333
113	56.5	0.20973333333333333	0.09106666666666667	0.1186666666666667
114	57.0	0.2346	0.11066666666666666	0.12393333333333337
115	57.5	0.2464666666666667	0.12446666666666666	0.12200000000000004
116	58.0	0.2753333333333334	0.14153333333333332	0.1338
117	58.5	0.2842666666666668	0.1557333333333333	0.12853333333333333
118	59.0	0.2889333333333333	0.1588	0.13013333333333332
119	59.5	0.30546666666666666	0.1778	0.12766666666666668
120	60.0	0.31639999999999996	0.19086666666666668	0.12553333333333333
121	60.5	0.3207999999999999	0.1983333333333333	0.12246666666666668
122	61.0	0.3150666666666667	0.19779999999999995	0.11726666666666666
123	61.5	0.3138666666666667	0.20079999999999995	0.11306666666666668
124	62.0	0.3044666666666667	0.19966666666666663	0.1048
125	62.5	0.31866666666666654	0.21459999999999996	0.10406666666666664
126	63.0	0.31766666666666665	0.21853333333333333	0.09913333333333332
127	63.5	0.30700000000000005	0.2186	0.0884
128	64.0	0.3123333333333334	0.22406666666666664	0.08826666666666667
129	64.5	0.3397999999999999	0.24313333333333337	0.09666666666666669
130	65.0	0.34060000000000007	0.24506666666666668	0.09553333333333333
131	65.5	0.3598666666666666	0.26453333333333334	0.09533333333333334
132	66.0	0.3715333333333333	0.27773333333333333	0.0938
133	66.5	0.3972000000000001	0.29833333333333334	0.09886666666666669
134	67.0	0.41146666666666665	0.31686666666666674	0.09459999999999999
135	67.5	0.4421333333333332	0.3409999999999999	0.10113333333333334
136	68.0	0.4686666666666667	0.36626666666666663	0.1024
137	68.5	0.5145333333333334	0.4109333333333334	0.10360000000000003
138	69.0	0.5510666666666666	0.43553333333333344	0.11553333333333331
139	69.5	0.5927333333333334	0.4681333333333332	0.12459999999999997
140	70.0	0.6425333333333335	0.5097333333333331	0.1328
141	70.5	0.7004666666666666	0.5513333333333332	0.14913333333333337
142	71.0	0.7602666666666669	0.5910666666666666	0.1692
143	71.5	0.8300000000000001	0.6472666666666667	0.18273333333333336
144	72.0	0.9189999999999999	0.7163999999999998	0.20259999999999997
145	72.5	0.9907999999999998	0.7567333333333335	0.2340666666666668
146	73.0	1.0745333333333338	0.8244666666666666	0.25006666666666666
147	73.5	1.1688666666666667	0.8782	0.29066666666666663
148	74.0	1.2889999999999995	0.9628	0.32620000000000005
149	74.5	1.397533333333333	1.0200666666666667	0.37746666666666656
150	75.0	1.5410000000000001	1.1065333333333336	0.43446666666666667
151	75.5	1.6848666666666667	1.1997333333333333	0.4851333333333333
152	76.0	1.8388000000000002	1.2926	0.5461999999999999
153	76.5	2.012266666666666	1.3936666666666666	0.6186000000000001
154	77.0	2.1753333333333336	1.490266666666667	0.6850666666666666
155	77.5	2.3481999999999994	1.5950000000000002	0.7531999999999999
156	78.0	2.5791999999999993	1.7390000000000003	0.8402
157	78.5	2.8196000000000008	1.8813333333333326	0.9382666666666666
158	79.0	3.0528666666666657	2.028466666666666	1.0244
159	79.5	3.3167999999999993	2.174333333333333	1.1424666666666667
160	80.0	3.574133333333333	2.338333333333334	1.2357999999999998
161	80.5	3.8611333333333335	2.5081333333333333	1.3530000000000002
162	81.0	4.159466666666667	2.6832000000000003	1.4762666666666666
163	81.5	4.455066666666666	2.8704	1.5846666666666667
164	82.0	4.819333333333335	3.1036666666666664	1.7156666666666667
165	82.5	5.126333333333333	3.2605333333333335	1.8657999999999997
166	83.0	5.501333333333332	3.4878	2.0135333333333336
167	83.5	5.834666666666666	3.6736000000000004	2.1610666666666676
168	84.0	6.158733333333333	3.8692000000000015	2.2895333333333334
169	84.5	6.524333333333333	4.086666666666668	2.4376666666666664
170	85.0	6.858	4.302733333333334	2.555266666666667
171	85.5	7.223599999999999	4.523400000000001	2.7001999999999997
172	86.0	7.563599999999999	4.726466666666668	2.837133333333334
173	86.5	7.859066666666668	4.9248666666666665	2.9341999999999993
174	87.0	8.175799999999997	5.1234	3.0524000000000004
175	87.5	8.4268	5.272	3.1548000000000003
176	88.0	8.6512	5.407466666666666	3.2437333333333336
177	88.5	8.8408	5.568866666666667	3.271933333333334
178	89.0	9.03973333333333	5.689066666666667	3.3506666666666662
179	89.5	9.126000000000001	5.768866666666669	3.3571333333333335
180	90.0	9.168800000000001	5.8317999999999985	3.3369999999999997
181	90.5	9.1672	5.862466666666668	3.3047333333333326
182	91.0	9.228466666666666	5.899400000000001	3.329066666666667
183	91.5	9.109600000000004	5.8565999999999985	3.2529999999999992
184	92.0	9.095066666666664	5.859666666666667	3.2354
185	92.5	9.031466666666665	5.849933333333332	3.1815333333333333
186	93.0	8.839466666666667	5.742466666666665	3.097
187	93.5	8.712533333333333	5.658266666666666	3.054266666666666
188	94.0	8.535733333333337	5.576866666666666	2.9588666666666663
189	94.5	8.321133333333332	5.447666666666667	2.8734666666666677
190	95.0	8.052866666666668	5.291733333333334	2.761133333333334
191	95.5	7.902000000000001	5.198400000000001	2.7036000000000002
192	96.0	7.665466666666669	5.043266666666668	2.6221999999999994
193	96.5	7.468666666666667	4.9064	2.562266666666667
194	97.0	7.171400000000001	4.730066666666667	2.4413333333333336
195	97.5	6.919066666666666	4.548733333333333	2.370333333333333
196	98.0	6.703466666666666	4.407199999999999	2.296266666666667
197	98.5	6.418933333333333	4.210133333333336	2.2088
198	99.0	6.172800000000001	4.050466666666667	2.122333333333334
199	99.5	5.916399999999999	3.8528666666666673	2.063533333333334
200	100.0	5.6526000000000005	3.6765999999999996	1.9759999999999995
201	100.5	5.428133333333333	3.515933333333333	1.9121999999999997
202	101.0	5.192533333333334	3.3453333333333335	1.8471999999999997
203	101.5	4.975	3.202466666666667	1.7725333333333335
204	102.0	4.728933333333335	3.022733333333333	1.7061999999999997
205	102.5	4.491666666666667	2.856933333333333	1.6347333333333331
206	103.0	4.302533333333334	2.6946666666666674	1.607866666666667
207	103.5	4.091866666666665	2.5517333333333325	1.5401333333333331
208	104.0	3.8583999999999983	2.365466666666667	1.4929333333333332
209	104.5	3.6913333333333336	2.2486666666666673	1.4426666666666663
210	105.0	3.487333333333333	2.1104000000000007	1.376933333333333
211	105.5	3.3242	1.9845999999999997	1.3395999999999995
212	106.0	3.1143333333333336	1.839066666666667	1.2752666666666665
213	106.5	2.984066666666666	1.7480000000000004	1.2360666666666666
214	107.0	2.7817333333333343	1.600466666666667	1.1812666666666667
215	107.5	2.634733333333334	1.506333333333333	1.1283999999999998
216	108.0	2.5153333333333334	1.4198666666666668	1.0954666666666668
217	108.5	2.3332666666666677	1.276866666666667	1.0564
218	109.0	2.202533333333333	1.2129999999999996	0.9895333333333332
219	109.5	2.0767999999999995	1.1116	0.9652000000000001
220	110.0	1.945533333333334	1.0258666666666665	0.9196666666666667
221	110.5	1.8256000000000001	0.9465333333333332	0.8790666666666667
222	111.0	1.7407333333333335	0.8921333333333331	0.8486
223	111.5	1.636066666666667	0.8162666666666667	0.8198000000000001
224	112.0	1.5320666666666667	0.749	0.7830666666666666
225	112.5	1.4338	0.6939333333333332	0.7398666666666667
226	113.0	1.3447333333333331	0.6358	0.7089333333333332
227	113.5	1.2789333333333333	0.5926000000000001	0.6863333333333332
228	114.0	1.1789999999999998	0.5281333333333333	0.6508666666666667
229	114.5	1.1171999999999997	0.49093333333333317	0.6262666666666666
230	115.0	1.0491999999999995	0.4432666666666667	0.6059333333333332
231	115.5	0.9934666666666667	0.4155333333333334	0.5779333333333332
232	116.0	0.9336666666666668	0.3836	0.5500666666666666
233	116.5	0.8659999999999999	0.3532666666666666	0.5127333333333333
234	117.0	0.8114000000000001	0.3188666666666667	0.4925333333333334
235	117.5	0.7757333333333334	0.29619999999999996	0.47953333333333337
236	118.0	0.7232000000000001	0.2741333333333334	0.44906666666666667
237	118.5	0.6758000000000001	0.2416666666666667	0.4341333333333333
238	119.0	0.6432666666666667	0.22779999999999995	0.41546666666666665
239	119.5	0.5939333333333334	0.2050666666666666	0.3888666666666666
240	120.0	0.5766	0.19073333333333328	0.3858666666666667
241	120.5	0.5416666666666664	0.18626666666666664	0.35540000000000005
242	121.0	0.5142000000000001	0.1650666666666667	0.34913333333333335
243	121.5	0.47913333333333324	0.15066666666666673	0.32846666666666663
244	122.0	0.4554666666666665	0.1406	0.31486666666666674
245	122.5	0.42333333333333334	0.1254	0.2979333333333333
246	123.0	0.4050000000000001	0.11813333333333335	0.2868666666666667
247	123.5	0.38626666666666665	0.11346666666666669	0.27280000000000004
248	124.0	0.3557999999999999	0.09846666666666663	0.2573333333333333
249	124.5	0.3365333333333334	0.09533333333333334	0.24119999999999991
250	125.0	0.33366666666666667	0.09093333333333331	0.24273333333333338
251	125.5	0.3151333333333333	0.08320000000000001	0.23193333333333327
252	126.0	0.30813333333333326	0.08513333333333331	0.223
253	126.5	0.2924	0.07733333333333334	0.21506666666666668
254	127.0	0.2813333333333333	0.07866666666666665	0.2026666666666667
255	127.5	0.2706000000000001	0.07466666666666663	0.19593333333333335
256	128.0	0.25593333333333335	0.07113333333333333	0.1848
257	128.5	0.24893333333333337	0.0732	0.17573333333333332
258	129.0	0.23880000000000004	0.0694	0.1694
259	129.5	0.2252666666666666	0.06333333333333332	0.1619333333333333
260	130.0	0.21706666666666666	0.06206666666666667	0.155
261	130.5	0.2047333333333333	0.060866666666666694	0.1438666666666667
262	131.0	0.20526666666666663	0.0606	0.14466666666666664
263	131.5	0.19926666666666665	0.06120000000000002	0.13806666666666664
264	132.0	0.18886666666666663	0.058333333333333334	0.13053333333333333
265	132.5	0.18773333333333336	0.05946666666666667	0.12826666666666664
266	133.0	0.1882	0.06253333333333334	0.12566666666666665
267	133.5	0.18579999999999994	0.06393333333333334	0.12186666666666668
268	134.0	0.1724666666666666	0.06026666666666668	0.11219999999999997
269	134.5	0.17120000000000002	0.05926666666666667	0.11193333333333333
270	135.0	0.16613333333333336	0.06006666666666668	0.10606666666666667
271	135.5	0.16826666666666668	0.06306666666666665	0.1052
272	136.0	0.16740000000000002	0.06620000000000001	0.10119999999999998
273	136.5	0.1604666666666667	0.06466666666666668	0.09580000000000002
274	137.0	0.16353333333333334	0.06780000000000001	0.09573333333333335
275	137.5	0.16786666666666666	0.07426666666666668	0.09359999999999999
276	138.0	0.16606666666666667	0.0734	0.09266666666666667
277	138.5	0.1663333333333333	0.07766666666666668	0.08866666666666667
278	139.0	0.1664	0.07906666666666669	0.08733333333333335
279	139.5	0.17073333333333335	0.08240000000000001	0.08833333333333333
280	140.0	0.16193333333333332	0.08046666666666669	0.08146666666666669
281	140.5	0.16806666666666664	0.08560000000000002	0.08246666666666667
282	141.0	0.17193333333333327	0.08953333333333333	0.08239999999999999
283	141.5	0.16926666666666662	0.09159999999999999	0.07766666666666668
284	142.0	0.17959999999999998	0.1006	0.079
285	142.5	0.17793333333333336	0.10073333333333334	0.07719999999999998
286	143.0	0.1792666666666666	0.10413333333333334	0.07513333333333334
287	143.5	0.1845333333333333	0.11026666666666667	0.07426666666666666
288	144.0	0.18993333333333334	0.12026666666666663	0.06966666666666665
289	144.5	0.19406666666666664	0.1212	0.07286666666666666
290	145.0	0.19939999999999997	0.1288	0.07060000000000002
291	145.5	0.2056	0.13520000000000001	0.07039999999999999
292	146.0	0.20653333333333337	0.13919999999999996	0.06733333333333334
293	146.5	0.22126666666666667	0.15266666666666667	0.0686
294	147.0	0.23459999999999992	0.1638	0.0708
295	147.5	0.24119999999999994	0.17440000000000005	0.0668
296	148.0	0.24566666666666664	0.1803333333333333	0.06533333333333333
297	148.5	0.25539999999999996	0.18779999999999994	0.06760000000000002
298	149.0	0.2682	0.20259999999999997	0.0656
299	149.5	0.2835333333333333	0.21926666666666664	0.06426666666666668
300	150.0	0.28713333333333324	0.22473333333333337	0.062400000000000025
301	150.5	0.3086	0.23733333333333326	0.07126666666666666
302	151.0	0.32206666666666667	0.25726666666666664	0.06480000000000001
303	151.5	0.3269333333333334	0.2604666666666666	0.06646666666666666
304	152.0	0.3467333333333334	0.2813333333333333	0.06540000000000003
305	152.5	0.35819999999999996	0.2924666666666667	0.06573333333333335
306	153.0	0.3722666666666667	0.3075333333333334	0.06473333333333331
307	153.5	0.38593333333333335	0.323	0.06293333333333335
308	154.0	0.3935333333333334	0.3288	0.06473333333333334
309	154.5	0.4096	0.3448	0.06480000000000002
310	155.0	0.4295333333333332	0.3691333333333332	0.06040000000000001
311	155.5	0.4554666666666667	0.3923333333333334	0.06313333333333335
312	156.0	0.47233333333333327	0.40459999999999996	0.06773333333333334
313	156.5	0.4679333333333334	0.40659999999999996	0.06133333333333334
314	157.0	0.49926666666666664	0.4298666666666667	0.0694
315	157.5	0.5214000000000001	0.4554666666666666	0.06593333333333333
316	158.0	0.5392666666666667	0.47106666666666686	0.06820000000000001
317	158.5	0.5378666666666667	0.47086666666666677	0.06700000000000002
318	159.0	0.5604000000000001	0.495	0.0654
319	159.5	0.5825333333333335	0.5185333333333333	0.06399999999999999
320	160.0	0.6020666666666667	0.5298666666666668	0.0722
321	160.5	0.6177333333333335	0.5469333333333333	0.0708
322	161.0	0.6315333333333335	0.5598666666666667	0.07166666666666668
323	161.5	0.6324000000000001	0.5634000000000001	0.069
324	162.0	0.6568666666666667	0.5868	0.0700666666666667
325	162.5	0.6680666666666667	0.5968	0.07126666666666667
326	163.0	0.6846000000000001	0.6120666666666669	0.07253333333333331
327	163.5	0.6787333333333332	0.6108666666666667	0.06786666666666664
328	164.0	0.7010666666666666	0.6290666666666666	0.07199999999999998
329	164.5	0.7276000000000001	0.6589999999999999	0.06859999999999998
330	165.0	0.7264666666666667	0.6553333333333333	0.07113333333333335
331	165.5	0.7295333333333334	0.6594666666666665	0.07006666666666668
332	166.0	0.7316666666666666	0.6603999999999999	0.07126666666666667
333	166.5	0.7317333333333333	0.6612	0.07053333333333332
334	167.0	0.7312666666666667	0.6648666666666665	0.06640000000000003
335	167.5	0.7266666666666668	0.6583333333333333	0.06833333333333334
336	168.0	0.7298666666666669	0.6589333333333334	0.07093333333333335
337	168.5	0.7188666666666668	0.6532666666666667	0.06559999999999999
338	169.0	0.7048666666666669	0.6425333333333334	0.06233333333333333
339	169.5	0.6958666666666665	0.6314000000000001	0.06446666666666664
340	170.0	0.6951999999999999	0.6312	0.064
341	170.5	0.6767333333333334	0.6132666666666667	0.06346666666666664
342	171.0	0.6609333333333334	0.6022000000000001	0.05873333333333334
343	171.5	0.6278666666666666	0.5698000000000001	0.05806666666666667
344	172.0	0.622	0.5642666666666667	0.05773333333333334
345	172.5	0.5887333333333332	0.5315333333333333	0.05719999999999999
346	173.0	0.5691333333333332	0.5176000000000001	0.051533333333333334
347	173.5	0.5296666666666666	0.4793333333333334	0.05033333333333332
348	174.0	0.4992000000000001	0.4557333333333333	0.043466666666666674
349	174.5	0.4703999999999999	0.4254666666666667	0.04493333333333334
350	175.0	0.4210666666666666	0.38173333333333337	0.03933333333333334
351	175.5	0.38799999999999985	0.3524	0.035600000000000014
352	176.0	0.34226666666666666	0.31179999999999997	0.03046666666666667
353	176.5	0.31026666666666675	0.2793333333333333	0.030933333333333347
354	177.0	0.2653333333333333	0.24166666666666664	0.02366666666666667
355	177.5	0.21733333333333338	0.19693333333333332	0.02040000000000001
356	178.0	0.16973333333333332	0.15513333333333332	0.014599999999999998
357	178.5	0.11906666666666665	0.1086	0.01046666666666667
358	179.0	0.07346666666666668	0.06766666666666668	0.005800000000000001
359	179.5	0.025133333333333334	0.023466666666666667	0.0016666666666666663
