# Supplementary material for: Full-cycle device-scale simulations of memory materials with a tailored atomic-cluster-expansion potential
Source: Nat Commun. 2025 Sep 30;16:8688. doi: 10.1038/s41467-025-63732-4 (PMC12484596; doi:10.1038/s41467-025-63732-4)
Supplement: Supplementary file 4 — Source Data [file 41467_2025_63732_MOESM4_ESM.zip › Figure S7/Figure S7b - ADF/adf_aimd_101_300K.csv]

	angle	total	Ge	Te
0	0.0	0.0	0.0	0.0
1	0.5	0.0	0.0	0.0
2	1.0	0.0	0.0	0.0
3	1.5	0.0	0.0	0.0
4	2.0	0.0	0.0	0.0
5	2.5	0.0	0.0	0.0
6	3.0	0.0	0.0	0.0
7	3.5	0.0	0.0	0.0
8	4.0	0.0	0.0	0.0
9	4.5	0.0	0.0	0.0
10	5.0	0.0	0.0	0.0
11	5.5	0.0	0.0	0.0
12	6.0	0.0	0.0	0.0
13	6.5	0.0	0.0	0.0
14	7.0	0.0	0.0	0.0
15	7.5	0.0	0.0	0.0
16	8.0	0.0	0.0	0.0
17	8.5	0.0	0.0	0.0
18	9.0	0.0	0.0	0.0
19	9.5	0.0	0.0	0.0
20	10.0	0.0	0.0	0.0
21	10.5	0.0	0.0	0.0
22	11.0	0.0	0.0	0.0
23	11.5	0.0	0.0	0.0
24	12.0	0.0	0.0	0.0
25	12.5	0.0	0.0	0.0
26	13.0	0.0	0.0	0.0
27	13.5	0.0	0.0	0.0
28	14.0	0.0	0.0	0.0
29	14.5	0.0	0.0	0.0
30	15.0	0.0	0.0	0.0
31	15.5	0.0	0.0	0.0
32	16.0	0.0	0.0	0.0
33	16.5	0.0	0.0	0.0
34	17.0	0.0	0.0	0.0
35	17.5	0.0	0.0	0.0
36	18.0	0.0	0.0	0.0
37	18.5	0.0	0.0	0.0
38	19.0	0.0	0.0	0.0
39	19.5	0.0	0.0	0.0
40	20.0	0.0	0.0	0.0
41	20.5	0.0	0.0	0.0
42	21.0	0.0	0.0	0.0
43	21.5	0.0	0.0	0.0
44	22.0	0.0	0.0	0.0
45	22.5	0.0	0.0	0.0
46	23.0	0.0	0.0	0.0
47	23.5	0.0	0.0	0.0
48	24.0	0.0	0.0	0.0
49	24.5	0.0	0.0	0.0
50	25.0	0.0	0.0	0.0
51	25.5	0.0	0.0	0.0
52	26.0	0.0	0.0	0.0
53	26.5	0.0	0.0	0.0
54	27.0	0.0	0.0	0.0
55	27.5	0.0	0.0	0.0
56	28.0	0.0	0.0	0.0
57	28.5	0.0	0.0	0.0
58	29.0	0.0	0.0	0.0
59	29.5	0.0	0.0	0.0
60	30.0	0.0	0.0	0.0
61	30.5	0.0	0.0	0.0
62	31.0	0.0	0.0	0.0
63	31.5	0.0	0.0	0.0
64	32.0	0.0	0.0	0.0
65	32.5	0.0	0.0	0.0
66	33.0	0.0	0.0	0.0
67	33.5	0.0	0.0	0.0
68	34.0	0.0	0.0	0.0
69	34.5	0.0	0.0	0.0
70	35.0	0.0	0.0	0.0
71	35.5	0.0	0.0	0.0
72	36.0	0.0	0.0	0.0
73	36.5	0.0	0.0	0.0
74	37.0	0.0	0.0	0.0
75	37.5	0.0	0.0	0.0
76	38.0	0.0	0.0	0.0
77	38.5	0.0	0.0	0.0
78	39.0	0.0	0.0	0.0
79	39.5	0.0	0.0	0.0
80	40.0	0.0	0.0	0.0
81	40.5	0.0	0.0	0.0
82	41.0	0.0	0.0	0.0
83	41.5	0.0	0.0	0.0
84	42.0	0.0	0.0	0.0
85	42.5	0.0	0.0	0.0
86	43.0	0.0	0.0	0.0
87	43.5	0.0	0.0	0.0
88	44.0	0.0	0.0	0.0
89	44.5	0.0	0.0	0.0
90	45.0	0.0	0.0	0.0
91	45.5	0.00013368983957219252	0.0	0.00013368983957219252
92	46.0	0.00026737967914438503	0.0	0.00026737967914438503
93	46.5	0.000802139037433155	0.0	0.000802139037433155
94	47.0	0.0026737967914438497	0.0	0.0026737967914438497
95	47.5	0.005614973262032084	0.00026737967914438503	0.005347593582887699
96	48.0	0.0061497326203208535	0.0005347593582887701	0.005614973262032083
97	48.5	0.009224598930481286	0.0009358288770053476	0.008288770053475936
98	49.0	0.013770053475935832	0.0010695187165775401	0.01270053475935829
99	49.5	0.01925133689839572	0.0030748663101604276	0.016176470588235292
100	50.0	0.02165775401069519	0.00481283422459893	0.016844919786096254
101	50.5	0.030614973262032087	0.007754010695187166	0.02286096256684492
102	51.0	0.04264705882352941	0.011631016042780749	0.03101604278074866
103	51.5	0.050133689839572185	0.018449197860962566	0.03168449197860963
104	52.0	0.06965240641711229	0.029144385026737968	0.040508021390374335
105	52.5	0.08970588235294118	0.04104278074866311	0.04866310160427808
106	53.0	0.11831550802139038	0.06310160427807487	0.05521390374331554
107	53.5	0.15080213903743317	0.09144385026737968	0.05935828877005347
108	54.0	0.18877005347593578	0.11831550802139039	0.07045454545454545
109	54.5	0.2382352941176471	0.1538770053475936	0.08435828877005347
110	55.0	0.27660427807486626	0.1828877005347594	0.09371657754010695
111	55.5	0.3153743315508022	0.21657754010695185	0.09879679144385027
112	56.0	0.3467914438502674	0.23609625668449202	0.11069518716577542
113	56.5	0.38422459893048116	0.26778074866310153	0.11644385026737969
114	57.0	0.41697860962566846	0.29064171122994653	0.1263368983957219
115	57.5	0.4211229946524064	0.2913101604278075	0.12981283422459897
116	58.0	0.4343582887700534	0.30066844919786095	0.1336898395721925
117	58.5	0.44131016042780746	0.30334224598930487	0.13796791443850268
118	59.0	0.45320855614973254	0.3053475935828876	0.14786096256684486
119	59.5	0.4381016042780749	0.28622994652406414	0.15187165775401068
120	60.0	0.4280748663101604	0.2736631016042781	0.1544117647058823
121	60.5	0.4406417112299466	0.26737967914438504	0.1732620320855615
122	61.0	0.4461229946524064	0.26791443850267394	0.17820855614973258
123	61.5	0.45909090909090927	0.27112299465240636	0.18796791443850266
124	62.0	0.46363636363636357	0.2665775401069519	0.19705882352941176
125	62.5	0.4788770053475936	0.2716577540106952	0.2072192513368984
126	63.0	0.5044117647058826	0.27179144385026743	0.23262032085561493
127	63.5	0.5132352941176472	0.27272727272727265	0.2405080213903743
128	64.0	0.5411764705882353	0.277807486631016	0.2633689839572192
129	64.5	0.5614973262032086	0.28181818181818175	0.2796791443850268
130	65.0	0.6128342245989303	0.29491978609625674	0.3179144385026738
131	65.5	0.6526737967914438	0.3077540106951872	0.3449197860962567
132	66.0	0.7038770053475936	0.32446524064171123	0.3794117647058824
133	66.5	0.7796791443850267	0.3487967914438504	0.43088235294117655
134	67.0	0.8450534759358289	0.3737967914438503	0.47125668449197855
135	67.5	0.9001336898395722	0.3804812834224599	0.5196524064171124
136	68.0	0.9997326203208556	0.40909090909090917	0.5906417112299464
137	68.5	1.0803475935828877	0.44839572192513366	0.6319518716577541
138	69.0	1.1893048128342243	0.4886363636363636	0.7006684491978611
139	69.5	1.2963903743315508	0.5064171122994653	0.7899732620320855
140	70.0	1.4197860962566848	0.5601604278074863	0.8596256684491982
141	70.5	1.561764705882353	0.6105614973262035	0.9512032085561495
142	71.0	1.6832887700534758	0.6481283422459891	1.0351604278074868
143	71.5	1.850534759358289	0.7181818181818181	1.1323529411764708
144	72.0	2.042379679144385	0.796390374331551	1.245989304812834
145	72.5	2.194786096256684	0.8486631016042783	1.3461229946524063
146	73.0	2.4207219251336904	0.95975935828877	1.4609625668449202
147	73.5	2.6149732620320854	1.0609625668449199	1.5540106951871657
148	74.0	2.8237967914438507	1.1625668449197861	1.6612299465240643
149	74.5	3.1171122994652407	1.28048128342246	1.8366310160427806
150	75.0	3.377941176470588	1.4236631016042787	1.9542780748663104
151	75.5	3.615641711229948	1.5606951871657755	2.0549465240641713
152	76.0	3.9296791443850276	1.7136363636363636	2.2160427807486633
153	76.5	4.187566844919785	1.8481283422459893	2.3394385026737963
154	77.0	4.556951871657754	2.0339572192513367	2.5229946524064166
155	77.5	4.887032085561499	2.2454545454545447	2.6415775401069514
156	78.0	5.158021390374333	2.401336898395722	2.7566844919786098
157	78.5	5.539304812834225	2.5945187165775403	2.944786096256684
158	79.0	5.928877005347595	2.845855614973263	3.083021390374331
159	79.5	6.275668449197861	3.06470588235294	3.2109625668449207
160	80.0	6.687834224598933	3.2864973262032087	3.401336898395722
161	80.5	7.080080213903743	3.5335561497326204	3.5465240641711224
162	81.0	7.454545454545453	3.8044117647058826	3.650133689839572
163	81.5	7.895721925133692	4.075133689839573	3.8205882352941174
164	82.0	8.250935828877003	4.348930481283423	3.9020053475935823
165	82.5	8.589037433155081	4.575267379679145	4.013770053475936
166	83.0	9.018181818181816	4.866711229946523	4.151470588235295
167	83.5	9.394786096256684	5.176470588235295	4.218315508021392
168	84.0	9.795053475935829	5.466711229946524	4.3283422459893055
169	84.5	10.201336898395722	5.7510695187165775	4.450267379679144
170	85.0	10.615909090909092	6.097593582887701	4.5183155080213915
171	85.5	10.911497326203211	6.379411764705883	4.532085561497325
172	86.0	11.224999999999998	6.652005347593582	4.5729946524064164
173	86.5	11.452406417112304	6.884090909090908	4.56831550802139
174	87.0	11.743181818181816	7.149064171122994	4.594117647058824
175	87.5	12.038903743315506	7.42566844919786	4.613235294117647
176	88.0	12.313770053475935	7.703475935828877	4.610294117647059
177	88.5	12.469117647058827	7.836764705882352	4.63235294117647
178	89.0	12.759759358288774	8.127807486631015	4.631951871657755
179	89.5	12.816310160427808	8.233288770053477	4.583021390374331
180	90.0	13.039037433155082	8.445454545454549	4.593582887700535
181	90.5	13.131818181818181	8.60254010695187	4.52927807486631
182	91.0	13.20895721925134	8.70294117647059	4.5060160427807485
183	91.5	13.24024064171123	8.830213903743317	4.410026737967915
184	92.0	13.12727272727273	8.77754010695187	4.3497326203208555
185	92.5	13.187165775401066	8.879679144385026	4.307486631016043
186	93.0	13.182754010695186	8.951069518716578	4.2316844919786085
187	93.5	13.177139037433156	9.015240641711229	4.161898395721925
188	94.0	13.103074866310155	8.974197860962565	4.1288770053475945
189	94.5	13.080748663101605	8.999598930481282	4.081149732620321
190	95.0	13.038101604278078	8.997192513368983	4.040909090909091
191	95.5	12.813235294117646	8.849331550802141	3.9639037433155075
192	96.0	12.642647058823524	8.772860962566845	3.8697860962566857
193	96.5	12.45160427807487	8.634625668449196	3.816978609625669
194	97.0	12.248663101604276	8.521122994652409	3.7275401069518717
195	97.5	12.002406417112299	8.367780748663103	3.6346256684491984
196	98.0	11.747860962566843	8.175401069518717	3.5724598930481277
197	98.5	11.53930481283423	7.995053475935829	3.5442513368983954
198	99.0	11.324064171122995	7.844518716577541	3.4795454545454545
199	99.5	11.074465240641711	7.646122994652407	3.428342245989306
200	100.0	10.81229946524064	7.442914438502674	3.369385026737968
201	100.5	10.533957219251338	7.255347593582887	3.278609625668449
202	101.0	10.328743315508023	7.069251336898397	3.2594919786096255
203	101.5	9.900668449197862	6.7774064171122985	3.1232620320855626
204	102.0	9.566978609625668	6.487834224598933	3.079144385026738
205	102.5	9.439037433155082	6.394919786096258	3.0441176470588234
206	103.0	9.075	6.132887700534761	2.942112299465241
207	103.5	8.753475935828877	5.8881016042780745	2.8653743315508016
208	104.0	8.561229946524064	5.762032085561498	2.799197860962567
209	104.5	8.226871657754012	5.499732620320855	2.7271390374331554
210	105.0	8.000267379679146	5.347326203208555	2.6529411764705872
211	105.5	7.733288770053477	5.147326203208555	2.5859625668449198
212	106.0	7.495588235294116	4.966978609625671	2.528609625668449
213	106.5	7.30294117647059	4.801069518716577	2.5018716577540108
214	107.0	7.025802139037434	4.575267379679145	2.450534759358288
215	107.5	6.806149732620321	4.410160427807487	2.3959893048128342
216	108.0	6.630614973262032	4.279010695187166	2.3516042780748663
217	108.5	6.352406417112299	4.067112299465239	2.2852941176470596
218	109.0	6.180213903743316	3.966844919786097	2.213368983957219
219	109.5	6.067513368983955	3.902406417112298	2.1651069518716577
220	110.0	5.868449197860962	3.7393048128342246	2.129144385026738
221	110.5	5.643048128342247	3.5919786096256687	2.0510695187165777
222	111.0	5.497860962566843	3.4649732620320846	2.032887700534759
223	111.5	5.30975935828877	3.3300802139037438	1.9796791443850263
224	112.0	5.179010695187165	3.2266042780748654	1.9524064171122997
225	112.5	5.036764705882353	3.1196524064171127	1.9171122994652403
226	113.0	4.963903743315509	3.0522727272727272	1.9116310160427807
227	113.5	4.749732620320858	2.937299465240642	1.8124331550802135
228	114.0	4.550668449197861	2.7934491978609626	1.7572192513368983
229	114.5	4.476470588235294	2.7423796791443853	1.7340909090909087
230	115.0	4.345588235294118	2.6796791443850267	1.6659090909090915
231	115.5	4.213903743315509	2.5778074866310154	1.636096256684492
232	116.0	4.125935828877005	2.4827540106951873	1.6431818181818183
233	116.5	3.973529411764705	2.378877005347593	1.5946524064171124
234	117.0	3.8649732620320854	2.348930481283422	1.5160427807486632
235	117.5	3.745855614973261	2.2596256684491984	1.4862299465240645
236	118.0	3.662032085561498	2.206550802139037	1.45548128342246
237	118.5	3.559625668449198	2.14879679144385	1.4108288770053474
238	119.0	3.4141711229946523	2.0548128342245984	1.359358288770053
239	119.5	3.3528074866310162	2.012299465240642	1.3405080213903742
240	120.0	3.215909090909091	1.9350267379679142	1.2808823529411764
241	120.5	3.1438502673796793	1.8938502673796787	1.2500000000000002
242	121.0	3.083689839572192	1.8612299465240636	1.222459893048128
243	121.5	3.004946524064171	1.812700534759358	1.1922459893048127
244	122.0	2.908556149732621	1.7550802139037434	1.153475935828877
245	122.5	2.803609625668449	1.683823529411765	1.1197860962566843
246	123.0	2.7490641711229946	1.6585561497326204	1.0905080213903744
247	123.5	2.663368983957219	1.6159090909090907	1.0474598930481283
248	124.0	2.5995989304812834	1.5585561497326208	1.0410427807486629
249	124.5	2.4959893048128343	1.499866310160428	0.9961229946524066
250	125.0	2.419117647058824	1.4648395721925134	0.9542780748663103
251	125.5	2.368582887700535	1.4331550802139037	0.9354278074866309
252	126.0	2.292513368983957	1.395454545454545	0.8970588235294118
253	126.5	2.222326203208556	1.3668449197860961	0.8554812834224597
254	127.0	2.118850267379679	1.2905080213903743	0.8283422459893048
255	127.5	2.0754010695187164	1.2913101604278072	0.7840909090909092
256	128.0	1.9901069518716579	1.224465240641711	0.7656417112299463
257	128.5	1.9475935828876998	1.1979946524064171	0.7495989304812836
258	129.0	1.9064171122994655	1.1635026737967913	0.7429144385026738
259	129.5	1.83475935828877	1.1156417112299466	0.7191176470588235
260	130.0	1.8148395721925137	1.1145721925133687	0.7002673796791445
261	130.5	1.7322192513368981	1.064438502673797	0.6677807486631019
262	131.0	1.707620320855615	1.0378342245989307	0.6697860962566844
263	131.5	1.643181818181818	0.9997326203208556	0.6434491978609624
264	132.0	1.615909090909091	0.9933155080213899	0.6225935828877006
265	132.5	1.5808823529411766	0.9651069518716577	0.6157754010695187
266	133.0	1.5308823529411764	0.9459893048128342	0.5848930481283422
267	133.5	1.5129679144385026	0.9235294117647059	0.5894385026737969
268	134.0	1.452139037433155	0.8786096256684495	0.5735294117647057
269	134.5	1.4135026737967913	0.8600267379679142	0.553475935828877
270	135.0	1.3846256684491975	0.8402406417112299	0.5443850267379678
271	135.5	1.3374331550802134	0.8147058823529412	0.5227272727272727
272	136.0	1.3248663101604279	0.8131016042780749	0.511764705882353
273	136.5	1.2859625668449195	0.7824866310160425	0.5034759358288771
274	137.0	1.2486631016042782	0.7633689839572192	0.4852941176470589
275	137.5	1.23355614973262	0.756283422459893	0.47727272727272735
276	138.0	1.220053475935829	0.7512032085561497	0.46885026737967905
277	138.5	1.1651069518716577	0.7171122994652407	0.44799465240641717
278	139.0	1.143048128342246	0.7064171122994652	0.43663101604278076
279	139.5	1.1510695187165776	0.7200534759358289	0.4310160427807486
280	140.0	1.1251336898395725	0.6975935828877002	0.42754010695187167
281	140.5	1.1108288770053476	0.7068181818181818	0.4040106951871657
282	141.0	1.0967914438502673	0.6990641711229945	0.3977272727272728
283	141.5	1.0712566844919786	0.6783422459893047	0.39291443850267377
284	142.0	1.059090909090909	0.6914438502673799	0.3676470588235295
285	142.5	1.0312834224598926	0.659893048128342	0.37139037433155087
286	143.0	1.0461229946524064	0.6655080213903742	0.380614973262032
287	143.5	0.9891711229946523	0.641042780748663	0.34812834224598926
288	144.0	0.9725935828877008	0.6279411764705882	0.3446524064171123
289	144.5	0.9767379679144387	0.626336898395722	0.35040106951871663
290	145.0	0.9852941176470589	0.6390374331550802	0.34625668449197866
291	145.5	0.9501336898395722	0.6211229946524064	0.32901069518716575
292	146.0	0.9435828877005349	0.6143048128342246	0.32927807486631017
293	146.5	0.9675133689839577	0.6406417112299464	0.32687165775401067
294	147.0	0.9494652406417112	0.6390374331550801	0.3104278074866309
295	147.5	0.9417112299465243	0.6302139037433154	0.31149732620320847
296	148.0	0.9160427807486631	0.6200534759358288	0.29598930481283425
297	148.5	0.9073529411764707	0.619385026737968	0.2879679144385026
298	149.0	0.9307486631016044	0.6300802139037434	0.300668449197861
299	149.5	0.8925133689839573	0.6169786096256683	0.27553475935828875
300	150.0	0.9153743315508024	0.6311497326203208	0.2842245989304813
301	150.5	0.9244652406417113	0.6481283422459894	0.2763368983957219
302	151.0	0.9144385026737967	0.6441176470588236	0.2703208556149733
303	151.5	0.9304812834224598	0.6661764705882353	0.2643048128342246
304	152.0	0.9473262032085566	0.6795454545454546	0.26778074866310153
305	152.5	0.9267379679144387	0.6754010695187167	0.2513368983957219
306	153.0	0.9260695187165776	0.6760695187165775	0.24999999999999992
307	153.5	0.9461229946524068	0.7021390374331549	0.2439839572192514
308	154.0	0.9560160427807485	0.7149732620320857	0.24104278074866312
309	154.5	0.952005347593583	0.7209893048128344	0.2310160427807487
310	155.0	0.9600267379679147	0.7331550802139037	0.22687165775401064
311	155.5	0.9585561497326207	0.7286096256684492	0.22994652406417115
312	156.0	0.9687165775401073	0.7401069518716579	0.2286096256684492
313	156.5	0.9986631016042777	0.7664438502673796	0.23221925133689836
314	157.0	1.0029411764705882	0.768716577540107	0.23422459893048128
315	157.5	1.0177807486631014	0.799866310160428	0.2179144385026738
316	158.0	0.9953208556149733	0.7802139037433156	0.2151069518716578
317	158.5	1.0340909090909092	0.8163101604278074	0.2177807486631016
318	159.0	1.0359625668449197	0.8260695187165779	0.20989304812834222
319	159.5	1.0213903743315504	0.8147058823529413	0.20668449197860964
320	160.0	1.0224598930481281	0.8288770053475932	0.19358288770053478
321	160.5	1.0434491978609626	0.842379679144385	0.20106951871657755
322	161.0	1.0354278074866312	0.8518716577540107	0.18355614973262036
323	161.5	1.0640374331550801	0.8799465240641713	0.1840909090909091
324	162.0	1.0717914438502674	0.8820855614973262	0.18970588235294117
325	162.5	1.0763368983957216	0.8839572192513367	0.19237967914438503
326	163.0	1.0911764705882356	0.9082887700534759	0.18288770053475933
327	163.5	1.0732620320855615	0.8922459893048129	0.18101604278074865
328	164.0	1.1029411764705883	0.9208556149732621	0.1820855614973262
329	164.5	1.089572192513369	0.9183155080213904	0.17125668449197862
330	165.0	1.0790106951871656	0.9077540106951872	0.17125668449197856
331	165.5	1.085427807486631	0.9219251336898399	0.16350267379679145
332	166.0	1.0787433155080215	0.9199197860962569	0.15882352941176464
333	166.5	1.094385026737968	0.9358288770053473	0.15855614973262028
334	167.0	1.0669786096256684	0.9121657754010692	0.15481283422459896
335	167.5	1.071390374331551	0.9167112299465237	0.15467914438502678
336	168.0	1.0504010695187167	0.8995989304812836	0.1508021390374332
337	168.5	1.0041443850267382	0.8597593582887697	0.14438502673796794
338	169.0	0.993716577540107	0.8565508021390376	0.1371657754010695
339	169.5	0.986898395721925	0.8501336898395723	0.13676470588235295
340	170.0	0.9653743315508022	0.8359625668449201	0.12941176470588234
341	170.5	0.9274064171122998	0.8017379679144387	0.12566844919786097
342	171.0	0.9171122994652408	0.7993315508021389	0.11778074866310159
343	171.5	0.8723262032085563	0.7622994652406417	0.11002673796791444
344	172.0	0.8215240641711231	0.7121657754010695	0.10935828877005346
345	172.5	0.7925133689839572	0.6943850267379678	0.09812834224598929
346	173.0	0.733957219251337	0.6398395721925134	0.09411764705882351
347	173.5	0.7175133689839572	0.6295454545454546	0.08796791443850269
348	174.0	0.670053475935829	0.5836898395721923	0.08636363636363636
349	174.5	0.6082887700534759	0.5315508021390375	0.0767379679144385
350	175.0	0.568048128342246	0.4959893048128343	0.07205882352941176
351	175.5	0.4973262032085561	0.434625668449198	0.06270053475935825
352	176.0	0.45534759358288773	0.4029411764705883	0.052406417112299465
353	176.5	0.3995989304812834	0.34879679144385034	0.05080213903743315
354	177.0	0.3512032085561497	0.3032085561497325	0.04799465240641711
355	177.5	0.2856951871657754	0.2524064171122995	0.03328877005347593
356	178.0	0.22901069518716577	0.20374331550802136	0.02526737967914438
357	178.5	0.1582887700534759	0.138903743315508	0.019385026737967912
358	179.0	0.09224598930481279	0.08128342245989302	0.010962566844919787
359	179.5	0.03475935828877005	0.030213903743315507	0.004545454545454544
