# Supplementary material for: Full-cycle device-scale simulations of memory materials with a tailored atomic-cluster-expansion potential
Source: Nat Commun. 2025 Sep 30;16:8688. doi: 10.1038/s41467-025-63732-4 (PMC12484596; doi:10.1038/s41467-025-63732-4)
Supplement: Supplementary file 4 — Source Data [file 41467_2025_63732_MOESM4_ESM.zip › Figure S7/Figure S7b - ADF/adf_aimd_124_300K.csv]

	angle	total	Ge	Sb	Te
0	0.0	0.0	0.0	0.0	0.0
1	0.5	0.0	0.0	0.0	0.0
2	1.0	0.0	0.0	0.0	0.0
3	1.5	0.0	0.0	0.0	0.0
4	2.0	0.0	0.0	0.0	0.0
5	2.5	0.0	0.0	0.0	0.0
6	3.0	0.0	0.0	0.0	0.0
7	3.5	0.0	0.0	0.0	0.0
8	4.0	0.0	0.0	0.0	0.0
9	4.5	0.0	0.0	0.0	0.0
10	5.0	0.0	0.0	0.0	0.0
11	5.5	0.0	0.0	0.0	0.0
12	6.0	0.0	0.0	0.0	0.0
13	6.5	0.0	0.0	0.0	0.0
14	7.0	0.0	0.0	0.0	0.0
15	7.5	0.0	0.0	0.0	0.0
16	8.0	0.0	0.0	0.0	0.0
17	8.5	0.0	0.0	0.0	0.0
18	9.0	0.0	0.0	0.0	0.0
19	9.5	0.0	0.0	0.0	0.0
20	10.0	0.0	0.0	0.0	0.0
21	10.5	0.0	0.0	0.0	0.0
22	11.0	0.0	0.0	0.0	0.0
23	11.5	0.0	0.0	0.0	0.0
24	12.0	0.0	0.0	0.0	0.0
25	12.5	0.0	0.0	0.0	0.0
26	13.0	0.0	0.0	0.0	0.0
27	13.5	0.0	0.0	0.0	0.0
28	14.0	0.0	0.0	0.0	0.0
29	14.5	0.0	0.0	0.0	0.0
30	15.0	0.0	0.0	0.0	0.0
31	15.5	0.0	0.0	0.0	0.0
32	16.0	0.0	0.0	0.0	0.0
33	16.5	0.0	0.0	0.0	0.0
34	17.0	0.0	0.0	0.0	0.0
35	17.5	0.0	0.0	0.0	0.0
36	18.0	0.0	0.0	0.0	0.0
37	18.5	0.0	0.0	0.0	0.0
38	19.0	0.0	0.0	0.0	0.0
39	19.5	0.0	0.0	0.0	0.0
40	20.0	0.0	0.0	0.0	0.0
41	20.5	0.0	0.0	0.0	0.0
42	21.0	0.0	0.0	0.0	0.0
43	21.5	0.0	0.0	0.0	0.0
44	22.0	0.0	0.0	0.0	0.0
45	22.5	0.0	0.0	0.0	0.0
46	23.0	0.0	0.0	0.0	0.0
47	23.5	0.0	0.0	0.0	0.0
48	24.0	0.0	0.0	0.0	0.0
49	24.5	0.0	0.0	0.0	0.0
50	25.0	0.0	0.0	0.0	0.0
51	25.5	0.0	0.0	0.0	0.0
52	26.0	0.0	0.0	0.0	0.0
53	26.5	0.0	0.0	0.0	0.0
54	27.0	0.0	0.0	0.0	0.0
55	27.5	0.0	0.0	0.0	0.0
56	28.0	0.0	0.0	0.0	0.0
57	28.5	0.0	0.0	0.0	0.0
58	29.0	0.0	0.0	0.0	0.0
59	29.5	0.0	0.0	0.0	0.0
60	30.0	0.0	0.0	0.0	0.0
61	30.5	0.0	0.0	0.0	0.0
62	31.0	0.0	0.0	0.0	0.0
63	31.5	0.0	0.0	0.0	0.0
64	32.0	0.0	0.0	0.0	0.0
65	32.5	0.0	0.0	0.0	0.0
66	33.0	0.0	0.0	0.0	0.0
67	33.5	0.0	0.0	0.0	0.0
68	34.0	0.0	0.0	0.0	0.0
69	34.5	0.0	0.0	0.0	0.0
70	35.0	0.0	0.0	0.0	0.0
71	35.5	0.0	0.0	0.0	0.0
72	36.0	0.0	0.0	0.0	0.0
73	36.5	0.0	0.0	0.0	0.0
74	37.0	0.0	0.0	0.0	0.0
75	37.5	0.0	0.0	0.0	0.0
76	38.0	0.0	0.0	0.0	0.0
77	38.5	0.0	0.0	0.0	0.0
78	39.0	0.0	0.0	0.0	0.0
79	39.5	0.0	0.0	0.0	0.0
80	40.0	0.0	0.0	0.0	0.0
81	40.5	0.0	0.0	0.0	0.0
82	41.0	0.0	0.0	0.0	0.0
83	41.5	0.0	0.0	0.0	0.0
84	42.0	0.0	0.0	0.0	0.0
85	42.5	0.0	0.0	0.0	0.0
86	43.0	0.0	0.0	0.0	0.0
87	43.5	0.0	0.0	0.0	0.0
88	44.0	0.0	0.0	0.0	0.0
89	44.5	0.0	0.0	0.0	0.0
90	45.0	0.0	0.0	0.0	0.0
91	45.5	0.0	0.0	0.0	0.0
92	46.0	0.0	0.0	0.0	0.0
93	46.5	0.0	0.0	0.0	0.0
94	47.0	0.0	0.0	0.0	0.0
95	47.5	0.0	0.0	0.0	0.0
96	48.0	0.0004464285714285714	0.0	0.0	0.0004464285714285714
97	48.5	0.0002232142857142857	0.0	0.0	0.0002232142857142857
98	49.0	0.0008928571428571428	0.0	0.0004464285714285714	0.0004464285714285714
99	49.5	0.0004464285714285714	0.0	0.0002232142857142857	0.0002232142857142857
100	50.0	0.002678571428571428	0.0	0.002232142857142857	0.0004464285714285714
101	50.5	0.005803571428571427	0.0002232142857142857	0.0053571428571428555	0.0002232142857142857
102	51.0	0.009151785714285716	0.0	0.007812500000000002	0.001339285714285714
103	51.5	0.01383928571428572	0.0	0.011383928571428576	0.0024553571428571424
104	52.0	0.025446428571428575	0.0004464285714285714	0.020312500000000004	0.004687499999999999
105	52.5	0.0372767857142857	0.0011160714285714285	0.02723214285714285	0.008928571428571432
106	53.0	0.05290178571428572	0.002678571428571428	0.03638392857142855	0.013839285714285715
107	53.5	0.0747767857142857	0.004687499999999999	0.04799107142857142	0.022098214285714284
108	54.0	0.08214285714285714	0.005803571428571427	0.04866071428571428	0.02767857142857143
109	54.5	0.10245535714285714	0.009598214285714286	0.05602678571428573	0.03683035714285714
110	55.0	0.1229910714285714	0.012946428571428572	0.0625	0.04754464285714284
111	55.5	0.1457589285714286	0.012723214285714287	0.0738839285714286	0.05915178571428572
112	56.0	0.1569196428571429	0.021875	0.0747767857142857	0.06026785714285715
113	56.5	0.1859375	0.029687499999999988	0.08214285714285714	0.07410714285714284
114	57.0	0.21160714285714288	0.03616071428571428	0.09575892857142858	0.0796875
115	57.5	0.2303571428571428	0.03973214285714285	0.09241071428571429	0.09821428571428573
116	58.0	0.25491071428571427	0.04709821428571428	0.10580357142857144	0.10200892857142854
117	58.5	0.2678571428571429	0.055133928571428584	0.10133928571428574	0.11138392857142858
118	59.0	0.2678571428571429	0.05290178571428572	0.09665178571428572	0.11830357142857142
119	59.5	0.2787946428571429	0.05937500000000001	0.10535714285714284	0.11406249999999998
120	60.0	0.2805803571428572	0.05245535714285715	0.10714285714285714	0.12098214285714289
121	60.5	0.2850446428571428	0.05736607142857142	0.10267857142857144	0.12499999999999996
122	61.0	0.2781250000000001	0.055580357142857154	0.10357142857142856	0.11897321428571425
123	61.5	0.2839285714285714	0.05491071428571431	0.1095982142857143	0.1194196428571428
124	62.0	0.29040178571428565	0.04888392857142858	0.11718749999999997	0.12433035714285715
125	62.5	0.30937500000000007	0.05401785714285713	0.11651785714285712	0.13883928571428572
126	63.0	0.30758928571428573	0.05200892857142856	0.11294642857142859	0.14263392857142854
127	63.5	0.32477678571428575	0.04687500000000001	0.1279017857142857	0.15
128	64.0	0.33147321428571425	0.05156249999999999	0.1348214285714286	0.14508928571428567
129	64.5	0.3258928571428571	0.04241071428571428	0.13080357142857146	0.15267857142857144
130	65.0	0.35156249999999994	0.04375	0.1404017857142857	0.16741071428571427
131	65.5	0.37678571428571433	0.04910714285714284	0.15290178571428575	0.17477678571428573
132	66.0	0.38571428571428573	0.04866071428571427	0.1546875	0.1823660714285714
133	66.5	0.41049107142857144	0.04888392857142857	0.18683035714285715	0.17477678571428568
134	67.0	0.44397321428571435	0.048883928571428564	0.196875	0.19821428571428573
135	67.5	0.46428571428571414	0.05870535714285716	0.20736607142857139	0.19821428571428568
136	68.0	0.5316964285714285	0.06651785714285716	0.23214285714285707	0.23303571428571432
137	68.5	0.5633928571428569	0.06785714285714284	0.2620535714285714	0.2334821428571429
138	69.0	0.5939732142857144	0.07232142857142856	0.2546875	0.2669642857142857
139	69.5	0.6616071428571428	0.07901785714285714	0.2970982142857143	0.2854910714285714
140	70.0	0.7267857142857141	0.07187499999999998	0.32611607142857135	0.32879464285714277
141	70.5	0.7955357142857145	0.09687499999999999	0.35200892857142846	0.3466517857142858
142	71.0	0.8863839285714284	0.1015625	0.4008928571428572	0.3839285714285713
143	71.5	0.9517857142857142	0.11316964285714286	0.4140625	0.4245535714285714
144	72.0	1.041964285714286	0.121875	0.4363839285714287	0.4837053571428571
145	72.5	1.1296874999999997	0.1207589285714286	0.4924107142857143	0.5165178571428573
146	73.0	1.259598214285714	0.1520089285714286	0.5448660714285715	0.5627232142857144
147	73.5	1.3767857142857145	0.17165178571428566	0.5720982142857143	0.6330357142857144
148	74.0	1.5683035714285714	0.19687500000000002	0.6441964285714287	0.7272321428571428
149	74.5	1.6779017857142857	0.22812499999999997	0.6573660714285714	0.7924107142857143
150	75.0	1.8310267857142857	0.2475446428571429	0.7198660714285714	0.8636160714285712
151	75.5	2.0261160714285715	0.2747767857142857	0.7549107142857145	0.9964285714285713
152	76.0	2.2430803571428575	0.3138392857142857	0.8283482142857144	1.1008928571428571
153	76.5	2.405580357142857	0.3285714285714286	0.8845982142857143	1.1924107142857143
154	77.0	2.664285714285714	0.35312499999999997	1.0212053571428572	1.289955357142857
155	77.5	2.8658482142857147	0.39375	1.0558035714285714	1.416294642857143
156	78.0	3.122321428571429	0.4196428571428571	1.157142857142857	1.5455357142857145
157	78.5	3.3928571428571432	0.4578125	1.2419642857142856	1.693080357142857
158	79.0	3.685714285714284	0.5252232142857143	1.3540178571428572	1.8064732142857145
159	79.5	3.9312500000000012	0.5388392857142857	1.4779017857142858	1.9145089285714285
160	80.0	4.221205357142857	0.5604910714285715	1.6107142857142858	2.05
161	80.5	4.531250000000002	0.6238839285714284	1.7113839285714287	2.1959821428571424
162	81.0	4.8698660714285715	0.6582589285714286	1.8723214285714285	2.3392857142857144
163	81.5	5.216071428571427	0.7060267857142859	1.9988839285714284	2.511160714285714
164	82.0	5.5828125	0.7877232142857143	2.1595982142857144	2.635491071428572
165	82.5	5.952008928571429	0.8625	2.3348214285714284	2.7546875000000006
166	83.0	6.218080357142858	0.8805803571428571	2.4808035714285714	2.856696428571428
167	83.5	6.644642857142857	0.9473214285714284	2.696428571428571	3.000892857142857
168	84.0	6.917633928571429	1.0124999999999997	2.7939732142857148	3.111160714285714
169	84.5	7.356250000000001	1.0933035714285715	3.0357142857142856	3.2272321428571424
170	85.0	7.693749999999999	1.1604910714285714	3.216964285714286	3.3162946428571436
171	85.5	8.076339285714287	1.2868303571428572	3.3348214285714284	3.4546874999999995
172	86.0	8.233928571428573	1.3084821428571431	3.509151785714286	3.4162946428571432
173	86.5	8.589285714285715	1.3948660714285714	3.6660714285714286	3.5283482142857148
174	87.0	8.829241071428568	1.4792410714285715	3.780580357142857	3.569419642857143
175	87.5	9.093526785714285	1.5464285714285717	3.9109375000000015	3.636160714285714
176	88.0	9.362276785714288	1.6553571428571423	4.075669642857141	3.63125
177	88.5	9.494419642857142	1.7198660714285716	4.1613839285714285	3.6131696428571436
178	89.0	9.55513392857143	1.754464285714286	4.1937500000000005	3.606919642857142
179	89.5	9.702455357142856	1.789955357142857	4.3435267857142845	3.568973214285714
180	90.0	9.859375000000004	1.8636160714285714	4.432142857142858	3.5636160714285716
181	90.5	9.820089285714287	1.9276785714285711	4.415848214285714	3.4765625
182	91.0	9.883035714285713	1.9767857142857141	4.437276785714286	3.4689732142857137
183	91.5	9.82901785714286	2.0223214285714284	4.429687499999999	3.3770089285714278
184	92.0	9.696205357142858	2.062723214285714	4.33125	3.302232142857143
185	92.5	9.584598214285714	2.071875	4.300892857142857	3.211830357142857
186	93.0	9.54375	2.142187500000001	4.199107142857143	3.2024553571428576
187	93.5	9.427008928571428	2.149776785714286	4.216294642857142	3.0609375000000005
188	94.0	9.22232142857143	2.1883928571428575	4.0754464285714285	2.958482142857143
189	94.5	9.034151785714283	2.1763392857142856	3.9859374999999995	2.871875
190	95.0	8.875	2.1618303571428568	3.9549107142857145	2.7582589285714296
191	95.5	8.705803571428572	2.133705357142857	3.8546874999999985	2.7174107142857147
192	96.0	8.449553571428572	2.1479910714285717	3.703125	2.5984375000000006
193	96.5	8.280357142857145	2.1220982142857143	3.600892857142857	2.5573660714285715
194	97.0	7.9430803571428585	2.0917410714285714	3.4537946428571424	2.397544642857144
195	97.5	7.7453125	2.0292410714285714	3.3794642857142856	2.336607142857143
196	98.0	7.561160714285711	2.043080357142857	3.2562500000000005	2.261830357142857
197	98.5	7.240178571428572	1.9747767857142862	3.0828125	2.1825892857142852
198	99.0	7.033482142857144	1.9433035714285716	2.976339285714285	2.1138392857142856
199	99.5	6.689285714285717	1.8872767857142851	2.786607142857144	2.015401785714286
200	100.0	6.503794642857142	1.8441964285714285	2.7312499999999997	1.9283482142857142
201	100.5	6.212276785714285	1.8104910714285711	2.5575892857142857	1.8441964285714287
202	101.0	6.040401785714286	1.774107142857143	2.4448660714285717	1.8214285714285716
203	101.5	5.786607142857144	1.6946428571428573	2.3160714285714286	1.7758928571428574
204	102.0	5.546428571428571	1.6348214285714289	2.23125	1.6803571428571427
205	102.5	5.322767857142858	1.5566964285714284	2.107589285714286	1.6584821428571423
206	103.0	5.104017857142859	1.5354910714285714	1.9754464285714288	1.5930803571428567
207	103.5	4.955133928571429	1.5100446428571428	1.8553571428571431	1.589732142857143
208	104.0	4.667410714285715	1.417857142857143	1.7321428571428572	1.5174107142857143
209	104.5	4.477678571428571	1.3901785714285713	1.6453125000000004	1.4421875000000002
210	105.0	4.281026785714285	1.3200892857142854	1.5544642857142859	1.4064732142857144
211	105.5	4.049330357142857	1.2426339285714287	1.4388392857142855	1.3678571428571424
212	106.0	3.8620535714285724	1.2292410714285715	1.3053571428571433	1.3274553571428576
213	106.5	3.723214285714286	1.1857142857142855	1.2475446428571428	1.2899553571428568
214	107.0	3.535714285714287	1.1375	1.1575892857142858	1.240625
215	107.5	3.4140625	1.111830357142857	1.1051339285714286	1.1970982142857145
216	108.0	3.269642857142857	1.0428571428571423	1.0466517857142859	1.1801339285714287
217	108.5	3.0658482142857144	0.9946428571428573	0.9479910714285715	1.1232142857142855
218	109.0	2.917410714285714	0.966071428571429	0.875	1.0763392857142857
219	109.5	2.7984374999999995	0.9408482142857141	0.8254464285714288	1.0321428571428575
220	110.0	2.6921874999999997	0.9069196428571431	0.7600446428571432	1.025223214285714
221	110.5	2.5890625000000003	0.8776785714285715	0.7247767857142859	0.9866071428571429
222	111.0	2.4508928571428568	0.8493303571428571	0.6551339285714286	0.9464285714285715
223	111.5	2.304910714285714	0.7973214285714285	0.607142857142857	0.9004464285714284
224	112.0	2.272098214285714	0.794642857142857	0.5783482142857143	0.8991071428571425
225	112.5	2.185714285714286	0.7776785714285712	0.534375	0.8736607142857145
226	113.0	2.0821428571428564	0.7698660714285716	0.4747767857142856	0.8375
227	113.5	2.0098214285714286	0.7361607142857143	0.4419642857142857	0.8316964285714284
228	114.0	1.9178571428571431	0.7180803571428572	0.4154017857142859	0.784375
229	114.5	1.8511160714285715	0.6629464285714285	0.4066964285714284	0.7814732142857141
230	115.0	1.7901785714285712	0.659375	0.36473214285714284	0.7660714285714286
231	115.5	1.7127232142857138	0.6555803571428571	0.33392857142857146	0.7232142857142856
232	116.0	1.631919642857143	0.6075892857142857	0.3091517857142857	0.7151785714285713
233	116.5	1.555580357142857	0.5886160714285713	0.27656249999999993	0.6904017857142856
234	117.0	1.499107142857143	0.565625	0.25803571428571426	0.6754464285714284
235	117.5	1.4256696428571431	0.5292410714285714	0.2511160714285714	0.6453125000000002
236	118.0	1.4058035714285713	0.5497767857142859	0.24084821428571423	0.6151785714285714
237	118.5	1.3392857142857142	0.5082589285714285	0.22477678571428567	0.6062500000000001
238	119.0	1.2966517857142859	0.5069196428571429	0.1944196428571429	0.5953125
239	119.5	1.2156250000000006	0.4609374999999999	0.18303571428571427	0.5716517857142857
240	120.0	1.152455357142857	0.453125	0.16964285714285715	0.5296874999999999
241	120.5	1.1392857142857147	0.42075892857142866	0.1595982142857143	0.5589285714285714
242	121.0	1.048660714285714	0.3875	0.16383928571428574	0.49732142857142847
243	121.5	1.0080357142857141	0.3707589285714286	0.13504464285714285	0.5022321428571428
244	122.0	0.9877232142857144	0.3792410714285715	0.12857142857142861	0.4799107142857143
245	122.5	0.9142857142857144	0.3341517857142856	0.11651785714285716	0.4636160714285714
246	123.0	0.8970982142857145	0.3274553571428571	0.11785714285714281	0.45178571428571423
247	123.5	0.8247767857142856	0.3017857142857143	0.10200892857142858	0.4209821428571428
248	124.0	0.8020089285714285	0.30491071428571426	0.08861607142857143	0.4084821428571428
249	124.5	0.7709821428571428	0.28169642857142857	0.09598214285714286	0.3933035714285714
250	125.0	0.7339285714285715	0.2703125	0.08169642857142856	0.38191964285714286
251	125.5	0.7404017857142856	0.2834821428571429	0.08169642857142856	0.37522321428571426
252	126.0	0.6946428571428571	0.24866071428571432	0.07455357142857143	0.3714285714285715
253	126.5	0.6622767857142857	0.24218750000000008	0.06986607142857144	0.3502232142857143
254	127.0	0.6209821428571428	0.23482142857142857	0.06874999999999999	0.3174107142857142
255	127.5	0.6265625000000001	0.23526785714285717	0.06830357142857144	0.3229910714285714
256	128.0	0.5997767857142857	0.23392857142857149	0.065625	0.3002232142857143
257	128.5	0.5705357142857143	0.2274553571428572	0.0564732142857143	0.28660714285714284
258	129.0	0.5607142857142857	0.22008928571428577	0.05669642857142858	0.2839285714285714
259	129.5	0.5410714285714286	0.20870535714285715	0.06026785714285714	0.2720982142857143
260	130.0	0.5207589285714285	0.2082589285714286	0.052008928571428546	0.2604910714285714
261	130.5	0.5118303571428571	0.2122767857142857	0.0515625	0.24799107142857135
262	131.0	0.5029017857142857	0.19575892857142854	0.05178571428571429	0.2553571428571429
263	131.5	0.4866071428571428	0.1832589285714286	0.05491071428571429	0.2484375000000001
264	132.0	0.4906250000000002	0.19486607142857146	0.055133928571428556	0.24062499999999995
265	132.5	0.46875	0.18147321428571433	0.05267857142857142	0.23459821428571428
266	133.0	0.45758928571428575	0.18125000000000002	0.05401785714285714	0.22232142857142856
267	133.5	0.42098214285714297	0.1667410714285714	0.04977678571428572	0.20446428571428568
268	134.0	0.43325892857142867	0.17410714285714285	0.053125	0.20602678571428562
269	134.5	0.4142857142857143	0.16383928571428577	0.0546875	0.19575892857142857
270	135.0	0.3975446428571427	0.1515625	0.054687499999999986	0.1912946428571429
271	135.5	0.3765624999999999	0.14843750000000003	0.04977678571428572	0.1783482142857143
272	136.0	0.37522321428571426	0.1404017857142857	0.05089285714285715	0.18392857142857144
273	136.5	0.36919642857142854	0.14285714285714285	0.0544642857142857	0.171875
274	137.0	0.36830357142857134	0.1363839285714286	0.05200892857142856	0.1799107142857143
275	137.5	0.36763392857142857	0.14263392857142856	0.057812500000000024	0.1671875
276	138.0	0.3604910714285715	0.1381696428571429	0.06049107142857145	0.16183035714285712
277	138.5	0.35513392857142856	0.14174107142857145	0.05758928571428572	0.15580357142857143
278	139.0	0.35736607142857146	0.14352678571428568	0.05892857142857142	0.1549107142857143
279	139.5	0.3345982142857143	0.1319196428571429	0.058928571428571455	0.14375
280	140.0	0.3267857142857143	0.1234375	0.06316964285714287	0.14017857142857143
281	140.5	0.3377232142857143	0.12633928571428568	0.0736607142857143	0.13772321428571427
282	141.0	0.3444196428571429	0.13839285714285718	0.06808035714285716	0.13794642857142855
283	141.5	0.3272321428571429	0.12276785714285714	0.07678571428571428	0.1276785714285714
284	142.0	0.31919642857142855	0.12075892857142863	0.07120535714285714	0.12723214285714288
285	142.5	0.32008928571428574	0.11763392857142858	0.0732142857142857	0.12924107142857139
286	143.0	0.3533482142857143	0.12678571428571428	0.08370535714285712	0.14285714285714282
287	143.5	0.35334821428571433	0.1334821428571428	0.09263392857142858	0.12723214285714285
288	144.0	0.3332589285714284	0.1169642857142857	0.08973214285714289	0.12656250000000005
289	144.5	0.33950892857142867	0.11808035714285717	0.09441964285714284	0.12700892857142856
290	145.0	0.3506696428571427	0.11964285714285709	0.10736607142857142	0.12366071428571428
291	145.5	0.3397321428571428	0.11763392857142858	0.10669642857142855	0.11540178571428572
292	146.0	0.36026785714285725	0.1229910714285714	0.11540178571428569	0.12187499999999998
293	146.5	0.3578124999999999	0.12455357142857144	0.125	0.10825892857142856
294	147.0	0.3678571428571428	0.1276785714285714	0.13124999999999995	0.1089285714285714
295	147.5	0.38415178571428554	0.12589285714285717	0.13236607142857143	0.1258928571428572
296	148.0	0.3687500000000001	0.11450892857142854	0.13973214285714286	0.11450892857142858
297	148.5	0.37901785714285724	0.1263392857142857	0.14330357142857145	0.109375
298	149.0	0.38102678571428583	0.11540178571428569	0.1524553571428571	0.11316964285714286
299	149.5	0.38191964285714286	0.125	0.1537946428571429	0.10312500000000002
300	150.0	0.41272321428571423	0.12566964285714285	0.17120535714285717	0.11584821428571428
301	150.5	0.3997767857142859	0.1220982142857143	0.17566964285714287	0.10200892857142856
302	151.0	0.4169642857142858	0.12276785714285712	0.19084821428571425	0.10334821428571428
303	151.5	0.41607142857142854	0.11897321428571425	0.20468750000000005	0.09241071428571428
304	152.0	0.43415178571428575	0.13437500000000002	0.20133928571428567	0.09843749999999998
305	152.5	0.44397321428571423	0.13125000000000003	0.21361607142857145	0.09910714285714285
306	153.0	0.4587053571428572	0.12566964285714285	0.2383928571428572	0.09464285714285715
307	153.5	0.4584821428571428	0.13124999999999998	0.234375	0.09285714285714286
308	154.0	0.4779017857142856	0.12745535714285713	0.2553571428571429	0.09508928571428571
309	154.5	0.472544642857143	0.12410714285714283	0.25089285714285714	0.09754464285714286
310	155.0	0.46875	0.12120535714285714	0.25022321428571426	0.09732142857142854
311	155.5	0.4854910714285713	0.12142857142857147	0.2680803571428571	0.09598214285714284
312	156.0	0.5091517857142858	0.12767857142857142	0.2899553571428572	0.09151785714285715
313	156.5	0.5104910714285713	0.1263392857142857	0.2850446428571428	0.09910714285714287
314	157.0	0.5203125000000001	0.12053571428571427	0.31205357142857143	0.08772321428571428
315	157.5	0.5390625	0.13348214285714285	0.30982142857142864	0.09575892857142856
316	158.0	0.5524553571428571	0.12321428571428572	0.3310267857142858	0.0982142857142857
317	158.5	0.5390625000000001	0.12232142857142861	0.3218749999999999	0.09486607142857142
318	159.0	0.5848214285714286	0.12901785714285713	0.3486607142857142	0.10714285714285712
319	159.5	0.5935267857142856	0.13214285714285712	0.3636160714285714	0.09776785714285716
320	160.0	0.6142857142857142	0.1345982142857143	0.37477678571428563	0.10491071428571427
321	160.5	0.6104910714285713	0.13950892857142858	0.3645089285714286	0.1064732142857143
322	161.0	0.6357142857142856	0.15	0.3866071428571428	0.09910714285714285
323	161.5	0.6060267857142858	0.1265625	0.38258928571428585	0.09687499999999999
324	162.0	0.6424107142857143	0.1357142857142857	0.4011160714285714	0.10558035714285716
325	162.5	0.6279017857142857	0.14553571428571427	0.3810267857142857	0.10133928571428572
326	163.0	0.6296875000000001	0.1370535714285714	0.40580357142857143	0.08683035714285713
327	163.5	0.6330357142857144	0.14218749999999997	0.3917410714285713	0.09910714285714287
328	164.0	0.6200892857142857	0.1325892857142857	0.4055803571428571	0.08191964285714284
329	164.5	0.6339285714285713	0.1348214285714286	0.40691964285714277	0.09218749999999999
330	165.0	0.6718750000000001	0.14687500000000003	0.42767857142857135	0.09732142857142859
331	165.5	0.6524553571428573	0.14397321428571433	0.41138392857142864	0.0970982142857143
332	166.0	0.6790178571428572	0.14375	0.43638392857142855	0.09888392857142857
333	166.5	0.6314732142857145	0.13482142857142854	0.40267857142857144	0.09397321428571431
334	167.0	0.6433035714285714	0.14441964285714287	0.40602678571428574	0.09285714285714285
335	167.5	0.6484374999999999	0.14107142857142857	0.42053571428571435	0.08683035714285715
336	168.0	0.6354910714285714	0.1337053571428571	0.40669642857142857	0.09508928571428572
337	168.5	0.6207589285714286	0.13660714285714287	0.38906250000000003	0.09508928571428572
338	169.0	0.6073660714285715	0.12433035714285715	0.38749999999999996	0.0955357142857143
339	169.5	0.5790178571428573	0.12098214285714286	0.3792410714285714	0.07879464285714285
340	170.0	0.5993303571428571	0.12254464285714287	0.39218749999999997	0.08459821428571432
341	170.5	0.5622767857142857	0.1167410714285714	0.3595982142857143	0.08593750000000001
342	171.0	0.546875	0.11607142857142856	0.35245535714285714	0.07834821428571428
343	171.5	0.5180803571428572	0.09732142857142859	0.3477678571428572	0.07299107142857145
344	172.0	0.49732142857142847	0.10625000000000002	0.3176339285714286	0.07343749999999999
345	172.5	0.48482142857142857	0.09933035714285715	0.3203125	0.0651785714285714
346	173.0	0.4529017857142857	0.09732142857142857	0.296875	0.05870535714285714
347	173.5	0.4218749999999999	0.08058035714285715	0.27366071428571426	0.06763392857142855
348	174.0	0.40267857142857155	0.0765625	0.26741071428571433	0.05870535714285713
349	174.5	0.3743303571428572	0.08258928571428571	0.24486607142857145	0.046875
350	175.0	0.3497767857142858	0.07879464285714285	0.2245535714285714	0.04642857142857142
351	175.5	0.3053571428571429	0.05982142857142857	0.20267857142857143	0.04285714285714286
352	176.0	0.26450892857142855	0.05089285714285715	0.17187499999999997	0.04174107142857143
353	176.5	0.23526785714285717	0.04575892857142857	0.15625000000000003	0.03325892857142858
354	177.0	0.20535714285714288	0.038392857142857145	0.1390625	0.027901785714285716
355	177.5	0.16517857142857145	0.03258928571428572	0.10870535714285716	0.023883928571428573
356	178.0	0.12544642857142857	0.02142857142857143	0.08816964285714282	0.01584821428571429
357	178.5	0.09531250000000002	0.01763392857142857	0.0642857142857143	0.013392857142857146
358	179.0	0.05848214285714285	0.010267857142857143	0.04129464285714286	0.006919642857142855
359	179.5	0.020758928571428574	0.004241071428571427	0.015178571428571427	0.001339285714285714
