# Supplementary material for: Full-cycle device-scale simulations of memory materials with a tailored atomic-cluster-expansion potential
Source: Nat Commun. 2025 Sep 30;16:8688. doi: 10.1038/s41467-025-63732-4 (PMC12484596; doi:10.1038/s41467-025-63732-4)
Supplement: Supplementary file 4 — Source Data [file 41467_2025_63732_MOESM4_ESM.zip › Figure S7/Figure S7b - ADF/adf_aimd_147_300K.csv]

	angle	total	Ge	Sb	Te
0	0.0	0.0	0.0	0.0	0.0
1	0.5	0.0	0.0	0.0	0.0
2	1.0	0.0	0.0	0.0	0.0
3	1.5	0.0	0.0	0.0	0.0
4	2.0	0.0	0.0	0.0	0.0
5	2.5	0.0	0.0	0.0	0.0
6	3.0	0.0	0.0	0.0	0.0
7	3.5	0.0	0.0	0.0	0.0
8	4.0	0.0	0.0	0.0	0.0
9	4.5	0.0	0.0	0.0	0.0
10	5.0	0.0	0.0	0.0	0.0
11	5.5	0.0	0.0	0.0	0.0
12	6.0	0.0	0.0	0.0	0.0
13	6.5	0.0	0.0	0.0	0.0
14	7.0	0.0	0.0	0.0	0.0
15	7.5	0.0	0.0	0.0	0.0
16	8.0	0.0	0.0	0.0	0.0
17	8.5	0.0	0.0	0.0	0.0
18	9.0	0.0	0.0	0.0	0.0
19	9.5	0.0	0.0	0.0	0.0
20	10.0	0.0	0.0	0.0	0.0
21	10.5	0.0	0.0	0.0	0.0
22	11.0	0.0	0.0	0.0	0.0
23	11.5	0.0	0.0	0.0	0.0
24	12.0	0.0	0.0	0.0	0.0
25	12.5	0.0	0.0	0.0	0.0
26	13.0	0.0	0.0	0.0	0.0
27	13.5	0.0	0.0	0.0	0.0
28	14.0	0.0	0.0	0.0	0.0
29	14.5	0.0	0.0	0.0	0.0
30	15.0	0.0	0.0	0.0	0.0
31	15.5	0.0	0.0	0.0	0.0
32	16.0	0.0	0.0	0.0	0.0
33	16.5	0.0	0.0	0.0	0.0
34	17.0	0.0	0.0	0.0	0.0
35	17.5	0.0	0.0	0.0	0.0
36	18.0	0.0	0.0	0.0	0.0
37	18.5	0.0	0.0	0.0	0.0
38	19.0	0.0	0.0	0.0	0.0
39	19.5	0.0	0.0	0.0	0.0
40	20.0	0.0	0.0	0.0	0.0
41	20.5	0.0	0.0	0.0	0.0
42	21.0	0.0	0.0	0.0	0.0
43	21.5	0.0	0.0	0.0	0.0
44	22.0	0.0	0.0	0.0	0.0
45	22.5	0.0	0.0	0.0	0.0
46	23.0	0.0	0.0	0.0	0.0
47	23.5	0.0	0.0	0.0	0.0
48	24.0	0.0	0.0	0.0	0.0
49	24.5	0.0	0.0	0.0	0.0
50	25.0	0.0	0.0	0.0	0.0
51	25.5	0.0	0.0	0.0	0.0
52	26.0	0.0	0.0	0.0	0.0
53	26.5	0.0	0.0	0.0	0.0
54	27.0	0.0	0.0	0.0	0.0
55	27.5	0.0	0.0	0.0	0.0
56	28.0	0.0	0.0	0.0	0.0
57	28.5	0.0	0.0	0.0	0.0
58	29.0	0.0	0.0	0.0	0.0
59	29.5	0.0	0.0	0.0	0.0
60	30.0	0.0	0.0	0.0	0.0
61	30.5	0.0	0.0	0.0	0.0
62	31.0	0.0	0.0	0.0	0.0
63	31.5	0.0	0.0	0.0	0.0
64	32.0	0.0	0.0	0.0	0.0
65	32.5	0.0	0.0	0.0	0.0
66	33.0	0.0	0.0	0.0	0.0
67	33.5	0.0	0.0	0.0	0.0
68	34.0	0.0	0.0	0.0	0.0
69	34.5	0.0	0.0	0.0	0.0
70	35.0	0.0	0.0	0.0	0.0
71	35.5	0.0	0.0	0.0	0.0
72	36.0	0.0	0.0	0.0	0.0
73	36.5	0.0	0.0	0.0	0.0
74	37.0	0.0	0.0	0.0	0.0
75	37.5	0.0	0.0	0.0	0.0
76	38.0	0.0	0.0	0.0	0.0
77	38.5	0.0	0.0	0.0	0.0
78	39.0	0.0	0.0	0.0	0.0
79	39.5	0.0	0.0	0.0	0.0
80	40.0	0.0	0.0	0.0	0.0
81	40.5	0.0	0.0	0.0	0.0
82	41.0	0.0	0.0	0.0	0.0
83	41.5	0.0	0.0	0.0	0.0
84	42.0	0.0	0.0	0.0	0.0
85	42.5	0.0	0.0	0.0	0.0
86	43.0	0.0	0.0	0.0	0.0
87	43.5	0.0	0.0	0.0	0.0
88	44.0	0.0	0.0	0.0	0.0
89	44.5	0.0	0.0	0.0	0.0
90	45.0	0.0	0.0	0.0	0.0
91	45.5	0.0	0.0	0.0	0.0
92	46.0	0.0	0.0	0.0	0.0
93	46.5	0.0	0.0	0.0	0.0
94	47.0	0.0	0.0	0.0	0.0
95	47.5	0.0	0.0	0.0	0.0
96	48.0	0.0	0.0	0.0	0.0
97	48.5	0.0	0.0	0.0	0.0
98	49.0	0.0002232142857142857	0.0	0.0002232142857142857	0.0
99	49.5	0.0006696428571428571	0.0	0.0	0.0006696428571428571
100	50.0	0.0006696428571428571	0.0	0.0	0.0006696428571428571
101	50.5	0.002232142857142857	0.0	0.0002232142857142857	0.0020089285714285712
102	51.0	0.0031249999999999993	0.0002232142857142857	0.0006696428571428571	0.002232142857142857
103	51.5	0.006473214285714285	0.0006696428571428571	0.0015624999999999997	0.004241071428571428
104	52.0	0.011383928571428574	0.001339285714285714	0.002678571428571428	0.007366071428571428
105	52.5	0.020312500000000004	0.0031249999999999993	0.004241071428571428	0.012946428571428576
106	53.0	0.02946428571428572	0.0037946428571428562	0.006249999999999998	0.019419642857142858
107	53.5	0.042633928571428566	0.004464285714285714	0.006696428571428571	0.0314732142857143
108	54.0	0.06540178571428572	0.010714285714285718	0.011383928571428574	0.043303571428571434
109	54.5	0.08705357142857145	0.01339285714285714	0.017633928571428575	0.05602678571428572
110	55.0	0.09955357142857141	0.013169642857142862	0.021428571428571432	0.06495535714285713
111	55.5	0.12723214285714285	0.017410714285714286	0.028124999999999994	0.08169642857142856
112	56.0	0.15022321428571422	0.025446428571428575	0.034375	0.09040178571428571
113	56.5	0.1660714285714286	0.02901785714285714	0.04508928571428572	0.0919642857142857
114	57.0	0.18727678571428566	0.032142857142857126	0.05	0.10513392857142859
115	57.5	0.19709821428571425	0.038616071428571416	0.05825892857142858	0.10022321428571426
116	58.0	0.2051339285714285	0.039285714285714285	0.055133928571428584	0.1107142857142857
117	58.5	0.23526785714285717	0.04665178571428571	0.06562500000000002	0.12299107142857144
118	59.0	0.24776785714285712	0.0515625	0.07723214285714289	0.11897321428571431
119	59.5	0.2412946428571428	0.05312500000000001	0.0859375	0.10223214285714285
120	60.0	0.2486607142857143	0.0484375	0.09598214285714286	0.10424107142857145
121	60.5	0.23482142857142857	0.04955357142857142	0.09330357142857142	0.09196428571428573
122	61.0	0.23593750000000005	0.044866071428571436	0.09397321428571428	0.0970982142857143
123	61.5	0.2276785714285714	0.04196428571428572	0.09776785714285716	0.08794642857142856
124	62.0	0.2520089285714286	0.04888392857142857	0.11138392857142856	0.09174107142857144
125	62.5	0.2819196428571429	0.05848214285714285	0.1214285714285714	0.10200892857142858
126	63.0	0.26785714285714274	0.05290178571428571	0.11339285714285711	0.1015625
127	63.5	0.2868303571428571	0.05870535714285714	0.12901785714285713	0.09910714285714284
128	64.0	0.27366071428571426	0.048437499999999994	0.13325892857142854	0.09196428571428569
129	64.5	0.30424107142857143	0.05446428571428572	0.14620535714285715	0.10357142857142856
130	65.0	0.32031249999999994	0.0642857142857143	0.15491071428571426	0.10111607142857142
131	65.5	0.3479910714285715	0.06584821428571427	0.1732142857142857	0.10892857142857144
132	66.0	0.3651785714285714	0.06718749999999998	0.17946428571428572	0.11852678571428572
133	66.5	0.3823660714285714	0.05848214285714285	0.2029017857142857	0.12098214285714284
134	67.0	0.40446428571428567	0.06294642857142856	0.2116071428571428	0.12991071428571432
135	67.5	0.43348214285714287	0.07008928571428572	0.21941964285714288	0.1439732142857143
136	68.0	0.4823660714285715	0.08236607142857141	0.24687499999999996	0.153125
137	68.5	0.5008928571428571	0.078125	0.2566964285714285	0.16607142857142862
138	69.0	0.5671875	0.08906249999999999	0.3035714285714285	0.17455357142857147
139	69.5	0.6194196428571429	0.09374999999999997	0.3408482142857143	0.18482142857142858
140	70.0	0.6743303571428572	0.09955357142857144	0.3546875000000001	0.22008928571428568
141	70.5	0.7383928571428573	0.11428571428571424	0.37834821428571425	0.2457589285714285
142	71.0	0.8196428571428571	0.12767857142857145	0.4022321428571428	0.28973214285714277
143	71.5	0.9133928571428571	0.13348214285714288	0.4691964285714286	0.31071428571428567
144	72.0	0.9508928571428573	0.1419642857142857	0.48147321428571443	0.3274553571428572
145	72.5	1.0502232142857142	0.1486607142857143	0.5348214285714286	0.3667410714285714
146	73.0	1.175	0.16138392857142853	0.5955357142857143	0.41808035714285713
147	73.5	1.2781250000000002	0.16473214285714285	0.6292410714285716	0.4841517857142856
148	74.0	1.4183035714285714	0.1796875	0.7080357142857141	0.5305803571428572
149	74.5	1.5424107142857146	0.18169642857142854	0.7785714285714287	0.5821428571428572
150	75.0	1.6479910714285713	0.20669642857142861	0.7910714285714284	0.6502232142857142
151	75.5	1.834375	0.22767857142857148	0.8955357142857142	0.7111607142857143
152	76.0	1.9988839285714284	0.2339285714285714	0.947544642857143	0.8174107142857141
153	76.5	2.1941964285714284	0.26517857142857143	1.0502232142857144	0.8787946428571429
154	77.0	2.406696428571429	0.28705357142857135	1.1486607142857141	0.970982142857143
155	77.5	2.637276785714286	0.3071428571428571	1.236160714285714	1.0939732142857146
156	78.0	2.8747767857142854	0.34531249999999997	1.3611607142857145	1.1683035714285714
157	78.5	3.0808035714285715	0.34486607142857145	1.4426339285714287	1.2933035714285714
158	79.0	3.3078125000000007	0.39397321428571425	1.4950892857142857	1.4187499999999997
159	79.5	3.63638392857143	0.41138392857142847	1.696205357142857	1.5287946428571428
160	80.0	3.8406249999999993	0.44955357142857133	1.7792410714285716	1.6118303571428576
161	80.5	4.145312500000001	0.45691964285714287	1.9410714285714281	1.7473214285714285
162	81.0	4.530357142857143	0.5011160714285715	2.1254464285714283	1.903794642857143
163	81.5	4.9053571428571425	0.5301339285714286	2.298660714285715	2.0765624999999996
164	82.0	5.254017857142856	0.5895089285714286	2.467633928571428	2.196875
165	82.5	5.579241071428569	0.6214285714285714	2.6133928571428564	2.3444196428571424
166	83.0	5.927232142857142	0.6718749999999999	2.804464285714286	2.4508928571428568
167	83.5	6.292857142857143	0.7029017857142856	2.9832589285714293	2.6066964285714276
168	84.0	6.614285714285716	0.7564732142857145	3.159821428571429	2.6979910714285706
169	84.5	6.9419642857142865	0.8033482142857146	3.333035714285714	2.805580357142856
170	85.0	7.2455357142857135	0.8589285714285717	3.4734374999999993	2.9131696428571425
171	85.5	7.734821428571429	0.909375	3.7430803571428575	3.0823660714285714
172	86.0	7.858928571428571	0.9189732142857142	3.808705357142857	3.1312499999999996
173	86.5	8.22723214285714	1.0035714285714292	4.015401785714287	3.2082589285714294
174	87.0	8.563169642857144	1.0330357142857143	4.192633928571429	3.3375
175	87.5	8.830580357142857	1.0901785714285714	4.318973214285713	3.4214285714285717
176	88.0	9.021875000000003	1.0930803571428576	4.508482142857142	3.4203125000000005
177	88.5	9.233482142857145	1.1642857142857146	4.602008928571427	3.4671875
178	89.0	9.242187499999998	1.1870535714285717	4.6361607142857135	3.418973214285714
179	89.5	9.388616071428574	1.1995535714285714	4.7265625	3.462500000000001
180	90.0	9.489955357142856	1.2611607142857137	4.781696428571429	3.4470982142857145
181	90.5	9.536160714285714	1.3095982142857143	4.834375	3.3921874999999995
182	91.0	9.625669642857142	1.3127232142857141	4.946428571428571	3.3665178571428576
183	91.5	9.518749999999999	1.3444196428571427	4.867410714285714	3.3069196428571432
184	92.0	9.520758928571428	1.344419642857143	4.952232142857143	3.224107142857143
185	92.5	9.400446428571431	1.3520089285714287	4.881919642857143	3.166517857142857
186	93.0	9.233482142857142	1.3406249999999997	4.827008928571428	3.0658482142857144
187	93.5	9.210044642857143	1.3354910714285713	4.800223214285714	3.074330357142858
188	94.0	9.10401785714286	1.3571428571428572	4.757812500000001	2.9890624999999993
189	94.5	8.9421875	1.365625	4.659375000000001	2.9171875000000003
190	95.0	8.833258928571428	1.3875	4.619419642857144	2.826339285714286
191	95.5	8.678571428571429	1.33125	4.593526785714287	2.7537946428571427
192	96.0	8.441741071428572	1.3022321428571433	4.468750000000001	2.670758928571429
193	96.5	8.244642857142855	1.2970982142857141	4.387723214285715	2.5598214285714294
194	97.0	7.98169642857143	1.299776785714286	4.193526785714283	2.488392857142857
195	97.5	7.7991071428571415	1.2814732142857141	4.099553571428571	2.418080357142857
196	98.0	7.566517857142857	1.2428571428571429	3.9529017857142863	2.3707589285714286
197	98.5	7.291741071428571	1.2189732142857141	3.796428571428571	2.2763392857142852
198	99.0	7.1265625	1.210044642857143	3.6984374999999985	2.218080357142857
199	99.5	6.798437499999999	1.158035714285714	3.442410714285714	2.1979910714285715
200	100.0	6.574107142857143	1.122098214285714	3.3571428571428568	2.0948660714285716
201	100.5	6.411160714285714	1.1145089285714287	3.2488839285714284	2.0477678571428575
202	101.0	6.118973214285715	1.077455357142857	3.0828124999999997	1.958705357142857
203	101.5	5.933035714285714	1.046875	2.8957589285714276	1.9904017857142855
204	102.0	5.726562499999999	1.020758928571428	2.780803571428571	1.9249999999999996
205	102.5	5.4890625	0.9638392857142856	2.627901785714286	1.8973214285714282
206	103.0	5.223660714285716	0.9100446428571429	2.472991071428572	1.840625
207	103.5	4.9823660714285705	0.8783482142857144	2.3263392857142855	1.7776785714285712
208	104.0	4.841294642857143	0.8546875	2.1957589285714287	1.7908482142857138
209	104.5	4.537053571428573	0.80625	2.0522321428571426	1.6785714285714282
210	105.0	4.319866071428572	0.7468749999999998	1.9203125000000003	1.6526785714285714
211	105.5	4.074330357142856	0.7140625	1.7535714285714286	1.606696428571429
212	106.0	3.861830357142856	0.6825892857142859	1.6406249999999996	1.5386160714285717
213	106.5	3.697767857142857	0.6466517857142856	1.520535714285714	1.5305803571428567
214	107.0	3.484374999999999	0.6040178571428569	1.4138392857142863	1.4665178571428572
215	107.5	3.3205357142857155	0.5810267857142858	1.3314732142857142	1.4080357142857143
216	108.0	3.1542410714285714	0.5397321428571429	1.263392857142857	1.3511160714285713
217	108.5	3.003571428571428	0.5234374999999998	1.1749999999999996	1.305133928571429
218	109.0	2.8486607142857134	0.4832589285714284	1.0962053571428572	1.2691964285714283
219	109.5	2.6261160714285716	0.44040178571428584	1.007142857142857	1.1785714285714288
220	110.0	2.5566964285714286	0.4243303571428572	0.9600446428571427	1.1723214285714287
221	110.5	2.4158482142857145	0.4258928571428572	0.8754464285714288	1.1145089285714282
222	111.0	2.186383928571429	0.36495535714285715	0.7955357142857142	1.0258928571428567
223	111.5	2.110714285714285	0.3667410714285714	0.736607142857143	1.0073660714285717
224	112.0	1.9910714285714284	0.34174107142857135	0.6888392857142858	0.9604910714285715
225	112.5	1.8651785714285711	0.3220982142857142	0.6370535714285712	0.9060267857142857
226	113.0	1.7578125	0.3174107142857143	0.5955357142857143	0.8448660714285715
227	113.5	1.686830357142857	0.30535714285714277	0.5573660714285713	0.8241071428571429
228	114.0	1.5892857142857144	0.2908482142857142	0.4928571428571427	0.8055803571428573
229	114.5	1.4772321428571429	0.2750000000000001	0.46741071428571435	0.7348214285714284
230	115.0	1.3779017857142857	0.25781249999999994	0.42098214285714286	0.6991071428571429
231	115.5	1.3243303571428569	0.24776785714285715	0.3955357142857143	0.6810267857142858
232	116.0	1.2328125000000003	0.2359375	0.35803571428571423	0.6388392857142857
233	116.5	1.2066964285714288	0.2125	0.3408482142857144	0.6533482142857143
234	117.0	1.1486607142857144	0.221875	0.33191964285714287	0.5948660714285714
235	117.5	1.09375	0.20178571428571432	0.2881696428571429	0.6037946428571429
236	118.0	1.0154017857142859	0.19218750000000004	0.2698660714285714	0.5533482142857141
237	118.5	0.9901785714285714	0.1845982142857143	0.259375	0.546205357142857
238	119.0	0.9044642857142856	0.1553571428571429	0.23258928571428572	0.5165178571428569
239	119.5	0.8970982142857145	0.16205357142857138	0.2328125	0.5022321428571428
240	120.0	0.8372767857142855	0.15781250000000005	0.20446428571428568	0.4749999999999999
241	120.5	0.8131696428571429	0.1533482142857143	0.19308035714285715	0.4667410714285715
242	121.0	0.7915178571428574	0.14799107142857137	0.17656250000000007	0.46696428571428583
243	121.5	0.7408482142857142	0.1388392857142857	0.1627232142857143	0.43928571428571433
244	122.0	0.6810267857142855	0.12075892857142859	0.1435267857142857	0.4167410714285714
245	122.5	0.6636160714285715	0.12098214285714289	0.13683035714285713	0.40580357142857143
246	123.0	0.6450892857142858	0.12366071428571428	0.12321428571428569	0.39821428571428574
247	123.5	0.6078124999999999	0.11339285714285714	0.11160714285714286	0.3828125000000001
248	124.0	0.5915178571428572	0.10379464285714286	0.10691964285714284	0.38080357142857135
249	124.5	0.5580357142857142	0.09709821428571426	0.10624999999999998	0.3546875000000001
250	125.0	0.5363839285714287	0.0955357142857143	0.09754464285714284	0.34330357142857154
251	125.5	0.5060267857142857	0.09151785714285712	0.08772321428571428	0.3267857142857143
252	126.0	0.4991071428571428	0.0908482142857143	0.08526785714285716	0.3229910714285715
253	126.5	0.46674107142857135	0.07745535714285715	0.08392857142857144	0.3053571428571428
254	127.0	0.4647321428571428	0.07544642857142861	0.07388392857142856	0.3154017857142857
255	127.5	0.46205357142857134	0.0732142857142857	0.09107142857142857	0.29776785714285714
256	128.0	0.42299107142857145	0.07321428571428573	0.07142857142857142	0.2783482142857142
257	128.5	0.4078125	0.07075892857142856	0.07566964285714285	0.2613839285714286
258	129.0	0.4015625	0.06450892857142856	0.06562499999999999	0.27142857142857146
259	129.5	0.3993303571428573	0.07633928571428573	0.06495535714285713	0.2580357142857143
260	130.0	0.3828125	0.0665178571428571	0.05982142857142856	0.2564732142857143
261	130.5	0.3819196428571428	0.05580357142857143	0.06272321428571428	0.26339285714285715
262	131.0	0.36049107142857134	0.05267857142857143	0.06383928571428572	0.24397321428571433
263	131.5	0.3540178571428572	0.05691964285714285	0.06049107142857144	0.23660714285714285
264	132.0	0.35111607142857154	0.05602678571428571	0.06160714285714286	0.23348214285714292
265	132.5	0.3216517857142857	0.04642857142857144	0.05892857142857144	0.21629464285714278
266	133.0	0.33459821428571435	0.05312499999999998	0.06339285714285714	0.21808035714285706
267	133.5	0.3149553571428572	0.04843750000000001	0.05714285714285713	0.20937499999999995
268	134.0	0.3049107142857143	0.04821428571428572	0.06004464285714285	0.19665178571428568
269	134.5	0.30937499999999996	0.05200892857142857	0.05267857142857143	0.2046875
270	135.0	0.30267857142857146	0.05491071428571429	0.05982142857142857	0.18794642857142857
271	135.5	0.28727678571428567	0.049553571428571405	0.0609375	0.1767857142857143
272	136.0	0.2975446428571428	0.05357142857142856	0.06406250000000001	0.17991071428571428
273	136.5	0.3060267857142857	0.06272321428571428	0.0654017857142857	0.17790178571428572
274	137.0	0.2794642857142857	0.05357142857142856	0.06361607142857144	0.16227678571428578
275	137.5	0.26964285714285713	0.05334821428571427	0.05937500000000001	0.15691964285714283
276	138.0	0.25758928571428585	0.05669642857142855	0.05178571428571429	0.14910714285714283
277	138.5	0.2537946428571429	0.05714285714285714	0.05267857142857143	0.14397321428571427
278	139.0	0.25870535714285714	0.061607142857142846	0.05714285714285714	0.13995535714285712
279	139.5	0.25066964285714294	0.06004464285714286	0.06473214285714285	0.1258928571428571
280	140.0	0.2691964285714285	0.0640625	0.06562499999999999	0.13950892857142855
281	140.5	0.25625	0.05892857142857144	0.06830357142857141	0.12901785714285713
282	141.0	0.2647321428571429	0.06651785714285716	0.07477678571428568	0.12343750000000002
283	141.5	0.26741071428571433	0.07232142857142858	0.0732142857142857	0.121875
284	142.0	0.2593749999999999	0.06562500000000002	0.07946428571428572	0.11428571428571428
285	142.5	0.2671875	0.06450892857142856	0.0890625	0.11361607142857141
286	143.0	0.2575892857142858	0.06183035714285715	0.08147321428571427	0.11428571428571425
287	143.5	0.2723214285714285	0.07120535714285715	0.09397321428571428	0.10714285714285716
288	144.0	0.2678571428571429	0.0720982142857143	0.08928571428571429	0.10647321428571428
289	144.5	0.2732142857142857	0.06250000000000001	0.09687500000000002	0.11383928571428573
290	145.0	0.28258928571428577	0.07455357142857144	0.09598214285714286	0.11205357142857145
291	145.5	0.2837053571428571	0.07455357142857143	0.10200892857142856	0.10714285714285714
292	146.0	0.28772321428571435	0.0689732142857143	0.11540178571428569	0.10334821428571428
293	146.5	0.29151785714285716	0.07299107142857143	0.11160714285714286	0.10691964285714287
294	147.0	0.30066964285714287	0.08058035714285715	0.11741071428571428	0.10267857142857142
295	147.5	0.29843749999999997	0.07477678571428573	0.12232142857142858	0.1013392857142857
296	148.0	0.3029017857142857	0.07901785714285713	0.13325892857142857	0.09062500000000001
297	148.5	0.31651785714285724	0.08191964285714284	0.12879464285714287	0.10580357142857144
298	149.0	0.3254464285714286	0.07767857142857142	0.1511160714285714	0.0966517857142857
299	149.5	0.3341517857142858	0.08571428571428572	0.15334821428571427	0.09508928571428574
300	150.0	0.34575892857142854	0.08727678571428571	0.16741071428571427	0.09107142857142857
301	150.5	0.3529017857142856	0.08415178571428575	0.17633928571428573	0.09241071428571428
302	151.0	0.3729910714285715	0.08080357142857143	0.20089285714285715	0.09129464285714282
303	151.5	0.38816964285714295	0.08348214285714285	0.21361607142857145	0.09107142857142861
304	152.0	0.382142857142857	0.08883928571428572	0.2133928571428571	0.07991071428571428
305	152.5	0.40424107142857146	0.09575892857142855	0.22946428571428573	0.07901785714285711
306	153.0	0.40424107142857146	0.09308035714285716	0.22723214285714294	0.08392857142857144
307	153.5	0.4165178571428571	0.09910714285714287	0.2412946428571428	0.07611607142857142
308	154.0	0.4243303571428572	0.09620535714285715	0.2511160714285714	0.07700892857142856
309	154.5	0.4450892857142857	0.10022321428571428	0.2613839285714286	0.08348214285714287
310	155.0	0.4658482142857143	0.10156250000000003	0.27812500000000007	0.08616071428571428
311	155.5	0.4752232142857141	0.11227678571428568	0.28236607142857145	0.08058035714285713
312	156.0	0.503125	0.11116071428571425	0.30892857142857144	0.08303571428571428
313	156.5	0.4973214285714286	0.11540178571428572	0.2982142857142856	0.08370535714285716
314	157.0	0.5084821428571429	0.12232142857142854	0.30915178571428564	0.07700892857142856
315	157.5	0.5390624999999999	0.11718749999999996	0.3415178571428571	0.08035714285714288
316	158.0	0.5270089285714284	0.11160714285714284	0.33593750000000006	0.07946428571428572
317	158.5	0.5618303571428571	0.12745535714285716	0.35	0.08437499999999999
318	159.0	0.5395089285714286	0.12075892857142856	0.3455357142857143	0.0732142857142857
319	159.5	0.5470982142857144	0.11830357142857142	0.35758928571428567	0.07120535714285715
320	160.0	0.575	0.12276785714285712	0.3805803571428571	0.07165178571428571
321	160.5	0.6200892857142859	0.13683035714285716	0.4066964285714286	0.0765625
322	161.0	0.6049107142857143	0.13816964285714284	0.3870535714285714	0.0796875
323	161.5	0.6033482142857143	0.1368303571428571	0.38772321428571427	0.07879464285714285
324	162.0	0.6379464285714285	0.1535714285714286	0.40758928571428577	0.07678571428571429
325	162.5	0.652455357142857	0.15446428571428575	0.4165178571428571	0.08147321428571427
326	163.0	0.642857142857143	0.15022321428571425	0.4133928571428571	0.07924107142857144
327	163.5	0.6571428571428569	0.16250000000000003	0.42142857142857143	0.0732142857142857
328	164.0	0.6859374999999999	0.16674107142857142	0.4444196428571428	0.07477678571428573
329	164.5	0.6656250000000001	0.15870535714285716	0.43459821428571416	0.07232142857142856
330	165.0	0.6529017857142857	0.15334821428571427	0.4292410714285714	0.07031249999999997
331	165.5	0.673660714285714	0.15758928571428577	0.44620535714285714	0.06986607142857143
332	166.0	0.6625000000000001	0.16004464285714287	0.4319196428571429	0.07053571428571428
333	166.5	0.6910714285714284	0.1761160714285715	0.45357142857142857	0.06138392857142857
334	167.0	0.6828124999999999	0.16651785714285713	0.44665178571428565	0.06964285714285715
335	167.5	0.6587053571428572	0.1651785714285714	0.4234375000000001	0.0700892857142857
336	168.0	0.6685267857142857	0.16473214285714283	0.44263392857142836	0.061160714285714256
337	168.5	0.6529017857142856	0.16584821428571428	0.42321428571428577	0.06383928571428572
338	169.0	0.6564732142857143	0.16249999999999995	0.42946428571428574	0.06450892857142859
339	169.5	0.6372767857142857	0.146875	0.4294642857142857	0.0609375
340	170.0	0.6223214285714286	0.14486607142857139	0.4196428571428572	0.05781249999999999
341	170.5	0.5906250000000003	0.15178571428571425	0.390625	0.048214285714285716
342	171.0	0.5841517857142857	0.14375	0.39062499999999994	0.04977678571428572
343	171.5	0.5745535714285712	0.1392857142857143	0.38928571428571435	0.045982142857142846
344	172.0	0.5419642857142856	0.12767857142857142	0.36808035714285714	0.04620535714285716
345	172.5	0.5247767857142858	0.12991071428571427	0.34776785714285713	0.04709821428571427
346	173.0	0.521205357142857	0.128125	0.3504464285714285	0.042633928571428566
347	173.5	0.4772321428571427	0.11741071428571426	0.32276785714285716	0.03705357142857142
348	174.0	0.4437499999999999	0.11339285714285716	0.2941964285714286	0.036160714285714275
349	174.5	0.42276785714285714	0.1029017857142857	0.2883928571428571	0.031473214285714285
350	175.0	0.390625	0.10245535714285711	0.25602678571428567	0.03214285714285713
351	175.5	0.33125000000000004	0.08973214285714284	0.21830357142857143	0.02321428571428572
352	176.0	0.29888392857142854	0.08124999999999999	0.19709821428571428	0.020535714285714286
353	176.5	0.2685267857142856	0.06450892857142855	0.1848214285714286	0.019196428571428576
354	177.0	0.22500000000000003	0.05312499999999999	0.15669642857142857	0.015178571428571425
355	177.5	0.1805803571428572	0.04174107142857143	0.12723214285714285	0.01160714285714286
356	178.0	0.14062500000000003	0.029687499999999995	0.10066964285714286	0.010267857142857145
357	178.5	0.10245535714285714	0.02946428571428572	0.06607142857142856	0.006919642857142855
358	179.0	0.05803571428571428	0.01049107142857143	0.04330357142857143	0.004241071428571427
359	179.5	0.017633928571428575	0.005580357142857141	0.01116071428571429	0.0008928571428571428
