# Supplementary material for: Full-cycle device-scale simulations of memory materials with a tailored atomic-cluster-expansion potential
Source: Nat Commun. 2025 Sep 30;16:8688. doi: 10.1038/s41467-025-63732-4 (PMC12484596; doi:10.1038/s41467-025-63732-4)
Supplement: Supplementary file 4 — Source Data [file 41467_2025_63732_MOESM4_ESM.zip › Figure S7/Figure S7b - ADF/adf_aimd_225_300K.csv]

	angle	total	Ge	Sb	Te
0	0.0	0.0	0.0	0.0	0.0
1	0.5	0.0	0.0	0.0	0.0
2	1.0	0.0	0.0	0.0	0.0
3	1.5	0.0	0.0	0.0	0.0
4	2.0	0.0	0.0	0.0	0.0
5	2.5	0.0	0.0	0.0	0.0
6	3.0	0.0	0.0	0.0	0.0
7	3.5	0.0	0.0	0.0	0.0
8	4.0	0.0	0.0	0.0	0.0
9	4.5	0.0	0.0	0.0	0.0
10	5.0	0.0	0.0	0.0	0.0
11	5.5	0.0	0.0	0.0	0.0
12	6.0	0.0	0.0	0.0	0.0
13	6.5	0.0	0.0	0.0	0.0
14	7.0	0.0	0.0	0.0	0.0
15	7.5	0.0	0.0	0.0	0.0
16	8.0	0.0	0.0	0.0	0.0
17	8.5	0.0	0.0	0.0	0.0
18	9.0	0.0	0.0	0.0	0.0
19	9.5	0.0	0.0	0.0	0.0
20	10.0	0.0	0.0	0.0	0.0
21	10.5	0.0	0.0	0.0	0.0
22	11.0	0.0	0.0	0.0	0.0
23	11.5	0.0	0.0	0.0	0.0
24	12.0	0.0	0.0	0.0	0.0
25	12.5	0.0	0.0	0.0	0.0
26	13.0	0.0	0.0	0.0	0.0
27	13.5	0.0	0.0	0.0	0.0
28	14.0	0.0	0.0	0.0	0.0
29	14.5	0.0	0.0	0.0	0.0
30	15.0	0.0	0.0	0.0	0.0
31	15.5	0.0	0.0	0.0	0.0
32	16.0	0.0	0.0	0.0	0.0
33	16.5	0.0	0.0	0.0	0.0
34	17.0	0.0	0.0	0.0	0.0
35	17.5	0.0	0.0	0.0	0.0
36	18.0	0.0	0.0	0.0	0.0
37	18.5	0.0	0.0	0.0	0.0
38	19.0	0.0	0.0	0.0	0.0
39	19.5	0.0	0.0	0.0	0.0
40	20.0	0.0	0.0	0.0	0.0
41	20.5	0.0	0.0	0.0	0.0
42	21.0	0.0	0.0	0.0	0.0
43	21.5	0.0	0.0	0.0	0.0
44	22.0	0.0	0.0	0.0	0.0
45	22.5	0.0	0.0	0.0	0.0
46	23.0	0.0	0.0	0.0	0.0
47	23.5	0.0	0.0	0.0	0.0
48	24.0	0.0	0.0	0.0	0.0
49	24.5	0.0	0.0	0.0	0.0
50	25.0	0.0	0.0	0.0	0.0
51	25.5	0.0	0.0	0.0	0.0
52	26.0	0.0	0.0	0.0	0.0
53	26.5	0.0	0.0	0.0	0.0
54	27.0	0.0	0.0	0.0	0.0
55	27.5	0.0	0.0	0.0	0.0
56	28.0	0.0	0.0	0.0	0.0
57	28.5	0.0	0.0	0.0	0.0
58	29.0	0.0	0.0	0.0	0.0
59	29.5	0.0	0.0	0.0	0.0
60	30.0	0.0	0.0	0.0	0.0
61	30.5	0.0	0.0	0.0	0.0
62	31.0	0.0	0.0	0.0	0.0
63	31.5	0.0	0.0	0.0	0.0
64	32.0	0.0	0.0	0.0	0.0
65	32.5	0.0	0.0	0.0	0.0
66	33.0	0.0	0.0	0.0	0.0
67	33.5	0.0	0.0	0.0	0.0
68	34.0	0.0	0.0	0.0	0.0
69	34.5	0.0	0.0	0.0	0.0
70	35.0	0.0	0.0	0.0	0.0
71	35.5	0.0	0.0	0.0	0.0
72	36.0	0.0	0.0	0.0	0.0
73	36.5	0.0	0.0	0.0	0.0
74	37.0	0.0	0.0	0.0	0.0
75	37.5	0.0	0.0	0.0	0.0
76	38.0	0.0	0.0	0.0	0.0
77	38.5	0.0	0.0	0.0	0.0
78	39.0	0.0	0.0	0.0	0.0
79	39.5	0.0	0.0	0.0	0.0
80	40.0	0.0	0.0	0.0	0.0
81	40.5	0.0	0.0	0.0	0.0
82	41.0	0.0	0.0	0.0	0.0
83	41.5	0.0	0.0	0.0	0.0
84	42.0	0.0	0.0	0.0	0.0
85	42.5	0.0	0.0	0.0	0.0
86	43.0	0.0	0.0	0.0	0.0
87	43.5	0.0	0.0	0.0	0.0
88	44.0	0.0	0.0	0.0	0.0
89	44.5	0.0	0.0	0.0	0.0
90	45.0	0.0	0.0	0.0	0.0
91	45.5	0.0	0.0	0.0	0.0
92	46.0	0.0	0.0	0.0	0.0
93	46.5	0.0	0.0	0.0	0.0
94	47.0	0.0	0.0	0.0	0.0
95	47.5	0.0006696428571428571	0.0	0.0004464285714285714	0.0002232142857142857
96	48.0	0.0004464285714285714	0.0	0.0004464285714285714	0.0
97	48.5	0.0002232142857142857	0.0	0.0	0.0002232142857142857
98	49.0	0.0029017857142857135	0.0002232142857142857	0.0017857142857142852	0.0008928571428571428
99	49.5	0.002455357142857142	0.0006696428571428571	0.0011160714285714285	0.0006696428571428571
100	50.0	0.005357142857142857	0.0004464285714285714	0.0033482142857142855	0.0015624999999999997
101	50.5	0.006026785714285713	0.0006696428571428571	0.0035714285714285704	0.0017857142857142857
102	51.0	0.009375000000000003	0.0015624999999999997	0.0051339285714285705	0.002678571428571428
103	51.5	0.016071428571428573	0.002678571428571428	0.009151785714285716	0.004241071428571428
104	52.0	0.022991071428571427	0.0037946428571428567	0.012500000000000006	0.00669642857142857
105	52.5	0.03973214285714285	0.008035714285714288	0.017857142857142853	0.013839285714285715
106	53.0	0.047991071428571425	0.012276785714285714	0.018303571428571426	0.017410714285714286
107	53.5	0.06808035714285714	0.016517857142857143	0.019419642857142858	0.03214285714285714
108	54.0	0.08683035714285718	0.023437499999999993	0.024107142857142848	0.03928571428571428
109	54.5	0.10357142857142856	0.02745535714285714	0.020312500000000004	0.05580357142857143
110	55.0	0.12566964285714285	0.04218749999999999	0.025	0.05848214285714287
111	55.5	0.15558035714285712	0.05401785714285714	0.03348214285714285	0.06808035714285715
112	56.0	0.15468749999999998	0.05424107142857143	0.03058035714285714	0.06986607142857146
113	56.5	0.16897321428571427	0.05736607142857143	0.030133928571428548	0.08147321428571429
114	57.0	0.1767857142857143	0.06562500000000002	0.03660714285714285	0.07455357142857146
115	57.5	0.1732142857142857	0.05982142857142858	0.04017857142857141	0.07321428571428573
116	58.0	0.18102678571428574	0.06808035714285714	0.03638392857142855	0.0765625
117	58.5	0.17410714285714285	0.05959821428571434	0.03816964285714284	0.0763392857142857
118	59.0	0.1883928571428571	0.07031250000000001	0.041071428571428564	0.07700892857142858
119	59.5	0.19687499999999997	0.0734375	0.049330357142857134	0.07410714285714287
120	60.0	0.20624999999999996	0.07633928571428575	0.05066964285714285	0.07924107142857142
121	60.5	0.2125	0.0736607142857143	0.06361607142857144	0.07522321428571431
122	61.0	0.2212053571428571	0.07544642857142858	0.05736607142857144	0.08839285714285715
123	61.5	0.23660714285714288	0.07120535714285713	0.07165178571428568	0.09375000000000003
124	62.0	0.23549107142857148	0.06852678571428572	0.06763392857142858	0.09933035714285715
125	62.5	0.24464285714285708	0.06450892857142859	0.06919642857142858	0.11093749999999998
126	63.0	0.2578124999999999	0.06986607142857144	0.07388392857142857	0.1140625
127	63.5	0.2654017857142857	0.06785714285714288	0.07991071428571431	0.11763392857142858
128	64.0	0.28281249999999986	0.06964285714285715	0.09196428571428572	0.12120535714285711
129	64.5	0.30089285714285713	0.06540178571428573	0.09776785714285716	0.13772321428571427
130	65.0	0.31339285714285714	0.0654017857142857	0.09977678571428572	0.14821428571428572
131	65.5	0.3258928571428572	0.07723214285714287	0.08995535714285716	0.1587053571428571
132	66.0	0.35848214285714297	0.08013392857142855	0.11473214285714287	0.16361607142857143
133	66.5	0.38236607142857143	0.07745535714285716	0.1258928571428571	0.17901785714285717
134	67.0	0.42142857142857154	0.08705357142857142	0.1370535714285715	0.1973214285714286
135	67.5	0.4354910714285715	0.08638392857142858	0.15111607142857147	0.1979910714285714
136	68.0	0.4888392857142856	0.0921875	0.17812500000000003	0.2185267857142858
137	68.5	0.5299107142857142	0.09910714285714284	0.19062500000000002	0.2401785714285715
138	69.0	0.556919642857143	0.10111607142857142	0.20357142857142851	0.25223214285714285
139	69.5	0.6218749999999998	0.11919642857142858	0.22633928571428572	0.27633928571428557
140	70.0	0.708705357142857	0.1265625	0.2667410714285714	0.3154017857142856
141	70.5	0.7834821428571428	0.1459821428571429	0.296875	0.340625
142	71.0	0.8620535714285718	0.15044642857142854	0.3359375	0.37566964285714294
143	71.5	0.9482142857142856	0.16919642857142864	0.3645089285714286	0.41450892857142857
144	72.0	1.0578125	0.1850446428571428	0.4	0.4727678571428572
145	72.5	1.159375	0.1966517857142857	0.44017857142857136	0.522544642857143
146	73.0	1.3232142857142857	0.22946428571428573	0.4747767857142856	0.6189732142857143
147	73.5	1.4399553571428572	0.24598214285714284	0.5180803571428573	0.6758928571428571
148	74.0	1.6116071428571428	0.2667410714285715	0.5939732142857143	0.7508928571428573
149	74.5	1.7899553571428573	0.2910714285714286	0.6484374999999999	0.8504464285714286
150	75.0	1.9707589285714289	0.3314732142857143	0.6984375	0.9408482142857141
151	75.5	2.217857142857143	0.3587053571428571	0.7944196428571426	1.064732142857143
152	76.0	2.420758928571428	0.3814732142857141	0.8466517857142858	1.1926339285714285
153	76.5	2.638169642857142	0.44486607142857154	0.9082589285714286	1.2850446428571427
154	77.0	2.912946428571428	0.48660714285714296	0.9703125000000001	1.456026785714286
155	77.5	3.180357142857143	0.549107142857143	1.048214285714286	1.5830357142857143
156	78.0	3.403125	0.5772321428571427	1.1274553571428572	1.6984375000000003
157	78.5	3.778794642857143	0.6683035714285716	1.2604910714285713	1.8499999999999996
158	79.0	4.076116071428571	0.7234375	1.3366071428571424	2.016071428571429
159	79.5	4.397991071428572	0.7859375000000003	1.4296875	2.1823660714285715
160	80.0	4.646875000000001	0.8379464285714286	1.536607142857143	2.2723214285714284
161	80.5	5.052232142857145	0.9433035714285711	1.6350446428571428	2.473883928571429
162	81.0	5.395312500000002	1.0337053571428574	1.7595982142857138	2.6020089285714287
163	81.5	5.734151785714287	1.1178571428571424	1.840625	2.7756696428571432
164	82.0	6.1109375	1.180357142857143	1.992857142857143	2.9377232142857137
165	82.5	6.402901785714285	1.2953125	2.0839285714285714	3.0236607142857146
166	83.0	6.788839285714287	1.3919642857142855	2.2314732142857143	3.1654017857142858
167	83.5	7.085937500000002	1.4895089285714282	2.328794642857143	3.2676339285714286
168	84.0	7.398437499999998	1.565178571428571	2.451116071428572	3.382142857142857
169	84.5	7.754017857142857	1.7321428571428572	2.533035714285714	3.488839285714286
170	85.0	7.897767857142855	1.75625	2.6305803571428568	3.5109375000000007
171	85.5	8.277678571428572	1.9388392857142858	2.707142857142857	3.6316964285714284
172	86.0	8.514732142857143	2.0524553571428568	2.8310267857142857	3.631249999999999
173	86.5	8.759151785714284	2.1435267857142852	2.897767857142857	3.7178571428571425
174	87.0	8.9734375	2.2783482142857143	2.966071428571429	3.729017857142858
175	87.5	9.123437499999998	2.336607142857143	3.0758928571428568	3.7109375
176	88.0	9.28325892857143	2.4955357142857144	3.1133928571428577	3.674330357142857
177	88.5	9.508928571428573	2.5611607142857142	3.206919642857143	3.740848214285716
178	89.0	9.577901785714285	2.665178571428571	3.209374999999999	3.7033482142857146
179	89.5	9.769866071428574	2.793303571428571	3.2698660714285714	3.70669642857143
180	90.0	9.990401785714287	2.929910714285714	3.332142857142857	3.728348214285713
181	90.5	9.946428571428573	2.9578124999999997	3.3285714285714283	3.6600446428571423
182	91.0	10.040848214285715	3.0524553571428577	3.350669642857143	3.637723214285714
183	91.5	10.108035714285716	3.136383928571428	3.383258928571429	3.588392857142858
184	92.0	10.047991071428573	3.1703125000000005	3.3669642857142854	3.510714285714285
185	92.5	9.999330357142856	3.227678571428572	3.3707589285714286	3.400892857142857
186	93.0	10.034821428571428	3.3296875	3.3763392857142853	3.328794642857143
187	93.5	9.941294642857141	3.313169642857143	3.323883928571429	3.3042410714285717
188	94.0	9.773214285714285	3.353125000000001	3.259151785714286	3.1609375
189	94.5	9.736607142857142	3.389285714285714	3.220312500000001	3.1270089285714286
190	95.0	9.520535714285716	3.320982142857143	3.1529017857142856	3.046651785714285
191	95.5	9.345758928571426	3.3314732142857153	3.0727678571428574	2.9415178571428577
192	96.0	9.262723214285714	3.3430803571428576	3.049330357142857	2.8703125
193	96.5	9.134821428571431	3.3808035714285714	2.8953125	2.8587053571428576
194	97.0	8.744866071428572	3.281250000000001	2.786607142857143	2.6770089285714285
195	97.5	8.644866071428575	3.2584821428571424	2.7430803571428575	2.643303571428571
196	98.0	8.414508928571426	3.203125	2.6412946428571424	2.5700892857142854
197	98.5	8.32566964285714	3.226562499999999	2.574553571428572	2.524553571428572
198	99.0	8.042187500000002	3.145758928571428	2.4475446428571432	2.448883928571429
199	99.5	7.8765625	3.105803571428572	2.396875	2.3738839285714293
200	100.0	7.548883928571428	3.0555803571428575	2.244866071428572	2.2484375
201	100.5	7.3560267857142865	3.0109375000000003	2.1421875	2.2029017857142854
202	101.0	7.211830357142858	2.9734374999999993	2.079017857142857	2.159375
203	101.5	6.882589285714287	2.8689732142857145	1.9424107142857143	2.071205357142857
204	102.0	6.800669642857143	2.8462053571428565	1.9118303571428572	2.0426339285714286
205	102.5	6.571428571428572	2.7761160714285724	1.8185267857142857	1.9767857142857153
206	103.0	6.256473214285714	2.6727678571428575	1.7089285714285716	1.874776785714286
207	103.5	6.160937499999998	2.6515625	1.680580357142857	1.828794642857143
208	104.0	5.888392857142859	2.615178571428571	1.5247767857142853	1.7484374999999996
209	104.5	5.655580357142857	2.5026785714285715	1.4399553571428574	1.7129464285714284
210	105.0	5.452901785714285	2.4189732142857143	1.375	1.6589285714285715
211	105.5	5.363169642857144	2.4138392857142863	1.304017857142857	1.6453125000000004
212	106.0	5.156249999999999	2.3555803571428564	1.1897321428571428	1.6109375
213	106.5	4.939732142857144	2.235937499999999	1.1330357142857141	1.5707589285714287
214	107.0	4.70513392857143	2.138392857142857	1.061830357142857	1.5049107142857145
215	107.5	4.528794642857142	2.074776785714286	0.988392857142857	1.4656249999999997
216	108.0	4.4283482142857125	2.060044642857143	0.9272321428571428	1.4410714285714286
217	108.5	4.222767857142857	1.9725446428571434	0.8522321428571429	1.3979910714285717
218	109.0	3.998437499999999	1.8638392857142851	0.7984375	1.336160714285714
219	109.5	3.9274553571428568	1.8395089285714286	0.768080357142857	1.3198660714285717
220	110.0	3.690401785714286	1.7319196428571435	0.7118303571428571	1.2466517857142856
221	110.5	3.560044642857142	1.6859375000000003	0.6674107142857146	1.2066964285714283
222	111.0	3.4578125000000006	1.6669642857142857	0.6220982142857141	1.16875
223	111.5	3.318973214285714	1.5948660714285714	0.5825892857142857	1.141517857142857
224	112.0	3.1774553571428577	1.5462053571428573	0.5448660714285715	1.0863839285714283
225	112.5	3.063839285714285	1.4761160714285713	0.5049107142857141	1.0828124999999997
226	113.0	2.831696428571428	1.385044642857143	0.4453125000000001	1.0013392857142858
227	113.5	2.738169642857143	1.337723214285714	0.41830357142857144	0.9821428571428573
228	114.0	2.6089285714285717	1.2705357142857139	0.3832589285714286	0.9551339285714284
229	114.5	2.530580357142857	1.2417410714285715	0.36138392857142865	0.927455357142857
230	115.0	2.4029017857142856	1.1821428571428574	0.33794642857142854	0.8828125
231	115.5	2.3044642857142863	1.1203124999999994	0.32589285714285715	0.8582589285714285
232	116.0	2.175446428571428	1.0580357142857142	0.28883928571428574	0.8285714285714286
233	116.5	2.0033482142857144	1.0006696428571427	0.2694196428571428	0.7332589285714284
234	117.0	1.9665178571428572	0.9750000000000002	0.25066964285714294	0.7408482142857143
235	117.5	1.8937500000000003	0.9328125	0.23348214285714283	0.7274553571428571
236	118.0	1.7662946428571424	0.8801339285714287	0.21763392857142855	0.6685267857142856
237	118.5	1.6852678571428577	0.8477678571428573	0.21495535714285713	0.6225446428571428
238	119.0	1.5881696428571428	0.7995535714285713	0.18794642857142857	0.6006696428571429
239	119.5	1.5214285714285714	0.7562499999999999	0.17700892857142858	0.588169642857143
240	120.0	1.4069196428571427	0.7165178571428571	0.16450892857142857	0.5258928571428572
241	120.5	1.3736607142857145	0.6834821428571429	0.1488839285714286	0.5412946428571428
242	121.0	1.305580357142857	0.6493303571428571	0.15513392857142858	0.5011160714285714
243	121.5	1.2129464285714284	0.5966517857142859	0.1299107142857143	0.48638392857142876
244	122.0	1.1361607142857144	0.5531249999999999	0.12232142857142855	0.46071428571428574
245	122.5	1.115848214285714	0.5462053571428572	0.13013392857142864	0.43950892857142854
246	123.0	1.0341517857142857	0.5040178571428571	0.11696428571428572	0.41316964285714297
247	123.5	1.0031250000000005	0.47455357142857135	0.11473214285714287	0.41383928571428574
248	124.0	0.9314732142857144	0.45959821428571435	0.08816964285714286	0.38370535714285714
249	124.5	0.9250000000000002	0.4506696428571428	0.0982142857142857	0.3761160714285715
250	125.0	0.8787946428571427	0.43125	0.08080357142857142	0.3667410714285714
251	125.5	0.8102678571428571	0.4013392857142858	0.07321428571428572	0.33571428571428574
252	126.0	0.7709821428571428	0.3787946428571428	0.07410714285714287	0.3180803571428571
253	126.5	0.7459821428571429	0.365625	0.07142857142857144	0.3089285714285715
254	127.0	0.7292410714285714	0.3600446428571429	0.07209821428571428	0.2970982142857143
255	127.5	0.6955357142857144	0.33749999999999997	0.06495535714285715	0.29308035714285713
256	128.0	0.6671874999999999	0.3316964285714285	0.06294642857142857	0.2725446428571428
257	128.5	0.6328125000000001	0.3118303571428571	0.05982142857142857	0.2611607142857143
258	129.0	0.6084821428571431	0.3136160714285714	0.05647321428571429	0.2383928571428572
259	129.5	0.5805803571428573	0.2897321428571428	0.05357142857142857	0.23727678571428568
260	130.0	0.5696428571428572	0.2767857142857143	0.05245535714285714	0.24040178571428567
261	130.5	0.5587053571428573	0.2924107142857143	0.05267857142857143	0.21361607142857153
262	131.0	0.5473214285714286	0.28348214285714285	0.05357142857142856	0.2102678571428572
263	131.5	0.5198660714285714	0.25892857142857145	0.04754464285714285	0.21339285714285722
264	132.0	0.5120535714285713	0.25803571428571437	0.04620535714285714	0.2078125
265	132.5	0.49330357142857145	0.25892857142857134	0.04241071428571429	0.19196428571428567
266	133.0	0.4944196428571428	0.25089285714285714	0.04464285714285714	0.19888392857142856
267	133.5	0.4654017857142857	0.2408482142857143	0.043973214285714296	0.18058035714285717
268	134.0	0.47299107142857133	0.2421875	0.048883928571428564	0.18191964285714288
269	134.5	0.4493303571428572	0.21473214285714284	0.04642857142857141	0.18816964285714283
270	135.0	0.42633928571428575	0.209375	0.05178571428571428	0.16517857142857145
271	135.5	0.42500000000000016	0.20379464285714283	0.05111607142857143	0.17008928571428578
272	136.0	0.39375	0.1919642857142857	0.0515625	0.15022321428571428
273	136.5	0.3901785714285715	0.18727678571428577	0.05401785714285714	0.14888392857142854
274	137.0	0.39799107142857143	0.18794642857142857	0.0609375	0.14910714285714285
275	137.5	0.38370535714285725	0.1890625	0.05200892857142857	0.1426339285714286
276	138.0	0.37500000000000006	0.1738839285714285	0.05758928571428572	0.14352678571428576
277	138.5	0.375	0.17232142857142857	0.05491071428571429	0.14776785714285715
278	139.0	0.3687500000000001	0.17589285714285707	0.054687500000000014	0.1381696428571429
279	139.5	0.36584821428571435	0.16584821428571422	0.06339285714285715	0.13660714285714287
280	140.0	0.3303571428571428	0.15401785714285715	0.05267857142857143	0.12366071428571428
281	140.5	0.35066964285714286	0.1564732142857143	0.05647321428571429	0.13772321428571427
282	141.0	0.3566964285714285	0.16183035714285715	0.06785714285714287	0.1270089285714286
283	141.5	0.3375	0.15111607142857145	0.06071428571428571	0.12566964285714283
284	142.0	0.33504464285714286	0.1435267857142857	0.06450892857142856	0.1270089285714286
285	142.5	0.3511160714285714	0.15714285714285717	0.06964285714285716	0.12433035714285719
286	143.0	0.33214285714285713	0.14241071428571428	0.071875	0.11785714285714285
287	143.5	0.3111607142857142	0.13214285714285717	0.07165178571428572	0.1073660714285714
288	144.0	0.3263392857142856	0.14330357142857145	0.07410714285714286	0.10892857142857146
289	144.5	0.3232142857142856	0.1419642857142857	0.07566964285714287	0.10558035714285716
290	145.0	0.3207589285714286	0.14531250000000004	0.07857142857142857	0.096875
291	145.5	0.33169642857142856	0.14308035714285716	0.0845982142857143	0.10401785714285713
292	146.0	0.34062500000000007	0.14709821428571432	0.08906249999999999	0.10446428571428572
293	146.5	0.3263392857142857	0.14017857142857137	0.0870535714285714	0.09910714285714281
294	147.0	0.3274553571428571	0.13816964285714287	0.08950892857142853	0.0997767857142857
295	147.5	0.3241071428571428	0.1314732142857143	0.09687499999999999	0.09575892857142858
296	148.0	0.328125	0.13883928571428572	0.10044642857142858	0.08883928571428572
297	148.5	0.34843750000000007	0.14933035714285714	0.10312500000000002	0.09598214285714288
298	149.0	0.33973214285714276	0.14732142857142855	0.10267857142857144	0.0897321428571429
299	149.5	0.3348214285714286	0.134375	0.1046875	0.09575892857142854
300	150.0	0.3377232142857142	0.14330357142857142	0.11406249999999998	0.08035714285714288
301	150.5	0.3803571428571428	0.1580357142857143	0.1236607142857143	0.09866071428571427
302	151.0	0.35803571428571423	0.14352678571428573	0.12366071428571428	0.09084821428571427
303	151.5	0.3640625	0.14508928571428573	0.12656249999999997	0.09241071428571426
304	152.0	0.38013392857142847	0.15111607142857147	0.13995535714285712	0.08906250000000002
305	152.5	0.3964285714285714	0.1571428571428572	0.1484375	0.0908482142857143
306	153.0	0.41808035714285713	0.1734375	0.1631696428571429	0.08147321428571426
307	153.5	0.4118303571428571	0.16629464285714288	0.1611607142857143	0.084375
308	154.0	0.42410714285714296	0.17008928571428567	0.17410714285714285	0.07991071428571427
309	154.5	0.4341517857142857	0.17968749999999997	0.17477678571428573	0.07968749999999998
310	155.0	0.43816964285714277	0.16874999999999998	0.19174107142857144	0.0776785714285714
311	155.5	0.4580357142857142	0.18281250000000002	0.20736607142857136	0.06785714285714287
312	156.0	0.4872767857142857	0.1904017857142857	0.2178571428571429	0.07901785714285713
313	156.5	0.4977678571428572	0.1917410714285714	0.2281249999999999	0.07790178571428572
314	157.0	0.5290178571428571	0.19754464285714285	0.25334821428571425	0.07812500000000001
315	157.5	0.5299107142857142	0.20825892857142855	0.25178571428571433	0.0698660714285714
316	158.0	0.5553571428571429	0.19933035714285713	0.28124999999999994	0.07477678571428573
317	158.5	0.5752232142857143	0.2189732142857143	0.2852678571428572	0.07098214285714285
318	159.0	0.6004464285714287	0.228125	0.3013392857142856	0.07098214285714285
319	159.5	0.5921875	0.22455357142857144	0.29397321428571427	0.07366071428571427
320	160.0	0.594642857142857	0.2145089285714285	0.31049107142857146	0.06964285714285713
321	160.5	0.6116071428571429	0.23459821428571428	0.29508928571428567	0.08191964285714287
322	161.0	0.625	0.22968750000000004	0.3171875000000001	0.07812500000000003
323	161.5	0.6412946428571431	0.25468749999999996	0.31629464285714287	0.0703125
324	162.0	0.6499999999999998	0.23459821428571428	0.3441964285714286	0.07120535714285714
325	162.5	0.6506696428571429	0.24017857142857144	0.3401785714285715	0.07031250000000001
326	163.0	0.6513392857142856	0.23772321428571425	0.3310267857142858	0.08258928571428573
327	163.5	0.6850446428571428	0.25892857142857145	0.3522321428571428	0.07388392857142857
328	164.0	0.6611607142857142	0.2506696428571428	0.3332589285714285	0.07723214285714286
329	164.5	0.6852678571428571	0.24486607142857145	0.3616071428571429	0.07879464285714285
330	165.0	0.6919642857142857	0.25133928571428565	0.3611607142857144	0.07946428571428571
331	165.5	0.7234374999999998	0.2575892857142857	0.38437499999999997	0.08147321428571427
332	166.0	0.6948660714285715	0.2640624999999999	0.3520089285714286	0.07879464285714285
333	166.5	0.7127232142857143	0.25089285714285714	0.3707589285714285	0.0910714285714286
334	167.0	0.709375	0.2441964285714285	0.3901785714285714	0.07500000000000002
335	167.5	0.6995535714285712	0.24129464285714292	0.3696428571428571	0.08861607142857145
336	168.0	0.686607142857143	0.2412946428571429	0.3674107142857142	0.07790178571428572
337	168.5	0.6839285714285713	0.2270089285714286	0.3828125	0.07410714285714287
338	169.0	0.6859374999999999	0.2285714285714285	0.37611607142857134	0.08125
339	169.5	0.6799107142857144	0.21428571428571425	0.38392857142857145	0.08169642857142853
340	170.0	0.6517857142857144	0.19933035714285713	0.36830357142857145	0.08415178571428573
341	170.5	0.6466517857142856	0.20178571428571432	0.3741071428571429	0.07075892857142857
342	171.0	0.6165178571428572	0.18348214285714284	0.35580357142857144	0.07723214285714285
343	171.5	0.590625	0.18839285714285717	0.32767857142857143	0.07455357142857143
344	172.0	0.560267857142857	0.17321428571428574	0.3196428571428572	0.06741071428571427
345	172.5	0.5520089285714286	0.1765625	0.3044642857142857	0.07098214285714285
346	173.0	0.523660714285714	0.16517857142857145	0.29888392857142854	0.05959821428571429
347	173.5	0.4877232142857143	0.13906249999999998	0.2948660714285714	0.05379464285714286
348	174.0	0.453125	0.13214285714285715	0.2638392857142856	0.05714285714285715
349	174.5	0.42857142857142866	0.12566964285714285	0.25133928571428565	0.05156249999999999
350	175.0	0.40178571428571425	0.11696428571428572	0.23727678571428568	0.047544642857142855
351	175.5	0.3631696428571428	0.10290178571428572	0.215625	0.04464285714285714
352	176.0	0.32120535714285714	0.09843749999999998	0.1877232142857143	0.03504464285714286
353	176.5	0.2814732142857142	0.07433035714285716	0.17477678571428573	0.03236607142857143
354	177.0	0.24241071428571423	0.07544642857142858	0.1408482142857143	0.02611607142857143
355	177.5	0.19441964285714292	0.05937499999999999	0.11696428571428572	0.01808035714285714
356	178.0	0.15357142857142858	0.049553571428571426	0.0841517857142857	0.01986607142857143
357	178.5	0.10691964285714284	0.03125	0.06294642857142858	0.012723214285714287
358	179.0	0.06763392857142857	0.02232142857142858	0.03794642857142857	0.007366071428571428
359	179.5	0.022098214285714294	0.007812500000000002	0.012723214285714287	0.0015624999999999997
