# Supplementary material for: Full-cycle device-scale simulations of memory materials with a tailored atomic-cluster-expansion potential
Source: Nat Commun. 2025 Sep 30;16:8688. doi: 10.1038/s41467-025-63732-4 (PMC12484596; doi:10.1038/s41467-025-63732-4)
Supplement: Supplementary file 4 — Source Data [file 41467_2025_63732_MOESM4_ESM.zip › Figure S7/Figure S7b - ADF/adf_aimd_326_300K.csv]

	angle	total	Ge	Sb	Te
0	0.0	0.0	0.0	0.0	0.0
1	0.5	0.0	0.0	0.0	0.0
2	1.0	0.0	0.0	0.0	0.0
3	1.5	0.0	0.0	0.0	0.0
4	2.0	0.0	0.0	0.0	0.0
5	2.5	0.0	0.0	0.0	0.0
6	3.0	0.0	0.0	0.0	0.0
7	3.5	0.0	0.0	0.0	0.0
8	4.0	0.0	0.0	0.0	0.0
9	4.5	0.0	0.0	0.0	0.0
10	5.0	0.0	0.0	0.0	0.0
11	5.5	0.0	0.0	0.0	0.0
12	6.0	0.0	0.0	0.0	0.0
13	6.5	0.0	0.0	0.0	0.0
14	7.0	0.0	0.0	0.0	0.0
15	7.5	0.0	0.0	0.0	0.0
16	8.0	0.0	0.0	0.0	0.0
17	8.5	0.0	0.0	0.0	0.0
18	9.0	0.0	0.0	0.0	0.0
19	9.5	0.0	0.0	0.0	0.0
20	10.0	0.0	0.0	0.0	0.0
21	10.5	0.0	0.0	0.0	0.0
22	11.0	0.0	0.0	0.0	0.0
23	11.5	0.0	0.0	0.0	0.0
24	12.0	0.0	0.0	0.0	0.0
25	12.5	0.0	0.0	0.0	0.0
26	13.0	0.0	0.0	0.0	0.0
27	13.5	0.0	0.0	0.0	0.0
28	14.0	0.0	0.0	0.0	0.0
29	14.5	0.0	0.0	0.0	0.0
30	15.0	0.0	0.0	0.0	0.0
31	15.5	0.0	0.0	0.0	0.0
32	16.0	0.0	0.0	0.0	0.0
33	16.5	0.0	0.0	0.0	0.0
34	17.0	0.0	0.0	0.0	0.0
35	17.5	0.0	0.0	0.0	0.0
36	18.0	0.0	0.0	0.0	0.0
37	18.5	0.0	0.0	0.0	0.0
38	19.0	0.0	0.0	0.0	0.0
39	19.5	0.0	0.0	0.0	0.0
40	20.0	0.0	0.0	0.0	0.0
41	20.5	0.0	0.0	0.0	0.0
42	21.0	0.0	0.0	0.0	0.0
43	21.5	0.0	0.0	0.0	0.0
44	22.0	0.0	0.0	0.0	0.0
45	22.5	0.0	0.0	0.0	0.0
46	23.0	0.0	0.0	0.0	0.0
47	23.5	0.0	0.0	0.0	0.0
48	24.0	0.0	0.0	0.0	0.0
49	24.5	0.0	0.0	0.0	0.0
50	25.0	0.0	0.0	0.0	0.0
51	25.5	0.0	0.0	0.0	0.0
52	26.0	0.0	0.0	0.0	0.0
53	26.5	0.0	0.0	0.0	0.0
54	27.0	0.0	0.0	0.0	0.0
55	27.5	0.0	0.0	0.0	0.0
56	28.0	0.0	0.0	0.0	0.0
57	28.5	0.0	0.0	0.0	0.0
58	29.0	0.0	0.0	0.0	0.0
59	29.5	0.0	0.0	0.0	0.0
60	30.0	0.0	0.0	0.0	0.0
61	30.5	0.0	0.0	0.0	0.0
62	31.0	0.0	0.0	0.0	0.0
63	31.5	0.0	0.0	0.0	0.0
64	32.0	0.0	0.0	0.0	0.0
65	32.5	0.0	0.0	0.0	0.0
66	33.0	0.0	0.0	0.0	0.0
67	33.5	0.0	0.0	0.0	0.0
68	34.0	0.0	0.0	0.0	0.0
69	34.5	0.0	0.0	0.0	0.0
70	35.0	0.0	0.0	0.0	0.0
71	35.5	0.0	0.0	0.0	0.0
72	36.0	0.0	0.0	0.0	0.0
73	36.5	0.0	0.0	0.0	0.0
74	37.0	0.0	0.0	0.0	0.0
75	37.5	0.0	0.0	0.0	0.0
76	38.0	0.0	0.0	0.0	0.0
77	38.5	0.0	0.0	0.0	0.0
78	39.0	0.0	0.0	0.0	0.0
79	39.5	0.0	0.0	0.0	0.0
80	40.0	0.0	0.0	0.0	0.0
81	40.5	0.0	0.0	0.0	0.0
82	41.0	0.0	0.0	0.0	0.0
83	41.5	0.0	0.0	0.0	0.0
84	42.0	0.0	0.0	0.0	0.0
85	42.5	0.0	0.0	0.0	0.0
86	43.0	0.0	0.0	0.0	0.0
87	43.5	0.0	0.0	0.0	0.0
88	44.0	0.0	0.0	0.0	0.0
89	44.5	0.0	0.0	0.0	0.0
90	45.0	0.0	0.0	0.0	0.0
91	45.5	0.0	0.0	0.0	0.0
92	46.0	0.0002232142857142857	0.0	0.0002232142857142857	0.0
93	46.5	0.0	0.0	0.0	0.0
94	47.0	0.0002232142857142857	0.0	0.0002232142857142857	0.0
95	47.5	0.0002232142857142857	0.0	0.0002232142857142857	0.0
96	48.0	0.0006696428571428571	0.0	0.0004464285714285714	0.0002232142857142857
97	48.5	0.0008928571428571428	0.0	0.0008928571428571428	0.0
98	49.0	0.001339285714285714	0.0	0.0004464285714285714	0.0008928571428571428
99	49.5	0.002678571428571428	0.0002232142857142857	0.0008928571428571428	0.0015624999999999997
100	50.0	0.00669642857142857	0.0	0.0031249999999999993	0.0035714285714285704
101	50.5	0.009821428571428571	0.0006696428571428571	0.004910714285714284	0.004241071428571427
102	51.0	0.016294642857142858	0.002232142857142857	0.007142857142857143	0.006919642857142855
103	51.5	0.028794642857142855	0.005357142857142856	0.011383928571428571	0.01205357142857143
104	52.0	0.04598214285714286	0.01116071428571429	0.019642857142857142	0.01517857142857143
105	52.5	0.06383928571428572	0.016964285714285716	0.024776785714285713	0.022098214285714284
106	53.0	0.07812499999999999	0.02075892857142857	0.03125	0.026116071428571426
107	53.5	0.10669642857142855	0.03482142857142856	0.032366071428571425	0.03950892857142858
108	54.0	0.15446428571428578	0.04732142857142858	0.049553571428571426	0.05758928571428572
109	54.5	0.16651785714285713	0.056919642857142835	0.04843750000000001	0.06116071428571427
110	55.0	0.20625000000000004	0.07477678571428573	0.05892857142857142	0.07254464285714285
111	55.5	0.22991071428571427	0.08415178571428569	0.06004464285714285	0.08571428571428572
112	56.0	0.28035714285714286	0.10982142857142854	0.06674107142857141	0.10379464285714288
113	56.5	0.2774553571428572	0.10401785714285712	0.07031250000000001	0.10312499999999998
114	57.0	0.3102678571428572	0.12656249999999997	0.0685267857142857	0.1151785714285714
115	57.5	0.3383928571428571	0.13348214285714283	0.0671875	0.13772321428571427
116	58.0	0.36473214285714284	0.15892857142857145	0.0654017857142857	0.14040178571428572
117	58.5	0.3787946428571429	0.16183035714285715	0.06875	0.1482142857142857
118	59.0	0.37142857142857133	0.15669642857142857	0.06919642857142856	0.14553571428571424
119	59.5	0.37834821428571436	0.16205357142857144	0.06830357142857142	0.1479910714285714
120	60.0	0.4062500000000001	0.16763392857142861	0.07433035714285713	0.16428571428571426
121	60.5	0.3991071428571429	0.1676339285714286	0.0625	0.1689732142857143
122	61.0	0.3794642857142857	0.1598214285714286	0.06718749999999998	0.15245535714285713
123	61.5	0.39821428571428574	0.1705357142857143	0.060267857142857165	0.16741071428571436
124	62.0	0.3933035714285713	0.16986607142857144	0.06339285714285714	0.16004464285714287
125	62.5	0.4029017857142856	0.16294642857142858	0.07455357142857144	0.1654017857142858
126	63.0	0.4	0.15513392857142858	0.07522321428571427	0.1696428571428571
127	63.5	0.4046874999999999	0.15357142857142855	0.07544642857142855	0.17566964285714287
128	64.0	0.413392857142857	0.1549107142857143	0.0841517857142857	0.17433035714285713
129	64.5	0.4357142857142856	0.1591517857142857	0.08995535714285716	0.1866071428571429
130	65.0	0.44107142857142845	0.16138392857142855	0.0875	0.19218749999999996
131	65.5	0.4647321428571428	0.1667410714285714	0.09441964285714287	0.20357142857142857
132	66.0	0.4839285714285714	0.16718750000000002	0.10602678571428573	0.2107142857142857
133	66.5	0.5015624999999999	0.16383928571428566	0.10982142857142856	0.22790178571428563
134	67.0	0.5535714285714286	0.16964285714285712	0.13080357142857144	0.253125
135	67.5	0.5709821428571428	0.17566964285714287	0.13616071428571427	0.25915178571428565
136	68.0	0.6299107142857141	0.20156250000000003	0.1417410714285714	0.2866071428571429
137	68.5	0.6962053571428571	0.2051339285714285	0.16919642857142853	0.32187499999999997
138	69.0	0.7698660714285713	0.22276785714285716	0.18348214285714282	0.3636160714285715
139	69.5	0.8334821428571428	0.22366071428571427	0.21272321428571422	0.39709821428571423
140	70.0	0.9017857142857142	0.2354910714285714	0.23794642857142861	0.42834821428571423
141	70.5	0.9964285714285717	0.24218749999999992	0.2683035714285714	0.4859375
142	71.0	1.1087053571428571	0.27924107142857135	0.2895089285714286	0.5399553571428571
143	71.5	1.1991071428571431	0.3026785714285713	0.3102678571428572	0.5861607142857143
144	72.0	1.327232142857143	0.3352678571428571	0.33102678571428573	0.6609375
145	72.5	1.458258928571429	0.3578125	0.3662946428571428	0.7341517857142857
146	73.0	1.640625	0.39308035714285716	0.42276785714285714	0.8247767857142858
147	73.5	1.7754464285714284	0.43058035714285714	0.446875	0.8979910714285715
148	74.0	1.940178571428571	0.4551339285714285	0.48705357142857136	0.9979910714285711
149	74.5	2.106026785714285	0.4859375	0.5254464285714284	1.094642857142857
150	75.0	2.2796875000000005	0.5214285714285715	0.5578125	1.2004464285714287
151	75.5	2.514955357142857	0.5756696428571428	0.6140625000000002	1.325223214285714
152	76.0	2.7314732142857143	0.6368303571428571	0.6551339285714287	1.4395089285714284
153	76.5	2.9997767857142863	0.7024553571428569	0.7100446428571427	1.5872767857142855
154	77.0	3.2051339285714286	0.7343750000000001	0.7495535714285714	1.7212053571428574
155	77.5	3.4875000000000016	0.8223214285714284	0.8296875	1.835491071428572
156	78.0	3.800669642857143	0.9095982142857139	0.9180803571428571	1.9729910714285712
157	78.5	4.049330357142858	0.9625	0.9665178571428571	2.1203125
158	79.0	4.499999999999999	1.0868303571428573	1.0564732142857145	2.3566964285714285
159	79.5	4.779910714285714	1.1680803571428575	1.1183035714285714	2.4935267857142858
160	80.0	5.120089285714288	1.2812500000000002	1.1665178571428574	2.672321428571428
161	80.5	5.476785714285715	1.3959821428571433	1.275892857142857	2.8049107142857146
162	81.0	5.8158482142857135	1.4493303571428577	1.3868303571428577	2.9796875000000007
163	81.5	6.233482142857143	1.6430803571428574	1.4386160714285714	3.1517857142857144
164	82.0	6.491964285714287	1.7553571428571424	1.514732142857143	3.2218750000000007
165	82.5	6.949330357142857	1.908258928571429	1.6029017857142853	3.4381696428571416
166	83.0	7.246428571428569	2.006026785714286	1.7479910714285716	3.4924107142857146
167	83.5	7.610491071428569	2.1555803571428576	1.8381696428571423	3.6167410714285717
168	84.0	7.947991071428571	2.316964285714287	1.9004464285714284	3.730580357142857
169	84.5	8.308035714285712	2.4515625	2.0270089285714277	3.829464285714285
170	85.0	8.730357142857144	2.6296875	2.146875	3.9537946428571424
171	85.5	9.047991071428573	2.7705357142857148	2.249107142857143	4.028348214285714
172	86.0	9.429241071428573	2.992410714285715	2.3372767857142858	4.099553571428571
173	86.5	9.532366071428573	3.1042410714285715	2.3482142857142856	4.079910714285713
174	87.0	9.914285714285713	3.2486607142857147	2.497098214285714	4.1685267857142865
175	87.5	10.0640625	3.3964285714285714	2.4848214285714283	4.1828125
176	88.0	10.164062499999998	3.5524553571428577	2.5113839285714286	4.100223214285714
177	88.5	10.399107142857144	3.6613839285714276	2.6287946428571436	4.10892857142857
178	89.0	10.552901785714287	3.8330357142857148	2.6455357142857148	4.074330357142857
179	89.5	10.575446428571428	3.9388392857142867	2.710044642857142	3.9265625
180	90.0	10.774107142857144	4.0176339285714295	2.7618303571428573	3.9946428571428556
181	90.5	10.744642857142853	4.150669642857144	2.7647321428571425	3.8292410714285716
182	91.0	10.869642857142857	4.212723214285714	2.779464285714286	3.877455357142856
183	91.5	10.882366071428573	4.356473214285714	2.791964285714285	3.733928571428571
184	92.0	10.855803571428568	4.4160714285714295	2.745758928571429	3.693973214285715
185	92.5	10.86607142857143	4.488169642857143	2.779464285714286	3.5984374999999993
186	93.0	10.78973214285714	4.488169642857143	2.7825892857142858	3.5189732142857144
187	93.5	10.811383928571427	4.593303571428573	2.7319196428571435	3.4861607142857154
188	94.0	10.596205357142855	4.534151785714286	2.695982142857143	3.3660714285714284
189	94.5	10.5515625	4.602008928571427	2.6319196428571434	3.3176339285714285
190	95.0	10.363392857142859	4.529910714285714	2.60625	3.227232142857143
191	95.5	10.172991071428571	4.509821428571429	2.5299107142857147	3.1332589285714287
192	96.0	9.91919642857143	4.497544642857141	2.4372767857142863	2.984375
193	96.5	9.693526785714287	4.403125000000001	2.395982142857143	2.894419642857143
194	97.0	9.534151785714284	4.3613839285714295	2.3388392857142852	2.8339285714285714
195	97.5	9.214062500000002	4.276339285714285	2.233482142857143	2.704241071428571
196	98.0	9.059821428571427	4.224330357142857	2.1524553571428573	2.683035714285714
197	98.5	8.840178571428572	4.150446428571429	2.116071428571429	2.573660714285714
198	99.0	8.669642857142856	4.097544642857143	1.9986607142857142	2.5734375
199	99.5	8.317187500000001	3.9334821428571423	1.9479910714285715	2.4357142857142864
200	100.0	8.149776785714284	3.868303571428572	1.8761160714285716	2.4053571428571425
201	100.5	7.878794642857143	3.7473214285714285	1.7964285714285713	2.3350446428571434
202	101.0	7.650446428571428	3.6535714285714294	1.7622767857142854	2.2345982142857146
203	101.5	7.323437500000002	3.535044642857143	1.653794642857143	2.1345982142857145
204	102.0	7.156026785714286	3.4732142857142856	1.584375	2.0984375
205	102.5	6.9564732142857135	3.4098214285714277	1.5310267857142859	2.0156250000000004
206	103.0	6.6584821428571415	3.2473214285714294	1.4301339285714283	1.981026785714286
207	103.5	6.5080357142857155	3.205580357142858	1.3616071428571428	1.9408482142857142
208	104.0	6.1979910714285715	3.0604910714285714	1.2808035714285706	1.8566964285714285
209	104.5	6.026339285714284	2.9522321428571425	1.2620535714285714	1.8120535714285715
210	105.0	5.66450892857143	2.8035714285714284	1.1551339285714284	1.7058035714285715
211	105.5	5.542410714285715	2.7321428571428568	1.1035714285714284	1.7066964285714286
212	106.0	5.343303571428571	2.633705357142857	1.0765625	1.6330357142857141
213	106.5	5.125892857142858	2.5455357142857142	0.9928571428571431	1.5875000000000001
214	107.0	4.943749999999999	2.4323660714285706	0.9658482142857141	1.545535714285714
215	107.5	4.793526785714285	2.3566964285714285	0.9095982142857141	1.5272321428571425
216	108.0	4.6109374999999995	2.2738839285714287	0.8401785714285712	1.496875
217	108.5	4.39330357142857	2.1508928571428574	0.8024553571428573	1.4399553571428567
218	109.0	4.214062500000001	2.079017857142857	0.7553571428571427	1.3796875
219	109.5	4.093303571428572	2.015848214285714	0.6912946428571429	1.3861607142857142
220	110.0	3.8904017857142854	1.9533482142857141	0.6417410714285713	1.2953125
221	110.5	3.727901785714285	1.8805803571428572	0.6042410714285713	1.2430803571428573
222	111.0	3.587276785714286	1.8037946428571423	0.5591517857142859	1.2243303571428574
223	111.5	3.416964285714285	1.7301339285714288	0.5093749999999999	1.1774553571428572
224	112.0	3.3270089285714284	1.6763392857142854	0.4908482142857141	1.1598214285714286
225	112.5	3.1850446428571426	1.594642857142857	0.4720982142857144	1.1183035714285716
226	113.0	3.0868303571428575	1.5437500000000002	0.45133928571428567	1.0917410714285716
227	113.5	2.9238839285714286	1.4957589285714286	0.40200892857142845	1.0261160714285718
228	114.0	2.818973214285714	1.4397321428571428	0.3872767857142857	0.9919642857142856
229	114.5	2.7450892857142852	1.4160714285714286	0.3526785714285714	0.976339285714286
230	115.0	2.6084821428571425	1.3196428571428571	0.33660714285714277	0.9522321428571431
231	115.5	2.5238839285714283	1.2870535714285714	0.31852678571428567	0.9183035714285716
232	116.0	2.4361607142857142	1.2660714285714287	0.29508928571428567	0.8749999999999998
233	116.5	2.311830357142857	1.1977678571428574	0.28459821428571425	0.8294642857142858
234	117.0	2.2439732142857145	1.1546874999999996	0.27678571428571425	0.8125000000000002
235	117.5	2.1767857142857143	1.113392857142857	0.26160714285714287	0.8017857142857144
236	118.0	2.099330357142857	1.0578124999999996	0.25111607142857145	0.7904017857142858
237	118.5	2.0337053571428574	1.0330357142857143	0.22901785714285716	0.7716517857142857
238	119.0	1.9113839285714291	0.9689732142857146	0.2162946428571429	0.7261160714285715
239	119.5	1.8388392857142855	0.9399553571428573	0.2104910714285714	0.6883928571428574
240	120.0	1.7511160714285723	0.8997767857142855	0.1758928571428572	0.6754464285714288
241	120.5	1.696875	0.8638392857142858	0.1734375	0.6595982142857143
242	121.0	1.6290178571428569	0.8252232142857144	0.16316964285714283	0.6406250000000002
243	121.5	1.5839285714285714	0.7933035714285717	0.165625	0.6250000000000001
244	122.0	1.5142857142857145	0.7607142857142856	0.16629464285714288	0.5872767857142857
245	122.5	1.4015625	0.7140625	0.14665178571428575	0.5408482142857142
246	123.0	1.3908482142857144	0.6933035714285714	0.1475446428571429	0.55
247	123.5	1.2796875	0.6462053571428571	0.1370535714285715	0.49642857142857155
248	124.0	1.2939732142857143	0.6341517857142857	0.1334821428571429	0.5263392857142858
249	124.5	1.2100446428571427	0.6004464285714286	0.1263392857142857	0.4832589285714287
250	125.0	1.1529017857142856	0.5767857142857143	0.11941964285714288	0.4566964285714287
251	125.5	1.1287946428571431	0.55625	0.12075892857142856	0.4517857142857141
252	126.0	1.0821428571428573	0.5377232142857145	0.11249999999999996	0.4319196428571429
253	126.5	1.0555803571428573	0.5404017857142857	0.11138392857142856	0.4037946428571429
254	127.0	1.0245535714285716	0.5178571428571429	0.09977678571428573	0.40691964285714277
255	127.5	0.9877232142857142	0.49419642857142876	0.10223214285714285	0.39129464285714277
256	128.0	0.9683035714285712	0.4924107142857143	0.09352678571428572	0.38236607142857143
257	128.5	0.9154017857142858	0.4600446428571428	0.0986607142857143	0.3566964285714285
258	129.0	0.8988839285714285	0.453794642857143	0.0890625	0.35602678571428564
259	129.5	0.8587053571428573	0.4296875000000001	0.08950892857142854	0.3395089285714286
260	130.0	0.8419642857142857	0.4279017857142858	0.084375	0.32968749999999997
261	130.5	0.8145089285714284	0.4040178571428571	0.07901785714285714	0.3314732142857143
262	131.0	0.7973214285714288	0.40066964285714296	0.07276785714285713	0.3238839285714286
263	131.5	0.766517857142857	0.38750000000000007	0.06830357142857141	0.31071428571428567
264	132.0	0.790625	0.41607142857142854	0.07031250000000001	0.30424107142857143
265	132.5	0.715625	0.36227678571428573	0.0642857142857143	0.2890625
266	133.0	0.7205357142857142	0.3725446428571428	0.06674107142857143	0.2812500000000001
267	133.5	0.7017857142857143	0.35915178571428574	0.06383928571428571	0.2787946428571429
268	134.0	0.6984375	0.3562499999999999	0.06584821428571427	0.27633928571428573
269	134.5	0.6928571428571428	0.3439732142857143	0.0640625	0.28482142857142867
270	135.0	0.6620535714285715	0.34174107142857135	0.06584821428571425	0.25446428571428564
271	135.5	0.666294642857143	0.33459821428571435	0.0703125	0.2613839285714286
272	136.0	0.6399553571428571	0.3323660714285715	0.07142857142857142	0.23616071428571428
273	136.5	0.6261160714285715	0.3254464285714286	0.07254464285714286	0.228125
274	137.0	0.6127232142857143	0.3185267857142857	0.07254464285714285	0.22165178571428573
275	137.5	0.600223214285714	0.305357142857143	0.0734375	0.22142857142857136
276	138.0	0.5993303571428571	0.2933035714285715	0.08058035714285713	0.22544642857142855
277	138.5	0.5897321428571428	0.31093749999999987	0.06785714285714287	0.2109375
278	139.0	0.564732142857143	0.30379464285714286	0.06473214285714285	0.19620535714285714
279	139.5	0.5816964285714286	0.2977678571428571	0.0752232142857143	0.20870535714285715
280	140.0	0.5558035714285714	0.2723214285714285	0.07366071428571429	0.2098214285714286
281	140.5	0.5542410714285715	0.27700892857142845	0.0814732142857143	0.19575892857142857
282	141.0	0.5457589285714286	0.27343749999999994	0.08660714285714285	0.1857142857142857
283	141.5	0.5504464285714284	0.2917410714285715	0.08325892857142858	0.17544642857142856
284	142.0	0.5430803571428571	0.27522321428571417	0.08125000000000002	0.1866071428571428
285	142.5	0.5529017857142858	0.2767857142857143	0.08459821428571428	0.19151785714285716
286	143.0	0.5397321428571429	0.27566964285714285	0.08124999999999998	0.18281250000000004
287	143.5	0.5520089285714282	0.28370535714285716	0.09263392857142855	0.17566964285714282
288	144.0	0.5571428571428572	0.2953125	0.08883928571428572	0.17299107142857145
289	144.5	0.5397321428571429	0.27812500000000007	0.0875	0.17410714285714285
290	145.0	0.5642857142857143	0.2941964285714286	0.09241071428571429	0.17767857142857144
291	145.5	0.547544642857143	0.27991071428571435	0.09732142857142856	0.17031250000000003
292	146.0	0.5566964285714286	0.28794642857142855	0.10915178571428572	0.1595982142857143
293	146.5	0.575	0.2979910714285715	0.10357142857142858	0.17343749999999997
294	147.0	0.5497767857142857	0.2866071428571428	0.1104910714285714	0.1526785714285714
295	147.5	0.5747767857142859	0.2901785714285715	0.11495535714285714	0.16964285714285712
296	148.0	0.5734375	0.28549107142857144	0.12544642857142857	0.16249999999999998
297	148.5	0.5879464285714285	0.2939732142857143	0.14084821428571426	0.15312499999999998
298	149.0	0.582142857142857	0.3004464285714285	0.12790178571428568	0.1537946428571429
299	149.5	0.5765624999999999	0.29933035714285705	0.1263392857142857	0.1508928571428571
300	150.0	0.5694196428571429	0.3002232142857142	0.12388392857142858	0.14531250000000004
301	150.5	0.5705357142857144	0.3004464285714286	0.1247767857142857	0.14531249999999996
302	151.0	0.5933035714285715	0.3037946428571429	0.14553571428571427	0.14397321428571427
303	151.5	0.6142857142857144	0.3109375	0.14821428571428572	0.15513392857142855
304	152.0	0.6093750000000002	0.3140624999999998	0.15223214285714287	0.14308035714285716
305	152.5	0.6392857142857143	0.32879464285714294	0.15602678571428563	0.1544642857142857
306	153.0	0.6419642857142857	0.31986607142857143	0.16785714285714284	0.1542410714285714
307	153.5	0.6589285714285714	0.34241071428571435	0.16651785714285713	0.15
308	154.0	0.6696428571428571	0.33504464285714286	0.1754464285714286	0.15915178571428573
309	154.5	0.6618303571428573	0.3459821428571429	0.17834821428571423	0.1375
310	155.0	0.6982142857142857	0.35156249999999994	0.19375000000000003	0.1529017857142857
311	155.5	0.6924107142857141	0.36517857142857146	0.19263392857142858	0.13459821428571433
312	156.0	0.6924107142857141	0.35178571428571426	0.19062499999999996	0.15000000000000002
313	156.5	0.7238839285714286	0.3640625000000001	0.22321428571428575	0.13660714285714287
314	157.0	0.7243303571428571	0.36584821428571423	0.21741071428571423	0.14107142857142857
315	157.5	0.7459821428571427	0.3662946428571429	0.23125	0.14843750000000006
316	158.0	0.7578124999999999	0.38928571428571423	0.2252232142857143	0.14330357142857145
317	158.5	0.757142857142857	0.3832589285714287	0.225	0.14888392857142854
318	159.0	0.7796874999999999	0.39866071428571426	0.23995535714285715	0.14107142857142857
319	159.5	0.8118303571428571	0.41517857142857145	0.24441964285714285	0.15223214285714287
320	160.0	0.8142857142857141	0.40535714285714286	0.2600446428571429	0.14888392857142857
321	160.5	0.7877232142857141	0.39196428571428577	0.25625	0.13950892857142858
322	161.0	0.8350446428571429	0.4323660714285714	0.26473214285714286	0.1379464285714286
323	161.5	0.8404017857142856	0.43415178571428586	0.27254464285714286	0.1337053571428571
324	162.0	0.8332589285714287	0.42834821428571423	0.27254464285714286	0.13236607142857146
325	162.5	0.8354910714285714	0.4241071428571429	0.2863839285714286	0.125
326	163.0	0.8629464285714287	0.4294642857142857	0.2977678571428572	0.13571428571428573
327	163.5	0.8560267857142856	0.4357142857142856	0.2845982142857143	0.1357142857142857
328	164.0	0.8595982142857143	0.4359375	0.29441964285714284	0.12924107142857144
329	164.5	0.8725446428571431	0.4359374999999999	0.2973214285714286	0.1392857142857143
330	165.0	0.8819196428571429	0.4185267857142857	0.32232142857142854	0.1410714285714286
331	165.5	0.8616071428571426	0.4111607142857143	0.3176339285714286	0.13281249999999997
332	166.0	0.8593749999999998	0.41272321428571423	0.3140625	0.13258928571428574
333	166.5	0.8339285714285714	0.4006696428571428	0.30691964285714285	0.1263392857142857
334	167.0	0.832142857142857	0.39955357142857145	0.29999999999999993	0.1325892857142857
335	167.5	0.8301339285714286	0.3910714285714286	0.32410714285714287	0.11495535714285712
336	168.0	0.8183035714285716	0.3955357142857142	0.3113839285714285	0.11138392857142856
337	168.5	0.8118303571428568	0.3834821428571429	0.3122767857142856	0.11607142857142856
338	169.0	0.7953125000000002	0.37142857142857144	0.3095982142857142	0.11428571428571428
339	169.5	0.7767857142857142	0.35290178571428565	0.3013392857142857	0.12254464285714287
340	170.0	0.7790178571428572	0.36897321428571433	0.2890625	0.12098214285714286
341	170.5	0.7294642857142859	0.3426339285714285	0.271875	0.11495535714285714
342	171.0	0.7200892857142858	0.3493303571428571	0.27299107142857143	0.09776785714285714
343	171.5	0.6761160714285712	0.3127232142857142	0.2671875	0.09620535714285713
344	172.0	0.6386160714285714	0.29732142857142857	0.24508928571428573	0.09620535714285716
345	172.5	0.6142857142857145	0.29464285714285715	0.2323660714285714	0.08727678571428575
346	173.0	0.5897321428571429	0.27589285714285716	0.23214285714285715	0.08169642857142856
347	173.5	0.5499999999999999	0.2571428571428571	0.20892857142857144	0.08392857142857144
348	174.0	0.5104910714285715	0.2401785714285714	0.19017857142857136	0.08013392857142856
349	174.5	0.49330357142857134	0.2167410714285714	0.19665178571428577	0.0799107142857143
350	175.0	0.44196428571428586	0.21450892857142856	0.16629464285714285	0.06116071428571428
351	175.5	0.4165178571428572	0.1897321428571429	0.1587053571428571	0.06808035714285715
352	176.0	0.35133928571428574	0.16004464285714287	0.13616071428571433	0.055133928571428556
353	176.5	0.31227678571428574	0.13727678571428573	0.13214285714285712	0.04285714285714286
354	177.0	0.26808035714285705	0.12500000000000006	0.10424107142857139	0.0388392857142857
355	177.5	0.22276785714285713	0.10736607142857149	0.08392857142857144	0.03147321428571428
356	178.0	0.17544642857142853	0.08124999999999999	0.07187499999999998	0.022321428571428572
357	178.5	0.12410714285714286	0.05892857142857143	0.048214285714285716	0.016964285714285713
358	179.0	0.078125	0.03861607142857143	0.028348214285714286	0.011160714285714284
359	179.5	0.023437499999999997	0.011607142857142856	0.007812499999999998	0.004017857142857142
