# Supplementary material for: Full-cycle device-scale simulations of memory materials with a tailored atomic-cluster-expansion potential
Source: Nat Commun. 2025 Sep 30;16:8688. doi: 10.1038/s41467-025-63732-4 (PMC12484596; doi:10.1038/s41467-025-63732-4)
Supplement: Supplementary file 4 — Source Data [file 41467_2025_63732_MOESM4_ESM.zip › Figure S7/Figure S7b - ADF/adf_aimd_8211_300K.csv]

	angle	total	Ge	Sb	Te
0	0.0	0.0	0.0	0.0	0.0
1	0.5	0.0	0.0	0.0	0.0
2	1.0	0.0	0.0	0.0	0.0
3	1.5	0.0	0.0	0.0	0.0
4	2.0	0.0	0.0	0.0	0.0
5	2.5	0.0	0.0	0.0	0.0
6	3.0	0.0	0.0	0.0	0.0
7	3.5	0.0	0.0	0.0	0.0
8	4.0	0.0	0.0	0.0	0.0
9	4.5	0.0	0.0	0.0	0.0
10	5.0	0.0	0.0	0.0	0.0
11	5.5	0.0	0.0	0.0	0.0
12	6.0	0.0	0.0	0.0	0.0
13	6.5	0.0	0.0	0.0	0.0
14	7.0	0.0	0.0	0.0	0.0
15	7.5	0.0	0.0	0.0	0.0
16	8.0	0.0	0.0	0.0	0.0
17	8.5	0.0	0.0	0.0	0.0
18	9.0	0.0	0.0	0.0	0.0
19	9.5	0.0	0.0	0.0	0.0
20	10.0	0.0	0.0	0.0	0.0
21	10.5	0.0	0.0	0.0	0.0
22	11.0	0.0	0.0	0.0	0.0
23	11.5	0.0	0.0	0.0	0.0
24	12.0	0.0	0.0	0.0	0.0
25	12.5	0.0	0.0	0.0	0.0
26	13.0	0.0	0.0	0.0	0.0
27	13.5	0.0	0.0	0.0	0.0
28	14.0	0.0	0.0	0.0	0.0
29	14.5	0.0	0.0	0.0	0.0
30	15.0	0.0	0.0	0.0	0.0
31	15.5	0.0	0.0	0.0	0.0
32	16.0	0.0	0.0	0.0	0.0
33	16.5	0.0	0.0	0.0	0.0
34	17.0	0.0	0.0	0.0	0.0
35	17.5	0.0	0.0	0.0	0.0
36	18.0	0.0	0.0	0.0	0.0
37	18.5	0.0	0.0	0.0	0.0
38	19.0	0.0	0.0	0.0	0.0
39	19.5	0.0	0.0	0.0	0.0
40	20.0	0.0	0.0	0.0	0.0
41	20.5	0.0	0.0	0.0	0.0
42	21.0	0.0	0.0	0.0	0.0
43	21.5	0.0	0.0	0.0	0.0
44	22.0	0.0	0.0	0.0	0.0
45	22.5	0.0	0.0	0.0	0.0
46	23.0	0.0	0.0	0.0	0.0
47	23.5	0.0	0.0	0.0	0.0
48	24.0	0.0	0.0	0.0	0.0
49	24.5	0.0	0.0	0.0	0.0
50	25.0	0.0	0.0	0.0	0.0
51	25.5	0.0	0.0	0.0	0.0
52	26.0	0.0	0.0	0.0	0.0
53	26.5	0.0	0.0	0.0	0.0
54	27.0	0.0	0.0	0.0	0.0
55	27.5	0.0	0.0	0.0	0.0
56	28.0	0.0	0.0	0.0	0.0
57	28.5	0.0	0.0	0.0	0.0
58	29.0	0.0	0.0	0.0	0.0
59	29.5	0.0	0.0	0.0	0.0
60	30.0	0.0	0.0	0.0	0.0
61	30.5	0.0	0.0	0.0	0.0
62	31.0	0.0	0.0	0.0	0.0
63	31.5	0.0	0.0	0.0	0.0
64	32.0	0.0	0.0	0.0	0.0
65	32.5	0.0	0.0	0.0	0.0
66	33.0	0.0	0.0	0.0	0.0
67	33.5	0.0	0.0	0.0	0.0
68	34.0	0.0	0.0	0.0	0.0
69	34.5	0.0	0.0	0.0	0.0
70	35.0	0.0	0.0	0.0	0.0
71	35.5	0.0	0.0	0.0	0.0
72	36.0	0.0	0.0	0.0	0.0
73	36.5	0.0	0.0	0.0	0.0
74	37.0	0.0	0.0	0.0	0.0
75	37.5	0.0	0.0	0.0	0.0
76	38.0	0.0	0.0	0.0	0.0
77	38.5	0.0	0.0	0.0	0.0
78	39.0	0.0	0.0	0.0	0.0
79	39.5	0.0	0.0	0.0	0.0
80	40.0	0.0	0.0	0.0	0.0
81	40.5	0.0	0.0	0.0	0.0
82	41.0	0.0	0.0	0.0	0.0
83	41.5	0.0	0.0	0.0	0.0
84	42.0	0.0	0.0	0.0	0.0
85	42.5	0.0	0.0	0.0	0.0
86	43.0	0.0	0.0	0.0	0.0
87	43.5	0.0	0.0	0.0	0.0
88	44.0	0.0	0.0	0.0	0.0
89	44.5	0.0	0.0	0.0	0.0
90	45.0	0.0	0.0	0.0	0.0
91	45.5	0.0	0.0	0.0	0.0
92	46.0	0.0002232142857142857	0.0	0.0	0.0002232142857142857
93	46.5	0.0	0.0	0.0	0.0
94	47.0	0.0	0.0	0.0	0.0
95	47.5	0.0002232142857142857	0.0	0.0	0.0002232142857142857
96	48.0	0.0011160714285714285	0.0002232142857142857	0.0	0.0008928571428571428
97	48.5	0.0017857142857142857	0.0	0.0	0.0017857142857142857
98	49.0	0.0020089285714285712	0.0004464285714285714	0.0002232142857142857	0.0013392857142857143
99	49.5	0.00513392857142857	0.0015625	0.0006696428571428571	0.002901785714285714
100	50.0	0.0073660714285714276	0.0017857142857142857	0.0017857142857142852	0.0037946428571428562
101	50.5	0.010714285714285716	0.0031249999999999997	0.0026785714285714286	0.004910714285714285
102	51.0	0.018303571428571433	0.008035714285714285	0.0022321428571428566	0.008035714285714283
103	51.5	0.025446428571428575	0.010714285714285716	0.004910714285714284	0.009821428571428575
104	52.0	0.03883928571428573	0.0171875	0.006919642857142858	0.014732142857142857
105	52.5	0.06026785714285713	0.02678571428571428	0.012053571428571429	0.021428571428571432
106	53.0	0.0779017857142857	0.040848214285714286	0.009821428571428571	0.027232142857142854
107	53.5	0.10401785714285713	0.05424107142857143	0.014732142857142857	0.035044642857142844
108	54.0	0.12321428571428572	0.06361607142857142	0.016964285714285716	0.042633928571428566
109	54.5	0.1450892857142857	0.07879464285714284	0.018080357142857148	0.0482142857142857
110	55.0	0.1598214285714286	0.09040178571428573	0.019642857142857142	0.049776785714285704
111	55.5	0.19888392857142864	0.11495535714285714	0.025	0.058928571428571455
112	56.0	0.21919642857142857	0.1285714285714285	0.028348214285714286	0.06227678571428571
113	56.5	0.2321428571428572	0.13660714285714287	0.02767857142857142	0.06785714285714287
114	57.0	0.25022321428571426	0.14575892857142853	0.028125	0.0763392857142857
115	57.5	0.24151785714285717	0.1345982142857143	0.026339285714285714	0.08058035714285712
116	58.0	0.2578124999999999	0.15245535714285713	0.02857142857142857	0.07678571428571432
117	58.5	0.25892857142857145	0.1537946428571429	0.026339285714285714	0.07879464285714287
118	59.0	0.2707589285714285	0.1526785714285714	0.02566964285714285	0.09241071428571432
119	59.5	0.26450892857142855	0.1426339285714286	0.02901785714285714	0.09285714285714286
120	60.0	0.26986607142857133	0.14598214285714287	0.024776785714285713	0.09910714285714284
121	60.5	0.27522321428571433	0.14776785714285715	0.021875000000000002	0.10558035714285714
122	61.0	0.29308035714285724	0.15044642857142856	0.026339285714285714	0.1162946428571429
123	61.5	0.2783482142857143	0.1363839285714285	0.023214285714285715	0.11874999999999998
124	62.0	0.29821428571428577	0.1421875	0.027008928571428576	0.12901785714285713
125	62.5	0.29888392857142854	0.13124999999999998	0.02522321428571429	0.14241071428571433
126	63.0	0.3040178571428572	0.12901785714285713	0.022544642857142864	0.15245535714285713
127	63.5	0.31562499999999993	0.12834821428571427	0.025669642857142867	0.1616071428571428
128	64.0	0.32254464285714285	0.11964285714285712	0.027901785714285716	0.175
129	64.5	0.3665178571428572	0.1370535714285714	0.03214285714285714	0.19732142857142854
130	65.0	0.38080357142857146	0.13683035714285713	0.036830357142857144	0.2071428571428572
131	65.5	0.4299107142857144	0.1359375	0.048437499999999994	0.24553571428571427
132	66.0	0.4723214285714287	0.15089285714285713	0.04866071428571428	0.27276785714285723
133	66.5	0.5198660714285712	0.16004464285714284	0.06093750000000001	0.29888392857142854
134	67.0	0.5830357142857141	0.17857142857142866	0.06495535714285713	0.3395089285714286
135	67.5	0.6270089285714286	0.17499999999999996	0.07120535714285711	0.38080357142857135
136	68.0	0.7198660714285713	0.19955357142857144	0.08683035714285713	0.4334821428571428
137	68.5	0.7868303571428572	0.22008928571428568	0.09933035714285712	0.46741071428571423
138	69.0	0.8863839285714287	0.24665178571428573	0.11116071428571428	0.5285714285714286
139	69.5	1.0004464285714287	0.2845982142857143	0.13571428571428573	0.5801339285714285
140	70.0	1.0698660714285713	0.3069196428571429	0.1486607142857143	0.6142857142857141
141	70.5	1.217857142857143	0.3560267857142857	0.16584821428571428	0.6959821428571428
142	71.0	1.3962053571428572	0.3872767857142857	0.1921875	0.8167410714285716
143	71.5	1.4837053571428573	0.4069196428571429	0.22723214285714297	0.8495535714285716
144	72.0	1.6520089285714286	0.45580357142857153	0.252232142857143	0.9439732142857145
145	72.5	1.8162946428571427	0.5209821428571428	0.27209821428571423	1.0232142857142859
146	73.0	1.9917410714285713	0.5587053571428571	0.3033482142857141	1.1296874999999997
147	73.5	2.194196428571429	0.6542410714285716	0.31785714285714284	1.222098214285714
148	74.0	2.3785714285714286	0.7064732142857142	0.3397321428571428	1.3323660714285717
149	74.5	2.616517857142857	0.7767857142857142	0.38772321428571427	1.4520089285714286
150	75.0	2.829910714285714	0.8611607142857144	0.410044642857143	1.5587053571428569
151	75.5	3.087276785714286	0.9261160714285716	0.4359375000000001	1.7252232142857142
152	76.0	3.340848214285714	1.033035714285714	0.4843749999999999	1.8234375
153	76.5	3.5272321428571423	1.1124999999999998	0.4866071428571429	1.928125
154	77.0	3.795089285714286	1.1772321428571426	0.5330357142857143	2.084821428571429
155	77.5	4.081696428571428	1.2895089285714287	0.5604910714285715	2.231696428571429
156	78.0	4.386383928571429	1.4430803571428574	0.5997767857142857	2.343526785714285
157	78.5	4.6343749999999995	1.5111607142857149	0.6220982142857143	2.501116071428571
158	79.0	4.990848214285714	1.659598214285714	0.6877232142857144	2.6435267857142852
159	79.5	5.292410714285714	1.7524553571428574	0.7662946428571427	2.7736607142857137
160	80.0	5.6625	1.9459821428571427	0.7982142857142857	2.9183035714285714
161	80.5	5.961383928571428	2.090178571428571	0.8142857142857146	3.056919642857143
162	81.0	6.218526785714287	2.165848214285714	0.8745535714285714	3.178125
163	81.5	6.517857142857143	2.325	0.9368303571428569	3.2560267857142855
164	82.0	6.784151785714286	2.4761160714285717	0.9542410714285714	3.3537946428571432
165	82.5	7.176785714285712	2.641741071428571	1.016517857142857	3.518526785714286
166	83.0	7.504241071428571	2.854017857142857	1.0573660714285713	3.5928571428571425
167	83.5	7.791964285714284	3.0261160714285724	1.0870535714285716	3.6787946428571425
168	84.0	8.200446428571428	3.2091517857142855	1.1810267857142855	3.8102678571428563
169	84.5	8.527008928571426	3.420982142857143	1.2513392857142853	3.8546874999999994
170	85.0	8.747767857142858	3.582142857142857	1.2636160714285714	3.9020089285714286
171	85.5	9.045535714285714	3.7970982142857133	1.3113839285714284	3.937053571428572
172	86.0	9.3046875	3.9986607142857133	1.3491071428571426	3.956919642857143
173	86.5	9.598660714285717	4.221651785714285	1.3531250000000004	4.023883928571428
174	87.0	9.838839285714286	4.416071428571429	1.4133928571428576	4.0093749999999995
175	87.5	10.129464285714286	4.570535714285715	1.4950892857142857	4.063839285714286
176	88.0	10.315401785714284	4.783482142857142	1.4703125000000001	4.061607142857143
177	88.5	10.49330357142857	4.964732142857143	1.4944196428571428	4.034151785714284
178	89.0	10.648437499999996	5.134151785714286	1.5368303571428572	3.9774553571428575
179	89.5	10.817633928571428	5.278348214285714	1.5337053571428574	4.005580357142857
180	90.0	11.023660714285715	5.481250000000001	1.566964285714286	3.975446428571428
181	90.5	11.033035714285718	5.622991071428572	1.5714285714285716	3.8386160714285715
182	91.0	11.157142857142857	5.783035714285713	1.5417410714285715	3.832366071428571
183	91.5	11.298883928571431	5.951116071428573	1.5674107142857143	3.780357142857143
184	92.0	11.279241071428569	6.021875	1.585714285714286	3.6716517857142854
185	92.5	11.375892857142857	6.145089285714284	1.5560267857142853	3.674776785714285
186	93.0	11.29375	6.184374999999999	1.5160714285714283	3.593303571428571
187	93.5	11.396428571428572	6.3247767857142865	1.5274553571428569	3.5441964285714294
188	94.0	11.390625	6.343303571428571	1.5200892857142858	3.527232142857143
189	94.5	11.31607142857143	6.399776785714285	1.472098214285714	3.444196428571427
190	95.0	11.32522321428571	6.4640625	1.471651785714286	3.3895089285714293
191	95.5	11.292410714285719	6.498660714285714	1.4357142857142857	3.3580357142857147
192	96.0	11.162499999999998	6.487723214285715	1.4122767857142855	3.2624999999999984
193	96.5	10.981473214285716	6.426562500000001	1.3584821428571427	3.1964285714285716
194	97.0	10.877901785714286	6.3953125	1.3033482142857145	3.1792410714285717
195	97.5	10.739955357142858	6.323883928571428	1.3118303571428573	3.1042410714285715
196	98.0	10.628794642857148	6.260267857142859	1.266071428571429	3.1024553571428575
197	98.5	10.344419642857142	6.120758928571428	1.2180803571428573	3.0055803571428577
198	99.0	10.289508928571427	6.125669642857142	1.1709821428571425	2.992857142857143
199	99.5	9.997767857142856	6.003571428571427	1.0999999999999996	2.894196428571429
200	100.0	9.896428571428572	5.904241071428572	1.0926339285714288	2.899553571428571
201	100.5	9.584598214285714	5.684374999999998	1.040848214285714	2.859375000000001
202	101.0	9.327678571428569	5.577678571428572	0.965625	2.784375
203	101.5	9.106026785714285	5.4484375	0.9285714285714286	2.729017857142858
204	102.0	8.826339285714287	5.2437499999999995	0.8734375	2.709151785714286
205	102.5	8.500892857142855	5.1066964285714285	0.800892857142857	2.5933035714285713
206	103.0	8.283705357142855	4.932142857142856	0.7671874999999999	2.5843750000000005
207	103.5	8.116964285714285	4.829687500000001	0.7303571428571431	2.5569196428571432
208	104.0	7.930133928571431	4.710491071428572	0.6794642857142859	2.5401785714285716
209	104.5	7.606249999999998	4.539285714285713	0.6337053571428571	2.4332589285714286
210	105.0	7.456696428571429	4.505580357142856	0.5897321428571427	2.361383928571428
211	105.5	7.166517857142859	4.2533482142857135	0.556026785714286	2.3571428571428563
212	106.0	6.90625	4.116294642857143	0.5285714285714286	2.2613839285714286
213	106.5	6.716517857142856	3.997544642857143	0.49665178571428586	2.222321428571429
214	107.0	6.4890625	3.878571428571429	0.4524553571428571	2.158035714285714
215	107.5	6.263616071428571	3.714732142857142	0.42611607142857144	2.122767857142857
216	108.0	6.077901785714286	3.5984375	0.4053571428571428	2.074107142857143
217	108.5	5.93125	3.5424107142857144	0.36852678571428565	2.0203124999999997
218	109.0	5.612276785714288	3.3439732142857137	0.35312499999999997	1.9151785714285712
219	109.5	5.4312499999999995	3.225892857142857	0.3386160714285714	1.8667410714285713
220	110.0	5.253348214285715	3.1149553571428568	0.29486607142857146	1.8435267857142859
221	110.5	5.018080357142857	2.9665178571428568	0.26428571428571435	1.7872767857142855
222	111.0	4.790178571428571	2.8499999999999996	0.24486607142857145	1.6953124999999996
223	111.5	4.568080357142856	2.7147321428571436	0.22477678571428586	1.6285714285714288
224	112.0	4.442410714285714	2.6937500000000005	0.2071428571428572	1.5415178571428572
225	112.5	4.280580357142857	2.564955357142857	0.18191964285714282	1.5337053571428572
226	113.0	4.054687499999999	2.434375	0.16517857142857142	1.4551339285714282
227	113.5	3.9551339285714286	2.386830357142857	0.15401785714285718	1.4142857142857141
228	114.0	3.8627232142857144	2.306473214285714	0.16316964285714283	1.3930803571428574
229	114.5	3.637276785714286	2.1792410714285704	0.14575892857142858	1.3122767857142859
230	115.0	3.5140625000000005	2.0863839285714287	0.13638392857142861	1.291294642857143
231	115.5	3.370535714285714	2.011607142857143	0.12254464285714288	1.2363839285714286
232	116.0	3.2334821428571425	1.9236607142857143	0.10848214285714283	1.2013392857142862
233	116.5	3.1274553571428574	1.85625	0.10602678571428573	1.1651785714285716
234	117.0	3.069196428571429	1.8035714285714282	0.09218749999999999	1.1734375
235	117.5	2.8988839285714283	1.7002232142857139	0.0933035714285714	1.1053571428571431
236	118.0	2.84375	1.6828125	0.09397321428571427	1.066964285714286
237	118.5	2.7026785714285717	1.6066964285714285	0.0796875	1.0162946428571424
238	119.0	2.6138392857142856	1.5428571428571431	0.07566964285714285	0.9953125000000002
239	119.5	2.513392857142857	1.4830357142857138	0.06674107142857141	0.9636160714285718
240	120.0	2.4479910714285715	1.4370535714285713	0.06674107142857143	0.9441964285714288
241	120.5	2.3386160714285706	1.36875	0.06138392857142857	0.9084821428571429
242	121.0	2.262276785714286	1.3241071428571427	0.05379464285714286	0.884375
243	121.5	2.1694196428571435	1.2600446428571426	0.05959821428571429	0.8497767857142859
244	122.0	2.115401785714286	1.2470982142857143	0.05200892857142857	0.8162946428571427
245	122.5	2.0578125	1.2075892857142856	0.0453125	0.8049107142857146
246	123.0	1.9904017857142862	1.1705357142857145	0.05334821428571428	0.7665178571428571
247	123.5	1.9015624999999996	1.136607142857143	0.04330357142857143	0.7216517857142857
248	124.0	1.8888392857142857	1.0839285714285711	0.05267857142857143	0.7522321428571428
249	124.5	1.8410714285714285	1.0569196428571426	0.040625	0.7435267857142858
250	125.0	1.7475446428571424	0.9979910714285711	0.04017857142857143	0.709375
251	125.5	1.7140624999999996	0.9790178571428572	0.04174107142857143	0.6933035714285712
252	126.0	1.6647321428571427	0.9678571428571429	0.041741071428571426	0.6551339285714286
253	126.5	1.60625	0.9080357142857143	0.040848214285714265	0.6573660714285713
254	127.0	1.518303571428571	0.8729910714285714	0.03794642857142856	0.6073660714285714
255	127.5	1.4529017857142856	0.8325892857142858	0.037946428571428575	0.5823660714285713
256	128.0	1.3776785714285713	0.7875000000000002	0.0359375	0.5542410714285715
257	128.5	1.3319196428571431	0.7595982142857143	0.03749999999999999	0.5348214285714286
258	129.0	1.25625	0.7203124999999999	0.03839285714285713	0.4975446428571429
259	129.5	1.2600446428571426	0.7323660714285715	0.036160714285714275	0.4915178571428571
260	130.0	1.2116071428571427	0.7044642857142857	0.03549107142857143	0.4716517857142857
261	130.5	1.1374999999999997	0.6573660714285714	0.03549107142857143	0.4446428571428571
262	131.0	1.090178571428571	0.6263392857142858	0.03660714285714285	0.42723214285714295
263	131.5	1.0546874999999998	0.6325892857142856	0.034151785714285704	0.3879464285714286
264	132.0	1.0258928571428574	0.5988839285714287	0.03839285714285714	0.3886160714285714
265	132.5	0.9933035714285714	0.5888392857142856	0.03303571428571428	0.37142857142857144
266	133.0	0.9734374999999998	0.5662946428571428	0.03370535714285714	0.3734375
267	133.5	0.9185267857142859	0.5350446428571429	0.03415178571428571	0.3493303571428571
268	134.0	0.8801339285714285	0.5232142857142856	0.030803571428571423	0.32611607142857146
269	134.5	0.8549107142857142	0.49799107142857146	0.02879464285714285	0.328125
270	135.0	0.8582589285714286	0.5142857142857141	0.03169642857142856	0.3122767857142856
271	135.5	0.8341517857142856	0.495982142857143	0.03080357142857142	0.3073660714285714
272	136.0	0.8082589285714287	0.45982142857142866	0.02924107142857142	0.3191964285714285
273	136.5	0.8020089285714287	0.4633928571428571	0.03392857142857142	0.30468749999999994
274	137.0	0.8098214285714288	0.4662946428571429	0.043303571428571414	0.3002232142857143
275	137.5	0.8017857142857141	0.4658482142857143	0.033705357142857134	0.3022321428571427
276	138.0	0.751339285714286	0.4354910714285715	0.03459821428571428	0.28124999999999994
277	138.5	0.7459821428571429	0.43839285714285714	0.043526785714285705	0.2640625
278	139.0	0.7174107142857142	0.425	0.0375	0.2549107142857143
279	139.5	0.7071428571428571	0.41160714285714295	0.041517857142857134	0.2540178571428572
280	140.0	0.6868303571428572	0.4053571428571428	0.04107142857142857	0.24040178571428567
281	140.5	0.6955357142857141	0.4109375	0.040625	0.24397321428571422
282	141.0	0.6625	0.3877232142857142	0.04531249999999999	0.22946428571428573
283	141.5	0.65625	0.38348214285714294	0.040848214285714286	0.23191964285714275
284	142.0	0.6709821428571429	0.3906249999999999	0.05044642857142858	0.22991071428571425
285	142.5	0.6448660714285712	0.37656249999999997	0.043973214285714275	0.22433035714285712
286	143.0	0.6647321428571427	0.40044642857142854	0.047991071428571425	0.21629464285714284
287	143.5	0.6553571428571427	0.39732142857142855	0.04620535714285714	0.21183035714285717
288	144.0	0.6665178571428569	0.4129464285714285	0.04464285714285714	0.2089285714285714
289	144.5	0.6352678571428573	0.38861607142857146	0.047321428571428556	0.19933035714285716
290	145.0	0.6390624999999999	0.40245535714285713	0.04553571428571428	0.19107142857142856
291	145.5	0.6370535714285714	0.3955357142857143	0.0466517857142857	0.19486607142857143
292	146.0	0.6435267857142856	0.38281250000000006	0.05736607142857144	0.20334821428571428
293	146.5	0.6198660714285714	0.3950892857142857	0.05022321428571428	0.17455357142857145
294	147.0	0.6189732142857143	0.3861607142857142	0.05602678571428572	0.17678571428571432
295	147.5	0.6250000000000001	0.3955357142857143	0.05625	0.1732142857142857
296	148.0	0.646205357142857	0.41651785714285705	0.05959821428571428	0.1700892857142857
297	148.5	0.6147321428571427	0.3988839285714285	0.05535714285714285	0.16049107142857144
298	149.0	0.6174107142857144	0.39308035714285705	0.05892857142857142	0.1654017857142857
299	149.5	0.6459821428571428	0.4232142857142856	0.057812500000000024	0.16495535714285708
300	150.0	0.63125	0.409375	0.06473214285714288	0.15714285714285708
301	150.5	0.6544642857142857	0.4265625	0.06339285714285713	0.16450892857142857
302	151.0	0.6723214285714284	0.4390625	0.06785714285714284	0.1654017857142857
303	151.5	0.6640624999999999	0.41406249999999983	0.07790178571428572	0.17209821428571428
304	152.0	0.6486607142857143	0.4080357142857144	0.08169642857142857	0.15892857142857142
305	152.5	0.6544642857142856	0.4075892857142856	0.08348214285714285	0.16339285714285715
306	153.0	0.6649553571428573	0.4328125	0.08660714285714285	0.14553571428571427
307	153.5	0.6959821428571429	0.4477678571428572	0.0877232142857143	0.1604910714285714
308	154.0	0.6854910714285714	0.4477678571428571	0.10379464285714284	0.13392857142857142
309	154.5	0.7011160714285714	0.4493303571428572	0.1046875	0.1470982142857143
310	155.0	0.7140624999999998	0.44642857142857134	0.10915178571428572	0.15848214285714285
311	155.5	0.6995535714285713	0.4375	0.11406249999999998	0.14799107142857143
312	156.0	0.7430803571428571	0.48504464285714277	0.11584821428571428	0.14218749999999997
313	156.5	0.7348214285714285	0.48236607142857146	0.11674107142857144	0.1357142857142857
314	157.0	0.751785714285714	0.4767857142857143	0.1238839285714286	0.1511160714285714
315	157.5	0.7455357142857143	0.477232142857143	0.12455357142857142	0.14375
316	158.0	0.7475446428571428	0.472767857142857	0.12790178571428573	0.146875
317	158.5	0.7571428571428572	0.47633928571428574	0.13459821428571428	0.14620535714285712
318	159.0	0.7669642857142857	0.4828124999999999	0.13883928571428578	0.1453125
319	159.5	0.7937499999999997	0.5104910714285713	0.14285714285714285	0.1404017857142857
320	160.0	0.7930803571428574	0.5026785714285715	0.1529017857142857	0.1375
321	160.5	0.8214285714285712	0.5093750000000002	0.1649553571428571	0.1470982142857143
322	161.0	0.7828125000000001	0.49888392857142855	0.15803571428571428	0.12589285714285714
323	161.5	0.80625	0.4984375000000001	0.165625	0.14218750000000002
324	162.0	0.8412946428571431	0.5229910714285715	0.1919642857142857	0.12633928571428574
325	162.5	0.8185267857142856	0.5171875	0.17455357142857145	0.12678571428571428
326	163.0	0.8390625	0.5247767857142858	0.18058035714285714	0.1337053571428571
327	163.5	0.8656249999999999	0.5417410714285713	0.1977678571428571	0.12611607142857142
328	164.0	0.8609375	0.5441964285714285	0.1933035714285714	0.1234375
329	164.5	0.8319196428571429	0.5285714285714286	0.1881696428571429	0.11517857142857146
330	165.0	0.8591517857142857	0.5421875	0.20245535714285712	0.11450892857142861
331	165.5	0.8457589285714284	0.5428571428571429	0.18638392857142855	0.11651785714285712
332	166.0	0.8151785714285713	0.5122767857142858	0.18861607142857148	0.11428571428571428
333	166.5	0.8368303571428573	0.5325892857142859	0.1924107142857143	0.11183035714285713
334	167.0	0.8272321428571427	0.521205357142857	0.2046875	0.10133928571428572
335	167.5	0.7908482142857143	0.5046875	0.18705357142857143	0.09910714285714285
336	168.0	0.7948660714285715	0.5113839285714288	0.18236607142857136	0.10111607142857144
337	168.5	0.7828124999999999	0.4984375	0.1754464285714286	0.10892857142857142
338	169.0	0.786830357142857	0.49821428571428567	0.18973214285714285	0.09888392857142855
339	169.5	0.7334821428571429	0.47433035714285704	0.1750000000000001	0.08415178571428572
340	170.0	0.7314732142857143	0.4720982142857143	0.16651785714285716	0.09285714285714287
341	170.5	0.7127232142857143	0.46049107142857143	0.16808035714285718	0.0841517857142857
342	171.0	0.6738839285714284	0.43325892857142856	0.16428571428571423	0.0763392857142857
343	171.5	0.6658482142857143	0.43169642857142854	0.1658482142857143	0.06830357142857144
344	172.0	0.6462053571428571	0.41495535714285714	0.15915178571428573	0.0720982142857143
345	172.5	0.60625	0.3857142857142856	0.15066964285714285	0.0698660714285714
346	173.0	0.5658482142857144	0.3658482142857142	0.14174107142857145	0.05825892857142856
347	173.5	0.5468750000000002	0.35312500000000013	0.13482142857142856	0.05892857142857143
348	174.0	0.4984375000000002	0.3214285714285714	0.12477678571428572	0.05223214285714286
349	174.5	0.4604910714285714	0.29910714285714285	0.11250000000000007	0.04888392857142855
350	175.0	0.43080357142857134	0.2808035714285714	0.10200892857142856	0.04799107142857141
351	175.5	0.3883928571428572	0.2589285714285715	0.09375	0.035714285714285705
352	176.0	0.35736607142857135	0.24352678571428563	0.08236607142857141	0.03147321428571429
353	176.5	0.31160714285714286	0.20625	0.07209821428571428	0.03325892857142856
354	177.0	0.2645089285714286	0.17633928571428575	0.06093750000000002	0.027232142857142854
355	177.5	0.22611607142857135	0.15200892857142861	0.053125	0.020982142857142852
356	178.0	0.18035714285714285	0.11495535714285712	0.04754464285714285	0.017857142857142863
357	178.5	0.1292410714285714	0.08571428571428573	0.03058035714285714	0.012946428571428576
358	179.0	0.0785714285714286	0.05022321428571429	0.020535714285714286	0.007812499999999998
359	179.5	0.02053571428571429	0.013839285714285717	0.005580357142857141	0.0011160714285714285
