# Supplementary material for: Full-cycle device-scale simulations of memory materials with a tailored atomic-cluster-expansion potential
Source: Nat Commun. 2025 Sep 30;16:8688. doi: 10.1038/s41467-025-63732-4 (PMC12484596; doi:10.1038/s41467-025-63732-4)
Supplement: Supplementary file 4 — Source Data [file 41467_2025_63732_MOESM4_ESM.zip › Figure S7/Figure S7b - ADF/adf_gap_023_300K.csv]

	angle	total	Sb	Te
0	0.0	0.0	0.0	0.0
1	0.5	0.0	0.0	0.0
2	1.0	0.0	0.0	0.0
3	1.5	0.0	0.0	0.0
4	2.0	0.0	0.0	0.0
5	2.5	0.0	0.0	0.0
6	3.0	0.0	0.0	0.0
7	3.5	0.0	0.0	0.0
8	4.0	0.0	0.0	0.0
9	4.5	0.0	0.0	0.0
10	5.0	0.0	0.0	0.0
11	5.5	0.0	0.0	0.0
12	6.0	0.0	0.0	0.0
13	6.5	0.0	0.0	0.0
14	7.0	0.0	0.0	0.0
15	7.5	0.0	0.0	0.0
16	8.0	0.0	0.0	0.0
17	8.5	0.0	0.0	0.0
18	9.0	0.0	0.0	0.0
19	9.5	0.0	0.0	0.0
20	10.0	0.0	0.0	0.0
21	10.5	0.0	0.0	0.0
22	11.0	0.0	0.0	0.0
23	11.5	0.0	0.0	0.0
24	12.0	0.0	0.0	0.0
25	12.5	0.0	0.0	0.0
26	13.0	0.0	0.0	0.0
27	13.5	0.0	0.0	0.0
28	14.0	0.0	0.0	0.0
29	14.5	0.0	0.0	0.0
30	15.0	0.0	0.0	0.0
31	15.5	0.0	0.0	0.0
32	16.0	0.0	0.0	0.0
33	16.5	0.0	0.0	0.0
34	17.0	0.0	0.0	0.0
35	17.5	0.0	0.0	0.0
36	18.0	0.0	0.0	0.0
37	18.5	0.0	0.0	0.0
38	19.0	0.0	0.0	0.0
39	19.5	0.0	0.0	0.0
40	20.0	0.0	0.0	0.0
41	20.5	0.0	0.0	0.0
42	21.0	0.0	0.0	0.0
43	21.5	0.0	0.0	0.0
44	22.0	0.0	0.0	0.0
45	22.5	0.0	0.0	0.0
46	23.0	0.0	0.0	0.0
47	23.5	0.0	0.0	0.0
48	24.0	0.0	0.0	0.0
49	24.5	0.0	0.0	0.0
50	25.0	0.0	0.0	0.0
51	25.5	0.0	0.0	0.0
52	26.0	0.0	0.0	0.0
53	26.5	0.0	0.0	0.0
54	27.0	0.0	0.0	0.0
55	27.5	0.0	0.0	0.0
56	28.0	0.0	0.0	0.0
57	28.5	0.0	0.0	0.0
58	29.0	0.0	0.0	0.0
59	29.5	0.0	0.0	0.0
60	30.0	0.0	0.0	0.0
61	30.5	0.0	0.0	0.0
62	31.0	0.0	0.0	0.0
63	31.5	0.0	0.0	0.0
64	32.0	0.0	0.0	0.0
65	32.5	0.0	0.0	0.0
66	33.0	0.0	0.0	0.0
67	33.5	0.0	0.0	0.0
68	34.0	0.0	0.0	0.0
69	34.5	0.0	0.0	0.0
70	35.0	0.0	0.0	0.0
71	35.5	0.0	0.0	0.0
72	36.0	0.0	0.0	0.0
73	36.5	0.0	0.0	0.0
74	37.0	0.0	0.0	0.0
75	37.5	0.0	0.0	0.0
76	38.0	0.0	0.0	0.0
77	38.5	0.0	0.0	0.0
78	39.0	0.0	0.0	0.0
79	39.5	0.0	0.0	0.0
80	40.0	0.0	0.0	0.0
81	40.5	0.0	0.0	0.0
82	41.0	0.0	0.0	0.0
83	41.5	0.0	0.0	0.0
84	42.0	0.0	0.0	0.0
85	42.5	0.0	0.0	0.0
86	43.0	0.0	0.0	0.0
87	43.5	0.0	0.0	0.0
88	44.0	0.0	0.0	0.0
89	44.5	0.0	0.0	0.0
90	45.0	0.0	0.0	0.0
91	45.5	0.0	0.0	0.0
92	46.0	0.0	0.0	0.0
93	46.5	0.0	0.0	0.0
94	47.0	0.0	0.0	0.0
95	47.5	0.0	0.0	0.0
96	48.0	0.0	0.0	0.0
97	48.5	0.0	0.0	0.0
98	49.0	5e-05	5e-05	0.0
99	49.5	5e-05	5e-05	0.0
100	50.0	0.0001	0.0001	0.0
101	50.5	0.00025	0.00025	0.0
102	51.0	0.00045	0.0004	5e-05
103	51.5	0.00125	0.0007999999999999999	0.00045
104	52.0	0.0022500000000000007	0.0013500000000000003	0.0009000000000000001
105	52.5	0.004000000000000001	0.0025500000000000006	0.0014500000000000006
106	53.0	0.007650000000000005	0.004700000000000002	0.0029500000000000017
107	53.5	0.011499999999999996	0.006250000000000003	0.005250000000000002
108	54.0	0.01864999999999999	0.011200000000000003	0.007450000000000004
109	54.5	0.023299999999999977	0.012299999999999995	0.011000000000000001
110	55.0	0.029099999999999984	0.015149999999999995	0.013949999999999992
111	55.5	0.0371	0.01904999999999999	0.01804999999999998
112	56.0	0.04504999999999999	0.02329999999999999	0.021749999999999985
113	56.5	0.05069999999999997	0.026899999999999983	0.02379999999999998
114	57.0	0.05809999999999998	0.02969999999999998	0.02839999999999998
115	57.5	0.06669999999999997	0.03559999999999998	0.031099999999999975
116	58.0	0.07339999999999997	0.041899999999999986	0.031499999999999986
117	58.5	0.07525	0.041749999999999995	0.03349999999999997
118	59.0	0.08209999999999998	0.04544999999999998	0.03664999999999998
119	59.5	0.09010000000000003	0.0509	0.039199999999999964
120	60.0	0.09565000000000005	0.05844999999999998	0.03719999999999999
121	60.5	0.09844999999999998	0.060200000000000024	0.03824999999999999
122	61.0	0.10275000000000001	0.06114999999999997	0.04159999999999999
123	61.5	0.10720000000000002	0.06745000000000002	0.03974999999999999
124	62.0	0.11499999999999996	0.0744	0.040599999999999976
125	62.5	0.12450000000000003	0.08304999999999998	0.04144999999999998
126	63.0	0.1271	0.08575	0.04134999999999998
127	63.5	0.14075	0.09534999999999999	0.0454
128	64.0	0.14515000000000003	0.10054999999999997	0.044599999999999994
129	64.5	0.15575000000000008	0.11080000000000002	0.044950000000000004
130	65.0	0.17030000000000003	0.12115000000000004	0.04915000000000002
131	65.5	0.18654999999999997	0.13360000000000005	0.05294999999999997
132	66.0	0.19404999999999997	0.13909999999999997	0.054949999999999985
133	66.5	0.21965000000000004	0.15860000000000002	0.061049999999999986
134	67.0	0.24655000000000002	0.18169999999999992	0.06484999999999999
135	67.5	0.26554999999999995	0.19809999999999992	0.06744999999999998
136	68.0	0.2984499999999998	0.22069999999999992	0.07775
137	68.5	0.33275000000000005	0.24729999999999994	0.08545
138	69.0	0.37195	0.27770000000000006	0.09424999999999999
139	69.5	0.42469999999999986	0.3097499999999999	0.11495000000000001
140	70.0	0.48004999999999975	0.35015000000000013	0.12990000000000004
141	70.5	0.5387500000000001	0.3944500000000003	0.14429999999999996
142	71.0	0.6298500000000001	0.4502000000000001	0.17965
143	71.5	0.6912	0.49169999999999997	0.19949999999999998
144	72.0	0.7977999999999997	0.5572500000000002	0.24054999999999993
145	72.5	0.9063499999999998	0.6245	0.28185
146	73.0	1.0407499999999998	0.7011999999999997	0.33954999999999996
147	73.5	1.1979	0.7900000000000003	0.40789999999999993
148	74.0	1.3614000000000002	0.8878000000000003	0.4735999999999999
149	74.5	1.5372500000000004	0.9878000000000007	0.54945
150	75.0	1.75955	1.1184500000000002	0.6411
151	75.5	1.9718	1.2407500000000005	0.7310500000000001
152	76.0	2.2420499999999994	1.3947	0.84735
153	76.5	2.532549999999999	1.559599999999999	0.9729499999999999
154	77.0	2.8215000000000017	1.710799999999999	1.1107
155	77.5	3.1450999999999993	1.9171000000000005	1.2279999999999998
156	78.0	3.4945500000000003	2.1267499999999995	1.3678000000000003
157	78.5	3.8798499999999994	2.3594999999999997	1.5203499999999999
158	79.0	4.26465	2.5828	1.6818499999999998
159	79.5	4.705050000000001	2.8646	1.84045
160	80.0	5.1651	3.146000000000001	2.019099999999999
161	80.5	5.612649999999998	3.436049999999999	2.1766
162	81.0	6.107700000000001	3.7472500000000024	2.360449999999999
163	81.5	6.58975	4.056949999999999	2.5328000000000004
164	82.0	7.102150000000002	4.360199999999999	2.7419500000000006
165	82.5	7.666000000000002	4.740300000000001	2.9257
166	83.0	8.182549999999999	5.05825	3.124299999999999
167	83.5	8.719499999999998	5.426699999999999	3.2927999999999993
168	84.0	9.264149999999999	5.787349999999999	3.4768000000000026
169	84.5	9.7918	6.119300000000001	3.6725000000000017
170	85.0	10.317300000000003	6.465549999999997	3.8517499999999996
171	85.5	10.8082	6.809	3.999200000000002
172	86.0	11.285500000000004	7.145699999999997	4.139800000000001
173	86.5	11.700600000000007	7.4126	4.2879999999999985
174	87.0	12.073199999999996	7.670799999999999	4.4024
175	87.5	12.360050000000003	7.914049999999999	4.445999999999999
176	88.0	12.61355	8.08345	4.530099999999999
177	88.5	12.760649999999993	8.2097	4.55095
178	89.0	12.959800000000008	8.3611	4.598700000000001
179	89.5	12.977849999999997	8.448200000000003	4.529650000000001
180	90.0	12.961900000000005	8.459399999999995	4.502500000000001
181	90.5	12.924150000000006	8.508499999999996	4.41565
182	91.0	12.827750000000002	8.477300000000003	4.35045
183	91.5	12.647649999999997	8.396149999999999	4.251500000000002
184	92.0	12.377550000000001	8.251000000000001	4.126550000000001
185	92.5	12.175	8.147000000000002	4.028000000000001
186	93.0	11.7668	7.877399999999994	3.8893999999999993
187	93.5	11.452699999999998	7.719700000000001	3.7330000000000005
188	94.0	11.070349999999996	7.501149999999999	3.5691999999999973
189	94.5	10.599	7.186750000000002	3.4122500000000007
190	95.0	10.211149999999998	6.961200000000002	3.24995
191	95.5	9.737150000000003	6.6437	3.0934500000000016
192	96.0	9.310849999999999	6.363149999999997	2.9476999999999998
193	96.5	8.851750000000003	6.028299999999999	2.8234500000000002
194	97.0	8.452350000000001	5.76115	2.6911999999999994
195	97.5	7.959749999999996	5.424050000000001	2.5356999999999994
196	98.0	7.593299999999998	5.17105	2.422250000000001
197	98.5	7.190650000000001	4.881150000000002	2.3094999999999994
198	99.0	6.819000000000002	4.6106	2.2084
199	99.5	6.441300000000004	4.347349999999999	2.093949999999999
200	100.0	6.0498	4.080549999999998	1.9692499999999997
201	100.5	5.7097500000000005	3.8015499999999975	1.9081999999999997
202	101.0	5.371699999999999	3.5552000000000006	1.8164999999999996
203	101.5	5.027699999999999	3.316250000000001	1.7114500000000004
204	102.0	4.738050000000001	3.0905000000000005	1.6475499999999994
205	102.5	4.4456999999999995	2.8682000000000003	1.5774999999999992
206	103.0	4.195850000000002	2.6720500000000005	1.5238
207	103.5	3.9333000000000005	2.4724500000000003	1.4608499999999993
208	104.0	3.699450000000003	2.2873	1.4121500000000002
209	104.5	3.470800000000001	2.12355	1.3472499999999996
210	105.0	3.269200000000002	1.975750000000001	1.2934500000000002
211	105.5	3.0729	1.8281499999999997	1.24475
212	106.0	2.908550000000001	1.6881499999999992	1.2203999999999997
213	106.5	2.7365999999999997	1.5755499999999998	1.1610499999999997
214	107.0	2.588050000000001	1.4521000000000002	1.1359499999999993
215	107.5	2.43445	1.3327000000000007	1.1017500000000005
216	108.0	2.275499999999999	1.2356500000000004	1.0398500000000002
217	108.5	2.1663499999999987	1.1465500000000004	1.0197999999999998
218	109.0	2.0507000000000004	1.0667000000000002	0.9839999999999993
219	109.5	1.9029500000000004	0.9653000000000002	0.9376500000000001
220	110.0	1.8039	0.8929499999999999	0.91095
221	110.5	1.7050000000000003	0.8208000000000001	0.8842
222	111.0	1.61175	0.7667	0.8450499999999996
223	111.5	1.5128999999999997	0.6839499999999998	0.8289500000000003
224	112.0	1.4430000000000005	0.6496000000000002	0.7934000000000004
225	112.5	1.3522999999999998	0.5967500000000001	0.7555499999999996
226	113.0	1.2956500000000002	0.5611	0.7345499999999998
227	113.5	1.2140999999999997	0.50815	0.7059499999999999
228	114.0	1.1644499999999995	0.4719499999999999	0.6925
229	114.5	1.1089999999999995	0.4433500000000003	0.6656500000000004
230	115.0	1.04835	0.4176999999999999	0.6306499999999998
231	115.5	1.0100500000000001	0.3874999999999998	0.62255
232	116.0	0.9675499999999998	0.36135	0.6061999999999997
233	116.5	0.9148	0.34020000000000006	0.5745999999999999
234	117.0	0.8724499999999996	0.30710000000000015	0.5653499999999998
235	117.5	0.8343	0.29025	0.5440499999999997
236	118.0	0.8075000000000003	0.27059999999999995	0.5369000000000002
237	118.5	0.7755999999999998	0.26324999999999993	0.5123500000000002
238	119.0	0.7269500000000001	0.24095000000000005	0.48600000000000015
239	119.5	0.7025000000000001	0.23600000000000004	0.46649999999999997
240	120.0	0.6685	0.2159500000000001	0.4525500000000001
241	120.5	0.6503499999999999	0.20609999999999995	0.44424999999999976
242	121.0	0.6185	0.19200000000000006	0.4264999999999998
243	121.5	0.6046000000000001	0.18514999999999998	0.4194500000000001
244	122.0	0.5757000000000001	0.17385000000000006	0.40185000000000015
245	122.5	0.5514000000000002	0.16814999999999997	0.38324999999999987
246	123.0	0.5305000000000002	0.15764999999999996	0.37285
247	123.5	0.5330999999999998	0.15780000000000005	0.3753
248	124.0	0.5117999999999999	0.15295	0.35884999999999984
249	124.5	0.49935	0.1463	0.3530499999999999
250	125.0	0.4817499999999999	0.14159999999999998	0.34014999999999995
251	125.5	0.46974999999999995	0.13614999999999994	0.33360000000000006
252	126.0	0.4478500000000001	0.13135	0.3165
253	126.5	0.44409999999999994	0.12985000000000002	0.31425000000000003
254	127.0	0.43975000000000014	0.1292	0.31054999999999994
255	127.5	0.41769999999999996	0.12385	0.29385
256	128.0	0.4111000000000001	0.12075000000000002	0.29035000000000005
257	128.5	0.4025	0.11654999999999999	0.28595000000000015
258	129.0	0.38070000000000015	0.10855000000000002	0.27214999999999995
259	129.5	0.3891500000000001	0.11789999999999995	0.27125
260	130.0	0.37479999999999997	0.11339999999999996	0.2614
261	130.5	0.3675499999999999	0.11165000000000001	0.2559000000000001
262	131.0	0.36795000000000017	0.11205	0.25589999999999985
263	131.5	0.355	0.11114999999999998	0.24384999999999998
264	132.0	0.3484000000000001	0.1072	0.24120000000000005
265	132.5	0.3440999999999999	0.10830000000000004	0.23579999999999995
266	133.0	0.34074999999999994	0.10635000000000001	0.23439999999999997
267	133.5	0.33510000000000006	0.10120000000000004	0.23389999999999986
268	134.0	0.3288000000000001	0.10980000000000002	0.21900000000000014
269	134.5	0.3223500000000001	0.10319999999999999	0.21914999999999998
270	135.0	0.31429999999999997	0.1007	0.21359999999999998
271	135.5	0.31384999999999996	0.10105000000000004	0.21279999999999982
272	136.0	0.31435	0.10670000000000002	0.20764999999999997
273	136.5	0.31160000000000004	0.10334999999999997	0.20824999999999994
274	137.0	0.3057499999999999	0.1057	0.20004999999999992
275	137.5	0.31314999999999993	0.10789999999999997	0.20525000000000004
276	138.0	0.30530000000000007	0.11494999999999994	0.19035000000000005
277	138.5	0.31359999999999993	0.1189	0.19469999999999998
278	139.0	0.31134999999999996	0.1155	0.19584999999999997
279	139.5	0.30685	0.11665	0.19019999999999995
280	140.0	0.30835	0.12645	0.1819
281	140.5	0.31814999999999993	0.13465	0.18350000000000002
282	141.0	0.31089999999999995	0.1315	0.1794000000000001
283	141.5	0.31009999999999993	0.13169999999999996	0.17840000000000006
284	142.0	0.32109999999999994	0.14260000000000006	0.1785
285	142.5	0.3227999999999999	0.14755	0.17524999999999996
286	143.0	0.3220499999999999	0.15375	0.16829999999999995
287	143.5	0.33289999999999986	0.1594	0.1735000000000001
288	144.0	0.3361	0.16480000000000003	0.1712999999999999
289	144.5	0.3402500000000002	0.17310000000000006	0.16714999999999994
290	145.0	0.35105000000000003	0.18405000000000002	0.16700000000000004
291	145.5	0.36230000000000007	0.19424999999999987	0.16804999999999995
292	146.0	0.36710000000000015	0.20675000000000002	0.16035000000000005
293	146.5	0.36555000000000004	0.2118500000000001	0.1537
294	147.0	0.3945500000000001	0.23640000000000005	0.15814999999999999
295	147.5	0.40190000000000003	0.24789999999999998	0.154
296	148.0	0.412	0.2558	0.15620000000000006
297	148.5	0.4186500000000001	0.2674000000000001	0.15125
298	149.0	0.43550000000000016	0.2811	0.15439999999999995
299	149.5	0.45544999999999985	0.3041500000000001	0.15130000000000002
300	150.0	0.47514999999999985	0.32724999999999993	0.1479
301	150.5	0.49495	0.3456000000000001	0.14934999999999998
302	151.0	0.5186499999999998	0.3707499999999999	0.14790000000000003
303	151.5	0.5315000000000001	0.3915499999999997	0.13995000000000002
304	152.0	0.5653500000000001	0.41934999999999983	0.14599999999999996
305	152.5	0.58995	0.44405	0.1459
306	153.0	0.6163500000000001	0.47285000000000005	0.1435
307	153.5	0.63385	0.4905999999999999	0.14324999999999993
308	154.0	0.6702499999999999	0.52225	0.14800000000000002
309	154.5	0.7032000000000003	0.5554000000000001	0.14779999999999993
310	155.0	0.7278000000000001	0.5774999999999999	0.1503
311	155.5	0.7668999999999998	0.6208499999999998	0.14604999999999999
312	156.0	0.7997000000000003	0.6530000000000001	0.14670000000000008
313	156.5	0.83565	0.6897000000000003	0.14594999999999994
314	157.0	0.8737499999999996	0.7257000000000002	0.14805
315	157.5	0.9010000000000002	0.75395	0.14704999999999996
316	158.0	0.9378000000000003	0.7955499999999998	0.14224999999999996
317	158.5	0.9766999999999999	0.8328500000000001	0.14385
318	159.0	1.0158999999999998	0.8665999999999999	0.1493
319	159.5	1.0665	0.9166500000000001	0.14984999999999998
320	160.0	1.0954500000000005	0.9462000000000004	0.14925
321	160.5	1.1351999999999998	0.9822999999999997	0.15290000000000004
322	161.0	1.1652	1.0144	0.15080000000000002
323	161.5	1.2150499999999997	1.06185	0.15320000000000003
324	162.0	1.2694999999999999	1.1118499999999998	0.15765
325	162.5	1.3118499999999995	1.1528	0.15904999999999997
326	163.0	1.3464	1.18905	0.15735000000000002
327	163.5	1.3909000000000002	1.2306999999999997	0.16020000000000004
328	164.0	1.39735	1.2442499999999999	0.15310000000000004
329	164.5	1.43865	1.2748999999999997	0.1637499999999999
330	165.0	1.4682999999999995	1.3079999999999998	0.1603
331	165.5	1.4998999999999998	1.3393000000000002	0.16060000000000002
332	166.0	1.4974	1.3404999999999998	0.15689999999999998
333	166.5	1.5253999999999999	1.3710999999999998	0.15429999999999996
334	167.0	1.5237499999999997	1.3687000000000007	0.15505
335	167.5	1.5321999999999998	1.3811999999999998	0.15099999999999997
336	168.0	1.5383499999999999	1.3801999999999999	0.15815
337	168.5	1.5070999999999992	1.3607500000000001	0.14635000000000004
338	169.0	1.5002999999999995	1.3543	0.14600000000000005
339	169.5	1.4962499999999996	1.3527999999999998	0.14345
340	170.0	1.4839999999999998	1.34435	0.13964999999999997
341	170.5	1.4441999999999995	1.3103499999999997	0.13385000000000005
342	171.0	1.4311500000000004	1.2981499999999997	0.13300000000000003
343	171.5	1.37445	1.245	0.12945
344	172.0	1.3274500000000007	1.2024	0.12505000000000002
345	172.5	1.2770500000000002	1.1588999999999996	0.11815000000000005
346	173.0	1.2338500000000001	1.1189500000000001	0.1149
347	173.5	1.1664500000000004	1.0606500000000005	0.10579999999999998
348	174.0	1.0906	0.9930500000000003	0.09754999999999998
349	174.5	1.0132499999999998	0.9209	0.09235000000000003
350	175.0	0.9388999999999998	0.8554	0.08350000000000003
351	175.5	0.8528000000000001	0.7756000000000001	0.07720000000000002
352	176.0	0.7736500000000004	0.7021000000000001	0.07155000000000003
353	176.5	0.6807499999999999	0.6240499999999998	0.05670000000000001
354	177.0	0.5755500000000001	0.5233499999999998	0.05219999999999997
355	177.5	0.46914999999999984	0.42765000000000014	0.041499999999999995
356	178.0	0.3778499999999998	0.34525	0.03259999999999998
357	178.5	0.278	0.251	0.026999999999999982
358	179.0	0.15989999999999996	0.14635000000000004	0.013549999999999998
359	179.5	0.05124999999999998	0.047499999999999994	0.003750000000000002
