# Supplementary material for: Full-cycle device-scale simulations of memory materials with a tailored atomic-cluster-expansion potential
Source: Nat Commun. 2025 Sep 30;16:8688. doi: 10.1038/s41467-025-63732-4 (PMC12484596; doi:10.1038/s41467-025-63732-4)
Supplement: Supplementary file 4 — Source Data [file 41467_2025_63732_MOESM4_ESM.zip › Figure S7/Figure S7b - ADF/adf_gap_101_300K.csv]

	angle	total	Ge	Te
0	0.0	0.0	0.0	0.0
1	0.5	0.0	0.0	0.0
2	1.0	0.0	0.0	0.0
3	1.5	0.0	0.0	0.0
4	2.0	0.0	0.0	0.0
5	2.5	0.0	0.0	0.0
6	3.0	0.0	0.0	0.0
7	3.5	0.0	0.0	0.0
8	4.0	0.0	0.0	0.0
9	4.5	0.0	0.0	0.0
10	5.0	0.0	0.0	0.0
11	5.5	0.0	0.0	0.0
12	6.0	0.0	0.0	0.0
13	6.5	0.0	0.0	0.0
14	7.0	0.0	0.0	0.0
15	7.5	0.0	0.0	0.0
16	8.0	0.0	0.0	0.0
17	8.5	0.0	0.0	0.0
18	9.0	0.0	0.0	0.0
19	9.5	0.0	0.0	0.0
20	10.0	0.0	0.0	0.0
21	10.5	0.0	0.0	0.0
22	11.0	0.0	0.0	0.0
23	11.5	0.0	0.0	0.0
24	12.0	0.0	0.0	0.0
25	12.5	0.0	0.0	0.0
26	13.0	0.0	0.0	0.0
27	13.5	0.0	0.0	0.0
28	14.0	0.0	0.0	0.0
29	14.5	0.0	0.0	0.0
30	15.0	0.0	0.0	0.0
31	15.5	0.0	0.0	0.0
32	16.0	0.0	0.0	0.0
33	16.5	0.0	0.0	0.0
34	17.0	0.0	0.0	0.0
35	17.5	0.0	0.0	0.0
36	18.0	0.0	0.0	0.0
37	18.5	0.0	0.0	0.0
38	19.0	0.0	0.0	0.0
39	19.5	0.0	0.0	0.0
40	20.0	0.0	0.0	0.0
41	20.5	0.0	0.0	0.0
42	21.0	0.0	0.0	0.0
43	21.5	0.0	0.0	0.0
44	22.0	0.0	0.0	0.0
45	22.5	0.0	0.0	0.0
46	23.0	0.0	0.0	0.0
47	23.5	0.0	0.0	0.0
48	24.0	0.0	0.0	0.0
49	24.5	0.0	0.0	0.0
50	25.0	0.0	0.0	0.0
51	25.5	0.0	0.0	0.0
52	26.0	0.0	0.0	0.0
53	26.5	0.0	0.0	0.0
54	27.0	0.0	0.0	0.0
55	27.5	0.0	0.0	0.0
56	28.0	0.0	0.0	0.0
57	28.5	0.0	0.0	0.0
58	29.0	0.0	0.0	0.0
59	29.5	0.0	0.0	0.0
60	30.0	0.0	0.0	0.0
61	30.5	0.0	0.0	0.0
62	31.0	0.0	0.0	0.0
63	31.5	0.0	0.0	0.0
64	32.0	0.0	0.0	0.0
65	32.5	0.0	0.0	0.0
66	33.0	0.0	0.0	0.0
67	33.5	0.0	0.0	0.0
68	34.0	0.0	0.0	0.0
69	34.5	0.0	0.0	0.0
70	35.0	0.0	0.0	0.0
71	35.5	0.0	0.0	0.0
72	36.0	0.0	0.0	0.0
73	36.5	0.0	0.0	0.0
74	37.0	0.0	0.0	0.0
75	37.5	0.0	0.0	0.0
76	38.0	0.0	0.0	0.0
77	38.5	0.0	0.0	0.0
78	39.0	0.0	0.0	0.0
79	39.5	0.0	0.0	0.0
80	40.0	0.0	0.0	0.0
81	40.5	0.0	0.0	0.0
82	41.0	0.0	0.0	0.0
83	41.5	0.0	0.0	0.0
84	42.0	0.0	0.0	0.0
85	42.5	0.0	0.0	0.0
86	43.0	0.0	0.0	0.0
87	43.5	0.0	0.0	0.0
88	44.0	0.0	0.0	0.0
89	44.5	0.0	0.0	0.0
90	45.0	0.0001	0.0	0.0001
91	45.5	5e-05	0.0	5e-05
92	46.0	0.0001	0.0	0.0001
93	46.5	0.00095	0.0	0.00095
94	47.0	0.0019	5e-05	0.00185
95	47.5	0.0032500000000000007	5e-05	0.0032000000000000006
96	48.0	0.004800000000000002	5e-05	0.004750000000000002
97	48.5	0.009250000000000006	0.00035000000000000005	0.008900000000000005
98	49.0	0.014549999999999997	0.0008000000000000001	0.01375
99	49.5	0.02139999999999999	0.0014000000000000002	0.019999999999999997
100	50.0	0.029599999999999994	0.0033000000000000013	0.026300000000000004
101	50.5	0.03925	0.005400000000000003	0.033849999999999984
102	51.0	0.051799999999999964	0.0109	0.04089999999999998
103	51.5	0.06535000000000002	0.01749999999999999	0.04784999999999999
104	52.0	0.08350000000000003	0.026799999999999987	0.05670000000000001
105	52.5	0.10369999999999996	0.04024999999999998	0.06345000000000002
106	53.0	0.1349	0.060699999999999976	0.0742
107	53.5	0.1603	0.0781	0.08220000000000004
108	54.0	0.1824	0.09200000000000003	0.09040000000000006
109	54.5	0.21035000000000006	0.11625	0.09409999999999999
110	55.0	0.2366	0.13815000000000002	0.09845000000000001
111	55.5	0.26115	0.15835	0.10280000000000002
112	56.0	0.2886000000000001	0.1806	0.10799999999999998
113	56.5	0.31244999999999995	0.19809999999999994	0.11435
114	57.0	0.3233499999999999	0.20229999999999998	0.12104999999999994
115	57.5	0.35460000000000014	0.22935	0.12525000000000008
116	58.0	0.36870000000000014	0.24064999999999984	0.12805000000000005
117	58.5	0.3831499999999999	0.24960000000000004	0.13354999999999995
118	59.0	0.39544999999999997	0.258	0.13745
119	59.5	0.40730000000000005	0.26955000000000007	0.13775000000000007
120	60.0	0.4182499999999999	0.27380000000000004	0.14445000000000008
121	60.5	0.4202499999999999	0.2741	0.14615000000000003
122	61.0	0.42785000000000006	0.2792	0.14865
123	61.5	0.4382500000000001	0.27364999999999995	0.16459999999999997
124	62.0	0.45325000000000015	0.2812	0.17204999999999995
125	62.5	0.4782000000000001	0.28465	0.19354999999999997
126	63.0	0.50395	0.29625	0.20770000000000002
127	63.5	0.5208999999999999	0.2968000000000002	0.2241
128	64.0	0.5487999999999997	0.30149999999999993	0.24729999999999996
129	64.5	0.5819499999999997	0.30590000000000006	0.27605000000000013
130	65.0	0.6204000000000002	0.32080000000000003	0.29960000000000003
131	65.5	0.6659499999999998	0.32754999999999995	0.3384000000000001
132	66.0	0.7375500000000001	0.3422	0.3953499999999998
133	66.5	0.79825	0.35980000000000006	0.43845000000000006
134	67.0	0.8726000000000004	0.3685499999999999	0.5040499999999997
135	67.5	0.9653999999999999	0.39774999999999977	0.5676500000000001
136	68.0	1.0381	0.40435000000000004	0.6337499999999998
137	68.5	1.16745	0.4364000000000001	0.7310499999999998
138	69.0	1.3053500000000002	0.4705	0.8348500000000001
139	69.5	1.4121999999999997	0.48485000000000006	0.9273500000000005
140	70.0	1.5840000000000005	0.5276000000000003	1.0564000000000002
141	70.5	1.75405	0.56535	1.1887000000000005
142	71.0	1.9292500000000004	0.6072	1.32205
143	71.5	2.1426999999999996	0.6691500000000004	1.4735499999999997
144	72.0	2.3292999999999995	0.71155	1.6177500000000002
145	72.5	2.5907999999999998	0.7838000000000003	1.8069999999999993
146	73.0	2.855150000000001	0.8594999999999999	1.9956499999999997
147	73.5	3.10835	0.92775	2.1806000000000005
148	74.0	3.38215	1.0153	2.366850000000001
149	74.5	3.6830000000000007	1.1219499999999996	2.5610500000000003
150	75.0	3.994199999999999	1.2095	2.7846999999999995
151	75.5	4.35125	1.32735	3.0239000000000003
152	76.0	4.715250000000001	1.4918500000000001	3.2234000000000003
153	76.5	5.078550000000002	1.6206	3.4579500000000003
154	77.0	5.4744	1.79375	3.6806500000000018
155	77.5	5.846500000000003	1.9479499999999998	3.898549999999999
156	78.0	6.316449999999998	2.1452	4.1712500000000015
157	78.5	6.782100000000001	2.3586000000000005	4.423500000000001
158	79.0	7.219400000000003	2.5878499999999995	4.631550000000002
159	79.5	7.673199999999996	2.836499999999999	4.8367
160	80.0	8.210050000000003	3.1138000000000012	5.096250000000001
161	80.5	8.655149999999997	3.3992499999999994	5.2559000000000005
162	81.0	9.184	3.7076999999999987	5.4763
163	81.5	9.656849999999997	4.01235	5.644500000000002
164	82.0	10.192800000000004	4.391800000000002	5.800999999999999
165	82.5	10.626499999999998	4.70465	5.921850000000001
166	83.0	11.116150000000003	5.056400000000002	6.059750000000001
167	83.5	11.5975	5.46035	6.137150000000004
168	84.0	12.03585	5.8634	6.172449999999998
169	84.5	12.424599999999998	6.207050000000001	6.217549999999999
170	85.0	12.851650000000001	6.656700000000001	6.194949999999998
171	85.5	13.2764	7.046800000000002	6.229600000000001
172	86.0	13.62894999999999	7.438849999999999	6.1901
173	86.5	13.964999999999996	7.833600000000001	6.131399999999997
174	87.0	14.2997	8.2189	6.080800000000002
175	87.5	14.596650000000004	8.64175	5.9549
176	88.0	14.87700000000001	9.001900000000001	5.875100000000001
177	88.5	15.157049999999993	9.365699999999999	5.791350000000001
178	89.0	15.33369999999999	9.687400000000002	5.646299999999999
179	89.5	15.502549999999996	10.003499999999999	5.49905
180	90.0	15.644050000000004	10.263799999999996	5.380250000000002
181	90.5	15.757199999999997	10.48615	5.2710500000000025
182	91.0	15.762250000000009	10.695349999999998	5.0669
183	91.5	15.83899999999999	10.885350000000006	4.95365
184	92.0	15.760900000000001	10.983250000000004	4.7776499999999995
185	92.5	15.74305	11.078400000000002	4.664650000000001
186	93.0	15.647300000000005	11.098149999999997	4.549149999999997
187	93.5	15.617799999999995	11.189199999999998	4.4286
188	94.0	15.351400000000007	11.069450000000002	4.281949999999999
189	94.5	15.149200000000002	11.006400000000001	4.142800000000001
190	95.0	14.901799999999998	10.870000000000003	4.031799999999999
191	95.5	14.695750000000002	10.751449999999993	3.9442999999999997
192	96.0	14.351849999999999	10.534050000000002	3.8178
193	96.5	14.105600000000004	10.398349999999995	3.707250000000002
194	97.0	13.838000000000001	10.200550000000003	3.637449999999999
195	97.5	13.438999999999998	9.9142	3.5247999999999995
196	98.0	13.088900000000006	9.674999999999997	3.413900000000001
197	98.5	12.7937	9.437300000000002	3.356400000000002
198	99.0	12.403399999999998	9.136400000000002	3.2670000000000003
199	99.5	12.036650000000007	8.85435	3.1823000000000015
200	100.0	11.648249999999996	8.54015	3.1081000000000008
201	100.5	11.270149999999996	8.242300000000004	3.0278500000000004
202	101.0	10.89195	7.932800000000002	2.95915
203	101.5	10.438649999999997	7.5681499999999975	2.8704999999999994
204	102.0	10.124099999999995	7.3052	2.8188999999999993
205	102.5	9.721950000000003	6.958550000000002	2.7634000000000007
206	103.0	9.33245	6.646849999999998	2.6856
207	103.5	8.999599999999996	6.384849999999999	2.6147500000000004
208	104.0	8.64825	6.101750000000003	2.5465000000000004
209	104.5	8.337250000000001	5.852399999999998	2.484850000000001
210	105.0	8.028599999999999	5.5939	2.4347
211	105.5	7.686800000000001	5.326449999999999	2.3603499999999995
212	106.0	7.415200000000001	5.1201000000000025	2.2951
213	106.5	7.1272500000000045	4.8812	2.2460500000000003
214	107.0	6.831300000000003	4.63995	2.1913500000000004
215	107.5	6.591100000000003	4.44685	2.144250000000001
216	108.0	6.325699999999997	4.241249999999998	2.0844500000000004
217	108.5	6.0631	4.049500000000001	2.0136
218	109.0	5.837099999999998	3.8603999999999985	1.9766999999999997
219	109.5	5.581849999999999	3.686199999999999	1.8956500000000014
220	110.0	5.343499999999998	3.5033	1.8402000000000007
221	110.5	5.18005	3.37525	1.8048000000000004
222	111.0	5.0081999999999995	3.236400000000002	1.7717999999999996
223	111.5	4.781249999999998	3.0702000000000003	1.7110499999999995
224	112.0	4.624600000000001	2.95415	1.6704499999999998
225	112.5	4.452499999999998	2.832749999999999	1.6197500000000005
226	113.0	4.2867500000000005	2.7165499999999994	1.5702
227	113.5	4.162900000000003	2.6340999999999997	1.5288000000000002
228	114.0	3.996050000000001	2.5061999999999998	1.4898500000000003
229	114.5	3.873000000000001	2.4307499999999997	1.4422499999999996
230	115.0	3.7583500000000014	2.345450000000001	1.4128999999999998
231	115.5	3.615050000000001	2.248700000000001	1.36635
232	116.0	3.4985000000000004	2.1628	1.3356999999999997
233	116.5	3.4021500000000007	2.0867999999999998	1.3153499999999994
234	117.0	3.3072000000000004	2.042	1.2652000000000003
235	117.5	3.1961500000000007	1.9723999999999993	1.22375
236	118.0	3.103700000000001	1.9054499999999999	1.19825
237	118.5	3.00125	1.8415000000000008	1.1597500000000003
238	119.0	2.90955	1.7771499999999998	1.1323999999999999
239	119.5	2.8242000000000003	1.7251500000000006	1.0990499999999996
240	120.0	2.7491499999999998	1.6573499999999997	1.0917999999999999
241	120.5	2.6933	1.6302	1.0631000000000002
242	121.0	2.6078	1.5654000000000001	1.0424000000000004
243	121.5	2.5362999999999998	1.51535	1.02095
244	122.0	2.487699999999999	1.4822499999999996	1.00545
245	122.5	2.406100000000001	1.435	0.9711000000000005
246	123.0	2.3641499999999995	1.3971500000000006	0.9669999999999997
247	123.5	2.3211	1.3630499999999999	0.9580500000000001
248	124.0	2.2322499999999987	1.311500000000001	0.9207499999999998
249	124.5	2.1742999999999992	1.2697499999999997	0.9045500000000005
250	125.0	2.1407499999999993	1.2491	0.8916499999999999
251	125.5	2.1027500000000003	1.2151500000000004	0.8876
252	126.0	2.0446999999999997	1.1824499999999996	0.8622499999999995
253	126.5	1.9972500000000004	1.14425	0.8530000000000002
254	127.0	1.9785000000000006	1.1255999999999997	0.8529000000000002
255	127.5	1.9329000000000014	1.0929	0.8400000000000002
256	128.0	1.8746500000000004	1.0623	0.81235
257	128.5	1.8441500000000002	1.0312	0.8129500000000002
258	129.0	1.7976499999999993	1.0017000000000005	0.7959500000000003
259	129.5	1.7737999999999994	0.9842999999999997	0.7895000000000002
260	130.0	1.7388999999999997	0.9521999999999997	0.7867000000000002
261	130.5	1.7040999999999997	0.9257999999999997	0.7782999999999997
262	131.0	1.6617000000000002	0.9100500000000004	0.7516500000000005
263	131.5	1.6382999999999999	0.8856499999999999	0.7526500000000002
264	132.0	1.6188500000000001	0.8708499999999998	0.7479999999999997
265	132.5	1.58935	0.8500499999999999	0.7393000000000001
266	133.0	1.5754499999999996	0.8409	0.7345500000000001
267	133.5	1.552100000000001	0.8253000000000003	0.7267999999999998
268	134.0	1.51305	0.8030499999999999	0.7099999999999999
269	134.5	1.50865	0.8053500000000001	0.7032999999999998
270	135.0	1.4742999999999993	0.7778500000000003	0.6964500000000003
271	135.5	1.4649000000000008	0.7707999999999999	0.6941000000000002
272	136.0	1.4694000000000003	0.7701500000000001	0.6992499999999999
273	136.5	1.441449999999999	0.7485500000000002	0.6929000000000002
274	137.0	1.4204499999999998	0.7461000000000001	0.6743499999999999
275	137.5	1.4187	0.7485	0.6702000000000001
276	138.0	1.3893000000000004	0.7324000000000005	0.6568999999999999
277	138.5	1.37615	0.7286	0.64755
278	139.0	1.38485	0.7360499999999999	0.6488
279	139.5	1.3712999999999997	0.7201500000000002	0.6511499999999998
280	140.0	1.3732	0.7349000000000002	0.6383000000000001
281	140.5	1.3926499999999995	0.7462000000000001	0.6464500000000001
282	141.0	1.3606999999999996	0.7340500000000003	0.6266500000000003
283	141.5	1.3527	0.7353500000000001	0.61735
284	142.0	1.3516	0.7391500000000002	0.6124500000000003
285	142.5	1.36335	0.74635	0.6170000000000002
286	143.0	1.3691500000000005	0.74795	0.6212000000000001
287	143.5	1.3799999999999988	0.7587	0.6213000000000001
288	144.0	1.35665	0.7575500000000005	0.5991000000000001
289	144.5	1.3691999999999995	0.7711499999999997	0.59805
290	145.0	1.3650999999999995	0.7683000000000001	0.5968
291	145.5	1.37585	0.7893500000000004	0.5864999999999999
292	146.0	1.3789499999999995	0.7925000000000004	0.58645
293	146.5	1.4055000000000002	0.8170999999999998	0.5884000000000001
294	147.0	1.4052	0.8159500000000002	0.5892499999999999
295	147.5	1.4050000000000002	0.8247	0.5803
296	148.0	1.4253000000000002	0.8531999999999997	0.5721
297	148.5	1.4383999999999995	0.8626999999999999	0.5757000000000001
298	149.0	1.4610000000000003	0.8816000000000003	0.5794
299	149.5	1.4596499999999994	0.8976	0.5620499999999998
300	150.0	1.4666000000000003	0.9059	0.5607000000000002
301	150.5	1.482400000000001	0.9334499999999997	0.5489499999999999
302	151.0	1.4823000000000002	0.9402499999999998	0.5420500000000001
303	151.5	1.5008500000000005	0.9602499999999999	0.5406000000000001
304	152.0	1.5033500000000004	0.9780500000000001	0.5252999999999998
305	152.5	1.5405500000000005	1.00935	0.5312000000000002
306	153.0	1.5194000000000003	1.01235	0.5070499999999999
307	153.5	1.5651499999999994	1.0408	0.5243499999999998
308	154.0	1.5634500000000002	1.0635	0.4999500000000001
309	154.5	1.5882500000000008	1.0853	0.5029500000000002
310	155.0	1.6006000000000007	1.1105000000000005	0.4900999999999999
311	155.5	1.6000500000000002	1.1302499999999998	0.4698
312	156.0	1.6248500000000003	1.1558500000000003	0.4690000000000001
313	156.5	1.6275500000000007	1.1652	0.46234999999999976
314	157.0	1.6388499999999997	1.1818500000000005	0.4569999999999998
315	157.5	1.6462999999999999	1.1945000000000003	0.4517999999999999
316	158.0	1.6631999999999993	1.2216499999999997	0.4415499999999998
317	158.5	1.6858500000000007	1.24275	0.4431000000000003
318	159.0	1.6766999999999999	1.2490500000000002	0.4276500000000001
319	159.5	1.6903999999999995	1.2761500000000003	0.41425000000000006
320	160.0	1.6914500000000001	1.2746500000000003	0.4168000000000001
321	160.5	1.7188500000000007	1.308799999999999	0.41004999999999997
322	161.0	1.7176000000000002	1.31445	0.4031500000000001
323	161.5	1.7196999999999998	1.3332500000000003	0.3864499999999999
324	162.0	1.7203499999999996	1.3446499999999997	0.3757
325	162.5	1.7119500000000003	1.3490000000000004	0.36295000000000033
326	163.0	1.7265999999999997	1.3711000000000002	0.3554999999999999
327	163.5	1.7274500000000006	1.3737000000000006	0.35375
328	164.0	1.7193999999999994	1.3838000000000001	0.3356
329	164.5	1.7023000000000008	1.3766000000000003	0.3257
330	165.0	1.6755499999999992	1.3586500000000004	0.31690000000000007
331	165.5	1.6758500000000007	1.3691000000000009	0.3067499999999999
332	166.0	1.6770000000000003	1.3656999999999995	0.3113000000000001
333	166.5	1.6498999999999997	1.3551	0.2948
334	167.0	1.6330500000000006	1.3490000000000004	0.28405
335	167.5	1.5901999999999998	1.30965	0.2805500000000001
336	168.0	1.5715500000000007	1.3098999999999996	0.26165
337	168.5	1.5607	1.3001999999999998	0.26050000000000006
338	169.0	1.4905999999999995	1.2470500000000002	0.24354999999999993
339	169.5	1.4692500000000002	1.23715	0.2321
340	170.0	1.4203999999999999	1.1921500000000003	0.22825000000000004
341	170.5	1.3856499999999996	1.1684500000000004	0.21720000000000006
342	171.0	1.3132500000000003	1.1072000000000002	0.20605
343	171.5	1.2773999999999999	1.08	0.19740000000000002
344	172.0	1.2107999999999999	1.0279499999999997	0.18285
345	172.5	1.1735	0.9977999999999997	0.1757
346	173.0	1.1035500000000003	0.9384	0.16515000000000005
347	173.5	1.0352999999999999	0.8794000000000001	0.15589999999999993
348	174.0	0.9682499999999998	0.8314499999999998	0.1368
349	174.5	0.8981	0.7672499999999997	0.13085
350	175.0	0.8149999999999996	0.6970000000000001	0.11800000000000002
351	175.5	0.7381500000000001	0.6340000000000002	0.10414999999999999
352	176.0	0.6652999999999999	0.5750000000000003	0.0903
353	176.5	0.5726999999999998	0.49724999999999986	0.07545000000000002
354	177.0	0.4803500000000001	0.4129	0.06745
355	177.5	0.39795	0.34530000000000016	0.05265
356	178.0	0.31099999999999983	0.26990000000000014	0.041099999999999984
357	178.5	0.22504999999999994	0.1943500000000001	0.030699999999999984
358	179.0	0.1298	0.11370000000000005	0.016099999999999993
359	179.5	0.04655	0.04004999999999998	0.006500000000000005
