# Supplementary material for: Full-cycle device-scale simulations of memory materials with a tailored atomic-cluster-expansion potential
Source: Nat Commun. 2025 Sep 30;16:8688. doi: 10.1038/s41467-025-63732-4 (PMC12484596; doi:10.1038/s41467-025-63732-4)
Supplement: Supplementary file 4 — Source Data [file 41467_2025_63732_MOESM4_ESM.zip › Figure S7/Figure S7b - ADF/adf_gap_124_300K.csv]

	angle	total	Ge	Sb	Te
0	0.0	0.0	0.0	0.0	0.0
1	0.5	0.0	0.0	0.0	0.0
2	1.0	0.0	0.0	0.0	0.0
3	1.5	0.0	0.0	0.0	0.0
4	2.0	0.0	0.0	0.0	0.0
5	2.5	0.0	0.0	0.0	0.0
6	3.0	0.0	0.0	0.0	0.0
7	3.5	0.0	0.0	0.0	0.0
8	4.0	0.0	0.0	0.0	0.0
9	4.5	0.0	0.0	0.0	0.0
10	5.0	0.0	0.0	0.0	0.0
11	5.5	0.0	0.0	0.0	0.0
12	6.0	0.0	0.0	0.0	0.0
13	6.5	0.0	0.0	0.0	0.0
14	7.0	0.0	0.0	0.0	0.0
15	7.5	0.0	0.0	0.0	0.0
16	8.0	0.0	0.0	0.0	0.0
17	8.5	0.0	0.0	0.0	0.0
18	9.0	0.0	0.0	0.0	0.0
19	9.5	0.0	0.0	0.0	0.0
20	10.0	0.0	0.0	0.0	0.0
21	10.5	0.0	0.0	0.0	0.0
22	11.0	0.0	0.0	0.0	0.0
23	11.5	0.0	0.0	0.0	0.0
24	12.0	0.0	0.0	0.0	0.0
25	12.5	0.0	0.0	0.0	0.0
26	13.0	0.0	0.0	0.0	0.0
27	13.5	0.0	0.0	0.0	0.0
28	14.0	0.0	0.0	0.0	0.0
29	14.5	0.0	0.0	0.0	0.0
30	15.0	0.0	0.0	0.0	0.0
31	15.5	0.0	0.0	0.0	0.0
32	16.0	0.0	0.0	0.0	0.0
33	16.5	0.0	0.0	0.0	0.0
34	17.0	0.0	0.0	0.0	0.0
35	17.5	0.0	0.0	0.0	0.0
36	18.0	0.0	0.0	0.0	0.0
37	18.5	0.0	0.0	0.0	0.0
38	19.0	0.0	0.0	0.0	0.0
39	19.5	0.0	0.0	0.0	0.0
40	20.0	0.0	0.0	0.0	0.0
41	20.5	0.0	0.0	0.0	0.0
42	21.0	0.0	0.0	0.0	0.0
43	21.5	0.0	0.0	0.0	0.0
44	22.0	0.0	0.0	0.0	0.0
45	22.5	0.0	0.0	0.0	0.0
46	23.0	0.0	0.0	0.0	0.0
47	23.5	0.0	0.0	0.0	0.0
48	24.0	0.0	0.0	0.0	0.0
49	24.5	0.0	0.0	0.0	0.0
50	25.0	0.0	0.0	0.0	0.0
51	25.5	0.0	0.0	0.0	0.0
52	26.0	0.0	0.0	0.0	0.0
53	26.5	0.0	0.0	0.0	0.0
54	27.0	0.0	0.0	0.0	0.0
55	27.5	0.0	0.0	0.0	0.0
56	28.0	0.0	0.0	0.0	0.0
57	28.5	0.0	0.0	0.0	0.0
58	29.0	0.0	0.0	0.0	0.0
59	29.5	0.0	0.0	0.0	0.0
60	30.0	0.0	0.0	0.0	0.0
61	30.5	0.0	0.0	0.0	0.0
62	31.0	0.0	0.0	0.0	0.0
63	31.5	0.0	0.0	0.0	0.0
64	32.0	0.0	0.0	0.0	0.0
65	32.5	0.0	0.0	0.0	0.0
66	33.0	0.0	0.0	0.0	0.0
67	33.5	0.0	0.0	0.0	0.0
68	34.0	0.0	0.0	0.0	0.0
69	34.5	0.0	0.0	0.0	0.0
70	35.0	0.0	0.0	0.0	0.0
71	35.5	0.0	0.0	0.0	0.0
72	36.0	0.0	0.0	0.0	0.0
73	36.5	0.0	0.0	0.0	0.0
74	37.0	0.0	0.0	0.0	0.0
75	37.5	0.0	0.0	0.0	0.0
76	38.0	0.0	0.0	0.0	0.0
77	38.5	0.0	0.0	0.0	0.0
78	39.0	0.0	0.0	0.0	0.0
79	39.5	0.0	0.0	0.0	0.0
80	40.0	0.0	0.0	0.0	0.0
81	40.5	0.0	0.0	0.0	0.0
82	41.0	0.0	0.0	0.0	0.0
83	41.5	0.0	0.0	0.0	0.0
84	42.0	0.0	0.0	0.0	0.0
85	42.5	0.0	0.0	0.0	0.0
86	43.0	0.0	0.0	0.0	0.0
87	43.5	0.0	0.0	0.0	0.0
88	44.0	0.0	0.0	0.0	0.0
89	44.5	0.0	0.0	0.0	0.0
90	45.0	0.0	0.0	0.0	0.0
91	45.5	0.0	0.0	0.0	0.0
92	46.0	5e-05	0.0	0.0	5e-05
93	46.5	0.0	0.0	0.0	0.0
94	47.0	0.0001	0.0	5e-05	5e-05
95	47.5	5e-05	0.0	5e-05	0.0
96	48.0	0.0002	0.0	0.0002	0.0
97	48.5	0.0007500000000000001	0.0	0.0007500000000000001	0.0
98	49.0	0.0005499999999999999	0.0	0.0005499999999999999	0.0
99	49.5	0.0018000000000000008	0.0	0.0016500000000000006	0.00015
100	50.0	0.0033000000000000013	0.0	0.0031500000000000013	0.00015
101	50.5	0.005100000000000002	0.0005	0.004300000000000002	0.00030000000000000003
102	51.0	0.006800000000000005	0.0005499999999999999	0.005350000000000002	0.0009000000000000001
103	51.5	0.010749999999999997	0.0014000000000000004	0.007550000000000005	0.0018000000000000004
104	52.0	0.01304999999999999	0.0015500000000000002	0.008500000000000004	0.0030000000000000014
105	52.5	0.01814999999999999	0.002150000000000001	0.0106	0.005400000000000003
106	53.0	0.023299999999999974	0.003200000000000001	0.01265	0.007450000000000004
107	53.5	0.029399999999999964	0.0033500000000000014	0.016799999999999992	0.009250000000000005
108	54.0	0.03649999999999999	0.0049000000000000024	0.017949999999999976	0.013649999999999994
109	54.5	0.047349999999999975	0.007050000000000004	0.02244999999999999	0.017849999999999984
110	55.0	0.05514999999999996	0.008300000000000004	0.024599999999999976	0.022249999999999978
111	55.5	0.06349999999999996	0.011099999999999999	0.026099999999999967	0.02629999999999997
112	56.0	0.07114999999999998	0.012949999999999995	0.027199999999999985	0.030999999999999965
113	56.5	0.07715000000000001	0.013849999999999989	0.03044999999999999	0.032849999999999976
114	57.0	0.08239999999999999	0.015049999999999992	0.03289999999999998	0.03444999999999998
115	57.5	0.09299999999999999	0.020149999999999984	0.03444999999999998	0.03839999999999997
116	58.0	0.09550000000000003	0.019649999999999983	0.03644999999999999	0.03939999999999996
117	58.5	0.10165000000000005	0.021099999999999976	0.04019999999999998	0.04034999999999999
118	59.0	0.10695	0.02374999999999997	0.04009999999999997	0.0431
119	59.5	0.11075000000000002	0.023749999999999986	0.042099999999999985	0.044899999999999975
120	60.0	0.11725000000000003	0.027049999999999977	0.04549999999999997	0.04469999999999999
121	60.5	0.11795000000000005	0.02719999999999997	0.04564999999999997	0.0451
122	61.0	0.12805000000000002	0.027749999999999973	0.050949999999999995	0.04934999999999997
123	61.5	0.13565000000000002	0.028799999999999968	0.05189999999999999	0.05494999999999999
124	62.0	0.1384	0.031899999999999984	0.05254999999999997	0.05394999999999997
125	62.5	0.14709999999999998	0.032149999999999984	0.06049999999999999	0.054449999999999985
126	63.0	0.1525499999999999	0.033049999999999975	0.06280000000000002	0.05669999999999999
127	63.5	0.16335000000000005	0.03449999999999997	0.0653	0.06355000000000002
128	64.0	0.1703000000000001	0.033249999999999974	0.06869999999999998	0.06835000000000002
129	64.5	0.17814999999999998	0.03609999999999997	0.0716	0.07045000000000001
130	65.0	0.19004999999999994	0.038599999999999995	0.07609999999999999	0.07535
131	65.5	0.20625000000000007	0.03734999999999999	0.08344999999999997	0.08545000000000004
132	66.0	0.2284500000000001	0.03904999999999999	0.09224999999999998	0.09714999999999999
133	66.5	0.24670000000000006	0.04189999999999999	0.10074999999999999	0.10405000000000002
134	67.0	0.2772	0.04324999999999999	0.11400000000000005	0.11995000000000004
135	67.5	0.3096000000000002	0.045249999999999985	0.12840000000000001	0.13595000000000002
136	68.0	0.34940000000000004	0.051449999999999975	0.13675000000000004	0.1612
137	68.5	0.3975499999999999	0.05619999999999999	0.1585	0.18285
138	69.0	0.4441999999999998	0.05675000000000002	0.17420000000000013	0.21324999999999986
139	69.5	0.5002499999999998	0.06595000000000001	0.19419999999999998	0.24009999999999998
140	70.0	0.56635	0.06810000000000002	0.22480000000000014	0.2734500000000001
141	70.5	0.6498999999999999	0.07624999999999998	0.25079999999999997	0.32284999999999997
142	71.0	0.7343999999999998	0.08400000000000002	0.2778	0.3726000000000001
143	71.5	0.8375	0.09045000000000002	0.3223	0.42475
144	72.0	0.9438500000000001	0.09159999999999999	0.3481000000000001	0.5041499999999999
145	72.5	1.08495	0.10904999999999994	0.3981999999999999	0.5777000000000001
146	73.0	1.22885	0.12390000000000001	0.4482000000000001	0.6567500000000002
147	73.5	1.3999500000000007	0.13344999999999996	0.50605	0.7604499999999997
148	74.0	1.6010999999999993	0.1461	0.5655499999999999	0.8894500000000004
149	74.5	1.8064499999999994	0.1591	0.6443500000000002	1.0029999999999997
150	75.0	2.0280000000000005	0.17725000000000002	0.7167000000000003	1.1340499999999998
151	75.5	2.25775	0.1985	0.7985499999999994	1.2606999999999997
152	76.0	2.5477000000000003	0.21824999999999992	0.9051	1.4243500000000002
153	76.5	2.8180499999999995	0.24545000000000006	1.0165000000000004	1.5560999999999998
154	77.0	3.1474499999999996	0.26614999999999994	1.1235000000000002	1.7578000000000003
155	77.5	3.4898000000000007	0.2849499999999999	1.2785000000000002	1.9263499999999993
156	78.0	3.844349999999998	0.32360000000000005	1.4194	2.1013500000000005
157	78.5	4.243550000000001	0.35780000000000006	1.5903499999999997	2.2953999999999994
158	79.0	4.618	0.39990000000000003	1.7358500000000014	2.4822499999999996
159	79.5	5.04235	0.43559999999999993	1.9325500000000002	2.6742000000000004
160	80.0	5.468950000000001	0.4818999999999999	2.131450000000001	2.8555999999999995
161	80.5	5.947199999999999	0.5351	2.34435	3.067749999999998
162	81.0	6.423150000000001	0.5979000000000002	2.5679	3.2573499999999997
163	81.5	6.9348000000000045	0.6546	2.81475	3.4654499999999997
164	82.0	7.414150000000002	0.72435	3.0525000000000007	3.637299999999999
165	82.5	7.910149999999996	0.7857500000000001	3.3028000000000013	3.8216000000000014
166	83.0	8.439650000000004	0.8634999999999997	3.559649999999999	4.016499999999999
167	83.5	8.920400000000004	0.9491499999999996	3.81275	4.158500000000001
168	84.0	9.429649999999999	1.0297499999999997	4.063950000000001	4.33595
169	84.5	9.905050000000001	1.1051000000000004	4.3296	4.47035
170	85.0	10.404750000000002	1.21775	4.6101	4.576899999999999
171	85.5	10.90545	1.3140000000000003	4.85205	4.739400000000001
172	86.0	11.275799999999997	1.4181000000000004	5.062	4.7957
173	86.5	11.708649999999999	1.5385499999999999	5.316000000000002	4.854100000000002
174	87.0	12.0364	1.6206499999999997	5.520100000000001	4.89565
175	87.5	12.300600000000005	1.7523000000000004	5.654850000000002	4.893450000000003
176	88.0	12.53385	1.8306	5.813199999999999	4.890049999999999
177	88.5	12.747949999999998	1.9391	5.943349999999998	4.865500000000001
178	89.0	12.887450000000008	2.0609	6.02195	4.804599999999999
179	89.5	13.031099999999997	2.14395	6.152199999999999	4.734949999999999
180	90.0	13.013599999999997	2.2516	6.1169	4.645100000000002
181	90.5	12.981450000000004	2.33145	6.1217000000000015	4.528299999999997
182	91.0	12.948699999999997	2.4003999999999994	6.138500000000002	4.409799999999998
183	91.5	12.867099999999994	2.51175	6.089099999999999	4.266250000000002
184	92.0	12.73359999999999	2.5736500000000007	5.997399999999998	4.1625499999999995
185	92.5	12.541349999999998	2.64015	5.892650000000001	4.0085500000000005
186	93.0	12.343349999999997	2.705500000000001	5.7746	3.863249999999999
187	93.5	12.091099999999997	2.721050000000001	5.645000000000001	3.7250499999999995
188	94.0	11.833150000000003	2.7518000000000007	5.487500000000001	3.5938500000000007
189	94.5	11.492199999999995	2.7821499999999997	5.286249999999999	3.4238000000000013
190	95.0	11.129349999999999	2.7860500000000004	5.085800000000001	3.2575
191	95.5	10.78455	2.780100000000001	4.890449999999999	3.114
192	96.0	10.484150000000005	2.789800000000002	4.689249999999999	3.0050999999999988
193	96.5	10.0282	2.73015	4.4429	2.8551500000000005
194	97.0	9.747049999999996	2.7022000000000004	4.2916500000000015	2.7531999999999988
195	97.5	9.379050000000005	2.6543499999999995	4.077299999999998	2.6474
196	98.0	8.975450000000002	2.6192499999999983	3.8327	2.5235000000000003
197	98.5	8.661700000000002	2.58725	3.6444	2.4300499999999996
198	99.0	8.295050000000002	2.5173000000000005	3.4615500000000012	2.3162000000000007
199	99.5	7.9697499999999994	2.458449999999999	3.2634	2.247899999999999
200	100.0	7.621	2.3969500000000004	3.0746999999999995	2.14935
201	100.5	7.289599999999999	2.3377	2.8792000000000018	2.072700000000001
202	101.0	6.96535	2.249749999999999	2.7257	1.9898999999999998
203	101.5	6.614400000000005	2.1702000000000004	2.53055	1.9136499999999999
204	102.0	6.281700000000003	2.0816999999999997	2.3617999999999997	1.8382000000000005
205	102.5	6.02535	2.02425	2.2107	1.7904
206	103.0	5.695249999999999	1.9202500000000007	2.0646499999999994	1.7103500000000003
207	103.5	5.388900000000001	1.8433999999999993	1.8980500000000007	1.6474499999999999
208	104.0	5.161499999999998	1.7796	1.7702500000000003	1.6116500000000005
209	104.5	4.856700000000002	1.6903499999999996	1.6392000000000004	1.5271499999999998
210	105.0	4.6459	1.6433000000000009	1.5099999999999998	1.4926000000000001
211	105.5	4.408100000000002	1.5755	1.39625	1.4363499999999996
212	106.0	4.187449999999999	1.5000499999999999	1.30295	1.38445
213	106.5	3.9798	1.4433500000000004	1.1891500000000002	1.3473000000000004
214	107.0	3.762449999999999	1.3688499999999997	1.0903000000000005	1.3033000000000003
215	107.5	3.584600000000001	1.3133	1.0248499999999998	1.2464500000000003
216	108.0	3.4023000000000003	1.2699	0.9331000000000003	1.1992999999999998
217	108.5	3.2407500000000002	1.2123000000000006	0.8623500000000002	1.1661000000000001
218	109.0	3.0595999999999997	1.15005	0.7880499999999999	1.1215000000000004
219	109.5	2.910149999999999	1.104	0.73295	1.0732000000000004
220	110.0	2.7560000000000007	1.0524	0.6637000000000002	1.0399000000000005
221	110.5	2.5965499999999992	1.00855	0.60335	0.9846499999999996
222	111.0	2.4912000000000014	0.9703	0.5637000000000001	0.9571999999999998
223	111.5	2.3683000000000005	0.9174999999999999	0.5156999999999998	0.9351000000000004
224	112.0	2.252	0.8821999999999999	0.48275	0.8870499999999997
225	112.5	2.116299999999999	0.8400000000000004	0.43640000000000023	0.8398999999999998
226	113.0	2.029949999999999	0.80485	0.41090000000000015	0.8142
227	113.5	1.9235000000000002	0.7715000000000001	0.3796500000000003	0.7723499999999998
228	114.0	1.8531	0.7453000000000002	0.3616	0.7461999999999998
229	114.5	1.7683499999999999	0.7049	0.33364999999999995	0.7298000000000003
230	115.0	1.67355	0.6645000000000002	0.30510000000000004	0.70395
231	115.5	1.6083499999999993	0.6425500000000001	0.28459999999999996	0.6812
232	116.0	1.5192500000000013	0.6076	0.2633999999999999	0.64825
233	116.5	1.4711500000000004	0.5791499999999998	0.255	0.6369999999999997
234	117.0	1.3853499999999994	0.5463000000000001	0.2365500000000001	0.6024999999999999
235	117.5	1.3408499999999999	0.5286499999999997	0.23305000000000003	0.5791500000000002
236	118.0	1.2888499999999996	0.5024000000000001	0.21325000000000002	0.5732000000000002
237	118.5	1.23305	0.47050000000000014	0.20500000000000004	0.5575499999999999
238	119.0	1.1847999999999999	0.46029999999999993	0.19105	0.5334500000000001
239	119.5	1.1226500000000001	0.4353500000000002	0.1796	0.5077000000000002
240	120.0	1.0952499999999998	0.4157999999999999	0.17805000000000007	0.5014000000000001
241	120.5	1.0386499999999999	0.3991499999999998	0.16095000000000004	0.47855
242	121.0	1.0138499999999997	0.3804000000000001	0.16190000000000002	0.47155000000000025
243	121.5	0.9741000000000001	0.36114999999999986	0.15025	0.4626999999999999
244	122.0	0.9358999999999996	0.34985	0.1432	0.4428499999999998
245	122.5	0.9272000000000005	0.3433500000000001	0.14675	0.43709999999999993
246	123.0	0.8929000000000002	0.3231500000000001	0.142	0.4277500000000002
247	123.5	0.8517499999999997	0.3041000000000001	0.13860000000000006	0.4090500000000001
248	124.0	0.8397999999999997	0.29885	0.13575	0.4052000000000001
249	124.5	0.82475	0.28719999999999996	0.1411	0.39645
250	125.0	0.7982999999999997	0.27675	0.13140000000000007	0.39015000000000005
251	125.5	0.7657000000000005	0.2619999999999999	0.12845000000000006	0.37525
252	126.0	0.7410999999999999	0.2507	0.12265000000000006	0.36775000000000013
253	126.5	0.7159000000000002	0.24464999999999992	0.11945	0.35180000000000006
254	127.0	0.7125999999999998	0.24450000000000002	0.1213	0.34680000000000005
255	127.5	0.6961499999999999	0.23804999999999996	0.11869999999999999	0.33940000000000015
256	128.0	0.6686000000000001	0.22575	0.1133	0.3295499999999999
257	128.5	0.6622000000000002	0.22399999999999995	0.11680000000000001	0.3214
258	129.0	0.6386499999999999	0.2147	0.10654999999999994	0.3174
259	129.5	0.6344500000000002	0.21685000000000007	0.10795000000000005	0.30965
260	130.0	0.6169999999999999	0.20765	0.10880000000000002	0.30055000000000004
261	130.5	0.61725	0.20584999999999998	0.11324999999999998	0.29815
262	131.0	0.6033999999999999	0.20665	0.10579999999999996	0.29095000000000004
263	131.5	0.5890499999999999	0.20279999999999987	0.10739999999999995	0.27885000000000004
264	132.0	0.5766499999999999	0.19364999999999996	0.10645000000000002	0.2765500000000001
265	132.5	0.5632000000000005	0.19774999999999987	0.10360000000000003	0.26184999999999997
266	133.0	0.5686499999999998	0.19979999999999992	0.10630000000000002	0.26254999999999995
267	133.5	0.5532	0.1884	0.10735	0.25744999999999996
268	134.0	0.5362999999999996	0.18590000000000007	0.10335000000000004	0.24704999999999994
269	134.5	0.5340499999999998	0.18455	0.10614999999999997	0.24335
270	135.0	0.53755	0.18575000000000014	0.10595000000000003	0.24584999999999993
271	135.5	0.5238500000000004	0.17905	0.10800000000000001	0.2368
272	136.0	0.5141999999999999	0.17739999999999997	0.10370000000000001	0.23309999999999995
273	136.5	0.5045499999999996	0.17600000000000002	0.10644999999999998	0.22209999999999996
274	137.0	0.5031999999999998	0.17720000000000002	0.10735	0.21864999999999998
275	137.5	0.5113499999999999	0.17419999999999988	0.1076	0.2295500000000001
276	138.0	0.5096499999999999	0.17535	0.1076	0.2267
277	138.5	0.5092499999999996	0.1801500000000001	0.11090000000000005	0.21820000000000003
278	139.0	0.50085	0.17445000000000005	0.11035000000000002	0.21605
279	139.5	0.5054000000000001	0.17900000000000002	0.1174	0.209
280	140.0	0.50695	0.1791	0.11745000000000001	0.2104000000000001
281	140.5	0.5121000000000001	0.18109999999999998	0.12040000000000002	0.2106
282	141.0	0.49375	0.17280000000000004	0.1243	0.19665
283	141.5	0.4977500000000002	0.17394999999999994	0.12635000000000005	0.19745000000000001
284	142.0	0.49559999999999965	0.17465	0.12764999999999993	0.19329999999999997
285	142.5	0.49975000000000025	0.17595	0.1356	0.18820000000000003
286	143.0	0.4959499999999999	0.17235000000000006	0.13640000000000005	0.18720000000000003
287	143.5	0.5020999999999998	0.17945	0.13805	0.18460000000000004
288	144.0	0.5053999999999997	0.17705	0.14934999999999996	0.17900000000000002
289	144.5	0.50725	0.17770000000000002	0.15019999999999997	0.1793500000000001
290	145.0	0.5049	0.1725500000000001	0.15560000000000002	0.17675000000000002
291	145.5	0.5176999999999999	0.17394999999999997	0.16840000000000008	0.17535
292	146.0	0.5207499999999999	0.17414999999999992	0.16895000000000004	0.17765000000000003
293	146.5	0.5180499999999999	0.17309999999999998	0.17684999999999995	0.16810000000000003
294	147.0	0.5201000000000002	0.17564999999999997	0.17695000000000008	0.1675
295	147.5	0.5298500000000004	0.17775000000000002	0.18960000000000005	0.1625
296	148.0	0.5350500000000001	0.179	0.19400000000000003	0.16205000000000006
297	148.5	0.5529999999999997	0.18175000000000008	0.20815000000000008	0.16310000000000005
298	149.0	0.5680000000000001	0.18769999999999995	0.21109999999999998	0.16920000000000004
299	149.5	0.5770500000000002	0.18650000000000003	0.22375000000000017	0.1668
300	150.0	0.5898000000000002	0.19089999999999993	0.23705	0.16185000000000002
301	150.5	0.6009	0.19174999999999998	0.24844999999999995	0.16069999999999995
302	151.0	0.6195499999999998	0.19464999999999996	0.26270000000000004	0.16219999999999996
303	151.5	0.6413499999999998	0.20160000000000008	0.2809000000000001	0.15885000000000002
304	152.0	0.65185	0.19759999999999997	0.2951500000000001	0.15910000000000007
305	152.5	0.6553499999999999	0.20409999999999998	0.2987	0.15254999999999996
306	153.0	0.6888499999999997	0.2115999999999999	0.3174499999999999	0.1598
307	153.5	0.7121999999999997	0.21939999999999998	0.3381	0.15469999999999995
308	154.0	0.7266999999999997	0.21935000000000002	0.35580000000000006	0.15155
309	154.5	0.7460999999999999	0.22205000000000008	0.37035	0.1537
310	155.0	0.7733000000000005	0.2269	0.3963000000000001	0.15009999999999996
311	155.5	0.7941499999999998	0.2275999999999999	0.40865000000000007	0.15789999999999998
312	156.0	0.821	0.23545000000000002	0.43695	0.14859999999999998
313	156.5	0.8449499999999999	0.22979999999999987	0.4619	0.15325000000000005
314	157.0	0.8545499999999998	0.23589999999999992	0.46910000000000024	0.14955000000000002
315	157.5	0.8906000000000001	0.23634999999999998	0.5043499999999999	0.14990000000000003
316	158.0	0.9073999999999998	0.23920000000000005	0.5218	0.1464
317	158.5	0.9281000000000003	0.2468500000000001	0.5403000000000001	0.14095000000000005
318	159.0	0.9470499999999997	0.23900000000000002	0.56665	0.14139999999999997
319	159.5	0.9763000000000001	0.24599999999999997	0.5941000000000003	0.1362
320	160.0	1.0153999999999999	0.25415000000000004	0.62655	0.13469999999999996
321	160.5	1.0371500000000002	0.2507000000000001	0.6487	0.13775
322	161.0	1.0679500000000002	0.2589499999999999	0.6773500000000001	0.13165000000000007
323	161.5	1.0956999999999995	0.2589	0.7072000000000003	0.12960000000000002
324	162.0	1.11115	0.25715	0.7238500000000001	0.13014999999999996
325	162.5	1.1418999999999997	0.2614500000000001	0.7491499999999998	0.1313
326	163.0	1.1720500000000003	0.261	0.78065	0.13040000000000007
327	163.5	1.1758500000000005	0.25140000000000007	0.80175	0.12270000000000005
328	164.0	1.1945999999999999	0.25764999999999993	0.8156499999999997	0.12129999999999995
329	164.5	1.2239000000000004	0.25059999999999993	0.8497499999999996	0.12355000000000003
330	165.0	1.2206999999999995	0.2498999999999999	0.8539999999999998	0.11680000000000007
331	165.5	1.21975	0.24494999999999997	0.8622000000000004	0.11260000000000002
332	166.0	1.2523	0.24944999999999992	0.88625	0.11660000000000008
333	166.5	1.2490999999999999	0.23535000000000006	0.9051499999999999	0.10860000000000003
334	167.0	1.2472000000000003	0.24190000000000006	0.8998999999999998	0.10540000000000008
335	167.5	1.2439999999999993	0.23894999999999988	0.9024500000000003	0.10260000000000004
336	168.0	1.2272000000000003	0.2236000000000001	0.8993000000000005	0.10429999999999998
337	168.5	1.2208000000000003	0.21759999999999993	0.9087499999999994	0.09444999999999998
338	169.0	1.2124	0.2105500000000001	0.90815	0.0937
339	169.5	1.2118000000000002	0.2038000000000001	0.9138999999999997	0.09410000000000002
340	170.0	1.1668999999999998	0.20130000000000003	0.8780500000000002	0.08755000000000004
341	170.5	1.15175	0.19179999999999997	0.8747999999999998	0.08515000000000002
342	171.0	1.1265499999999995	0.1873999999999999	0.8547000000000001	0.08445000000000003
343	171.5	1.0787500000000003	0.1784	0.8264999999999997	0.07385000000000001
344	172.0	1.0375500000000002	0.16105000000000003	0.8020499999999999	0.07445
345	172.5	1.0219500000000006	0.1643	0.78815	0.06949999999999998
346	173.0	0.9598	0.15015000000000003	0.7458499999999999	0.06380000000000002
347	173.5	0.90075	0.14109999999999995	0.70065	0.059000000000000025
348	174.0	0.8492999999999998	0.12925000000000006	0.66025	0.059799999999999985
349	174.5	0.78325	0.12125	0.6121000000000002	0.0499
350	175.0	0.71135	0.10724999999999998	0.5564500000000001	0.04764999999999998
351	175.5	0.65545	0.09645	0.5169500000000001	0.04204999999999999
352	176.0	0.5887000000000002	0.08550000000000005	0.46595000000000014	0.03724999999999999
353	176.5	0.5153	0.07475000000000001	0.40799999999999975	0.03254999999999996
354	177.0	0.44775000000000004	0.061200000000000004	0.35940000000000005	0.027149999999999987
355	177.5	0.3621999999999999	0.05059999999999998	0.2886499999999999	0.02294999999999999
356	178.0	0.28235000000000005	0.041049999999999996	0.22454999999999997	0.01674999999999999
357	178.5	0.2047999999999999	0.02949999999999997	0.16144999999999998	0.013849999999999998
358	179.0	0.12230000000000003	0.015849999999999982	0.09870000000000002	0.007750000000000004
359	179.5	0.03999999999999998	0.005000000000000004	0.032049999999999995	0.0029500000000000017
