# Supplementary material for: Full-cycle device-scale simulations of memory materials with a tailored atomic-cluster-expansion potential
Source: Nat Commun. 2025 Sep 30;16:8688. doi: 10.1038/s41467-025-63732-4 (PMC12484596; doi:10.1038/s41467-025-63732-4)
Supplement: Supplementary file 4 — Source Data [file 41467_2025_63732_MOESM4_ESM.zip › Figure S7/Figure S7b - ADF/adf_gap_147_300K.csv]

	angle	total	Ge	Sb	Te
0	0.0	0.0	0.0	0.0	0.0
1	0.5	0.0	0.0	0.0	0.0
2	1.0	0.0	0.0	0.0	0.0
3	1.5	0.0	0.0	0.0	0.0
4	2.0	0.0	0.0	0.0	0.0
5	2.5	0.0	0.0	0.0	0.0
6	3.0	0.0	0.0	0.0	0.0
7	3.5	0.0	0.0	0.0	0.0
8	4.0	0.0	0.0	0.0	0.0
9	4.5	0.0	0.0	0.0	0.0
10	5.0	0.0	0.0	0.0	0.0
11	5.5	0.0	0.0	0.0	0.0
12	6.0	0.0	0.0	0.0	0.0
13	6.5	0.0	0.0	0.0	0.0
14	7.0	0.0	0.0	0.0	0.0
15	7.5	0.0	0.0	0.0	0.0
16	8.0	0.0	0.0	0.0	0.0
17	8.5	0.0	0.0	0.0	0.0
18	9.0	0.0	0.0	0.0	0.0
19	9.5	0.0	0.0	0.0	0.0
20	10.0	0.0	0.0	0.0	0.0
21	10.5	0.0	0.0	0.0	0.0
22	11.0	0.0	0.0	0.0	0.0
23	11.5	0.0	0.0	0.0	0.0
24	12.0	0.0	0.0	0.0	0.0
25	12.5	0.0	0.0	0.0	0.0
26	13.0	0.0	0.0	0.0	0.0
27	13.5	0.0	0.0	0.0	0.0
28	14.0	0.0	0.0	0.0	0.0
29	14.5	0.0	0.0	0.0	0.0
30	15.0	0.0	0.0	0.0	0.0
31	15.5	0.0	0.0	0.0	0.0
32	16.0	0.0	0.0	0.0	0.0
33	16.5	0.0	0.0	0.0	0.0
34	17.0	0.0	0.0	0.0	0.0
35	17.5	0.0	0.0	0.0	0.0
36	18.0	0.0	0.0	0.0	0.0
37	18.5	0.0	0.0	0.0	0.0
38	19.0	0.0	0.0	0.0	0.0
39	19.5	0.0	0.0	0.0	0.0
40	20.0	0.0	0.0	0.0	0.0
41	20.5	0.0	0.0	0.0	0.0
42	21.0	0.0	0.0	0.0	0.0
43	21.5	0.0	0.0	0.0	0.0
44	22.0	0.0	0.0	0.0	0.0
45	22.5	0.0	0.0	0.0	0.0
46	23.0	0.0	0.0	0.0	0.0
47	23.5	0.0	0.0	0.0	0.0
48	24.0	0.0	0.0	0.0	0.0
49	24.5	0.0	0.0	0.0	0.0
50	25.0	0.0	0.0	0.0	0.0
51	25.5	0.0	0.0	0.0	0.0
52	26.0	0.0	0.0	0.0	0.0
53	26.5	0.0	0.0	0.0	0.0
54	27.0	0.0	0.0	0.0	0.0
55	27.5	0.0	0.0	0.0	0.0
56	28.0	0.0	0.0	0.0	0.0
57	28.5	0.0	0.0	0.0	0.0
58	29.0	0.0	0.0	0.0	0.0
59	29.5	0.0	0.0	0.0	0.0
60	30.0	0.0	0.0	0.0	0.0
61	30.5	0.0	0.0	0.0	0.0
62	31.0	0.0	0.0	0.0	0.0
63	31.5	0.0	0.0	0.0	0.0
64	32.0	0.0	0.0	0.0	0.0
65	32.5	0.0	0.0	0.0	0.0
66	33.0	0.0	0.0	0.0	0.0
67	33.5	0.0	0.0	0.0	0.0
68	34.0	0.0	0.0	0.0	0.0
69	34.5	0.0	0.0	0.0	0.0
70	35.0	0.0	0.0	0.0	0.0
71	35.5	0.0	0.0	0.0	0.0
72	36.0	0.0	0.0	0.0	0.0
73	36.5	0.0	0.0	0.0	0.0
74	37.0	0.0	0.0	0.0	0.0
75	37.5	0.0	0.0	0.0	0.0
76	38.0	0.0	0.0	0.0	0.0
77	38.5	0.0	0.0	0.0	0.0
78	39.0	0.0	0.0	0.0	0.0
79	39.5	0.0	0.0	0.0	0.0
80	40.0	0.0	0.0	0.0	0.0
81	40.5	0.0	0.0	0.0	0.0
82	41.0	0.0	0.0	0.0	0.0
83	41.5	0.0	0.0	0.0	0.0
84	42.0	0.0	0.0	0.0	0.0
85	42.5	0.0	0.0	0.0	0.0
86	43.0	0.0	0.0	0.0	0.0
87	43.5	0.0	0.0	0.0	0.0
88	44.0	0.0	0.0	0.0	0.0
89	44.5	0.0	0.0	0.0	0.0
90	45.0	0.0	0.0	0.0	0.0
91	45.5	0.0	0.0	0.0	0.0
92	46.0	0.0	0.0	0.0	0.0
93	46.5	0.0	0.0	0.0	0.0
94	47.0	0.0	0.0	0.0	0.0
95	47.5	0.0	0.0	0.0	0.0
96	48.0	0.0	0.0	0.0	0.0
97	48.5	0.0001	0.0	0.0001	0.0
98	49.0	0.00015	0.0	0.00015	0.0
99	49.5	0.00025	0.0	0.00025	0.0
100	50.0	0.00075	0.0	0.00065	0.0001
101	50.5	0.0013500000000000007	5e-05	0.0011500000000000004	0.00015
102	51.0	0.002550000000000001	5e-05	0.0021000000000000007	0.00039999999999999996
103	51.5	0.004250000000000002	0.00035000000000000005	0.002850000000000001	0.0010500000000000002
104	52.0	0.005950000000000003	0.00055	0.004100000000000002	0.0013
105	52.5	0.008800000000000006	0.0009000000000000002	0.0057500000000000025	0.002150000000000001
106	53.0	0.013649999999999995	0.0019500000000000006	0.007750000000000003	0.003950000000000002
107	53.5	0.016099999999999993	0.0027500000000000007	0.008550000000000006	0.004800000000000002
108	54.0	0.02254999999999999	0.0036000000000000008	0.011099999999999999	0.007850000000000005
109	54.5	0.02864999999999998	0.004950000000000002	0.014649999999999988	0.009050000000000004
110	55.0	0.03639999999999997	0.0063000000000000035	0.019099999999999992	0.011000000000000003
111	55.5	0.04474999999999998	0.008750000000000003	0.02099999999999997	0.01499999999999999
112	56.0	0.05134999999999998	0.009400000000000006	0.023949999999999978	0.017999999999999988
113	56.5	0.05824999999999994	0.01155	0.026299999999999976	0.020399999999999977
114	57.0	0.06484999999999996	0.012400000000000001	0.028349999999999976	0.024099999999999976
115	57.5	0.07400000000000001	0.013500000000000002	0.03424999999999996	0.02624999999999998
116	58.0	0.07824999999999997	0.014499999999999992	0.034799999999999984	0.028949999999999983
117	58.5	0.08355000000000004	0.015399999999999995	0.03579999999999998	0.03234999999999998
118	59.0	0.08809999999999997	0.01684999999999999	0.03864999999999998	0.03259999999999999
119	59.5	0.09359999999999995	0.018849999999999985	0.03815	0.036599999999999994
120	60.0	0.09935000000000004	0.01844999999999998	0.04250000000000001	0.03839999999999997
121	60.5	0.10120000000000001	0.01729999999999999	0.04269999999999999	0.0412
122	61.0	0.10690000000000005	0.018399999999999986	0.04634999999999998	0.04214999999999999
123	61.5	0.10974999999999996	0.017949999999999987	0.04759999999999996	0.04419999999999998
124	62.0	0.11660000000000004	0.019999999999999987	0.051749999999999984	0.044849999999999994
125	62.5	0.11525000000000009	0.01774999999999999	0.05209999999999997	0.0454
126	63.0	0.12604999999999997	0.020349999999999983	0.05675000000000001	0.048950000000000014
127	63.5	0.12975000000000006	0.019449999999999995	0.060249999999999984	0.05005
128	64.0	0.1387	0.021749999999999985	0.06375	0.05319999999999998
129	64.5	0.15160000000000007	0.02274999999999998	0.0722	0.05664999999999999
130	65.0	0.1547	0.021699999999999983	0.07460000000000004	0.05839999999999998
131	65.5	0.17460000000000003	0.024199999999999982	0.08490000000000002	0.06549999999999997
132	66.0	0.18000000000000005	0.025399999999999975	0.09035	0.06425
133	66.5	0.20475000000000004	0.02584999999999998	0.10389999999999995	0.07499999999999998
134	67.0	0.22684999999999989	0.027599999999999986	0.11889999999999996	0.08035
135	67.5	0.2565000000000001	0.029649999999999975	0.13584999999999997	0.091
136	68.0	0.29075	0.03259999999999997	0.15569999999999995	0.10244999999999999
137	68.5	0.32184999999999997	0.03639999999999998	0.17194999999999994	0.11349999999999999
138	69.0	0.3700499999999999	0.04049999999999996	0.198	0.13155
139	69.5	0.42119999999999996	0.04569999999999999	0.22245	0.15305
140	70.0	0.47540000000000004	0.04929999999999998	0.2519	0.1742
141	70.5	0.5392499999999997	0.05234999999999998	0.28195000000000003	0.20495000000000002
142	71.0	0.5947499999999999	0.05454999999999998	0.30670000000000003	0.23350000000000004
143	71.5	0.7021500000000003	0.06520000000000002	0.3618500000000001	0.2750999999999999
144	72.0	0.8062999999999999	0.07484999999999997	0.40840000000000015	0.32305
145	72.5	0.9173000000000008	0.07755000000000001	0.46274999999999994	0.377
146	73.0	1.041	0.08980000000000002	0.5167499999999999	0.43445
147	73.5	1.2048999999999999	0.09875000000000002	0.5997	0.5064500000000001
148	74.0	1.36675	0.1087	0.6725000000000001	0.5855499999999996
149	74.5	1.5865500000000003	0.12050000000000002	0.7862	0.6798500000000002
150	75.0	1.7856999999999998	0.13334999999999997	0.8761000000000001	0.7762500000000001
151	75.5	2.0027500000000003	0.14099999999999993	0.98575	0.8760000000000003
152	76.0	2.26295	0.15764999999999996	1.1017999999999994	1.0035000000000003
153	76.5	2.5384000000000007	0.17295000000000002	1.22795	1.1375000000000004
154	77.0	2.8678	0.1943999999999999	1.3880500000000005	1.2853500000000004
155	77.5	3.1936500000000017	0.21530000000000002	1.5435999999999992	1.4347500000000004
156	78.0	3.5429499999999994	0.2444000000000001	1.72175	1.5768
157	78.5	3.895649999999999	0.26414999999999983	1.8923000000000005	1.7392
158	79.0	4.33705	0.29235000000000005	2.1040999999999994	1.9406000000000003
159	79.5	4.765549999999999	0.32	2.3234500000000002	2.1221
160	80.0	5.238249999999999	0.3555499999999999	2.585949999999999	2.29675
161	80.5	5.726749999999998	0.38780000000000003	2.8501500000000006	2.488800000000001
162	81.0	6.218499999999998	0.42910000000000004	3.092599999999999	2.6967999999999983
163	81.5	6.738099999999998	0.4627000000000001	3.358849999999998	2.916549999999999
164	82.0	7.245999999999998	0.5119	3.6371	3.097
165	82.5	7.850250000000004	0.5545500000000002	3.9553500000000015	3.3403500000000004
166	83.0	8.3348	0.5998500000000003	4.2166000000000015	3.5183500000000003
167	83.5	8.946249999999997	0.6411499999999998	4.5511	3.7539999999999996
168	84.0	9.485599999999998	0.6977	4.85215	3.93575
169	84.5	9.991299999999999	0.7674500000000002	5.138950000000001	4.084900000000001
170	85.0	10.561649999999995	0.8325499999999996	5.433649999999999	4.295450000000001
171	85.5	10.9976	0.8770999999999997	5.684849999999998	4.435650000000001
172	86.0	11.519900000000005	0.9466000000000001	5.996999999999998	4.5763
173	86.5	11.919999999999998	1.0110999999999999	6.23195	4.676950000000001
174	87.0	12.31405	1.06535	6.4751	4.7736
175	87.5	12.612	1.1313500000000003	6.659500000000001	4.82115
176	88.0	12.88725	1.1897499999999999	6.841899999999999	4.855599999999999
177	88.5	13.06375	1.2399999999999998	6.955500000000001	4.868249999999999
178	89.0	13.2252	1.3053500000000002	7.08485	4.834999999999999
179	89.5	13.3104	1.3613000000000002	7.162800000000002	4.786300000000001
180	90.0	13.33365	1.4170500000000001	7.1805	4.7361
181	90.5	13.28595	1.4719500000000003	7.154599999999999	4.659400000000002
182	91.0	13.114449999999998	1.5059500000000003	7.1008	4.5077
183	91.5	13.0507	1.5466500000000005	7.068499999999997	4.435549999999999
184	92.0	12.813300000000002	1.56155	6.95815	4.293599999999996
185	92.5	12.6221	1.6055999999999997	6.85595	4.160549999999999
186	93.0	12.29635	1.6226999999999996	6.688150000000002	3.985499999999999
187	93.5	11.993049999999998	1.6357500000000003	6.508749999999999	3.8485499999999986
188	94.0	11.6972	1.6427500000000002	6.334000000000002	3.7204499999999996
189	94.5	11.306049999999997	1.6479	6.142450000000002	3.515699999999998
190	95.0	10.960700000000001	1.63845	5.923199999999998	3.3990499999999986
191	95.5	10.542650000000004	1.6249499999999997	5.6802	3.237500000000001
192	96.0	10.152050000000001	1.6129499999999992	5.445100000000002	3.094
193	96.5	9.756449999999997	1.598400000000001	5.21	2.9480499999999994
194	97.0	9.371	1.5672	4.969899999999999	2.8339000000000003
195	97.5	8.938600000000003	1.5358500000000004	4.70515	2.6975999999999996
196	98.0	8.545100000000001	1.4869499999999995	4.464750000000001	2.593400000000001
197	98.5	8.12995	1.4379	4.205249999999998	2.4868
198	99.0	7.7587	1.406150000000001	3.9776999999999987	2.37485
199	99.5	7.380099999999999	1.3584999999999994	3.759700000000001	2.2619000000000007
200	100.0	7.024749999999998	1.3264500000000001	3.535050000000001	2.16325
201	100.5	6.662799999999999	1.2655999999999998	3.30445	2.0927499999999988
202	101.0	6.316600000000005	1.2275500000000004	3.09265	1.9963999999999995
203	101.5	6.0025499999999985	1.18675	2.8858000000000015	1.93
204	102.0	5.681949999999998	1.1373	2.7030000000000003	1.8416499999999996
205	102.5	5.3759000000000015	1.0948999999999998	2.4948499999999996	1.786150000000001
206	103.0	5.11005	1.04785	2.3461	1.7161000000000004
207	103.5	4.828949999999997	1.0072499999999998	2.1689500000000006	1.6527499999999995
208	104.0	4.596199999999999	0.9568000000000002	2.0412500000000007	1.5981499999999995
209	104.5	4.362949999999999	0.9103999999999997	1.8871	1.5654499999999993
210	105.0	4.12665	0.8778999999999999	1.7468000000000001	1.5019499999999997
211	105.5	3.880349999999998	0.8315500000000001	1.6102	1.4385999999999999
212	106.0	3.695800000000001	0.8022000000000001	1.5010999999999999	1.3925
213	106.5	3.4814000000000003	0.7450999999999998	1.3761999999999992	1.3600999999999999
214	107.0	3.290300000000002	0.7149	1.2788500000000003	1.2965499999999996
215	107.5	3.120099999999998	0.6898000000000001	1.1855500000000003	1.24475
216	108.0	2.94275	0.6488000000000003	1.0878499999999993	1.2061
217	108.5	2.790800000000001	0.6134999999999999	0.9965500000000003	1.1807499999999995
218	109.0	2.6446500000000004	0.5897000000000002	0.9346500000000003	1.1202999999999999
219	109.5	2.484	0.5628	0.8508	1.0704
220	110.0	2.3536000000000006	0.5318999999999999	0.7713500000000002	1.0503499999999997
221	110.5	2.232650000000001	0.5126999999999999	0.7129000000000001	1.0070500000000002
222	111.0	2.1290500000000008	0.489	0.66605	0.9739999999999999
223	111.5	2.0062999999999995	0.46615000000000006	0.6158000000000002	0.92435
224	112.0	1.9088000000000005	0.4536	0.5707	0.8844999999999993
225	112.5	1.8232499999999996	0.4261000000000001	0.5258499999999999	0.8713000000000005
226	113.0	1.7351999999999999	0.4029500000000001	0.49204999999999993	0.8402
227	113.5	1.6281999999999999	0.3824	0.45300000000000007	0.7928000000000002
228	114.0	1.5443500000000006	0.36145000000000005	0.4165499999999999	0.7663499999999999
229	114.5	1.4809499999999993	0.34515	0.3864499999999999	0.7493499999999996
230	115.0	1.3926999999999996	0.3250500000000001	0.35875000000000007	0.7089000000000002
231	115.5	1.3200500000000002	0.31179999999999997	0.33824999999999994	0.6699999999999998
232	116.0	1.2536999999999996	0.2917500000000001	0.31405000000000005	0.6479
233	116.5	1.2064999999999997	0.2839500000000001	0.29109999999999997	0.63145
234	117.0	1.1412999999999998	0.2625500000000001	0.27195	0.6067999999999999
235	117.5	1.0916500000000005	0.2544	0.26179999999999987	0.57545
236	118.0	1.0379500000000002	0.2389000000000001	0.2451000000000001	0.55395
237	118.5	0.9924499999999997	0.23025	0.22670000000000004	0.5355000000000001
238	119.0	0.93855	0.21385000000000004	0.2157	0.5090000000000002
239	119.5	0.9080000000000001	0.20394999999999988	0.21269999999999992	0.49134999999999995
240	120.0	0.85925	0.19925000000000012	0.1933999999999999	0.4666
241	120.5	0.8290500000000003	0.18659999999999996	0.1863499999999999	0.4561000000000002
242	121.0	0.81455	0.18569999999999998	0.18049999999999997	0.44834999999999975
243	121.5	0.7861499999999999	0.17600000000000002	0.17740000000000009	0.43274999999999997
244	122.0	0.7451000000000001	0.16240000000000002	0.1674	0.41529999999999995
245	122.5	0.7282	0.16000000000000003	0.16620000000000001	0.402
246	123.0	0.6988000000000002	0.15059999999999998	0.15630000000000008	0.3918999999999999
247	123.5	0.67565	0.14594999999999997	0.1478	0.38189999999999996
248	124.0	0.6514500000000002	0.13794999999999993	0.14699999999999996	0.36649999999999994
249	124.5	0.6228	0.13275000000000003	0.1406999999999999	0.34934999999999994
250	125.0	0.6121000000000001	0.12665000000000004	0.14175000000000007	0.34370000000000017
251	125.5	0.59265	0.12215000000000009	0.13530000000000006	0.3352000000000001
252	126.0	0.5839	0.12364999999999997	0.12729999999999997	0.33294999999999986
253	126.5	0.5638500000000001	0.11819999999999999	0.12885	0.31679999999999997
254	127.0	0.5576999999999999	0.11695	0.12124999999999997	0.3195
255	127.5	0.5353500000000002	0.11670000000000004	0.12190000000000001	0.29675000000000007
256	128.0	0.5305500000000001	0.11525	0.12065000000000003	0.2946499999999999
257	128.5	0.5278499999999999	0.11189999999999996	0.1183	0.29764999999999997
258	129.0	0.49884999999999996	0.10765000000000007	0.11455000000000001	0.27665000000000006
259	129.5	0.49390000000000017	0.11074999999999999	0.11215	0.2710000000000001
260	130.0	0.48760000000000003	0.10575000000000007	0.11704999999999999	0.2648000000000001
261	130.5	0.4749500000000001	0.10429999999999996	0.11544999999999998	0.2552000000000001
262	131.0	0.4663500000000002	0.10309999999999998	0.11444999999999998	0.24880000000000005
263	131.5	0.45159999999999983	0.09819999999999997	0.11115	0.24225000000000002
264	132.0	0.44324999999999987	0.09765	0.10880000000000001	0.23680000000000004
265	132.5	0.44669999999999993	0.09965	0.1134	0.23365
266	133.0	0.44154999999999994	0.09829999999999998	0.10815000000000001	0.23509999999999995
267	133.5	0.4350000000000003	0.09739999999999993	0.11030000000000001	0.2272999999999999
268	134.0	0.42295	0.09930000000000007	0.10679999999999999	0.21685000000000013
269	134.5	0.42885000000000006	0.10250000000000004	0.10834999999999997	0.21799999999999994
270	135.0	0.41465000000000013	0.10015	0.10535000000000001	0.20914999999999995
271	135.5	0.41085000000000016	0.10155000000000003	0.10480000000000002	0.2045
272	136.0	0.40089999999999987	0.09815000000000007	0.10615000000000002	0.19659999999999997
273	136.5	0.4095000000000001	0.09889999999999999	0.10935000000000004	0.20124999999999996
274	137.0	0.40185000000000004	0.10059999999999998	0.10924999999999999	0.19199999999999995
275	137.5	0.4048	0.1047	0.11375000000000002	0.18634999999999993
276	138.0	0.40240000000000015	0.09829999999999998	0.11600000000000002	0.1881
277	138.5	0.39949999999999997	0.09600000000000003	0.11650000000000002	0.1870000000000001
278	139.0	0.39740000000000003	0.10010000000000002	0.11750000000000003	0.17980000000000004
279	139.5	0.3995000000000001	0.10214999999999998	0.12190000000000001	0.17544999999999994
280	140.0	0.4037000000000001	0.10480000000000002	0.12669999999999995	0.1722
281	140.5	0.4041000000000001	0.10729999999999999	0.12580000000000002	0.17100000000000004
282	141.0	0.3973000000000001	0.10335	0.12225000000000001	0.17170000000000002
283	141.5	0.40989999999999993	0.10190000000000002	0.13334999999999997	0.17465000000000003
284	142.0	0.4071000000000001	0.10644999999999999	0.13594999999999996	0.16469999999999993
285	142.5	0.39695000000000014	0.10519999999999996	0.13324999999999995	0.15850000000000003
286	143.0	0.41985000000000006	0.11185000000000005	0.14954999999999996	0.15844999999999992
287	143.5	0.4193	0.10949999999999999	0.15194999999999997	0.15785000000000002
288	144.0	0.4224999999999999	0.10770000000000003	0.15990000000000001	0.1549
289	144.5	0.4302000000000001	0.10804999999999998	0.16655000000000006	0.15559999999999996
290	145.0	0.43599999999999994	0.10995000000000003	0.16955000000000006	0.15650000000000003
291	145.5	0.43439999999999984	0.11184999999999995	0.1769	0.14564999999999992
292	146.0	0.4532500000000001	0.11314999999999997	0.18730000000000005	0.15280000000000005
293	146.5	0.4582	0.11289999999999999	0.19745	0.14785000000000004
294	147.0	0.4733000000000003	0.11909999999999998	0.2058499999999999	0.14835000000000007
295	147.5	0.48095000000000004	0.12030000000000005	0.20905000000000004	0.15159999999999996
296	148.0	0.48909999999999987	0.1188	0.21974999999999995	0.15055
297	148.5	0.50385	0.1277	0.22934999999999994	0.1468
298	149.0	0.5202	0.1227500000000001	0.24689999999999995	0.15055
299	149.5	0.5277499999999998	0.12365	0.25925	0.14484999999999995
300	150.0	0.541	0.12515	0.27115	0.1447
301	150.5	0.5577999999999999	0.12454999999999998	0.2882999999999999	0.14494999999999997
302	151.0	0.57125	0.1291	0.29805	0.14410000000000006
303	151.5	0.5969000000000002	0.13185	0.32044999999999996	0.1446
304	152.0	0.6055500000000003	0.127	0.3381499999999999	0.1404
305	152.5	0.62135	0.12700000000000006	0.35840000000000016	0.13595000000000002
306	153.0	0.648	0.13145	0.37549999999999994	0.14105
307	153.5	0.6797999999999997	0.13359999999999997	0.40759999999999996	0.13859999999999997
308	154.0	0.7038500000000001	0.13590000000000002	0.4288	0.13915
309	154.5	0.7449000000000001	0.1428000000000001	0.4635000000000001	0.13860000000000006
310	155.0	0.7761	0.14615000000000003	0.49245	0.1375
311	155.5	0.7912000000000005	0.14019999999999996	0.5191999999999999	0.13179999999999994
312	156.0	0.8059999999999998	0.14484999999999995	0.5322	0.12895
313	156.5	0.8416499999999999	0.1508	0.5589500000000001	0.13190000000000002
314	157.0	0.8850499999999998	0.15410000000000004	0.59935	0.13160000000000005
315	157.5	0.9097000000000002	0.1491	0.6333499999999999	0.12725
316	158.0	0.9530000000000003	0.16024999999999995	0.6633	0.12945000000000007
317	158.5	0.97185	0.15935	0.6803500000000002	0.13215
318	159.0	1.0139000000000005	0.1642	0.7207500000000002	0.12894999999999995
319	159.5	1.0527	0.16505000000000009	0.7611999999999994	0.12645
320	160.0	1.09215	0.17054999999999992	0.7903000000000001	0.1313
321	160.5	1.11745	0.16884999999999997	0.8218999999999999	0.1267
322	161.0	1.1396500000000003	0.17030000000000003	0.8458999999999997	0.12345
323	161.5	1.1771499999999997	0.16879999999999995	0.8839999999999999	0.12435
324	162.0	1.2054500000000001	0.16685000000000005	0.9167500000000001	0.12185000000000006
325	162.5	1.2379999999999998	0.17689999999999995	0.9357500000000002	0.12535000000000002
326	163.0	1.2546000000000002	0.17335000000000003	0.9602999999999998	0.12095000000000003
327	163.5	1.2798999999999998	0.17509999999999987	0.9834	0.1214
328	164.0	1.2938500000000002	0.17844999999999991	0.9931500000000004	0.12224999999999996
329	164.5	1.3327499999999999	0.17909999999999993	1.03465	0.11900000000000002
330	165.0	1.3567999999999998	0.17825	1.0578500000000002	0.1207
331	165.5	1.3616000000000001	0.17439999999999994	1.0742000000000003	0.11300000000000011
332	166.0	1.3777499999999998	0.17610000000000003	1.08515	0.1165
333	166.5	1.3932000000000002	0.1785	1.1005999999999998	0.11409999999999998
334	167.0	1.39515	0.16589999999999994	1.12205	0.10720000000000007
335	167.5	1.4051500000000001	0.1692	1.1292499999999999	0.10670000000000006
336	168.0	1.3918499999999998	0.16595000000000007	1.1213499999999998	0.10454999999999998
337	168.5	1.3810499999999997	0.1622	1.1193	0.09955000000000001
338	169.0	1.3582999999999996	0.15395000000000003	1.1031499999999996	0.10120000000000003
339	169.5	1.35935	0.15435000000000001	1.1080000000000003	0.09700000000000004
340	170.0	1.3452000000000002	0.14655	1.0994000000000004	0.09925000000000002
341	170.5	1.3121499999999997	0.14445000000000005	1.0786499999999999	0.08904999999999999
342	171.0	1.2831000000000001	0.14059999999999997	1.0554000000000001	0.0871
343	171.5	1.22715	0.12770000000000004	1.0119500000000003	0.08750000000000004
344	172.0	1.1824500000000004	0.12699999999999995	0.9786500000000004	0.0768
345	172.5	1.1486999999999996	0.12304999999999998	0.9497000000000005	0.07594999999999999
346	173.0	1.0873500000000005	0.11109999999999999	0.903	0.07325
347	173.5	1.0282999999999998	0.10575000000000005	0.8537500000000002	0.0688
348	174.0	0.9680999999999998	0.10009999999999998	0.8049999999999997	0.06300000000000001
349	174.5	0.9029	0.09399999999999997	0.7528000000000002	0.05610000000000003
350	175.0	0.8373	0.08854999999999995	0.6947499999999998	0.05399999999999999
351	175.5	0.7569999999999998	0.07715000000000001	0.6349999999999999	0.044849999999999994
352	176.0	0.6748000000000001	0.06874999999999998	0.56475	0.04129999999999998
353	176.5	0.5919499999999998	0.05844999999999998	0.49475000000000025	0.03874999999999997
354	177.0	0.5065500000000001	0.0539	0.41929999999999984	0.03334999999999997
355	177.5	0.41914999999999997	0.04229999999999996	0.35005000000000003	0.02679999999999998
356	178.0	0.32500000000000007	0.03329999999999999	0.2704000000000001	0.021299999999999986
357	178.5	0.24249999999999997	0.022349999999999984	0.20655	0.013599999999999996
358	179.0	0.13970000000000005	0.014149999999999998	0.11775000000000006	0.007800000000000005
359	179.5	0.04905000000000001	0.004150000000000002	0.042399999999999986	0.0025000000000000005
