# Supplementary material for: Full-cycle device-scale simulations of memory materials with a tailored atomic-cluster-expansion potential
Source: Nat Commun. 2025 Sep 30;16:8688. doi: 10.1038/s41467-025-63732-4 (PMC12484596; doi:10.1038/s41467-025-63732-4)
Supplement: Supplementary file 4 — Source Data [file 41467_2025_63732_MOESM4_ESM.zip › Figure S7/Figure S7b - ADF/adf_gap_225_300K.csv]

	angle	total	Ge	Sb	Te
0	0.0	0.0	0.0	0.0	0.0
1	0.5	0.0	0.0	0.0	0.0
2	1.0	0.0	0.0	0.0	0.0
3	1.5	0.0	0.0	0.0	0.0
4	2.0	0.0	0.0	0.0	0.0
5	2.5	0.0	0.0	0.0	0.0
6	3.0	0.0	0.0	0.0	0.0
7	3.5	0.0	0.0	0.0	0.0
8	4.0	0.0	0.0	0.0	0.0
9	4.5	0.0	0.0	0.0	0.0
10	5.0	0.0	0.0	0.0	0.0
11	5.5	0.0	0.0	0.0	0.0
12	6.0	0.0	0.0	0.0	0.0
13	6.5	0.0	0.0	0.0	0.0
14	7.0	0.0	0.0	0.0	0.0
15	7.5	0.0	0.0	0.0	0.0
16	8.0	0.0	0.0	0.0	0.0
17	8.5	0.0	0.0	0.0	0.0
18	9.0	0.0	0.0	0.0	0.0
19	9.5	0.0	0.0	0.0	0.0
20	10.0	0.0	0.0	0.0	0.0
21	10.5	0.0	0.0	0.0	0.0
22	11.0	0.0	0.0	0.0	0.0
23	11.5	0.0	0.0	0.0	0.0
24	12.0	0.0	0.0	0.0	0.0
25	12.5	0.0	0.0	0.0	0.0
26	13.0	0.0	0.0	0.0	0.0
27	13.5	0.0	0.0	0.0	0.0
28	14.0	0.0	0.0	0.0	0.0
29	14.5	0.0	0.0	0.0	0.0
30	15.0	0.0	0.0	0.0	0.0
31	15.5	0.0	0.0	0.0	0.0
32	16.0	0.0	0.0	0.0	0.0
33	16.5	0.0	0.0	0.0	0.0
34	17.0	0.0	0.0	0.0	0.0
35	17.5	0.0	0.0	0.0	0.0
36	18.0	0.0	0.0	0.0	0.0
37	18.5	0.0	0.0	0.0	0.0
38	19.0	0.0	0.0	0.0	0.0
39	19.5	0.0	0.0	0.0	0.0
40	20.0	0.0	0.0	0.0	0.0
41	20.5	0.0	0.0	0.0	0.0
42	21.0	0.0	0.0	0.0	0.0
43	21.5	0.0	0.0	0.0	0.0
44	22.0	0.0	0.0	0.0	0.0
45	22.5	0.0	0.0	0.0	0.0
46	23.0	0.0	0.0	0.0	0.0
47	23.5	0.0	0.0	0.0	0.0
48	24.0	0.0	0.0	0.0	0.0
49	24.5	0.0	0.0	0.0	0.0
50	25.0	0.0	0.0	0.0	0.0
51	25.5	0.0	0.0	0.0	0.0
52	26.0	0.0	0.0	0.0	0.0
53	26.5	0.0	0.0	0.0	0.0
54	27.0	0.0	0.0	0.0	0.0
55	27.5	0.0	0.0	0.0	0.0
56	28.0	0.0	0.0	0.0	0.0
57	28.5	0.0	0.0	0.0	0.0
58	29.0	0.0	0.0	0.0	0.0
59	29.5	0.0	0.0	0.0	0.0
60	30.0	0.0	0.0	0.0	0.0
61	30.5	0.0	0.0	0.0	0.0
62	31.0	0.0	0.0	0.0	0.0
63	31.5	0.0	0.0	0.0	0.0
64	32.0	0.0	0.0	0.0	0.0
65	32.5	0.0	0.0	0.0	0.0
66	33.0	0.0	0.0	0.0	0.0
67	33.5	0.0	0.0	0.0	0.0
68	34.0	0.0	0.0	0.0	0.0
69	34.5	0.0	0.0	0.0	0.0
70	35.0	0.0	0.0	0.0	0.0
71	35.5	0.0	0.0	0.0	0.0
72	36.0	0.0	0.0	0.0	0.0
73	36.5	0.0	0.0	0.0	0.0
74	37.0	0.0	0.0	0.0	0.0
75	37.5	0.0	0.0	0.0	0.0
76	38.0	0.0	0.0	0.0	0.0
77	38.5	0.0	0.0	0.0	0.0
78	39.0	0.0	0.0	0.0	0.0
79	39.5	0.0	0.0	0.0	0.0
80	40.0	0.0	0.0	0.0	0.0
81	40.5	0.0	0.0	0.0	0.0
82	41.0	0.0	0.0	0.0	0.0
83	41.5	0.0	0.0	0.0	0.0
84	42.0	0.0	0.0	0.0	0.0
85	42.5	0.0	0.0	0.0	0.0
86	43.0	0.0	0.0	0.0	0.0
87	43.5	0.0	0.0	0.0	0.0
88	44.0	0.0	0.0	0.0	0.0
89	44.5	0.0	0.0	0.0	0.0
90	45.0	0.0	0.0	0.0	0.0
91	45.5	0.0	0.0	0.0	0.0
92	46.0	0.0	0.0	0.0	0.0
93	46.5	0.0	0.0	0.0	0.0
94	47.0	0.0	0.0	0.0	0.0
95	47.5	0.0002	0.0	5e-05	0.00015
96	48.0	0.0004	0.0	0.00025	0.00015
97	48.5	0.0007500000000000001	5e-05	0.00030000000000000003	0.0004
98	49.0	0.0015000000000000002	5e-05	0.0008	0.00065
99	49.5	0.002550000000000001	0.0001	0.0013	0.0011499999999999998
100	50.0	0.002750000000000001	0.0002	0.0013500000000000003	0.0012
101	50.5	0.006000000000000003	0.0008000000000000001	0.002900000000000001	0.002300000000000001
102	51.0	0.008200000000000004	0.0011	0.0037000000000000015	0.0034000000000000007
103	51.5	0.012100000000000001	0.002850000000000001	0.005300000000000003	0.003950000000000002
104	52.0	0.016749999999999977	0.0038000000000000017	0.0071500000000000044	0.005800000000000003
105	52.5	0.022849999999999974	0.004950000000000002	0.010550000000000002	0.007350000000000003
106	53.0	0.029349999999999987	0.007650000000000005	0.012149999999999996	0.009550000000000006
107	53.5	0.03489999999999998	0.009100000000000006	0.014299999999999995	0.011500000000000002
108	54.0	0.04219999999999998	0.014000000000000004	0.013949999999999985	0.014249999999999978
109	54.5	0.05440000000000001	0.018649999999999993	0.01704999999999999	0.018699999999999984
110	55.0	0.05804999999999999	0.020349999999999993	0.016849999999999987	0.020849999999999987
111	55.5	0.06349999999999999	0.02469999999999999	0.01714999999999999	0.021649999999999982
112	56.0	0.07395000000000002	0.030599999999999992	0.01884999999999999	0.024499999999999984
113	56.5	0.0842	0.03659999999999999	0.020049999999999985	0.027549999999999984
114	57.0	0.08529999999999999	0.037450000000000004	0.020299999999999985	0.02754999999999999
115	57.5	0.09490000000000003	0.041599999999999984	0.022449999999999984	0.030849999999999968
116	58.0	0.09549999999999993	0.0426	0.021599999999999984	0.031299999999999974
117	58.5	0.1041	0.04524999999999997	0.023049999999999984	0.035799999999999985
118	59.0	0.10954999999999995	0.04769999999999997	0.025499999999999984	0.03634999999999998
119	59.5	0.11105000000000002	0.04524999999999998	0.02489999999999998	0.040899999999999964
120	60.0	0.11614999999999999	0.04739999999999999	0.02859999999999998	0.040149999999999963
121	60.5	0.12110000000000004	0.04664999999999998	0.03069999999999997	0.04374999999999996
122	61.0	0.12804999999999997	0.04979999999999998	0.030349999999999978	0.04789999999999999
123	61.5	0.12464999999999998	0.047749999999999994	0.03304999999999999	0.04385000000000001
124	62.0	0.13785000000000006	0.05099999999999996	0.03419999999999998	0.052649999999999995
125	62.5	0.14695000000000003	0.053899999999999976	0.03564999999999998	0.057400000000000014
126	63.0	0.15635	0.057099999999999984	0.041299999999999976	0.05795000000000004
127	63.5	0.16420000000000004	0.05660000000000001	0.040899999999999964	0.0667
128	64.0	0.18254999999999996	0.06035000000000001	0.048249999999999994	0.07395
129	64.5	0.20259999999999997	0.06130000000000003	0.05294999999999998	0.08834999999999997
130	65.0	0.21669999999999986	0.06839999999999999	0.055699999999999986	0.0926
131	65.5	0.23009999999999994	0.06825	0.05724999999999998	0.10459999999999997
132	66.0	0.26059999999999994	0.07165000000000002	0.06640000000000001	0.12255
133	66.5	0.28834999999999994	0.07475000000000001	0.07005	0.14355
134	67.0	0.3235499999999999	0.08220000000000001	0.07964999999999998	0.16170000000000007
135	67.5	0.3581999999999999	0.08350000000000003	0.09109999999999997	0.18359999999999993
136	68.0	0.40130000000000005	0.08689999999999999	0.09899999999999996	0.21540000000000004
137	68.5	0.4547499999999998	0.09565000000000001	0.11050000000000004	0.24860000000000007
138	69.0	0.51845	0.10760000000000003	0.12104999999999996	0.2898
139	69.5	0.5944499999999999	0.11174999999999999	0.13955	0.34315000000000007
140	70.0	0.6738000000000001	0.12055000000000005	0.16039999999999996	0.39285
141	70.5	0.7799499999999999	0.13690000000000008	0.18344999999999995	0.45959999999999984
142	71.0	0.8721499999999993	0.14699999999999996	0.2067	0.51845
143	71.5	1.00105	0.16020000000000004	0.2407	0.60015
144	72.0	1.1308	0.1679	0.26700000000000007	0.6958999999999999
145	72.5	1.2736999999999996	0.1906500000000001	0.29725000000000007	0.7858000000000002
146	73.0	1.4366999999999996	0.2013500000000001	0.3427499999999999	0.8926000000000002
147	73.5	1.6050499999999996	0.2241	0.3875	0.9934499999999997
148	74.0	1.8339	0.24200000000000008	0.4454999999999997	1.1463999999999999
149	74.5	2.0514499999999996	0.27515	0.5009000000000001	1.2754
150	75.0	2.291249999999999	0.29675	0.5662499999999998	1.4282500000000002
151	75.5	2.56195	0.32969999999999994	0.6439500000000001	1.5882999999999998
152	76.0	2.8270000000000004	0.3591000000000001	0.71655	1.75135
153	76.5	3.1215999999999995	0.40624999999999983	0.7986499999999995	1.9167
154	77.0	3.4457499999999985	0.44655	0.88095	2.1182499999999997
155	77.5	3.7976000000000005	0.5014499999999998	0.9868500000000003	2.3092999999999995
156	78.0	4.225000000000001	0.5582499999999999	1.1253	2.5414499999999993
157	78.5	4.615700000000001	0.6160999999999998	1.2532499999999995	2.746349999999999
158	79.0	5.090349999999998	0.6789499999999997	1.3942	3.017199999999999
159	79.5	5.5037499999999975	0.7640500000000003	1.5347500000000003	3.2049499999999993
160	80.0	6.006649999999999	0.8438500000000002	1.7049	3.4579000000000004
161	80.5	6.468700000000002	0.92035	1.8627999999999993	3.6855500000000005
162	81.0	7.0224499999999965	1.0338500000000002	2.0401499999999992	3.9484500000000016
163	81.5	7.534150000000004	1.1314500000000005	2.2345000000000006	4.1682
164	82.0	8.026500000000002	1.2470000000000006	2.4258500000000005	4.353650000000001
165	82.5	8.569949999999999	1.3558499999999993	2.6508	4.563300000000001
166	83.0	9.076700000000004	1.4844000000000006	2.84345	4.748849999999999
167	83.5	9.587300000000003	1.6106500000000006	3.0369	4.93975
168	84.0	10.0931	1.7626999999999997	3.2676000000000003	5.0627999999999975
169	84.5	10.555700000000002	1.9071500000000008	3.4704999999999995	5.178050000000001
170	85.0	10.988750000000003	2.0623	3.66245	5.263999999999999
171	85.5	11.471150000000005	2.2345999999999995	3.8583499999999997	5.3782000000000005
172	86.0	11.8551	2.4138	4.0037999999999965	5.4375
173	86.5	12.209449999999999	2.5738	4.18705	5.448599999999999
174	87.0	12.526700000000005	2.7588999999999992	4.312699999999999	5.4551
175	87.5	12.76615	2.943449999999999	4.4171	5.4056000000000015
176	88.0	12.98605	3.1103000000000005	4.533399999999999	5.3423500000000015
177	88.5	13.158750000000003	3.3134499999999996	4.597850000000001	5.247449999999999
178	89.0	13.329250000000004	3.479199999999999	4.68975	5.1602999999999986
179	89.5	13.351349999999993	3.613699999999999	4.7097000000000016	5.027949999999999
180	90.0	13.393699999999997	3.783949999999999	4.721749999999999	4.888
181	90.5	13.356250000000003	3.9240000000000013	4.6983999999999995	4.73385
182	91.0	13.314749999999995	4.05245	4.662800000000002	4.5995
183	91.5	13.274599999999998	4.173399999999999	4.6654500000000025	4.435750000000002
184	92.0	13.117650000000001	4.25495	4.58185	4.280849999999999
185	92.5	12.969049999999998	4.3597	4.5182	4.09115
186	93.0	12.776000000000002	4.41825	4.437300000000002	3.9204499999999998
187	93.5	12.51	4.4656	4.315199999999998	3.729200000000002
188	94.0	12.26565	4.493999999999998	4.201200000000001	3.5704499999999992
189	94.5	11.982699999999998	4.548799999999999	4.035849999999999	3.3980499999999996
190	95.0	11.6612	4.505550000000001	3.9252000000000016	3.2304500000000003
191	95.5	11.3812	4.48165	3.7816500000000013	3.1178999999999997
192	96.0	11.0325	4.453850000000002	3.6154500000000014	2.9632000000000005
193	96.5	10.658	4.3801499999999995	3.4328499999999993	2.845
194	97.0	10.302500000000002	4.3044	3.3056499999999986	2.692450000000002
195	97.5	9.975399999999999	4.215999999999998	3.1603999999999997	2.599
196	98.0	9.630749999999999	4.153850000000001	2.989100000000001	2.4877999999999996
197	98.5	9.27825	4.02685	2.8479499999999995	2.40345
198	99.0	8.867500000000001	3.9201000000000006	2.6799499999999994	2.26745
199	99.5	8.547150000000002	3.8093500000000025	2.5436000000000005	2.1942000000000004
200	100.0	8.21525	3.6894	2.4162	2.1096500000000007
201	100.5	7.867050000000002	3.5653999999999995	2.263	2.0386500000000005
202	101.0	7.550999999999993	3.4193499999999997	2.1597	1.9719499999999994
203	101.5	7.235250000000003	3.3171999999999997	2.0123500000000014	1.9056999999999997
204	102.0	6.906000000000001	3.17305	1.8865500000000004	1.8464
205	102.5	6.583899999999997	3.0537499999999995	1.7674	1.7627499999999992
206	103.0	6.2922	2.93315	1.6584999999999999	1.7005499999999996
207	103.5	6.003849999999999	2.8019499999999997	1.5564499999999994	1.64545
208	104.0	5.7226	2.6733999999999996	1.4563000000000001	1.5929000000000002
209	104.5	5.443	2.5560000000000014	1.3507499999999997	1.5362499999999994
210	105.0	5.191700000000003	2.43125	1.2666000000000002	1.4938500000000001
211	105.5	4.933700000000001	2.3123	1.1868000000000003	1.4345999999999999
212	106.0	4.704350000000001	2.2292000000000005	1.1005000000000005	1.3746500000000004
213	106.5	4.471099999999999	2.1037999999999997	1.0293	1.3379999999999999
214	107.0	4.2815	2.0274000000000005	0.9616999999999998	1.2924
215	107.5	4.038500000000002	1.9263499999999996	0.8711500000000004	1.2409999999999999
216	108.0	3.8549999999999995	1.8469	0.8116499999999996	1.1964500000000002
217	108.5	3.658349999999999	1.7406999999999997	0.7532500000000003	1.1644
218	109.0	3.4874999999999994	1.6819500000000003	0.69195	1.1136000000000004
219	109.5	3.33475	1.6161	0.6501000000000002	1.0685500000000006
220	110.0	3.1779999999999995	1.5249500000000007	0.6205	1.03255
221	110.5	3.0088	1.4536500000000003	0.5559499999999998	0.9992000000000003
222	111.0	2.86695	1.38665	0.5182000000000001	0.9621000000000002
223	111.5	2.717349999999999	1.3122	0.48125000000000023	0.9239000000000003
224	112.0	2.5949499999999994	1.25345	0.4523500000000001	0.8891499999999999
225	112.5	2.4870500000000004	1.1968499999999997	0.41530000000000006	0.8748999999999997
226	113.0	2.3594500000000003	1.1309499999999997	0.3871499999999999	0.8413500000000004
227	113.5	2.2409	1.0758999999999999	0.36379999999999996	0.8011999999999999
228	114.0	2.12315	1.0172500000000004	0.3318500000000001	0.77405
229	114.5	2.0407	0.9788000000000001	0.3141	0.7478
230	115.0	1.9557000000000004	0.9287499999999994	0.29724999999999985	0.7296999999999997
231	115.5	1.8568000000000011	0.8755000000000003	0.27455000000000007	0.70675
232	116.0	1.7855500000000004	0.8426499999999996	0.25920000000000004	0.6837000000000001
233	116.5	1.7255999999999998	0.8180000000000003	0.2408000000000001	0.6668
234	117.0	1.6512	0.7765500000000004	0.22669999999999996	0.64795
235	117.5	1.5678499999999993	0.7328	0.21324999999999988	0.6217999999999999
236	118.0	1.5182499999999999	0.7060000000000001	0.20240000000000005	0.6098499999999999
237	118.5	1.4724999999999997	0.6838500000000001	0.19135000000000002	0.5972999999999998
238	119.0	1.41815	0.6548500000000002	0.17770000000000002	0.5856000000000001
239	119.5	1.3511999999999997	0.6217999999999999	0.1667	0.5627
240	120.0	1.3111499999999996	0.59585	0.16969999999999996	0.5455999999999999
241	120.5	1.2730999999999997	0.5774000000000002	0.15930000000000002	0.5364
242	121.0	1.2325499999999998	0.5551000000000001	0.15230000000000002	0.5251500000000001
243	121.5	1.1724499999999995	0.5275499999999999	0.13985	0.5050500000000002
244	122.0	1.1503499999999998	0.50945	0.13664999999999997	0.5042500000000002
245	122.5	1.1059999999999999	0.4834000000000001	0.1381	0.4844999999999999
246	123.0	1.0658500000000002	0.46489999999999987	0.12604999999999997	0.47490000000000016
247	123.5	1.0538500000000002	0.4495000000000001	0.12865000000000004	0.4757
248	124.0	1.0026500000000003	0.4258500000000002	0.11984999999999997	0.45695
249	124.5	1.0067999999999997	0.42815000000000003	0.12120000000000004	0.4574499999999999
250	125.0	0.9526000000000003	0.4046999999999999	0.11395000000000005	0.4339499999999997
251	125.5	0.9377	0.3844000000000001	0.11255000000000003	0.44074999999999986
252	126.0	0.9164499999999998	0.3760500000000001	0.11355000000000004	0.42685
253	126.5	0.9033	0.36554999999999993	0.11180000000000001	0.42595000000000005
254	127.0	0.88075	0.35440000000000005	0.10645000000000002	0.41989999999999994
255	127.5	0.8688000000000001	0.3452499999999999	0.10529999999999999	0.41825
256	128.0	0.8352499999999995	0.33175000000000004	0.09920000000000005	0.4043
257	128.5	0.8170999999999999	0.31565	0.10399999999999998	0.39745
258	129.0	0.8068	0.3081000000000001	0.10209999999999995	0.3966000000000001
259	129.5	0.7891000000000001	0.3081	0.10124999999999998	0.37975000000000014
260	130.0	0.7663999999999997	0.2977000000000001	0.09905	0.36965
261	130.5	0.7624	0.29455000000000003	0.09815	0.3696999999999999
262	131.0	0.75485	0.29175000000000006	0.09899999999999999	0.3641
263	131.5	0.7336000000000003	0.28134999999999993	0.0971	0.35515
264	132.0	0.7351499999999995	0.27915000000000006	0.09750000000000006	0.35849999999999993
265	132.5	0.7170999999999998	0.27494999999999986	0.0938	0.34835
266	133.0	0.6994500000000001	0.271	0.09479999999999995	0.3336500000000001
267	133.5	0.70245	0.26824999999999993	0.09555	0.33864999999999995
268	134.0	0.6799	0.25965000000000005	0.10024999999999999	0.31999999999999995
269	134.5	0.6751	0.25035000000000013	0.09930000000000003	0.32544999999999985
270	135.0	0.6749499999999999	0.2588499999999999	0.10064999999999995	0.3154500000000002
271	135.5	0.6628000000000001	0.25789999999999996	0.09670000000000005	0.3082
272	136.0	0.6439500000000002	0.24880000000000013	0.09590000000000005	0.29925000000000007
273	136.5	0.6495000000000001	0.25830000000000003	0.09850000000000005	0.29269999999999996
274	137.0	0.6430499999999998	0.2534499999999999	0.09869999999999995	0.29089999999999994
275	137.5	0.6283500000000001	0.2484000000000001	0.1008	0.27914999999999995
276	138.0	0.6351000000000001	0.2461500000000001	0.10310000000000002	0.28585000000000005
277	138.5	0.6344000000000001	0.2503499999999999	0.10980000000000002	0.27425
278	139.0	0.6265	0.25134999999999996	0.10915000000000002	0.2659999999999999
279	139.5	0.6252999999999996	0.24710000000000018	0.11225	0.26595
280	140.0	0.6282000000000002	0.2561	0.11015000000000005	0.26195
281	140.5	0.63595	0.2568	0.12035000000000005	0.2588
282	141.0	0.6275000000000003	0.2556500000000001	0.11954999999999996	0.2523
283	141.5	0.6401500000000001	0.26499999999999996	0.11939999999999998	0.25575
284	142.0	0.6326499999999998	0.26134999999999986	0.12480000000000001	0.24650000000000002
285	142.5	0.6247500000000001	0.2549999999999999	0.12720000000000004	0.24254999999999993
286	143.0	0.6329500000000001	0.26395	0.12574999999999997	0.2432499999999999
287	143.5	0.6396999999999999	0.26639999999999986	0.13514999999999996	0.23814999999999997
288	144.0	0.6303500000000003	0.26494999999999996	0.13575	0.22964999999999994
289	144.5	0.6491500000000001	0.2682499999999999	0.14190000000000005	0.2390000000000001
290	145.0	0.6553999999999998	0.27375000000000016	0.14945000000000006	0.23220000000000002
291	145.5	0.6535499999999999	0.2754999999999999	0.15585000000000004	0.22220000000000004
292	146.0	0.6615499999999997	0.2786	0.16245000000000004	0.2205
293	146.5	0.6722500000000001	0.28095000000000003	0.17240000000000003	0.2189
294	147.0	0.6872500000000001	0.29030000000000017	0.18055	0.21639999999999993
295	147.5	0.6814500000000001	0.28875	0.18385	0.20885
296	148.0	0.6918000000000001	0.2945499999999999	0.1899499999999999	0.2073
297	148.5	0.6963999999999997	0.29784999999999995	0.19610000000000002	0.20244999999999994
298	149.0	0.7173500000000003	0.30135000000000006	0.20640000000000003	0.20960000000000004
299	149.5	0.7188999999999998	0.30539999999999984	0.2132	0.2003000000000001
300	150.0	0.7384000000000002	0.316	0.22409999999999997	0.19830000000000003
301	150.5	0.7415500000000003	0.31305000000000005	0.23159999999999986	0.19690000000000002
302	151.0	0.7549999999999996	0.322	0.23840000000000003	0.1946
303	151.5	0.7784000000000002	0.33510000000000006	0.2505000000000001	0.19279999999999994
304	152.0	0.7876000000000003	0.3357500000000001	0.25849999999999995	0.1933499999999999
305	152.5	0.7826499999999998	0.3333500000000001	0.25860000000000005	0.1907
306	153.0	0.8195499999999997	0.3496000000000001	0.28150000000000003	0.18845000000000003
307	153.5	0.8311000000000006	0.34865	0.2955500000000001	0.18689999999999998
308	154.0	0.8626499999999999	0.36015	0.30945	0.19304999999999992
309	154.5	0.88125	0.36839999999999995	0.3280499999999998	0.1847999999999999
310	155.0	0.8940500000000006	0.37355000000000005	0.3377000000000001	0.18280000000000005
311	155.5	0.9148500000000003	0.3863000000000001	0.34625000000000006	0.18230000000000007
312	156.0	0.9327	0.3893	0.36330000000000007	0.1801
313	156.5	0.93355	0.3924499999999999	0.36959999999999993	0.17150000000000007
314	157.0	0.96815	0.40399999999999975	0.3945499999999998	0.16959999999999997
315	157.5	0.9832500000000003	0.4012	0.4106999999999998	0.17135
316	158.0	1.0101500000000003	0.4168999999999999	0.43115000000000014	0.16209999999999997
317	158.5	1.0421999999999998	0.4257499999999998	0.4494500000000003	0.16699999999999998
318	159.0	1.0547000000000002	0.42115000000000014	0.4735999999999999	0.15994999999999998
319	159.5	1.0948	0.43640000000000023	0.493	0.16539999999999996
320	160.0	1.0825999999999996	0.4276999999999999	0.4983499999999998	0.15654999999999997
321	160.5	1.1310500000000003	0.4468	0.5281000000000001	0.15615
322	161.0	1.1508999999999998	0.4509	0.5410999999999999	0.1589
323	161.5	1.1474000000000004	0.44315000000000004	0.5504499999999999	0.1537999999999999
324	162.0	1.15785	0.45109999999999995	0.5554500000000001	0.15130000000000005
325	162.5	1.1747500000000002	0.44575	0.5810000000000002	0.148
326	163.0	1.1796	0.44565	0.5898	0.14414999999999994
327	163.5	1.2169500000000002	0.4558500000000001	0.6215999999999998	0.13949999999999999
328	164.0	1.2117499999999999	0.4389999999999999	0.6356499999999998	0.1371
329	164.5	1.2224500000000003	0.44749999999999995	0.6401999999999998	0.13475
330	165.0	1.2323500000000003	0.44040000000000007	0.6609499999999998	0.13099999999999995
331	165.5	1.2278	0.44695000000000007	0.6593000000000001	0.12154999999999999
332	166.0	1.2195499999999997	0.43470000000000014	0.6635499999999999	0.12129999999999998
333	166.5	1.2285500000000007	0.44020000000000015	0.6689500000000002	0.11939999999999994
334	167.0	1.2290499999999995	0.4282	0.6828499999999997	0.11800000000000001
335	167.5	1.21355	0.4155000000000002	0.6892500000000003	0.10880000000000001
336	168.0	1.2184000000000006	0.41874999999999996	0.6916000000000002	0.10805
337	168.5	1.2170999999999998	0.41509999999999997	0.7018499999999999	0.10015
338	169.0	1.1814500000000001	0.3988499999999999	0.6811000000000001	0.10150000000000006
339	169.5	1.1702000000000004	0.38085	0.6929	0.09645000000000001
340	170.0	1.1384	0.3671	0.68105	0.09025000000000002
341	170.5	1.1138000000000003	0.36235	0.6617499999999998	0.08970000000000003
342	171.0	1.0663500000000001	0.34595000000000004	0.6360499999999999	0.08434999999999998
343	171.5	1.0351000000000001	0.3331	0.6232500000000001	0.07875000000000004
344	172.0	0.9954	0.32130000000000003	0.6005	0.07359999999999997
345	172.5	0.9613999999999997	0.30234999999999995	0.5906499999999999	0.0684
346	173.0	0.92165	0.2909999999999999	0.5650999999999997	0.06555000000000002
347	173.5	0.8650999999999998	0.27255000000000007	0.5329	0.05964999999999998
348	174.0	0.8073499999999999	0.24865	0.5053	0.05339999999999996
349	174.5	0.7645000000000001	0.23434999999999995	0.4791	0.05104999999999997
350	175.0	0.6807000000000001	0.20144999999999996	0.43345	0.04579999999999998
351	175.5	0.6266	0.19140000000000001	0.39454999999999996	0.040649999999999985
352	176.0	0.5473999999999998	0.16844999999999996	0.34450000000000003	0.034449999999999974
353	176.5	0.4760500000000001	0.13924999999999998	0.30309999999999987	0.03369999999999996
354	177.0	0.41309999999999986	0.12525	0.2601	0.027749999999999976
355	177.5	0.3353000000000001	0.10240000000000006	0.20955	0.023349999999999985
356	178.0	0.26265	0.07800000000000003	0.16579999999999995	0.01884999999999998
357	178.5	0.19550000000000003	0.05799999999999997	0.12384999999999996	0.013649999999999997
358	179.0	0.11735	0.034749999999999996	0.07519999999999999	0.007400000000000005
359	179.5	0.04009999999999996	0.010600000000000004	0.026599999999999988	0.0029000000000000015
