# Supplementary material for: Full-cycle device-scale simulations of memory materials with a tailored atomic-cluster-expansion potential
Source: Nat Commun. 2025 Sep 30;16:8688. doi: 10.1038/s41467-025-63732-4 (PMC12484596; doi:10.1038/s41467-025-63732-4)
Supplement: Supplementary file 4 — Source Data [file 41467_2025_63732_MOESM4_ESM.zip › Figure S7/Figure S7b - ADF/adf_gap_326_300K.csv]

	angle	total	Ge	Sb	Te
0	0.0	0.0	0.0	0.0	0.0
1	0.5	0.0	0.0	0.0	0.0
2	1.0	0.0	0.0	0.0	0.0
3	1.5	0.0	0.0	0.0	0.0
4	2.0	0.0	0.0	0.0	0.0
5	2.5	0.0	0.0	0.0	0.0
6	3.0	0.0	0.0	0.0	0.0
7	3.5	0.0	0.0	0.0	0.0
8	4.0	0.0	0.0	0.0	0.0
9	4.5	0.0	0.0	0.0	0.0
10	5.0	0.0	0.0	0.0	0.0
11	5.5	0.0	0.0	0.0	0.0
12	6.0	0.0	0.0	0.0	0.0
13	6.5	0.0	0.0	0.0	0.0
14	7.0	0.0	0.0	0.0	0.0
15	7.5	0.0	0.0	0.0	0.0
16	8.0	0.0	0.0	0.0	0.0
17	8.5	0.0	0.0	0.0	0.0
18	9.0	0.0	0.0	0.0	0.0
19	9.5	0.0	0.0	0.0	0.0
20	10.0	0.0	0.0	0.0	0.0
21	10.5	0.0	0.0	0.0	0.0
22	11.0	0.0	0.0	0.0	0.0
23	11.5	0.0	0.0	0.0	0.0
24	12.0	0.0	0.0	0.0	0.0
25	12.5	0.0	0.0	0.0	0.0
26	13.0	0.0	0.0	0.0	0.0
27	13.5	0.0	0.0	0.0	0.0
28	14.0	0.0	0.0	0.0	0.0
29	14.5	0.0	0.0	0.0	0.0
30	15.0	0.0	0.0	0.0	0.0
31	15.5	0.0	0.0	0.0	0.0
32	16.0	0.0	0.0	0.0	0.0
33	16.5	0.0	0.0	0.0	0.0
34	17.0	0.0	0.0	0.0	0.0
35	17.5	0.0	0.0	0.0	0.0
36	18.0	0.0	0.0	0.0	0.0
37	18.5	0.0	0.0	0.0	0.0
38	19.0	0.0	0.0	0.0	0.0
39	19.5	0.0	0.0	0.0	0.0
40	20.0	0.0	0.0	0.0	0.0
41	20.5	0.0	0.0	0.0	0.0
42	21.0	0.0	0.0	0.0	0.0
43	21.5	0.0	0.0	0.0	0.0
44	22.0	0.0	0.0	0.0	0.0
45	22.5	0.0	0.0	0.0	0.0
46	23.0	0.0	0.0	0.0	0.0
47	23.5	0.0	0.0	0.0	0.0
48	24.0	0.0	0.0	0.0	0.0
49	24.5	0.0	0.0	0.0	0.0
50	25.0	0.0	0.0	0.0	0.0
51	25.5	0.0	0.0	0.0	0.0
52	26.0	0.0	0.0	0.0	0.0
53	26.5	0.0	0.0	0.0	0.0
54	27.0	0.0	0.0	0.0	0.0
55	27.5	0.0	0.0	0.0	0.0
56	28.0	0.0	0.0	0.0	0.0
57	28.5	0.0	0.0	0.0	0.0
58	29.0	0.0	0.0	0.0	0.0
59	29.5	0.0	0.0	0.0	0.0
60	30.0	0.0	0.0	0.0	0.0
61	30.5	0.0	0.0	0.0	0.0
62	31.0	0.0	0.0	0.0	0.0
63	31.5	0.0	0.0	0.0	0.0
64	32.0	0.0	0.0	0.0	0.0
65	32.5	0.0	0.0	0.0	0.0
66	33.0	0.0	0.0	0.0	0.0
67	33.5	0.0	0.0	0.0	0.0
68	34.0	0.0	0.0	0.0	0.0
69	34.5	0.0	0.0	0.0	0.0
70	35.0	0.0	0.0	0.0	0.0
71	35.5	0.0	0.0	0.0	0.0
72	36.0	0.0	0.0	0.0	0.0
73	36.5	0.0	0.0	0.0	0.0
74	37.0	0.0	0.0	0.0	0.0
75	37.5	0.0	0.0	0.0	0.0
76	38.0	0.0	0.0	0.0	0.0
77	38.5	0.0	0.0	0.0	0.0
78	39.0	0.0	0.0	0.0	0.0
79	39.5	0.0	0.0	0.0	0.0
80	40.0	0.0	0.0	0.0	0.0
81	40.5	0.0	0.0	0.0	0.0
82	41.0	0.0	0.0	0.0	0.0
83	41.5	0.0	0.0	0.0	0.0
84	42.0	0.0	0.0	0.0	0.0
85	42.5	0.0	0.0	0.0	0.0
86	43.0	0.0	0.0	0.0	0.0
87	43.5	0.0	0.0	0.0	0.0
88	44.0	0.0	0.0	0.0	0.0
89	44.5	0.0	0.0	0.0	0.0
90	45.0	0.0	0.0	0.0	0.0
91	45.5	0.0	0.0	0.0	0.0
92	46.0	0.0	0.0	0.0	0.0
93	46.5	0.0001	0.0	0.0	0.0001
94	47.0	0.0001	0.0	0.0	0.0001
95	47.5	0.00045	0.0	5e-05	0.0004
96	48.0	0.0007000000000000001	0.0	5e-05	0.00065
97	48.5	0.0014000000000000002	5e-05	0.00030000000000000003	0.00105
98	49.0	0.002850000000000001	0.0	0.0010500000000000002	0.0018000000000000008
99	49.5	0.004850000000000002	0.00045	0.0017000000000000003	0.0027000000000000014
100	50.0	0.006600000000000003	0.0006499999999999999	0.002400000000000001	0.0035500000000000015
101	50.5	0.009550000000000005	0.0009	0.003350000000000002	0.005300000000000002
102	51.0	0.013699999999999997	0.0015999999999999999	0.004600000000000002	0.007500000000000004
103	51.5	0.018449999999999994	0.0026500000000000013	0.006850000000000003	0.008950000000000005
104	52.0	0.024249999999999994	0.004850000000000002	0.007500000000000003	0.011899999999999999
105	52.5	0.033549999999999996	0.007350000000000004	0.010700000000000001	0.015499999999999991
106	53.0	0.040749999999999995	0.010800000000000002	0.011700000000000002	0.018249999999999995
107	53.5	0.05345000000000002	0.014449999999999996	0.016999999999999994	0.021999999999999992
108	54.0	0.06435000000000002	0.018399999999999993	0.019099999999999992	0.02684999999999999
109	54.5	0.07304999999999999	0.021599999999999994	0.019549999999999994	0.031899999999999984
110	55.0	0.0846	0.027799999999999995	0.02395	0.032849999999999976
111	55.5	0.09200000000000003	0.03059999999999999	0.02355	0.037849999999999995
112	56.0	0.10744999999999998	0.039399999999999984	0.028549999999999985	0.03949999999999999
113	56.5	0.11774999999999998	0.04204999999999999	0.029799999999999986	0.04590000000000001
114	57.0	0.12624999999999997	0.04689999999999998	0.031799999999999974	0.04754999999999999
115	57.5	0.13394999999999996	0.05240000000000002	0.032799999999999975	0.048750000000000016
116	58.0	0.13754999999999995	0.05475000000000001	0.0338	0.048999999999999974
117	58.5	0.1526	0.06089999999999998	0.03689999999999998	0.05479999999999998
118	59.0	0.15545000000000003	0.0632	0.03629999999999998	0.05594999999999997
119	59.5	0.16555000000000003	0.06865000000000003	0.03939999999999998	0.05749999999999998
120	60.0	0.16349999999999998	0.06744999999999998	0.037099999999999994	0.05894999999999999
121	60.5	0.17334999999999995	0.07114999999999999	0.04029999999999998	0.06190000000000001
122	61.0	0.17325000000000002	0.07119999999999999	0.03824999999999998	0.0638
123	61.5	0.18115000000000003	0.07349999999999998	0.0401	0.06754999999999996
124	62.0	0.18529999999999994	0.07475000000000001	0.04304999999999999	0.06749999999999999
125	62.5	0.1945	0.07659999999999995	0.044649999999999995	0.07325
126	63.0	0.20485000000000006	0.07870000000000003	0.04809999999999999	0.07804999999999998
127	63.5	0.21130000000000007	0.0805	0.04864999999999999	0.08214999999999999
128	64.0	0.2206	0.08404999999999997	0.051849999999999986	0.08470000000000004
129	64.5	0.24055000000000004	0.08810000000000001	0.05434999999999999	0.09810000000000003
130	65.0	0.26150000000000007	0.09264999999999998	0.05904999999999996	0.10980000000000002
131	65.5	0.28559999999999985	0.10000000000000005	0.06634999999999996	0.11924999999999995
132	66.0	0.30825000000000014	0.10265000000000005	0.07129999999999999	0.13429999999999997
133	66.5	0.32514999999999994	0.10510000000000001	0.07584999999999997	0.1442
134	67.0	0.36454999999999993	0.11475000000000002	0.08445	0.16534999999999997
135	67.5	0.40514999999999973	0.12009999999999998	0.09355000000000004	0.19150000000000006
136	68.0	0.45335000000000003	0.12570000000000006	0.10710000000000003	0.22054999999999989
137	68.5	0.5102000000000002	0.13754999999999998	0.11599999999999998	0.25664999999999993
138	69.0	0.5797000000000001	0.14550000000000002	0.1263	0.30790000000000006
139	69.5	0.6483499999999998	0.1549	0.14295000000000002	0.3505
140	70.0	0.73735	0.16599999999999995	0.16419999999999996	0.4071500000000002
141	70.5	0.8283	0.17945	0.17850000000000002	0.47035
142	71.0	0.9438000000000006	0.19879999999999995	0.20544999999999994	0.5395499999999999
143	71.5	1.07725	0.21965000000000007	0.22784999999999997	0.6297500000000003
144	72.0	1.2186	0.23609999999999995	0.25465	0.7278499999999998
145	72.5	1.3732	0.2539999999999999	0.2833000000000001	0.8359000000000001
146	73.0	1.5680999999999994	0.27885000000000004	0.32585000000000003	0.9633999999999999
147	73.5	1.76135	0.3119000000000002	0.3582	1.0912499999999998
148	74.0	1.9653999999999994	0.3329	0.4064500000000001	1.2260499999999996
149	74.5	2.2126500000000004	0.37860000000000005	0.45219999999999994	1.38185
150	75.0	2.4843	0.42085	0.5096	1.5538500000000002
151	75.5	2.7407	0.4503000000000003	0.5729000000000001	1.7174999999999991
152	76.0	3.0645500000000006	0.49740000000000023	0.6348499999999999	1.9323
153	76.5	3.39415	0.5555499999999998	0.7130500000000001	2.1255499999999996
154	77.0	3.73305	0.6222000000000001	0.7948999999999999	2.31595
155	77.5	4.106049999999999	0.6876499999999995	0.8753	2.5431
156	78.0	4.520199999999999	0.7660999999999997	0.9835999999999998	2.7705000000000006
157	78.5	4.89025	0.85	1.0707500000000003	2.9695
158	79.0	5.363699999999999	0.9392999999999999	1.17735	3.2470499999999998
159	79.5	5.797149999999999	1.0355500000000002	1.3020000000000003	3.4596000000000005
160	80.0	6.2313	1.1403999999999999	1.4049500000000004	3.685949999999999
161	80.5	6.7632	1.2709499999999998	1.5654	3.92685
162	81.0	7.228399999999998	1.38125	1.6915499999999997	4.1556
163	81.5	7.718150000000003	1.5199500000000001	1.8222999999999998	4.375900000000001
164	82.0	8.180549999999998	1.6492499999999999	1.9691	4.562199999999999
165	82.5	8.67735	1.815	2.1159499999999998	4.7463999999999995
166	83.0	9.1609	1.9915500000000008	2.2679	4.9014500000000005
167	83.5	9.637149999999997	2.15025	2.4187499999999993	5.068150000000001
168	84.0	10.072049999999997	2.3503999999999996	2.5452999999999992	5.176350000000001
169	84.5	10.581300000000004	2.56375	2.7154	5.302149999999999
170	85.0	10.930850000000005	2.7238500000000005	2.8590499999999985	5.347950000000001
171	85.5	11.34885	2.9177000000000004	3.0005000000000006	5.430649999999997
172	86.0	11.757149999999998	3.1504000000000008	3.15865	5.448099999999999
173	86.5	12.099149999999998	3.3555499999999996	3.273399999999999	5.4702
174	87.0	12.396950000000004	3.5854999999999997	3.382650000000001	5.4288
175	87.5	12.656699999999999	3.77765	3.4887500000000005	5.390300000000001
176	88.0	12.823500000000003	3.9877999999999996	3.5493000000000023	5.286400000000001
177	88.5	13.000750000000005	4.166849999999999	3.618500000000002	5.215399999999999
178	89.0	13.207450000000005	4.404749999999999	3.681000000000002	5.1217
179	89.5	13.233100000000002	4.5772	3.7016500000000008	4.954250000000001
180	90.0	13.331299999999988	4.794	3.723549999999999	4.813749999999998
181	90.5	13.335650000000003	4.96495	3.7257000000000007	4.645000000000001
182	91.0	13.316700000000003	5.1133999999999995	3.698600000000001	4.5047
183	91.5	13.214400000000003	5.2397	3.6681000000000012	4.306599999999999
184	92.0	13.180600000000002	5.38695	3.5927000000000002	4.200950000000001
185	92.5	13.031350000000005	5.477950000000001	3.5532000000000004	4.0001999999999995
186	93.0	12.912149999999995	5.5709	3.4780999999999995	3.86315
187	93.5	12.657899999999998	5.614549999999998	3.39275	3.6506000000000007
188	94.0	12.458900000000002	5.6305999999999985	3.296199999999999	3.5321
189	94.5	12.24385	5.660299999999996	3.1927499999999998	3.390800000000001
190	95.0	12.006549999999999	5.63325	3.1053	3.2679999999999985
191	95.5	11.724300000000001	5.60625	2.9914500000000004	3.1266000000000003
192	96.0	11.404900000000003	5.548100000000002	2.8583	2.9985000000000004
193	96.5	11.053899999999999	5.441949999999999	2.7480999999999995	2.8638500000000007
194	97.0	10.766400000000003	5.3474	2.6355499999999994	2.783449999999998
195	97.5	10.401000000000002	5.2337	2.5241999999999996	2.6431000000000004
196	98.0	10.081899999999997	5.1171500000000005	2.41345	2.5513000000000003
197	98.5	9.742449999999996	4.981200000000002	2.3035	2.4577500000000008
198	99.0	9.410049999999998	4.8448	2.1744000000000003	2.3908499999999995
199	99.5	9.088550000000001	4.692099999999999	2.0803	2.3161500000000004
200	100.0	8.718899999999998	4.556499999999998	1.9583	2.2041000000000004
201	100.5	8.406549999999998	4.369850000000001	1.8721	2.1646000000000005
202	101.0	8.080550000000002	4.205849999999998	1.75125	2.12345
203	101.5	7.726900000000001	4.046000000000001	1.66615	2.0147500000000007
204	102.0	7.395899999999999	3.877450000000002	1.5608999999999995	1.9575499999999997
205	102.5	7.106099999999995	3.6991499999999995	1.4973499999999995	1.9096000000000002
206	103.0	6.7469	3.5445499999999988	1.3856000000000004	1.816749999999999
207	103.5	6.474500000000002	3.3952499999999985	1.3183	1.7609500000000005
208	104.0	6.2132	3.2651	1.2274500000000002	1.7206499999999998
209	104.5	5.875400000000001	3.0820000000000003	1.1209499999999997	1.6724500000000007
210	105.0	5.644150000000001	2.9376500000000005	1.073	1.6335000000000006
211	105.5	5.3746	2.7835	0.9928000000000001	1.5983000000000005
212	106.0	5.187850000000001	2.7053999999999987	0.9269499999999996	1.5554999999999999
213	106.5	4.905200000000001	2.5538499999999997	0.8550000000000001	1.4963500000000005
214	107.0	4.7265500000000005	2.4650000000000007	0.80565	1.4559000000000004
215	107.5	4.478649999999999	2.303699999999999	0.74605	1.4288999999999996
216	108.0	4.291549999999998	2.211	0.69825	1.3823000000000005
217	108.5	4.117050000000001	2.13215	0.6467	1.3381999999999996
218	109.0	3.8998000000000026	2.0017	0.59355	1.3045500000000008
219	109.5	3.7179	1.9017999999999993	0.55645	1.2596500000000002
220	110.0	3.57245	1.8274499999999998	0.5178999999999998	1.2270999999999999
221	110.5	3.4300500000000023	1.7485000000000002	0.4877500000000002	1.1938000000000002
222	111.0	3.2622000000000013	1.68075	0.43920000000000015	1.1422499999999995
223	111.5	3.1206999999999994	1.586950000000001	0.41715000000000013	1.1165999999999998
224	112.0	2.9970499999999998	1.5160999999999996	0.3885999999999998	1.09235
225	112.5	2.8554500000000007	1.4485500000000011	0.35935	1.0475500000000004
226	113.0	2.7407	1.37675	0.33854999999999996	1.0253999999999999
227	113.5	2.611699999999999	1.3209500000000003	0.3113	0.9794499999999996
228	114.0	2.5214000000000003	1.2717500000000002	0.2946	0.9550500000000003
229	114.5	2.4236499999999985	1.2130000000000005	0.27995000000000003	0.9307000000000002
230	115.0	2.2840000000000007	1.1466	0.25529999999999997	0.8820999999999998
231	115.5	2.2108499999999998	1.1021499999999995	0.24930000000000008	0.8593999999999995
232	116.0	2.1250000000000004	1.0659500000000004	0.23090000000000002	0.8281499999999993
233	116.5	2.0361000000000002	1.0172500000000002	0.20695	0.8119000000000001
234	117.0	1.96	0.9705999999999997	0.20125000000000004	0.7881499999999998
235	117.5	1.8986999999999994	0.9267000000000002	0.1942	0.7777999999999998
236	118.0	1.8230499999999998	0.8877499999999998	0.18625000000000003	0.7490499999999998
237	118.5	1.7420499999999997	0.8537	0.17470000000000002	0.7136500000000001
238	119.0	1.6768	0.8160999999999998	0.17310000000000003	0.6875999999999998
239	119.5	1.6098999999999999	0.7760500000000004	0.16355	0.6703
240	120.0	1.5441500000000001	0.74625	0.15200000000000002	0.6459
241	120.5	1.4827499999999996	0.7091500000000001	0.14955	0.6240500000000003
242	121.0	1.4482499999999994	0.6907000000000002	0.14730000000000001	0.6102500000000002
243	121.5	1.3921499999999996	0.65925	0.13849999999999996	0.5944
244	122.0	1.33565	0.6223000000000001	0.13529999999999995	0.5780500000000003
245	122.5	1.3042000000000002	0.60195	0.13565000000000002	0.5665999999999999
246	123.0	1.2531999999999999	0.57935	0.13139999999999996	0.54245
247	123.5	1.2178500000000003	0.5503500000000001	0.12675	0.54075
248	124.0	1.1806	0.5329500000000001	0.12324999999999992	0.5243999999999999
249	124.5	1.1465000000000003	0.5172500000000002	0.12145	0.5078
250	125.0	1.1045999999999996	0.4917999999999999	0.11539999999999997	0.49740000000000006
251	125.5	1.0720500000000002	0.4832000000000001	0.11040000000000007	0.4784499999999998
252	126.0	1.04065	0.4689500000000001	0.11170000000000002	0.45999999999999985
253	126.5	1.0162499999999997	0.4521500000000001	0.11245000000000002	0.4516499999999997
254	127.0	0.9987500000000001	0.4366999999999999	0.11099999999999996	0.45104999999999995
255	127.5	0.97745	0.42605000000000004	0.10840000000000001	0.4430000000000001
256	128.0	0.9415499999999999	0.40265000000000006	0.10885000000000007	0.43005000000000004
257	128.5	0.9134000000000002	0.3943500000000001	0.10305	0.4159999999999999
258	129.0	0.8909500000000002	0.3861999999999999	0.10119999999999997	0.40354999999999996
259	129.5	0.8708999999999999	0.3728000000000001	0.10145000000000001	0.39664999999999984
260	130.0	0.8514500000000003	0.3634999999999999	0.09950000000000005	0.3884500000000001
261	130.5	0.8267000000000002	0.3533999999999999	0.09734999999999998	0.37595000000000023
262	131.0	0.8150000000000002	0.35044999999999993	0.09625	0.3683000000000002
263	131.5	0.8100499999999999	0.35045000000000015	0.09049999999999998	0.3691000000000001
264	132.0	0.7916500000000003	0.34380000000000005	0.09154999999999999	0.35629999999999995
265	132.5	0.7789000000000003	0.3366	0.09375	0.34855000000000014
266	133.0	0.75755	0.33089999999999997	0.09135	0.33529999999999993
267	133.5	0.7622999999999999	0.32599999999999996	0.09154999999999998	0.34475
268	134.0	0.7435000000000003	0.32280000000000014	0.09370000000000003	0.327
269	134.5	0.7441	0.3202499999999999	0.09450000000000003	0.32935000000000003
270	135.0	0.7330499999999995	0.32035	0.09304999999999998	0.31965000000000005
271	135.5	0.7325499999999998	0.32025	0.09825	0.3140499999999999
272	136.0	0.7155999999999999	0.31304999999999994	0.09274999999999997	0.3098
273	136.5	0.7115499999999999	0.3123	0.09264999999999997	0.3066
274	137.0	0.7129000000000001	0.31170000000000003	0.09320000000000002	0.3079999999999999
275	137.5	0.7103000000000003	0.31479999999999997	0.09775	0.2977499999999999
276	138.0	0.7000500000000001	0.30970000000000014	0.09805000000000003	0.2923
277	138.5	0.7000500000000004	0.3073000000000001	0.09820000000000005	0.2945499999999999
278	139.0	0.6988499999999996	0.31140000000000007	0.09725000000000004	0.2902
279	139.5	0.6970000000000001	0.3137	0.10015000000000002	0.28315000000000007
280	140.0	0.7136499999999999	0.3207	0.10545000000000006	0.2875000000000001
281	140.5	0.705	0.3216999999999999	0.10744999999999998	0.27584999999999993
282	141.0	0.7090499999999997	0.32665	0.1056	0.2768
283	141.5	0.7065499999999999	0.31845	0.11030000000000001	0.2778000000000001
284	142.0	0.7075000000000001	0.32809999999999995	0.10690000000000001	0.2725000000000001
285	142.5	0.7229999999999999	0.3340500000000002	0.10735	0.2816
286	143.0	0.7121500000000002	0.3285500000000001	0.11230000000000004	0.27129999999999993
287	143.5	0.72785	0.34674999999999995	0.11369999999999997	0.26739999999999997
288	144.0	0.7298	0.3466499999999999	0.11554999999999999	0.26760000000000006
289	144.5	0.73395	0.3510000000000001	0.12235	0.26060000000000005
290	145.0	0.7460499999999999	0.36039999999999994	0.126	0.25965000000000005
291	145.5	0.7507999999999997	0.35890000000000005	0.13105000000000008	0.26085
292	146.0	0.7544500000000001	0.3673	0.12860000000000005	0.25854999999999995
293	146.5	0.7665499999999998	0.3802	0.13599999999999998	0.2503499999999999
294	147.0	0.7680000000000001	0.37275000000000014	0.1435	0.25175000000000003
295	147.5	0.7826500000000002	0.3894500000000001	0.14595	0.24725000000000008
296	148.0	0.7965499999999999	0.3898000000000001	0.15720000000000006	0.24954999999999994
297	148.5	0.7954500000000002	0.3871500000000001	0.1608999999999999	0.24739999999999995
298	149.0	0.81875	0.4051500000000001	0.16769999999999996	0.24590000000000006
299	149.5	0.8360500000000001	0.4217500000000001	0.1704	0.24390000000000003
300	150.0	0.8484999999999998	0.4243000000000001	0.17944999999999997	0.24474999999999997
301	150.5	0.8624	0.43169999999999986	0.19264999999999996	0.2380500000000001
302	151.0	0.8875999999999996	0.44659999999999994	0.20040000000000002	0.24059999999999998
303	151.5	0.8865000000000002	0.45210000000000006	0.2004	0.234
304	152.0	0.9037	0.45099999999999996	0.21739999999999998	0.23529999999999998
305	152.5	0.9161999999999996	0.4646499999999999	0.22495	0.22659999999999997
306	153.0	0.9325999999999997	0.4697	0.23440000000000003	0.2285
307	153.5	0.9643499999999997	0.4887500000000003	0.2472000000000001	0.22839999999999994
308	154.0	0.9593000000000003	0.48229999999999995	0.25499999999999995	0.2219999999999999
309	154.5	0.9869999999999999	0.49055	0.2708000000000002	0.22565000000000004
310	155.0	0.99255	0.4926000000000002	0.27775	0.22219999999999998
311	155.5	1.0176	0.5068	0.29495000000000005	0.21585000000000007
312	156.0	1.0391999999999997	0.5092	0.30915	0.22084999999999994
313	156.5	1.0555000000000005	0.5127999999999999	0.3257000000000001	0.21700000000000003
314	157.0	1.0666499999999999	0.51935	0.33990000000000004	0.20740000000000003
315	157.5	1.1004000000000007	0.5343499999999999	0.3611500000000001	0.20490000000000008
316	158.0	1.1179999999999997	0.5485499999999998	0.3627000000000002	0.20674999999999996
317	158.5	1.1235000000000008	0.5462999999999999	0.37910000000000005	0.19809999999999994
318	159.0	1.1384999999999998	0.5517500000000003	0.3895000000000001	0.19725
319	159.5	1.1576500000000003	0.5633000000000001	0.40495	0.18939999999999993
320	160.0	1.1705000000000003	0.5670500000000004	0.4199499999999999	0.18350000000000005
321	160.5	1.1786500000000002	0.57075	0.42855	0.17935000000000006
322	161.0	1.1978	0.5737000000000001	0.4479000000000003	0.17619999999999997
323	161.5	1.2026500000000002	0.58245	0.4522999999999999	0.1679
324	162.0	1.219	0.5773000000000001	0.4765499999999999	0.16515000000000005
325	162.5	1.2321	0.59585	0.4734000000000001	0.16285000000000008
326	163.0	1.2214999999999998	0.5781000000000003	0.47765000000000013	0.16574999999999998
327	163.5	1.2394	0.5933000000000002	0.4870999999999999	0.15899999999999997
328	164.0	1.232	0.5867499999999999	0.49360000000000004	0.15164999999999995
329	164.5	1.2357999999999996	0.5865000000000002	0.5033000000000001	0.14600000000000007
330	165.0	1.2292500000000006	0.5758499999999999	0.5120000000000001	0.14139999999999994
331	165.5	1.2216999999999998	0.57275	0.5112000000000001	0.13774999999999996
332	166.0	1.25355	0.5705499999999999	0.5411500000000001	0.14185
333	166.5	1.2302000000000006	0.5636999999999999	0.5344	0.13209999999999997
334	167.0	1.2199499999999994	0.5559000000000001	0.5358500000000002	0.12820000000000006
335	167.5	1.2044999999999995	0.54635	0.5332999999999999	0.12485000000000002
336	168.0	1.2088999999999996	0.5466500000000001	0.5399	0.12235
337	168.5	1.1761500000000005	0.5356999999999998	0.5242500000000001	0.11620000000000007
338	169.0	1.1571499999999997	0.5196500000000001	0.525	0.11250000000000003
339	169.5	1.1463500000000002	0.5223999999999998	0.5180499999999999	0.10590000000000002
340	170.0	1.11465	0.5057999999999999	0.5074500000000001	0.10139999999999995
341	170.5	1.07905	0.4829500000000001	0.4989500000000001	0.09715000000000001
342	171.0	1.0698999999999999	0.4782499999999999	0.49730000000000013	0.09435000000000002
343	171.5	1.0066500000000005	0.4488	0.46760000000000007	0.09024999999999997
344	172.0	0.9783999999999997	0.43785000000000013	0.45835000000000004	0.08220000000000004
345	172.5	0.9325	0.4110500000000002	0.44144999999999995	0.08000000000000002
346	173.0	0.8753999999999997	0.38870000000000005	0.4127999999999999	0.07390000000000001
347	173.5	0.8260500000000003	0.3607999999999999	0.3954	0.06985000000000002
348	174.0	0.7792000000000001	0.33770000000000006	0.3773499999999999	0.06415
349	174.5	0.7192499999999998	0.31604999999999994	0.34674999999999995	0.05644999999999997
350	175.0	0.6589	0.28744999999999993	0.31679999999999997	0.05465000000000002
351	175.5	0.5990500000000001	0.25965000000000005	0.29175	0.04765000000000001
352	176.0	0.5293500000000001	0.23035	0.2552	0.04379999999999998
353	176.5	0.4732	0.20439999999999994	0.22815000000000013	0.04064999999999998
354	177.0	0.4005	0.16779999999999998	0.20115000000000002	0.031549999999999995
355	177.5	0.32849999999999996	0.14185000000000003	0.15769999999999995	0.028949999999999986
356	178.0	0.25270000000000004	0.10930000000000004	0.12310000000000004	0.02029999999999998
357	178.5	0.17965000000000003	0.07715000000000004	0.0859	0.01659999999999999
358	179.0	0.10679999999999999	0.045249999999999985	0.05240000000000001	0.009150000000000005
359	179.5	0.037049999999999986	0.01609999999999999	0.017749999999999985	0.003200000000000002
