# Supplementary material for: Full-cycle device-scale simulations of memory materials with a tailored atomic-cluster-expansion potential
Source: Nat Commun. 2025 Sep 30;16:8688. doi: 10.1038/s41467-025-63732-4 (PMC12484596; doi:10.1038/s41467-025-63732-4)
Supplement: Supplementary file 4 — Source Data [file 41467_2025_63732_MOESM4_ESM.zip › Figure S7/Figure S7b - ADF/adf_gap_8211_300K.csv]

	angle	total	Ge	Sb	Te
0	0.0	0.0	0.0	0.0	0.0
1	0.5	0.0	0.0	0.0	0.0
2	1.0	0.0	0.0	0.0	0.0
3	1.5	0.0	0.0	0.0	0.0
4	2.0	0.0	0.0	0.0	0.0
5	2.5	0.0	0.0	0.0	0.0
6	3.0	0.0	0.0	0.0	0.0
7	3.5	0.0	0.0	0.0	0.0
8	4.0	0.0	0.0	0.0	0.0
9	4.5	0.0	0.0	0.0	0.0
10	5.0	0.0	0.0	0.0	0.0
11	5.5	0.0	0.0	0.0	0.0
12	6.0	0.0	0.0	0.0	0.0
13	6.5	0.0	0.0	0.0	0.0
14	7.0	0.0	0.0	0.0	0.0
15	7.5	0.0	0.0	0.0	0.0
16	8.0	0.0	0.0	0.0	0.0
17	8.5	0.0	0.0	0.0	0.0
18	9.0	0.0	0.0	0.0	0.0
19	9.5	0.0	0.0	0.0	0.0
20	10.0	0.0	0.0	0.0	0.0
21	10.5	0.0	0.0	0.0	0.0
22	11.0	0.0	0.0	0.0	0.0
23	11.5	0.0	0.0	0.0	0.0
24	12.0	0.0	0.0	0.0	0.0
25	12.5	0.0	0.0	0.0	0.0
26	13.0	0.0	0.0	0.0	0.0
27	13.5	0.0	0.0	0.0	0.0
28	14.0	0.0	0.0	0.0	0.0
29	14.5	0.0	0.0	0.0	0.0
30	15.0	0.0	0.0	0.0	0.0
31	15.5	0.0	0.0	0.0	0.0
32	16.0	0.0	0.0	0.0	0.0
33	16.5	0.0	0.0	0.0	0.0
34	17.0	0.0	0.0	0.0	0.0
35	17.5	0.0	0.0	0.0	0.0
36	18.0	0.0	0.0	0.0	0.0
37	18.5	0.0	0.0	0.0	0.0
38	19.0	0.0	0.0	0.0	0.0
39	19.5	0.0	0.0	0.0	0.0
40	20.0	0.0	0.0	0.0	0.0
41	20.5	0.0	0.0	0.0	0.0
42	21.0	0.0	0.0	0.0	0.0
43	21.5	0.0	0.0	0.0	0.0
44	22.0	0.0	0.0	0.0	0.0
45	22.5	0.0	0.0	0.0	0.0
46	23.0	0.0	0.0	0.0	0.0
47	23.5	0.0	0.0	0.0	0.0
48	24.0	0.0	0.0	0.0	0.0
49	24.5	0.0	0.0	0.0	0.0
50	25.0	0.0	0.0	0.0	0.0
51	25.5	0.0	0.0	0.0	0.0
52	26.0	0.0	0.0	0.0	0.0
53	26.5	0.0	0.0	0.0	0.0
54	27.0	0.0	0.0	0.0	0.0
55	27.5	0.0	0.0	0.0	0.0
56	28.0	0.0	0.0	0.0	0.0
57	28.5	0.0	0.0	0.0	0.0
58	29.0	0.0	0.0	0.0	0.0
59	29.5	0.0	0.0	0.0	0.0
60	30.0	0.0	0.0	0.0	0.0
61	30.5	0.0	0.0	0.0	0.0
62	31.0	0.0	0.0	0.0	0.0
63	31.5	0.0	0.0	0.0	0.0
64	32.0	0.0	0.0	0.0	0.0
65	32.5	0.0	0.0	0.0	0.0
66	33.0	0.0	0.0	0.0	0.0
67	33.5	0.0	0.0	0.0	0.0
68	34.0	0.0	0.0	0.0	0.0
69	34.5	0.0	0.0	0.0	0.0
70	35.0	0.0	0.0	0.0	0.0
71	35.5	0.0	0.0	0.0	0.0
72	36.0	0.0	0.0	0.0	0.0
73	36.5	0.0	0.0	0.0	0.0
74	37.0	0.0	0.0	0.0	0.0
75	37.5	0.0	0.0	0.0	0.0
76	38.0	0.0	0.0	0.0	0.0
77	38.5	0.0	0.0	0.0	0.0
78	39.0	0.0	0.0	0.0	0.0
79	39.5	0.0	0.0	0.0	0.0
80	40.0	0.0	0.0	0.0	0.0
81	40.5	0.0	0.0	0.0	0.0
82	41.0	0.0	0.0	0.0	0.0
83	41.5	0.0	0.0	0.0	0.0
84	42.0	0.0	0.0	0.0	0.0
85	42.5	0.0	0.0	0.0	0.0
86	43.0	0.0	0.0	0.0	0.0
87	43.5	0.0	0.0	0.0	0.0
88	44.0	0.0	0.0	0.0	0.0
89	44.5	0.0	0.0	0.0	0.0
90	45.0	0.0001	0.0	0.0	0.0001
91	45.5	0.0	0.0	0.0	0.0
92	46.0	0.0001	0.0	0.0	0.0001
93	46.5	0.00015	0.0	0.0	0.00015
94	47.0	0.0004	0.0	0.0001	0.00030000000000000003
95	47.5	0.0006499999999999999	0.0	0.00015	0.0005
96	48.0	0.0009000000000000001	5e-05	0.00030000000000000003	0.0005499999999999998
97	48.5	0.002500000000000001	0.0	0.00085	0.0016500000000000004
98	49.0	0.004700000000000003	0.00015	0.0013000000000000004	0.003250000000000001
99	49.5	0.007500000000000004	0.0004	0.0018500000000000005	0.005250000000000002
100	50.0	0.010400000000000005	0.0009500000000000001	0.002550000000000001	0.006900000000000004
101	50.5	0.015849999999999993	0.002300000000000001	0.003900000000000002	0.009650000000000006
102	51.0	0.02139999999999999	0.003200000000000002	0.005500000000000001	0.012700000000000003
103	51.5	0.03284999999999999	0.008300000000000007	0.008200000000000004	0.01634999999999999
104	52.0	0.04089999999999998	0.012599999999999998	0.008450000000000006	0.01984999999999999
105	52.5	0.05585	0.01949999999999999	0.012249999999999994	0.02409999999999999
106	53.0	0.07044999999999998	0.02649999999999999	0.01519999999999999	0.028749999999999984
107	53.5	0.08315000000000003	0.03494999999999999	0.01704999999999999	0.03114999999999999
108	54.0	0.10439999999999999	0.0447	0.019799999999999988	0.03989999999999998
109	54.5	0.12115000000000004	0.056050000000000016	0.022649999999999965	0.042449999999999995
110	55.0	0.1371	0.06570000000000001	0.024799999999999975	0.04659999999999998
111	55.5	0.1548	0.07985000000000003	0.02504999999999997	0.04989999999999997
112	56.0	0.16904999999999995	0.0876	0.026499999999999982	0.054949999999999964
113	56.5	0.17880000000000001	0.09055000000000003	0.030299999999999994	0.05795
114	57.0	0.19485000000000008	0.09910000000000001	0.029549999999999983	0.0662
115	57.5	0.19965	0.10375000000000004	0.029349999999999984	0.06655000000000003
116	58.0	0.21930000000000008	0.11460000000000005	0.03124999999999999	0.07345000000000003
117	58.5	0.22305000000000008	0.11755000000000004	0.030349999999999988	0.07515000000000002
118	59.0	0.23645000000000008	0.11895000000000003	0.03304999999999998	0.08444999999999998
119	59.5	0.2409	0.12475000000000007	0.03359999999999999	0.08254999999999998
120	60.0	0.2457999999999999	0.12494999999999999	0.03224999999999998	0.08859999999999997
121	60.5	0.2504	0.12184999999999996	0.03439999999999999	0.09415000000000001
122	61.0	0.2634499999999999	0.12680000000000005	0.03564999999999999	0.10100000000000002
123	61.5	0.27355000000000007	0.13014999999999996	0.03579999999999998	0.10759999999999997
124	62.0	0.27569999999999995	0.12805000000000002	0.03629999999999996	0.11134999999999998
125	62.5	0.2860999999999999	0.12895	0.03564999999999998	0.12149999999999997
126	63.0	0.30584999999999984	0.13049999999999998	0.04144999999999998	0.13390000000000007
127	63.5	0.31339999999999996	0.13744999999999996	0.03814999999999998	0.1378
128	64.0	0.3368499999999999	0.13819999999999993	0.042549999999999984	0.15610000000000013
129	64.5	0.35424999999999984	0.14234999999999998	0.041649999999999986	0.17025000000000012
130	65.0	0.39054999999999995	0.15205	0.045749999999999985	0.19274999999999995
131	65.5	0.40869999999999984	0.1512	0.051099999999999986	0.20639999999999994
132	66.0	0.45789999999999975	0.15844999999999998	0.0573	0.24215000000000003
133	66.5	0.49174999999999985	0.16235000000000002	0.05965	0.26974999999999993
134	67.0	0.5424500000000001	0.17170000000000005	0.06634999999999996	0.30440000000000006
135	67.5	0.6085499999999999	0.17750000000000005	0.07355000000000002	0.35750000000000015
136	68.0	0.6695	0.19125000000000006	0.07830000000000002	0.39995000000000014
137	68.5	0.76255	0.2007	0.08929999999999998	0.47254999999999986
138	69.0	0.8615999999999999	0.21570000000000003	0.09645000000000001	0.5494499999999999
139	69.5	0.9749000000000003	0.2376	0.10690000000000005	0.6304000000000002
140	70.0	1.0944999999999994	0.25935	0.1193000000000001	0.71585
141	70.5	1.2297499999999995	0.28174999999999994	0.1312500000000001	0.81675
142	71.0	1.3809	0.30784999999999996	0.14865	0.9243999999999996
143	71.5	1.5404499999999992	0.33059999999999995	0.16115	1.0487000000000004
144	72.0	1.7505000000000004	0.3695999999999999	0.17654999999999998	1.20435
145	72.5	1.9332999999999998	0.40889999999999993	0.1962	1.3281999999999996
146	73.0	2.1399000000000004	0.43724999999999986	0.21995	1.4827000000000001
147	73.5	2.39825	0.48335000000000017	0.23919999999999997	1.6756999999999993
148	74.0	2.639149999999999	0.5298000000000003	0.27019999999999994	1.8391499999999996
149	74.5	2.914300000000001	0.58235	0.3007	2.03125
150	75.0	3.2152	0.64815	0.33419999999999994	2.2328500000000004
151	75.5	3.484599999999999	0.7081500000000002	0.36680000000000007	2.40965
152	76.0	3.8304500000000004	0.7902	0.4003000000000002	2.639949999999999
153	76.5	4.1610499999999995	0.8734500000000003	0.44514999999999993	2.8424499999999995
154	77.0	4.526500000000001	0.9670499999999999	0.4829000000000002	3.07655
155	77.5	4.94705	1.0675500000000004	0.5413999999999999	3.338099999999999
156	78.0	5.307799999999999	1.1646999999999998	0.5926999999999998	3.5503999999999984
157	78.5	5.736349999999999	1.2944	0.65235	3.7895999999999987
158	79.0	6.147600000000001	1.4302500000000002	0.7124000000000003	4.004949999999999
159	79.5	6.573100000000002	1.5650499999999996	0.7683499999999998	4.239700000000001
160	80.0	7.077100000000002	1.7331500000000002	0.8567999999999997	4.48715
161	80.5	7.49605	1.8792500000000008	0.9084500000000001	4.7083499999999985
162	81.0	7.977749999999999	2.09715	0.9739000000000003	4.906700000000001
163	81.5	8.464050000000004	2.3043500000000003	1.0632499999999996	5.096450000000001
164	82.0	8.950999999999999	2.5161000000000007	1.1319000000000004	5.303
165	82.5	9.418749999999998	2.75075	1.2047500000000002	5.4632499999999995
166	83.0	9.888349999999999	2.9815000000000023	1.2778999999999998	5.628949999999999
167	83.5	10.305200000000003	3.235399999999999	1.3436500000000007	5.726149999999999
168	84.0	10.819900000000002	3.4970499999999993	1.4512000000000003	5.87165
169	84.5	11.2014	3.7930999999999995	1.5096	5.898700000000002
170	85.0	11.59785000000001	4.059050000000001	1.56125	5.97755
171	85.5	12.009300000000001	4.385599999999999	1.6257000000000001	5.998000000000002
172	86.0	12.356699999999996	4.687649999999999	1.6795499999999999	5.989500000000001
173	86.5	12.702050000000003	5.01	1.734099999999999	5.957949999999999
174	87.0	13.05385	5.337900000000003	1.7989500000000005	5.917000000000001
175	87.5	13.278099999999997	5.642749999999998	1.8236999999999997	5.811650000000003
176	88.0	13.548300000000001	5.97975	1.8504000000000003	5.718149999999998
177	88.5	13.776700000000003	6.2823	1.8758499999999998	5.61855
178	89.0	13.98195	6.620350000000001	1.8911500000000003	5.4704500000000005
179	89.5	14.125649999999998	6.9062	1.8979500000000005	5.321500000000001
180	90.0	14.223000000000008	7.154799999999997	1.8886	5.1796000000000015
181	90.5	14.311949999999998	7.409399999999998	1.8662499999999997	5.036300000000002
182	91.0	14.390800000000006	7.636650000000002	1.8913	4.86285
183	91.5	14.380749999999995	7.852149999999998	1.8486499999999992	4.67995
184	92.0	14.368200000000002	7.963399999999998	1.83845	4.566349999999997
185	92.5	14.333400000000001	8.152450000000002	1.7831500000000005	4.3978
186	93.0	14.199150000000005	8.24235	1.7381000000000009	4.2186999999999975
187	93.5	14.161650000000002	8.358599999999997	1.7216499999999995	4.081399999999999
188	94.0	13.952849999999994	8.371599999999997	1.6670999999999996	3.9141500000000002
189	94.5	13.77345	8.4005	1.61005	3.7629
190	95.0	13.514950000000008	8.374600000000003	1.5504499999999999	3.5899000000000005
191	95.5	13.238849999999998	8.2767	1.4979500000000003	3.4642000000000017
192	96.0	13.049049999999992	8.249000000000006	1.4376499999999997	3.362399999999998
193	96.5	12.7249	8.114700000000003	1.3867999999999996	3.2234000000000007
194	97.0	12.404149999999998	7.979949999999999	1.3211499999999998	3.10305
195	97.5	12.055999999999994	7.790049999999996	1.2793000000000005	2.9866499999999996
196	98.0	11.676450000000004	7.595649999999994	1.2080999999999997	2.8727
197	98.5	11.330399999999996	7.391649999999999	1.15655	2.7822000000000013
198	99.0	10.99595	7.187350000000001	1.11215	2.69645
199	99.5	10.629600000000005	6.969800000000001	1.0317499999999997	2.6280500000000013
200	100.0	10.2216	6.679899999999999	1.0026500000000003	2.5390500000000005
201	100.5	9.892349999999995	6.470800000000002	0.9601500000000001	2.4614000000000003
202	101.0	9.482249999999999	6.205899999999999	0.8888999999999997	2.3874500000000007
203	101.5	9.100649999999996	5.9320499999999985	0.8579000000000002	2.3107
204	102.0	8.757599999999998	5.7028500000000015	0.8154000000000003	2.23935
205	102.5	8.338250000000002	5.397850000000002	0.7596500000000005	2.1807500000000006
206	103.0	8.04275	5.204999999999999	0.7228499999999995	2.114900000000001
207	103.5	7.686299999999999	4.968450000000001	0.6669499999999998	2.050900000000001
208	104.0	7.3469999999999995	4.72765	0.6346	1.98475
209	104.5	7.061549999999996	4.511849999999998	0.61155	1.9381500000000003
210	105.0	6.718850000000001	4.269450000000001	0.5642499999999998	1.8851499999999999
211	105.5	6.459850000000001	4.0909	0.5371999999999997	1.8317499999999998
212	106.0	6.149750000000003	3.8801499999999987	0.5021499999999999	1.76745
213	106.5	5.927199999999999	3.72375	0.4653999999999999	1.738050000000001
214	107.0	5.6530000000000005	3.5213999999999994	0.4432999999999999	1.6882999999999995
215	107.5	5.400800000000001	3.3456	0.4188999999999998	1.6363000000000003
216	108.0	5.209149999999999	3.2051500000000006	0.3923000000000002	1.6117000000000001
217	108.5	4.966499999999997	3.05095	0.36235	1.5531999999999997
218	109.0	4.7455	2.8706	0.34015	1.5347500000000003
219	109.5	4.545999999999999	2.7437000000000005	0.3145999999999999	1.4877
220	110.0	4.355399999999998	2.612199999999999	0.3017	1.4415
221	110.5	4.165749999999999	2.4934	0.2830500000000001	1.3893
222	111.0	3.996150000000002	2.3768000000000007	0.26255	1.3567999999999996
223	111.5	3.8460999999999994	2.2636499999999997	0.24885	1.3336
224	112.0	3.694699999999998	2.1736500000000003	0.2351000000000001	1.2859500000000004
225	112.5	3.559050000000001	2.10315	0.22134999999999994	1.2345499999999996
226	113.0	3.4223999999999983	2.0084	0.21174999999999997	1.20225
227	113.5	3.28285	1.90955	0.1984	1.1748999999999996
228	114.0	3.152099999999999	1.8159500000000002	0.19070000000000006	1.14545
229	114.5	3.0479999999999983	1.7592500000000004	0.17555000000000004	1.1132000000000002
230	115.0	2.9219499999999994	1.6807999999999996	0.16435000000000002	1.0767999999999998
231	115.5	2.8433500000000005	1.6330500000000001	0.16195	1.04835
232	116.0	2.72705	1.5498000000000005	0.15114999999999998	1.0260999999999996
233	116.5	2.6257000000000006	1.4911999999999999	0.14699999999999996	0.9874999999999997
234	117.0	2.5558499999999986	1.4369500000000002	0.14405000000000004	0.97485
235	117.5	2.4402499999999994	1.3695000000000002	0.13394999999999999	0.9368000000000002
236	118.0	2.3632999999999997	1.3260999999999998	0.1244	0.9128000000000001
237	118.5	2.2913	1.2775	0.12460000000000004	0.8891999999999998
238	119.0	2.2332000000000005	1.2421499999999999	0.12200000000000001	0.8690499999999999
239	119.5	2.135050000000001	1.1831500000000004	0.11395000000000001	0.8379500000000002
240	120.0	2.080299999999999	1.1473	0.11405	0.8189500000000001
241	120.5	2.00545	1.0950500000000003	0.1092	0.8011999999999999
242	121.0	1.9576999999999993	1.0711000000000004	0.10435	0.7822500000000001
243	121.5	1.9062000000000003	1.03435	0.10175000000000001	0.7700999999999999
244	122.0	1.8377000000000008	1.0000999999999998	0.10195000000000004	0.7356499999999998
245	122.5	1.7657000000000007	0.9500500000000004	0.09400000000000006	0.7216500000000005
246	123.0	1.7361000000000002	0.9239499999999998	0.09370000000000003	0.71845
247	123.5	1.6856499999999994	0.8936	0.09345000000000002	0.6985999999999997
248	124.0	1.6223500000000006	0.8513000000000003	0.09184999999999999	0.6791999999999999
249	124.5	1.566599999999999	0.8113000000000002	0.0903	0.6650000000000003
250	125.0	1.5562499999999995	0.8106500000000004	0.09085000000000006	0.6547499999999999
251	125.5	1.5094500000000002	0.7872000000000005	0.08750000000000002	0.6347500000000004
252	126.0	1.4660499999999996	0.7467499999999997	0.08514999999999995	0.6341499999999999
253	126.5	1.4203000000000001	0.72315	0.0814	0.6157499999999999
254	127.0	1.3842500000000002	0.6979500000000001	0.08104999999999998	0.6052500000000001
255	127.5	1.3688500000000006	0.6944500000000001	0.07924999999999999	0.5951499999999998
256	128.0	1.3268000000000004	0.6687500000000002	0.07835000000000003	0.5797000000000001
257	128.5	1.2977	0.6493000000000003	0.07695	0.5714499999999999
258	129.0	1.2585499999999994	0.6291499999999999	0.07485000000000001	0.5545499999999999
259	129.5	1.23475	0.6073500000000001	0.075	0.5524
260	130.0	1.2103999999999995	0.5928999999999999	0.0745	0.5430000000000004
261	130.5	1.1963999999999997	0.5869499999999999	0.0745	0.5349500000000003
262	131.0	1.1773499999999992	0.5727	0.07235	0.5323
263	131.5	1.14275	0.55045	0.07200000000000001	0.5202999999999999
264	132.0	1.1425500000000004	0.5531499999999998	0.07349999999999998	0.5159
265	132.5	1.1080999999999996	0.5299999999999997	0.07135000000000002	0.5067499999999999
266	133.0	1.0888	0.5287	0.06899999999999999	0.49110000000000015
267	133.5	1.0967499999999994	0.5265000000000001	0.07379999999999998	0.49645000000000017
268	134.0	1.0744000000000007	0.5074999999999998	0.07239999999999999	0.49450000000000016
269	134.5	1.04815	0.5019499999999999	0.06974999999999998	0.4764499999999999
270	135.0	1.0362000000000002	0.48919999999999986	0.07044999999999998	0.47655000000000014
271	135.5	1.0240500000000001	0.47965000000000013	0.07055	0.4738500000000001
272	136.0	1.03315	0.49260000000000015	0.07145000000000003	0.46910000000000013
273	136.5	1.0206999999999997	0.4835500000000002	0.06875	0.46839999999999976
274	137.0	1.0178500000000001	0.48749999999999993	0.07155	0.4587999999999998
275	137.5	1.00105	0.48165000000000013	0.06870000000000002	0.4507
276	138.0	1.0031999999999999	0.4857500000000001	0.06929999999999999	0.44815000000000005
277	138.5	0.9925499999999999	0.47734999999999994	0.0767	0.4384999999999999
278	139.0	0.9927499999999999	0.4802999999999997	0.07509999999999999	0.4373500000000001
279	139.5	0.9815000000000002	0.47614999999999996	0.0747	0.43065000000000014
280	140.0	0.9751499999999997	0.47454999999999986	0.07830000000000004	0.4223000000000001
281	140.5	0.98595	0.4786500000000001	0.08000000000000002	0.4273000000000001
282	141.0	0.9604000000000005	0.47265000000000007	0.07724999999999997	0.4105
283	141.5	0.97555	0.48399999999999993	0.0786	0.4129499999999999
284	142.0	0.9750000000000005	0.4857499999999999	0.08019999999999998	0.4090499999999999
285	142.5	0.9751999999999996	0.48560000000000003	0.07924999999999997	0.41035
286	143.0	0.9868000000000001	0.4884000000000001	0.08620000000000001	0.41220000000000007
287	143.5	0.9836499999999999	0.48849999999999993	0.08775000000000001	0.40739999999999993
288	144.0	0.9947500000000002	0.5084000000000001	0.08670000000000004	0.39965000000000006
289	144.5	0.9947	0.5098999999999998	0.09190000000000005	0.39289999999999997
290	145.0	0.9959000000000003	0.5135499999999997	0.09325000000000001	0.38909999999999995
291	145.5	1.01465	0.5257000000000001	0.09910000000000002	0.3898500000000001
292	146.0	1.0064999999999997	0.5293499999999999	0.09945	0.3777
293	146.5	1.0242000000000002	0.5391999999999997	0.10059999999999998	0.38439999999999996
294	147.0	1.0280499999999997	0.5554499999999996	0.09970000000000001	0.3728999999999999
295	147.5	1.02835	0.5587999999999999	0.10710000000000001	0.3624499999999999
296	148.0	1.0246000000000002	0.5604999999999998	0.10325000000000001	0.36084999999999995
297	148.5	1.0386499999999999	0.5798500000000001	0.10750000000000007	0.3513000000000002
298	149.0	1.0487	0.58415	0.11485000000000005	0.3497
299	149.5	1.0586499999999992	0.5989	0.11415000000000003	0.3456000000000001
300	150.0	1.0758500000000002	0.61325	0.12134999999999999	0.34125
301	150.5	1.0724500000000003	0.6107999999999998	0.12179999999999998	0.33984999999999993
302	151.0	1.0855999999999997	0.6199000000000001	0.12764999999999996	0.3380500000000001
303	151.5	1.0974500000000003	0.6393	0.12904999999999997	0.32910000000000006
304	152.0	1.1187999999999994	0.6528	0.13470000000000007	0.33129999999999993
305	152.5	1.1172000000000002	0.6581499999999998	0.13765000000000002	0.3214
306	153.0	1.1262999999999999	0.6709500000000002	0.14074999999999996	0.31459999999999977
307	153.5	1.1295999999999997	0.6712500000000001	0.1448	0.31355000000000005
308	154.0	1.16185	0.6946000000000001	0.1578500000000001	0.30939999999999995
309	154.5	1.1806999999999999	0.7152499999999996	0.1552	0.31024999999999997
310	155.0	1.1860000000000002	0.7225999999999999	0.16659999999999997	0.2968
311	155.5	1.1951499999999997	0.7265999999999997	0.16889999999999997	0.29964999999999997
312	156.0	1.2045500000000002	0.74205	0.17390000000000005	0.28859999999999997
313	156.5	1.2078499999999999	0.74355	0.18025	0.28405
314	157.0	1.2291500000000004	0.7620999999999998	0.1859000000000001	0.28115
315	157.5	1.24515	0.7764500000000002	0.19980000000000003	0.2688999999999999
316	158.0	1.2394500000000004	0.7726000000000005	0.19815000000000005	0.2687
317	158.5	1.2479499999999994	0.7794999999999996	0.20365000000000003	0.2648000000000001
318	159.0	1.2792999999999999	0.7935999999999999	0.2189500000000001	0.26674999999999993
319	159.5	1.28085	0.8043499999999998	0.22045	0.25605
320	160.0	1.2984	0.8170999999999998	0.22524999999999995	0.25604999999999994
321	160.5	1.3080499999999997	0.8342999999999995	0.22244999999999993	0.25129999999999986
322	161.0	1.3253	0.8583500000000005	0.22534999999999988	0.24160000000000004
323	161.5	1.3444999999999996	0.8558499999999998	0.24379999999999996	0.24485000000000004
324	162.0	1.3338999999999999	0.8504999999999998	0.24595	0.23744999999999997
325	162.5	1.3482499999999995	0.8673499999999997	0.2514999999999999	0.2293999999999998
326	163.0	1.3272000000000004	0.8551499999999999	0.2449000000000001	0.22715
327	163.5	1.3459	0.8706	0.2559	0.21939999999999993
328	164.0	1.3439500000000002	0.8734500000000002	0.25345000000000006	0.2170499999999999
329	164.5	1.33405	0.8745500000000004	0.2518499999999999	0.20764999999999995
330	165.0	1.3202	0.8655499999999999	0.2534	0.20124999999999996
331	165.5	1.3435000000000006	0.8884500000000003	0.25455	0.20049999999999993
332	166.0	1.3217499999999995	0.8647500000000004	0.26480000000000015	0.1922000000000001
333	166.5	1.3043500000000001	0.8558999999999999	0.26270000000000004	0.18575
334	167.0	1.2999000000000003	0.8489500000000001	0.26690000000000014	0.18404999999999996
335	167.5	1.28015	0.8425499999999999	0.2607000000000001	0.17689999999999997
336	168.0	1.2612499999999998	0.8339	0.26105000000000006	0.16630000000000003
337	168.5	1.2614499999999995	0.8453999999999999	0.25459999999999994	0.16145000000000004
338	169.0	1.21815	0.8174000000000003	0.251	0.14975000000000002
339	169.5	1.1896999999999998	0.7922999999999999	0.2484000000000001	0.14900000000000002
340	170.0	1.1531499999999995	0.7738999999999998	0.24205000000000004	0.13719999999999996
341	170.5	1.11215	0.7492999999999997	0.23139999999999997	0.13145000000000004
342	171.0	1.0756499999999998	0.7286499999999998	0.2259999999999999	0.12099999999999994
343	171.5	1.0464000000000002	0.7165	0.21474999999999989	0.11515000000000004
344	172.0	0.98775	0.6746000000000001	0.20595000000000002	0.10720000000000005
345	172.5	0.95	0.6485000000000002	0.19794999999999996	0.10355
346	173.0	0.9125	0.6216999999999998	0.19534999999999997	0.09544999999999997
347	173.5	0.8483999999999999	0.5769	0.17854999999999996	0.09294999999999996
348	174.0	0.8006000000000003	0.5528500000000001	0.16499999999999995	0.08274999999999999
349	174.5	0.7288000000000001	0.5060000000000001	0.14924999999999997	0.07354999999999999
350	175.0	0.6780499999999998	0.46785	0.14360000000000006	0.06659999999999999
351	175.5	0.6015	0.4132499999999999	0.12725	0.060999999999999985
352	176.0	0.5358499999999998	0.36595	0.11435000000000001	0.055549999999999995
353	176.5	0.46735000000000004	0.31869999999999993	0.10139999999999995	0.047249999999999986
354	177.0	0.40519999999999995	0.27294999999999997	0.09070000000000006	0.04155
355	177.5	0.33854999999999996	0.23255000000000003	0.07380000000000003	0.03219999999999998
356	178.0	0.2619999999999999	0.18304999999999996	0.05394999999999998	0.024999999999999994
357	178.5	0.18480000000000005	0.12785000000000005	0.039499999999999987	0.01745
358	179.0	0.11184999999999999	0.07645000000000003	0.02449999999999998	0.010900000000000005
359	179.5	0.03744999999999998	0.02439999999999999	0.009100000000000006	0.003950000000000002
