# Supplementary material for: Full-cycle device-scale simulations of memory materials with a tailored atomic-cluster-expansion potential
Source: Nat Commun. 2025 Sep 30;16:8688. doi: 10.1038/s41467-025-63732-4 (PMC12484596; doi:10.1038/s41467-025-63732-4)
Supplement: Supplementary file 4 — Source Data [file 41467_2025_63732_MOESM4_ESM.zip › Figure S7/Figure S7c - tetrahedral Ge/tetra_fraction_ace_023_300K.csv]

	Sb	Te
0	2.083333333333333	0.0
1	3.4722222222222223	0.0
2	2.7777777777777777	0.4629629629629629
3	2.7777777777777777	0.4629629629629629
4	4.166666666666666	0.9259259259259258
5	0.6944444444444444	0.0
6	1.3888888888888888	0.0
7	2.083333333333333	0.0
8	0.0	0.4629629629629629
9	2.083333333333333	0.4629629629629629
10	0.0	0.4629629629629629
11	0.0	0.0
12	0.0	0.4629629629629629
13	0.6944444444444444	0.4629629629629629
14	0.0	0.4629629629629629
15	2.083333333333333	0.9259259259259258
16	0.0	0.4629629629629629
17	0.0	0.0
18	0.6944444444444444	0.4629629629629629
19	0.6944444444444444	0.0
20	1.3888888888888888	0.4629629629629629
21	0.6944444444444444	0.4629629629629629
22	0.6944444444444444	0.0
23	1.3888888888888888	0.0
24	1.3888888888888888	0.0
25	0.0	0.0
26	0.6944444444444444	0.4629629629629629
27	0.0	0.0
28	0.0	0.0
29	0.6944444444444444	0.0
30	0.0	0.0
31	0.6944444444444444	0.0
32	1.3888888888888888	0.0
33	0.0	0.4629629629629629
34	1.3888888888888888	0.4629629629629629
35	0.6944444444444444	0.0
36	2.083333333333333	0.0
37	1.3888888888888888	0.0
38	1.3888888888888888	0.0
39	1.3888888888888888	0.0
40	0.6944444444444444	0.0
41	0.6944444444444444	0.0
42	0.6944444444444444	0.0
43	0.0	0.0
44	0.6944444444444444	0.0
45	2.083333333333333	0.0
46	0.6944444444444444	0.0
47	1.3888888888888888	0.0
48	1.3888888888888888	0.0
49	2.7777777777777777	0.0
50	0.0	0.0
51	2.083333333333333	0.0
52	2.083333333333333	0.4629629629629629
53	1.3888888888888888	0.0
54	1.3888888888888888	0.0
55	1.3888888888888888	0.0
56	2.7777777777777777	0.0
57	1.3888888888888888	0.0
58	0.6944444444444444	0.0
59	0.6944444444444444	0.0
60	1.3888888888888888	0.0
61	0.6944444444444444	0.0
62	0.0	0.0
63	0.6944444444444444	0.0
64	2.7777777777777777	0.0
65	0.6944444444444444	0.0
66	0.6944444444444444	0.0
67	3.4722222222222223	0.0
68	2.083333333333333	0.0
69	2.7777777777777777	0.0
70	1.3888888888888888	0.0
71	1.3888888888888888	0.0
72	0.6944444444444444	0.0
73	0.6944444444444444	0.0
74	2.083333333333333	0.0
75	2.083333333333333	0.0
76	4.166666666666666	0.0
77	2.7777777777777777	0.0
78	2.083333333333333	0.0
79	2.7777777777777777	0.4629629629629629
80	2.083333333333333	0.0
81	1.3888888888888888	0.0
82	1.3888888888888888	0.0
83	1.3888888888888888	0.0
84	5.555555555555555	0.0
85	2.083333333333333	0.0
86	2.7777777777777777	0.0
87	3.4722222222222223	0.0
88	2.083333333333333	0.4629629629629629
89	2.7777777777777777	0.0
90	0.6944444444444444	0.4629629629629629
91	3.4722222222222223	0.0
92	3.4722222222222223	0.0
93	1.3888888888888888	0.0
94	2.7777777777777777	0.0
95	2.083333333333333	0.0
96	2.7777777777777777	0.0
97	2.7777777777777777	0.0
98	2.083333333333333	0.0
99	2.7777777777777777	0.0
100	2.083333333333333	0.0
101	1.3888888888888888	0.0
102	0.6944444444444444	0.0
103	1.3888888888888888	0.0
104	4.861111111111112	0.0
105	2.7777777777777777	0.0
106	1.3888888888888888	0.0
107	3.4722222222222223	0.4629629629629629
108	2.083333333333333	0.0
109	2.083333333333333	0.0
110	3.4722222222222223	0.0
111	2.7777777777777777	0.4629629629629629
112	2.083333333333333	0.0
113	1.3888888888888888	0.0
114	1.3888888888888888	0.4629629629629629
115	2.7777777777777777	0.4629629629629629
116	4.861111111111112	0.0
117	4.166666666666666	0.0
118	4.861111111111112	0.0
119	4.166666666666666	0.0
120	2.7777777777777777	0.0
121	4.166666666666666	0.0
122	3.4722222222222223	0.0
123	3.4722222222222223	0.0
124	4.861111111111112	0.0
125	2.7777777777777777	0.0
126	2.083333333333333	0.0
127	2.083333333333333	0.0
128	2.7777777777777777	0.0
129	2.083333333333333	0.0
130	3.4722222222222223	0.0
131	4.166666666666666	0.0
132	0.6944444444444444	0.0
133	2.7777777777777777	0.0
134	4.861111111111112	0.0
135	3.4722222222222223	0.0
136	2.083333333333333	0.0
137	2.083333333333333	0.0
138	1.3888888888888888	0.0
139	2.7777777777777777	0.0
140	3.4722222222222223	0.0
141	3.4722222222222223	0.0
142	3.4722222222222223	0.0
143	2.7777777777777777	0.0
144	2.7777777777777777	0.0
145	2.7777777777777777	0.0
146	2.083333333333333	0.0
147	2.083333333333333	0.0
148	4.861111111111112	0.0
149	2.083333333333333	0.0
150	2.7777777777777777	0.0
151	2.7777777777777777	0.0
152	1.3888888888888888	0.0
153	1.3888888888888888	0.0
154	2.083333333333333	0.0
155	2.083333333333333	0.0
156	2.7777777777777777	0.0
157	2.7777777777777777	0.0
158	0.6944444444444444	0.0
159	0.6944444444444444	0.0
160	0.6944444444444444	0.0
161	1.3888888888888888	0.0
162	1.3888888888888888	0.0
163	2.083333333333333	0.0
164	1.3888888888888888	0.0
165	2.083333333333333	0.0
166	1.3888888888888888	0.4629629629629629
167	0.6944444444444444	0.9259259259259258
168	1.3888888888888888	0.0
169	1.3888888888888888	0.0
170	1.3888888888888888	0.0
171	0.6944444444444444	0.0
172	2.7777777777777777	0.0
173	0.6944444444444444	0.0
174	1.3888888888888888	0.0
175	0.6944444444444444	0.0
176	2.7777777777777777	0.0
177	2.083333333333333	0.0
178	2.083333333333333	0.0
179	1.3888888888888888	0.9259259259259258
180	1.3888888888888888	0.4629629629629629
181	0.6944444444444444	0.0
182	0.6944444444444444	0.0
183	0.6944444444444444	0.4629629629629629
184	1.3888888888888888	0.0
185	2.083333333333333	0.0
186	3.4722222222222223	0.4629629629629629
187	2.083333333333333	0.0
188	0.6944444444444444	0.0
189	0.6944444444444444	0.4629629629629629
190	1.3888888888888888	0.0
191	1.3888888888888888	0.0
192	0.6944444444444444	0.0
193	0.6944444444444444	0.0
194	2.083333333333333	0.0
195	2.083333333333333	0.0
196	1.3888888888888888	0.0
197	2.7777777777777777	0.0
198	4.166666666666666	0.0
199	2.083333333333333	0.0
200	1.3888888888888888	0.0
201	1.3888888888888888	0.4629629629629629
202	2.7777777777777777	0.4629629629629629
203	2.083333333333333	0.9259259259259258
204	2.083333333333333	0.4629629629629629
205	1.3888888888888888	0.0
206	1.3888888888888888	0.0
207	1.3888888888888888	0.0
208	2.7777777777777777	0.0
209	2.7777777777777777	0.0
210	1.3888888888888888	0.0
211	2.083333333333333	0.0
212	1.3888888888888888	0.0
213	2.083333333333333	0.0
214	0.6944444444444444	0.0
215	1.3888888888888888	0.0
216	2.7777777777777777	0.0
217	2.7777777777777777	0.4629629629629629
218	1.3888888888888888	0.9259259259259258
219	1.3888888888888888	0.0
220	1.3888888888888888	0.0
221	1.3888888888888888	0.0
222	2.7777777777777777	0.0
223	0.6944444444444444	0.0
224	1.3888888888888888	0.0
225	1.3888888888888888	0.4629629629629629
226	2.7777777777777777	0.0
227	4.166666666666666	0.0
228	2.7777777777777777	0.0
229	1.3888888888888888	0.0
230	4.166666666666666	0.4629629629629629
231	2.7777777777777777	0.4629629629629629
232	4.166666666666666	0.4629629629629629
233	6.25	0.0
234	2.7777777777777777	0.0
235	2.083333333333333	0.0
236	2.083333333333333	0.0
237	3.4722222222222223	0.0
238	2.7777777777777777	0.0
239	2.7777777777777777	0.4629629629629629
240	1.3888888888888888	0.0
241	2.083333333333333	0.0
242	1.3888888888888888	0.0
243	3.4722222222222223	0.0
244	1.3888888888888888	0.0
245	2.7777777777777777	0.0
246	2.083333333333333	0.0
247	2.7777777777777777	0.0
248	3.4722222222222223	0.0
249	2.7777777777777777	0.4629629629629629
250	1.3888888888888888	0.0
251	0.6944444444444444	0.4629629629629629
252	2.083333333333333	0.4629629629629629
253	2.7777777777777777	0.0
254	3.4722222222222223	0.0
255	3.4722222222222223	0.4629629629629629
256	3.4722222222222223	0.4629629629629629
257	2.7777777777777777	0.4629629629629629
258	2.083333333333333	0.0
259	2.083333333333333	0.4629629629629629
260	3.4722222222222223	0.0
261	3.4722222222222223	0.0
262	3.4722222222222223	0.0
263	0.6944444444444444	0.0
264	2.083333333333333	0.0
265	2.7777777777777777	0.0
266	2.083333333333333	0.0
267	1.3888888888888888	0.0
268	1.3888888888888888	0.4629629629629629
269	2.083333333333333	0.4629629629629629
270	3.4722222222222223	0.0
271	1.3888888888888888	0.0
272	2.083333333333333	0.0
273	1.3888888888888888	0.0
274	1.3888888888888888	0.0
275	0.6944444444444444	0.0
276	0.6944444444444444	0.0
277	0.6944444444444444	0.0
278	2.083333333333333	0.0
279	2.083333333333333	0.0
280	4.166666666666666	0.0
281	3.4722222222222223	0.0
282	0.6944444444444444	0.0
283	1.3888888888888888	0.4629629629629629
284	0.6944444444444444	0.0
285	0.6944444444444444	0.0
286	0.0	0.0
287	1.3888888888888888	0.4629629629629629
288	3.4722222222222223	0.4629629629629629
289	1.3888888888888888	0.0
290	0.6944444444444444	0.0
291	1.3888888888888888	0.9259259259259258
292	1.3888888888888888	0.0
293	0.6944444444444444	0.0
294	0.6944444444444444	0.0
295	0.6944444444444444	0.4629629629629629
296	1.3888888888888888	0.4629629629629629
297	2.7777777777777777	0.4629629629629629
298	0.6944444444444444	0.0
299	2.083333333333333	0.0
300	2.083333333333333	0.0
301	1.3888888888888888	0.0
302	2.7777777777777777	0.0
303	2.7777777777777777	0.0
304	2.083333333333333	0.0
305	2.7777777777777777	0.0
306	3.4722222222222223	0.0
307	1.3888888888888888	0.4629629629629629
308	2.083333333333333	0.4629629629629629
309	1.3888888888888888	0.0
310	1.3888888888888888	0.0
311	0.6944444444444444	0.0
312	2.7777777777777777	0.0
313	2.7777777777777777	0.0
314	2.7777777777777777	0.4629629629629629
315	1.3888888888888888	0.0
316	1.3888888888888888	0.0
317	2.7777777777777777	0.0
318	2.083333333333333	0.0
319	0.6944444444444444	0.0
320	1.3888888888888888	0.0
321	2.083333333333333	0.0
322	0.6944444444444444	0.0
323	0.6944444444444444	0.4629629629629629
324	0.0	0.9259259259259258
325	2.083333333333333	0.0
326	2.083333333333333	0.4629629629629629
327	2.7777777777777777	0.0
328	2.083333333333333	0.4629629629629629
329	2.7777777777777777	0.0
330	2.083333333333333	0.4629629629629629
331	0.0	0.0
332	1.3888888888888888	0.0
333	0.6944444444444444	0.0
334	1.3888888888888888	0.0
335	0.6944444444444444	0.0
336	2.083333333333333	0.0
337	0.6944444444444444	0.0
338	0.0	0.0
339	0.0	0.0
340	0.6944444444444444	0.0
341	0.6944444444444444	0.0
342	2.083333333333333	0.0
343	2.083333333333333	0.0
344	2.083333333333333	0.0
345	0.6944444444444444	0.4629629629629629
346	0.6944444444444444	0.4629629629629629
347	0.6944444444444444	0.0
348	0.6944444444444444	0.0
349	2.083333333333333	0.0
350	0.0	0.0
351	0.0	0.0
352	2.083333333333333	0.4629629629629629
353	0.6944444444444444	0.4629629629629629
354	0.6944444444444444	0.0
355	2.083333333333333	0.0
356	1.3888888888888888	0.0
357	2.083333333333333	0.0
358	0.6944444444444444	0.0
359	1.3888888888888888	0.4629629629629629
360	1.3888888888888888	0.0
361	2.083333333333333	0.4629629629629629
362	2.083333333333333	0.4629629629629629
363	2.7777777777777777	0.0
364	0.0	0.9259259259259258
365	0.6944444444444444	0.4629629629629629
366	0.6944444444444444	0.0
367	1.3888888888888888	0.4629629629629629
368	1.3888888888888888	0.0
369	1.3888888888888888	0.0
370	1.3888888888888888	0.0
371	2.083333333333333	0.0
372	0.6944444444444444	0.0
373	0.6944444444444444	0.0
374	1.3888888888888888	0.0
375	0.0	0.0
376	0.0	0.0
377	2.083333333333333	0.0
378	0.0	0.0
379	0.6944444444444444	0.0
380	0.0	0.4629629629629629
381	0.6944444444444444	0.0
382	1.3888888888888888	0.0
383	1.3888888888888888	0.0
384	1.3888888888888888	0.0
385	2.083333333333333	0.0
386	1.3888888888888888	0.0
387	2.083333333333333	0.0
388	2.083333333333333	0.0
389	4.166666666666666	0.0
390	0.6944444444444444	0.0
391	0.6944444444444444	0.0
392	1.3888888888888888	0.0
393	0.6944444444444444	0.0
394	0.6944444444444444	0.0
395	1.3888888888888888	0.0
396	0.6944444444444444	0.0
397	0.6944444444444444	0.0
398	2.083333333333333	0.0
399	2.083333333333333	0.0
400	0.6944444444444444	0.0
401	1.3888888888888888	0.0
402	1.3888888888888888	0.4629629629629629
403	1.3888888888888888	0.4629629629629629
404	1.3888888888888888	0.4629629629629629
405	2.083333333333333	0.0
406	2.083333333333333	0.0
407	1.3888888888888888	0.0
408	0.6944444444444444	0.0
409	0.0	0.0
410	1.3888888888888888	0.0
411	0.6944444444444444	0.0
412	1.3888888888888888	0.0
413	1.3888888888888888	0.0
414	1.3888888888888888	0.0
415	0.0	0.0
416	2.083333333333333	0.0
417	1.3888888888888888	0.0
418	3.4722222222222223	0.0
419	1.3888888888888888	0.4629629629629629
420	0.0	0.0
421	0.0	0.0
422	1.3888888888888888	0.0
423	2.083333333333333	0.0
424	0.0	0.4629629629629629
425	1.3888888888888888	0.0
426	0.6944444444444444	0.0
427	0.0	0.4629629629629629
428	0.0	0.0
429	1.3888888888888888	0.4629629629629629
430	0.0	0.4629629629629629
431	1.3888888888888888	0.0
432	0.6944444444444444	0.0
433	0.6944444444444444	0.4629629629629629
434	2.083333333333333	0.0
435	2.083333333333333	0.4629629629629629
436	2.083333333333333	0.4629629629629629
437	2.7777777777777777	1.3888888888888888
438	2.7777777777777777	0.0
439	1.3888888888888888	0.0
440	2.7777777777777777	0.0
441	2.7777777777777777	0.0
442	2.083333333333333	0.0
443	0.6944444444444444	0.0
444	2.083333333333333	0.4629629629629629
445	0.6944444444444444	0.0
446	1.3888888888888888	0.0
447	0.6944444444444444	0.0
448	1.3888888888888888	0.4629629629629629
449	0.6944444444444444	0.0
450	1.3888888888888888	0.0
451	0.6944444444444444	0.4629629629629629
452	1.3888888888888888	0.4629629629629629
453	0.0	0.4629629629629629
454	0.6944444444444444	0.0
455	0.0	0.0
456	2.083333333333333	0.9259259259259258
457	1.3888888888888888	0.4629629629629629
458	2.083333333333333	0.4629629629629629
459	1.3888888888888888	1.3888888888888888
460	1.3888888888888888	0.4629629629629629
461	1.3888888888888888	0.0
462	1.3888888888888888	0.0
463	1.3888888888888888	0.0
464	2.7777777777777777	0.9259259259259258
465	3.4722222222222223	1.3888888888888888
466	0.6944444444444444	0.0
467	1.3888888888888888	0.0
468	2.7777777777777777	0.4629629629629629
469	0.6944444444444444	0.0
470	0.0	0.0
471	0.6944444444444444	0.0
472	2.083333333333333	0.4629629629629629
473	1.3888888888888888	0.0
474	1.3888888888888888	0.0
475	0.6944444444444444	0.0
476	0.6944444444444444	0.0
477	1.3888888888888888	0.0
478	0.0	0.0
479	0.6944444444444444	0.0
480	0.6944444444444444	0.0
481	0.6944444444444444	0.0
482	0.6944444444444444	0.0
483	0.0	0.0
484	0.6944444444444444	0.4629629629629629
485	2.7777777777777777	0.0
486	1.3888888888888888	0.4629629629629629
487	1.3888888888888888	0.0
488	1.3888888888888888	0.0
489	0.6944444444444444	0.4629629629629629
490	0.6944444444444444	0.4629629629629629
491	2.083333333333333	0.4629629629629629
492	2.7777777777777777	0.0
493	2.083333333333333	0.0
494	2.7777777777777777	0.0
495	2.7777777777777777	0.0
496	1.3888888888888888	0.0
497	1.3888888888888888	0.0
498	0.6944444444444444	0.0
499	2.083333333333333	0.0
500	0.6944444444444444	0.0
501	2.083333333333333	0.0
502	2.083333333333333	0.0
503	2.083333333333333	0.0
504	2.083333333333333	0.0
505	0.6944444444444444	0.0
506	2.083333333333333	0.0
507	1.3888888888888888	0.0
508	2.7777777777777777	0.0
509	3.4722222222222223	0.0
510	1.3888888888888888	0.0
511	2.083333333333333	0.0
512	2.7777777777777777	0.0
513	2.083333333333333	0.0
514	2.7777777777777777	0.0
515	2.083333333333333	0.0
516	4.166666666666666	0.0
517	3.4722222222222223	0.4629629629629629
518	4.166666666666666	0.4629629629629629
519	2.7777777777777777	0.4629629629629629
520	3.4722222222222223	0.0
521	2.7777777777777777	0.0
522	2.7777777777777777	0.4629629629629629
523	2.7777777777777777	0.4629629629629629
524	2.083333333333333	0.0
525	2.083333333333333	0.0
526	3.4722222222222223	0.0
527	1.3888888888888888	0.0
528	1.3888888888888888	0.0
529	3.4722222222222223	0.0
530	3.4722222222222223	0.0
531	2.083333333333333	0.0
532	3.4722222222222223	0.0
533	3.4722222222222223	0.0
534	1.3888888888888888	0.4629629629629629
535	0.6944444444444444	0.4629629629629629
536	1.3888888888888888	0.0
537	2.083333333333333	0.4629629629629629
538	2.083333333333333	0.0
539	1.3888888888888888	0.0
540	2.083333333333333	0.0
541	2.083333333333333	0.4629629629629629
542	1.3888888888888888	0.0
543	0.6944444444444444	0.0
544	0.0	0.4629629629629629
545	1.3888888888888888	0.0
546	0.6944444444444444	0.4629629629629629
547	1.3888888888888888	0.0
548	0.0	0.0
549	2.083333333333333	0.4629629629629629
550	2.083333333333333	0.9259259259259258
551	0.6944444444444444	0.4629629629629629
552	0.0	0.9259259259259258
553	2.083333333333333	0.4629629629629629
554	1.3888888888888888	0.4629629629629629
555	1.3888888888888888	0.0
556	1.3888888888888888	0.4629629629629629
557	1.3888888888888888	0.0
558	0.6944444444444444	0.0
559	1.3888888888888888	0.0
560	1.3888888888888888	0.4629629629629629
561	1.3888888888888888	0.9259259259259258
562	2.083333333333333	0.4629629629629629
563	2.083333333333333	0.4629629629629629
564	0.6944444444444444	0.0
565	0.6944444444444444	0.4629629629629629
566	0.6944444444444444	0.9259259259259258
567	0.6944444444444444	0.4629629629629629
568	0.6944444444444444	0.4629629629629629
569	0.6944444444444444	0.4629629629629629
570	0.0	0.0
571	1.3888888888888888	0.0
572	0.6944444444444444	0.0
573	0.6944444444444444	0.0
574	0.6944444444444444	0.0
575	1.3888888888888888	0.4629629629629629
576	1.3888888888888888	0.0
577	2.083333333333333	0.0
578	2.083333333333333	0.0
579	1.3888888888888888	0.4629629629629629
580	2.083333333333333	0.4629629629629629
581	2.083333333333333	0.0
582	0.0	0.4629629629629629
583	2.7777777777777777	0.0
584	1.3888888888888888	0.4629629629629629
585	3.4722222222222223	0.0
586	0.6944444444444444	0.0
587	0.6944444444444444	0.0
588	0.0	0.4629629629629629
589	0.0	0.4629629629629629
590	0.0	0.9259259259259258
591	1.3888888888888888	0.4629629629629629
592	2.083333333333333	0.9259259259259258
593	1.3888888888888888	0.0
594	1.3888888888888888	0.4629629629629629
595	1.3888888888888888	0.0
596	0.0	0.4629629629629629
597	0.0	0.0
598	2.083333333333333	0.0
599	0.0	0.4629629629629629
