# Supplementary material for: Full-cycle device-scale simulations of memory materials with a tailored atomic-cluster-expansion potential
Source: Nat Commun. 2025 Sep 30;16:8688. doi: 10.1038/s41467-025-63732-4 (PMC12484596; doi:10.1038/s41467-025-63732-4)
Supplement: Supplementary file 4 — Source Data [file 41467_2025_63732_MOESM4_ESM.zip › Figure S7/Figure S7c - tetrahedral Ge/tetra_fraction_ace_101_300K.csv]

	Ge	Te
0	21.11111111111111	2.7777777777777777
1	21.11111111111111	2.7777777777777777
2	21.11111111111111	4.444444444444445
3	22.22222222222222	3.3333333333333335
4	22.77777777777778	2.7777777777777777
5	16.666666666666664	1.1111111111111112
6	22.22222222222222	2.7777777777777777
7	20.0	2.2222222222222223
8	21.666666666666668	2.2222222222222223
9	17.77777777777778	3.3333333333333335
10	18.333333333333332	3.888888888888889
11	17.22222222222222	3.3333333333333335
12	18.88888888888889	2.7777777777777777
13	17.77777777777778	1.6666666666666667
14	20.0	2.7777777777777777
15	20.0	0.5555555555555556
16	22.77777777777778	1.1111111111111112
17	20.555555555555554	2.2222222222222223
18	22.77777777777778	2.2222222222222223
19	23.333333333333332	3.3333333333333335
20	21.666666666666668	3.3333333333333335
21	17.22222222222222	2.7777777777777777
22	21.11111111111111	2.7777777777777777
23	21.11111111111111	2.2222222222222223
24	22.77777777777778	2.7777777777777777
25	25.0	2.2222222222222223
26	22.22222222222222	1.6666666666666667
27	20.555555555555554	1.6666666666666667
28	21.666666666666668	5.0
29	22.22222222222222	3.3333333333333335
30	20.0	2.2222222222222223
31	22.22222222222222	1.6666666666666667
32	20.555555555555554	3.3333333333333335
33	19.444444444444446	3.888888888888889
34	20.555555555555554	4.444444444444445
35	21.666666666666668	4.444444444444445
36	22.77777777777778	2.7777777777777777
37	22.77777777777778	2.7777777777777777
38	19.444444444444446	2.7777777777777777
39	18.88888888888889	1.6666666666666667
40	22.22222222222222	2.2222222222222223
41	18.333333333333332	3.888888888888889
42	20.555555555555554	2.7777777777777777
43	17.22222222222222	4.444444444444445
44	22.22222222222222	2.7777777777777777
45	23.333333333333332	1.6666666666666667
46	23.88888888888889	3.3333333333333335
47	22.22222222222222	2.7777777777777777
48	19.444444444444446	2.7777777777777777
49	16.11111111111111	3.3333333333333335
50	21.11111111111111	2.2222222222222223
51	20.0	2.7777777777777777
52	20.0	1.6666666666666667
53	22.77777777777778	2.7777777777777777
54	22.22222222222222	1.1111111111111112
55	22.22222222222222	3.3333333333333335
56	23.333333333333332	1.6666666666666667
57	23.333333333333332	2.2222222222222223
58	23.88888888888889	2.2222222222222223
59	21.666666666666668	2.2222222222222223
60	21.666666666666668	2.7777777777777777
61	23.333333333333332	1.6666666666666667
62	20.555555555555554	1.6666666666666667
63	22.77777777777778	2.2222222222222223
64	21.11111111111111	2.7777777777777777
65	23.333333333333332	4.444444444444445
66	20.0	5.0
67	20.0	2.2222222222222223
68	19.444444444444446	3.3333333333333335
69	21.666666666666668	2.7777777777777777
70	20.555555555555554	3.3333333333333335
71	21.666666666666668	1.6666666666666667
72	21.11111111111111	1.6666666666666667
73	20.555555555555554	2.2222222222222223
74	23.88888888888889	2.2222222222222223
75	23.88888888888889	2.2222222222222223
76	27.77777777777778	2.2222222222222223
77	22.77777777777778	1.6666666666666667
78	26.111111111111114	2.2222222222222223
79	22.77777777777778	0.5555555555555556
80	23.333333333333332	3.888888888888889
81	18.88888888888889	2.7777777777777777
82	20.555555555555554	3.888888888888889
83	22.22222222222222	1.6666666666666667
84	23.333333333333332	2.2222222222222223
85	23.333333333333332	1.6666666666666667
86	22.22222222222222	2.7777777777777777
87	24.444444444444443	1.1111111111111112
88	20.555555555555554	2.7777777777777777
89	22.22222222222222	2.2222222222222223
90	22.77777777777778	3.888888888888889
91	22.22222222222222	2.7777777777777777
92	22.77777777777778	2.7777777777777777
93	21.666666666666668	1.1111111111111112
94	25.555555555555554	3.3333333333333335
95	23.333333333333332	2.2222222222222223
96	16.11111111111111	2.2222222222222223
97	19.444444444444446	1.1111111111111112
98	20.555555555555554	1.1111111111111112
99	19.444444444444446	3.3333333333333335
100	18.333333333333332	2.7777777777777777
101	20.0	1.6666666666666667
102	21.11111111111111	1.6666666666666667
103	24.444444444444443	2.2222222222222223
104	23.88888888888889	3.3333333333333335
105	21.666666666666668	2.7777777777777777
106	23.88888888888889	2.7777777777777777
107	22.77777777777778	2.7777777777777777
108	23.333333333333332	2.2222222222222223
109	23.333333333333332	1.6666666666666667
110	24.444444444444443	2.7777777777777777
111	19.444444444444446	2.2222222222222223
112	18.88888888888889	3.3333333333333335
113	21.666666666666668	2.7777777777777777
114	21.666666666666668	2.2222222222222223
115	20.0	2.7777777777777777
116	19.444444444444446	2.2222222222222223
117	20.555555555555554	2.2222222222222223
118	20.0	1.6666666666666667
119	21.666666666666668	2.7777777777777777
120	22.77777777777778	1.6666666666666667
121	21.11111111111111	1.6666666666666667
122	20.555555555555554	2.7777777777777777
123	20.0	1.1111111111111112
124	22.22222222222222	2.2222222222222223
125	20.0	1.6666666666666667
126	23.333333333333332	1.6666666666666667
127	20.0	2.2222222222222223
128	21.11111111111111	1.1111111111111112
129	20.555555555555554	1.6666666666666667
130	23.88888888888889	3.3333333333333335
131	21.666666666666668	3.3333333333333335
132	21.11111111111111	2.7777777777777777
133	22.77777777777778	0.5555555555555556
134	20.555555555555554	2.7777777777777777
135	21.11111111111111	0.5555555555555556
136	22.22222222222222	1.6666666666666667
137	24.444444444444443	2.7777777777777777
138	25.0	1.6666666666666667
139	21.11111111111111	2.2222222222222223
140	23.88888888888889	2.2222222222222223
141	25.0	1.6666666666666667
142	24.444444444444443	1.6666666666666667
143	21.11111111111111	2.2222222222222223
144	18.88888888888889	2.7777777777777777
145	21.666666666666668	2.7777777777777777
146	23.333333333333332	3.3333333333333335
147	22.77777777777778	3.3333333333333335
148	20.555555555555554	3.3333333333333335
149	22.22222222222222	3.3333333333333335
150	20.555555555555554	2.2222222222222223
151	22.22222222222222	1.6666666666666667
152	23.88888888888889	2.7777777777777777
153	22.77777777777778	1.1111111111111112
154	23.88888888888889	0.5555555555555556
155	21.666666666666668	3.3333333333333335
156	22.22222222222222	1.6666666666666667
157	25.0	1.6666666666666667
158	22.77777777777778	1.1111111111111112
159	26.111111111111114	1.1111111111111112
160	22.77777777777778	1.6666666666666667
161	22.22222222222222	3.3333333333333335
162	21.666666666666668	4.444444444444445
163	27.77777777777778	1.6666666666666667
164	25.0	3.3333333333333335
165	22.22222222222222	1.1111111111111112
166	22.77777777777778	1.6666666666666667
167	25.0	1.1111111111111112
168	21.666666666666668	0.0
169	20.0	0.5555555555555556
170	18.333333333333332	1.6666666666666667
171	22.77777777777778	4.444444444444445
172	22.22222222222222	2.2222222222222223
173	22.77777777777778	0.5555555555555556
174	22.77777777777778	3.3333333333333335
175	21.11111111111111	4.444444444444445
176	22.22222222222222	4.444444444444445
177	23.88888888888889	3.3333333333333335
178	22.77777777777778	2.7777777777777777
179	20.0	2.7777777777777777
180	21.666666666666668	2.2222222222222223
181	18.88888888888889	3.3333333333333335
182	21.11111111111111	1.1111111111111112
183	22.77777777777778	1.1111111111111112
184	21.11111111111111	4.444444444444445
185	21.666666666666668	3.888888888888889
186	24.444444444444443	4.444444444444445
187	23.333333333333332	3.888888888888889
188	21.666666666666668	2.2222222222222223
189	26.111111111111114	2.7777777777777777
190	27.22222222222222	3.3333333333333335
191	25.555555555555554	4.444444444444445
192	23.88888888888889	3.3333333333333335
193	24.444444444444443	3.888888888888889
194	25.0	4.444444444444445
195	22.77777777777778	3.888888888888889
196	23.333333333333332	3.3333333333333335
197	27.77777777777778	3.3333333333333335
198	25.0	2.2222222222222223
199	25.0	1.6666666666666667
200	26.666666666666668	3.888888888888889
201	28.333333333333332	2.2222222222222223
202	27.22222222222222	3.3333333333333335
203	27.22222222222222	3.3333333333333335
204	27.22222222222222	3.3333333333333335
205	25.0	2.2222222222222223
206	25.555555555555554	3.888888888888889
207	26.666666666666668	3.888888888888889
208	26.111111111111114	4.444444444444445
209	28.888888888888886	3.3333333333333335
210	26.111111111111114	3.888888888888889
211	24.444444444444443	5.0
212	25.0	3.888888888888889
213	23.88888888888889	3.888888888888889
214	26.111111111111114	5.555555555555555
215	25.555555555555554	3.3333333333333335
216	23.333333333333332	3.3333333333333335
217	26.111111111111114	5.0
218	27.22222222222222	3.888888888888889
219	24.444444444444443	3.888888888888889
220	25.0	3.888888888888889
221	23.88888888888889	2.7777777777777777
222	26.111111111111114	5.0
223	25.555555555555554	3.3333333333333335
224	26.111111111111114	4.444444444444445
225	28.333333333333332	2.2222222222222223
226	27.22222222222222	4.444444444444445
227	29.444444444444446	3.888888888888889
228	29.444444444444446	3.888888888888889
229	28.333333333333332	2.7777777777777777
230	26.666666666666668	6.666666666666667
231	27.77777777777778	4.444444444444445
232	27.77777777777778	4.444444444444445
233	26.111111111111114	3.3333333333333335
234	25.555555555555554	2.7777777777777777
235	28.333333333333332	2.2222222222222223
236	30.555555555555557	3.888888888888889
237	30.555555555555557	3.3333333333333335
238	31.11111111111111	3.3333333333333335
239	27.22222222222222	3.888888888888889
240	32.22222222222222	3.3333333333333335
241	26.111111111111114	2.7777777777777777
242	27.22222222222222	3.888888888888889
243	28.333333333333332	3.3333333333333335
244	30.0	5.555555555555555
245	27.77777777777778	3.888888888888889
246	27.22222222222222	3.3333333333333335
247	31.11111111111111	3.888888888888889
248	27.77777777777778	3.888888888888889
249	27.77777777777778	2.7777777777777777
250	21.666666666666668	2.2222222222222223
251	22.77777777777778	3.3333333333333335
252	23.88888888888889	5.0
253	26.111111111111114	3.888888888888889
254	28.333333333333332	3.3333333333333335
255	29.444444444444446	2.2222222222222223
256	27.77777777777778	0.5555555555555556
257	26.666666666666668	2.7777777777777777
258	25.555555555555554	2.7777777777777777
259	26.111111111111114	3.3333333333333335
260	26.666666666666668	5.0
261	26.666666666666668	6.666666666666667
262	27.22222222222222	6.111111111111111
263	27.77777777777778	5.0
264	26.666666666666668	3.3333333333333335
265	26.666666666666668	3.3333333333333335
266	27.77777777777778	5.0
267	26.111111111111114	2.7777777777777777
268	26.111111111111114	5.555555555555555
269	27.77777777777778	3.888888888888889
270	22.77777777777778	3.3333333333333335
271	25.555555555555554	3.888888888888889
272	27.22222222222222	5.555555555555555
273	26.111111111111114	2.7777777777777777
274	26.111111111111114	3.888888888888889
275	24.444444444444443	5.0
276	22.22222222222222	5.0
277	22.77777777777778	3.3333333333333335
278	24.444444444444443	4.444444444444445
279	28.888888888888886	4.444444444444445
280	23.88888888888889	4.444444444444445
281	25.0	4.444444444444445
282	26.111111111111114	3.888888888888889
283	26.111111111111114	5.0
284	24.444444444444443	5.555555555555555
285	22.77777777777778	4.444444444444445
286	26.111111111111114	3.888888888888889
287	26.111111111111114	2.7777777777777777
288	30.555555555555557	3.3333333333333335
289	30.0	2.7777777777777777
290	26.666666666666668	2.2222222222222223
291	23.88888888888889	2.7777777777777777
292	26.666666666666668	4.444444444444445
293	23.88888888888889	4.444444444444445
294	26.111111111111114	5.555555555555555
295	25.555555555555554	5.555555555555555
296	25.555555555555554	3.3333333333333335
297	29.444444444444446	3.3333333333333335
298	28.333333333333332	6.666666666666667
299	28.333333333333332	3.888888888888889
300	27.22222222222222	3.888888888888889
301	26.111111111111114	3.3333333333333335
302	24.444444444444443	3.3333333333333335
303	27.22222222222222	3.3333333333333335
304	26.666666666666668	4.444444444444445
305	19.444444444444446	3.3333333333333335
306	25.555555555555554	5.555555555555555
307	25.0	5.555555555555555
308	26.111111111111114	5.0
309	26.111111111111114	6.111111111111111
310	28.333333333333332	6.111111111111111
311	28.888888888888886	4.444444444444445
312	30.0	4.444444444444445
313	26.666666666666668	6.111111111111111
314	28.333333333333332	5.0
315	24.444444444444443	3.888888888888889
316	21.11111111111111	5.0
317	28.888888888888886	4.444444444444445
318	27.77777777777778	3.3333333333333335
319	27.77777777777778	3.888888888888889
320	28.333333333333332	4.444444444444445
321	30.0	3.3333333333333335
322	27.77777777777778	3.888888888888889
323	27.77777777777778	4.444444444444445
324	29.444444444444446	4.444444444444445
325	28.333333333333332	2.7777777777777777
326	23.88888888888889	3.3333333333333335
327	26.111111111111114	2.7777777777777777
328	26.111111111111114	3.3333333333333335
329	21.666666666666668	5.0
330	30.0	2.7777777777777777
331	28.333333333333332	3.888888888888889
332	25.0	3.3333333333333335
333	30.0	2.2222222222222223
334	31.11111111111111	2.2222222222222223
335	30.0	3.888888888888889
336	27.77777777777778	3.888888888888889
337	25.555555555555554	3.3333333333333335
338	26.111111111111114	2.7777777777777777
339	26.666666666666668	3.3333333333333335
340	26.666666666666668	5.555555555555555
341	24.444444444444443	4.444444444444445
342	24.444444444444443	1.1111111111111112
343	22.22222222222222	1.6666666666666667
344	23.333333333333332	3.3333333333333335
345	23.88888888888889	2.7777777777777777
346	23.333333333333332	3.3333333333333335
347	25.0	3.888888888888889
348	25.555555555555554	4.444444444444445
349	30.0	5.555555555555555
350	30.555555555555557	2.2222222222222223
351	23.88888888888889	2.2222222222222223
352	26.666666666666668	3.3333333333333335
353	28.888888888888886	2.7777777777777777
354	26.666666666666668	2.7777777777777777
355	24.444444444444443	4.444444444444445
356	23.88888888888889	3.888888888888889
357	25.0	3.888888888888889
358	25.555555555555554	3.888888888888889
359	25.0	2.2222222222222223
360	25.555555555555554	5.0
361	25.0	4.444444444444445
362	21.11111111111111	4.444444444444445
363	26.111111111111114	4.444444444444445
364	26.111111111111114	2.7777777777777777
365	27.22222222222222	2.7777777777777777
366	28.333333333333332	2.2222222222222223
367	26.111111111111114	3.3333333333333335
368	25.555555555555554	4.444444444444445
369	26.666666666666668	2.2222222222222223
370	27.77777777777778	2.7777777777777777
371	29.444444444444446	4.444444444444445
372	28.333333333333332	3.888888888888889
373	28.333333333333332	3.3333333333333335
374	28.333333333333332	3.3333333333333335
375	28.333333333333332	2.7777777777777777
376	27.77777777777778	3.888888888888889
377	28.333333333333332	3.888888888888889
378	27.77777777777778	2.2222222222222223
379	25.0	4.444444444444445
380	23.88888888888889	3.3333333333333335
381	24.444444444444443	3.888888888888889
382	27.22222222222222	3.888888888888889
383	24.444444444444443	3.3333333333333335
384	22.77777777777778	2.2222222222222223
385	25.0	3.3333333333333335
386	25.0	2.2222222222222223
387	23.88888888888889	2.7777777777777777
388	24.444444444444443	5.0
389	26.666666666666668	3.3333333333333335
390	24.444444444444443	6.111111111111111
391	26.666666666666668	3.3333333333333335
392	26.666666666666668	3.888888888888889
393	25.555555555555554	5.555555555555555
394	26.666666666666668	6.111111111111111
395	25.555555555555554	5.555555555555555
396	28.888888888888886	3.888888888888889
397	28.888888888888886	4.444444444444445
398	29.444444444444446	5.555555555555555
399	32.22222222222222	2.7777777777777777
400	25.555555555555554	3.3333333333333335
401	24.444444444444443	3.3333333333333335
402	25.555555555555554	2.7777777777777777
403	23.333333333333332	2.7777777777777777
404	27.22222222222222	2.2222222222222223
405	23.333333333333332	3.3333333333333335
406	25.0	3.3333333333333335
407	21.666666666666668	3.888888888888889
408	23.88888888888889	2.7777777777777777
409	18.88888888888889	2.7777777777777777
410	23.333333333333332	1.6666666666666667
411	24.444444444444443	3.888888888888889
412	24.444444444444443	1.6666666666666667
413	24.444444444444443	3.888888888888889
414	25.555555555555554	2.7777777777777777
415	24.444444444444443	3.3333333333333335
416	25.0	1.6666666666666667
417	25.555555555555554	1.6666666666666667
418	24.444444444444443	2.7777777777777777
419	27.22222222222222	3.888888888888889
420	23.88888888888889	4.444444444444445
421	26.666666666666668	4.444444444444445
422	25.0	4.444444444444445
423	23.88888888888889	2.7777777777777777
424	22.22222222222222	3.888888888888889
425	24.444444444444443	2.7777777777777777
426	24.444444444444443	2.2222222222222223
427	25.555555555555554	4.444444444444445
428	27.77777777777778	3.888888888888889
429	26.666666666666668	3.3333333333333335
430	23.333333333333332	2.2222222222222223
431	25.0	2.7777777777777777
432	23.88888888888889	3.888888888888889
433	22.77777777777778	2.7777777777777777
434	23.88888888888889	2.7777777777777777
435	23.333333333333332	3.3333333333333335
436	26.666666666666668	5.0
437	25.0	3.3333333333333335
438	25.0	2.7777777777777777
439	25.555555555555554	4.444444444444445
440	20.555555555555554	2.7777777777777777
441	21.666666666666668	5.0
442	21.11111111111111	4.444444444444445
443	25.555555555555554	3.3333333333333335
444	22.77777777777778	3.3333333333333335
445	23.88888888888889	2.7777777777777777
446	24.444444444444443	3.3333333333333335
447	26.666666666666668	3.888888888888889
448	27.22222222222222	3.888888888888889
449	25.555555555555554	4.444444444444445
450	23.333333333333332	5.0
451	23.88888888888889	3.888888888888889
452	26.111111111111114	3.3333333333333335
453	23.333333333333332	2.7777777777777777
454	26.666666666666668	3.3333333333333335
455	26.111111111111114	5.0
456	25.555555555555554	4.444444444444445
457	25.0	5.0
458	26.111111111111114	4.444444444444445
459	23.333333333333332	5.0
460	27.22222222222222	4.444444444444445
461	26.666666666666668	3.888888888888889
462	20.555555555555554	5.0
463	25.555555555555554	3.888888888888889
464	25.555555555555554	3.888888888888889
465	27.77777777777778	4.444444444444445
466	25.555555555555554	2.7777777777777777
467	26.111111111111114	2.7777777777777777
468	23.333333333333332	3.3333333333333335
469	25.555555555555554	4.444444444444445
470	26.111111111111114	3.888888888888889
471	22.22222222222222	4.444444444444445
472	24.444444444444443	3.888888888888889
473	24.444444444444443	4.444444444444445
474	28.333333333333332	2.7777777777777777
475	25.555555555555554	2.2222222222222223
476	26.666666666666668	3.3333333333333335
477	24.444444444444443	4.444444444444445
478	26.666666666666668	3.888888888888889
479	26.111111111111114	5.555555555555555
480	19.444444444444446	2.2222222222222223
481	23.333333333333332	1.1111111111111112
482	24.444444444444443	3.3333333333333335
483	25.555555555555554	2.2222222222222223
484	24.444444444444443	2.2222222222222223
485	24.444444444444443	3.888888888888889
486	21.666666666666668	3.888888888888889
487	23.333333333333332	2.2222222222222223
488	23.88888888888889	1.6666666666666667
489	24.444444444444443	2.7777777777777777
490	27.22222222222222	2.7777777777777777
491	27.77777777777778	1.6666666666666667
492	25.0	2.7777777777777777
493	24.444444444444443	1.6666666666666667
494	22.22222222222222	2.2222222222222223
495	29.444444444444446	2.2222222222222223
496	26.111111111111114	2.7777777777777777
497	27.77777777777778	2.7777777777777777
498	27.22222222222222	2.7777777777777777
499	23.333333333333332	3.3333333333333335
500	24.444444444444443	3.3333333333333335
501	27.22222222222222	2.7777777777777777
502	25.0	2.2222222222222223
503	25.0	3.3333333333333335
504	26.111111111111114	2.2222222222222223
505	27.22222222222222	3.888888888888889
506	27.22222222222222	3.3333333333333335
507	26.111111111111114	4.444444444444445
508	22.22222222222222	4.444444444444445
509	25.555555555555554	4.444444444444445
510	23.333333333333332	3.888888888888889
511	24.444444444444443	3.888888888888889
512	26.666666666666668	2.2222222222222223
513	21.666666666666668	3.888888888888889
514	21.666666666666668	5.0
515	25.555555555555554	2.7777777777777777
516	25.555555555555554	2.7777777777777777
517	27.22222222222222	2.2222222222222223
518	22.22222222222222	3.3333333333333335
519	24.444444444444443	2.7777777777777777
520	25.555555555555554	1.6666666666666667
521	27.22222222222222	1.6666666666666667
522	28.333333333333332	1.6666666666666667
523	28.333333333333332	1.6666666666666667
524	27.22222222222222	3.888888888888889
525	25.555555555555554	3.888888888888889
526	26.666666666666668	2.7777777777777777
527	21.666666666666668	2.7777777777777777
528	23.88888888888889	3.888888888888889
529	24.444444444444443	2.7777777777777777
530	24.444444444444443	3.888888888888889
531	26.111111111111114	1.6666666666666667
532	24.444444444444443	2.7777777777777777
533	24.444444444444443	2.2222222222222223
534	23.333333333333332	2.7777777777777777
535	25.555555555555554	3.3333333333333335
536	26.111111111111114	3.888888888888889
537	24.444444444444443	3.888888888888889
538	27.77777777777778	5.555555555555555
539	26.111111111111114	3.888888888888889
540	28.888888888888886	3.3333333333333335
541	30.0	1.1111111111111112
542	28.333333333333332	2.7777777777777777
543	28.888888888888886	2.2222222222222223
544	26.666666666666668	2.2222222222222223
545	28.333333333333332	2.2222222222222223
546	25.555555555555554	2.7777777777777777
547	25.555555555555554	3.888888888888889
548	26.666666666666668	4.444444444444445
549	26.111111111111114	6.111111111111111
550	27.77777777777778	4.444444444444445
551	26.111111111111114	2.7777777777777777
552	25.555555555555554	2.2222222222222223
553	26.111111111111114	2.7777777777777777
554	25.0	2.7777777777777777
555	31.11111111111111	3.3333333333333335
556	27.22222222222222	2.2222222222222223
557	26.666666666666668	2.7777777777777777
558	27.77777777777778	3.3333333333333335
559	24.444444444444443	2.7777777777777777
560	26.111111111111114	2.7777777777777777
561	23.333333333333332	3.888888888888889
562	24.444444444444443	3.3333333333333335
563	27.22222222222222	2.2222222222222223
564	25.0	2.2222222222222223
565	25.0	3.3333333333333335
566	25.555555555555554	3.3333333333333335
567	26.666666666666668	3.3333333333333335
568	27.77777777777778	2.7777777777777777
569	21.666666666666668	2.7777777777777777
570	21.666666666666668	3.3333333333333335
571	25.0	2.7777777777777777
572	27.22222222222222	3.3333333333333335
573	21.666666666666668	2.7777777777777777
574	22.77777777777778	3.888888888888889
575	24.444444444444443	4.444444444444445
576	26.666666666666668	3.888888888888889
577	24.444444444444443	3.888888888888889
578	26.666666666666668	4.444444444444445
579	25.555555555555554	3.888888888888889
580	24.444444444444443	1.6666666666666667
581	26.111111111111114	2.7777777777777777
582	23.88888888888889	2.7777777777777777
583	26.666666666666668	3.888888888888889
584	28.888888888888886	3.888888888888889
585	27.22222222222222	2.7777777777777777
586	27.22222222222222	2.7777777777777777
587	26.111111111111114	1.6666666666666667
588	28.333333333333332	2.7777777777777777
589	25.0	1.6666666666666667
590	24.444444444444443	2.7777777777777777
591	24.444444444444443	2.7777777777777777
592	24.444444444444443	2.7777777777777777
593	24.444444444444443	2.2222222222222223
594	22.22222222222222	1.6666666666666667
595	26.111111111111114	2.7777777777777777
596	26.111111111111114	1.6666666666666667
597	22.22222222222222	2.2222222222222223
598	24.444444444444443	3.888888888888889
599	20.0	2.7777777777777777
