# Supplementary material for: Full-cycle device-scale simulations of memory materials with a tailored atomic-cluster-expansion potential
Source: Nat Commun. 2025 Sep 30;16:8688. doi: 10.1038/s41467-025-63732-4 (PMC12484596; doi:10.1038/s41467-025-63732-4)
Supplement: Supplementary file 4 — Source Data [file 41467_2025_63732_MOESM4_ESM.zip › Figure S7/Figure S7c - tetrahedral Ge/tetra_fraction_ace_124_300K.csv]

	Ge	Sb	Te
0	25.0	0.9615384615384616	0.0
1	25.0	0.9615384615384616	0.0
2	25.0	0.0	0.0
3	21.153846153846153	1.9230769230769231	0.4807692307692308
4	26.923076923076923	2.8846153846153846	0.4807692307692308
5	21.153846153846153	0.9615384615384616	0.4807692307692308
6	23.076923076923077	1.9230769230769231	0.9615384615384616
7	25.0	2.8846153846153846	0.4807692307692308
8	25.0	0.9615384615384616	0.0
9	23.076923076923077	0.9615384615384616	0.0
10	25.0	0.9615384615384616	0.9615384615384616
11	28.846153846153843	1.9230769230769231	0.9615384615384616
12	23.076923076923077	0.9615384615384616	0.0
13	19.230769230769234	0.9615384615384616	0.9615384615384616
14	19.230769230769234	0.9615384615384616	0.4807692307692308
15	25.0	1.9230769230769231	0.9615384615384616
16	23.076923076923077	1.9230769230769231	0.4807692307692308
17	26.923076923076923	0.9615384615384616	0.4807692307692308
18	32.69230769230769	1.9230769230769231	0.0
19	26.923076923076923	1.9230769230769231	0.4807692307692308
20	26.923076923076923	0.0	0.4807692307692308
21	26.923076923076923	0.9615384615384616	0.4807692307692308
22	26.923076923076923	0.9615384615384616	0.4807692307692308
23	28.846153846153843	0.9615384615384616	0.4807692307692308
24	26.923076923076923	1.9230769230769231	0.0
25	26.923076923076923	2.8846153846153846	0.0
26	23.076923076923077	1.9230769230769231	0.0
27	26.923076923076923	0.0	0.9615384615384616
28	25.0	0.0	0.4807692307692308
29	26.923076923076923	0.9615384615384616	0.0
30	25.0	2.8846153846153846	0.4807692307692308
31	23.076923076923077	0.9615384615384616	0.4807692307692308
32	28.846153846153843	1.9230769230769231	0.0
33	28.846153846153843	2.8846153846153846	0.9615384615384616
34	28.846153846153843	2.8846153846153846	0.9615384615384616
35	26.923076923076923	3.8461538461538463	0.4807692307692308
36	30.76923076923077	1.9230769230769231	0.9615384615384616
37	28.846153846153843	2.8846153846153846	0.9615384615384616
38	30.76923076923077	4.807692307692308	1.4423076923076923
39	26.923076923076923	3.8461538461538463	0.4807692307692308
40	25.0	2.8846153846153846	0.0
41	28.846153846153843	0.0	0.0
42	28.846153846153843	3.8461538461538463	0.0
43	25.0	1.9230769230769231	0.4807692307692308
44	26.923076923076923	1.9230769230769231	0.0
45	26.923076923076923	0.9615384615384616	0.0
46	25.0	2.8846153846153846	0.0
47	21.153846153846153	1.9230769230769231	0.0
48	30.76923076923077	4.807692307692308	0.0
49	26.923076923076923	3.8461538461538463	0.4807692307692308
50	23.076923076923077	0.9615384615384616	0.9615384615384616
51	21.153846153846153	3.8461538461538463	0.4807692307692308
52	23.076923076923077	3.8461538461538463	0.0
53	25.0	1.9230769230769231	0.0
54	25.0	1.9230769230769231	0.0
55	19.230769230769234	1.9230769230769231	0.0
56	25.0	1.9230769230769231	0.4807692307692308
57	23.076923076923077	1.9230769230769231	0.4807692307692308
58	21.153846153846153	1.9230769230769231	0.4807692307692308
59	26.923076923076923	1.9230769230769231	0.0
60	26.923076923076923	1.9230769230769231	0.4807692307692308
61	21.153846153846153	0.0	0.0
62	25.0	0.9615384615384616	0.0
63	28.846153846153843	1.9230769230769231	0.0
64	30.76923076923077	1.9230769230769231	0.4807692307692308
65	30.76923076923077	2.8846153846153846	0.9615384615384616
66	25.0	1.9230769230769231	0.4807692307692308
67	21.153846153846153	3.8461538461538463	0.0
68	25.0	3.8461538461538463	0.0
69	21.153846153846153	1.9230769230769231	0.0
70	21.153846153846153	1.9230769230769231	0.0
71	28.846153846153843	1.9230769230769231	0.4807692307692308
72	26.923076923076923	1.9230769230769231	0.0
73	25.0	3.8461538461538463	0.0
74	23.076923076923077	3.8461538461538463	0.0
75	26.923076923076923	3.8461538461538463	0.0
76	28.846153846153843	1.9230769230769231	0.4807692307692308
77	26.923076923076923	2.8846153846153846	0.9615384615384616
78	26.923076923076923	1.9230769230769231	0.0
79	21.153846153846153	0.9615384615384616	0.0
80	23.076923076923077	0.9615384615384616	0.4807692307692308
81	23.076923076923077	1.9230769230769231	0.0
82	26.923076923076923	0.9615384615384616	0.0
83	21.153846153846153	1.9230769230769231	0.0
84	23.076923076923077	0.9615384615384616	0.0
85	28.846153846153843	2.8846153846153846	0.0
86	28.846153846153843	2.8846153846153846	0.0
87	17.307692307692307	2.8846153846153846	0.0
88	30.76923076923077	1.9230769230769231	0.0
89	26.923076923076923	0.9615384615384616	0.0
90	26.923076923076923	1.9230769230769231	0.0
91	25.0	2.8846153846153846	0.0
92	21.153846153846153	1.9230769230769231	0.4807692307692308
93	23.076923076923077	3.8461538461538463	0.0
94	15.384615384615385	2.8846153846153846	0.4807692307692308
95	21.153846153846153	2.8846153846153846	0.0
96	25.0	1.9230769230769231	0.4807692307692308
97	19.230769230769234	3.8461538461538463	0.4807692307692308
98	19.230769230769234	2.8846153846153846	0.4807692307692308
99	17.307692307692307	1.9230769230769231	0.0
100	21.153846153846153	2.8846153846153846	0.0
101	21.153846153846153	2.8846153846153846	0.4807692307692308
102	25.0	3.8461538461538463	0.4807692307692308
103	21.153846153846153	4.807692307692308	0.4807692307692308
104	19.230769230769234	2.8846153846153846	0.9615384615384616
105	21.153846153846153	0.9615384615384616	0.4807692307692308
106	17.307692307692307	2.8846153846153846	0.4807692307692308
107	25.0	3.8461538461538463	0.4807692307692308
108	26.923076923076923	2.8846153846153846	0.4807692307692308
109	28.846153846153843	2.8846153846153846	0.4807692307692308
110	26.923076923076923	4.807692307692308	0.0
111	21.153846153846153	0.9615384615384616	0.4807692307692308
112	19.230769230769234	2.8846153846153846	0.0
113	19.230769230769234	2.8846153846153846	0.0
114	25.0	1.9230769230769231	0.0
115	26.923076923076923	1.9230769230769231	0.0
116	25.0	2.8846153846153846	0.0
117	21.153846153846153	1.9230769230769231	0.4807692307692308
118	21.153846153846153	4.807692307692308	0.0
119	23.076923076923077	1.9230769230769231	0.0
120	23.076923076923077	3.8461538461538463	0.0
121	21.153846153846153	3.8461538461538463	0.4807692307692308
122	19.230769230769234	2.8846153846153846	0.0
123	28.846153846153843	2.8846153846153846	0.4807692307692308
124	25.0	2.8846153846153846	0.4807692307692308
125	23.076923076923077	3.8461538461538463	0.4807692307692308
126	21.153846153846153	0.9615384615384616	0.0
127	23.076923076923077	2.8846153846153846	0.0
128	25.0	0.9615384615384616	0.0
129	19.230769230769234	1.9230769230769231	0.0
130	21.153846153846153	2.8846153846153846	0.4807692307692308
131	21.153846153846153	3.8461538461538463	0.9615384615384616
132	23.076923076923077	4.807692307692308	0.0
133	26.923076923076923	4.807692307692308	1.4423076923076923
134	25.0	3.8461538461538463	0.9615384615384616
135	25.0	0.9615384615384616	0.4807692307692308
136	23.076923076923077	1.9230769230769231	0.4807692307692308
137	25.0	1.9230769230769231	0.9615384615384616
138	21.153846153846153	0.0	0.9615384615384616
139	26.923076923076923	0.0	0.9615384615384616
140	30.76923076923077	0.0	0.0
141	25.0	3.8461538461538463	0.4807692307692308
142	21.153846153846153	3.8461538461538463	0.9615384615384616
143	25.0	4.807692307692308	0.0
144	23.076923076923077	1.9230769230769231	0.0
145	25.0	2.8846153846153846	0.0
146	19.230769230769234	3.8461538461538463	0.0
147	23.076923076923077	3.8461538461538463	0.9615384615384616
148	21.153846153846153	0.9615384615384616	0.9615384615384616
149	23.076923076923077	0.9615384615384616	0.4807692307692308
150	21.153846153846153	2.8846153846153846	0.4807692307692308
151	23.076923076923077	3.8461538461538463	0.0
152	21.153846153846153	2.8846153846153846	0.0
153	21.153846153846153	0.9615384615384616	0.0
154	21.153846153846153	1.9230769230769231	0.4807692307692308
155	26.923076923076923	1.9230769230769231	0.4807692307692308
156	25.0	4.807692307692308	0.0
157	26.923076923076923	1.9230769230769231	0.4807692307692308
158	26.923076923076923	1.9230769230769231	0.0
159	23.076923076923077	2.8846153846153846	0.4807692307692308
160	23.076923076923077	1.9230769230769231	0.0
161	25.0	0.9615384615384616	0.4807692307692308
162	25.0	2.8846153846153846	0.0
163	21.153846153846153	1.9230769230769231	0.4807692307692308
164	25.0	1.9230769230769231	0.0
165	25.0	1.9230769230769231	0.4807692307692308
166	25.0	2.8846153846153846	0.4807692307692308
167	25.0	1.9230769230769231	0.9615384615384616
168	26.923076923076923	0.9615384615384616	0.0
169	21.153846153846153	1.9230769230769231	0.0
170	23.076923076923077	0.0	0.4807692307692308
171	26.923076923076923	0.0	0.9615384615384616
172	26.923076923076923	2.8846153846153846	0.4807692307692308
173	21.153846153846153	2.8846153846153846	0.0
174	19.230769230769234	1.9230769230769231	0.0
175	23.076923076923077	1.9230769230769231	0.0
176	21.153846153846153	1.9230769230769231	0.4807692307692308
177	23.076923076923077	1.9230769230769231	0.0
178	23.076923076923077	0.9615384615384616	0.9615384615384616
179	17.307692307692307	2.8846153846153846	0.9615384615384616
180	19.230769230769234	1.9230769230769231	0.4807692307692308
181	21.153846153846153	0.9615384615384616	0.0
182	19.230769230769234	0.0	0.4807692307692308
183	26.923076923076923	0.0	0.4807692307692308
184	25.0	3.8461538461538463	0.4807692307692308
185	19.230769230769234	2.8846153846153846	0.4807692307692308
186	25.0	0.9615384615384616	0.4807692307692308
187	23.076923076923077	0.9615384615384616	1.4423076923076923
188	25.0	0.0	0.0
189	23.076923076923077	0.9615384615384616	0.9615384615384616
190	26.923076923076923	1.9230769230769231	0.0
191	25.0	1.9230769230769231	0.4807692307692308
192	28.846153846153843	1.9230769230769231	1.4423076923076923
193	25.0	2.8846153846153846	0.4807692307692308
194	23.076923076923077	4.807692307692308	0.0
195	23.076923076923077	1.9230769230769231	0.4807692307692308
196	25.0	0.9615384615384616	0.0
197	23.076923076923077	0.9615384615384616	0.0
198	21.153846153846153	0.0	0.0
199	15.384615384615385	0.9615384615384616	0.4807692307692308
200	21.153846153846153	1.9230769230769231	0.0
201	23.076923076923077	2.8846153846153846	0.0
202	25.0	2.8846153846153846	0.0
203	23.076923076923077	3.8461538461538463	0.0
204	25.0	3.8461538461538463	0.4807692307692308
205	25.0	1.9230769230769231	0.9615384615384616
206	30.76923076923077	0.9615384615384616	0.0
207	23.076923076923077	2.8846153846153846	0.0
208	25.0	2.8846153846153846	0.4807692307692308
209	25.0	1.9230769230769231	0.4807692307692308
210	23.076923076923077	2.8846153846153846	0.4807692307692308
211	21.153846153846153	2.8846153846153846	0.0
212	30.76923076923077	1.9230769230769231	0.0
213	30.76923076923077	2.8846153846153846	0.0
214	28.846153846153843	0.9615384615384616	0.0
215	26.923076923076923	0.9615384615384616	0.0
216	23.076923076923077	1.9230769230769231	0.4807692307692308
217	25.0	2.8846153846153846	0.0
218	26.923076923076923	4.807692307692308	0.4807692307692308
219	21.153846153846153	3.8461538461538463	0.0
220	26.923076923076923	4.807692307692308	0.4807692307692308
221	21.153846153846153	1.9230769230769231	0.4807692307692308
222	23.076923076923077	3.8461538461538463	0.0
223	23.076923076923077	5.769230769230769	0.0
224	19.230769230769234	2.8846153846153846	0.0
225	19.230769230769234	4.807692307692308	0.0
226	23.076923076923077	3.8461538461538463	0.0
227	25.0	2.8846153846153846	0.0
228	25.0	3.8461538461538463	0.0
229	28.846153846153843	2.8846153846153846	0.0
230	26.923076923076923	3.8461538461538463	0.0
231	15.384615384615385	0.9615384615384616	0.0
232	23.076923076923077	3.8461538461538463	0.0
233	23.076923076923077	1.9230769230769231	0.4807692307692308
234	28.846153846153843	0.9615384615384616	0.0
235	25.0	1.9230769230769231	0.4807692307692308
236	28.846153846153843	2.8846153846153846	0.4807692307692308
237	26.923076923076923	1.9230769230769231	0.0
238	23.076923076923077	1.9230769230769231	0.0
239	25.0	1.9230769230769231	0.0
240	25.0	0.0	0.0
241	25.0	2.8846153846153846	0.4807692307692308
242	26.923076923076923	2.8846153846153846	0.0
243	26.923076923076923	4.807692307692308	0.0
244	26.923076923076923	5.769230769230769	0.0
245	28.846153846153843	4.807692307692308	0.0
246	26.923076923076923	2.8846153846153846	0.0
247	28.846153846153843	0.9615384615384616	0.0
248	26.923076923076923	2.8846153846153846	0.4807692307692308
249	26.923076923076923	1.9230769230769231	0.0
250	26.923076923076923	0.0	0.0
251	28.846153846153843	2.8846153846153846	0.9615384615384616
252	23.076923076923077	1.9230769230769231	0.0
253	21.153846153846153	0.9615384615384616	0.0
254	26.923076923076923	1.9230769230769231	0.0
255	25.0	1.9230769230769231	0.0
256	23.076923076923077	0.9615384615384616	0.4807692307692308
257	23.076923076923077	0.0	0.4807692307692308
258	19.230769230769234	0.9615384615384616	0.0
259	23.076923076923077	0.9615384615384616	0.0
260	28.846153846153843	0.0	0.0
261	26.923076923076923	0.0	0.4807692307692308
262	23.076923076923077	1.9230769230769231	0.0
263	25.0	0.0	1.4423076923076923
264	25.0	0.0	0.0
265	30.76923076923077	0.0	0.0
266	21.153846153846153	0.0	0.4807692307692308
267	21.153846153846153	0.0	0.0
268	25.0	0.9615384615384616	0.4807692307692308
269	21.153846153846153	1.9230769230769231	0.0
270	21.153846153846153	0.9615384615384616	0.0
271	26.923076923076923	0.9615384615384616	0.0
272	26.923076923076923	0.0	0.0
273	23.076923076923077	0.0	0.4807692307692308
274	21.153846153846153	0.0	0.0
275	21.153846153846153	0.0	0.0
276	21.153846153846153	0.9615384615384616	0.4807692307692308
277	21.153846153846153	0.9615384615384616	0.0
278	25.0	1.9230769230769231	0.0
279	21.153846153846153	0.9615384615384616	0.0
280	19.230769230769234	0.0	1.4423076923076923
281	21.153846153846153	0.0	0.9615384615384616
282	25.0	0.0	1.4423076923076923
283	21.153846153846153	1.9230769230769231	0.4807692307692308
284	23.076923076923077	0.0	0.4807692307692308
285	25.0	0.9615384615384616	0.0
286	26.923076923076923	2.8846153846153846	0.4807692307692308
287	25.0	0.9615384615384616	0.4807692307692308
288	28.846153846153843	1.9230769230769231	0.0
289	30.76923076923077	0.0	0.0
290	26.923076923076923	0.9615384615384616	0.0
291	30.76923076923077	0.0	0.0
292	26.923076923076923	1.9230769230769231	0.0
293	26.923076923076923	0.9615384615384616	0.0
294	26.923076923076923	0.0	0.9615384615384616
295	26.923076923076923	0.0	1.4423076923076923
296	26.923076923076923	0.9615384615384616	0.0
297	28.846153846153843	1.9230769230769231	0.0
298	23.076923076923077	0.9615384615384616	0.0
299	21.153846153846153	0.0	0.0
300	23.076923076923077	2.8846153846153846	0.0
301	23.076923076923077	1.9230769230769231	0.0
302	28.846153846153843	0.9615384615384616	0.0
303	23.076923076923077	1.9230769230769231	0.0
304	23.076923076923077	0.9615384615384616	0.0
305	19.230769230769234	1.9230769230769231	0.4807692307692308
306	23.076923076923077	1.9230769230769231	0.0
307	21.153846153846153	0.9615384615384616	0.0
308	23.076923076923077	0.9615384615384616	0.4807692307692308
309	28.846153846153843	0.0	0.9615384615384616
310	23.076923076923077	0.0	0.9615384615384616
311	23.076923076923077	0.0	0.0
312	19.230769230769234	0.0	0.4807692307692308
313	21.153846153846153	0.9615384615384616	0.0
314	19.230769230769234	2.8846153846153846	0.0
315	26.923076923076923	0.9615384615384616	0.4807692307692308
316	23.076923076923077	0.9615384615384616	0.0
317	26.923076923076923	0.0	0.4807692307692308
318	21.153846153846153	2.8846153846153846	0.0
319	21.153846153846153	0.0	0.0
320	23.076923076923077	0.0	0.0
321	21.153846153846153	0.9615384615384616	0.4807692307692308
322	25.0	1.9230769230769231	0.9615384615384616
323	25.0	2.8846153846153846	0.4807692307692308
324	21.153846153846153	1.9230769230769231	0.0
325	25.0	0.9615384615384616	0.4807692307692308
326	17.307692307692307	0.0	0.0
327	21.153846153846153	1.9230769230769231	0.0
328	23.076923076923077	2.8846153846153846	0.0
329	28.846153846153843	0.9615384615384616	0.0
330	26.923076923076923	0.9615384615384616	0.9615384615384616
331	23.076923076923077	0.0	0.4807692307692308
332	21.153846153846153	1.9230769230769231	0.4807692307692308
333	21.153846153846153	1.9230769230769231	0.9615384615384616
334	23.076923076923077	0.9615384615384616	0.4807692307692308
335	30.76923076923077	1.9230769230769231	0.4807692307692308
336	23.076923076923077	3.8461538461538463	0.0
337	21.153846153846153	1.9230769230769231	0.0
338	25.0	0.0	0.4807692307692308
339	26.923076923076923	1.9230769230769231	0.0
340	21.153846153846153	3.8461538461538463	0.4807692307692308
341	23.076923076923077	0.9615384615384616	0.0
342	15.384615384615385	2.8846153846153846	0.9615384615384616
343	23.076923076923077	3.8461538461538463	1.4423076923076923
344	19.230769230769234	0.0	0.9615384615384616
345	21.153846153846153	0.0	0.4807692307692308
346	21.153846153846153	0.0	0.4807692307692308
347	21.153846153846153	0.9615384615384616	0.4807692307692308
348	15.384615384615385	0.0	0.9615384615384616
349	21.153846153846153	0.9615384615384616	0.0
350	23.076923076923077	0.9615384615384616	0.0
351	21.153846153846153	0.0	0.0
352	21.153846153846153	0.9615384615384616	0.4807692307692308
353	21.153846153846153	0.0	0.4807692307692308
354	23.076923076923077	0.0	0.9615384615384616
355	23.076923076923077	0.0	0.0
356	23.076923076923077	0.0	0.0
357	25.0	0.9615384615384616	0.4807692307692308
358	26.923076923076923	0.9615384615384616	1.4423076923076923
359	28.846153846153843	0.0	0.4807692307692308
360	23.076923076923077	1.9230769230769231	0.4807692307692308
361	19.230769230769234	0.9615384615384616	0.0
362	23.076923076923077	0.9615384615384616	0.4807692307692308
363	23.076923076923077	0.0	0.4807692307692308
364	23.076923076923077	0.9615384615384616	0.4807692307692308
365	15.384615384615385	1.9230769230769231	0.4807692307692308
366	17.307692307692307	1.9230769230769231	0.0
367	21.153846153846153	2.8846153846153846	0.4807692307692308
368	21.153846153846153	4.807692307692308	0.4807692307692308
369	19.230769230769234	5.769230769230769	0.4807692307692308
370	17.307692307692307	0.9615384615384616	0.4807692307692308
371	21.153846153846153	0.9615384615384616	0.9615384615384616
372	21.153846153846153	4.807692307692308	0.9615384615384616
373	23.076923076923077	1.9230769230769231	0.4807692307692308
374	21.153846153846153	3.8461538461538463	0.9615384615384616
375	19.230769230769234	2.8846153846153846	0.4807692307692308
376	21.153846153846153	3.8461538461538463	0.4807692307692308
377	15.384615384615385	3.8461538461538463	0.0
378	15.384615384615385	3.8461538461538463	1.4423076923076923
379	17.307692307692307	2.8846153846153846	0.4807692307692308
380	19.230769230769234	1.9230769230769231	0.0
381	23.076923076923077	4.807692307692308	0.4807692307692308
382	17.307692307692307	2.8846153846153846	0.4807692307692308
383	23.076923076923077	2.8846153846153846	0.9615384615384616
384	21.153846153846153	0.9615384615384616	0.4807692307692308
385	21.153846153846153	5.769230769230769	0.4807692307692308
386	19.230769230769234	2.8846153846153846	0.0
387	19.230769230769234	2.8846153846153846	0.4807692307692308
388	25.0	2.8846153846153846	0.0
389	21.153846153846153	0.9615384615384616	0.0
390	17.307692307692307	1.9230769230769231	0.0
391	17.307692307692307	0.9615384615384616	0.4807692307692308
392	17.307692307692307	2.8846153846153846	0.0
393	19.230769230769234	3.8461538461538463	0.4807692307692308
394	15.384615384615385	1.9230769230769231	0.4807692307692308
395	21.153846153846153	1.9230769230769231	0.0
396	25.0	0.9615384615384616	0.0
397	15.384615384615385	1.9230769230769231	0.9615384615384616
398	15.384615384615385	1.9230769230769231	0.4807692307692308
399	17.307692307692307	3.8461538461538463	0.4807692307692308
400	13.461538461538462	2.8846153846153846	0.0
401	19.230769230769234	0.9615384615384616	0.0
402	25.0	1.9230769230769231	1.4423076923076923
403	17.307692307692307	0.9615384615384616	0.0
404	17.307692307692307	2.8846153846153846	0.9615384615384616
405	13.461538461538462	0.9615384615384616	0.9615384615384616
406	15.384615384615385	1.9230769230769231	0.4807692307692308
407	11.538461538461538	0.9615384615384616	0.0
408	9.615384615384617	1.9230769230769231	0.0
409	11.538461538461538	0.9615384615384616	0.0
410	15.384615384615385	0.9615384615384616	0.0
411	11.538461538461538	0.0	0.4807692307692308
412	17.307692307692307	0.0	0.4807692307692308
413	15.384615384615385	0.0	0.4807692307692308
414	19.230769230769234	0.0	0.4807692307692308
415	17.307692307692307	0.9615384615384616	0.4807692307692308
416	17.307692307692307	0.9615384615384616	1.4423076923076923
417	17.307692307692307	2.8846153846153846	1.4423076923076923
418	11.538461538461538	3.8461538461538463	0.9615384615384616
419	15.384615384615385	2.8846153846153846	0.4807692307692308
420	11.538461538461538	0.9615384615384616	0.9615384615384616
421	11.538461538461538	3.8461538461538463	0.9615384615384616
422	9.615384615384617	0.9615384615384616	0.0
423	13.461538461538462	1.9230769230769231	0.9615384615384616
424	17.307692307692307	0.9615384615384616	0.0
425	11.538461538461538	2.8846153846153846	0.9615384615384616
426	7.6923076923076925	1.9230769230769231	1.4423076923076923
427	5.769230769230769	0.9615384615384616	0.9615384615384616
428	7.6923076923076925	2.8846153846153846	0.4807692307692308
429	11.538461538461538	4.807692307692308	0.9615384615384616
430	11.538461538461538	2.8846153846153846	0.9615384615384616
431	9.615384615384617	0.9615384615384616	0.0
432	11.538461538461538	1.9230769230769231	0.9615384615384616
433	9.615384615384617	2.8846153846153846	1.4423076923076923
434	15.384615384615385	0.9615384615384616	1.4423076923076923
435	19.230769230769234	1.9230769230769231	0.4807692307692308
436	15.384615384615385	0.0	0.0
437	9.615384615384617	1.9230769230769231	0.4807692307692308
438	15.384615384615385	2.8846153846153846	0.9615384615384616
439	13.461538461538462	0.9615384615384616	0.4807692307692308
440	9.615384615384617	0.9615384615384616	0.9615384615384616
441	15.384615384615385	1.9230769230769231	0.4807692307692308
442	13.461538461538462	1.9230769230769231	0.4807692307692308
443	9.615384615384617	0.9615384615384616	0.9615384615384616
444	9.615384615384617	0.0	0.9615384615384616
445	11.538461538461538	0.0	0.4807692307692308
446	13.461538461538462	0.9615384615384616	1.4423076923076923
447	11.538461538461538	0.9615384615384616	0.4807692307692308
448	11.538461538461538	1.9230769230769231	0.4807692307692308
449	9.615384615384617	1.9230769230769231	0.9615384615384616
450	13.461538461538462	0.9615384615384616	0.4807692307692308
451	17.307692307692307	0.9615384615384616	0.9615384615384616
452	15.384615384615385	1.9230769230769231	0.4807692307692308
453	11.538461538461538	0.0	0.9615384615384616
454	13.461538461538462	1.9230769230769231	0.4807692307692308
455	19.230769230769234	2.8846153846153846	0.4807692307692308
456	15.384615384615385	1.9230769230769231	0.4807692307692308
457	11.538461538461538	2.8846153846153846	0.4807692307692308
458	9.615384615384617	1.9230769230769231	1.4423076923076923
459	9.615384615384617	1.9230769230769231	1.4423076923076923
460	9.615384615384617	2.8846153846153846	0.4807692307692308
461	7.6923076923076925	1.9230769230769231	0.4807692307692308
462	9.615384615384617	0.9615384615384616	0.9615384615384616
463	9.615384615384617	1.9230769230769231	0.4807692307692308
464	9.615384615384617	1.9230769230769231	0.9615384615384616
465	11.538461538461538	2.8846153846153846	0.4807692307692308
466	11.538461538461538	1.9230769230769231	1.4423076923076923
467	11.538461538461538	1.9230769230769231	0.4807692307692308
468	13.461538461538462	1.9230769230769231	0.4807692307692308
469	9.615384615384617	0.9615384615384616	0.9615384615384616
470	9.615384615384617	0.0	0.0
471	13.461538461538462	0.9615384615384616	0.9615384615384616
472	11.538461538461538	1.9230769230769231	0.4807692307692308
473	15.384615384615385	0.9615384615384616	0.9615384615384616
474	13.461538461538462	0.9615384615384616	0.9615384615384616
475	7.6923076923076925	0.9615384615384616	0.9615384615384616
476	9.615384615384617	1.9230769230769231	0.4807692307692308
477	11.538461538461538	1.9230769230769231	0.0
478	7.6923076923076925	0.9615384615384616	1.4423076923076923
479	9.615384615384617	1.9230769230769231	0.4807692307692308
480	7.6923076923076925	2.8846153846153846	0.0
481	9.615384615384617	1.9230769230769231	0.9615384615384616
482	7.6923076923076925	2.8846153846153846	0.9615384615384616
483	7.6923076923076925	2.8846153846153846	0.0
484	9.615384615384617	3.8461538461538463	0.0
485	7.6923076923076925	3.8461538461538463	1.4423076923076923
486	11.538461538461538	1.9230769230769231	1.4423076923076923
487	7.6923076923076925	2.8846153846153846	1.4423076923076923
488	7.6923076923076925	1.9230769230769231	0.9615384615384616
489	7.6923076923076925	2.8846153846153846	1.4423076923076923
490	7.6923076923076925	1.9230769230769231	0.9615384615384616
491	5.769230769230769	0.9615384615384616	0.4807692307692308
492	7.6923076923076925	1.9230769230769231	0.4807692307692308
493	11.538461538461538	0.9615384615384616	0.4807692307692308
494	11.538461538461538	0.0	0.4807692307692308
495	13.461538461538462	1.9230769230769231	0.0
496	11.538461538461538	1.9230769230769231	0.9615384615384616
497	9.615384615384617	1.9230769230769231	0.9615384615384616
498	9.615384615384617	2.8846153846153846	1.4423076923076923
499	7.6923076923076925	0.9615384615384616	0.9615384615384616
500	7.6923076923076925	0.9615384615384616	0.0
501	7.6923076923076925	0.9615384615384616	0.9615384615384616
502	9.615384615384617	1.9230769230769231	0.9615384615384616
503	13.461538461538462	1.9230769230769231	1.4423076923076923
504	7.6923076923076925	0.9615384615384616	0.9615384615384616
505	11.538461538461538	0.9615384615384616	0.4807692307692308
506	13.461538461538462	0.9615384615384616	0.4807692307692308
507	11.538461538461538	1.9230769230769231	0.0
508	13.461538461538462	0.9615384615384616	0.0
509	15.384615384615385	1.9230769230769231	0.4807692307692308
510	15.384615384615385	0.9615384615384616	0.0
511	17.307692307692307	1.9230769230769231	0.4807692307692308
512	15.384615384615385	0.9615384615384616	0.0
513	11.538461538461538	0.9615384615384616	0.0
514	7.6923076923076925	0.0	0.9615384615384616
515	7.6923076923076925	0.9615384615384616	0.4807692307692308
516	11.538461538461538	2.8846153846153846	0.4807692307692308
517	13.461538461538462	1.9230769230769231	0.4807692307692308
518	11.538461538461538	1.9230769230769231	0.0
519	9.615384615384617	0.9615384615384616	0.9615384615384616
520	15.384615384615385	0.9615384615384616	0.4807692307692308
521	9.615384615384617	1.9230769230769231	0.4807692307692308
522	11.538461538461538	0.9615384615384616	0.9615384615384616
523	19.230769230769234	2.8846153846153846	0.9615384615384616
524	15.384615384615385	1.9230769230769231	0.4807692307692308
525	15.384615384615385	0.9615384615384616	0.4807692307692308
526	25.0	0.9615384615384616	0.4807692307692308
527	11.538461538461538	1.9230769230769231	0.9615384615384616
528	15.384615384615385	1.9230769230769231	0.4807692307692308
529	11.538461538461538	0.9615384615384616	1.4423076923076923
530	15.384615384615385	2.8846153846153846	0.0
531	13.461538461538462	1.9230769230769231	0.4807692307692308
532	15.384615384615385	2.8846153846153846	0.0
533	19.230769230769234	2.8846153846153846	0.9615384615384616
534	15.384615384615385	1.9230769230769231	0.9615384615384616
535	17.307692307692307	2.8846153846153846	0.9615384615384616
536	19.230769230769234	3.8461538461538463	0.0
537	17.307692307692307	2.8846153846153846	0.0
538	17.307692307692307	1.9230769230769231	0.4807692307692308
539	13.461538461538462	0.9615384615384616	0.4807692307692308
540	17.307692307692307	2.8846153846153846	0.4807692307692308
541	13.461538461538462	1.9230769230769231	0.0
542	21.153846153846153	1.9230769230769231	0.9615384615384616
543	13.461538461538462	1.9230769230769231	0.0
544	15.384615384615385	1.9230769230769231	0.0
545	17.307692307692307	0.9615384615384616	0.0
546	17.307692307692307	2.8846153846153846	0.0
547	17.307692307692307	1.9230769230769231	0.0
548	13.461538461538462	1.9230769230769231	0.4807692307692308
549	15.384615384615385	1.9230769230769231	0.4807692307692308
550	15.384615384615385	2.8846153846153846	0.4807692307692308
551	11.538461538461538	0.9615384615384616	0.4807692307692308
552	13.461538461538462	2.8846153846153846	0.0
553	13.461538461538462	2.8846153846153846	0.0
554	13.461538461538462	1.9230769230769231	0.0
555	13.461538461538462	1.9230769230769231	0.4807692307692308
556	13.461538461538462	0.9615384615384616	0.0
557	9.615384615384617	0.9615384615384616	0.0
558	9.615384615384617	0.0	0.4807692307692308
559	13.461538461538462	0.0	0.4807692307692308
560	11.538461538461538	0.0	0.4807692307692308
561	9.615384615384617	0.0	0.9615384615384616
562	13.461538461538462	0.9615384615384616	0.0
563	9.615384615384617	1.9230769230769231	0.4807692307692308
564	11.538461538461538	1.9230769230769231	0.4807692307692308
565	11.538461538461538	1.9230769230769231	0.9615384615384616
566	11.538461538461538	0.9615384615384616	0.4807692307692308
567	9.615384615384617	0.9615384615384616	0.4807692307692308
568	9.615384615384617	0.9615384615384616	0.4807692307692308
569	15.384615384615385	0.9615384615384616	0.9615384615384616
570	13.461538461538462	1.9230769230769231	1.4423076923076923
571	11.538461538461538	0.0	1.4423076923076923
572	7.6923076923076925	0.0	0.4807692307692308
573	11.538461538461538	0.0	0.9615384615384616
574	9.615384615384617	0.9615384615384616	0.9615384615384616
575	13.461538461538462	2.8846153846153846	0.0
576	11.538461538461538	1.9230769230769231	0.0
577	11.538461538461538	0.0	0.0
578	13.461538461538462	1.9230769230769231	0.4807692307692308
579	11.538461538461538	0.9615384615384616	0.4807692307692308
580	11.538461538461538	0.9615384615384616	0.4807692307692308
581	15.384615384615385	0.9615384615384616	0.4807692307692308
582	13.461538461538462	1.9230769230769231	0.9615384615384616
583	15.384615384615385	0.9615384615384616	0.9615384615384616
584	15.384615384615385	1.9230769230769231	0.4807692307692308
585	11.538461538461538	0.9615384615384616	0.4807692307692308
586	13.461538461538462	2.8846153846153846	0.9615384615384616
587	13.461538461538462	1.9230769230769231	0.9615384615384616
588	9.615384615384617	2.8846153846153846	0.4807692307692308
589	13.461538461538462	2.8846153846153846	0.0
590	17.307692307692307	2.8846153846153846	0.0
591	9.615384615384617	2.8846153846153846	0.4807692307692308
592	13.461538461538462	1.9230769230769231	0.0
593	11.538461538461538	3.8461538461538463	0.4807692307692308
594	9.615384615384617	1.9230769230769231	0.0
595	11.538461538461538	2.8846153846153846	0.0
596	15.384615384615385	1.9230769230769231	0.9615384615384616
597	17.307692307692307	0.9615384615384616	0.4807692307692308
598	17.307692307692307	2.8846153846153846	0.0
599	13.461538461538462	4.807692307692308	0.4807692307692308
