# Supplementary material for: Full-cycle device-scale simulations of memory materials with a tailored atomic-cluster-expansion potential
Source: Nat Commun. 2025 Sep 30;16:8688. doi: 10.1038/s41467-025-63732-4 (PMC12484596; doi:10.1038/s41467-025-63732-4)
Supplement: Supplementary file 4 — Source Data [file 41467_2025_63732_MOESM4_ESM.zip › Figure S7/Figure S7c - tetrahedral Ge/tetra_fraction_ace_147_300K.csv]

	Ge	Sb	Te
0	13.333333333333334	3.3333333333333335	0.0
1	6.666666666666667	2.5	0.0
2	13.333333333333334	1.6666666666666667	0.0
3	10.0	3.3333333333333335	0.0
4	10.0	2.5	0.4761904761904762
5	16.666666666666664	1.6666666666666667	0.4761904761904762
6	13.333333333333334	2.5	0.9523809523809524
7	13.333333333333334	1.6666666666666667	0.9523809523809524
8	10.0	1.6666666666666667	0.0
9	10.0	2.5	0.4761904761904762
10	13.333333333333334	1.6666666666666667	0.4761904761904762
11	16.666666666666664	3.3333333333333335	0.0
12	10.0	2.5	0.4761904761904762
13	13.333333333333334	0.8333333333333334	0.0
14	13.333333333333334	0.8333333333333334	0.0
15	16.666666666666664	1.6666666666666667	0.0
16	13.333333333333334	2.5	0.4761904761904762
17	10.0	2.5	0.4761904761904762
18	23.333333333333332	4.166666666666666	0.4761904761904762
19	16.666666666666664	2.5	0.0
20	16.666666666666664	5.0	0.4761904761904762
21	16.666666666666664	1.6666666666666667	0.4761904761904762
22	23.333333333333332	0.8333333333333334	0.0
23	26.666666666666668	1.6666666666666667	0.0
24	20.0	3.3333333333333335	0.0
25	20.0	4.166666666666666	0.0
26	16.666666666666664	3.3333333333333335	0.0
27	20.0	3.3333333333333335	0.0
28	20.0	2.5	0.4761904761904762
29	20.0	0.8333333333333334	0.0
30	16.666666666666664	0.8333333333333334	0.4761904761904762
31	20.0	2.5	0.0
32	20.0	1.6666666666666667	0.4761904761904762
33	13.333333333333334	3.3333333333333335	0.4761904761904762
34	13.333333333333334	2.5	0.4761904761904762
35	10.0	1.6666666666666667	0.4761904761904762
36	16.666666666666664	2.5	0.0
37	13.333333333333334	4.166666666666666	0.0
38	6.666666666666667	2.5	0.0
39	16.666666666666664	3.3333333333333335	0.0
40	13.333333333333334	4.166666666666666	0.0
41	10.0	2.5	0.0
42	6.666666666666667	3.3333333333333335	0.0
43	10.0	1.6666666666666667	0.0
44	10.0	0.0	0.0
45	6.666666666666667	1.6666666666666667	0.4761904761904762
46	13.333333333333334	1.6666666666666667	0.4761904761904762
47	13.333333333333334	0.8333333333333334	0.4761904761904762
48	10.0	2.5	0.4761904761904762
49	10.0	2.5	0.0
50	10.0	1.6666666666666667	0.0
51	13.333333333333334	0.8333333333333334	0.0
52	13.333333333333334	3.3333333333333335	0.0
53	6.666666666666667	4.166666666666666	0.0
54	13.333333333333334	1.6666666666666667	0.4761904761904762
55	23.333333333333332	1.6666666666666667	0.0
56	16.666666666666664	0.0	0.0
57	13.333333333333334	2.5	0.0
58	16.666666666666664	2.5	0.0
59	16.666666666666664	2.5	0.4761904761904762
60	13.333333333333334	1.6666666666666667	0.0
61	16.666666666666664	2.5	0.0
62	13.333333333333334	2.5	0.0
63	13.333333333333334	2.5	0.0
64	13.333333333333334	0.8333333333333334	0.0
65	13.333333333333334	1.6666666666666667	0.0
66	16.666666666666664	5.0	0.0
67	16.666666666666664	1.6666666666666667	0.0
68	16.666666666666664	0.8333333333333334	0.0
69	16.666666666666664	0.8333333333333334	0.9523809523809524
70	13.333333333333334	1.6666666666666667	0.4761904761904762
71	16.666666666666664	3.3333333333333335	0.4761904761904762
72	20.0	3.3333333333333335	0.0
73	13.333333333333334	0.8333333333333334	0.0
74	20.0	2.5	0.0
75	10.0	1.6666666666666667	0.0
76	13.333333333333334	0.8333333333333334	0.4761904761904762
77	16.666666666666664	1.6666666666666667	0.0
78	13.333333333333334	3.3333333333333335	0.0
79	16.666666666666664	0.8333333333333334	0.0
80	20.0	0.8333333333333334	0.0
81	23.333333333333332	0.8333333333333334	0.0
82	13.333333333333334	3.3333333333333335	0.0
83	23.333333333333332	2.5	0.0
84	20.0	0.8333333333333334	0.0
85	16.666666666666664	0.8333333333333334	0.4761904761904762
86	23.333333333333332	1.6666666666666667	0.0
87	20.0	1.6666666666666667	0.0
88	16.666666666666664	1.6666666666666667	0.0
89	16.666666666666664	1.6666666666666667	0.0
90	20.0	0.8333333333333334	0.4761904761904762
91	23.333333333333332	2.5	0.4761904761904762
92	20.0	2.5	0.9523809523809524
93	20.0	1.6666666666666667	0.0
94	16.666666666666664	2.5	0.4761904761904762
95	16.666666666666664	0.0	0.0
96	20.0	0.8333333333333334	0.0
97	16.666666666666664	0.0	0.0
98	16.666666666666664	0.8333333333333334	0.0
99	16.666666666666664	0.0	0.0
100	13.333333333333334	0.8333333333333334	0.0
101	13.333333333333334	1.6666666666666667	0.4761904761904762
102	16.666666666666664	0.8333333333333334	0.0
103	16.666666666666664	3.3333333333333335	0.0
104	16.666666666666664	1.6666666666666667	0.0
105	16.666666666666664	2.5	0.0
106	16.666666666666664	3.3333333333333335	0.0
107	16.666666666666664	2.5	0.0
108	16.666666666666664	2.5	0.0
109	13.333333333333334	0.8333333333333334	0.0
110	10.0	1.6666666666666667	0.0
111	16.666666666666664	3.3333333333333335	0.0
112	20.0	1.6666666666666667	0.0
113	20.0	0.8333333333333334	0.4761904761904762
114	16.666666666666664	2.5	0.4761904761904762
115	16.666666666666664	3.3333333333333335	0.0
116	16.666666666666664	3.3333333333333335	0.4761904761904762
117	10.0	1.6666666666666667	0.4761904761904762
118	13.333333333333334	2.5	0.4761904761904762
119	13.333333333333334	1.6666666666666667	0.9523809523809524
120	10.0	2.5	0.0
121	10.0	0.8333333333333334	0.0
122	6.666666666666667	0.8333333333333334	0.0
123	13.333333333333334	1.6666666666666667	0.4761904761904762
124	13.333333333333334	2.5	0.0
125	13.333333333333334	1.6666666666666667	0.4761904761904762
126	10.0	1.6666666666666667	0.0
127	13.333333333333334	0.8333333333333334	0.0
128	16.666666666666664	1.6666666666666667	0.0
129	16.666666666666664	1.6666666666666667	0.0
130	16.666666666666664	2.5	0.0
131	13.333333333333334	1.6666666666666667	0.0
132	13.333333333333334	2.5	0.0
133	10.0	1.6666666666666667	0.0
134	10.0	1.6666666666666667	0.0
135	16.666666666666664	2.5	0.0
136	13.333333333333334	1.6666666666666667	0.4761904761904762
137	16.666666666666664	3.3333333333333335	0.4761904761904762
138	20.0	1.6666666666666667	0.4761904761904762
139	16.666666666666664	3.3333333333333335	0.0
140	16.666666666666664	4.166666666666666	0.0
141	13.333333333333334	2.5	0.0
142	13.333333333333334	2.5	0.4761904761904762
143	20.0	5.833333333333333	0.0
144	13.333333333333334	3.3333333333333335	0.0
145	20.0	2.5	0.0
146	20.0	3.3333333333333335	0.4761904761904762
147	16.666666666666664	2.5	0.0
148	20.0	1.6666666666666667	0.0
149	23.333333333333332	0.8333333333333334	0.0
150	16.666666666666664	1.6666666666666667	0.4761904761904762
151	20.0	4.166666666666666	0.4761904761904762
152	20.0	1.6666666666666667	0.0
153	16.666666666666664	4.166666666666666	0.0
154	23.333333333333332	3.3333333333333335	0.0
155	20.0	5.0	0.0
156	26.666666666666668	4.166666666666666	0.0
157	26.666666666666668	5.0	0.0
158	30.0	4.166666666666666	0.0
159	26.666666666666668	5.0	0.0
160	30.0	3.3333333333333335	0.4761904761904762
161	30.0	5.0	0.0
162	26.666666666666668	3.3333333333333335	0.0
163	20.0	2.5	0.4761904761904762
164	23.333333333333332	1.6666666666666667	0.0
165	20.0	0.8333333333333334	0.0
166	16.666666666666664	1.6666666666666667	0.0
167	16.666666666666664	0.8333333333333334	0.0
168	20.0	1.6666666666666667	0.4761904761904762
169	16.666666666666664	0.0	0.0
170	30.0	1.6666666666666667	0.0
171	30.0	1.6666666666666667	0.0
172	23.333333333333332	1.6666666666666667	0.0
173	16.666666666666664	0.8333333333333334	0.0
174	20.0	1.6666666666666667	0.0
175	20.0	2.5	0.0
176	23.333333333333332	0.0	0.0
177	30.0	1.6666666666666667	0.0
178	23.333333333333332	1.6666666666666667	0.0
179	20.0	1.6666666666666667	0.0
180	13.333333333333334	0.8333333333333334	0.0
181	16.666666666666664	0.8333333333333334	0.0
182	23.333333333333332	0.8333333333333334	0.0
183	16.666666666666664	0.0	0.0
184	20.0	0.0	0.0
185	20.0	0.0	0.0
186	20.0	0.0	0.0
187	16.666666666666664	0.8333333333333334	0.0
188	13.333333333333334	1.6666666666666667	0.0
189	20.0	0.0	0.9523809523809524
190	13.333333333333334	0.8333333333333334	0.0
191	13.333333333333334	1.6666666666666667	0.4761904761904762
192	13.333333333333334	1.6666666666666667	0.4761904761904762
193	13.333333333333334	2.5	0.0
194	16.666666666666664	0.8333333333333334	0.0
195	16.666666666666664	0.0	0.0
196	23.333333333333332	0.8333333333333334	0.4761904761904762
197	20.0	2.5	0.0
198	23.333333333333332	0.8333333333333334	0.0
199	23.333333333333332	1.6666666666666667	0.4761904761904762
200	13.333333333333334	1.6666666666666667	0.4761904761904762
201	13.333333333333334	0.8333333333333334	0.4761904761904762
202	6.666666666666667	0.0	0.4761904761904762
203	10.0	3.3333333333333335	0.0
204	10.0	2.5	0.0
205	6.666666666666667	0.0	0.0
206	13.333333333333334	0.8333333333333334	0.0
207	13.333333333333334	1.6666666666666667	0.0
208	10.0	2.5	0.0
209	16.666666666666664	1.6666666666666667	0.0
210	6.666666666666667	0.0	0.0
211	6.666666666666667	0.8333333333333334	0.0
212	10.0	0.0	0.0
213	6.666666666666667	0.8333333333333334	0.0
214	10.0	0.0	0.0
215	10.0	1.6666666666666667	0.0
216	6.666666666666667	0.8333333333333334	0.0
217	6.666666666666667	0.8333333333333334	0.0
218	10.0	0.8333333333333334	0.0
219	13.333333333333334	1.6666666666666667	0.0
220	6.666666666666667	2.5	0.0
221	6.666666666666667	1.6666666666666667	0.0
222	10.0	1.6666666666666667	0.0
223	13.333333333333334	0.0	0.0
224	10.0	0.8333333333333334	0.0
225	6.666666666666667	0.8333333333333334	0.0
226	6.666666666666667	0.8333333333333334	0.4761904761904762
227	6.666666666666667	0.8333333333333334	0.4761904761904762
228	3.3333333333333335	1.6666666666666667	0.4761904761904762
229	3.3333333333333335	2.5	0.0
230	3.3333333333333335	2.5	0.0
231	6.666666666666667	1.6666666666666667	0.0
232	13.333333333333334	4.166666666666666	0.0
233	10.0	1.6666666666666667	0.0
234	6.666666666666667	1.6666666666666667	0.4761904761904762
235	6.666666666666667	0.8333333333333334	0.0
236	6.666666666666667	0.8333333333333334	0.0
237	6.666666666666667	3.3333333333333335	0.0
238	6.666666666666667	4.166666666666666	0.4761904761904762
239	6.666666666666667	4.166666666666666	0.0
240	16.666666666666664	3.3333333333333335	0.0
241	10.0	0.8333333333333334	0.0
242	6.666666666666667	1.6666666666666667	0.0
243	6.666666666666667	1.6666666666666667	0.0
244	10.0	1.6666666666666667	0.0
245	6.666666666666667	0.0	0.0
246	6.666666666666667	0.8333333333333334	0.0
247	10.0	2.5	0.4761904761904762
248	10.0	0.8333333333333334	0.0
249	10.0	1.6666666666666667	0.0
250	10.0	1.6666666666666667	0.0
251	10.0	3.3333333333333335	0.0
252	10.0	1.6666666666666667	0.0
253	13.333333333333334	0.0	0.0
254	13.333333333333334	1.6666666666666667	0.0
255	16.666666666666664	1.6666666666666667	0.0
256	20.0	1.6666666666666667	0.0
257	13.333333333333334	1.6666666666666667	0.0
258	20.0	0.8333333333333334	0.0
259	20.0	1.6666666666666667	0.0
260	13.333333333333334	1.6666666666666667	0.0
261	16.666666666666664	0.8333333333333334	0.0
262	6.666666666666667	1.6666666666666667	0.0
263	13.333333333333334	0.8333333333333334	0.0
264	16.666666666666664	0.0	0.4761904761904762
265	16.666666666666664	2.5	0.4761904761904762
266	16.666666666666664	1.6666666666666667	0.0
267	16.666666666666664	0.0	0.0
268	20.0	0.0	0.0
269	20.0	0.8333333333333334	0.0
270	20.0	0.8333333333333334	0.0
271	13.333333333333334	0.0	0.0
272	16.666666666666664	1.6666666666666667	0.0
273	13.333333333333334	0.8333333333333334	0.0
274	13.333333333333334	0.8333333333333334	0.0
275	13.333333333333334	1.6666666666666667	0.0
276	16.666666666666664	0.0	0.4761904761904762
277	13.333333333333334	0.0	0.0
278	13.333333333333334	0.0	0.0
279	16.666666666666664	0.0	0.0
280	13.333333333333334	0.0	0.0
281	13.333333333333334	3.3333333333333335	0.0
282	13.333333333333334	1.6666666666666667	0.0
283	10.0	0.8333333333333334	0.0
284	13.333333333333334	1.6666666666666667	0.0
285	13.333333333333334	2.5	0.0
286	13.333333333333334	2.5	0.0
287	13.333333333333334	1.6666666666666667	0.0
288	10.0	0.0	0.0
289	10.0	0.8333333333333334	0.0
290	10.0	1.6666666666666667	0.4761904761904762
291	13.333333333333334	1.6666666666666667	0.0
292	13.333333333333334	2.5	0.0
293	10.0	2.5	0.0
294	10.0	1.6666666666666667	0.0
295	10.0	1.6666666666666667	0.0
296	16.666666666666664	0.0	0.0
297	10.0	2.5	0.0
298	13.333333333333334	0.8333333333333334	0.0
299	6.666666666666667	0.0	0.0
300	13.333333333333334	2.5	0.0
301	13.333333333333334	0.8333333333333334	0.4761904761904762
302	16.666666666666664	0.0	0.4761904761904762
303	16.666666666666664	1.6666666666666667	0.4761904761904762
304	10.0	0.8333333333333334	0.0
305	13.333333333333334	1.6666666666666667	0.0
306	10.0	3.3333333333333335	0.0
307	13.333333333333334	1.6666666666666667	0.0
308	16.666666666666664	0.0	0.0
309	20.0	0.8333333333333334	0.0
310	16.666666666666664	1.6666666666666667	0.0
311	23.333333333333332	0.8333333333333334	0.0
312	20.0	0.8333333333333334	0.4761904761904762
313	20.0	1.6666666666666667	0.4761904761904762
314	13.333333333333334	0.0	0.0
315	20.0	1.6666666666666667	0.0
316	16.666666666666664	1.6666666666666667	0.0
317	13.333333333333334	3.3333333333333335	0.0
318	13.333333333333334	0.0	0.0
319	13.333333333333334	0.8333333333333334	0.0
320	16.666666666666664	0.0	0.4761904761904762
321	20.0	0.8333333333333334	0.0
322	13.333333333333334	2.5	0.0
323	13.333333333333334	0.8333333333333334	0.0
324	20.0	1.6666666666666667	0.0
325	10.0	2.5	0.0
326	13.333333333333334	2.5	0.0
327	6.666666666666667	2.5	0.0
328	10.0	2.5	0.9523809523809524
329	13.333333333333334	1.6666666666666667	0.4761904761904762
330	10.0	2.5	0.0
331	13.333333333333334	2.5	0.4761904761904762
332	10.0	0.8333333333333334	0.0
333	10.0	2.5	0.0
334	6.666666666666667	0.0	1.4285714285714286
335	10.0	4.166666666666666	0.4761904761904762
336	10.0	1.6666666666666667	0.0
337	16.666666666666664	1.6666666666666667	0.0
338	13.333333333333334	3.3333333333333335	0.0
339	13.333333333333334	3.3333333333333335	0.0
340	10.0	1.6666666666666667	0.0
341	10.0	1.6666666666666667	0.0
342	6.666666666666667	2.5	0.0
343	10.0	2.5	0.0
344	13.333333333333334	1.6666666666666667	0.0
345	20.0	3.3333333333333335	0.4761904761904762
346	20.0	1.6666666666666667	0.0
347	10.0	0.0	0.4761904761904762
348	10.0	0.8333333333333334	0.4761904761904762
349	13.333333333333334	0.0	0.4761904761904762
350	10.0	0.8333333333333334	0.0
351	10.0	1.6666666666666667	0.0
352	6.666666666666667	1.6666666666666667	0.0
353	16.666666666666664	2.5	0.0
354	16.666666666666664	0.8333333333333334	0.0
355	16.666666666666664	0.8333333333333334	0.0
356	10.0	2.5	0.0
357	10.0	0.8333333333333334	0.4761904761904762
358	10.0	0.8333333333333334	0.0
359	13.333333333333334	2.5	0.0
360	10.0	1.6666666666666667	0.0
361	10.0	2.5	0.0
362	10.0	3.3333333333333335	0.0
363	10.0	0.8333333333333334	0.0
364	10.0	0.0	0.0
365	13.333333333333334	2.5	0.0
366	13.333333333333334	0.8333333333333334	0.0
367	10.0	2.5	0.0
368	10.0	2.5	0.0
369	10.0	1.6666666666666667	0.4761904761904762
370	20.0	1.6666666666666667	0.4761904761904762
371	13.333333333333334	0.8333333333333334	0.0
372	13.333333333333334	0.8333333333333334	0.0
373	16.666666666666664	1.6666666666666667	0.4761904761904762
374	13.333333333333334	3.3333333333333335	0.9523809523809524
375	20.0	1.6666666666666667	0.0
376	20.0	3.3333333333333335	0.0
377	16.666666666666664	1.6666666666666667	0.0
378	13.333333333333334	2.5	0.0
379	10.0	0.8333333333333334	0.4761904761904762
380	13.333333333333334	1.6666666666666667	0.0
381	13.333333333333334	0.0	0.0
382	13.333333333333334	0.8333333333333334	0.0
383	10.0	1.6666666666666667	0.0
384	10.0	1.6666666666666667	0.0
385	10.0	2.5	0.0
386	13.333333333333334	2.5	0.0
387	13.333333333333334	2.5	0.0
388	16.666666666666664	0.8333333333333334	0.0
389	13.333333333333334	0.0	0.4761904761904762
390	13.333333333333334	0.8333333333333334	0.4761904761904762
391	13.333333333333334	0.8333333333333334	0.0
392	10.0	1.6666666666666667	0.0
393	13.333333333333334	0.8333333333333334	0.0
394	10.0	2.5	0.0
395	10.0	0.8333333333333334	0.0
396	10.0	3.3333333333333335	0.0
397	10.0	2.5	0.0
398	6.666666666666667	2.5	0.0
399	3.3333333333333335	1.6666666666666667	0.0
400	20.0	0.8333333333333334	0.0
401	23.333333333333332	4.166666666666666	0.0
402	13.333333333333334	4.166666666666666	0.4761904761904762
403	16.666666666666664	3.3333333333333335	0.0
404	20.0	3.3333333333333335	0.0
405	16.666666666666664	2.5	0.0
406	26.666666666666668	1.6666666666666667	0.4761904761904762
407	20.0	2.5	0.0
408	26.666666666666668	4.166666666666666	0.4761904761904762
409	23.333333333333332	3.3333333333333335	0.0
410	20.0	0.8333333333333334	0.0
411	26.666666666666668	1.6666666666666667	0.0
412	33.33333333333333	1.6666666666666667	0.4761904761904762
413	26.666666666666668	3.3333333333333335	0.0
414	26.666666666666668	4.166666666666666	0.0
415	36.666666666666664	3.3333333333333335	0.0
416	23.333333333333332	0.8333333333333334	0.0
417	23.333333333333332	0.8333333333333334	0.4761904761904762
418	23.333333333333332	3.3333333333333335	0.4761904761904762
419	26.666666666666668	3.3333333333333335	0.0
420	23.333333333333332	0.8333333333333334	0.0
421	20.0	0.0	0.0
422	20.0	1.6666666666666667	0.0
423	16.666666666666664	4.166666666666666	0.0
424	23.333333333333332	0.8333333333333334	0.0
425	30.0	3.3333333333333335	0.0
426	30.0	2.5	0.0
427	26.666666666666668	2.5	0.0
428	26.666666666666668	2.5	0.4761904761904762
429	30.0	0.8333333333333334	0.0
430	33.33333333333333	3.3333333333333335	0.4761904761904762
431	26.666666666666668	2.5	0.0
432	23.333333333333332	2.5	0.4761904761904762
433	23.333333333333332	2.5	0.0
434	26.666666666666668	2.5	0.0
435	23.333333333333332	2.5	0.0
436	23.333333333333332	0.8333333333333334	0.0
437	33.33333333333333	1.6666666666666667	0.0
438	33.33333333333333	1.6666666666666667	0.4761904761904762
439	26.666666666666668	1.6666666666666667	0.4761904761904762
440	26.666666666666668	1.6666666666666667	0.0
441	26.666666666666668	1.6666666666666667	0.0
442	26.666666666666668	3.3333333333333335	0.0
443	23.333333333333332	2.5	0.0
444	23.333333333333332	2.5	0.0
445	23.333333333333332	3.3333333333333335	0.0
446	26.666666666666668	4.166666666666666	0.0
447	26.666666666666668	5.833333333333333	0.0
448	26.666666666666668	6.666666666666667	0.0
449	26.666666666666668	5.833333333333333	0.0
450	20.0	5.0	0.0
451	16.666666666666664	1.6666666666666667	0.0
452	16.666666666666664	0.8333333333333334	0.0
453	23.333333333333332	0.8333333333333334	0.0
454	20.0	1.6666666666666667	0.0
455	23.333333333333332	3.3333333333333335	0.0
456	26.666666666666668	2.5	0.0
457	20.0	3.3333333333333335	0.0
458	16.666666666666664	4.166666666666666	0.0
459	23.333333333333332	2.5	0.4761904761904762
460	13.333333333333334	3.3333333333333335	0.0
461	16.666666666666664	3.3333333333333335	0.0
462	13.333333333333334	0.8333333333333334	0.4761904761904762
463	20.0	1.6666666666666667	0.4761904761904762
464	20.0	2.5	0.4761904761904762
465	13.333333333333334	1.6666666666666667	0.9523809523809524
466	20.0	1.6666666666666667	0.4761904761904762
467	30.0	2.5	0.0
468	30.0	4.166666666666666	0.0
469	33.33333333333333	5.0	0.4761904761904762
470	23.333333333333332	2.5	0.4761904761904762
471	23.333333333333332	1.6666666666666667	0.4761904761904762
472	26.666666666666668	1.6666666666666667	0.0
473	20.0	3.3333333333333335	0.0
474	23.333333333333332	1.6666666666666667	0.0
475	26.666666666666668	4.166666666666666	0.0
476	20.0	4.166666666666666	0.0
477	20.0	4.166666666666666	0.0
478	23.333333333333332	2.5	0.0
479	20.0	2.5	0.0
480	20.0	2.5	0.0
481	30.0	1.6666666666666667	0.4761904761904762
482	23.333333333333332	0.0	0.4761904761904762
483	30.0	1.6666666666666667	0.0
484	26.666666666666668	1.6666666666666667	0.0
485	26.666666666666668	2.5	0.4761904761904762
486	33.33333333333333	1.6666666666666667	0.4761904761904762
487	26.666666666666668	1.6666666666666667	0.0
488	26.666666666666668	1.6666666666666667	0.4761904761904762
489	23.333333333333332	0.0	0.4761904761904762
490	26.666666666666668	0.8333333333333334	0.0
491	20.0	3.3333333333333335	0.0
492	20.0	1.6666666666666667	0.4761904761904762
493	20.0	5.0	0.4761904761904762
494	23.333333333333332	4.166666666666666	0.9523809523809524
495	20.0	4.166666666666666	0.9523809523809524
496	23.333333333333332	2.5	1.4285714285714286
497	20.0	1.6666666666666667	0.0
498	20.0	3.3333333333333335	0.4761904761904762
499	20.0	4.166666666666666	0.4761904761904762
500	20.0	3.3333333333333335	0.4761904761904762
501	16.666666666666664	0.8333333333333334	0.4761904761904762
502	23.333333333333332	0.0	0.4761904761904762
503	20.0	1.6666666666666667	0.0
504	30.0	2.5	0.0
505	20.0	1.6666666666666667	0.0
506	23.333333333333332	2.5	0.0
507	23.333333333333332	2.5	0.0
508	23.333333333333332	4.166666666666666	0.4761904761904762
509	20.0	3.3333333333333335	0.0
510	23.333333333333332	3.3333333333333335	0.0
511	26.666666666666668	3.3333333333333335	0.0
512	16.666666666666664	2.5	0.0
513	20.0	1.6666666666666667	0.0
514	23.333333333333332	1.6666666666666667	0.0
515	30.0	1.6666666666666667	0.4761904761904762
516	26.666666666666668	2.5	0.0
517	26.666666666666668	2.5	0.0
518	30.0	3.3333333333333335	0.4761904761904762
519	30.0	2.5	0.0
520	26.666666666666668	0.8333333333333334	0.0
521	26.666666666666668	0.8333333333333334	0.0
522	26.666666666666668	1.6666666666666667	0.4761904761904762
523	23.333333333333332	1.6666666666666667	0.4761904761904762
524	26.666666666666668	0.8333333333333334	0.0
525	20.0	2.5	0.0
526	26.666666666666668	0.0	0.0
527	23.333333333333332	1.6666666666666667	0.4761904761904762
528	16.666666666666664	1.6666666666666667	0.4761904761904762
529	23.333333333333332	1.6666666666666667	0.0
530	26.666666666666668	0.0	0.0
531	23.333333333333332	3.3333333333333335	0.0
532	33.33333333333333	1.6666666666666667	0.0
533	23.333333333333332	1.6666666666666667	0.0
534	20.0	1.6666666666666667	0.4761904761904762
535	16.666666666666664	1.6666666666666667	0.0
536	16.666666666666664	1.6666666666666667	0.4761904761904762
537	20.0	2.5	0.4761904761904762
538	23.333333333333332	2.5	0.4761904761904762
539	23.333333333333332	2.5	0.0
540	20.0	1.6666666666666667	0.0
541	20.0	4.166666666666666	0.0
542	20.0	2.5	0.0
543	20.0	2.5	0.0
544	23.333333333333332	3.3333333333333335	0.4761904761904762
545	26.666666666666668	2.5	0.0
546	23.333333333333332	3.3333333333333335	0.4761904761904762
547	23.333333333333332	1.6666666666666667	0.0
548	23.333333333333332	1.6666666666666667	0.0
549	23.333333333333332	1.6666666666666667	0.0
550	16.666666666666664	4.166666666666666	0.0
551	13.333333333333334	2.5	0.0
552	13.333333333333334	5.0	0.0
553	16.666666666666664	1.6666666666666667	0.4761904761904762
554	26.666666666666668	1.6666666666666667	0.0
555	20.0	2.5	0.4761904761904762
556	23.333333333333332	4.166666666666666	0.0
557	16.666666666666664	2.5	0.0
558	16.666666666666664	4.166666666666666	0.0
559	20.0	2.5	0.4761904761904762
560	20.0	2.5	0.0
561	16.666666666666664	5.0	0.0
562	20.0	4.166666666666666	0.0
563	23.333333333333332	5.0	0.0
564	23.333333333333332	3.3333333333333335	0.0
565	23.333333333333332	2.5	0.0
566	20.0	0.8333333333333334	0.0
567	20.0	1.6666666666666667	0.4761904761904762
568	20.0	1.6666666666666667	0.0
569	13.333333333333334	2.5	0.4761904761904762
570	16.666666666666664	1.6666666666666667	0.4761904761904762
571	20.0	2.5	0.4761904761904762
572	20.0	1.6666666666666667	0.4761904761904762
573	23.333333333333332	2.5	0.4761904761904762
574	23.333333333333332	1.6666666666666667	0.0
575	20.0	3.3333333333333335	0.0
576	13.333333333333334	3.3333333333333335	0.0
577	26.666666666666668	4.166666666666666	0.0
578	20.0	3.3333333333333335	0.0
579	20.0	3.3333333333333335	0.0
580	20.0	2.5	0.0
581	20.0	2.5	0.0
582	16.666666666666664	3.3333333333333335	0.0
583	13.333333333333334	1.6666666666666667	0.0
584	16.666666666666664	2.5	0.0
585	20.0	4.166666666666666	0.0
586	16.666666666666664	2.5	0.0
587	20.0	1.6666666666666667	0.0
588	20.0	3.3333333333333335	0.4761904761904762
589	20.0	3.3333333333333335	0.0
590	16.666666666666664	4.166666666666666	0.0
591	23.333333333333332	3.3333333333333335	0.0
592	20.0	4.166666666666666	0.0
593	16.666666666666664	5.833333333333333	0.0
594	16.666666666666664	5.0	0.4761904761904762
595	20.0	2.5	0.0
596	20.0	0.8333333333333334	0.0
597	23.333333333333332	4.166666666666666	0.4761904761904762
598	23.333333333333332	3.3333333333333335	0.4761904761904762
599	20.0	4.166666666666666	0.4761904761904762
