# Supplementary material for: Full-cycle device-scale simulations of memory materials with a tailored atomic-cluster-expansion potential
Source: Nat Commun. 2025 Sep 30;16:8688. doi: 10.1038/s41467-025-63732-4 (PMC12484596; doi:10.1038/s41467-025-63732-4)
Supplement: Supplementary file 4 — Source Data [file 41467_2025_63732_MOESM4_ESM.zip › Figure S7/Figure S7c - tetrahedral Ge/tetra_fraction_ace_225_300K.csv]

	Ge	Sb	Te
0	18.75	2.5	0.5
1	25.0	3.75	1.0
2	23.75	3.75	1.5
3	20.0	6.25	1.0
4	23.75	3.75	0.5
5	21.25	3.75	0.0
6	25.0	1.25	0.5
7	30.0	2.5	0.0
8	27.500000000000004	1.25	1.0
9	26.25	3.75	0.0
10	25.0	3.75	0.5
11	27.500000000000004	2.5	0.0
12	31.25	2.5	0.0
13	28.749999999999996	2.5	0.5
14	26.25	1.25	0.5
15	28.749999999999996	1.25	0.5
16	31.25	2.5	1.0
17	30.0	2.5	0.5
18	31.25	3.75	0.0
19	27.500000000000004	2.5	0.5
20	23.75	1.25	0.5
21	22.5	2.5	0.5
22	23.75	1.25	0.5
23	25.0	1.25	0.5
24	25.0	1.25	0.5
25	26.25	1.25	1.5
26	25.0	1.25	1.5
27	26.25	1.25	1.0
28	27.500000000000004	0.0	0.5
29	28.749999999999996	0.0	1.0
30	27.500000000000004	1.25	0.5
31	26.25	3.75	2.5
32	25.0	0.0	1.0
33	27.500000000000004	2.5	1.0
34	26.25	2.5	1.0
35	27.500000000000004	0.0	1.5
36	30.0	0.0	1.5
37	28.749999999999996	0.0	0.0
38	26.25	0.0	1.5
39	30.0	1.25	1.0
40	26.25	0.0	1.0
41	30.0	0.0	1.0
42	28.749999999999996	1.25	0.5
43	35.0	0.0	0.0
44	28.749999999999996	1.25	0.5
45	26.25	1.25	0.5
46	30.0	2.5	0.0
47	26.25	3.75	0.5
48	30.0	2.5	0.0
49	28.749999999999996	1.25	0.5
50	28.749999999999996	3.75	0.5
51	31.25	1.25	0.0
52	27.500000000000004	0.0	0.5
53	26.25	2.5	0.5
54	27.500000000000004	1.25	1.0
55	30.0	0.0	0.5
56	26.25	0.0	0.0
57	32.5	2.5	0.0
58	22.5	3.75	0.5
59	25.0	0.0	0.5
60	20.0	0.0	0.5
61	23.75	1.25	0.0
62	23.75	0.0	1.0
63	22.5	2.5	0.5
64	22.5	1.25	0.5
65	25.0	2.5	0.5
66	25.0	2.5	0.5
67	22.5	3.75	0.5
68	23.75	3.75	0.5
69	22.5	3.75	0.5
70	28.749999999999996	2.5	0.0
71	27.500000000000004	3.75	0.5
72	28.749999999999996	2.5	0.0
73	26.25	3.75	0.0
74	27.500000000000004	2.5	0.5
75	30.0	1.25	0.0
76	27.500000000000004	1.25	0.0
77	28.749999999999996	1.25	0.5
78	26.25	0.0	1.0
79	25.0	0.0	0.5
80	28.749999999999996	3.75	0.0
81	33.75	3.75	0.5
82	23.75	3.75	0.5
83	25.0	5.0	1.0
84	28.749999999999996	3.75	0.5
85	28.749999999999996	3.75	0.5
86	22.5	1.25	0.5
87	22.5	2.5	0.5
88	26.25	5.0	0.5
89	28.749999999999996	5.0	1.0
90	22.5	5.0	0.0
91	27.500000000000004	0.0	1.0
92	27.500000000000004	1.25	0.5
93	28.749999999999996	1.25	0.0
94	23.75	0.0	0.0
95	25.0	1.25	0.0
96	25.0	2.5	0.5
97	25.0	3.75	0.0
98	22.5	3.75	0.5
99	22.5	0.0	0.0
100	31.25	1.25	0.0
101	25.0	1.25	0.5
102	26.25	0.0	0.5
103	26.25	2.5	0.5
104	23.75	3.75	0.0
105	26.25	1.25	0.0
106	28.749999999999996	1.25	1.0
107	25.0	2.5	1.0
108	27.500000000000004	1.25	1.0
109	26.25	0.0	0.0
110	28.749999999999996	3.75	1.0
111	23.75	0.0	0.0
112	25.0	1.25	0.5
113	30.0	0.0	0.5
114	30.0	1.25	0.0
115	26.25	0.0	0.0
116	23.75	0.0	0.5
117	18.75	1.25	0.5
118	23.75	1.25	0.5
119	25.0	2.5	0.0
120	22.5	0.0	0.0
121	22.5	0.0	0.0
122	22.5	0.0	1.5
123	27.500000000000004	2.5	0.5
124	23.75	5.0	0.5
125	25.0	3.75	1.0
126	23.75	2.5	0.5
127	26.25	3.75	1.0
128	22.5	5.0	0.5
129	26.25	2.5	0.5
130	26.25	3.75	1.0
131	26.25	2.5	0.5
132	21.25	0.0	0.5
133	25.0	1.25	0.5
134	26.25	0.0	0.5
135	21.25	0.0	0.0
136	17.5	0.0	0.5
137	30.0	1.25	0.5
138	22.5	2.5	0.0
139	25.0	2.5	1.0
140	27.500000000000004	1.25	0.0
141	28.749999999999996	1.25	0.5
142	25.0	1.25	0.5
143	25.0	1.25	0.0
144	22.5	3.75	1.0
145	22.5	2.5	1.5
146	30.0	2.5	1.0
147	26.25	2.5	1.5
148	30.0	2.5	0.5
149	28.749999999999996	3.75	1.0
150	26.25	5.0	1.0
151	32.5	3.75	0.5
152	28.749999999999996	2.5	1.5
153	31.25	2.5	0.5
154	33.75	0.0	1.0
155	28.749999999999996	0.0	1.0
156	27.500000000000004	1.25	0.5
157	27.500000000000004	3.75	0.5
158	30.0	0.0	1.0
159	25.0	3.75	1.5
160	31.25	1.25	0.5
161	30.0	5.0	0.0
162	23.75	5.0	0.0
163	31.25	5.0	0.0
164	27.500000000000004	3.75	0.5
165	30.0	3.75	0.0
166	30.0	2.5	1.0
167	27.500000000000004	1.25	0.5
168	27.500000000000004	3.75	1.5
169	27.500000000000004	2.5	1.5
170	27.500000000000004	2.5	1.0
171	26.25	2.5	0.5
172	27.500000000000004	1.25	0.0
173	31.25	1.25	1.0
174	28.749999999999996	2.5	0.5
175	28.749999999999996	2.5	1.0
176	25.0	2.5	1.0
177	23.75	1.25	1.0
178	22.5	2.5	1.0
179	27.500000000000004	3.75	0.0
180	25.0	2.5	1.0
181	23.75	0.0	0.0
182	21.25	1.25	0.5
183	23.75	1.25	0.5
184	27.500000000000004	2.5	0.5
185	26.25	2.5	0.0
186	27.500000000000004	1.25	0.0
187	27.500000000000004	3.75	1.5
188	25.0	1.25	1.5
189	26.25	2.5	0.5
190	30.0	1.25	1.0
191	31.25	2.5	1.0
192	31.25	1.25	1.0
193	23.75	2.5	0.5
194	22.5	0.0	1.0
195	23.75	1.25	1.0
196	25.0	1.25	1.5
197	26.25	0.0	0.5
198	25.0	0.0	0.0
199	28.749999999999996	1.25	0.5
200	21.25	1.25	0.5
201	21.25	1.25	0.5
202	22.5	1.25	0.0
203	23.75	2.5	1.0
204	22.5	5.0	1.0
205	18.75	5.0	0.5
206	22.5	5.0	0.0
207	23.75	2.5	1.0
208	23.75	5.0	0.5
209	22.5	5.0	0.0
210	20.0	2.5	0.5
211	23.75	2.5	1.0
212	21.25	2.5	0.5
213	21.25	1.25	0.5
214	16.25	1.25	1.0
215	21.25	3.75	1.0
216	20.0	5.0	1.0
217	18.75	6.25	0.5
218	23.75	3.75	0.5
219	23.75	2.5	0.5
220	26.25	2.5	1.0
221	28.749999999999996	2.5	0.5
222	25.0	2.5	0.5
223	23.75	3.75	0.0
224	21.25	6.25	1.0
225	17.5	2.5	1.0
226	23.75	3.75	1.5
227	23.75	3.75	1.5
228	22.5	2.5	1.0
229	20.0	1.25	1.5
230	18.75	2.5	1.5
231	17.5	3.75	1.0
232	18.75	1.25	1.5
233	23.75	3.75	0.5
234	20.0	1.25	1.0
235	16.25	1.25	1.0
236	16.25	1.25	1.5
237	18.75	3.75	1.5
238	20.0	2.5	0.5
239	21.25	2.5	0.5
240	22.5	2.5	0.5
241	20.0	2.5	1.0
242	23.75	3.75	1.0
243	22.5	3.75	1.0
244	22.5	2.5	0.0
245	20.0	3.75	1.0
246	15.0	3.75	1.0
247	18.75	2.5	0.5
248	20.0	2.5	0.5
249	22.5	2.5	1.0
250	21.25	3.75	0.5
251	18.75	2.5	1.0
252	21.25	2.5	1.0
253	23.75	2.5	1.0
254	27.500000000000004	5.0	1.0
255	20.0	6.25	0.5
256	22.5	3.75	0.5
257	23.75	5.0	0.5
258	23.75	5.0	1.0
259	23.75	5.0	1.0
260	25.0	1.25	0.5
261	25.0	2.5	1.5
262	28.749999999999996	3.75	1.0
263	26.25	3.75	1.5
264	25.0	3.75	1.0
265	23.75	7.5	0.5
266	25.0	5.0	1.0
267	23.75	7.5	1.5
268	30.0	5.0	0.0
269	26.25	2.5	0.0
270	28.749999999999996	7.5	1.0
271	22.5	7.5	0.5
272	21.25	3.75	0.0
273	20.0	2.5	0.0
274	15.0	3.75	0.0
275	16.25	3.75	2.0
276	18.75	1.25	1.0
277	21.25	1.25	0.5
278	22.5	1.25	0.0
279	22.5	1.25	0.0
280	20.0	2.5	0.5
281	20.0	1.25	1.0
282	21.25	1.25	1.0
283	16.25	1.25	0.5
284	16.25	1.25	0.0
285	17.5	1.25	1.0
286	20.0	1.25	1.0
287	21.25	1.25	0.5
288	20.0	2.5	0.5
289	23.75	2.5	1.5
290	25.0	3.75	1.0
291	21.25	2.5	0.0
292	20.0	1.25	0.0
293	18.75	5.0	0.5
294	20.0	5.0	1.0
295	22.5	2.5	0.5
296	22.5	1.25	0.0
297	18.75	2.5	1.0
298	22.5	2.5	1.0
299	18.75	2.5	0.5
300	21.25	6.25	2.0
301	23.75	2.5	1.5
302	21.25	3.75	1.0
303	18.75	3.75	1.5
304	21.25	1.25	0.0
305	26.25	5.0	1.5
306	26.25	5.0	1.5
307	21.25	3.75	1.0
308	22.5	3.75	0.0
309	23.75	3.75	0.5
310	23.75	2.5	1.0
311	25.0	2.5	0.5
312	22.5	6.25	0.5
313	23.75	5.0	0.5
314	23.75	5.0	1.5
315	25.0	1.25	0.5
316	26.25	3.75	0.5
317	27.500000000000004	3.75	0.5
318	25.0	3.75	1.0
319	26.25	3.75	0.5
320	26.25	1.25	0.5
321	25.0	1.25	0.5
322	26.25	2.5	1.0
323	27.500000000000004	5.0	1.0
324	23.75	1.25	2.5
325	23.75	2.5	1.5
326	26.25	2.5	0.5
327	28.749999999999996	2.5	2.5
328	25.0	3.75	0.0
329	30.0	3.75	1.0
330	27.500000000000004	3.75	0.5
331	23.75	2.5	0.5
332	21.25	3.75	0.5
333	20.0	3.75	0.5
334	23.75	3.75	0.0
335	21.25	2.5	0.5
336	25.0	5.0	0.5
337	25.0	5.0	0.5
338	23.75	2.5	1.0
339	21.25	3.75	1.0
340	21.25	5.0	0.0
341	22.5	5.0	1.5
342	23.75	7.5	1.0
343	25.0	6.25	1.0
344	21.25	5.0	0.5
345	18.75	5.0	1.5
346	22.5	3.75	0.5
347	21.25	5.0	0.5
348	26.25	6.25	1.5
349	27.500000000000004	5.0	1.0
350	22.5	2.5	0.5
351	26.25	6.25	0.5
352	23.75	2.5	0.0
353	28.749999999999996	6.25	0.5
354	21.25	6.25	0.5
355	22.5	3.75	0.5
356	26.25	1.25	0.5
357	23.75	2.5	1.0
358	23.75	5.0	1.0
359	25.0	6.25	1.0
360	20.0	3.75	1.0
361	23.75	1.25	0.5
362	26.25	5.0	1.0
363	23.75	5.0	0.0
364	25.0	6.25	0.5
365	23.75	5.0	0.5
366	23.75	7.5	0.5
367	27.500000000000004	6.25	0.5
368	21.25	1.25	0.5
369	26.25	6.25	0.5
370	26.25	3.75	0.0
371	25.0	2.5	1.0
372	25.0	3.75	0.0
373	21.25	2.5	1.0
374	25.0	1.25	0.5
375	25.0	2.5	0.5
376	22.5	2.5	1.0
377	28.749999999999996	5.0	0.5
378	27.500000000000004	3.75	0.5
379	26.25	6.25	0.0
380	22.5	3.75	0.5
381	20.0	2.5	0.5
382	25.0	3.75	0.5
383	22.5	2.5	0.5
384	27.500000000000004	3.75	0.0
385	26.25	5.0	0.5
386	27.500000000000004	3.75	0.5
387	27.500000000000004	2.5	0.0
388	25.0	6.25	0.0
389	26.25	0.0	0.5
390	23.75	5.0	0.5
391	23.75	3.75	0.0
392	23.75	1.25	0.0
393	25.0	2.5	0.0
394	23.75	5.0	0.0
395	25.0	1.25	0.0
396	26.25	5.0	0.0
397	23.75	3.75	0.5
398	25.0	2.5	1.0
399	27.500000000000004	2.5	0.0
400	31.25	2.5	1.0
401	27.500000000000004	1.25	0.0
402	25.0	2.5	0.5
403	28.749999999999996	1.25	0.0
404	30.0	2.5	0.0
405	28.749999999999996	1.25	0.5
406	31.25	1.25	0.0
407	30.0	1.25	0.5
408	26.25	1.25	0.5
409	27.500000000000004	2.5	0.5
410	25.0	1.25	0.5
411	26.25	1.25	0.5
412	27.500000000000004	1.25	0.5
413	30.0	0.0	0.0
414	31.25	3.75	0.0
415	31.25	6.25	0.5
416	26.25	6.25	0.5
417	21.25	2.5	1.0
418	28.749999999999996	3.75	1.0
419	27.500000000000004	2.5	1.0
420	31.25	3.75	0.5
421	26.25	2.5	0.0
422	25.0	1.25	0.5
423	26.25	1.25	0.0
424	30.0	2.5	0.5
425	32.5	2.5	0.5
426	28.749999999999996	2.5	0.5
427	30.0	1.25	0.5
428	27.500000000000004	2.5	1.5
429	30.0	1.25	1.0
430	30.0	2.5	0.0
431	27.500000000000004	1.25	1.5
432	31.25	1.25	0.0
433	30.0	1.25	1.0
434	30.0	2.5	0.0
435	36.25	1.25	0.0
436	32.5	2.5	1.0
437	33.75	2.5	0.5
438	32.5	2.5	1.0
439	30.0	0.0	1.0
440	31.25	1.25	2.0
441	32.5	2.5	0.5
442	31.25	3.75	0.5
443	31.25	2.5	0.0
444	28.749999999999996	1.25	0.0
445	31.25	0.0	0.0
446	30.0	1.25	0.0
447	27.500000000000004	0.0	0.0
448	28.749999999999996	0.0	0.0
449	26.25	1.25	0.5
450	31.25	0.0	0.0
451	31.25	0.0	0.0
452	23.75	1.25	1.0
453	27.500000000000004	0.0	0.0
454	31.25	1.25	0.0
455	31.25	0.0	0.5
456	28.749999999999996	0.0	1.0
457	28.749999999999996	0.0	0.5
458	25.0	1.25	0.0
459	22.5	1.25	0.5
460	30.0	0.0	0.0
461	31.25	0.0	0.5
462	31.25	1.25	1.0
463	32.5	1.25	0.5
464	23.75	2.5	0.5
465	22.5	2.5	0.0
466	27.500000000000004	1.25	0.5
467	28.749999999999996	2.5	1.0
468	28.749999999999996	1.25	0.0
469	26.25	1.25	0.0
470	25.0	1.25	1.0
471	28.749999999999996	5.0	0.5
472	28.749999999999996	0.0	1.0
473	26.25	1.25	0.0
474	22.5	0.0	0.0
475	25.0	0.0	0.5
476	25.0	0.0	1.0
477	25.0	1.25	0.0
478	23.75	0.0	0.0
479	32.5	1.25	0.0
480	32.5	0.0	0.0
481	30.0	0.0	0.0
482	30.0	3.75	0.0
483	26.25	1.25	0.0
484	31.25	2.5	1.0
485	28.749999999999996	2.5	1.5
486	31.25	2.5	1.0
487	30.0	3.75	0.5
488	31.25	2.5	0.5
489	30.0	1.25	0.0
490	30.0	1.25	0.5
491	33.75	2.5	0.5
492	28.749999999999996	2.5	0.0
493	27.500000000000004	1.25	0.0
494	31.25	3.75	0.5
495	30.0	0.0	1.0
496	31.25	1.25	0.5
497	28.749999999999996	5.0	1.0
498	31.25	1.25	1.0
499	30.0	2.5	1.0
500	30.0	1.25	0.0
501	33.75	1.25	0.5
502	33.75	2.5	0.5
503	30.0	5.0	0.0
504	30.0	6.25	0.0
505	30.0	3.75	0.0
506	30.0	3.75	1.0
507	33.75	1.25	0.5
508	28.749999999999996	1.25	0.5
509	32.5	0.0	1.0
510	25.0	1.25	1.0
511	31.25	1.25	0.0
512	28.749999999999996	0.0	0.5
513	32.5	2.5	0.5
514	33.75	2.5	1.0
515	27.500000000000004	1.25	1.0
516	26.25	2.5	1.0
517	28.749999999999996	1.25	0.5
518	28.749999999999996	2.5	0.5
519	25.0	5.0	0.5
520	28.749999999999996	1.25	1.0
521	30.0	2.5	0.0
522	27.500000000000004	2.5	0.0
523	27.500000000000004	5.0	0.0
524	30.0	0.0	0.0
525	23.75	2.5	0.5
526	25.0	2.5	0.0
527	35.0	1.25	1.5
528	32.5	1.25	0.5
529	28.749999999999996	1.25	0.5
530	28.749999999999996	1.25	0.5
531	30.0	2.5	1.5
532	30.0	1.25	1.5
533	26.25	1.25	1.5
534	27.500000000000004	0.0	0.0
535	26.25	0.0	0.5
536	30.0	1.25	0.5
537	31.25	2.5	0.5
538	30.0	3.75	0.0
539	28.749999999999996	2.5	0.5
540	30.0	1.25	1.0
541	28.749999999999996	2.5	1.0
542	28.749999999999996	2.5	1.0
543	27.500000000000004	1.25	0.5
544	26.25	1.25	0.5
545	25.0	3.75	0.5
546	27.500000000000004	2.5	1.0
547	22.5	1.25	0.5
548	26.25	2.5	0.5
549	28.749999999999996	2.5	0.0
550	31.25	3.75	0.0
551	32.5	2.5	0.0
552	32.5	2.5	0.0
553	27.500000000000004	3.75	0.5
554	28.749999999999996	2.5	0.5
555	28.749999999999996	1.25	1.5
556	30.0	1.25	0.0
557	30.0	1.25	0.0
558	31.25	2.5	0.0
559	31.25	1.25	0.0
560	33.75	3.75	0.0
561	31.25	2.5	0.0
562	31.25	2.5	0.0
563	30.0	3.75	0.0
564	30.0	1.25	0.0
565	28.749999999999996	2.5	0.0
566	28.749999999999996	2.5	0.0
567	28.749999999999996	3.75	0.0
568	25.0	0.0	0.0
569	30.0	2.5	0.5
570	28.749999999999996	2.5	0.5
571	30.0	1.25	0.0
572	27.500000000000004	3.75	0.0
573	35.0	3.75	1.0
574	22.5	2.5	1.0
575	31.25	3.75	0.5
576	26.25	5.0	1.0
577	22.5	6.25	0.5
578	30.0	3.75	0.0
579	22.5	1.25	0.0
580	28.749999999999996	1.25	0.0
581	25.0	2.5	0.0
582	25.0	2.5	0.5
583	27.500000000000004	1.25	0.5
584	27.500000000000004	3.75	0.0
585	28.749999999999996	0.0	0.0
586	30.0	2.5	0.0
587	30.0	2.5	0.0
588	25.0	1.25	0.5
589	28.749999999999996	2.5	0.5
590	26.25	0.0	0.0
591	30.0	1.25	0.0
592	26.25	0.0	0.5
593	28.749999999999996	2.5	0.5
594	31.25	1.25	0.5
595	31.25	2.5	1.0
596	30.0	2.5	0.0
597	31.25	1.25	0.0
598	28.749999999999996	2.5	0.0
599	32.5	1.25	0.5
