# Supplementary material for: Full-cycle device-scale simulations of memory materials with a tailored atomic-cluster-expansion potential
Source: Nat Commun. 2025 Sep 30;16:8688. doi: 10.1038/s41467-025-63732-4 (PMC12484596; doi:10.1038/s41467-025-63732-4)
Supplement: Supplementary file 4 — Source Data [file 41467_2025_63732_MOESM4_ESM.zip › Figure S7/Figure S7c - tetrahedral Ge/tetra_fraction_ace_326_300K.csv]

	Ge	Sb	Te
0	27.27272727272727	3.0303030303030303	0.5050505050505051
1	33.33333333333333	1.5151515151515151	0.5050505050505051
2	27.27272727272727	3.0303030303030303	0.5050505050505051
3	29.292929292929294	6.0606060606060606	1.5151515151515151
4	31.313131313131315	7.575757575757576	1.0101010101010102
5	23.232323232323232	9.090909090909092	1.5151515151515151
6	24.242424242424242	9.090909090909092	2.0202020202020203
7	24.242424242424242	4.545454545454546	0.5050505050505051
8	22.22222222222222	1.5151515151515151	0.5050505050505051
9	25.252525252525253	1.5151515151515151	0.5050505050505051
10	30.303030303030305	3.0303030303030303	0.5050505050505051
11	27.27272727272727	3.0303030303030303	0.5050505050505051
12	27.27272727272727	4.545454545454546	0.0
13	25.252525252525253	4.545454545454546	1.5151515151515151
14	19.19191919191919	3.0303030303030303	0.5050505050505051
15	25.252525252525253	4.545454545454546	1.0101010101010102
16	21.21212121212121	4.545454545454546	1.5151515151515151
17	23.232323232323232	1.5151515151515151	1.5151515151515151
18	27.27272727272727	3.0303030303030303	1.0101010101010102
19	29.292929292929294	3.0303030303030303	0.5050505050505051
20	26.262626262626267	1.5151515151515151	0.5050505050505051
21	22.22222222222222	4.545454545454546	1.0101010101010102
22	27.27272727272727	1.5151515151515151	1.5151515151515151
23	25.252525252525253	1.5151515151515151	0.5050505050505051
24	26.262626262626267	4.545454545454546	1.0101010101010102
25	29.292929292929294	1.5151515151515151	0.0
26	27.27272727272727	6.0606060606060606	1.0101010101010102
27	22.22222222222222	3.0303030303030303	1.0101010101010102
28	24.242424242424242	3.0303030303030303	1.5151515151515151
29	27.27272727272727	1.5151515151515151	0.5050505050505051
30	25.252525252525253	1.5151515151515151	0.0
31	20.2020202020202	1.5151515151515151	1.5151515151515151
32	19.19191919191919	3.0303030303030303	1.5151515151515151
33	26.262626262626267	1.5151515151515151	1.0101010101010102
34	23.232323232323232	1.5151515151515151	2.525252525252525
35	25.252525252525253	3.0303030303030303	1.5151515151515151
36	22.22222222222222	4.545454545454546	1.0101010101010102
37	21.21212121212121	4.545454545454546	2.0202020202020203
38	19.19191919191919	3.0303030303030303	2.0202020202020203
39	21.21212121212121	4.545454545454546	1.5151515151515151
40	25.252525252525253	3.0303030303030303	2.0202020202020203
41	28.28282828282828	6.0606060606060606	1.0101010101010102
42	27.27272727272727	1.5151515151515151	4.545454545454546
43	23.232323232323232	3.0303030303030303	2.525252525252525
44	27.27272727272727	1.5151515151515151	3.0303030303030303
45	27.27272727272727	3.0303030303030303	1.5151515151515151
46	28.28282828282828	3.0303030303030303	1.5151515151515151
47	26.262626262626267	3.0303030303030303	1.0101010101010102
48	25.252525252525253	6.0606060606060606	2.0202020202020203
49	28.28282828282828	4.545454545454546	1.0101010101010102
50	24.242424242424242	1.5151515151515151	1.0101010101010102
51	26.262626262626267	4.545454545454546	0.5050505050505051
52	24.242424242424242	3.0303030303030303	1.5151515151515151
53	24.242424242424242	1.5151515151515151	1.0101010101010102
54	22.22222222222222	3.0303030303030303	1.5151515151515151
55	28.28282828282828	4.545454545454546	2.0202020202020203
56	28.28282828282828	7.575757575757576	2.0202020202020203
57	25.252525252525253	7.575757575757576	2.0202020202020203
58	24.242424242424242	4.545454545454546	1.0101010101010102
59	25.252525252525253	3.0303030303030303	0.5050505050505051
60	26.262626262626267	6.0606060606060606	1.5151515151515151
61	23.232323232323232	6.0606060606060606	1.5151515151515151
62	30.303030303030305	3.0303030303030303	1.5151515151515151
63	32.323232323232325	4.545454545454546	1.0101010101010102
64	28.28282828282828	3.0303030303030303	1.0101010101010102
65	24.242424242424242	4.545454545454546	2.525252525252525
66	27.27272727272727	7.575757575757576	0.5050505050505051
67	30.303030303030305	3.0303030303030303	1.0101010101010102
68	29.292929292929294	4.545454545454546	1.0101010101010102
69	26.262626262626267	3.0303030303030303	1.0101010101010102
70	25.252525252525253	4.545454545454546	0.5050505050505051
71	26.262626262626267	6.0606060606060606	0.5050505050505051
72	26.262626262626267	3.0303030303030303	0.0
73	27.27272727272727	4.545454545454546	0.5050505050505051
74	27.27272727272727	6.0606060606060606	0.5050505050505051
75	28.28282828282828	7.575757575757576	0.5050505050505051
76	26.262626262626267	3.0303030303030303	0.5050505050505051
77	30.303030303030305	3.0303030303030303	1.5151515151515151
78	23.232323232323232	4.545454545454546	1.0101010101010102
79	26.262626262626267	4.545454545454546	0.5050505050505051
80	25.252525252525253	4.545454545454546	0.5050505050505051
81	25.252525252525253	7.575757575757576	0.5050505050505051
82	27.27272727272727	10.606060606060606	0.5050505050505051
83	28.28282828282828	7.575757575757576	2.0202020202020203
84	27.27272727272727	4.545454545454546	1.5151515151515151
85	25.252525252525253	4.545454545454546	1.0101010101010102
86	27.27272727272727	4.545454545454546	1.0101010101010102
87	27.27272727272727	6.0606060606060606	1.0101010101010102
88	27.27272727272727	9.090909090909092	1.0101010101010102
89	26.262626262626267	4.545454545454546	0.5050505050505051
90	24.242424242424242	4.545454545454546	1.0101010101010102
91	26.262626262626267	3.0303030303030303	1.5151515151515151
92	26.262626262626267	4.545454545454546	2.0202020202020203
93	24.242424242424242	6.0606060606060606	1.0101010101010102
94	28.28282828282828	6.0606060606060606	1.5151515151515151
95	27.27272727272727	4.545454545454546	0.0
96	25.252525252525253	9.090909090909092	1.0101010101010102
97	23.232323232323232	9.090909090909092	0.0
98	25.252525252525253	6.0606060606060606	0.5050505050505051
99	23.232323232323232	4.545454545454546	1.5151515151515151
100	20.2020202020202	4.545454545454546	1.5151515151515151
101	25.252525252525253	3.0303030303030303	0.5050505050505051
102	24.242424242424242	7.575757575757576	1.0101010101010102
103	28.28282828282828	9.090909090909092	2.0202020202020203
104	28.28282828282828	4.545454545454546	1.0101010101010102
105	27.27272727272727	7.575757575757576	0.5050505050505051
106	28.28282828282828	9.090909090909092	0.5050505050505051
107	22.22222222222222	7.575757575757576	1.0101010101010102
108	18.181818181818183	6.0606060606060606	0.5050505050505051
109	18.181818181818183	3.0303030303030303	0.5050505050505051
110	18.181818181818183	3.0303030303030303	0.5050505050505051
111	20.2020202020202	7.575757575757576	1.0101010101010102
112	18.181818181818183	9.090909090909092	2.0202020202020203
113	21.21212121212121	4.545454545454546	0.5050505050505051
114	23.232323232323232	6.0606060606060606	1.0101010101010102
115	19.19191919191919	3.0303030303030303	1.0101010101010102
116	24.242424242424242	3.0303030303030303	1.0101010101010102
117	26.262626262626267	3.0303030303030303	1.0101010101010102
118	24.242424242424242	4.545454545454546	0.0
119	22.22222222222222	3.0303030303030303	0.5050505050505051
120	23.232323232323232	6.0606060606060606	1.0101010101010102
121	23.232323232323232	3.0303030303030303	1.5151515151515151
122	21.21212121212121	4.545454545454546	1.0101010101010102
123	22.22222222222222	6.0606060606060606	1.0101010101010102
124	28.28282828282828	4.545454545454546	0.5050505050505051
125	23.232323232323232	3.0303030303030303	0.5050505050505051
126	28.28282828282828	4.545454545454546	2.0202020202020203
127	25.252525252525253	4.545454545454546	1.5151515151515151
128	24.242424242424242	4.545454545454546	0.5050505050505051
129	21.21212121212121	3.0303030303030303	0.5050505050505051
130	23.232323232323232	3.0303030303030303	1.0101010101010102
131	28.28282828282828	4.545454545454546	0.5050505050505051
132	24.242424242424242	3.0303030303030303	0.5050505050505051
133	21.21212121212121	4.545454545454546	0.5050505050505051
134	26.262626262626267	4.545454545454546	1.0101010101010102
135	24.242424242424242	4.545454545454546	1.0101010101010102
136	30.303030303030305	6.0606060606060606	1.0101010101010102
137	29.292929292929294	6.0606060606060606	1.0101010101010102
138	26.262626262626267	1.5151515151515151	0.5050505050505051
139	28.28282828282828	1.5151515151515151	1.5151515151515151
140	25.252525252525253	1.5151515151515151	1.5151515151515151
141	23.232323232323232	1.5151515151515151	0.5050505050505051
142	25.252525252525253	1.5151515151515151	0.5050505050505051
143	24.242424242424242	1.5151515151515151	0.0
144	26.262626262626267	1.5151515151515151	1.0101010101010102
145	23.232323232323232	6.0606060606060606	1.0101010101010102
146	28.28282828282828	4.545454545454546	0.5050505050505051
147	28.28282828282828	3.0303030303030303	1.0101010101010102
148	27.27272727272727	3.0303030303030303	1.5151515151515151
149	28.28282828282828	4.545454545454546	1.0101010101010102
150	25.252525252525253	6.0606060606060606	0.5050505050505051
151	24.242424242424242	3.0303030303030303	1.0101010101010102
152	23.232323232323232	3.0303030303030303	0.5050505050505051
153	27.27272727272727	1.5151515151515151	1.0101010101010102
154	26.262626262626267	3.0303030303030303	1.0101010101010102
155	24.242424242424242	4.545454545454546	1.0101010101010102
156	28.28282828282828	3.0303030303030303	0.5050505050505051
157	21.21212121212121	4.545454545454546	0.5050505050505051
158	25.252525252525253	3.0303030303030303	0.5050505050505051
159	24.242424242424242	4.545454545454546	0.0
160	25.252525252525253	4.545454545454546	1.5151515151515151
161	31.313131313131315	4.545454545454546	2.0202020202020203
162	28.28282828282828	6.0606060606060606	1.0101010101010102
163	27.27272727272727	3.0303030303030303	1.0101010101010102
164	25.252525252525253	3.0303030303030303	1.0101010101010102
165	30.303030303030305	4.545454545454546	1.5151515151515151
166	27.27272727272727	3.0303030303030303	1.0101010101010102
167	26.262626262626267	3.0303030303030303	1.5151515151515151
168	31.313131313131315	1.5151515151515151	1.0101010101010102
169	30.303030303030305	4.545454545454546	1.0101010101010102
170	27.27272727272727	3.0303030303030303	1.0101010101010102
171	27.27272727272727	0.0	1.5151515151515151
172	29.292929292929294	7.575757575757576	0.5050505050505051
173	24.242424242424242	3.0303030303030303	1.5151515151515151
174	26.262626262626267	0.0	0.5050505050505051
175	30.303030303030305	4.545454545454546	0.5050505050505051
176	26.262626262626267	1.5151515151515151	0.0
177	26.262626262626267	6.0606060606060606	0.0
178	30.303030303030305	4.545454545454546	0.5050505050505051
179	27.27272727272727	6.0606060606060606	1.0101010101010102
180	26.262626262626267	4.545454545454546	1.0101010101010102
181	21.21212121212121	4.545454545454546	0.5050505050505051
182	23.232323232323232	4.545454545454546	0.5050505050505051
183	26.262626262626267	1.5151515151515151	0.0
184	24.242424242424242	7.575757575757576	0.0
185	23.232323232323232	9.090909090909092	0.0
186	22.22222222222222	3.0303030303030303	0.5050505050505051
187	24.242424242424242	6.0606060606060606	0.5050505050505051
188	21.21212121212121	6.0606060606060606	0.5050505050505051
189	19.19191919191919	9.090909090909092	1.0101010101010102
190	21.21212121212121	3.0303030303030303	0.5050505050505051
191	22.22222222222222	4.545454545454546	0.5050505050505051
192	23.232323232323232	6.0606060606060606	1.0101010101010102
193	24.242424242424242	4.545454545454546	0.0
194	22.22222222222222	6.0606060606060606	0.5050505050505051
195	21.21212121212121	6.0606060606060606	0.5050505050505051
196	25.252525252525253	4.545454545454546	1.0101010101010102
197	25.252525252525253	4.545454545454546	0.0
198	24.242424242424242	4.545454545454546	0.5050505050505051
199	26.262626262626267	4.545454545454546	0.5050505050505051
200	27.27272727272727	1.5151515151515151	0.5050505050505051
201	26.262626262626267	3.0303030303030303	1.0101010101010102
202	25.252525252525253	3.0303030303030303	2.525252525252525
203	21.21212121212121	1.5151515151515151	3.0303030303030303
204	24.242424242424242	3.0303030303030303	2.525252525252525
205	24.242424242424242	3.0303030303030303	2.0202020202020203
206	24.242424242424242	1.5151515151515151	2.525252525252525
207	18.181818181818183	4.545454545454546	3.0303030303030303
208	21.21212121212121	7.575757575757576	1.5151515151515151
209	23.232323232323232	3.0303030303030303	2.525252525252525
210	21.21212121212121	3.0303030303030303	2.0202020202020203
211	23.232323232323232	6.0606060606060606	2.525252525252525
212	25.252525252525253	4.545454545454546	3.535353535353535
213	24.242424242424242	4.545454545454546	1.5151515151515151
214	25.252525252525253	3.0303030303030303	1.5151515151515151
215	21.21212121212121	6.0606060606060606	1.5151515151515151
216	23.232323232323232	7.575757575757576	2.525252525252525
217	23.232323232323232	6.0606060606060606	2.0202020202020203
218	22.22222222222222	7.575757575757576	2.525252525252525
219	22.22222222222222	4.545454545454546	1.5151515151515151
220	20.2020202020202	6.0606060606060606	0.5050505050505051
221	21.21212121212121	3.0303030303030303	0.0
222	17.17171717171717	1.5151515151515151	1.5151515151515151
223	18.181818181818183	6.0606060606060606	1.0101010101010102
224	19.19191919191919	4.545454545454546	2.0202020202020203
225	19.19191919191919	3.0303030303030303	0.5050505050505051
226	22.22222222222222	4.545454545454546	1.5151515151515151
227	20.2020202020202	7.575757575757576	1.0101010101010102
228	23.232323232323232	4.545454545454546	1.5151515151515151
229	25.252525252525253	6.0606060606060606	0.5050505050505051
230	24.242424242424242	1.5151515151515151	1.0101010101010102
231	20.2020202020202	4.545454545454546	0.5050505050505051
232	21.21212121212121	4.545454545454546	0.5050505050505051
233	22.22222222222222	7.575757575757576	1.5151515151515151
234	21.21212121212121	3.0303030303030303	1.0101010101010102
235	23.232323232323232	3.0303030303030303	1.5151515151515151
236	21.21212121212121	6.0606060606060606	2.0202020202020203
237	22.22222222222222	6.0606060606060606	0.5050505050505051
238	21.21212121212121	3.0303030303030303	1.0101010101010102
239	21.21212121212121	4.545454545454546	0.0
240	19.19191919191919	3.0303030303030303	0.0
241	24.242424242424242	6.0606060606060606	0.5050505050505051
242	24.242424242424242	3.0303030303030303	0.0
243	24.242424242424242	3.0303030303030303	1.0101010101010102
244	26.262626262626267	1.5151515151515151	0.5050505050505051
245	25.252525252525253	3.0303030303030303	0.0
246	27.27272727272727	4.545454545454546	2.525252525252525
247	25.252525252525253	3.0303030303030303	1.5151515151515151
248	26.262626262626267	4.545454545454546	1.5151515151515151
249	21.21212121212121	4.545454545454546	0.5050505050505051
250	26.262626262626267	3.0303030303030303	1.0101010101010102
251	24.242424242424242	6.0606060606060606	0.5050505050505051
252	23.232323232323232	6.0606060606060606	2.0202020202020203
253	22.22222222222222	4.545454545454546	1.5151515151515151
254	21.21212121212121	6.0606060606060606	1.0101010101010102
255	21.21212121212121	1.5151515151515151	0.0
256	22.22222222222222	4.545454545454546	0.5050505050505051
257	24.242424242424242	4.545454545454546	1.0101010101010102
258	24.242424242424242	3.0303030303030303	1.0101010101010102
259	24.242424242424242	4.545454545454546	1.5151515151515151
260	26.262626262626267	9.090909090909092	1.5151515151515151
261	28.28282828282828	4.545454545454546	0.0
262	25.252525252525253	6.0606060606060606	0.5050505050505051
263	21.21212121212121	6.0606060606060606	1.5151515151515151
264	21.21212121212121	7.575757575757576	1.0101010101010102
265	21.21212121212121	3.0303030303030303	1.0101010101010102
266	23.232323232323232	6.0606060606060606	2.525252525252525
267	26.262626262626267	6.0606060606060606	2.525252525252525
268	25.252525252525253	1.5151515151515151	2.0202020202020203
269	18.181818181818183	1.5151515151515151	2.0202020202020203
270	18.181818181818183	1.5151515151515151	2.0202020202020203
271	21.21212121212121	3.0303030303030303	3.0303030303030303
272	18.181818181818183	1.5151515151515151	2.0202020202020203
273	20.2020202020202	1.5151515151515151	2.0202020202020203
274	20.2020202020202	6.0606060606060606	1.5151515151515151
275	22.22222222222222	3.0303030303030303	2.0202020202020203
276	19.19191919191919	4.545454545454546	1.0101010101010102
277	27.27272727272727	1.5151515151515151	2.0202020202020203
278	22.22222222222222	1.5151515151515151	2.525252525252525
279	23.232323232323232	3.0303030303030303	1.5151515151515151
280	23.232323232323232	3.0303030303030303	2.0202020202020203
281	19.19191919191919	6.0606060606060606	1.5151515151515151
282	26.262626262626267	6.0606060606060606	1.0101010101010102
283	24.242424242424242	7.575757575757576	0.5050505050505051
284	25.252525252525253	3.0303030303030303	2.0202020202020203
285	21.21212121212121	3.0303030303030303	1.0101010101010102
286	26.262626262626267	3.0303030303030303	1.0101010101010102
287	21.21212121212121	3.0303030303030303	0.5050505050505051
288	30.303030303030305	3.0303030303030303	1.5151515151515151
289	21.21212121212121	7.575757575757576	1.5151515151515151
290	25.252525252525253	6.0606060606060606	2.525252525252525
291	27.27272727272727	6.0606060606060606	1.0101010101010102
292	24.242424242424242	7.575757575757576	1.0101010101010102
293	24.242424242424242	7.575757575757576	0.5050505050505051
294	25.252525252525253	9.090909090909092	2.0202020202020203
295	28.28282828282828	6.0606060606060606	1.0101010101010102
296	27.27272727272727	4.545454545454546	0.0
297	27.27272727272727	6.0606060606060606	0.5050505050505051
298	28.28282828282828	6.0606060606060606	0.5050505050505051
299	26.262626262626267	4.545454545454546	0.0
300	24.242424242424242	4.545454545454546	0.5050505050505051
301	28.28282828282828	4.545454545454546	0.5050505050505051
302	26.262626262626267	3.0303030303030303	0.5050505050505051
303	23.232323232323232	6.0606060606060606	1.0101010101010102
304	24.242424242424242	7.575757575757576	0.5050505050505051
305	24.242424242424242	9.090909090909092	0.5050505050505051
306	23.232323232323232	7.575757575757576	1.0101010101010102
307	22.22222222222222	4.545454545454546	2.0202020202020203
308	24.242424242424242	0.0	1.5151515151515151
309	25.252525252525253	3.0303030303030303	0.5050505050505051
310	22.22222222222222	0.0	0.5050505050505051
311	24.242424242424242	3.0303030303030303	1.0101010101010102
312	27.27272727272727	0.0	3.0303030303030303
313	26.262626262626267	1.5151515151515151	0.5050505050505051
314	26.262626262626267	6.0606060606060606	1.5151515151515151
315	25.252525252525253	4.545454545454546	1.0101010101010102
316	23.232323232323232	3.0303030303030303	1.0101010101010102
317	19.19191919191919	3.0303030303030303	1.0101010101010102
318	20.2020202020202	3.0303030303030303	0.5050505050505051
319	24.242424242424242	4.545454545454546	1.5151515151515151
320	24.242424242424242	4.545454545454546	1.5151515151515151
321	25.252525252525253	3.0303030303030303	1.0101010101010102
322	24.242424242424242	1.5151515151515151	0.5050505050505051
323	25.252525252525253	1.5151515151515151	0.5050505050505051
324	21.21212121212121	4.545454545454546	1.0101010101010102
325	20.2020202020202	1.5151515151515151	0.5050505050505051
326	21.21212121212121	0.0	1.0101010101010102
327	23.232323232323232	1.5151515151515151	1.5151515151515151
328	21.21212121212121	1.5151515151515151	1.0101010101010102
329	24.242424242424242	4.545454545454546	1.5151515151515151
330	24.242424242424242	3.0303030303030303	1.5151515151515151
331	28.28282828282828	1.5151515151515151	3.535353535353535
332	23.232323232323232	4.545454545454546	0.0
333	25.252525252525253	7.575757575757576	1.0101010101010102
334	24.242424242424242	6.0606060606060606	2.525252525252525
335	23.232323232323232	3.0303030303030303	1.5151515151515151
336	17.17171717171717	4.545454545454546	0.5050505050505051
337	19.19191919191919	3.0303030303030303	2.0202020202020203
338	17.17171717171717	1.5151515151515151	1.5151515151515151
339	18.181818181818183	3.0303030303030303	1.5151515151515151
340	18.181818181818183	3.0303030303030303	1.5151515151515151
341	20.2020202020202	1.5151515151515151	1.0101010101010102
342	23.232323232323232	1.5151515151515151	1.5151515151515151
343	24.242424242424242	0.0	0.5050505050505051
344	18.181818181818183	0.0	0.5050505050505051
345	22.22222222222222	1.5151515151515151	0.5050505050505051
346	20.2020202020202	4.545454545454546	0.5050505050505051
347	23.232323232323232	0.0	1.0101010101010102
348	19.19191919191919	1.5151515151515151	0.5050505050505051
349	20.2020202020202	3.0303030303030303	1.0101010101010102
350	23.232323232323232	1.5151515151515151	1.0101010101010102
351	21.21212121212121	1.5151515151515151	1.0101010101010102
352	20.2020202020202	3.0303030303030303	1.0101010101010102
353	23.232323232323232	1.5151515151515151	0.5050505050505051
354	27.27272727272727	1.5151515151515151	1.0101010101010102
355	27.27272727272727	0.0	0.5050505050505051
356	27.27272727272727	1.5151515151515151	1.0101010101010102
357	22.22222222222222	4.545454545454546	1.0101010101010102
358	25.252525252525253	3.0303030303030303	0.5050505050505051
359	22.22222222222222	3.0303030303030303	1.5151515151515151
360	24.242424242424242	3.0303030303030303	1.0101010101010102
361	27.27272727272727	4.545454545454546	0.0
362	23.232323232323232	4.545454545454546	0.0
363	24.242424242424242	1.5151515151515151	0.0
364	20.2020202020202	3.0303030303030303	1.0101010101010102
365	23.232323232323232	4.545454545454546	0.5050505050505051
366	18.181818181818183	3.0303030303030303	0.5050505050505051
367	23.232323232323232	0.0	1.0101010101010102
368	20.2020202020202	3.0303030303030303	1.0101010101010102
369	18.181818181818183	0.0	0.0
370	15.151515151515152	4.545454545454546	1.0101010101010102
371	18.181818181818183	4.545454545454546	2.525252525252525
372	19.19191919191919	3.0303030303030303	2.0202020202020203
373	17.17171717171717	3.0303030303030303	0.0
374	15.151515151515152	3.0303030303030303	0.5050505050505051
375	19.19191919191919	4.545454545454546	0.5050505050505051
376	21.21212121212121	3.0303030303030303	0.5050505050505051
377	17.17171717171717	1.5151515151515151	0.5050505050505051
378	19.19191919191919	3.0303030303030303	2.0202020202020203
379	17.17171717171717	1.5151515151515151	0.5050505050505051
380	15.151515151515152	4.545454545454546	2.0202020202020203
381	22.22222222222222	3.0303030303030303	0.5050505050505051
382	23.232323232323232	3.0303030303030303	0.5050505050505051
383	17.17171717171717	1.5151515151515151	1.5151515151515151
384	18.181818181818183	3.0303030303030303	1.5151515151515151
385	24.242424242424242	6.0606060606060606	1.0101010101010102
386	23.232323232323232	0.0	0.0
387	20.2020202020202	4.545454545454546	1.0101010101010102
388	27.27272727272727	3.0303030303030303	1.5151515151515151
389	23.232323232323232	4.545454545454546	0.5050505050505051
390	21.21212121212121	6.0606060606060606	0.0
391	21.21212121212121	7.575757575757576	0.0
392	22.22222222222222	4.545454545454546	1.5151515151515151
393	21.21212121212121	6.0606060606060606	1.0101010101010102
394	20.2020202020202	3.0303030303030303	1.0101010101010102
395	21.21212121212121	1.5151515151515151	1.0101010101010102
396	20.2020202020202	4.545454545454546	0.5050505050505051
397	23.232323232323232	6.0606060606060606	1.5151515151515151
398	26.262626262626267	6.0606060606060606	1.0101010101010102
399	25.252525252525253	4.545454545454546	0.5050505050505051
400	22.22222222222222	1.5151515151515151	0.5050505050505051
401	19.19191919191919	4.545454545454546	0.5050505050505051
402	24.242424242424242	4.545454545454546	1.0101010101010102
403	19.19191919191919	6.0606060606060606	0.5050505050505051
404	14.14141414141414	4.545454545454546	0.0
405	18.181818181818183	1.5151515151515151	0.5050505050505051
406	19.19191919191919	1.5151515151515151	1.0101010101010102
407	14.14141414141414	3.0303030303030303	0.0
408	21.21212121212121	3.0303030303030303	0.5050505050505051
409	19.19191919191919	3.0303030303030303	0.5050505050505051
410	20.2020202020202	4.545454545454546	0.5050505050505051
411	20.2020202020202	6.0606060606060606	0.0
412	23.232323232323232	3.0303030303030303	0.5050505050505051
413	22.22222222222222	3.0303030303030303	0.0
414	19.19191919191919	1.5151515151515151	0.5050505050505051
415	20.2020202020202	0.0	1.0101010101010102
416	21.21212121212121	1.5151515151515151	1.0101010101010102
417	21.21212121212121	1.5151515151515151	0.5050505050505051
418	23.232323232323232	1.5151515151515151	0.5050505050505051
419	22.22222222222222	0.0	0.0
420	21.21212121212121	0.0	0.0
421	19.19191919191919	0.0	0.0
422	21.21212121212121	1.5151515151515151	0.5050505050505051
423	16.161616161616163	3.0303030303030303	0.0
424	19.19191919191919	4.545454545454546	0.0
425	19.19191919191919	4.545454545454546	1.0101010101010102
426	19.19191919191919	1.5151515151515151	1.0101010101010102
427	20.2020202020202	3.0303030303030303	1.0101010101010102
428	19.19191919191919	1.5151515151515151	0.0
429	15.151515151515152	3.0303030303030303	0.0
430	17.17171717171717	3.0303030303030303	0.5050505050505051
431	22.22222222222222	6.0606060606060606	0.5050505050505051
432	19.19191919191919	3.0303030303030303	1.0101010101010102
433	15.151515151515152	3.0303030303030303	0.5050505050505051
434	20.2020202020202	3.0303030303030303	1.0101010101010102
435	18.181818181818183	1.5151515151515151	0.0
436	18.181818181818183	0.0	0.5050505050505051
437	19.19191919191919	1.5151515151515151	0.5050505050505051
438	19.19191919191919	3.0303030303030303	1.0101010101010102
439	18.181818181818183	4.545454545454546	0.0
440	13.131313131313133	4.545454545454546	0.5050505050505051
441	14.14141414141414	3.0303030303030303	0.0
442	18.181818181818183	4.545454545454546	0.5050505050505051
443	13.131313131313133	4.545454545454546	0.5050505050505051
444	17.17171717171717	3.0303030303030303	1.0101010101010102
445	14.14141414141414	3.0303030303030303	0.5050505050505051
446	19.19191919191919	6.0606060606060606	1.5151515151515151
447	17.17171717171717	4.545454545454546	1.5151515151515151
448	16.161616161616163	4.545454545454546	0.0
449	16.161616161616163	7.575757575757576	0.5050505050505051
450	14.14141414141414	4.545454545454546	0.5050505050505051
451	19.19191919191919	3.0303030303030303	0.0
452	17.17171717171717	6.0606060606060606	0.5050505050505051
453	13.131313131313133	6.0606060606060606	1.0101010101010102
454	14.14141414141414	4.545454545454546	1.0101010101010102
455	21.21212121212121	1.5151515151515151	0.0
456	16.161616161616163	0.0	0.5050505050505051
457	21.21212121212121	1.5151515151515151	0.5050505050505051
458	23.232323232323232	3.0303030303030303	1.5151515151515151
459	21.21212121212121	3.0303030303030303	0.5050505050505051
460	16.161616161616163	3.0303030303030303	2.0202020202020203
461	17.17171717171717	6.0606060606060606	0.5050505050505051
462	18.181818181818183	4.545454545454546	1.0101010101010102
463	11.11111111111111	1.5151515151515151	0.0
464	17.17171717171717	1.5151515151515151	0.5050505050505051
465	20.2020202020202	1.5151515151515151	0.0
466	16.161616161616163	1.5151515151515151	0.0
467	14.14141414141414	1.5151515151515151	0.5050505050505051
468	21.21212121212121	0.0	1.0101010101010102
469	18.181818181818183	0.0	0.0
470	18.181818181818183	0.0	0.5050505050505051
471	26.262626262626267	1.5151515151515151	0.5050505050505051
472	24.242424242424242	0.0	0.0
473	22.22222222222222	0.0	0.5050505050505051
474	20.2020202020202	0.0	1.5151515151515151
475	18.181818181818183	0.0	0.5050505050505051
476	18.181818181818183	6.0606060606060606	0.5050505050505051
477	19.19191919191919	6.0606060606060606	0.0
478	22.22222222222222	4.545454545454546	0.0
479	16.161616161616163	3.0303030303030303	1.0101010101010102
480	18.181818181818183	4.545454545454546	0.5050505050505051
481	19.19191919191919	3.0303030303030303	1.0101010101010102
482	20.2020202020202	3.0303030303030303	0.0
483	17.17171717171717	3.0303030303030303	0.5050505050505051
484	18.181818181818183	3.0303030303030303	0.5050505050505051
485	17.17171717171717	1.5151515151515151	0.5050505050505051
486	22.22222222222222	1.5151515151515151	0.5050505050505051
487	22.22222222222222	0.0	1.0101010101010102
488	22.22222222222222	3.0303030303030303	0.5050505050505051
489	17.17171717171717	3.0303030303030303	1.0101010101010102
490	16.161616161616163	4.545454545454546	1.0101010101010102
491	23.232323232323232	4.545454545454546	1.0101010101010102
492	20.2020202020202	4.545454545454546	0.5050505050505051
493	21.21212121212121	3.0303030303030303	0.0
494	18.181818181818183	1.5151515151515151	0.5050505050505051
495	19.19191919191919	4.545454545454546	0.0
496	18.181818181818183	4.545454545454546	0.0
497	17.17171717171717	1.5151515151515151	0.0
498	20.2020202020202	1.5151515151515151	1.0101010101010102
499	20.2020202020202	1.5151515151515151	0.5050505050505051
500	20.2020202020202	3.0303030303030303	0.0
501	19.19191919191919	4.545454545454546	0.0
502	19.19191919191919	1.5151515151515151	0.5050505050505051
503	20.2020202020202	0.0	0.5050505050505051
504	18.181818181818183	0.0	0.5050505050505051
505	21.21212121212121	3.0303030303030303	0.0
506	21.21212121212121	1.5151515151515151	0.0
507	26.262626262626267	1.5151515151515151	0.5050505050505051
508	17.17171717171717	3.0303030303030303	0.5050505050505051
509	19.19191919191919	1.5151515151515151	0.5050505050505051
510	20.2020202020202	3.0303030303030303	0.0
511	23.232323232323232	4.545454545454546	0.5050505050505051
512	23.232323232323232	4.545454545454546	0.5050505050505051
513	24.242424242424242	3.0303030303030303	0.5050505050505051
514	20.2020202020202	3.0303030303030303	0.5050505050505051
515	22.22222222222222	3.0303030303030303	1.0101010101010102
516	19.19191919191919	4.545454545454546	0.5050505050505051
517	18.181818181818183	1.5151515151515151	0.5050505050505051
518	21.21212121212121	3.0303030303030303	0.5050505050505051
519	19.19191919191919	4.545454545454546	0.5050505050505051
520	22.22222222222222	1.5151515151515151	0.0
521	22.22222222222222	1.5151515151515151	0.5050505050505051
522	20.2020202020202	6.0606060606060606	0.0
523	21.21212121212121	4.545454545454546	1.0101010101010102
524	20.2020202020202	4.545454545454546	0.5050505050505051
525	19.19191919191919	1.5151515151515151	1.0101010101010102
526	20.2020202020202	3.0303030303030303	1.5151515151515151
527	18.181818181818183	4.545454545454546	0.5050505050505051
528	17.17171717171717	4.545454545454546	0.0
529	19.19191919191919	6.0606060606060606	0.0
530	22.22222222222222	4.545454545454546	0.5050505050505051
531	22.22222222222222	3.0303030303030303	0.5050505050505051
532	23.232323232323232	0.0	1.0101010101010102
533	20.2020202020202	1.5151515151515151	0.0
534	17.17171717171717	1.5151515151515151	0.0
535	17.17171717171717	3.0303030303030303	0.5050505050505051
536	16.161616161616163	1.5151515151515151	0.0
537	19.19191919191919	1.5151515151515151	0.0
538	20.2020202020202	1.5151515151515151	0.0
539	21.21212121212121	4.545454545454546	0.0
540	20.2020202020202	4.545454545454546	0.0
541	21.21212121212121	4.545454545454546	0.0
542	21.21212121212121	3.0303030303030303	0.0
543	22.22222222222222	1.5151515151515151	0.0
544	17.17171717171717	1.5151515151515151	0.0
545	18.181818181818183	3.0303030303030303	0.0
546	19.19191919191919	1.5151515151515151	0.5050505050505051
547	19.19191919191919	1.5151515151515151	0.0
548	19.19191919191919	3.0303030303030303	0.5050505050505051
549	20.2020202020202	3.0303030303030303	1.0101010101010102
550	25.252525252525253	3.0303030303030303	0.5050505050505051
551	27.27272727272727	3.0303030303030303	0.5050505050505051
552	20.2020202020202	4.545454545454546	1.0101010101010102
553	24.242424242424242	3.0303030303030303	0.0
554	23.232323232323232	3.0303030303030303	0.0
555	21.21212121212121	3.0303030303030303	1.0101010101010102
556	24.242424242424242	3.0303030303030303	0.0
557	28.28282828282828	3.0303030303030303	0.0
558	27.27272727272727	3.0303030303030303	0.5050505050505051
559	25.252525252525253	4.545454545454546	0.5050505050505051
560	25.252525252525253	4.545454545454546	0.5050505050505051
561	22.22222222222222	9.090909090909092	0.0
562	26.262626262626267	6.0606060606060606	0.5050505050505051
563	28.28282828282828	7.575757575757576	1.0101010101010102
564	23.232323232323232	3.0303030303030303	1.5151515151515151
565	24.242424242424242	4.545454545454546	0.5050505050505051
566	26.262626262626267	3.0303030303030303	1.5151515151515151
567	25.252525252525253	4.545454545454546	1.0101010101010102
568	21.21212121212121	4.545454545454546	0.5050505050505051
569	24.242424242424242	6.0606060606060606	0.0
570	29.292929292929294	7.575757575757576	0.0
571	29.292929292929294	4.545454545454546	0.0
572	25.252525252525253	4.545454545454546	0.5050505050505051
573	28.28282828282828	3.0303030303030303	0.0
574	28.28282828282828	1.5151515151515151	0.0
575	27.27272727272727	4.545454545454546	0.0
576	24.242424242424242	4.545454545454546	1.0101010101010102
577	24.242424242424242	6.0606060606060606	0.0
578	21.21212121212121	1.5151515151515151	0.5050505050505051
579	22.22222222222222	0.0	1.0101010101010102
580	27.27272727272727	0.0	1.5151515151515151
581	26.262626262626267	3.0303030303030303	1.5151515151515151
582	23.232323232323232	1.5151515151515151	0.0
583	22.22222222222222	3.0303030303030303	1.0101010101010102
584	23.232323232323232	1.5151515151515151	0.0
585	22.22222222222222	3.0303030303030303	0.0
586	24.242424242424242	3.0303030303030303	0.0
587	27.27272727272727	1.5151515151515151	0.0
588	23.232323232323232	0.0	0.0
589	26.262626262626267	1.5151515151515151	0.5050505050505051
590	26.262626262626267	1.5151515151515151	0.0
591	29.292929292929294	1.5151515151515151	0.5050505050505051
592	23.232323232323232	0.0	0.0
593	26.262626262626267	4.545454545454546	0.0
594	20.2020202020202	3.0303030303030303	0.5050505050505051
595	20.2020202020202	3.0303030303030303	0.0
596	26.262626262626267	4.545454545454546	0.5050505050505051
597	26.262626262626267	3.0303030303030303	0.5050505050505051
598	26.262626262626267	3.0303030303030303	0.0
599	26.262626262626267	3.0303030303030303	0.0
