# Supplementary material for: Full-cycle device-scale simulations of memory materials with a tailored atomic-cluster-expansion potential
Source: Nat Commun. 2025 Sep 30;16:8688. doi: 10.1038/s41467-025-63732-4 (PMC12484596; doi:10.1038/s41467-025-63732-4)
Supplement: Supplementary file 4 — Source Data [file 41467_2025_63732_MOESM4_ESM.zip › Figure S7/Figure S7c - tetrahedral Ge/tetra_fraction_ace_8211_300K.csv]

	Ge	Sb	Te
0	25.694444444444443	2.7777777777777777	1.0101010101010102
1	27.77777777777778	2.7777777777777777	0.5050505050505051
2	26.38888888888889	5.555555555555555	1.5151515151515151
3	22.916666666666664	11.11111111111111	1.0101010101010102
4	25.0	11.11111111111111	1.0101010101010102
5	23.61111111111111	8.333333333333332	1.0101010101010102
6	20.833333333333336	11.11111111111111	0.5050505050505051
7	23.61111111111111	5.555555555555555	0.5050505050505051
8	21.52777777777778	5.555555555555555	1.0101010101010102
9	27.083333333333332	5.555555555555555	1.0101010101010102
10	23.61111111111111	5.555555555555555	1.5151515151515151
11	24.305555555555554	5.555555555555555	1.0101010101010102
12	24.305555555555554	8.333333333333332	1.0101010101010102
13	22.22222222222222	8.333333333333332	0.0
14	22.916666666666664	2.7777777777777777	0.5050505050505051
15	23.61111111111111	2.7777777777777777	0.0
16	22.916666666666664	8.333333333333332	0.0
17	24.305555555555554	5.555555555555555	1.0101010101010102
18	20.833333333333336	8.333333333333332	1.0101010101010102
19	20.833333333333336	2.7777777777777777	0.5050505050505051
20	18.055555555555554	5.555555555555555	0.0
21	22.916666666666664	8.333333333333332	0.5050505050505051
22	18.055555555555554	5.555555555555555	0.5050505050505051
23	20.13888888888889	11.11111111111111	0.0
24	23.61111111111111	2.7777777777777777	1.0101010101010102
25	23.61111111111111	5.555555555555555	0.0
26	24.305555555555554	2.7777777777777777	0.5050505050505051
27	25.0	8.333333333333332	1.5151515151515151
28	29.166666666666668	11.11111111111111	2.0202020202020203
29	26.38888888888889	8.333333333333332	1.5151515151515151
30	25.694444444444443	5.555555555555555	0.5050505050505051
31	23.61111111111111	5.555555555555555	0.0
32	26.38888888888889	8.333333333333332	0.0
33	25.0	5.555555555555555	0.0
34	26.38888888888889	2.7777777777777777	0.5050505050505051
35	24.305555555555554	2.7777777777777777	1.0101010101010102
36	24.305555555555554	2.7777777777777777	1.0101010101010102
37	26.38888888888889	2.7777777777777777	0.5050505050505051
38	27.77777777777778	2.7777777777777777	0.5050505050505051
39	29.86111111111111	5.555555555555555	1.0101010101010102
40	30.555555555555557	5.555555555555555	0.0
41	29.166666666666668	2.7777777777777777	1.0101010101010102
42	27.77777777777778	0.0	0.5050505050505051
43	29.166666666666668	2.7777777777777777	0.5050505050505051
44	27.083333333333332	0.0	0.5050505050505051
45	29.86111111111111	2.7777777777777777	0.5050505050505051
46	28.47222222222222	0.0	0.0
47	24.305555555555554	2.7777777777777777	1.0101010101010102
48	27.083333333333332	5.555555555555555	0.5050505050505051
49	28.47222222222222	5.555555555555555	0.5050505050505051
50	28.47222222222222	0.0	1.0101010101010102
51	25.694444444444443	2.7777777777777777	0.0
52	30.555555555555557	5.555555555555555	0.0
53	28.47222222222222	2.7777777777777777	0.0
54	28.47222222222222	0.0	0.5050505050505051
55	27.77777777777778	2.7777777777777777	0.5050505050505051
56	30.555555555555557	2.7777777777777777	1.0101010101010102
57	28.47222222222222	5.555555555555555	0.5050505050505051
58	28.47222222222222	5.555555555555555	1.0101010101010102
59	26.38888888888889	0.0	0.5050505050505051
60	25.0	2.7777777777777777	0.0
61	27.77777777777778	0.0	1.0101010101010102
62	27.083333333333332	8.333333333333332	0.0
63	29.166666666666668	5.555555555555555	0.5050505050505051
64	28.47222222222222	2.7777777777777777	1.0101010101010102
65	28.47222222222222	5.555555555555555	1.0101010101010102
66	29.166666666666668	2.7777777777777777	1.0101010101010102
67	27.083333333333332	0.0	1.0101010101010102
68	28.47222222222222	0.0	1.0101010101010102
69	28.47222222222222	0.0	1.0101010101010102
70	31.25	2.7777777777777777	0.5050505050505051
71	32.63888888888889	0.0	1.0101010101010102
72	34.72222222222222	0.0	0.5050505050505051
73	32.63888888888889	0.0	0.5050505050505051
74	29.166666666666668	2.7777777777777777	0.0
75	28.47222222222222	2.7777777777777777	0.0
76	31.25	2.7777777777777777	0.5050505050505051
77	29.166666666666668	5.555555555555555	1.0101010101010102
78	29.86111111111111	2.7777777777777777	0.5050505050505051
79	27.77777777777778	5.555555555555555	1.0101010101010102
80	28.47222222222222	0.0	0.5050505050505051
81	31.25	0.0	1.5151515151515151
82	32.63888888888889	0.0	0.0
83	31.25	0.0	0.5050505050505051
84	25.694444444444443	0.0	0.5050505050505051
85	29.86111111111111	2.7777777777777777	1.0101010101010102
86	27.083333333333332	2.7777777777777777	0.0
87	28.47222222222222	2.7777777777777777	0.5050505050505051
88	27.77777777777778	0.0	1.0101010101010102
89	26.38888888888889	0.0	1.0101010101010102
90	28.47222222222222	0.0	0.5050505050505051
91	28.47222222222222	0.0	0.5050505050505051
92	27.083333333333332	2.7777777777777777	1.5151515151515151
93	28.47222222222222	0.0	0.5050505050505051
94	31.25	5.555555555555555	1.5151515151515151
95	27.083333333333332	5.555555555555555	1.0101010101010102
96	24.305555555555554	5.555555555555555	1.0101010101010102
97	28.47222222222222	5.555555555555555	0.5050505050505051
98	29.86111111111111	5.555555555555555	0.5050505050505051
99	29.86111111111111	0.0	0.5050505050505051
100	28.47222222222222	2.7777777777777777	1.5151515151515151
101	24.305555555555554	0.0	0.0
102	28.47222222222222	0.0	1.0101010101010102
103	24.305555555555554	0.0	1.5151515151515151
104	29.86111111111111	0.0	1.5151515151515151
105	29.86111111111111	0.0	1.0101010101010102
106	29.86111111111111	2.7777777777777777	2.0202020202020203
107	28.47222222222222	0.0	1.5151515151515151
108	30.555555555555557	0.0	2.0202020202020203
109	28.47222222222222	0.0	1.0101010101010102
110	29.166666666666668	0.0	1.0101010101010102
111	28.47222222222222	5.555555555555555	1.0101010101010102
112	25.694444444444443	2.7777777777777777	0.5050505050505051
113	31.25	5.555555555555555	1.5151515151515151
114	28.47222222222222	0.0	0.0
115	27.77777777777778	0.0	0.0
116	29.86111111111111	0.0	0.5050505050505051
117	29.166666666666668	2.7777777777777777	0.5050505050505051
118	27.083333333333332	2.7777777777777777	0.0
119	31.25	0.0	0.0
120	29.166666666666668	2.7777777777777777	0.5050505050505051
121	28.47222222222222	2.7777777777777777	0.0
122	31.25	0.0	0.0
123	29.166666666666668	2.7777777777777777	0.0
124	27.083333333333332	2.7777777777777777	0.0
125	30.555555555555557	0.0	0.0
126	36.11111111111111	0.0	1.0101010101010102
127	32.63888888888889	2.7777777777777777	0.0
128	34.02777777777778	0.0	1.0101010101010102
129	29.86111111111111	2.7777777777777777	0.5050505050505051
130	27.77777777777778	5.555555555555555	1.0101010101010102
131	30.555555555555557	2.7777777777777777	1.0101010101010102
132	31.25	5.555555555555555	0.5050505050505051
133	29.86111111111111	2.7777777777777777	2.0202020202020203
134	31.944444444444443	2.7777777777777777	1.0101010101010102
135	30.555555555555557	2.7777777777777777	0.5050505050505051
136	31.25	8.333333333333332	1.0101010101010102
137	30.555555555555557	2.7777777777777777	0.5050505050505051
138	32.63888888888889	2.7777777777777777	1.0101010101010102
139	30.555555555555557	0.0	0.0
140	29.86111111111111	0.0	0.5050505050505051
141	31.944444444444443	0.0	1.0101010101010102
142	32.63888888888889	2.7777777777777777	0.0
143	30.555555555555557	2.7777777777777777	0.5050505050505051
144	30.555555555555557	2.7777777777777777	0.0
145	30.555555555555557	0.0	0.0
146	32.63888888888889	0.0	0.5050505050505051
147	29.86111111111111	0.0	2.525252525252525
148	32.63888888888889	0.0	0.5050505050505051
149	30.555555555555557	0.0	1.5151515151515151
150	31.25	0.0	1.5151515151515151
151	28.47222222222222	0.0	1.0101010101010102
152	28.47222222222222	0.0	1.5151515151515151
153	27.083333333333332	2.7777777777777777	0.5050505050505051
154	27.083333333333332	2.7777777777777777	1.0101010101010102
155	31.25	2.7777777777777777	0.5050505050505051
156	33.33333333333333	5.555555555555555	0.5050505050505051
157	30.555555555555557	2.7777777777777777	0.0
158	34.02777777777778	2.7777777777777777	2.0202020202020203
159	31.25	2.7777777777777777	0.5050505050505051
160	27.77777777777778	0.0	2.0202020202020203
161	29.166666666666668	2.7777777777777777	1.5151515151515151
162	27.77777777777778	2.7777777777777777	1.5151515151515151
163	30.555555555555557	0.0	2.0202020202020203
164	28.47222222222222	0.0	2.0202020202020203
165	29.166666666666668	2.7777777777777777	0.5050505050505051
166	28.47222222222222	2.7777777777777777	1.0101010101010102
167	25.0	2.7777777777777777	1.0101010101010102
168	27.77777777777778	8.333333333333332	1.0101010101010102
169	28.47222222222222	2.7777777777777777	2.0202020202020203
170	31.25	2.7777777777777777	1.5151515151515151
171	30.555555555555557	2.7777777777777777	2.0202020202020203
172	25.0	2.7777777777777777	0.5050505050505051
173	24.305555555555554	2.7777777777777777	1.0101010101010102
174	28.47222222222222	0.0	1.5151515151515151
175	29.166666666666668	5.555555555555555	1.0101010101010102
176	28.47222222222222	2.7777777777777777	1.0101010101010102
177	25.694444444444443	0.0	1.5151515151515151
178	25.694444444444443	2.7777777777777777	1.5151515151515151
179	29.86111111111111	2.7777777777777777	1.0101010101010102
180	27.77777777777778	2.7777777777777777	1.0101010101010102
181	29.86111111111111	2.7777777777777777	2.0202020202020203
182	28.47222222222222	5.555555555555555	1.5151515151515151
183	28.47222222222222	2.7777777777777777	1.0101010101010102
184	27.77777777777778	2.7777777777777777	1.5151515151515151
185	29.166666666666668	2.7777777777777777	1.0101010101010102
186	29.166666666666668	2.7777777777777777	1.5151515151515151
187	25.694444444444443	5.555555555555555	1.5151515151515151
188	27.77777777777778	2.7777777777777777	1.0101010101010102
189	23.61111111111111	5.555555555555555	1.0101010101010102
190	25.694444444444443	5.555555555555555	0.0
191	22.916666666666664	5.555555555555555	0.5050505050505051
192	27.77777777777778	8.333333333333332	0.5050505050505051
193	29.166666666666668	2.7777777777777777	0.0
194	28.47222222222222	5.555555555555555	0.5050505050505051
195	27.083333333333332	5.555555555555555	0.0
196	29.86111111111111	8.333333333333332	0.0
197	29.166666666666668	2.7777777777777777	0.5050505050505051
198	30.555555555555557	5.555555555555555	2.0202020202020203
199	28.47222222222222	2.7777777777777777	0.5050505050505051
200	20.13888888888889	11.11111111111111	1.0101010101010102
201	22.22222222222222	8.333333333333332	0.5050505050505051
202	22.916666666666664	5.555555555555555	1.0101010101010102
203	20.833333333333336	2.7777777777777777	1.0101010101010102
204	22.916666666666664	8.333333333333332	0.0
205	20.833333333333336	5.555555555555555	0.5050505050505051
206	22.916666666666664	5.555555555555555	0.0
207	20.13888888888889	8.333333333333332	0.0
208	20.13888888888889	8.333333333333332	0.0
209	18.055555555555554	5.555555555555555	0.5050505050505051
210	20.13888888888889	5.555555555555555	0.5050505050505051
211	22.22222222222222	2.7777777777777777	0.5050505050505051
212	21.52777777777778	8.333333333333332	0.5050505050505051
213	18.75	8.333333333333332	1.0101010101010102
214	20.833333333333336	5.555555555555555	0.5050505050505051
215	22.916666666666664	5.555555555555555	1.0101010101010102
216	22.916666666666664	2.7777777777777777	1.5151515151515151
217	20.13888888888889	8.333333333333332	1.0101010101010102
218	17.36111111111111	8.333333333333332	1.5151515151515151
219	15.972222222222221	8.333333333333332	1.0101010101010102
220	20.13888888888889	11.11111111111111	0.5050505050505051
221	18.055555555555554	11.11111111111111	0.5050505050505051
222	19.444444444444446	11.11111111111111	0.5050505050505051
223	25.0	2.7777777777777777	1.5151515151515151
224	21.52777777777778	2.7777777777777777	1.5151515151515151
225	20.13888888888889	5.555555555555555	1.5151515151515151
226	21.52777777777778	2.7777777777777777	1.0101010101010102
227	18.75	0.0	1.0101010101010102
228	15.972222222222221	2.7777777777777777	1.5151515151515151
229	20.833333333333336	2.7777777777777777	1.0101010101010102
230	21.52777777777778	2.7777777777777777	2.0202020202020203
231	20.833333333333336	2.7777777777777777	1.5151515151515151
232	16.666666666666664	2.7777777777777777	1.0101010101010102
233	16.666666666666664	5.555555555555555	1.0101010101010102
234	15.972222222222221	2.7777777777777777	0.0
235	19.444444444444446	2.7777777777777777	1.0101010101010102
236	17.36111111111111	8.333333333333332	0.0
237	18.055555555555554	8.333333333333332	1.0101010101010102
238	18.055555555555554	11.11111111111111	0.5050505050505051
239	19.444444444444446	13.88888888888889	0.5050505050505051
240	20.13888888888889	11.11111111111111	0.5050505050505051
241	19.444444444444446	8.333333333333332	0.5050505050505051
242	21.52777777777778	11.11111111111111	2.0202020202020203
243	18.055555555555554	11.11111111111111	1.0101010101010102
244	19.444444444444446	5.555555555555555	1.5151515151515151
245	20.13888888888889	5.555555555555555	1.5151515151515151
246	18.055555555555554	5.555555555555555	0.5050505050505051
247	17.36111111111111	5.555555555555555	1.0101010101010102
248	17.36111111111111	2.7777777777777777	2.0202020202020203
249	15.972222222222221	5.555555555555555	1.5151515151515151
250	14.583333333333334	5.555555555555555	0.5050505050505051
251	15.972222222222221	8.333333333333332	0.5050505050505051
252	17.36111111111111	11.11111111111111	1.0101010101010102
253	18.75	11.11111111111111	1.5151515151515151
254	17.36111111111111	13.88888888888889	1.0101010101010102
255	22.916666666666664	11.11111111111111	0.0
256	18.055555555555554	13.88888888888889	1.0101010101010102
257	18.055555555555554	5.555555555555555	1.0101010101010102
258	17.36111111111111	8.333333333333332	1.0101010101010102
259	16.666666666666664	8.333333333333332	1.0101010101010102
260	20.13888888888889	8.333333333333332	0.0
261	19.444444444444446	5.555555555555555	0.0
262	18.75	8.333333333333332	1.0101010101010102
263	18.75	8.333333333333332	0.5050505050505051
264	18.75	11.11111111111111	1.0101010101010102
265	18.055555555555554	11.11111111111111	0.5050505050505051
266	16.666666666666664	5.555555555555555	0.5050505050505051
267	17.36111111111111	5.555555555555555	0.5050505050505051
268	18.75	5.555555555555555	0.5050505050505051
269	19.444444444444446	5.555555555555555	1.0101010101010102
270	15.972222222222221	8.333333333333332	1.0101010101010102
271	18.055555555555554	2.7777777777777777	1.0101010101010102
272	21.52777777777778	5.555555555555555	0.5050505050505051
273	22.22222222222222	5.555555555555555	1.0101010101010102
274	18.75	8.333333333333332	1.5151515151515151
275	19.444444444444446	11.11111111111111	1.0101010101010102
276	19.444444444444446	8.333333333333332	0.5050505050505051
277	18.055555555555554	0.0	0.5050505050505051
278	18.055555555555554	2.7777777777777777	1.0101010101010102
279	18.055555555555554	2.7777777777777777	1.0101010101010102
280	17.36111111111111	5.555555555555555	0.5050505050505051
281	20.13888888888889	8.333333333333332	0.5050505050505051
282	18.055555555555554	5.555555555555555	1.0101010101010102
283	22.22222222222222	2.7777777777777777	1.0101010101010102
284	22.22222222222222	5.555555555555555	0.5050505050505051
285	18.055555555555554	8.333333333333332	0.0
286	19.444444444444446	5.555555555555555	0.0
287	19.444444444444446	5.555555555555555	1.0101010101010102
288	20.833333333333336	8.333333333333332	0.0
289	18.055555555555554	8.333333333333332	0.0
290	19.444444444444446	5.555555555555555	0.0
291	22.916666666666664	11.11111111111111	1.0101010101010102
292	20.13888888888889	11.11111111111111	0.5050505050505051
293	20.13888888888889	8.333333333333332	1.0101010101010102
294	18.055555555555554	2.7777777777777777	1.0101010101010102
295	20.13888888888889	11.11111111111111	1.5151515151515151
296	20.13888888888889	11.11111111111111	0.5050505050505051
297	18.75	11.11111111111111	0.5050505050505051
298	18.055555555555554	8.333333333333332	0.5050505050505051
299	18.75	13.88888888888889	0.5050505050505051
300	20.13888888888889	13.88888888888889	1.0101010101010102
301	20.833333333333336	13.88888888888889	0.5050505050505051
302	21.52777777777778	8.333333333333332	1.0101010101010102
303	22.22222222222222	8.333333333333332	2.0202020202020203
304	21.52777777777778	8.333333333333332	1.5151515151515151
305	22.22222222222222	5.555555555555555	1.0101010101010102
306	18.75	5.555555555555555	1.0101010101010102
307	18.75	11.11111111111111	1.5151515151515151
308	20.13888888888889	8.333333333333332	0.5050505050505051
309	16.666666666666664	11.11111111111111	0.5050505050505051
310	20.833333333333336	8.333333333333332	0.5050505050505051
311	20.833333333333336	8.333333333333332	0.5050505050505051
312	20.833333333333336	5.555555555555555	0.5050505050505051
313	21.52777777777778	11.11111111111111	0.5050505050505051
314	19.444444444444446	8.333333333333332	0.5050505050505051
315	19.444444444444446	0.0	1.5151515151515151
316	20.833333333333336	5.555555555555555	1.0101010101010102
317	22.916666666666664	8.333333333333332	0.5050505050505051
318	24.305555555555554	5.555555555555555	0.0
319	22.916666666666664	2.7777777777777777	0.5050505050505051
320	23.61111111111111	2.7777777777777777	1.0101010101010102
321	25.694444444444443	5.555555555555555	0.5050505050505051
322	21.52777777777778	5.555555555555555	1.0101010101010102
323	23.61111111111111	2.7777777777777777	0.5050505050505051
324	22.22222222222222	2.7777777777777777	0.5050505050505051
325	22.916666666666664	2.7777777777777777	1.0101010101010102
326	25.0	5.555555555555555	1.0101010101010102
327	25.694444444444443	8.333333333333332	1.5151515151515151
328	20.833333333333336	2.7777777777777777	1.0101010101010102
329	22.916666666666664	2.7777777777777777	0.5050505050505051
330	25.0	2.7777777777777777	0.0
331	21.52777777777778	8.333333333333332	0.5050505050505051
332	24.305555555555554	5.555555555555555	0.5050505050505051
333	21.52777777777778	2.7777777777777777	0.5050505050505051
334	21.52777777777778	8.333333333333332	1.0101010101010102
335	21.52777777777778	8.333333333333332	0.0
336	22.916666666666664	5.555555555555555	1.5151515151515151
337	22.22222222222222	5.555555555555555	0.5050505050505051
338	22.22222222222222	2.7777777777777777	1.0101010101010102
339	21.52777777777778	5.555555555555555	0.5050505050505051
340	21.52777777777778	8.333333333333332	0.5050505050505051
341	22.22222222222222	5.555555555555555	1.0101010101010102
342	23.61111111111111	2.7777777777777777	1.0101010101010102
343	22.22222222222222	8.333333333333332	0.5050505050505051
344	23.61111111111111	5.555555555555555	1.0101010101010102
345	17.36111111111111	5.555555555555555	0.5050505050505051
346	19.444444444444446	2.7777777777777777	0.5050505050505051
347	15.277777777777779	5.555555555555555	1.0101010101010102
348	21.52777777777778	5.555555555555555	1.5151515151515151
349	20.13888888888889	2.7777777777777777	1.0101010101010102
350	18.75	8.333333333333332	0.5050505050505051
351	16.666666666666664	11.11111111111111	0.5050505050505051
352	18.75	5.555555555555555	0.0
353	17.36111111111111	5.555555555555555	0.0
354	22.22222222222222	5.555555555555555	1.0101010101010102
355	20.833333333333336	5.555555555555555	0.0
356	19.444444444444446	8.333333333333332	0.5050505050505051
357	18.75	2.7777777777777777	1.0101010101010102
358	20.13888888888889	5.555555555555555	0.5050505050505051
359	18.055555555555554	2.7777777777777777	0.0
360	20.833333333333336	5.555555555555555	1.0101010101010102
361	22.916666666666664	2.7777777777777777	1.0101010101010102
362	18.75	5.555555555555555	0.0
363	16.666666666666664	8.333333333333332	0.0
364	20.13888888888889	8.333333333333332	0.0
365	15.972222222222221	2.7777777777777777	0.0
366	18.75	5.555555555555555	0.0
367	18.75	2.7777777777777777	0.5050505050505051
368	21.52777777777778	5.555555555555555	1.0101010101010102
369	18.055555555555554	2.7777777777777777	1.0101010101010102
370	19.444444444444446	2.7777777777777777	0.0
371	19.444444444444446	2.7777777777777777	0.5050505050505051
372	21.52777777777778	5.555555555555555	0.5050505050505051
373	16.666666666666664	2.7777777777777777	0.0
374	18.055555555555554	2.7777777777777777	0.5050505050505051
375	16.666666666666664	2.7777777777777777	0.5050505050505051
376	16.666666666666664	5.555555555555555	0.5050505050505051
377	18.055555555555554	5.555555555555555	0.0
378	19.444444444444446	2.7777777777777777	0.5050505050505051
379	18.75	5.555555555555555	0.5050505050505051
380	18.75	5.555555555555555	0.0
381	19.444444444444446	5.555555555555555	0.0
382	16.666666666666664	2.7777777777777777	0.0
383	18.75	2.7777777777777777	1.5151515151515151
384	15.277777777777779	2.7777777777777777	0.5050505050505051
385	14.583333333333334	2.7777777777777777	1.0101010101010102
386	15.277777777777779	2.7777777777777777	1.0101010101010102
387	15.277777777777779	2.7777777777777777	1.0101010101010102
388	16.666666666666664	8.333333333333332	1.0101010101010102
389	16.666666666666664	8.333333333333332	1.5151515151515151
390	20.13888888888889	5.555555555555555	1.0101010101010102
391	18.055555555555554	2.7777777777777777	0.5050505050505051
392	15.972222222222221	5.555555555555555	0.5050505050505051
393	24.305555555555554	8.333333333333332	0.5050505050505051
394	20.13888888888889	8.333333333333332	0.0
395	14.583333333333334	2.7777777777777777	0.5050505050505051
396	18.75	2.7777777777777777	0.5050505050505051
397	18.055555555555554	2.7777777777777777	0.5050505050505051
398	17.36111111111111	2.7777777777777777	0.5050505050505051
399	15.972222222222221	8.333333333333332	0.0
400	27.083333333333332	2.7777777777777777	1.5151515151515151
401	23.61111111111111	2.7777777777777777	1.0101010101010102
402	23.61111111111111	5.555555555555555	1.0101010101010102
403	19.444444444444446	2.7777777777777777	0.5050505050505051
404	25.694444444444443	2.7777777777777777	0.5050505050505051
405	26.38888888888889	5.555555555555555	1.0101010101010102
406	27.083333333333332	5.555555555555555	1.0101010101010102
407	22.916666666666664	5.555555555555555	1.0101010101010102
408	25.0	2.7777777777777777	0.0
409	20.13888888888889	5.555555555555555	1.0101010101010102
410	26.38888888888889	5.555555555555555	1.0101010101010102
411	25.694444444444443	2.7777777777777777	2.0202020202020203
412	24.305555555555554	5.555555555555555	1.0101010101010102
413	23.61111111111111	2.7777777777777777	1.5151515151515151
414	24.305555555555554	5.555555555555555	0.5050505050505051
415	22.916666666666664	5.555555555555555	1.0101010101010102
416	27.083333333333332	5.555555555555555	0.5050505050505051
417	27.083333333333332	2.7777777777777777	0.0
418	22.916666666666664	5.555555555555555	1.0101010101010102
419	21.52777777777778	5.555555555555555	1.5151515151515151
420	23.61111111111111	5.555555555555555	1.0101010101010102
421	26.38888888888889	8.333333333333332	0.5050505050505051
422	23.61111111111111	0.0	1.0101010101010102
423	22.22222222222222	5.555555555555555	2.0202020202020203
424	23.61111111111111	2.7777777777777777	1.5151515151515151
425	27.77777777777778	5.555555555555555	0.5050505050505051
426	27.77777777777778	5.555555555555555	1.0101010101010102
427	21.52777777777778	5.555555555555555	1.5151515151515151
428	20.833333333333336	5.555555555555555	1.0101010101010102
429	25.694444444444443	5.555555555555555	0.0
430	25.694444444444443	5.555555555555555	0.5050505050505051
431	25.0	5.555555555555555	0.0
432	21.52777777777778	5.555555555555555	0.5050505050505051
433	24.305555555555554	5.555555555555555	0.0
434	17.36111111111111	2.7777777777777777	1.0101010101010102
435	22.916666666666664	5.555555555555555	0.5050505050505051
436	20.13888888888889	2.7777777777777777	0.5050505050505051
437	19.444444444444446	2.7777777777777777	0.5050505050505051
438	21.52777777777778	2.7777777777777777	0.0
439	21.52777777777778	2.7777777777777777	0.5050505050505051
440	22.22222222222222	5.555555555555555	0.0
441	22.916666666666664	5.555555555555555	0.5050505050505051
442	23.61111111111111	5.555555555555555	0.5050505050505051
443	24.305555555555554	0.0	0.5050505050505051
444	19.444444444444446	2.7777777777777777	1.0101010101010102
445	23.61111111111111	2.7777777777777777	2.0202020202020203
446	19.444444444444446	2.7777777777777777	1.0101010101010102
447	20.833333333333336	2.7777777777777777	1.5151515151515151
448	25.694444444444443	2.7777777777777777	2.0202020202020203
449	25.0	2.7777777777777777	1.5151515151515151
450	21.52777777777778	2.7777777777777777	1.5151515151515151
451	20.833333333333336	5.555555555555555	2.0202020202020203
452	22.22222222222222	5.555555555555555	3.0303030303030303
453	21.52777777777778	5.555555555555555	1.5151515151515151
454	27.083333333333332	5.555555555555555	0.5050505050505051
455	27.083333333333332	5.555555555555555	2.0202020202020203
456	24.305555555555554	5.555555555555555	0.5050505050505051
457	23.61111111111111	5.555555555555555	1.0101010101010102
458	23.61111111111111	5.555555555555555	1.5151515151515151
459	25.694444444444443	2.7777777777777777	2.0202020202020203
460	24.305555555555554	0.0	0.5050505050505051
461	25.0	2.7777777777777777	1.0101010101010102
462	25.0	5.555555555555555	1.0101010101010102
463	23.61111111111111	2.7777777777777777	1.0101010101010102
464	24.305555555555554	2.7777777777777777	0.5050505050505051
465	23.61111111111111	2.7777777777777777	1.0101010101010102
466	22.22222222222222	2.7777777777777777	1.0101010101010102
467	24.305555555555554	2.7777777777777777	0.5050505050505051
468	17.36111111111111	0.0	0.5050505050505051
469	20.13888888888889	0.0	2.0202020202020203
470	22.22222222222222	5.555555555555555	0.5050505050505051
471	21.52777777777778	5.555555555555555	1.0101010101010102
472	20.13888888888889	5.555555555555555	1.0101010101010102
473	18.75	5.555555555555555	0.5050505050505051
474	22.22222222222222	5.555555555555555	0.5050505050505051
475	20.13888888888889	2.7777777777777777	0.5050505050505051
476	21.52777777777778	0.0	1.0101010101010102
477	25.694444444444443	0.0	2.0202020202020203
478	25.694444444444443	0.0	0.5050505050505051
479	26.38888888888889	2.7777777777777777	2.0202020202020203
480	24.305555555555554	2.7777777777777777	0.5050505050505051
481	25.0	5.555555555555555	0.0
482	22.916666666666664	2.7777777777777777	1.5151515151515151
483	21.52777777777778	2.7777777777777777	1.5151515151515151
484	20.833333333333336	2.7777777777777777	1.5151515151515151
485	25.694444444444443	5.555555555555555	1.0101010101010102
486	24.305555555555554	2.7777777777777777	1.0101010101010102
487	22.916666666666664	5.555555555555555	1.0101010101010102
488	23.61111111111111	5.555555555555555	1.0101010101010102
489	19.444444444444446	2.7777777777777777	1.5151515151515151
490	19.444444444444446	2.7777777777777777	1.0101010101010102
491	23.61111111111111	2.7777777777777777	1.0101010101010102
492	24.305555555555554	2.7777777777777777	1.0101010101010102
493	17.36111111111111	2.7777777777777777	2.525252525252525
494	20.833333333333336	2.7777777777777777	2.0202020202020203
495	21.52777777777778	2.7777777777777777	3.0303030303030303
496	20.13888888888889	0.0	1.5151515151515151
497	19.444444444444446	0.0	1.5151515151515151
498	25.0	2.7777777777777777	2.0202020202020203
499	20.833333333333336	2.7777777777777777	0.5050505050505051
500	20.13888888888889	0.0	2.0202020202020203
501	22.22222222222222	2.7777777777777777	2.0202020202020203
502	27.77777777777778	2.7777777777777777	1.5151515151515151
503	27.77777777777778	2.7777777777777777	1.5151515151515151
504	24.305555555555554	2.7777777777777777	1.0101010101010102
505	22.916666666666664	0.0	0.5050505050505051
506	21.52777777777778	0.0	1.0101010101010102
507	19.444444444444446	0.0	1.5151515151515151
508	20.13888888888889	0.0	2.525252525252525
509	19.444444444444446	0.0	3.0303030303030303
510	19.444444444444446	0.0	2.0202020202020203
511	22.22222222222222	2.7777777777777777	2.525252525252525
512	21.52777777777778	2.7777777777777777	1.5151515151515151
513	18.75	2.7777777777777777	1.0101010101010102
514	21.52777777777778	2.7777777777777777	1.0101010101010102
515	20.13888888888889	0.0	1.0101010101010102
516	25.694444444444443	0.0	2.0202020202020203
517	20.13888888888889	2.7777777777777777	1.5151515151515151
518	18.75	2.7777777777777777	1.5151515151515151
519	20.13888888888889	2.7777777777777777	2.525252525252525
520	22.22222222222222	2.7777777777777777	1.5151515151515151
521	24.305555555555554	2.7777777777777777	1.5151515151515151
522	23.61111111111111	2.7777777777777777	2.0202020202020203
523	23.61111111111111	2.7777777777777777	4.040404040404041
524	20.13888888888889	5.555555555555555	3.0303030303030303
525	23.61111111111111	0.0	2.0202020202020203
526	20.833333333333336	2.7777777777777777	2.525252525252525
527	21.52777777777778	0.0	2.525252525252525
528	22.22222222222222	2.7777777777777777	2.0202020202020203
529	22.916666666666664	2.7777777777777777	2.525252525252525
530	23.61111111111111	2.7777777777777777	2.525252525252525
531	22.22222222222222	2.7777777777777777	2.0202020202020203
532	18.75	2.7777777777777777	0.5050505050505051
533	23.61111111111111	2.7777777777777777	1.5151515151515151
534	18.75	2.7777777777777777	1.0101010101010102
535	18.75	2.7777777777777777	1.5151515151515151
536	18.055555555555554	2.7777777777777777	1.0101010101010102
537	21.52777777777778	0.0	0.0
538	18.75	0.0	0.0
539	18.055555555555554	2.7777777777777777	0.5050505050505051
540	16.666666666666664	0.0	1.0101010101010102
541	22.22222222222222	0.0	1.0101010101010102
542	20.833333333333336	0.0	2.0202020202020203
543	19.444444444444446	0.0	2.0202020202020203
544	19.444444444444446	2.7777777777777777	2.0202020202020203
545	15.277777777777779	2.7777777777777777	1.0101010101010102
546	20.13888888888889	2.7777777777777777	2.0202020202020203
547	19.444444444444446	2.7777777777777777	1.5151515151515151
548	19.444444444444446	2.7777777777777777	3.0303030303030303
549	18.75	2.7777777777777777	2.0202020202020203
550	16.666666666666664	0.0	2.0202020202020203
551	18.75	2.7777777777777777	2.525252525252525
552	19.444444444444446	0.0	1.5151515151515151
553	18.75	2.7777777777777777	2.525252525252525
554	19.444444444444446	2.7777777777777777	1.0101010101010102
555	19.444444444444446	5.555555555555555	1.5151515151515151
556	20.13888888888889	2.7777777777777777	2.0202020202020203
557	22.22222222222222	2.7777777777777777	2.0202020202020203
558	20.833333333333336	2.7777777777777777	1.0101010101010102
559	18.055555555555554	2.7777777777777777	1.5151515151515151
560	18.75	2.7777777777777777	2.525252525252525
561	17.36111111111111	5.555555555555555	2.525252525252525
562	19.444444444444446	5.555555555555555	3.535353535353535
563	20.13888888888889	2.7777777777777777	1.0101010101010102
564	14.583333333333334	2.7777777777777777	1.0101010101010102
565	15.972222222222221	0.0	2.0202020202020203
566	18.055555555555554	0.0	2.0202020202020203
567	22.22222222222222	2.7777777777777777	1.0101010101010102
568	19.444444444444446	0.0	1.5151515151515151
569	19.444444444444446	0.0	1.5151515151515151
570	18.75	2.7777777777777777	1.5151515151515151
571	20.833333333333336	5.555555555555555	2.525252525252525
572	18.75	2.7777777777777777	2.0202020202020203
573	20.833333333333336	2.7777777777777777	1.5151515151515151
574	22.22222222222222	2.7777777777777777	1.5151515151515151
575	20.833333333333336	0.0	1.5151515151515151
576	24.305555555555554	0.0	1.5151515151515151
577	22.22222222222222	0.0	2.0202020202020203
578	24.305555555555554	2.7777777777777777	2.525252525252525
579	24.305555555555554	2.7777777777777777	1.5151515151515151
580	22.916666666666664	0.0	1.5151515151515151
581	20.833333333333336	0.0	2.0202020202020203
582	26.38888888888889	0.0	0.0
583	25.0	0.0	0.0
584	18.75	0.0	0.5050505050505051
585	22.916666666666664	0.0	0.5050505050505051
586	25.694444444444443	2.7777777777777777	1.0101010101010102
587	25.694444444444443	0.0	0.5050505050505051
588	25.0	0.0	0.0
589	29.166666666666668	0.0	1.0101010101010102
590	22.916666666666664	0.0	1.5151515151515151
591	25.694444444444443	0.0	1.5151515151515151
592	20.833333333333336	0.0	0.0
593	25.694444444444443	0.0	1.0101010101010102
594	25.0	0.0	1.5151515151515151
595	27.083333333333332	0.0	1.0101010101010102
596	24.305555555555554	2.7777777777777777	2.0202020202020203
597	26.38888888888889	0.0	1.5151515151515151
598	22.22222222222222	2.7777777777777777	1.5151515151515151
599	24.305555555555554	0.0	1.5151515151515151
