# Supplementary material for: Full-cycle device-scale simulations of memory materials with a tailored atomic-cluster-expansion potential
Source: Nat Commun. 2025 Sep 30;16:8688. doi: 10.1038/s41467-025-63732-4 (PMC12484596; doi:10.1038/s41467-025-63732-4)
Supplement: Supplementary file 4 — Source Data [file 41467_2025_63732_MOESM4_ESM.zip › Figure S7/Figure S7c - tetrahedral Ge/tetra_fraction_aimd_023_300K.csv]

	Sb	Te
0	0.0	0.0
1	0.0	0.9259259259259258
2	0.0	0.9259259259259258
3	1.3888888888888888	0.0
4	1.3888888888888888	0.9259259259259258
5	1.3888888888888888	0.0
6	1.3888888888888888	0.0
7	1.3888888888888888	0.0
8	1.3888888888888888	0.0
9	1.3888888888888888	0.9259259259259258
10	1.3888888888888888	0.9259259259259258
11	0.0	0.9259259259259258
12	0.0	0.0
13	0.0	0.0
14	0.0	0.0
15	0.0	0.0
16	0.0	0.0
17	0.0	0.0
18	1.3888888888888888	0.0
19	1.3888888888888888	0.0
20	0.0	0.0
21	0.0	0.0
22	1.3888888888888888	0.0
23	1.3888888888888888	0.0
24	0.0	0.0
25	0.0	0.0
26	0.0	0.0
27	0.0	0.0
28	0.0	0.0
29	1.3888888888888888	0.0
30	2.7777777777777777	0.0
31	2.7777777777777777	0.0
32	2.7777777777777777	0.0
33	0.0	0.0
34	1.3888888888888888	0.0
35	0.0	0.0
36	0.0	0.0
37	0.0	0.0
38	0.0	0.0
39	0.0	0.0
40	0.0	0.9259259259259258
41	0.0	0.0
42	0.0	0.0
43	0.0	0.9259259259259258
44	0.0	0.9259259259259258
45	0.0	0.0
46	0.0	0.0
47	0.0	0.0
48	0.0	0.0
49	0.0	0.0
50	0.0	0.0
51	0.0	0.0
52	1.3888888888888888	0.0
53	1.3888888888888888	0.0
54	0.0	0.0
55	0.0	0.0
56	0.0	0.0
57	0.0	0.0
58	0.0	0.0
59	0.0	0.0
60	0.0	0.0
61	0.0	0.0
62	0.0	0.0
63	0.0	0.0
64	0.0	0.9259259259259258
65	0.0	0.9259259259259258
66	0.0	0.9259259259259258
67	0.0	0.9259259259259258
68	0.0	0.0
69	0.0	0.9259259259259258
70	0.0	0.9259259259259258
71	0.0	0.9259259259259258
72	0.0	0.9259259259259258
73	0.0	0.9259259259259258
74	0.0	0.9259259259259258
75	0.0	0.9259259259259258
76	0.0	0.0
77	0.0	0.0
78	0.0	0.0
79	0.0	0.0
80	0.0	0.9259259259259258
81	0.0	0.9259259259259258
82	0.0	0.9259259259259258
83	0.0	0.0
84	0.0	0.0
85	0.0	0.9259259259259258
86	0.0	0.9259259259259258
87	0.0	0.0
88	0.0	0.0
89	0.0	0.0
90	1.3888888888888888	0.9259259259259258
91	0.0	0.9259259259259258
92	0.0	1.8518518518518516
93	0.0	0.9259259259259258
94	0.0	0.0
95	0.0	0.9259259259259258
96	0.0	0.9259259259259258
97	0.0	0.9259259259259258
98	0.0	0.9259259259259258
99	0.0	0.9259259259259258
100	0.0	0.9259259259259258
101	0.0	0.9259259259259258
102	0.0	0.0
103	0.0	0.0
104	0.0	0.0
105	0.0	0.9259259259259258
106	0.0	0.0
107	0.0	0.9259259259259258
108	0.0	0.0
109	0.0	0.9259259259259258
110	0.0	0.0
111	0.0	0.0
112	0.0	0.0
113	0.0	0.0
114	0.0	0.0
115	0.0	1.8518518518518516
116	1.3888888888888888	0.9259259259259258
117	1.3888888888888888	0.0
118	1.3888888888888888	0.0
119	2.7777777777777777	0.9259259259259258
120	2.7777777777777777	0.9259259259259258
121	2.7777777777777777	0.9259259259259258
122	4.166666666666666	0.9259259259259258
123	2.7777777777777777	0.9259259259259258
124	2.7777777777777777	0.0
125	2.7777777777777777	0.0
126	2.7777777777777777	0.0
127	2.7777777777777777	0.0
128	2.7777777777777777	0.0
129	2.7777777777777777	0.0
130	1.3888888888888888	0.9259259259259258
131	0.0	0.9259259259259258
132	0.0	0.9259259259259258
133	0.0	1.8518518518518516
134	0.0	1.8518518518518516
135	0.0	1.8518518518518516
136	0.0	1.8518518518518516
137	0.0	1.8518518518518516
138	0.0	1.8518518518518516
139	0.0	1.8518518518518516
140	0.0	0.9259259259259258
141	0.0	0.9259259259259258
142	1.3888888888888888	0.9259259259259258
143	0.0	0.0
144	0.0	0.0
145	1.3888888888888888	0.0
146	1.3888888888888888	0.0
147	0.0	0.0
148	1.3888888888888888	0.9259259259259258
149	0.0	0.9259259259259258
150	0.0	1.8518518518518516
151	0.0	0.0
152	0.0	0.0
153	0.0	0.0
154	0.0	0.0
155	0.0	0.0
156	0.0	0.0
157	0.0	0.0
158	0.0	0.0
159	0.0	0.0
160	0.0	0.0
161	0.0	0.0
162	0.0	0.9259259259259258
163	0.0	0.9259259259259258
164	0.0	0.0
165	1.3888888888888888	0.0
166	0.0	0.0
167	0.0	0.0
168	0.0	0.0
169	0.0	0.0
170	0.0	0.0
171	0.0	0.0
172	0.0	0.0
173	0.0	0.0
174	0.0	0.0
175	0.0	0.0
176	0.0	0.0
177	0.0	0.0
178	0.0	0.0
179	0.0	0.0
180	0.0	0.0
181	0.0	0.0
182	0.0	0.0
183	0.0	0.0
184	0.0	0.0
185	0.0	0.0
186	0.0	0.9259259259259258
187	0.0	1.8518518518518516
188	0.0	1.8518518518518516
189	1.3888888888888888	0.9259259259259258
190	0.0	0.9259259259259258
191	0.0	0.9259259259259258
192	0.0	0.0
193	0.0	0.9259259259259258
194	0.0	0.0
195	1.3888888888888888	0.0
196	1.3888888888888888	0.0
197	1.3888888888888888	0.9259259259259258
198	1.3888888888888888	0.9259259259259258
199	0.0	1.8518518518518516
200	0.0	1.8518518518518516
201	0.0	1.8518518518518516
202	0.0	0.9259259259259258
203	0.0	1.8518518518518516
204	0.0	0.9259259259259258
205	0.0	0.0
206	0.0	0.0
207	0.0	1.8518518518518516
208	0.0	1.8518518518518516
209	0.0	1.8518518518518516
210	0.0	1.8518518518518516
211	0.0	1.8518518518518516
212	0.0	0.9259259259259258
213	0.0	0.9259259259259258
214	0.0	0.9259259259259258
215	0.0	0.9259259259259258
216	0.0	0.9259259259259258
217	1.3888888888888888	0.0
218	0.0	0.0
219	0.0	0.0
220	0.0	0.9259259259259258
221	0.0	0.9259259259259258
222	0.0	0.9259259259259258
223	0.0	0.9259259259259258
224	0.0	0.0
225	0.0	0.0
226	1.3888888888888888	0.0
227	1.3888888888888888	0.0
228	0.0	0.0
229	0.0	0.0
230	0.0	0.0
231	0.0	0.0
232	0.0	0.0
233	0.0	0.9259259259259258
234	0.0	0.9259259259259258
235	0.0	0.9259259259259258
236	0.0	0.9259259259259258
237	0.0	0.9259259259259258
238	0.0	0.9259259259259258
239	0.0	0.0
240	1.3888888888888888	0.0
241	1.3888888888888888	0.9259259259259258
242	1.3888888888888888	0.9259259259259258
243	1.3888888888888888	0.0
244	1.3888888888888888	0.0
245	0.0	0.0
246	0.0	0.0
247	0.0	0.0
248	1.3888888888888888	0.0
249	1.3888888888888888	0.0
250	1.3888888888888888	0.0
251	1.3888888888888888	0.0
252	1.3888888888888888	0.0
253	1.3888888888888888	0.0
254	0.0	0.0
255	0.0	0.0
256	0.0	0.0
257	0.0	0.0
258	0.0	0.0
259	2.7777777777777777	0.0
260	4.166666666666666	0.0
261	2.7777777777777777	0.0
262	0.0	0.0
263	0.0	0.0
264	0.0	0.0
265	0.0	0.9259259259259258
266	1.3888888888888888	0.9259259259259258
267	1.3888888888888888	0.9259259259259258
268	1.3888888888888888	0.9259259259259258
269	1.3888888888888888	1.8518518518518516
270	0.0	1.8518518518518516
271	0.0	0.9259259259259258
272	1.3888888888888888	0.9259259259259258
273	0.0	0.9259259259259258
274	0.0	0.9259259259259258
275	0.0	0.9259259259259258
276	0.0	0.9259259259259258
277	0.0	0.9259259259259258
278	0.0	0.0
279	0.0	0.0
280	0.0	0.0
281	1.3888888888888888	0.0
282	1.3888888888888888	0.0
283	1.3888888888888888	0.0
284	1.3888888888888888	0.0
285	1.3888888888888888	0.0
286	0.0	0.0
287	0.0	0.0
288	0.0	0.0
289	0.0	0.0
290	0.0	0.0
291	0.0	0.0
292	0.0	0.0
293	0.0	0.9259259259259258
294	0.0	0.9259259259259258
295	0.0	0.9259259259259258
296	0.0	0.9259259259259258
297	0.0	0.9259259259259258
298	0.0	0.9259259259259258
299	0.0	0.0
300	0.0	0.0
301	0.0	0.0
302	0.0	0.0
303	0.0	0.0
304	0.0	0.0
305	0.0	0.0
306	0.0	0.0
307	0.0	0.9259259259259258
308	0.0	0.9259259259259258
309	0.0	0.9259259259259258
310	0.0	0.9259259259259258
311	1.3888888888888888	0.0
312	1.3888888888888888	0.0
313	1.3888888888888888	0.0
314	1.3888888888888888	0.0
315	1.3888888888888888	0.0
316	0.0	0.0
317	0.0	0.9259259259259258
318	1.3888888888888888	0.9259259259259258
319	1.3888888888888888	0.9259259259259258
320	1.3888888888888888	0.9259259259259258
321	0.0	0.9259259259259258
322	0.0	0.9259259259259258
323	0.0	0.0
324	1.3888888888888888	0.0
325	2.7777777777777777	0.0
326	4.166666666666666	0.0
327	4.166666666666666	0.0
328	4.166666666666666	0.0
329	4.166666666666666	0.0
330	1.3888888888888888	0.0
331	2.7777777777777777	0.0
332	2.7777777777777777	0.0
333	0.0	0.0
334	0.0	0.0
335	0.0	0.0
336	0.0	0.0
337	0.0	0.0
338	0.0	0.0
339	0.0	0.9259259259259258
340	0.0	0.9259259259259258
341	0.0	0.0
342	0.0	0.0
343	0.0	0.0
344	1.3888888888888888	0.0
345	0.0	0.0
346	0.0	0.9259259259259258
347	0.0	0.9259259259259258
348	0.0	0.0
349	0.0	0.0
350	0.0	0.0
351	0.0	0.0
352	0.0	0.9259259259259258
353	0.0	0.9259259259259258
354	0.0	0.9259259259259258
355	0.0	0.9259259259259258
356	1.3888888888888888	1.8518518518518516
357	1.3888888888888888	0.9259259259259258
358	1.3888888888888888	0.0
359	1.3888888888888888	0.0
360	0.0	0.0
361	0.0	0.0
362	0.0	0.0
363	1.3888888888888888	0.0
364	1.3888888888888888	0.0
365	1.3888888888888888	0.0
366	1.3888888888888888	0.9259259259259258
367	1.3888888888888888	0.9259259259259258
368	1.3888888888888888	0.9259259259259258
369	1.3888888888888888	0.9259259259259258
370	1.3888888888888888	0.9259259259259258
371	1.3888888888888888	0.9259259259259258
372	0.0	0.0
373	0.0	0.0
374	0.0	0.0
375	1.3888888888888888	0.0
376	1.3888888888888888	0.9259259259259258
377	1.3888888888888888	0.9259259259259258
378	0.0	1.8518518518518516
379	1.3888888888888888	1.8518518518518516
380	1.3888888888888888	1.8518518518518516
381	1.3888888888888888	0.9259259259259258
382	1.3888888888888888	1.8518518518518516
383	1.3888888888888888	0.9259259259259258
384	0.0	0.9259259259259258
385	0.0	0.0
386	0.0	0.0
387	0.0	0.0
388	0.0	0.0
389	0.0	0.0
390	0.0	0.0
391	0.0	0.0
392	0.0	0.0
393	0.0	0.0
394	0.0	0.0
395	0.0	0.0
396	0.0	0.0
397	1.3888888888888888	0.9259259259259258
398	1.3888888888888888	0.0
399	1.3888888888888888	0.9259259259259258
400	0.0	0.9259259259259258
401	0.0	0.9259259259259258
402	1.3888888888888888	0.0
403	1.3888888888888888	0.0
404	1.3888888888888888	0.0
405	1.3888888888888888	0.9259259259259258
406	1.3888888888888888	0.9259259259259258
407	1.3888888888888888	0.9259259259259258
408	1.3888888888888888	0.9259259259259258
409	0.0	0.0
410	0.0	0.0
411	0.0	0.0
412	1.3888888888888888	0.9259259259259258
413	0.0	0.9259259259259258
414	1.3888888888888888	0.9259259259259258
415	1.3888888888888888	0.9259259259259258
416	0.0	0.0
417	0.0	0.0
418	0.0	0.0
419	0.0	0.0
420	0.0	0.0
421	0.0	0.0
422	1.3888888888888888	0.0
423	0.0	0.0
424	0.0	0.0
425	0.0	0.0
426	1.3888888888888888	0.0
427	0.0	0.0
428	0.0	0.0
429	0.0	0.9259259259259258
430	0.0	0.0
431	0.0	0.0
432	0.0	0.0
433	0.0	0.0
434	0.0	0.0
435	0.0	0.0
436	0.0	0.9259259259259258
437	0.0	0.9259259259259258
438	0.0	0.9259259259259258
439	0.0	0.9259259259259258
440	0.0	0.9259259259259258
441	0.0	0.0
442	0.0	0.0
443	0.0	0.0
444	0.0	0.0
445	0.0	0.0
446	0.0	0.0
447	0.0	0.0
448	0.0	0.0
449	0.0	0.0
450	0.0	0.9259259259259258
451	0.0	0.9259259259259258
452	0.0	0.9259259259259258
453	0.0	0.9259259259259258
454	0.0	0.0
455	0.0	0.0
456	0.0	0.9259259259259258
457	0.0	0.0
458	0.0	0.0
459	1.3888888888888888	0.0
460	1.3888888888888888	0.0
461	1.3888888888888888	0.0
462	1.3888888888888888	0.0
463	1.3888888888888888	0.0
464	1.3888888888888888	0.0
465	1.3888888888888888	0.0
466	0.0	0.0
467	0.0	0.0
468	0.0	0.0
469	0.0	0.0
470	0.0	0.0
471	0.0	0.0
472	0.0	0.0
473	0.0	0.0
474	2.7777777777777777	0.0
475	1.3888888888888888	0.0
476	1.3888888888888888	0.0
477	1.3888888888888888	0.0
478	1.3888888888888888	0.0
479	0.0	0.0
480	0.0	0.0
481	0.0	0.9259259259259258
482	0.0	0.9259259259259258
483	1.3888888888888888	0.9259259259259258
484	1.3888888888888888	0.0
485	1.3888888888888888	0.0
486	1.3888888888888888	0.0
487	1.3888888888888888	0.9259259259259258
488	0.0	0.9259259259259258
489	1.3888888888888888	0.9259259259259258
490	0.0	0.9259259259259258
491	0.0	0.9259259259259258
492	0.0	0.0
493	0.0	0.0
494	0.0	0.0
495	0.0	0.9259259259259258
496	1.3888888888888888	0.0
497	1.3888888888888888	0.0
498	1.3888888888888888	0.0
499	1.3888888888888888	0.0
500	1.3888888888888888	0.0
501	1.3888888888888888	0.0
502	0.0	0.0
503	0.0	0.9259259259259258
504	0.0	0.0
505	0.0	0.0
506	0.0	0.0
507	0.0	0.0
508	0.0	0.0
509	0.0	0.9259259259259258
510	0.0	0.9259259259259258
511	0.0	0.0
512	0.0	0.0
513	1.3888888888888888	0.0
514	1.3888888888888888	0.0
515	1.3888888888888888	0.0
516	1.3888888888888888	0.0
517	1.3888888888888888	0.0
518	0.0	0.0
519	0.0	0.0
520	0.0	0.0
521	0.0	0.0
522	0.0	0.0
523	0.0	0.0
524	0.0	0.0
525	0.0	0.0
526	0.0	0.0
527	0.0	0.0
528	0.0	0.0
529	0.0	0.0
530	0.0	0.0
531	0.0	0.0
532	1.3888888888888888	0.0
533	1.3888888888888888	0.0
534	1.3888888888888888	0.0
535	1.3888888888888888	0.9259259259259258
536	1.3888888888888888	0.9259259259259258
537	1.3888888888888888	0.0
538	1.3888888888888888	0.0
539	1.3888888888888888	0.0
540	1.3888888888888888	0.0
541	1.3888888888888888	0.0
542	0.0	0.9259259259259258
543	0.0	0.9259259259259258
544	0.0	0.9259259259259258
545	0.0	0.0
546	0.0	0.0
547	0.0	0.0
548	0.0	0.0
549	1.3888888888888888	0.0
550	1.3888888888888888	0.0
551	1.3888888888888888	0.0
552	1.3888888888888888	0.0
553	1.3888888888888888	0.9259259259259258
554	1.3888888888888888	0.9259259259259258
555	0.0	0.0
556	1.3888888888888888	0.0
557	2.7777777777777777	0.9259259259259258
558	1.3888888888888888	0.9259259259259258
559	1.3888888888888888	0.9259259259259258
560	1.3888888888888888	0.9259259259259258
561	1.3888888888888888	0.9259259259259258
562	1.3888888888888888	0.9259259259259258
563	0.0	0.9259259259259258
564	0.0	0.0
565	0.0	0.0
566	0.0	0.0
567	0.0	0.0
568	0.0	0.0
569	0.0	0.0
570	1.3888888888888888	0.0
571	2.7777777777777777	0.0
572	2.7777777777777777	0.0
573	2.7777777777777777	0.9259259259259258
574	1.3888888888888888	0.9259259259259258
575	0.0	1.8518518518518516
576	0.0	1.8518518518518516
577	1.3888888888888888	0.9259259259259258
578	1.3888888888888888	0.0
579	1.3888888888888888	0.0
580	1.3888888888888888	0.0
581	0.0	0.0
582	0.0	0.0
583	0.0	0.0
584	0.0	0.0
585	0.0	0.0
586	0.0	0.0
587	0.0	0.0
588	0.0	0.0
589	0.0	0.0
590	0.0	0.0
591	0.0	0.0
592	0.0	0.0
593	1.3888888888888888	0.0
594	1.3888888888888888	0.0
595	1.3888888888888888	0.9259259259259258
596	1.3888888888888888	0.9259259259259258
597	1.3888888888888888	0.0
598	1.3888888888888888	0.0
599	1.3888888888888888	0.0
600	2.7777777777777777	0.0
601	1.3888888888888888	0.0
602	1.3888888888888888	0.0
603	1.3888888888888888	0.0
604	1.3888888888888888	0.0
605	1.3888888888888888	0.9259259259259258
606	0.0	0.9259259259259258
607	0.0	0.9259259259259258
608	1.3888888888888888	0.9259259259259258
609	1.3888888888888888	0.9259259259259258
610	1.3888888888888888	0.9259259259259258
611	1.3888888888888888	0.9259259259259258
612	1.3888888888888888	0.9259259259259258
613	1.3888888888888888	0.9259259259259258
614	1.3888888888888888	0.9259259259259258
615	1.3888888888888888	0.0
616	1.3888888888888888	0.0
617	1.3888888888888888	0.0
618	0.0	0.9259259259259258
619	0.0	0.9259259259259258
620	0.0	0.9259259259259258
621	0.0	0.9259259259259258
622	0.0	0.9259259259259258
623	0.0	0.9259259259259258
624	0.0	0.9259259259259258
625	1.3888888888888888	0.9259259259259258
626	1.3888888888888888	0.9259259259259258
627	1.3888888888888888	0.0
628	1.3888888888888888	0.0
629	1.3888888888888888	0.0
630	0.0	0.0
631	0.0	0.0
632	0.0	0.0
633	0.0	0.0
634	0.0	0.0
635	1.3888888888888888	0.9259259259259258
636	1.3888888888888888	0.9259259259259258
637	0.0	0.9259259259259258
638	0.0	0.0
639	0.0	0.0
640	0.0	0.9259259259259258
641	0.0	0.9259259259259258
642	0.0	0.9259259259259258
643	0.0	0.0
644	0.0	0.0
645	0.0	0.0
646	0.0	0.0
647	0.0	0.0
648	0.0	0.0
649	1.3888888888888888	0.0
650	1.3888888888888888	0.0
651	1.3888888888888888	0.0
652	1.3888888888888888	0.0
653	1.3888888888888888	0.0
654	1.3888888888888888	0.0
655	1.3888888888888888	0.0
656	1.3888888888888888	0.0
657	1.3888888888888888	0.0
658	0.0	0.0
659	0.0	0.0
660	0.0	0.0
661	0.0	0.9259259259259258
662	0.0	0.0
663	0.0	0.0
664	0.0	0.0
665	0.0	0.0
666	0.0	0.0
667	0.0	0.0
668	0.0	0.0
669	1.3888888888888888	0.0
670	1.3888888888888888	0.0
671	1.3888888888888888	0.0
672	1.3888888888888888	0.0
673	0.0	0.0
674	0.0	0.0
675	0.0	0.0
676	0.0	0.9259259259259258
677	0.0	0.9259259259259258
678	0.0	0.9259259259259258
679	0.0	0.9259259259259258
680	0.0	0.9259259259259258
681	0.0	0.9259259259259258
682	0.0	0.9259259259259258
683	0.0	0.9259259259259258
684	0.0	0.0
685	0.0	0.0
686	0.0	0.0
687	0.0	0.0
688	0.0	0.0
689	0.0	0.0
690	0.0	0.9259259259259258
691	0.0	0.9259259259259258
692	0.0	0.0
693	0.0	0.0
694	0.0	0.0
695	0.0	0.0
696	0.0	0.0
697	0.0	0.0
698	0.0	0.0
699	0.0	0.0
700	0.0	0.0
701	0.0	0.0
702	0.0	0.0
703	0.0	0.0
704	1.3888888888888888	0.0
705	0.0	0.0
706	0.0	0.0
707	0.0	0.0
708	0.0	0.0
709	0.0	0.0
710	0.0	0.0
711	1.3888888888888888	0.0
712	1.3888888888888888	0.0
713	0.0	0.9259259259259258
714	0.0	0.9259259259259258
715	0.0	0.9259259259259258
716	0.0	0.0
717	0.0	0.0
718	0.0	0.9259259259259258
719	0.0	0.9259259259259258
720	0.0	0.0
721	1.3888888888888888	0.0
722	1.3888888888888888	0.9259259259259258
723	1.3888888888888888	0.9259259259259258
724	1.3888888888888888	0.9259259259259258
725	0.0	0.9259259259259258
726	0.0	0.0
727	0.0	0.0
728	0.0	0.0
729	0.0	0.0
730	0.0	0.0
731	0.0	0.0
732	0.0	0.0
733	0.0	0.0
734	0.0	0.0
735	0.0	0.0
736	0.0	0.9259259259259258
737	0.0	0.9259259259259258
738	0.0	0.9259259259259258
739	0.0	0.9259259259259258
740	2.7777777777777777	0.0
741	2.7777777777777777	0.0
742	0.0	0.0
743	0.0	0.0
744	0.0	0.0
745	0.0	0.0
746	0.0	0.0
747	0.0	0.0
748	0.0	0.0
749	0.0	0.0
750	0.0	0.0
751	0.0	0.0
752	0.0	0.0
753	0.0	0.0
754	0.0	0.9259259259259258
755	0.0	0.9259259259259258
756	0.0	0.9259259259259258
757	0.0	0.9259259259259258
758	0.0	0.0
759	2.7777777777777777	0.0
760	1.3888888888888888	0.9259259259259258
761	1.3888888888888888	0.9259259259259258
762	1.3888888888888888	0.9259259259259258
763	1.3888888888888888	0.9259259259259258
764	0.0	0.9259259259259258
765	0.0	0.9259259259259258
766	0.0	0.0
767	1.3888888888888888	0.0
768	1.3888888888888888	0.0
769	1.3888888888888888	0.0
770	1.3888888888888888	0.0
771	1.3888888888888888	0.0
772	1.3888888888888888	0.0
773	1.3888888888888888	0.9259259259259258
774	0.0	0.9259259259259258
775	0.0	0.9259259259259258
776	0.0	0.9259259259259258
777	0.0	0.0
778	0.0	0.0
779	0.0	0.0
780	0.0	0.0
781	0.0	0.0
782	2.7777777777777777	0.0
783	2.7777777777777777	0.0
784	2.7777777777777777	0.0
785	2.7777777777777777	0.0
786	1.3888888888888888	0.0
787	2.7777777777777777	0.0
788	2.7777777777777777	0.0
789	0.0	0.0
790	0.0	0.0
791	0.0	0.0
792	0.0	0.9259259259259258
793	0.0	0.9259259259259258
794	0.0	0.9259259259259258
795	0.0	0.9259259259259258
796	0.0	0.9259259259259258
797	0.0	0.9259259259259258
798	0.0	0.9259259259259258
799	0.0	0.9259259259259258
800	0.0	0.0
801	0.0	0.0
802	0.0	0.0
803	0.0	0.0
804	0.0	0.9259259259259258
805	0.0	0.9259259259259258
806	1.3888888888888888	0.9259259259259258
807	1.3888888888888888	0.9259259259259258
808	0.0	0.9259259259259258
809	0.0	0.9259259259259258
810	0.0	0.9259259259259258
811	0.0	0.0
812	0.0	0.0
813	0.0	0.0
814	0.0	0.9259259259259258
815	0.0	0.9259259259259258
816	0.0	0.9259259259259258
817	0.0	0.9259259259259258
818	0.0	0.9259259259259258
819	0.0	0.9259259259259258
820	0.0	0.9259259259259258
821	0.0	0.9259259259259258
822	0.0	0.0
823	0.0	0.0
824	0.0	0.0
825	0.0	0.0
826	0.0	0.0
827	0.0	0.0
828	0.0	0.0
829	0.0	0.0
830	0.0	0.0
831	1.3888888888888888	0.0
832	0.0	0.0
833	1.3888888888888888	0.0
834	1.3888888888888888	0.0
835	1.3888888888888888	0.0
836	0.0	0.0
837	0.0	0.0
838	0.0	0.0
839	0.0	0.0
840	0.0	0.0
841	0.0	0.0
842	0.0	0.0
843	2.7777777777777777	0.0
844	2.7777777777777777	0.0
845	1.3888888888888888	0.0
846	1.3888888888888888	0.9259259259259258
847	0.0	0.9259259259259258
848	0.0	0.0
849	0.0	0.0
850	1.3888888888888888	0.0
851	0.0	0.0
852	0.0	0.0
853	0.0	0.0
854	1.3888888888888888	0.0
855	2.7777777777777777	0.0
856	2.7777777777777777	0.0
857	2.7777777777777777	0.0
858	1.3888888888888888	0.0
859	1.3888888888888888	0.0
860	1.3888888888888888	0.0
861	0.0	0.0
862	0.0	0.0
863	0.0	0.0
864	0.0	0.0
865	0.0	0.0
866	0.0	0.0
867	0.0	0.0
868	0.0	0.0
869	0.0	0.0
870	0.0	0.9259259259259258
871	0.0	0.9259259259259258
872	1.3888888888888888	0.9259259259259258
873	1.3888888888888888	0.0
874	0.0	0.0
875	0.0	0.0
876	1.3888888888888888	0.9259259259259258
877	1.3888888888888888	0.9259259259259258
878	1.3888888888888888	0.0
879	0.0	0.0
880	1.3888888888888888	0.0
881	1.3888888888888888	0.0
882	0.0	0.0
883	0.0	0.9259259259259258
884	0.0	0.9259259259259258
885	0.0	0.9259259259259258
886	0.0	0.9259259259259258
887	0.0	0.9259259259259258
888	0.0	0.9259259259259258
889	0.0	0.9259259259259258
890	0.0	0.9259259259259258
891	0.0	0.9259259259259258
892	0.0	0.0
893	0.0	0.0
894	1.3888888888888888	0.0
895	0.0	0.0
896	0.0	0.0
897	0.0	0.0
898	0.0	0.0
899	0.0	0.0
900	0.0	0.0
901	0.0	0.0
902	0.0	0.0
903	0.0	0.9259259259259258
904	0.0	0.9259259259259258
905	0.0	0.0
906	0.0	0.0
907	1.3888888888888888	0.0
908	1.3888888888888888	0.0
909	2.7777777777777777	0.0
910	1.3888888888888888	0.0
911	1.3888888888888888	0.0
912	1.3888888888888888	0.0
913	1.3888888888888888	0.0
914	1.3888888888888888	0.0
915	1.3888888888888888	0.0
916	1.3888888888888888	0.0
917	0.0	0.0
918	0.0	0.0
919	0.0	0.0
920	0.0	0.0
921	0.0	0.0
922	0.0	0.0
923	0.0	0.0
924	0.0	0.0
925	0.0	0.0
926	0.0	0.0
927	0.0	0.0
928	0.0	0.0
929	0.0	0.0
930	0.0	0.0
931	0.0	0.9259259259259258
932	1.3888888888888888	0.9259259259259258
933	1.3888888888888888	0.9259259259259258
934	1.3888888888888888	0.9259259259259258
935	0.0	0.9259259259259258
936	0.0	0.0
937	0.0	0.0
938	0.0	0.0
939	0.0	0.0
940	0.0	0.0
941	0.0	0.0
942	0.0	0.0
943	0.0	0.0
944	0.0	0.0
945	0.0	0.0
946	0.0	0.0
947	0.0	0.0
948	0.0	0.0
949	0.0	0.0
950	0.0	0.0
951	0.0	0.0
952	0.0	0.0
953	0.0	0.0
954	1.3888888888888888	0.0
955	1.3888888888888888	0.0
956	0.0	0.0
957	0.0	0.0
958	0.0	0.0
959	0.0	0.0
960	0.0	0.0
961	0.0	0.0
962	0.0	0.0
963	0.0	0.0
964	0.0	0.0
965	0.0	0.0
966	0.0	0.0
967	0.0	0.0
968	0.0	0.0
969	1.3888888888888888	0.9259259259259258
970	2.7777777777777777	0.9259259259259258
971	2.7777777777777777	0.9259259259259258
972	1.3888888888888888	0.9259259259259258
973	0.0	0.0
974	0.0	0.0
975	1.3888888888888888	0.0
976	2.7777777777777777	0.0
977	2.7777777777777777	0.9259259259259258
978	1.3888888888888888	0.9259259259259258
979	0.0	0.9259259259259258
980	1.3888888888888888	0.9259259259259258
981	2.7777777777777777	0.9259259259259258
982	2.7777777777777777	0.9259259259259258
983	1.3888888888888888	0.9259259259259258
984	2.7777777777777777	0.9259259259259258
985	4.166666666666666	0.0
986	4.166666666666666	0.0
987	2.7777777777777777	0.0
988	4.166666666666666	0.0
989	4.166666666666666	0.0
990	2.7777777777777777	0.0
991	2.7777777777777777	0.0
992	4.166666666666666	0.0
993	2.7777777777777777	0.0
994	4.166666666666666	0.0
995	4.166666666666666	0.0
996	4.166666666666666	0.0
997	2.7777777777777777	0.0
998	2.7777777777777777	0.0
999	2.7777777777777777	0.0
1000	2.7777777777777777	0.0
1001	2.7777777777777777	0.0
1002	2.7777777777777777	0.0
1003	2.7777777777777777	0.0
1004	2.7777777777777777	0.0
1005	1.3888888888888888	0.0
1006	1.3888888888888888	0.0
1007	1.3888888888888888	0.0
1008	0.0	0.0
1009	0.0	0.0
1010	0.0	0.0
1011	0.0	0.0
1012	0.0	0.0
1013	0.0	0.0
1014	1.3888888888888888	0.0
1015	1.3888888888888888	0.0
1016	1.3888888888888888	0.0
1017	0.0	0.0
1018	0.0	0.0
1019	1.3888888888888888	0.0
1020	1.3888888888888888	0.0
1021	1.3888888888888888	0.0
1022	1.3888888888888888	0.0
1023	2.7777777777777777	0.0
1024	1.3888888888888888	0.0
1025	1.3888888888888888	0.0
1026	1.3888888888888888	0.0
1027	1.3888888888888888	0.0
1028	1.3888888888888888	0.0
1029	0.0	0.0
1030	0.0	0.0
1031	0.0	0.0
1032	0.0	0.0
1033	0.0	0.0
1034	0.0	0.0
1035	1.3888888888888888	0.0
1036	1.3888888888888888	0.0
1037	1.3888888888888888	0.0
1038	1.3888888888888888	0.0
1039	1.3888888888888888	0.0
1040	0.0	0.0
1041	0.0	0.0
1042	0.0	0.0
1043	0.0	0.0
1044	1.3888888888888888	0.0
1045	0.0	0.0
1046	0.0	0.0
1047	0.0	0.0
1048	0.0	0.0
1049	0.0	0.0
1050	0.0	0.0
1051	0.0	0.0
1052	0.0	0.0
1053	1.3888888888888888	0.0
1054	1.3888888888888888	0.0
1055	0.0	0.0
1056	0.0	0.0
1057	0.0	0.0
1058	0.0	0.0
1059	0.0	0.0
1060	0.0	0.0
1061	0.0	0.0
1062	0.0	0.9259259259259258
1063	0.0	0.9259259259259258
1064	0.0	0.9259259259259258
1065	1.3888888888888888	0.9259259259259258
1066	2.7777777777777777	0.0
1067	1.3888888888888888	0.0
1068	0.0	0.0
1069	0.0	0.0
1070	0.0	0.0
1071	0.0	0.0
1072	0.0	0.0
1073	0.0	0.0
1074	0.0	0.0
1075	0.0	0.0
1076	0.0	0.0
1077	1.3888888888888888	0.0
1078	1.3888888888888888	0.0
1079	1.3888888888888888	0.0
1080	2.7777777777777777	0.0
1081	2.7777777777777777	0.0
1082	2.7777777777777777	0.0
1083	2.7777777777777777	0.0
1084	2.7777777777777777	0.0
1085	1.3888888888888888	0.0
1086	1.3888888888888888	0.0
1087	0.0	0.0
1088	0.0	0.0
1089	0.0	0.0
1090	0.0	0.0
1091	0.0	0.0
1092	0.0	0.0
1093	0.0	0.0
1094	0.0	0.0
1095	0.0	0.0
1096	0.0	0.0
1097	0.0	0.0
1098	0.0	0.0
1099	0.0	0.0
1100	0.0	0.0
1101	0.0	0.9259259259259258
1102	0.0	0.9259259259259258
1103	0.0	0.9259259259259258
1104	0.0	0.9259259259259258
1105	0.0	0.9259259259259258
1106	0.0	0.9259259259259258
1107	0.0	0.0
1108	0.0	0.0
1109	0.0	0.0
1110	0.0	0.0
1111	0.0	0.0
1112	0.0	0.0
1113	0.0	0.0
1114	0.0	0.0
1115	0.0	0.0
1116	0.0	0.0
1117	1.3888888888888888	0.0
1118	0.0	0.0
1119	0.0	0.0
1120	0.0	0.0
1121	0.0	0.0
1122	0.0	0.0
1123	0.0	0.0
1124	0.0	0.0
1125	0.0	0.0
1126	0.0	0.0
1127	0.0	0.0
1128	0.0	0.0
1129	0.0	0.0
1130	0.0	0.0
1131	0.0	0.0
1132	0.0	0.0
1133	0.0	0.0
1134	0.0	0.0
1135	0.0	0.0
1136	0.0	0.0
1137	0.0	0.9259259259259258
1138	0.0	0.0
1139	0.0	0.0
1140	0.0	0.0
1141	0.0	0.0
1142	0.0	0.9259259259259258
1143	0.0	0.9259259259259258
1144	1.3888888888888888	0.9259259259259258
1145	1.3888888888888888	0.0
1146	0.0	0.0
1147	0.0	0.0
1148	0.0	0.0
1149	0.0	0.0
1150	0.0	0.0
1151	0.0	0.0
1152	0.0	0.0
1153	1.3888888888888888	0.0
1154	1.3888888888888888	0.0
1155	1.3888888888888888	0.0
1156	1.3888888888888888	0.0
1157	1.3888888888888888	0.0
1158	1.3888888888888888	0.0
1159	1.3888888888888888	0.0
1160	1.3888888888888888	0.9259259259259258
1161	1.3888888888888888	0.9259259259259258
1162	1.3888888888888888	0.9259259259259258
1163	1.3888888888888888	0.9259259259259258
1164	1.3888888888888888	0.9259259259259258
1165	1.3888888888888888	0.9259259259259258
1166	2.7777777777777777	0.9259259259259258
1167	2.7777777777777777	1.8518518518518516
1168	1.3888888888888888	0.9259259259259258
1169	2.7777777777777777	0.0
1170	1.3888888888888888	0.0
1171	1.3888888888888888	0.0
1172	1.3888888888888888	0.0
1173	0.0	0.0
1174	0.0	0.0
1175	0.0	0.0
1176	0.0	0.0
1177	0.0	0.0
1178	0.0	0.0
1179	0.0	0.0
1180	0.0	0.0
1181	0.0	0.0
1182	0.0	0.0
1183	0.0	0.9259259259259258
1184	1.3888888888888888	0.9259259259259258
1185	0.0	0.0
1186	0.0	0.9259259259259258
1187	0.0	0.0
1188	0.0	0.0
1189	0.0	0.0
1190	0.0	0.0
1191	0.0	0.0
1192	0.0	0.0
1193	0.0	0.0
1194	0.0	0.0
1195	0.0	0.9259259259259258
1196	0.0	0.9259259259259258
1197	0.0	0.0
1198	0.0	0.0
1199	0.0	0.0
1200	1.3888888888888888	0.0
1201	1.3888888888888888	0.0
1202	0.0	0.0
1203	0.0	0.0
1204	0.0	0.0
1205	0.0	0.0
1206	0.0	0.0
1207	0.0	0.0
1208	0.0	0.0
1209	0.0	0.0
1210	1.3888888888888888	0.0
1211	1.3888888888888888	0.0
1212	1.3888888888888888	0.0
1213	0.0	0.0
1214	0.0	0.0
1215	0.0	0.0
1216	0.0	0.0
1217	0.0	0.0
1218	0.0	0.0
1219	0.0	0.0
1220	0.0	0.0
1221	0.0	0.0
1222	0.0	0.0
1223	0.0	0.0
1224	0.0	0.0
1225	1.3888888888888888	0.0
1226	1.3888888888888888	0.0
1227	1.3888888888888888	0.0
1228	1.3888888888888888	0.0
1229	1.3888888888888888	0.0
1230	1.3888888888888888	0.0
1231	1.3888888888888888	0.9259259259259258
1232	2.7777777777777777	0.0
1233	2.7777777777777777	0.0
1234	2.7777777777777777	0.0
1235	2.7777777777777777	0.0
1236	1.3888888888888888	0.9259259259259258
1237	1.3888888888888888	0.9259259259259258
1238	0.0	0.9259259259259258
1239	0.0	0.0
1240	0.0	0.0
1241	0.0	0.0
1242	0.0	0.9259259259259258
1243	0.0	0.9259259259259258
1244	0.0	0.0
1245	0.0	0.0
1246	0.0	0.0
1247	1.3888888888888888	0.0
1248	1.3888888888888888	0.9259259259259258
1249	1.3888888888888888	0.0
1250	1.3888888888888888	0.0
1251	1.3888888888888888	0.0
1252	0.0	0.0
1253	1.3888888888888888	0.0
1254	1.3888888888888888	0.0
1255	1.3888888888888888	0.0
1256	0.0	0.0
1257	0.0	0.9259259259259258
1258	1.3888888888888888	0.0
1259	1.3888888888888888	0.0
1260	0.0	0.0
1261	0.0	0.0
1262	0.0	0.0
1263	0.0	0.0
1264	0.0	0.0
1265	0.0	0.0
1266	0.0	0.0
1267	0.0	0.0
1268	0.0	0.0
1269	0.0	0.0
1270	0.0	0.0
1271	0.0	0.0
1272	1.3888888888888888	0.0
1273	0.0	0.0
1274	0.0	0.0
1275	0.0	0.0
1276	0.0	0.0
1277	0.0	0.0
1278	0.0	0.0
1279	1.3888888888888888	0.0
1280	1.3888888888888888	0.0
1281	1.3888888888888888	0.0
1282	0.0	0.0
1283	0.0	0.0
1284	0.0	0.9259259259259258
1285	0.0	0.9259259259259258
1286	0.0	1.8518518518518516
1287	0.0	0.9259259259259258
1288	0.0	0.0
1289	0.0	0.0
1290	0.0	0.0
1291	0.0	0.0
1292	0.0	0.0
1293	0.0	0.9259259259259258
1294	0.0	0.9259259259259258
1295	0.0	0.9259259259259258
1296	0.0	0.9259259259259258
1297	0.0	0.9259259259259258
1298	0.0	0.9259259259259258
1299	0.0	0.9259259259259258
1300	0.0	0.9259259259259258
1301	0.0	0.0
1302	0.0	0.0
1303	0.0	0.0
1304	0.0	0.0
1305	1.3888888888888888	0.0
1306	1.3888888888888888	0.9259259259259258
1307	1.3888888888888888	0.0
1308	1.3888888888888888	0.0
1309	2.7777777777777777	0.0
1310	1.3888888888888888	0.0
1311	0.0	0.0
1312	0.0	0.0
1313	0.0	0.0
1314	0.0	0.0
1315	0.0	0.0
1316	0.0	0.0
1317	0.0	0.0
1318	0.0	0.0
1319	0.0	0.9259259259259258
1320	1.3888888888888888	0.9259259259259258
1321	1.3888888888888888	0.9259259259259258
1322	1.3888888888888888	0.0
1323	1.3888888888888888	0.0
1324	1.3888888888888888	0.0
1325	1.3888888888888888	0.0
1326	0.0	0.0
1327	1.3888888888888888	0.9259259259259258
1328	1.3888888888888888	0.9259259259259258
1329	2.7777777777777777	0.9259259259259258
1330	1.3888888888888888	0.9259259259259258
1331	2.7777777777777777	0.9259259259259258
1332	2.7777777777777777	0.9259259259259258
1333	1.3888888888888888	0.9259259259259258
1334	0.0	0.9259259259259258
1335	0.0	0.0
1336	1.3888888888888888	0.0
1337	1.3888888888888888	0.9259259259259258
1338	0.0	1.8518518518518516
1339	0.0	0.0
1340	0.0	0.0
1341	1.3888888888888888	0.0
1342	1.3888888888888888	0.0
1343	1.3888888888888888	0.0
1344	1.3888888888888888	0.0
1345	1.3888888888888888	0.0
1346	0.0	0.0
1347	1.3888888888888888	0.0
1348	1.3888888888888888	0.0
1349	1.3888888888888888	0.0
1350	1.3888888888888888	0.0
1351	1.3888888888888888	0.0
1352	0.0	0.9259259259259258
1353	1.3888888888888888	0.9259259259259258
1354	1.3888888888888888	0.9259259259259258
1355	1.3888888888888888	0.9259259259259258
1356	1.3888888888888888	0.0
1357	0.0	0.0
1358	1.3888888888888888	0.0
1359	0.0	0.0
1360	0.0	0.0
1361	0.0	0.0
1362	0.0	0.0
1363	0.0	0.0
1364	1.3888888888888888	0.0
1365	1.3888888888888888	0.0
1366	1.3888888888888888	0.0
1367	0.0	0.0
1368	0.0	0.0
1369	0.0	0.0
1370	0.0	0.0
1371	0.0	0.0
1372	0.0	0.0
1373	0.0	0.0
1374	0.0	0.0
1375	0.0	0.9259259259259258
1376	0.0	0.0
1377	0.0	0.0
1378	0.0	0.0
1379	0.0	0.0
1380	0.0	0.0
1381	0.0	0.0
1382	0.0	0.0
1383	0.0	0.0
1384	0.0	0.0
1385	0.0	0.0
1386	0.0	0.0
1387	0.0	0.0
1388	1.3888888888888888	0.0
1389	0.0	0.0
1390	0.0	0.0
1391	0.0	0.0
1392	0.0	0.0
1393	0.0	0.0
1394	0.0	0.0
1395	0.0	0.0
1396	0.0	0.0
1397	0.0	0.0
1398	1.3888888888888888	0.0
1399	1.3888888888888888	0.0
1400	0.0	0.0
1401	0.0	0.9259259259259258
1402	1.3888888888888888	0.9259259259259258
1403	1.3888888888888888	0.0
1404	0.0	0.0
1405	0.0	0.0
1406	0.0	0.0
1407	0.0	0.0
1408	0.0	0.0
1409	0.0	0.0
1410	0.0	0.0
1411	0.0	0.9259259259259258
1412	0.0	0.0
1413	0.0	0.0
1414	1.3888888888888888	0.0
1415	1.3888888888888888	0.0
1416	1.3888888888888888	0.0
1417	1.3888888888888888	0.9259259259259258
1418	2.7777777777777777	0.0
1419	2.7777777777777777	0.0
1420	2.7777777777777777	0.0
1421	0.0	0.0
1422	0.0	0.0
1423	0.0	0.0
1424	0.0	0.0
1425	0.0	0.0
1426	0.0	0.0
1427	0.0	0.0
1428	0.0	0.0
1429	1.3888888888888888	0.0
1430	1.3888888888888888	0.0
1431	1.3888888888888888	0.0
1432	1.3888888888888888	0.0
1433	2.7777777777777777	0.0
1434	2.7777777777777777	0.0
1435	1.3888888888888888	0.0
1436	1.3888888888888888	0.0
1437	1.3888888888888888	0.0
1438	1.3888888888888888	0.0
1439	1.3888888888888888	0.0
1440	1.3888888888888888	0.0
1441	1.3888888888888888	0.0
1442	1.3888888888888888	0.0
1443	1.3888888888888888	0.0
1444	1.3888888888888888	0.0
1445	1.3888888888888888	0.0
1446	1.3888888888888888	0.9259259259259258
1447	1.3888888888888888	0.9259259259259258
1448	1.3888888888888888	0.9259259259259258
1449	1.3888888888888888	0.9259259259259258
1450	0.0	0.9259259259259258
1451	0.0	0.9259259259259258
1452	0.0	0.9259259259259258
1453	0.0	0.9259259259259258
1454	0.0	0.9259259259259258
1455	1.3888888888888888	0.9259259259259258
1456	1.3888888888888888	0.9259259259259258
1457	1.3888888888888888	0.9259259259259258
1458	1.3888888888888888	0.9259259259259258
1459	1.3888888888888888	0.9259259259259258
1460	2.7777777777777777	0.9259259259259258
1461	1.3888888888888888	0.9259259259259258
1462	1.3888888888888888	0.0
1463	0.0	0.0
1464	0.0	0.0
1465	0.0	0.0
1466	0.0	0.0
1467	0.0	0.0
1468	0.0	0.0
1469	0.0	0.0
1470	0.0	0.9259259259259258
1471	0.0	0.9259259259259258
1472	1.3888888888888888	0.9259259259259258
1473	1.3888888888888888	0.9259259259259258
1474	1.3888888888888888	0.9259259259259258
1475	1.3888888888888888	0.9259259259259258
1476	1.3888888888888888	0.9259259259259258
1477	1.3888888888888888	0.9259259259259258
1478	1.3888888888888888	0.9259259259259258
1479	1.3888888888888888	0.9259259259259258
1480	1.3888888888888888	0.9259259259259258
1481	1.3888888888888888	0.9259259259259258
1482	1.3888888888888888	0.0
1483	0.0	0.0
1484	1.3888888888888888	0.0
1485	1.3888888888888888	0.0
1486	1.3888888888888888	0.0
1487	1.3888888888888888	0.0
1488	2.7777777777777777	0.0
1489	2.7777777777777777	0.0
1490	2.7777777777777777	0.0
1491	1.3888888888888888	0.0
1492	1.3888888888888888	0.0
1493	1.3888888888888888	0.0
1494	2.7777777777777777	0.0
1495	2.7777777777777777	0.0
1496	1.3888888888888888	0.0
1497	1.3888888888888888	0.0
1498	1.3888888888888888	0.0
1499	0.0	0.0
1500	0.0	0.0
1501	0.0	0.0
1502	1.3888888888888888	0.0
1503	2.7777777777777777	0.0
1504	1.3888888888888888	0.0
1505	0.0	0.9259259259259258
1506	0.0	0.9259259259259258
1507	1.3888888888888888	0.0
1508	1.3888888888888888	0.0
1509	1.3888888888888888	0.0
1510	0.0	0.0
1511	0.0	0.0
1512	0.0	0.0
1513	0.0	0.0
1514	0.0	0.0
1515	1.3888888888888888	0.0
1516	1.3888888888888888	0.0
1517	1.3888888888888888	0.0
1518	1.3888888888888888	0.0
1519	1.3888888888888888	0.0
1520	1.3888888888888888	0.0
1521	0.0	0.0
1522	0.0	0.0
1523	0.0	0.0
1524	0.0	0.0
1525	0.0	0.0
1526	0.0	0.0
1527	1.3888888888888888	0.0
1528	4.166666666666666	0.0
1529	4.166666666666666	0.0
1530	2.7777777777777777	0.0
1531	2.7777777777777777	0.0
1532	2.7777777777777777	0.0
1533	2.7777777777777777	0.0
1534	0.0	0.0
1535	1.3888888888888888	0.0
1536	2.7777777777777777	0.0
1537	1.3888888888888888	0.0
1538	2.7777777777777777	0.0
1539	0.0	0.0
1540	1.3888888888888888	0.0
1541	0.0	0.0
1542	0.0	0.0
1543	0.0	0.0
1544	0.0	0.0
1545	0.0	0.0
1546	1.3888888888888888	0.0
1547	1.3888888888888888	0.0
1548	1.3888888888888888	0.0
1549	1.3888888888888888	0.0
1550	1.3888888888888888	0.0
1551	1.3888888888888888	0.0
1552	1.3888888888888888	0.0
1553	1.3888888888888888	0.0
1554	1.3888888888888888	0.0
1555	1.3888888888888888	0.0
1556	1.3888888888888888	0.0
1557	1.3888888888888888	0.0
1558	1.3888888888888888	0.0
1559	1.3888888888888888	0.0
1560	1.3888888888888888	0.0
1561	1.3888888888888888	0.0
1562	1.3888888888888888	0.0
1563	1.3888888888888888	0.0
1564	1.3888888888888888	0.0
1565	1.3888888888888888	0.0
1566	0.0	0.9259259259259258
1567	1.3888888888888888	0.9259259259259258
1568	1.3888888888888888	0.0
1569	1.3888888888888888	0.0
1570	1.3888888888888888	0.0
1571	2.7777777777777777	0.0
1572	1.3888888888888888	0.0
1573	1.3888888888888888	0.0
1574	2.7777777777777777	0.0
1575	1.3888888888888888	0.0
1576	1.3888888888888888	0.0
1577	1.3888888888888888	0.0
1578	0.0	0.0
1579	0.0	0.0
1580	0.0	0.0
1581	0.0	0.0
1582	0.0	0.0
1583	1.3888888888888888	0.0
1584	1.3888888888888888	0.0
1585	1.3888888888888888	0.0
1586	1.3888888888888888	0.0
1587	1.3888888888888888	0.0
1588	1.3888888888888888	0.0
1589	1.3888888888888888	0.0
1590	1.3888888888888888	0.0
1591	1.3888888888888888	0.0
1592	1.3888888888888888	0.0
1593	0.0	0.0
1594	0.0	0.0
1595	0.0	0.0
1596	0.0	0.0
1597	1.3888888888888888	0.0
1598	1.3888888888888888	0.0
1599	1.3888888888888888	0.0
1600	1.3888888888888888	0.0
1601	1.3888888888888888	0.0
1602	1.3888888888888888	0.0
1603	0.0	0.0
1604	0.0	0.0
1605	0.0	0.0
1606	0.0	0.0
1607	0.0	0.0
1608	0.0	0.0
1609	1.3888888888888888	0.0
1610	0.0	0.0
1611	0.0	0.0
1612	0.0	0.0
1613	0.0	0.0
1614	1.3888888888888888	0.0
1615	1.3888888888888888	0.0
1616	1.3888888888888888	0.9259259259259258
1617	0.0	0.9259259259259258
1618	0.0	0.9259259259259258
1619	0.0	0.0
1620	0.0	0.0
1621	0.0	0.0
1622	1.3888888888888888	0.0
1623	1.3888888888888888	0.0
1624	0.0	0.0
1625	0.0	0.0
1626	0.0	0.0
1627	0.0	0.0
1628	0.0	0.0
1629	0.0	0.0
1630	0.0	0.9259259259259258
1631	0.0	0.0
1632	0.0	0.0
1633	1.3888888888888888	0.0
1634	1.3888888888888888	0.0
1635	0.0	0.0
1636	1.3888888888888888	0.0
1637	1.3888888888888888	0.0
1638	1.3888888888888888	0.0
1639	1.3888888888888888	0.0
1640	1.3888888888888888	0.0
1641	1.3888888888888888	0.0
1642	1.3888888888888888	0.0
1643	2.7777777777777777	0.0
1644	1.3888888888888888	0.0
1645	0.0	0.0
1646	1.3888888888888888	0.0
1647	1.3888888888888888	0.0
1648	1.3888888888888888	0.0
1649	0.0	0.0
1650	0.0	0.0
1651	0.0	0.0
1652	0.0	0.0
1653	0.0	0.0
1654	0.0	0.0
1655	0.0	0.0
1656	0.0	0.0
1657	0.0	0.0
1658	0.0	0.0
1659	1.3888888888888888	0.0
1660	1.3888888888888888	0.0
1661	0.0	0.0
1662	0.0	0.0
1663	0.0	0.0
1664	0.0	0.0
1665	1.3888888888888888	0.0
1666	0.0	0.0
1667	0.0	0.0
1668	0.0	0.0
1669	0.0	0.0
1670	0.0	0.0
1671	1.3888888888888888	0.0
1672	1.3888888888888888	0.0
1673	0.0	0.0
1674	0.0	0.0
1675	1.3888888888888888	0.0
1676	1.3888888888888888	0.0
1677	1.3888888888888888	0.0
1678	0.0	0.0
1679	0.0	0.0
1680	0.0	0.0
1681	0.0	0.0
1682	0.0	0.0
1683	0.0	0.0
1684	0.0	0.0
1685	0.0	0.0
1686	0.0	0.0
1687	0.0	0.0
1688	0.0	0.0
1689	0.0	0.0
1690	0.0	0.0
1691	0.0	0.0
1692	0.0	0.0
1693	0.0	0.0
1694	0.0	0.0
1695	1.3888888888888888	0.0
1696	2.7777777777777777	0.0
1697	2.7777777777777777	0.0
1698	2.7777777777777777	0.0
1699	2.7777777777777777	0.0
1700	2.7777777777777777	0.0
1701	2.7777777777777777	0.9259259259259258
1702	1.3888888888888888	0.9259259259259258
1703	1.3888888888888888	0.0
1704	1.3888888888888888	0.0
1705	1.3888888888888888	0.0
1706	0.0	0.0
1707	0.0	0.0
1708	0.0	0.0
1709	0.0	0.0
1710	0.0	0.0
1711	0.0	0.0
1712	0.0	0.0
1713	0.0	0.0
1714	0.0	0.0
1715	0.0	0.0
1716	0.0	0.0
1717	0.0	0.0
1718	0.0	0.0
1719	0.0	0.0
1720	0.0	0.0
1721	0.0	0.0
1722	0.0	0.0
1723	0.0	0.0
1724	0.0	0.0
1725	1.3888888888888888	0.0
1726	1.3888888888888888	0.0
1727	1.3888888888888888	0.0
1728	1.3888888888888888	0.0
1729	1.3888888888888888	0.0
1730	1.3888888888888888	0.0
1731	1.3888888888888888	0.0
1732	2.7777777777777777	0.0
1733	2.7777777777777777	0.0
1734	0.0	0.0
1735	0.0	0.0
1736	1.3888888888888888	0.0
1737	1.3888888888888888	0.0
1738	2.7777777777777777	0.0
1739	1.3888888888888888	0.0
1740	1.3888888888888888	0.0
1741	0.0	0.0
1742	0.0	0.9259259259259258
1743	0.0	0.9259259259259258
1744	0.0	0.0
1745	0.0	0.0
1746	0.0	0.0
1747	0.0	0.0
1748	0.0	0.0
1749	0.0	0.0
1750	0.0	0.0
1751	0.0	0.0
1752	0.0	0.0
1753	0.0	0.0
1754	0.0	0.9259259259259258
1755	0.0	0.9259259259259258
1756	0.0	0.9259259259259258
1757	1.3888888888888888	0.9259259259259258
1758	1.3888888888888888	0.9259259259259258
1759	1.3888888888888888	0.9259259259259258
1760	1.3888888888888888	0.9259259259259258
1761	1.3888888888888888	0.0
1762	1.3888888888888888	0.0
1763	1.3888888888888888	0.0
1764	1.3888888888888888	0.0
1765	2.7777777777777777	0.0
1766	1.3888888888888888	0.0
1767	1.3888888888888888	0.9259259259259258
1768	1.3888888888888888	1.8518518518518516
1769	0.0	0.9259259259259258
1770	0.0	0.0
1771	0.0	0.0
1772	0.0	0.0
1773	0.0	0.0
1774	1.3888888888888888	0.0
1775	1.3888888888888888	0.0
1776	1.3888888888888888	0.0
1777	1.3888888888888888	0.0
1778	1.3888888888888888	0.9259259259259258
1779	1.3888888888888888	0.0
1780	2.7777777777777777	0.0
1781	4.166666666666666	0.0
1782	4.166666666666666	0.0
1783	2.7777777777777777	0.0
1784	2.7777777777777777	0.0
1785	1.3888888888888888	0.0
1786	1.3888888888888888	0.0
1787	0.0	0.0
1788	0.0	0.0
1789	0.0	0.0
1790	1.3888888888888888	0.0
1791	1.3888888888888888	0.0
1792	1.3888888888888888	0.0
1793	1.3888888888888888	0.0
1794	1.3888888888888888	0.0
1795	1.3888888888888888	0.0
1796	1.3888888888888888	0.0
1797	0.0	0.0
1798	0.0	0.0
1799	0.0	0.0
1800	0.0	0.0
1801	0.0	0.0
1802	0.0	0.0
1803	0.0	0.0
1804	0.0	0.0
1805	0.0	0.0
1806	1.3888888888888888	0.0
1807	2.7777777777777777	0.0
1808	2.7777777777777777	0.0
1809	1.3888888888888888	0.0
1810	1.3888888888888888	0.0
1811	1.3888888888888888	0.0
1812	1.3888888888888888	0.0
1813	0.0	0.0
1814	1.3888888888888888	0.0
1815	1.3888888888888888	0.0
1816	1.3888888888888888	0.0
1817	1.3888888888888888	0.0
1818	0.0	0.0
1819	0.0	0.0
1820	0.0	0.0
1821	1.3888888888888888	0.0
1822	2.7777777777777777	0.0
1823	2.7777777777777777	0.0
1824	2.7777777777777777	0.0
1825	2.7777777777777777	0.0
1826	1.3888888888888888	0.0
1827	0.0	0.9259259259259258
1828	0.0	0.0
1829	0.0	0.0
1830	1.3888888888888888	0.0
1831	1.3888888888888888	0.0
1832	0.0	0.0
1833	0.0	0.0
1834	0.0	0.0
1835	0.0	0.0
1836	0.0	0.0
1837	0.0	0.0
1838	1.3888888888888888	0.0
1839	4.166666666666666	0.0
1840	2.7777777777777777	0.0
1841	2.7777777777777777	0.0
1842	2.7777777777777777	0.0
1843	2.7777777777777777	0.0
1844	1.3888888888888888	0.0
1845	1.3888888888888888	0.0
1846	0.0	0.0
1847	0.0	0.0
1848	0.0	0.0
1849	1.3888888888888888	0.0
1850	1.3888888888888888	0.0
1851	1.3888888888888888	0.0
1852	1.3888888888888888	0.0
1853	1.3888888888888888	0.0
1854	0.0	0.0
1855	0.0	0.0
1856	0.0	0.0
1857	0.0	0.0
1858	0.0	0.0
1859	0.0	0.0
1860	1.3888888888888888	0.0
1861	1.3888888888888888	0.0
1862	1.3888888888888888	0.9259259259259258
1863	1.3888888888888888	0.9259259259259258
1864	1.3888888888888888	0.9259259259259258
1865	1.3888888888888888	0.9259259259259258
1866	0.0	0.9259259259259258
1867	0.0	0.9259259259259258
1868	0.0	0.0
1869	0.0	0.0
1870	0.0	0.0
1871	0.0	0.0
1872	0.0	0.0
1873	0.0	0.0
1874	0.0	0.0
1875	0.0	0.0
1876	0.0	0.0
1877	0.0	0.0
1878	0.0	0.0
1879	0.0	0.0
1880	0.0	0.0
1881	0.0	0.0
1882	0.0	0.0
1883	0.0	0.0
1884	0.0	0.0
1885	0.0	0.0
1886	0.0	0.0
1887	0.0	0.0
1888	0.0	0.0
1889	0.0	0.0
1890	0.0	0.0
1891	0.0	0.0
1892	0.0	0.0
1893	0.0	0.0
1894	0.0	0.0
1895	0.0	0.9259259259259258
1896	1.3888888888888888	0.0
1897	1.3888888888888888	0.0
1898	1.3888888888888888	0.0
1899	0.0	0.0
1900	0.0	0.0
1901	0.0	0.9259259259259258
1902	0.0	0.0
1903	1.3888888888888888	0.0
1904	1.3888888888888888	0.0
1905	1.3888888888888888	0.0
1906	0.0	0.0
1907	0.0	0.0
1908	0.0	0.0
1909	0.0	0.0
1910	0.0	0.0
1911	0.0	0.0
1912	1.3888888888888888	0.0
1913	1.3888888888888888	0.0
1914	1.3888888888888888	0.0
1915	1.3888888888888888	0.0
1916	1.3888888888888888	0.0
1917	0.0	0.0
1918	1.3888888888888888	0.0
1919	2.7777777777777777	0.0
1920	1.3888888888888888	0.0
1921	0.0	0.0
1922	0.0	0.0
1923	0.0	0.0
1924	0.0	0.0
1925	0.0	0.0
1926	0.0	0.0
1927	1.3888888888888888	0.0
1928	2.7777777777777777	0.0
1929	1.3888888888888888	0.0
1930	1.3888888888888888	0.0
1931	1.3888888888888888	0.0
1932	1.3888888888888888	0.0
1933	0.0	0.0
1934	2.7777777777777777	0.0
1935	2.7777777777777777	0.0
1936	1.3888888888888888	0.0
1937	1.3888888888888888	0.0
1938	1.3888888888888888	0.0
1939	1.3888888888888888	0.0
1940	1.3888888888888888	0.0
1941	2.7777777777777777	0.0
1942	2.7777777777777777	0.0
1943	1.3888888888888888	0.0
1944	1.3888888888888888	0.0
1945	0.0	0.0
1946	0.0	0.0
1947	0.0	0.0
1948	0.0	0.0
1949	0.0	0.0
1950	0.0	0.0
1951	0.0	0.0
1952	0.0	0.0
1953	1.3888888888888888	0.0
1954	0.0	0.0
1955	0.0	0.0
1956	0.0	0.0
1957	0.0	0.0
1958	0.0	0.0
1959	0.0	0.0
1960	0.0	0.0
1961	0.0	0.0
1962	0.0	0.0
1963	0.0	0.0
1964	0.0	0.0
1965	0.0	0.0
1966	1.3888888888888888	0.0
1967	1.3888888888888888	0.0
1968	2.7777777777777777	0.9259259259259258
1969	4.166666666666666	0.9259259259259258
1970	4.166666666666666	0.9259259259259258
1971	2.7777777777777777	0.9259259259259258
1972	2.7777777777777777	0.9259259259259258
1973	2.7777777777777777	0.9259259259259258
1974	2.7777777777777777	0.9259259259259258
1975	2.7777777777777777	0.9259259259259258
1976	2.7777777777777777	0.9259259259259258
1977	1.3888888888888888	0.0
1978	0.0	0.0
1979	0.0	0.0
1980	0.0	0.0
1981	1.3888888888888888	0.0
1982	1.3888888888888888	0.0
1983	1.3888888888888888	0.0
1984	1.3888888888888888	0.0
1985	1.3888888888888888	0.0
1986	0.0	0.0
1987	1.3888888888888888	0.0
1988	1.3888888888888888	0.0
1989	1.3888888888888888	0.0
1990	1.3888888888888888	0.0
1991	0.0	0.0
1992	0.0	0.0
1993	1.3888888888888888	0.0
1994	1.3888888888888888	0.0
1995	1.3888888888888888	0.0
1996	1.3888888888888888	0.0
1997	1.3888888888888888	0.0
1998	1.3888888888888888	0.0
[truncated: 13,001 more rows]
