# Supplementary material for: Full-cycle device-scale simulations of memory materials with a tailored atomic-cluster-expansion potential
Source: Nat Commun. 2025 Sep 30;16:8688. doi: 10.1038/s41467-025-63732-4 (PMC12484596; doi:10.1038/s41467-025-63732-4)
Supplement: Supplementary file 4 — Source Data [file 41467_2025_63732_MOESM4_ESM.zip › Figure S7/Figure S7c - tetrahedral Ge/tetra_fraction_aimd_101_300K.csv]

	Ge	Te
0	27.77777777777778	4.62962962962963
1	27.77777777777778	3.7037037037037033
2	28.703703703703702	4.62962962962963
3	24.074074074074073	3.7037037037037033
4	23.14814814814815	2.7777777777777777
5	22.22222222222222	3.7037037037037033
6	23.14814814814815	3.7037037037037033
7	25.925925925925924	5.555555555555555
8	23.14814814814815	5.555555555555555
9	24.074074074074073	5.555555555555555
10	25.925925925925924	4.62962962962963
11	26.851851851851855	3.7037037037037033
12	25.925925925925924	3.7037037037037033
13	25.925925925925924	3.7037037037037033
14	27.77777777777778	3.7037037037037033
15	28.703703703703702	3.7037037037037033
16	28.703703703703702	2.7777777777777777
17	25.0	2.7777777777777777
18	25.925925925925924	1.8518518518518516
19	25.925925925925924	1.8518518518518516
20	25.925925925925924	2.7777777777777777
21	23.14814814814815	2.7777777777777777
22	21.296296296296298	2.7777777777777777
23	21.296296296296298	2.7777777777777777
24	20.37037037037037	2.7777777777777777
25	21.296296296296298	3.7037037037037033
26	24.074074074074073	1.8518518518518516
27	23.14814814814815	0.9259259259259258
28	22.22222222222222	0.9259259259259258
29	21.296296296296298	3.7037037037037033
30	21.296296296296298	2.7777777777777777
31	24.074074074074073	2.7777777777777777
32	27.77777777777778	2.7777777777777777
33	26.851851851851855	2.7777777777777777
34	25.0	2.7777777777777777
35	25.925925925925924	3.7037037037037033
36	25.925925925925924	4.62962962962963
37	28.703703703703702	3.7037037037037033
38	26.851851851851855	4.62962962962963
39	26.851851851851855	6.481481481481481
40	25.925925925925924	5.555555555555555
41	26.851851851851855	6.481481481481481
42	25.0	5.555555555555555
43	26.851851851851855	5.555555555555555
44	26.851851851851855	3.7037037037037033
45	24.074074074074073	3.7037037037037033
46	23.14814814814815	3.7037037037037033
47	23.14814814814815	4.62962962962963
48	26.851851851851855	5.555555555555555
49	28.703703703703702	4.62962962962963
50	30.555555555555557	5.555555555555555
51	25.0	6.481481481481481
52	25.925925925925924	7.4074074074074066
53	26.851851851851855	6.481481481481481
54	25.0	5.555555555555555
55	23.14814814814815	5.555555555555555
56	24.074074074074073	5.555555555555555
57	26.851851851851855	4.62962962962963
58	25.925925925925924	5.555555555555555
59	25.925925925925924	5.555555555555555
60	25.925925925925924	5.555555555555555
61	25.925925925925924	5.555555555555555
62	25.925925925925924	5.555555555555555
63	25.925925925925924	3.7037037037037033
64	25.925925925925924	3.7037037037037033
65	25.0	4.62962962962963
66	25.0	3.7037037037037033
67	23.14814814814815	2.7777777777777777
68	25.0	2.7777777777777777
69	25.925925925925924	1.8518518518518516
70	25.0	1.8518518518518516
71	26.851851851851855	1.8518518518518516
72	25.0	1.8518518518518516
73	24.074074074074073	1.8518518518518516
74	21.296296296296298	1.8518518518518516
75	20.37037037037037	3.7037037037037033
76	24.074074074074073	2.7777777777777777
77	22.22222222222222	2.7777777777777777
78	23.14814814814815	2.7777777777777777
79	24.074074074074073	3.7037037037037033
80	18.51851851851852	3.7037037037037033
81	18.51851851851852	2.7777777777777777
82	18.51851851851852	2.7777777777777777
83	19.444444444444446	2.7777777777777777
84	21.296296296296298	4.62962962962963
85	23.14814814814815	3.7037037037037033
86	23.14814814814815	3.7037037037037033
87	24.074074074074073	2.7777777777777777
88	25.0	2.7777777777777777
89	23.14814814814815	3.7037037037037033
90	24.074074074074073	3.7037037037037033
91	24.074074074074073	3.7037037037037033
92	25.925925925925924	1.8518518518518516
93	24.074074074074073	2.7777777777777777
94	23.14814814814815	3.7037037037037033
95	24.074074074074073	4.62962962962963
96	25.0	3.7037037037037033
97	25.925925925925924	3.7037037037037033
98	25.925925925925924	3.7037037037037033
99	25.925925925925924	3.7037037037037033
100	26.851851851851855	5.555555555555555
101	25.925925925925924	4.62962962962963
102	25.925925925925924	4.62962962962963
103	25.925925925925924	3.7037037037037033
104	22.22222222222222	3.7037037037037033
105	22.22222222222222	4.62962962962963
106	21.296296296296298	3.7037037037037033
107	21.296296296296298	3.7037037037037033
108	20.37037037037037	3.7037037037037033
109	19.444444444444446	2.7777777777777777
110	18.51851851851852	2.7777777777777777
111	20.37037037037037	2.7777777777777777
112	19.444444444444446	4.62962962962963
113	21.296296296296298	4.62962962962963
114	19.444444444444446	3.7037037037037033
115	19.444444444444446	2.7777777777777777
116	20.37037037037037	2.7777777777777777
117	22.22222222222222	1.8518518518518516
118	24.074074074074073	2.7777777777777777
119	24.074074074074073	1.8518518518518516
120	25.0	1.8518518518518516
121	24.074074074074073	2.7777777777777777
122	24.074074074074073	1.8518518518518516
123	24.074074074074073	2.7777777777777777
124	25.0	2.7777777777777777
125	26.851851851851855	2.7777777777777777
126	25.925925925925924	4.62962962962963
127	25.925925925925924	3.7037037037037033
128	25.925925925925924	3.7037037037037033
129	26.851851851851855	3.7037037037037033
130	26.851851851851855	3.7037037037037033
131	24.074074074074073	4.62962962962963
132	23.14814814814815	3.7037037037037033
133	20.37037037037037	3.7037037037037033
134	22.22222222222222	3.7037037037037033
135	22.22222222222222	0.9259259259259258
136	23.14814814814815	2.7777777777777777
137	22.22222222222222	1.8518518518518516
138	23.14814814814815	0.9259259259259258
139	23.14814814814815	2.7777777777777777
140	22.22222222222222	4.62962962962963
141	20.37037037037037	6.481481481481481
142	22.22222222222222	5.555555555555555
143	21.296296296296298	4.62962962962963
144	21.296296296296298	3.7037037037037033
145	25.0	6.481481481481481
146	30.555555555555557	5.555555555555555
147	28.703703703703702	4.62962962962963
148	25.0	3.7037037037037033
149	24.074074074074073	4.62962962962963
150	23.14814814814815	3.7037037037037033
151	21.296296296296298	4.62962962962963
152	22.22222222222222	4.62962962962963
153	25.0	4.62962962962963
154	25.925925925925924	3.7037037037037033
155	26.851851851851855	3.7037037037037033
156	26.851851851851855	2.7777777777777777
157	26.851851851851855	4.62962962962963
158	25.925925925925924	5.555555555555555
159	25.0	5.555555555555555
160	26.851851851851855	3.7037037037037033
161	27.77777777777778	4.62962962962963
162	24.074074074074073	3.7037037037037033
163	24.074074074074073	3.7037037037037033
164	25.0	3.7037037037037033
165	25.0	3.7037037037037033
166	24.074074074074073	4.62962962962963
167	22.22222222222222	5.555555555555555
168	23.14814814814815	6.481481481481481
169	23.14814814814815	6.481481481481481
170	19.444444444444446	6.481481481481481
171	19.444444444444446	6.481481481481481
172	23.14814814814815	5.555555555555555
173	21.296296296296298	4.62962962962963
174	23.14814814814815	3.7037037037037033
175	24.074074074074073	2.7777777777777777
176	25.0	2.7777777777777777
177	26.851851851851855	2.7777777777777777
178	28.703703703703702	1.8518518518518516
179	27.77777777777778	1.8518518518518516
180	28.703703703703702	3.7037037037037033
181	27.77777777777778	3.7037037037037033
182	28.703703703703702	2.7777777777777777
183	29.629629629629626	4.62962962962963
184	30.555555555555557	6.481481481481481
185	27.77777777777778	4.62962962962963
186	27.77777777777778	5.555555555555555
187	27.77777777777778	4.62962962962963
188	27.77777777777778	4.62962962962963
189	25.0	6.481481481481481
190	24.074074074074073	4.62962962962963
191	22.22222222222222	2.7777777777777777
192	25.925925925925924	2.7777777777777777
193	26.851851851851855	3.7037037037037033
194	26.851851851851855	4.62962962962963
195	23.14814814814815	2.7777777777777777
196	24.074074074074073	2.7777777777777777
197	24.074074074074073	4.62962962962963
198	25.0	4.62962962962963
199	25.0	3.7037037037037033
200	22.22222222222222	4.62962962962963
201	19.444444444444446	3.7037037037037033
202	20.37037037037037	3.7037037037037033
203	20.37037037037037	3.7037037037037033
204	19.444444444444446	2.7777777777777777
205	21.296296296296298	2.7777777777777777
206	20.37037037037037	2.7777777777777777
207	23.14814814814815	3.7037037037037033
208	22.22222222222222	2.7777777777777777
209	21.296296296296298	3.7037037037037033
210	24.074074074074073	3.7037037037037033
211	25.0	4.62962962962963
212	24.074074074074073	4.62962962962963
213	23.14814814814815	4.62962962962963
214	25.925925925925924	4.62962962962963
215	24.074074074074073	5.555555555555555
216	24.074074074074073	5.555555555555555
217	25.925925925925924	4.62962962962963
218	24.074074074074073	2.7777777777777777
219	26.851851851851855	2.7777777777777777
220	27.77777777777778	2.7777777777777777
221	24.074074074074073	2.7777777777777777
222	24.074074074074073	2.7777777777777777
223	23.14814814814815	3.7037037037037033
224	23.14814814814815	3.7037037037037033
225	21.296296296296298	3.7037037037037033
226	22.22222222222222	3.7037037037037033
227	21.296296296296298	5.555555555555555
228	21.296296296296298	5.555555555555555
229	24.074074074074073	6.481481481481481
230	26.851851851851855	4.62962962962963
231	28.703703703703702	4.62962962962963
232	27.77777777777778	4.62962962962963
233	25.925925925925924	4.62962962962963
234	26.851851851851855	3.7037037037037033
235	25.925925925925924	2.7777777777777777
236	25.925925925925924	3.7037037037037033
237	23.14814814814815	2.7777777777777777
238	25.0	2.7777777777777777
239	22.22222222222222	3.7037037037037033
240	21.296296296296298	4.62962962962963
241	22.22222222222222	4.62962962962963
242	24.074074074074073	3.7037037037037033
243	26.851851851851855	3.7037037037037033
244	25.925925925925924	2.7777777777777777
245	25.0	2.7777777777777777
246	24.074074074074073	1.8518518518518516
247	25.0	1.8518518518518516
248	24.074074074074073	1.8518518518518516
249	23.14814814814815	2.7777777777777777
250	25.0	4.62962962962963
251	22.22222222222222	2.7777777777777777
252	23.14814814814815	3.7037037037037033
253	23.14814814814815	3.7037037037037033
254	25.0	2.7777777777777777
255	25.0	2.7777777777777777
256	26.851851851851855	2.7777777777777777
257	26.851851851851855	3.7037037037037033
258	26.851851851851855	2.7777777777777777
259	26.851851851851855	2.7777777777777777
260	25.925925925925924	1.8518518518518516
261	25.0	1.8518518518518516
262	25.925925925925924	1.8518518518518516
263	23.14814814814815	2.7777777777777777
264	24.074074074074073	2.7777777777777777
265	23.14814814814815	3.7037037037037033
266	23.14814814814815	3.7037037037037033
267	25.925925925925924	3.7037037037037033
268	25.0	2.7777777777777777
269	27.77777777777778	3.7037037037037033
270	25.925925925925924	1.8518518518518516
271	27.77777777777778	1.8518518518518516
272	26.851851851851855	0.9259259259259258
273	26.851851851851855	1.8518518518518516
274	25.0	1.8518518518518516
275	25.0	1.8518518518518516
276	24.074074074074073	2.7777777777777777
277	27.77777777777778	3.7037037037037033
278	25.0	2.7777777777777777
279	26.851851851851855	1.8518518518518516
280	24.074074074074073	2.7777777777777777
281	23.14814814814815	3.7037037037037033
282	25.925925925925924	3.7037037037037033
283	28.703703703703702	3.7037037037037033
284	28.703703703703702	2.7777777777777777
285	27.77777777777778	2.7777777777777777
286	26.851851851851855	4.62962962962963
287	25.925925925925924	3.7037037037037033
288	24.074074074074073	5.555555555555555
289	24.074074074074073	4.62962962962963
290	25.925925925925924	3.7037037037037033
291	25.925925925925924	2.7777777777777777
292	25.925925925925924	2.7777777777777777
293	24.074074074074073	2.7777777777777777
294	24.074074074074073	1.8518518518518516
295	22.22222222222222	1.8518518518518516
296	23.14814814814815	2.7777777777777777
297	26.851851851851855	2.7777777777777777
298	28.703703703703702	3.7037037037037033
299	27.77777777777778	4.62962962962963
300	27.77777777777778	4.62962962962963
301	25.0	2.7777777777777777
302	25.925925925925924	2.7777777777777777
303	25.925925925925924	1.8518518518518516
304	26.851851851851855	1.8518518518518516
305	27.77777777777778	1.8518518518518516
306	27.77777777777778	1.8518518518518516
307	26.851851851851855	2.7777777777777777
308	27.77777777777778	2.7777777777777777
309	27.77777777777778	2.7777777777777777
310	27.77777777777778	3.7037037037037033
311	25.925925925925924	1.8518518518518516
312	25.925925925925924	2.7777777777777777
313	24.074074074074073	4.62962962962963
314	24.074074074074073	4.62962962962963
315	26.851851851851855	4.62962962962963
316	28.703703703703702	2.7777777777777777
317	27.77777777777778	1.8518518518518516
318	28.703703703703702	3.7037037037037033
319	25.925925925925924	3.7037037037037033
320	25.925925925925924	2.7777777777777777
321	25.925925925925924	2.7777777777777777
322	25.0	2.7777777777777777
323	25.0	3.7037037037037033
324	26.851851851851855	5.555555555555555
325	27.77777777777778	5.555555555555555
326	27.77777777777778	5.555555555555555
327	26.851851851851855	4.62962962962963
328	26.851851851851855	5.555555555555555
329	27.77777777777778	3.7037037037037033
330	25.925925925925924	3.7037037037037033
331	25.925925925925924	2.7777777777777777
332	25.925925925925924	2.7777777777777777
333	25.925925925925924	2.7777777777777777
334	25.925925925925924	2.7777777777777777
335	26.851851851851855	1.8518518518518516
336	25.925925925925924	0.9259259259259258
337	25.0	1.8518518518518516
338	23.14814814814815	0.9259259259259258
339	23.14814814814815	1.8518518518518516
340	25.925925925925924	2.7777777777777777
341	27.77777777777778	2.7777777777777777
342	26.851851851851855	4.62962962962963
343	27.77777777777778	5.555555555555555
344	25.0	5.555555555555555
345	22.22222222222222	6.481481481481481
346	23.14814814814815	6.481481481481481
347	25.0	3.7037037037037033
348	24.074074074074073	2.7777777777777777
349	24.074074074074073	3.7037037037037033
350	24.074074074074073	2.7777777777777777
351	22.22222222222222	2.7777777777777777
352	20.37037037037037	2.7777777777777777
353	20.37037037037037	2.7777777777777777
354	23.14814814814815	3.7037037037037033
355	22.22222222222222	3.7037037037037033
356	23.14814814814815	3.7037037037037033
357	22.22222222222222	2.7777777777777777
358	25.0	1.8518518518518516
359	24.074074074074073	2.7777777777777777
360	25.925925925925924	3.7037037037037033
361	27.77777777777778	2.7777777777777777
362	27.77777777777778	2.7777777777777777
363	25.925925925925924	2.7777777777777777
364	26.851851851851855	1.8518518518518516
365	26.851851851851855	2.7777777777777777
366	25.925925925925924	2.7777777777777777
367	27.77777777777778	2.7777777777777777
368	27.77777777777778	2.7777777777777777
369	28.703703703703702	1.8518518518518516
370	27.77777777777778	1.8518518518518516
371	25.0	2.7777777777777777
372	25.0	3.7037037037037033
373	25.925925925925924	3.7037037037037033
374	24.074074074074073	2.7777777777777777
375	23.14814814814815	1.8518518518518516
376	24.074074074074073	0.9259259259259258
377	23.14814814814815	0.9259259259259258
378	24.074074074074073	1.8518518518518516
379	25.925925925925924	1.8518518518518516
380	25.0	3.7037037037037033
381	25.925925925925924	2.7777777777777777
382	26.851851851851855	2.7777777777777777
383	26.851851851851855	3.7037037037037033
384	26.851851851851855	4.62962962962963
385	24.074074074074073	5.555555555555555
386	24.074074074074073	5.555555555555555
387	25.0	5.555555555555555
388	25.925925925925924	1.8518518518518516
389	24.074074074074073	1.8518518518518516
390	24.074074074074073	0.9259259259259258
391	25.0	0.9259259259259258
392	24.074074074074073	1.8518518518518516
393	23.14814814814815	1.8518518518518516
394	24.074074074074073	2.7777777777777777
395	22.22222222222222	3.7037037037037033
396	24.074074074074073	3.7037037037037033
397	25.0	5.555555555555555
398	25.925925925925924	5.555555555555555
399	25.925925925925924	4.62962962962963
400	25.0	2.7777777777777777
401	25.0	2.7777777777777777
402	25.0	2.7777777777777777
403	23.14814814814815	1.8518518518518516
404	24.074074074074073	2.7777777777777777
405	25.925925925925924	2.7777777777777777
406	26.851851851851855	3.7037037037037033
407	31.48148148148148	2.7777777777777777
408	33.33333333333333	2.7777777777777777
409	28.703703703703702	2.7777777777777777
410	30.555555555555557	2.7777777777777777
411	30.555555555555557	1.8518518518518516
412	28.703703703703702	2.7777777777777777
413	26.851851851851855	2.7777777777777777
414	25.0	3.7037037037037033
415	26.851851851851855	5.555555555555555
416	27.77777777777778	3.7037037037037033
417	28.703703703703702	3.7037037037037033
418	27.77777777777778	4.62962962962963
419	29.629629629629626	4.62962962962963
420	27.77777777777778	5.555555555555555
421	27.77777777777778	5.555555555555555
422	26.851851851851855	2.7777777777777777
423	28.703703703703702	3.7037037037037033
424	29.629629629629626	4.62962962962963
425	26.851851851851855	4.62962962962963
426	27.77777777777778	4.62962962962963
427	26.851851851851855	2.7777777777777777
428	25.0	2.7777777777777777
429	22.22222222222222	4.62962962962963
430	24.074074074074073	4.62962962962963
431	25.925925925925924	3.7037037037037033
432	27.77777777777778	3.7037037037037033
433	25.925925925925924	4.62962962962963
434	23.14814814814815	3.7037037037037033
435	25.0	2.7777777777777777
436	25.925925925925924	2.7777777777777777
437	25.0	1.8518518518518516
438	24.074074074074073	2.7777777777777777
439	24.074074074074073	3.7037037037037033
440	25.0	2.7777777777777777
441	27.77777777777778	2.7777777777777777
442	27.77777777777778	2.7777777777777777
443	29.629629629629626	1.8518518518518516
444	30.555555555555557	2.7777777777777777
445	29.629629629629626	4.62962962962963
446	27.77777777777778	4.62962962962963
447	28.703703703703702	4.62962962962963
448	31.48148148148148	4.62962962962963
449	34.25925925925926	2.7777777777777777
450	34.25925925925926	2.7777777777777777
451	33.33333333333333	3.7037037037037033
452	31.48148148148148	3.7037037037037033
453	29.629629629629626	3.7037037037037033
454	29.629629629629626	4.62962962962963
455	29.629629629629626	4.62962962962963
456	28.703703703703702	5.555555555555555
457	26.851851851851855	6.481481481481481
458	25.0	5.555555555555555
459	25.0	4.62962962962963
460	24.074074074074073	3.7037037037037033
461	25.0	2.7777777777777777
462	24.074074074074073	3.7037037037037033
463	23.14814814814815	3.7037037037037033
464	27.77777777777778	4.62962962962963
465	29.629629629629626	5.555555555555555
466	27.77777777777778	6.481481481481481
467	26.851851851851855	5.555555555555555
468	25.925925925925924	6.481481481481481
469	29.629629629629626	7.4074074074074066
470	30.555555555555557	6.481481481481481
471	27.77777777777778	5.555555555555555
472	27.77777777777778	2.7777777777777777
473	27.77777777777778	1.8518518518518516
474	26.851851851851855	2.7777777777777777
475	26.851851851851855	2.7777777777777777
476	27.77777777777778	3.7037037037037033
477	25.925925925925924	6.481481481481481
478	24.074074074074073	5.555555555555555
479	25.0	6.481481481481481
480	25.0	5.555555555555555
481	25.925925925925924	5.555555555555555
482	29.629629629629626	3.7037037037037033
483	28.703703703703702	3.7037037037037033
484	27.77777777777778	3.7037037037037033
485	26.851851851851855	3.7037037037037033
486	25.925925925925924	2.7777777777777777
487	25.0	2.7777777777777777
488	26.851851851851855	2.7777777777777777
489	25.925925925925924	2.7777777777777777
490	25.0	4.62962962962963
491	25.0	4.62962962962963
492	25.925925925925924	6.481481481481481
493	26.851851851851855	4.62962962962963
494	26.851851851851855	4.62962962962963
495	28.703703703703702	2.7777777777777777
496	28.703703703703702	3.7037037037037033
497	28.703703703703702	3.7037037037037033
498	25.0	4.62962962962963
499	25.0	4.62962962962963
500	25.0	3.7037037037037033
501	25.0	2.7777777777777777
502	28.703703703703702	3.7037037037037033
503	25.925925925925924	3.7037037037037033
504	27.77777777777778	3.7037037037037033
505	25.925925925925924	4.62962962962963
506	25.0	3.7037037037037033
507	24.074074074074073	3.7037037037037033
508	25.925925925925924	3.7037037037037033
509	27.77777777777778	4.62962962962963
510	26.851851851851855	3.7037037037037033
511	27.77777777777778	3.7037037037037033
512	28.703703703703702	2.7777777777777777
513	27.77777777777778	5.555555555555555
514	28.703703703703702	5.555555555555555
515	29.629629629629626	4.62962962962963
516	31.48148148148148	4.62962962962963
517	29.629629629629626	4.62962962962963
518	28.703703703703702	2.7777777777777777
519	27.77777777777778	2.7777777777777777
520	29.629629629629626	2.7777777777777777
521	26.851851851851855	2.7777777777777777
522	26.851851851851855	3.7037037037037033
523	26.851851851851855	3.7037037037037033
524	28.703703703703702	5.555555555555555
525	26.851851851851855	4.62962962962963
526	27.77777777777778	3.7037037037037033
527	25.925925925925924	3.7037037037037033
528	25.925925925925924	2.7777777777777777
529	27.77777777777778	3.7037037037037033
530	30.555555555555557	3.7037037037037033
531	30.555555555555557	3.7037037037037033
532	29.629629629629626	5.555555555555555
533	29.629629629629626	5.555555555555555
534	30.555555555555557	4.62962962962963
535	30.555555555555557	4.62962962962963
536	28.703703703703702	4.62962962962963
537	26.851851851851855	5.555555555555555
538	27.77777777777778	5.555555555555555
539	25.0	7.4074074074074066
540	26.851851851851855	6.481481481481481
541	28.703703703703702	5.555555555555555
542	31.48148148148148	4.62962962962963
543	31.48148148148148	4.62962962962963
544	31.48148148148148	4.62962962962963
545	32.407407407407405	3.7037037037037033
546	32.407407407407405	2.7777777777777777
547	31.48148148148148	2.7777777777777777
548	31.48148148148148	3.7037037037037033
549	30.555555555555557	3.7037037037037033
550	31.48148148148148	2.7777777777777777
551	27.77777777777778	3.7037037037037033
552	25.0	3.7037037037037033
553	25.0	3.7037037037037033
554	25.925925925925924	5.555555555555555
555	25.925925925925924	5.555555555555555
556	25.0	4.62962962962963
557	25.0	4.62962962962963
558	23.14814814814815	3.7037037037037033
559	25.925925925925924	2.7777777777777777
560	26.851851851851855	0.9259259259259258
561	27.77777777777778	0.0
562	25.0	1.8518518518518516
563	25.925925925925924	2.7777777777777777
564	25.925925925925924	1.8518518518518516
565	26.851851851851855	2.7777777777777777
566	25.925925925925924	1.8518518518518516
567	25.925925925925924	1.8518518518518516
568	25.0	1.8518518518518516
569	25.925925925925924	3.7037037037037033
570	24.074074074074073	5.555555555555555
571	25.0	5.555555555555555
572	25.925925925925924	5.555555555555555
573	25.0	4.62962962962963
574	25.0	5.555555555555555
575	25.925925925925924	3.7037037037037033
576	26.851851851851855	3.7037037037037033
577	25.0	2.7777777777777777
578	25.0	4.62962962962963
579	25.925925925925924	4.62962962962963
580	25.925925925925924	5.555555555555555
581	26.851851851851855	5.555555555555555
582	25.925925925925924	6.481481481481481
583	23.14814814814815	4.62962962962963
584	23.14814814814815	4.62962962962963
585	25.0	5.555555555555555
586	25.0	4.62962962962963
587	24.074074074074073	5.555555555555555
588	25.0	2.7777777777777777
589	25.925925925925924	2.7777777777777777
590	26.851851851851855	2.7777777777777777
591	26.851851851851855	1.8518518518518516
592	25.925925925925924	1.8518518518518516
593	25.925925925925924	1.8518518518518516
594	27.77777777777778	1.8518518518518516
595	25.925925925925924	2.7777777777777777
596	26.851851851851855	2.7777777777777777
597	27.77777777777778	3.7037037037037033
598	28.703703703703702	3.7037037037037033
599	27.77777777777778	5.555555555555555
600	28.703703703703702	3.7037037037037033
601	26.851851851851855	3.7037037037037033
602	29.629629629629626	3.7037037037037033
603	28.703703703703702	3.7037037037037033
604	25.0	3.7037037037037033
605	25.925925925925924	3.7037037037037033
606	26.851851851851855	4.62962962962963
607	25.0	3.7037037037037033
608	25.0	4.62962962962963
609	25.0	3.7037037037037033
610	24.074074074074073	4.62962962962963
611	26.851851851851855	2.7777777777777777
612	27.77777777777778	2.7777777777777777
613	27.77777777777778	2.7777777777777777
614	25.925925925925924	3.7037037037037033
615	26.851851851851855	2.7777777777777777
616	26.851851851851855	2.7777777777777777
617	27.77777777777778	2.7777777777777777
618	27.77777777777778	0.9259259259259258
619	29.629629629629626	0.9259259259259258
620	28.703703703703702	0.9259259259259258
621	27.77777777777778	2.7777777777777777
622	28.703703703703702	3.7037037037037033
623	29.629629629629626	2.7777777777777777
624	30.555555555555557	2.7777777777777777
625	29.629629629629626	2.7777777777777777
626	31.48148148148148	3.7037037037037033
627	29.629629629629626	3.7037037037037033
628	28.703703703703702	3.7037037037037033
629	29.629629629629626	3.7037037037037033
630	28.703703703703702	4.62962962962963
631	28.703703703703702	5.555555555555555
632	29.629629629629626	5.555555555555555
633	26.851851851851855	4.62962962962963
634	27.77777777777778	5.555555555555555
635	27.77777777777778	5.555555555555555
636	28.703703703703702	5.555555555555555
637	27.77777777777778	4.62962962962963
638	25.0	3.7037037037037033
639	24.074074074074073	2.7777777777777777
640	23.14814814814815	1.8518518518518516
641	24.074074074074073	2.7777777777777777
642	24.074074074074073	2.7777777777777777
643	23.14814814814815	2.7777777777777777
644	24.074074074074073	1.8518518518518516
645	24.074074074074073	3.7037037037037033
646	25.925925925925924	5.555555555555555
647	25.0	4.62962962962963
648	25.925925925925924	5.555555555555555
649	25.925925925925924	3.7037037037037033
650	25.925925925925924	3.7037037037037033
651	25.0	4.62962962962963
652	25.0	4.62962962962963
653	24.074074074074073	2.7777777777777777
654	21.296296296296298	3.7037037037037033
655	24.074074074074073	2.7777777777777777
656	25.0	3.7037037037037033
657	26.851851851851855	4.62962962962963
658	26.851851851851855	3.7037037037037033
659	25.925925925925924	5.555555555555555
660	24.074074074074073	4.62962962962963
661	23.14814814814815	3.7037037037037033
662	20.37037037037037	2.7777777777777777
663	21.296296296296298	4.62962962962963
664	22.22222222222222	3.7037037037037033
665	23.14814814814815	1.8518518518518516
666	23.14814814814815	2.7777777777777777
667	24.074074074074073	1.8518518518518516
668	26.851851851851855	2.7777777777777777
669	28.703703703703702	2.7777777777777777
670	28.703703703703702	2.7777777777777777
671	25.925925925925924	2.7777777777777777
672	27.77777777777778	2.7777777777777777
673	29.629629629629626	2.7777777777777777
674	29.629629629629626	1.8518518518518516
675	27.77777777777778	1.8518518518518516
676	27.77777777777778	2.7777777777777777
677	28.703703703703702	1.8518518518518516
678	28.703703703703702	2.7777777777777777
679	28.703703703703702	3.7037037037037033
680	27.77777777777778	1.8518518518518516
681	28.703703703703702	1.8518518518518516
682	29.629629629629626	1.8518518518518516
683	31.48148148148148	1.8518518518518516
684	30.555555555555557	1.8518518518518516
685	29.629629629629626	0.9259259259259258
686	27.77777777777778	1.8518518518518516
687	28.703703703703702	1.8518518518518516
688	28.703703703703702	1.8518518518518516
689	31.48148148148148	0.9259259259259258
690	30.555555555555557	1.8518518518518516
691	31.48148148148148	0.9259259259259258
692	29.629629629629626	0.9259259259259258
693	28.703703703703702	1.8518518518518516
694	28.703703703703702	1.8518518518518516
695	29.629629629629626	0.9259259259259258
696	28.703703703703702	2.7777777777777777
697	27.77777777777778	3.7037037037037033
698	25.925925925925924	5.555555555555555
699	24.074074074074073	5.555555555555555
700	24.074074074074073	3.7037037037037033
701	25.925925925925924	1.8518518518518516
702	25.0	1.8518518518518516
703	28.703703703703702	1.8518518518518516
704	27.77777777777778	1.8518518518518516
705	27.77777777777778	1.8518518518518516
706	27.77777777777778	1.8518518518518516
707	25.0	2.7777777777777777
708	25.925925925925924	1.8518518518518516
709	25.925925925925924	2.7777777777777777
710	25.925925925925924	1.8518518518518516
711	27.77777777777778	1.8518518518518516
712	26.851851851851855	0.9259259259259258
713	28.703703703703702	1.8518518518518516
714	26.851851851851855	2.7777777777777777
715	25.0	2.7777777777777777
716	26.851851851851855	2.7777777777777777
717	25.925925925925924	1.8518518518518516
718	25.925925925925924	3.7037037037037033
719	25.0	4.62962962962963
720	25.925925925925924	4.62962962962963
721	25.925925925925924	3.7037037037037033
722	24.074074074074073	2.7777777777777777
723	26.851851851851855	1.8518518518518516
724	24.074074074074073	1.8518518518518516
725	24.074074074074073	2.7777777777777777
726	24.074074074074073	2.7777777777777777
727	25.0	2.7777777777777777
728	25.0	1.8518518518518516
729	23.14814814814815	0.0
730	23.14814814814815	0.0
731	24.074074074074073	0.0
732	24.074074074074073	0.9259259259259258
733	24.074074074074073	1.8518518518518516
734	22.22222222222222	0.9259259259259258
735	21.296296296296298	0.9259259259259258
736	25.925925925925924	0.0
737	25.925925925925924	0.9259259259259258
738	25.925925925925924	1.8518518518518516
739	27.77777777777778	1.8518518518518516
740	27.77777777777778	1.8518518518518516
741	27.77777777777778	0.0
742	28.703703703703702	0.0
743	26.851851851851855	0.0
744	27.77777777777778	0.0
745	28.703703703703702	0.9259259259259258
746	28.703703703703702	1.8518518518518516
747	28.703703703703702	1.8518518518518516
748	27.77777777777778	1.8518518518518516
749	29.629629629629626	1.8518518518518516
750	30.555555555555557	0.9259259259259258
751	30.555555555555557	1.8518518518518516
752	30.555555555555557	3.7037037037037033
753	30.555555555555557	4.62962962962963
754	30.555555555555557	3.7037037037037033
755	28.703703703703702	3.7037037037037033
756	31.48148148148148	3.7037037037037033
757	32.407407407407405	4.62962962962963
758	31.48148148148148	1.8518518518518516
759	32.407407407407405	3.7037037037037033
760	30.555555555555557	5.555555555555555
761	29.629629629629626	4.62962962962963
762	28.703703703703702	3.7037037037037033
763	29.629629629629626	3.7037037037037033
764	30.555555555555557	4.62962962962963
765	29.629629629629626	3.7037037037037033
766	26.851851851851855	4.62962962962963
767	25.925925925925924	4.62962962962963
768	25.925925925925924	5.555555555555555
769	24.074074074074073	6.481481481481481
770	24.074074074074073	6.481481481481481
771	22.22222222222222	2.7777777777777777
772	23.14814814814815	4.62962962962963
773	26.851851851851855	3.7037037037037033
774	28.703703703703702	3.7037037037037033
775	28.703703703703702	2.7777777777777777
776	28.703703703703702	3.7037037037037033
777	28.703703703703702	4.62962962962963
778	27.77777777777778	1.8518518518518516
779	25.925925925925924	1.8518518518518516
780	25.925925925925924	1.8518518518518516
781	25.925925925925924	0.9259259259259258
782	25.0	0.9259259259259258
783	25.925925925925924	0.9259259259259258
784	24.074074074074073	0.0
785	25.0	0.9259259259259258
786	26.851851851851855	0.9259259259259258
787	26.851851851851855	1.8518518518518516
788	26.851851851851855	2.7777777777777777
789	27.77777777777778	2.7777777777777777
790	27.77777777777778	1.8518518518518516
791	29.629629629629626	2.7777777777777777
792	26.851851851851855	4.62962962962963
793	27.77777777777778	4.62962962962963
794	30.555555555555557	5.555555555555555
795	29.629629629629626	5.555555555555555
796	30.555555555555557	4.62962962962963
797	31.48148148148148	2.7777777777777777
798	30.555555555555557	2.7777777777777777
799	30.555555555555557	2.7777777777777777
800	27.77777777777778	2.7777777777777777
801	28.703703703703702	1.8518518518518516
802	29.629629629629626	0.9259259259259258
803	26.851851851851855	0.0
804	26.851851851851855	1.8518518518518516
805	27.77777777777778	1.8518518518518516
806	26.851851851851855	0.9259259259259258
807	25.925925925925924	0.9259259259259258
808	27.77777777777778	0.9259259259259258
809	26.851851851851855	2.7777777777777777
810	28.703703703703702	2.7777777777777777
811	28.703703703703702	3.7037037037037033
812	26.851851851851855	4.62962962962963
813	25.925925925925924	4.62962962962963
814	24.074074074074073	3.7037037037037033
815	25.925925925925924	3.7037037037037033
816	25.0	4.62962962962963
817	25.0	3.7037037037037033
818	26.851851851851855	2.7777777777777777
819	27.77777777777778	1.8518518518518516
820	29.629629629629626	0.9259259259259258
821	28.703703703703702	2.7777777777777777
822	27.77777777777778	2.7777777777777777
823	24.074074074074073	3.7037037037037033
824	26.851851851851855	4.62962962962963
825	25.0	4.62962962962963
826	27.77777777777778	3.7037037037037033
827	30.555555555555557	3.7037037037037033
828	29.629629629629626	4.62962962962963
829	28.703703703703702	3.7037037037037033
830	30.555555555555557	5.555555555555555
831	29.629629629629626	6.481481481481481
832	27.77777777777778	5.555555555555555
833	28.703703703703702	4.62962962962963
834	26.851851851851855	4.62962962962963
835	25.925925925925924	4.62962962962963
836	25.925925925925924	4.62962962962963
837	29.629629629629626	2.7777777777777777
838	30.555555555555557	2.7777777777777777
839	27.77777777777778	1.8518518518518516
840	25.925925925925924	2.7777777777777777
841	25.925925925925924	3.7037037037037033
842	25.925925925925924	3.7037037037037033
843	26.851851851851855	3.7037037037037033
844	27.77777777777778	3.7037037037037033
845	25.0	2.7777777777777777
846	23.14814814814815	2.7777777777777777
847	25.925925925925924	1.8518518518518516
848	27.77777777777778	3.7037037037037033
849	25.925925925925924	3.7037037037037033
850	27.77777777777778	4.62962962962963
851	26.851851851851855	4.62962962962963
852	27.77777777777778	3.7037037037037033
853	25.925925925925924	3.7037037037037033
854	26.851851851851855	4.62962962962963
855	25.925925925925924	4.62962962962963
856	26.851851851851855	4.62962962962963
857	27.77777777777778	3.7037037037037033
858	25.0	3.7037037037037033
859	25.925925925925924	4.62962962962963
860	24.074074074074073	4.62962962962963
861	25.0	4.62962962962963
862	23.14814814814815	4.62962962962963
863	24.074074074074073	4.62962962962963
864	25.0	2.7777777777777777
865	27.77777777777778	3.7037037037037033
866	25.925925925925924	2.7777777777777777
867	25.925925925925924	1.8518518518518516
868	25.925925925925924	2.7777777777777777
869	25.925925925925924	2.7777777777777777
870	27.77777777777778	3.7037037037037033
871	28.703703703703702	2.7777777777777777
872	24.074074074074073	1.8518518518518516
873	21.296296296296298	3.7037037037037033
874	22.22222222222222	3.7037037037037033
875	25.0	4.62962962962963
876	27.77777777777778	4.62962962962963
877	26.851851851851855	6.481481481481481
878	27.77777777777778	6.481481481481481
879	27.77777777777778	5.555555555555555
880	27.77777777777778	4.62962962962963
881	30.555555555555557	4.62962962962963
882	28.703703703703702	4.62962962962963
883	25.925925925925924	4.62962962962963
884	25.925925925925924	4.62962962962963
885	26.851851851851855	2.7777777777777777
886	26.851851851851855	1.8518518518518516
887	27.77777777777778	2.7777777777777777
888	29.629629629629626	4.62962962962963
889	28.703703703703702	3.7037037037037033
890	27.77777777777778	4.62962962962963
891	24.074074074074073	4.62962962962963
892	22.22222222222222	3.7037037037037033
893	22.22222222222222	3.7037037037037033
894	25.925925925925924	4.62962962962963
895	26.851851851851855	4.62962962962963
896	27.77777777777778	3.7037037037037033
897	25.925925925925924	5.555555555555555
898	23.14814814814815	5.555555555555555
899	22.22222222222222	5.555555555555555
900	20.37037037037037	5.555555555555555
901	21.296296296296298	4.62962962962963
902	24.074074074074073	4.62962962962963
903	24.074074074074073	4.62962962962963
904	25.0	2.7777777777777777
905	25.0	2.7777777777777777
906	26.851851851851855	1.8518518518518516
907	25.0	2.7777777777777777
908	25.0	3.7037037037037033
909	25.0	4.62962962962963
910	24.074074074074073	4.62962962962963
911	25.0	4.62962962962963
912	24.074074074074073	3.7037037037037033
913	25.0	1.8518518518518516
914	24.074074074074073	3.7037037037037033
915	25.925925925925924	4.62962962962963
916	25.925925925925924	4.62962962962963
917	26.851851851851855	5.555555555555555
918	25.925925925925924	3.7037037037037033
919	25.925925925925924	1.8518518518518516
920	25.925925925925924	0.9259259259259258
921	25.925925925925924	0.9259259259259258
922	28.703703703703702	0.9259259259259258
923	29.629629629629626	2.7777777777777777
924	29.629629629629626	2.7777777777777777
925	28.703703703703702	2.7777777777777777
926	29.629629629629626	2.7777777777777777
927	26.851851851851855	2.7777777777777777
928	28.703703703703702	1.8518518518518516
929	28.703703703703702	0.9259259259259258
930	26.851851851851855	0.9259259259259258
931	25.925925925925924	0.0
932	25.925925925925924	0.9259259259259258
933	22.22222222222222	1.8518518518518516
934	23.14814814814815	0.9259259259259258
935	23.14814814814815	1.8518518518518516
936	24.074074074074073	1.8518518518518516
937	21.296296296296298	1.8518518518518516
938	19.444444444444446	2.7777777777777777
939	22.22222222222222	2.7777777777777777
940	22.22222222222222	2.7777777777777777
941	21.296296296296298	4.62962962962963
942	21.296296296296298	4.62962962962963
943	22.22222222222222	4.62962962962963
944	24.074074074074073	2.7777777777777777
945	22.22222222222222	1.8518518518518516
946	24.074074074074073	1.8518518518518516
947	25.925925925925924	1.8518518518518516
948	25.925925925925924	1.8518518518518516
949	26.851851851851855	1.8518518518518516
950	27.77777777777778	1.8518518518518516
951	25.925925925925924	2.7777777777777777
952	25.925925925925924	4.62962962962963
953	26.851851851851855	4.62962962962963
954	26.851851851851855	5.555555555555555
955	25.925925925925924	5.555555555555555
956	25.925925925925924	5.555555555555555
957	25.925925925925924	5.555555555555555
958	27.77777777777778	5.555555555555555
959	25.925925925925924	3.7037037037037033
960	27.77777777777778	4.62962962962963
961	27.77777777777778	4.62962962962963
962	25.925925925925924	3.7037037037037033
963	26.851851851851855	2.7777777777777777
964	25.925925925925924	1.8518518518518516
965	26.851851851851855	1.8518518518518516
966	27.77777777777778	1.8518518518518516
967	29.629629629629626	0.9259259259259258
968	28.703703703703702	0.9259259259259258
969	28.703703703703702	0.9259259259259258
970	26.851851851851855	0.9259259259259258
971	24.074074074074073	0.9259259259259258
972	22.22222222222222	0.0
973	24.074074074074073	0.0
974	25.925925925925924	0.0
975	25.0	0.9259259259259258
976	25.0	0.9259259259259258
977	22.22222222222222	0.9259259259259258
978	23.14814814814815	0.0
979	26.851851851851855	0.0
980	27.77777777777778	0.0
981	27.77777777777778	0.0
982	25.925925925925924	0.0
983	26.851851851851855	0.9259259259259258
984	29.629629629629626	0.9259259259259258
985	26.851851851851855	1.8518518518518516
986	25.925925925925924	2.7777777777777777
987	23.14814814814815	3.7037037037037033
988	23.14814814814815	3.7037037037037033
989	25.0	3.7037037037037033
990	25.925925925925924	2.7777777777777777
991	26.851851851851855	2.7777777777777777
992	26.851851851851855	2.7777777777777777
993	26.851851851851855	2.7777777777777777
994	26.851851851851855	1.8518518518518516
995	27.77777777777778	1.8518518518518516
996	24.074074074074073	0.9259259259259258
997	25.925925925925924	1.8518518518518516
998	25.0	1.8518518518518516
999	23.14814814814815	0.9259259259259258
1000	22.22222222222222	0.9259259259259258
1001	20.37037037037037	0.9259259259259258
1002	21.296296296296298	0.9259259259259258
1003	22.22222222222222	0.9259259259259258
1004	24.074074074074073	0.9259259259259258
1005	22.22222222222222	1.8518518518518516
1006	21.296296296296298	0.9259259259259258
1007	21.296296296296298	2.7777777777777777
1008	24.074074074074073	3.7037037037037033
1009	27.77777777777778	2.7777777777777777
1010	25.925925925925924	2.7777777777777777
1011	25.925925925925924	2.7777777777777777
1012	23.14814814814815	2.7777777777777777
1013	21.296296296296298	1.8518518518518516
1014	24.074074074074073	1.8518518518518516
1015	24.074074074074073	2.7777777777777777
1016	25.0	0.9259259259259258
1017	23.14814814814815	0.9259259259259258
1018	23.14814814814815	2.7777777777777777
1019	27.77777777777778	2.7777777777777777
1020	25.0	6.481481481481481
1021	26.851851851851855	6.481481481481481
1022	25.925925925925924	5.555555555555555
1023	27.77777777777778	4.62962962962963
1024	27.77777777777778	4.62962962962963
1025	25.925925925925924	4.62962962962963
1026	25.0	3.7037037037037033
1027	25.925925925925924	3.7037037037037033
1028	26.851851851851855	2.7777777777777777
1029	25.0	2.7777777777777777
1030	24.074074074074073	2.7777777777777777
1031	23.14814814814815	2.7777777777777777
1032	24.074074074074073	2.7777777777777777
1033	22.22222222222222	0.9259259259259258
1034	23.14814814814815	0.0
1035	20.37037037037037	0.0
1036	20.37037037037037	0.9259259259259258
1037	21.296296296296298	0.9259259259259258
1038	20.37037037037037	0.9259259259259258
1039	21.296296296296298	2.7777777777777777
1040	20.37037037037037	2.7777777777777777
1041	20.37037037037037	1.8518518518518516
1042	20.37037037037037	1.8518518518518516
1043	22.22222222222222	2.7777777777777777
1044	25.0	2.7777777777777777
1045	23.14814814814815	2.7777777777777777
1046	22.22222222222222	2.7777777777777777
1047	21.296296296296298	2.7777777777777777
1048	21.296296296296298	2.7777777777777777
1049	20.37037037037037	3.7037037037037033
1050	21.296296296296298	3.7037037037037033
1051	23.14814814814815	4.62962962962963
1052	22.22222222222222	3.7037037037037033
1053	24.074074074074073	3.7037037037037033
1054	25.0	1.8518518518518516
1055	24.074074074074073	0.9259259259259258
1056	25.925925925925924	0.9259259259259258
1057	28.703703703703702	1.8518518518518516
1058	25.925925925925924	1.8518518518518516
1059	25.925925925925924	1.8518518518518516
1060	25.0	1.8518518518518516
1061	25.0	1.8518518518518516
1062	20.37037037037037	1.8518518518518516
1063	19.444444444444446	1.8518518518518516
1064	21.296296296296298	1.8518518518518516
1065	19.444444444444446	2.7777777777777777
1066	23.14814814814815	1.8518518518518516
1067	25.925925925925924	1.8518518518518516
1068	25.0	1.8518518518518516
1069	23.14814814814815	0.9259259259259258
1070	25.925925925925924	0.0
1071	25.925925925925924	0.0
1072	25.0	0.0
1073	26.851851851851855	1.8518518518518516
1074	25.925925925925924	2.7777777777777777
1075	24.074074074074073	3.7037037037037033
1076	25.925925925925924	2.7777777777777777
1077	26.851851851851855	2.7777777777777777
1078	25.0	2.7777777777777777
1079	27.77777777777778	2.7777777777777777
1080	25.0	3.7037037037037033
1081	25.0	2.7777777777777777
1082	25.0	1.8518518518518516
1083	25.0	3.7037037037037033
1084	25.925925925925924	3.7037037037037033
1085	25.0	3.7037037037037033
1086	25.0	1.8518518518518516
1087	24.074074074074073	0.9259259259259258
1088	23.14814814814815	0.9259259259259258
1089	22.22222222222222	0.9259259259259258
1090	22.22222222222222	0.9259259259259258
1091	24.074074074074073	2.7777777777777777
1092	23.14814814814815	2.7777777777777777
1093	24.074074074074073	2.7777777777777777
1094	26.851851851851855	3.7037037037037033
1095	25.0	3.7037037037037033
1096	24.074074074074073	2.7777777777777777
1097	22.22222222222222	2.7777777777777777
1098	19.444444444444446	2.7777777777777777
1099	23.14814814814815	2.7777777777777777
1100	26.851851851851855	4.62962962962963
1101	27.77777777777778	4.62962962962963
1102	26.851851851851855	3.7037037037037033
1103	25.925925925925924	2.7777777777777777
1104	22.22222222222222	0.9259259259259258
1105	24.074074074074073	0.9259259259259258
1106	25.0	0.9259259259259258
1107	24.074074074074073	0.9259259259259258
1108	25.0	0.9259259259259258
1109	27.77777777777778	1.8518518518518516
1110	28.703703703703702	2.7777777777777777
1111	27.77777777777778	3.7037037037037033
1112	29.629629629629626	4.62962962962963
1113	26.851851851851855	5.555555555555555
1114	25.925925925925924	5.555555555555555
1115	25.0	4.62962962962963
1116	25.925925925925924	2.7777777777777777
1117	25.0	0.9259259259259258
1118	25.0	0.9259259259259258
1119	26.851851851851855	1.8518518518518516
1120	27.77777777777778	2.7777777777777777
1121	27.77777777777778	2.7777777777777777
1122	28.703703703703702	1.8518518518518516
1123	27.77777777777778	1.8518518518518516
1124	28.703703703703702	2.7777777777777777
1125	26.851851851851855	2.7777777777777777
1126	27.77777777777778	1.8518518518518516
1127	29.629629629629626	1.8518518518518516
1128	30.555555555555557	1.8518518518518516
1129	30.555555555555557	2.7777777777777777
1130	30.555555555555557	2.7777777777777777
1131	28.703703703703702	2.7777777777777777
1132	28.703703703703702	1.8518518518518516
1133	30.555555555555557	2.7777777777777777
1134	30.555555555555557	3.7037037037037033
1135	28.703703703703702	4.62962962962963
1136	30.555555555555557	6.481481481481481
1137	27.77777777777778	6.481481481481481
1138	26.851851851851855	4.62962962962963
1139	26.851851851851855	4.62962962962963
1140	25.925925925925924	4.62962962962963
1141	28.703703703703702	6.481481481481481
1142	28.703703703703702	6.481481481481481
1143	29.629629629629626	5.555555555555555
1144	28.703703703703702	5.555555555555555
1145	31.48148148148148	3.7037037037037033
1146	33.33333333333333	2.7777777777777777
1147	32.407407407407405	0.9259259259259258
1148	26.851851851851855	2.7777777777777777
1149	24.074074074074073	2.7777777777777777
1150	24.074074074074073	2.7777777777777777
1151	24.074074074074073	1.8518518518518516
1152	24.074074074074073	2.7777777777777777
1153	23.14814814814815	2.7777777777777777
1154	23.14814814814815	2.7777777777777777
1155	24.074074074074073	2.7777777777777777
1156	25.925925925925924	2.7777777777777777
1157	25.925925925925924	3.7037037037037033
1158	25.925925925925924	4.62962962962963
1159	25.0	6.481481481481481
1160	25.0	6.481481481481481
1161	23.14814814814815	5.555555555555555
1162	21.296296296296298	5.555555555555555
1163	21.296296296296298	5.555555555555555
1164	26.851851851851855	5.555555555555555
1165	26.851851851851855	4.62962962962963
1166	25.925925925925924	4.62962962962963
1167	24.074074074074073	5.555555555555555
1168	24.074074074074073	5.555555555555555
1169	27.77777777777778	4.62962962962963
1170	26.851851851851855	4.62962962962963
1171	29.629629629629626	3.7037037037037033
1172	30.555555555555557	3.7037037037037033
1173	32.407407407407405	2.7777777777777777
1174	29.629629629629626	0.9259259259259258
1175	26.851851851851855	0.9259259259259258
1176	28.703703703703702	0.0
1177	26.851851851851855	0.9259259259259258
1178	25.925925925925924	0.0
1179	27.77777777777778	0.9259259259259258
1180	25.0	0.9259259259259258
1181	23.14814814814815	0.9259259259259258
1182	23.14814814814815	2.7777777777777777
1183	24.074074074074073	2.7777777777777777
1184	24.074074074074073	1.8518518518518516
1185	23.14814814814815	0.9259259259259258
1186	21.296296296296298	0.9259259259259258
1187	21.296296296296298	1.8518518518518516
1188	24.074074074074073	3.7037037037037033
1189	22.22222222222222	4.62962962962963
1190	25.0	1.8518518518518516
1191	25.0	1.8518518518518516
1192	24.074074074074073	3.7037037037037033
1193	25.0	4.62962962962963
1194	25.0	4.62962962962963
1195	25.925925925925924	3.7037037037037033
1196	24.074074074074073	3.7037037037037033
1197	24.074074074074073	3.7037037037037033
1198	25.925925925925924	3.7037037037037033
1199	24.074074074074073	4.62962962962963
1200	24.074074074074073	2.7777777777777777
1201	25.0	2.7777777777777777
1202	25.0	4.62962962962963
1203	25.0	3.7037037037037033
1204	23.14814814814815	3.7037037037037033
1205	24.074074074074073	4.62962962962963
1206	23.14814814814815	2.7777777777777777
1207	24.074074074074073	3.7037037037037033
1208	24.074074074074073	2.7777777777777777
1209	24.074074074074073	0.9259259259259258
1210	24.074074074074073	0.9259259259259258
1211	25.925925925925924	1.8518518518518516
1212	23.14814814814815	1.8518518518518516
1213	26.851851851851855	1.8518518518518516
1214	25.925925925925924	1.8518518518518516
1215	25.925925925925924	1.8518518518518516
1216	26.851851851851855	1.8518518518518516
1217	28.703703703703702	1.8518518518518516
1218	27.77777777777778	2.7777777777777777
1219	26.851851851851855	2.7777777777777777
1220	29.629629629629626	1.8518518518518516
1221	29.629629629629626	1.8518518518518516
1222	28.703703703703702	2.7777777777777777
1223	28.703703703703702	2.7777777777777777
1224	29.629629629629626	3.7037037037037033
1225	27.77777777777778	4.62962962962963
1226	29.629629629629626	2.7777777777777777
1227	27.77777777777778	0.9259259259259258
1228	26.851851851851855	0.9259259259259258
1229	26.851851851851855	0.9259259259259258
1230	25.925925925925924	0.9259259259259258
1231	24.074074074074073	1.8518518518518516
1232	25.0	0.9259259259259258
1233	25.925925925925924	0.9259259259259258
1234	28.703703703703702	0.9259259259259258
1235	27.77777777777778	1.8518518518518516
1236	27.77777777777778	0.9259259259259258
1237	29.629629629629626	0.9259259259259258
1238	28.703703703703702	1.8518518518518516
1239	25.0	0.9259259259259258
1240	24.074074074074073	3.7037037037037033
1241	24.074074074074073	3.7037037037037033
1242	27.77777777777778	3.7037037037037033
1243	25.0	2.7777777777777777
1244	22.22222222222222	1.8518518518518516
1245	22.22222222222222	1.8518518518518516
1246	24.074074074074073	1.8518518518518516
1247	25.0	1.8518518518518516
1248	25.0	0.0
1249	25.925925925925924	0.9259259259259258
1250	26.851851851851855	0.9259259259259258
1251	25.0	0.9259259259259258
1252	25.925925925925924	0.9259259259259258
1253	24.074074074074073	1.8518518518518516
1254	23.14814814814815	1.8518518518518516
1255	26.851851851851855	3.7037037037037033
1256	25.0	3.7037037037037033
1257	25.925925925925924	4.62962962962963
1258	26.851851851851855	4.62962962962963
1259	26.851851851851855	3.7037037037037033
1260	25.0	3.7037037037037033
1261	25.925925925925924	1.8518518518518516
1262	25.925925925925924	0.9259259259259258
1263	26.851851851851855	0.0
1264	26.851851851851855	1.8518518518518516
1265	26.851851851851855	3.7037037037037033
1266	27.77777777777778	2.7777777777777777
1267	26.851851851851855	2.7777777777777777
1268	25.0	1.8518518518518516
1269	21.296296296296298	0.9259259259259258
1270	21.296296296296298	0.9259259259259258
1271	23.14814814814815	2.7777777777777777
1272	26.851851851851855	3.7037037037037033
1273	26.851851851851855	2.7777777777777777
1274	24.074074074074073	1.8518518518518516
1275	25.0	0.9259259259259258
1276	24.074074074074073	1.8518518518518516
1277	22.22222222222222	1.8518518518518516
1278	23.14814814814815	1.8518518518518516
1279	23.14814814814815	0.0
1280	25.0	0.0
1281	25.0	0.0
1282	24.074074074074073	0.9259259259259258
1283	24.074074074074073	1.8518518518518516
1284	25.0	1.8518518518518516
1285	25.0	1.8518518518518516
1286	23.14814814814815	0.9259259259259258
1287	23.14814814814815	1.8518518518518516
1288	23.14814814814815	2.7777777777777777
1289	25.0	1.8518518518518516
1290	25.0	1.8518518518518516
1291	27.77777777777778	2.7777777777777777
1292	28.703703703703702	2.7777777777777777
1293	28.703703703703702	1.8518518518518516
1294	27.77777777777778	2.7777777777777777
1295	24.074074074074073	4.62962962962963
1296	24.074074074074073	4.62962962962963
1297	23.14814814814815	4.62962962962963
1298	21.296296296296298	4.62962962962963
1299	24.074074074074073	3.7037037037037033
1300	26.851851851851855	2.7777777777777777
1301	26.851851851851855	2.7777777777777777
1302	26.851851851851855	4.62962962962963
1303	25.925925925925924	2.7777777777777777
1304	23.14814814814815	1.8518518518518516
1305	21.296296296296298	2.7777777777777777
1306	24.074074074074073	1.8518518518518516
1307	25.0	3.7037037037037033
1308	25.925925925925924	3.7037037037037033
1309	25.925925925925924	2.7777777777777777
1310	25.925925925925924	1.8518518518518516
1311	25.0	0.9259259259259258
1312	25.925925925925924	1.8518518518518516
1313	26.851851851851855	2.7777777777777777
1314	27.77777777777778	0.9259259259259258
1315	27.77777777777778	1.8518518518518516
1316	24.074074074074073	1.8518518518518516
1317	25.925925925925924	2.7777777777777777
1318	25.0	1.8518518518518516
1319	24.074074074074073	2.7777777777777777
1320	25.0	1.8518518518518516
1321	22.22222222222222	1.8518518518518516
1322	23.14814814814815	2.7777777777777777
1323	25.0	3.7037037037037033
1324	25.925925925925924	2.7777777777777777
1325	25.0	2.7777777777777777
1326	24.074074074074073	2.7777777777777777
1327	22.22222222222222	1.8518518518518516
1328	24.074074074074073	2.7777777777777777
1329	24.074074074074073	2.7777777777777777
1330	25.0	2.7777777777777777
1331	23.14814814814815	2.7777777777777777
1332	26.851851851851855	1.8518518518518516
1333	28.703703703703702	2.7777777777777777
1334	27.77777777777778	3.7037037037037033
1335	26.851851851851855	3.7037037037037033
1336	25.0	2.7777777777777777
1337	26.851851851851855	1.8518518518518516
1338	27.77777777777778	1.8518518518518516
1339	26.851851851851855	3.7037037037037033
1340	24.074074074074073	1.8518518518518516
1341	24.074074074074073	1.8518518518518516
1342	20.37037037037037	0.9259259259259258
1343	23.14814814814815	1.8518518518518516
1344	23.14814814814815	1.8518518518518516
1345	23.14814814814815	1.8518518518518516
1346	22.22222222222222	0.0
1347	23.14814814814815	0.9259259259259258
1348	23.14814814814815	2.7777777777777777
1349	22.22222222222222	3.7037037037037033
1350	22.22222222222222	1.8518518518518516
1351	24.074074074074073	1.8518518518518516
1352	25.0	1.8518518518518516
1353	25.0	2.7777777777777777
1354	23.14814814814815	1.8518518518518516
1355	23.14814814814815	1.8518518518518516
1356	24.074074074074073	1.8518518518518516
1357	24.074074074074073	2.7777777777777777
1358	25.0	1.8518518518518516
1359	27.77777777777778	5.555555555555555
1360	25.0	4.62962962962963
1361	26.851851851851855	3.7037037037037033
1362	29.629629629629626	6.481481481481481
1363	31.48148148148148	5.555555555555555
1364	28.703703703703702	4.62962962962963
1365	25.925925925925924	4.62962962962963
1366	26.851851851851855	3.7037037037037033
1367	24.074074074074073	1.8518518518518516
1368	25.925925925925924	2.7777777777777777
1369	25.0	2.7777777777777777
1370	25.0	1.8518518518518516
1371	22.22222222222222	1.8518518518518516
1372	23.14814814814815	1.8518518518518516
1373	22.22222222222222	2.7777777777777777
1374	21.296296296296298	1.8518518518518516
1375	23.14814814814815	1.8518518518518516
1376	25.925925925925924	2.7777777777777777
1377	26.851851851851855	4.62962962962963
1378	25.0	3.7037037037037033
1379	26.851851851851855	3.7037037037037033
1380	25.925925925925924	4.62962962962963
1381	25.0	3.7037037037037033
1382	25.925925925925924	2.7777777777777777
1383	25.925925925925924	5.555555555555555
1384	26.851851851851855	5.555555555555555
1385	25.0	4.62962962962963
1386	25.925925925925924	4.62962962962963
1387	25.925925925925924	4.62962962962963
1388	25.0	3.7037037037037033
1389	25.0	5.555555555555555
1390	25.0	4.62962962962963
1391	24.074074074074073	3.7037037037037033
1392	22.22222222222222	2.7777777777777777
1393	25.0	3.7037037037037033
1394	25.0	4.62962962962963
1395	25.0	6.481481481481481
1396	25.925925925925924	7.4074074074074066
1397	25.925925925925924	4.62962962962963
1398	25.925925925925924	2.7777777777777777
1399	24.074074074074073	2.7777777777777777
1400	25.925925925925924	3.7037037037037033
1401	27.77777777777778	3.7037037037037033
1402	25.925925925925924	2.7777777777777777
1403	25.0	1.8518518518518516
1404	26.851851851851855	1.8518518518518516
1405	29.629629629629626	1.8518518518518516
1406	30.555555555555557	2.7777777777777777
1407	27.77777777777778	4.62962962962963
1408	27.77777777777778	4.62962962962963
1409	25.925925925925924	4.62962962962963
1410	23.14814814814815	6.481481481481481
1411	25.0	5.555555555555555
1412	24.074074074074073	3.7037037037037033
1413	25.0	2.7777777777777777
1414	25.925925925925924	2.7777777777777777
1415	26.851851851851855	0.9259259259259258
1416	25.0	2.7777777777777777
1417	25.0	2.7777777777777777
1418	25.0	2.7777777777777777
1419	25.0	3.7037037037037033
1420	21.296296296296298	3.7037037037037033
1421	22.22222222222222	4.62962962962963
1422	21.296296296296298	3.7037037037037033
1423	23.14814814814815	3.7037037037037033
1424	23.14814814814815	2.7777777777777777
1425	23.14814814814815	3.7037037037037033
1426	23.14814814814815	2.7777777777777777
1427	24.074074074074073	1.8518518518518516
1428	24.074074074074073	1.8518518518518516
1429	23.14814814814815	1.8518518518518516
1430	24.074074074074073	1.8518518518518516
1431	27.77777777777778	2.7777777777777777
1432	26.851851851851855	2.7777777777777777
1433	28.703703703703702	1.8518518518518516
1434	31.48148148148148	1.8518518518518516
1435	28.703703703703702	1.8518518518518516
1436	29.629629629629626	1.8518518518518516
1437	27.77777777777778	1.8518518518518516
1438	27.77777777777778	1.8518518518518516
1439	27.77777777777778	0.9259259259259258
1440	27.77777777777778	1.8518518518518516
1441	26.851851851851855	1.8518518518518516
1442	25.925925925925924	1.8518518518518516
1443	24.074074074074073	1.8518518518518516
1444	25.925925925925924	2.7777777777777777
1445	25.0	3.7037037037037033
1446	24.074074074074073	2.7777777777777777
1447	25.0	4.62962962962963
1448	25.0	4.62962962962963
1449	23.14814814814815	5.555555555555555
1450	24.074074074074073	3.7037037037037033
1451	23.14814814814815	3.7037037037037033
1452	25.0	5.555555555555555
1453	25.925925925925924	3.7037037037037033
1454	25.925925925925924	4.62962962962963
1455	21.296296296296298	3.7037037037037033
1456	22.22222222222222	2.7777777777777777
1457	25.0	2.7777777777777777
1458	27.77777777777778	2.7777777777777777
1459	25.925925925925924	2.7777777777777777
1460	25.0	1.8518518518518516
1461	26.851851851851855	1.8518518518518516
1462	25.925925925925924	1.8518518518518516
1463	25.925925925925924	1.8518518518518516
1464	25.925925925925924	0.9259259259259258
1465	25.925925925925924	1.8518518518518516
1466	27.77777777777778	2.7777777777777777
1467	27.77777777777778	3.7037037037037033
1468	25.925925925925924	3.7037037037037033
1469	26.851851851851855	2.7777777777777777
1470	25.0	4.62962962962963
1471	25.0	3.7037037037037033
1472	25.925925925925924	3.7037037037037033
1473	26.851851851851855	2.7777777777777777
1474	26.851851851851855	3.7037037037037033
1475	25.925925925925924	3.7037037037037033
1476	27.77777777777778	5.555555555555555
1477	25.925925925925924	6.481481481481481
1478	24.074074074074073	7.4074074074074066
1479	25.0	7.4074074074074066
1480	27.77777777777778	5.555555555555555
1481	27.77777777777778	5.555555555555555
1482	25.925925925925924	4.62962962962963
1483	26.851851851851855	2.7777777777777777
1484	25.925925925925924	1.8518518518518516
1485	25.925925925925924	1.8518518518518516
1486	25.0	1.8518518518518516
1487	25.0	2.7777777777777777
1488	25.0	2.7777777777777777
1489	30.555555555555557	3.7037037037037033
1490	27.77777777777778	3.7037037037037033
1491	27.77777777777778	4.62962962962963
1492	25.925925925925924	5.555555555555555
1493	25.0	4.62962962962963
1494	24.074074074074073	3.7037037037037033
1495	25.0	4.62962962962963
1496	25.0	4.62962962962963
1497	25.0	4.62962962962963
1498	25.0	3.7037037037037033
1499	25.0	3.7037037037037033
1500	25.925925925925924	1.8518518518518516
1501	29.629629629629626	3.7037037037037033
1502	26.851851851851855	2.7777777777777777
1503	25.0	2.7777777777777777
1504	25.925925925925924	1.8518518518518516
1505	25.0	0.0
1506	24.074074074074073	0.0
1507	25.0	3.7037037037037033
1508	27.77777777777778	4.62962962962963
1509	29.629629629629626	3.7037037037037033
1510	26.851851851851855	1.8518518518518516
1511	25.925925925925924	2.7777777777777777
1512	27.77777777777778	1.8518518518518516
1513	28.703703703703702	0.9259259259259258
1514	26.851851851851855	0.9259259259259258
1515	26.851851851851855	1.8518518518518516
1516	25.925925925925924	2.7777777777777777
1517	25.0	2.7777777777777777
1518	25.0	2.7777777777777777
1519	25.925925925925924	2.7777777777777777
1520	25.925925925925924	2.7777777777777777
1521	26.851851851851855	3.7037037037037033
1522	26.851851851851855	3.7037037037037033
1523	27.77777777777778	4.62962962962963
1524	27.77777777777778	4.62962962962963
1525	29.629629629629626	3.7037037037037033
1526	29.629629629629626	3.7037037037037033
1527	29.629629629629626	3.7037037037037033
1528	27.77777777777778	3.7037037037037033
1529	27.77777777777778	4.62962962962963
1530	30.555555555555557	5.555555555555555
1531	32.407407407407405	5.555555555555555
1532	31.48148148148148	3.7037037037037033
1533	31.48148148148148	1.8518518518518516
1534	30.555555555555557	1.8518518518518516
1535	27.77777777777778	1.8518518518518516
1536	26.851851851851855	2.7777777777777777
1537	26.851851851851855	1.8518518518518516
1538	26.851851851851855	2.7777777777777777
1539	25.925925925925924	3.7037037037037033
1540	26.851851851851855	2.7777777777777777
1541	28.703703703703702	2.7777777777777777
1542	27.77777777777778	0.9259259259259258
1543	29.629629629629626	0.9259259259259258
1544	28.703703703703702	0.9259259259259258
1545	29.629629629629626	0.9259259259259258
1546	28.703703703703702	0.9259259259259258
1547	29.629629629629626	2.7777777777777777
1548	29.629629629629626	1.8518518518518516
1549	27.77777777777778	1.8518518518518516
1550	26.851851851851855	1.8518518518518516
1551	29.629629629629626	1.8518518518518516
1552	27.77777777777778	0.9259259259259258
1553	28.703703703703702	0.9259259259259258
1554	27.77777777777778	1.8518518518518516
1555	28.703703703703702	1.8518518518518516
1556	29.629629629629626	1.8518518518518516
1557	29.629629629629626	1.8518518518518516
1558	27.77777777777778	0.9259259259259258
1559	26.851851851851855	0.9259259259259258
1560	28.703703703703702	1.8518518518518516
1561	27.77777777777778	1.8518518518518516
1562	27.77777777777778	1.8518518518518516
1563	28.703703703703702	1.8518518518518516
1564	29.629629629629626	0.9259259259259258
1565	31.48148148148148	0.0
1566	30.555555555555557	0.9259259259259258
1567	29.629629629629626	0.9259259259259258
1568	29.629629629629626	1.8518518518518516
1569	30.555555555555557	3.7037037037037033
1570	30.555555555555557	3.7037037037037033
1571	28.703703703703702	4.62962962962963
1572	30.555555555555557	5.555555555555555
1573	30.555555555555557	5.555555555555555
1574	29.629629629629626	3.7037037037037033
1575	28.703703703703702	2.7777777777777777
1576	27.77777777777778	0.9259259259259258
1577	25.925925925925924	0.9259259259259258
1578	27.77777777777778	0.9259259259259258
1579	31.48148148148148	1.8518518518518516
1580	30.555555555555557	1.8518518518518516
1581	29.629629629629626	0.9259259259259258
1582	30.555555555555557	0.9259259259259258
1583	29.629629629629626	1.8518518518518516
1584	33.33333333333333	3.7037037037037033
1585	32.407407407407405	3.7037037037037033
1586	30.555555555555557	3.7037037037037033
1587	30.555555555555557	3.7037037037037033
1588	30.555555555555557	2.7777777777777777
1589	27.77777777777778	2.7777777777777777
1590	28.703703703703702	2.7777777777777777
1591	29.629629629629626	0.9259259259259258
1592	29.629629629629626	1.8518518518518516
1593	26.851851851851855	3.7037037037037033
1594	27.77777777777778	3.7037037037037033
1595	27.77777777777778	2.7777777777777777
1596	26.851851851851855	3.7037037037037033
1597	29.629629629629626	2.7777777777777777
1598	31.48148148148148	2.7777777777777777
1599	30.555555555555557	3.7037037037037033
1600	30.555555555555557	5.555555555555555
1601	30.555555555555557	4.62962962962963
1602	28.703703703703702	3.7037037037037033
1603	26.851851851851855	5.555555555555555
1604	27.77777777777778	4.62962962962963
1605	28.703703703703702	4.62962962962963
1606	29.629629629629626	3.7037037037037033
1607	31.48148148148148	3.7037037037037033
1608	31.48148148148148	1.8518518518518516
1609	30.555555555555557	0.9259259259259258
1610	30.555555555555557	2.7777777777777777
1611	29.629629629629626	2.7777777777777777
1612	30.555555555555557	1.8518518518518516
1613	29.629629629629626	3.7037037037037033
1614	27.77777777777778	3.7037037037037033
1615	25.925925925925924	3.7037037037037033
1616	25.0	1.8518518518518516
1617	25.0	2.7777777777777777
1618	25.925925925925924	4.62962962962963
1619	26.851851851851855	4.62962962962963
1620	25.0	4.62962962962963
1621	25.0	2.7777777777777777
1622	24.074074074074073	2.7777777777777777
1623	21.296296296296298	2.7777777777777777
1624	21.296296296296298	1.8518518518518516
1625	22.22222222222222	1.8518518518518516
1626	22.22222222222222	1.8518518518518516
1627	23.14814814814815	2.7777777777777777
1628	23.14814814814815	4.62962962962963
1629	25.0	2.7777777777777777
1630	25.0	2.7777777777777777
1631	25.0	2.7777777777777777
1632	25.0	2.7777777777777777
1633	22.22222222222222	2.7777777777777777
1634	24.074074074074073	1.8518518518518516
1635	24.074074074074073	2.7777777777777777
1636	23.14814814814815	2.7777777777777777
1637	20.37037037037037	4.62962962962963
1638	22.22222222222222	2.7777777777777777
1639	24.074074074074073	3.7037037037037033
1640	24.074074074074073	3.7037037037037033
1641	25.925925925925924	3.7037037037037033
1642	25.925925925925924	3.7037037037037033
1643	25.925925925925924	2.7777777777777777
1644	25.925925925925924	2.7777777777777777
1645	26.851851851851855	0.9259259259259258
1646	28.703703703703702	0.9259259259259258
1647	30.555555555555557	0.0
1648	32.407407407407405	1.8518518518518516
1649	33.33333333333333	2.7777777777777777
1650	33.33333333333333	2.7777777777777777
1651	32.407407407407405	2.7777777777777777
1652	31.48148148148148	2.7777777777777777
1653	30.555555555555557	2.7777777777777777
1654	30.555555555555557	3.7037037037037033
1655	30.555555555555557	3.7037037037037033
1656	30.555555555555557	3.7037037037037033
1657	32.407407407407405	5.555555555555555
1658	30.555555555555557	5.555555555555555
1659	30.555555555555557	5.555555555555555
1660	30.555555555555557	6.481481481481481
1661	30.555555555555557	5.555555555555555
1662	29.629629629629626	5.555555555555555
1663	29.629629629629626	5.555555555555555
1664	30.555555555555557	4.62962962962963
1665	29.629629629629626	5.555555555555555
1666	30.555555555555557	5.555555555555555
1667	32.407407407407405	3.7037037037037033
1668	29.629629629629626	3.7037037037037033
1669	30.555555555555557	3.7037037037037033
1670	29.629629629629626	3.7037037037037033
1671	30.555555555555557	3.7037037037037033
1672	29.629629629629626	2.7777777777777777
1673	26.851851851851855	2.7777777777777777
1674	29.629629629629626	2.7777777777777777
1675	27.77777777777778	1.8518518518518516
1676	29.629629629629626	1.8518518518518516
1677	29.629629629629626	1.8518518518518516
1678	30.555555555555557	2.7777777777777777
1679	29.629629629629626	2.7777777777777777
1680	25.0	4.62962962962963
1681	26.851851851851855	7.4074074074074066
1682	28.703703703703702	7.4074074074074066
1683	29.629629629629626	4.62962962962963
1684	28.703703703703702	4.62962962962963
1685	28.703703703703702	4.62962962962963
1686	28.703703703703702	4.62962962962963
1687	28.703703703703702	4.62962962962963
1688	27.77777777777778	5.555555555555555
1689	27.77777777777778	2.7777777777777777
1690	27.77777777777778	2.7777777777777777
1691	27.77777777777778	2.7777777777777777
1692	28.703703703703702	2.7777777777777777
1693	27.77777777777778	2.7777777777777777
1694	27.77777777777778	3.7037037037037033
1695	29.629629629629626	3.7037037037037033
1696	31.48148148148148	0.9259259259259258
1697	31.48148148148148	1.8518518518518516
1698	31.48148148148148	1.8518518518518516
1699	29.629629629629626	2.7777777777777777
1700	29.629629629629626	2.7777777777777777
1701	29.629629629629626	2.7777777777777777
1702	32.407407407407405	3.7037037037037033
1703	32.407407407407405	3.7037037037037033
1704	34.25925925925926	3.7037037037037033
1705	34.25925925925926	1.8518518518518516
1706	30.555555555555557	2.7777777777777777
1707	29.629629629629626	3.7037037037037033
1708	26.851851851851855	3.7037037037037033
1709	28.703703703703702	3.7037037037037033
1710	25.925925925925924	3.7037037037037033
1711	26.851851851851855	2.7777777777777777
1712	26.851851851851855	3.7037037037037033
1713	25.0	5.555555555555555
1714	25.925925925925924	3.7037037037037033
1715	25.925925925925924	3.7037037037037033
1716	25.925925925925924	3.7037037037037033
1717	26.851851851851855	2.7777777777777777
1718	27.77777777777778	2.7777777777777777
1719	27.77777777777778	1.8518518518518516
1720	29.629629629629626	2.7777777777777777
1721	28.703703703703702	4.62962962962963
1722	26.851851851851855	3.7037037037037033
1723	29.629629629629626	4.62962962962963
1724	28.703703703703702	3.7037037037037033
1725	29.629629629629626	2.7777777777777777
1726	31.48148148148148	2.7777777777777777
1727	30.555555555555557	3.7037037037037033
1728	30.555555555555557	3.7037037037037033
1729	32.407407407407405	2.7777777777777777
1730	33.33333333333333	3.7037037037037033
1731	33.33333333333333	6.481481481481481
1732	34.25925925925926	6.481481481481481
1733	33.33333333333333	7.4074074074074066
1734	33.33333333333333	7.4074074074074066
1735	34.25925925925926	5.555555555555555
1736	33.33333333333333	2.7777777777777777
1737	32.407407407407405	2.7777777777777777
1738	33.33333333333333	2.7777777777777777
1739	35.18518518518518	3.7037037037037033
1740	36.11111111111111	4.62962962962963
1741	37.03703703703704	2.7777777777777777
1742	36.11111111111111	3.7037037037037033
1743	35.18518518518518	4.62962962962963
1744	32.407407407407405	5.555555555555555
1745	31.48148148148148	5.555555555555555
1746	30.555555555555557	5.555555555555555
1747	26.851851851851855	5.555555555555555
1748	26.851851851851855	4.62962962962963
1749	25.925925925925924	4.62962962962963
1750	26.851851851851855	2.7777777777777777
1751	27.77777777777778	4.62962962962963
1752	25.925925925925924	2.7777777777777777
1753	25.925925925925924	2.7777777777777777
1754	26.851851851851855	3.7037037037037033
1755	26.851851851851855	1.8518518518518516
1756	28.703703703703702	1.8518518518518516
1757	28.703703703703702	1.8518518518518516
1758	28.703703703703702	2.7777777777777777
1759	27.77777777777778	2.7777777777777777
1760	28.703703703703702	3.7037037037037033
1761	27.77777777777778	3.7037037037037033
1762	27.77777777777778	3.7037037037037033
1763	28.703703703703702	3.7037037037037033
1764	30.555555555555557	3.7037037037037033
1765	29.629629629629626	2.7777777777777777
1766	28.703703703703702	2.7777777777777777
1767	28.703703703703702	2.7777777777777777
1768	29.629629629629626	2.7777777777777777
1769	29.629629629629626	2.7777777777777777
1770	29.629629629629626	3.7037037037037033
1771	30.555555555555557	3.7037037037037033
1772	26.851851851851855	1.8518518518518516
1773	27.77777777777778	1.8518518518518516
1774	27.77777777777778	2.7777777777777777
1775	27.77777777777778	1.8518518518518516
1776	27.77777777777778	0.9259259259259258
1777	27.77777777777778	0.9259259259259258
1778	25.0	1.8518518518518516
1779	24.074074074074073	2.7777777777777777
1780	28.703703703703702	2.7777777777777777
1781	28.703703703703702	3.7037037037037033
1782	30.555555555555557	2.7777777777777777
1783	29.629629629629626	2.7777777777777777
1784	31.48148148148148	2.7777777777777777
1785	29.629629629629626	2.7777777777777777
1786	28.703703703703702	1.8518518518518516
1787	27.77777777777778	1.8518518518518516
1788	27.77777777777778	1.8518518518518516
1789	30.555555555555557	1.8518518518518516
1790	30.555555555555557	2.7777777777777777
1791	28.703703703703702	2.7777777777777777
1792	27.77777777777778	1.8518518518518516
1793	25.925925925925924	1.8518518518518516
1794	25.925925925925924	1.8518518518518516
1795	26.851851851851855	2.7777777777777777
1796	28.703703703703702	0.9259259259259258
1797	29.629629629629626	1.8518518518518516
1798	29.629629629629626	3.7037037037037033
1799	29.629629629629626	2.7777777777777777
1800	29.629629629629626	2.7777777777777777
1801	30.555555555555557	2.7777777777777777
1802	29.629629629629626	0.9259259259259258
1803	29.629629629629626	0.0
1804	30.555555555555557	0.9259259259259258
1805	30.555555555555557	1.8518518518518516
1806	30.555555555555557	1.8518518518518516
1807	28.703703703703702	1.8518518518518516
1808	28.703703703703702	2.7777777777777777
1809	27.77777777777778	2.7777777777777777
1810	27.77777777777778	1.8518518518518516
1811	28.703703703703702	0.9259259259259258
1812	29.629629629629626	1.8518518518518516
1813	27.77777777777778	1.8518518518518516
1814	26.851851851851855	1.8518518518518516
1815	28.703703703703702	0.0
1816	28.703703703703702	0.0
1817	28.703703703703702	2.7777777777777777
1818	28.703703703703702	2.7777777777777777
1819	27.77777777777778	1.8518518518518516
1820	26.851851851851855	1.8518518518518516
1821	26.851851851851855	0.9259259259259258
1822	27.77777777777778	0.9259259259259258
1823	26.851851851851855	0.9259259259259258
1824	28.703703703703702	0.9259259259259258
1825	26.851851851851855	0.9259259259259258
1826	27.77777777777778	1.8518518518518516
1827	27.77777777777778	1.8518518518518516
1828	26.851851851851855	2.7777777777777777
1829	24.074074074074073	1.8518518518518516
1830	25.0	1.8518518518518516
1831	28.703703703703702	1.8518518518518516
1832	25.925925925925924	0.9259259259259258
1833	25.925925925925924	0.0
1834	25.925925925925924	0.9259259259259258
1835	25.0	1.8518518518518516
1836	24.074074074074073	2.7777777777777777
1837	25.925925925925924	3.7037037037037033
1838	25.0	3.7037037037037033
1839	25.925925925925924	3.7037037037037033
1840	26.851851851851855	3.7037037037037033
1841	26.851851851851855	3.7037037037037033
1842	27.77777777777778	3.7037037037037033
1843	25.925925925925924	1.8518518518518516
1844	24.074074074074073	0.9259259259259258
1845	23.14814814814815	2.7777777777777777
1846	23.14814814814815	4.62962962962963
1847	26.851851851851855	5.555555555555555
1848	27.77777777777778	5.555555555555555
1849	26.851851851851855	4.62962962962963
1850	29.629629629629626	4.62962962962963
1851	28.703703703703702	3.7037037037037033
1852	25.925925925925924	2.7777777777777777
1853	25.925925925925924	1.8518518518518516
1854	27.77777777777778	1.8518518518518516
1855	27.77777777777778	1.8518518518518516
1856	28.703703703703702	2.7777777777777777
1857	28.703703703703702	2.7777777777777777
1858	29.629629629629626	3.7037037037037033
1859	29.629629629629626	4.62962962962963
1860	27.77777777777778	3.7037037037037033
1861	26.851851851851855	3.7037037037037033
1862	28.703703703703702	3.7037037037037033
1863	27.77777777777778	3.7037037037037033
1864	27.77777777777778	3.7037037037037033
1865	30.555555555555557	3.7037037037037033
1866	26.851851851851855	5.555555555555555
1867	29.629629629629626	5.555555555555555
1868	29.629629629629626	3.7037037037037033
1869	26.851851851851855	3.7037037037037033
1870	27.77777777777778	3.7037037037037033
1871	26.851851851851855	3.7037037037037033
1872	25.925925925925924	3.7037037037037033
1873	26.851851851851855	4.62962962962963
1874	27.77777777777778	4.62962962962963
1875	26.851851851851855	4.62962962962963
1876	26.851851851851855	4.62962962962963
1877	26.851851851851855	4.62962962962963
1878	28.703703703703702	4.62962962962963
1879	28.703703703703702	3.7037037037037033
1880	28.703703703703702	2.7777777777777777
1881	27.77777777777778	2.7777777777777777
1882	28.703703703703702	1.8518518518518516
1883	26.851851851851855	2.7777777777777777
1884	26.851851851851855	1.8518518518518516
1885	28.703703703703702	0.9259259259259258
1886	26.851851851851855	0.9259259259259258
1887	25.925925925925924	0.9259259259259258
1888	25.0	0.9259259259259258
1889	23.14814814814815	1.8518518518518516
1890	24.074074074074073	2.7777777777777777
1891	28.703703703703702	1.8518518518518516
1892	27.77777777777778	1.8518518518518516
1893	28.703703703703702	1.8518518518518516
1894	28.703703703703702	1.8518518518518516
1895	26.851851851851855	1.8518518518518516
1896	26.851851851851855	2.7777777777777777
1897	27.77777777777778	4.62962962962963
1898	25.925925925925924	3.7037037037037033
1899	26.851851851851855	5.555555555555555
1900	24.074074074074073	3.7037037037037033
1901	22.22222222222222	1.8518518518518516
1902	22.22222222222222	3.7037037037037033
1903	22.22222222222222	5.555555555555555
1904	23.14814814814815	4.62962962962963
1905	25.0	4.62962962962963
1906	25.925925925925924	5.555555555555555
1907	25.925925925925924	6.481481481481481
1908	26.851851851851855	5.555555555555555
1909	26.851851851851855	5.555555555555555
1910	27.77777777777778	3.7037037037037033
1911	23.14814814814815	2.7777777777777777
1912	24.074074074074073	2.7777777777777777
1913	26.851851851851855	2.7777777777777777
1914	28.703703703703702	3.7037037037037033
1915	26.851851851851855	2.7777777777777777
1916	27.77777777777778	4.62962962962963
1917	29.629629629629626	4.62962962962963
1918	26.851851851851855	3.7037037037037033
1919	25.0	3.7037037037037033
1920	23.14814814814815	2.7777777777777777
1921	25.925925925925924	2.7777777777777777
1922	25.925925925925924	0.9259259259259258
1923	25.0	0.9259259259259258
1924	24.074074074074073	1.8518518518518516
1925	25.0	2.7777777777777777
1926	25.925925925925924	3.7037037037037033
1927	25.925925925925924	3.7037037037037033
1928	26.851851851851855	3.7037037037037033
1929	24.074074074074073	3.7037037037037033
1930	24.074074074074073	3.7037037037037033
1931	23.14814814814815	2.7777777777777777
1932	23.14814814814815	2.7777777777777777
1933	22.22222222222222	2.7777777777777777
1934	23.14814814814815	2.7777777777777777
1935	24.074074074074073	3.7037037037037033
1936	24.074074074074073	2.7777777777777777
1937	24.074074074074073	3.7037037037037033
1938	24.074074074074073	1.8518518518518516
1939	25.0	2.7777777777777777
1940	25.925925925925924	2.7777777777777777
1941	27.77777777777778	1.8518518518518516
1942	28.703703703703702	3.7037037037037033
1943	25.0	1.8518518518518516
1944	23.14814814814815	1.8518518518518516
1945	23.14814814814815	1.8518518518518516
1946	23.14814814814815	1.8518518518518516
1947	24.074074074074073	1.8518518518518516
1948	24.074074074074073	3.7037037037037033
1949	24.074074074074073	3.7037037037037033
1950	24.074074074074073	2.7777777777777777
1951	24.074074074074073	2.7777777777777777
1952	26.851851851851855	2.7777777777777777
1953	24.074074074074073	2.7777777777777777
1954	25.0	2.7777777777777777
1955	25.0	2.7777777777777777
1956	25.0	2.7777777777777777
1957	25.925925925925924	2.7777777777777777
1958	25.925925925925924	2.7777777777777777
1959	27.77777777777778	2.7777777777777777
1960	26.851851851851855	1.8518518518518516
1961	25.0	1.8518518518518516
1962	25.925925925925924	1.8518518518518516
1963	26.851851851851855	1.8518518518518516
1964	25.925925925925924	1.8518518518518516
1965	25.925925925925924	1.8518518518518516
1966	29.629629629629626	2.7777777777777777
1967	28.703703703703702	3.7037037037037033
1968	28.703703703703702	2.7777777777777777
1969	27.77777777777778	1.8518518518518516
1970	28.703703703703702	0.9259259259259258
1971	28.703703703703702	0.9259259259259258
1972	31.48148148148148	0.9259259259259258
1973	31.48148148148148	0.9259259259259258
1974	28.703703703703702	0.9259259259259258
1975	28.703703703703702	0.9259259259259258
1976	26.851851851851855	2.7777777777777777
1977	25.925925925925924	2.7777777777777777
1978	25.0	3.7037037037037033
1979	25.0	1.8518518518518516
1980	25.925925925925924	2.7777777777777777
1981	25.0	3.7037037037037033
1982	26.851851851851855	1.8518518518518516
1983	25.0	1.8518518518518516
1984	25.0	2.7777777777777777
1985	25.925925925925924	3.7037037037037033
1986	28.703703703703702	3.7037037037037033
1987	29.629629629629626	3.7037037037037033
1988	29.629629629629626	3.7037037037037033
1989	30.555555555555557	4.62962962962963
1990	29.629629629629626	4.62962962962963
1991	28.703703703703702	3.7037037037037033
1992	30.555555555555557	5.555555555555555
1993	30.555555555555557	5.555555555555555
1994	31.48148148148148	4.62962962962963
1995	29.629629629629626	4.62962962962963
1996	26.851851851851855	0.9259259259259258
1997	25.925925925925924	0.9259259259259258
1998	25.0	1.8518518518518516
[truncated: 5,481 more rows]
