# Supplementary material for: Full-cycle device-scale simulations of memory materials with a tailored atomic-cluster-expansion potential
Source: Nat Commun. 2025 Sep 30;16:8688. doi: 10.1038/s41467-025-63732-4 (PMC12484596; doi:10.1038/s41467-025-63732-4)
Supplement: Supplementary file 4 — Source Data [file 41467_2025_63732_MOESM4_ESM.zip › Figure S7/Figure S7c - tetrahedral Ge/tetra_fraction_aimd_124_300K.csv]

	Ge	Sb	Te
0	22.22222222222222	1.8518518518518516	0.0
1	25.925925925925924	1.8518518518518516	0.0
2	25.925925925925924	0.0	0.0
3	25.925925925925924	0.0	0.0
4	29.629629629629626	0.0	0.0
5	25.925925925925924	0.0	0.0
6	33.33333333333333	1.8518518518518516	0.0
7	33.33333333333333	0.0	0.0
8	33.33333333333333	0.0	0.0
9	33.33333333333333	0.0	0.0
10	33.33333333333333	0.0	0.9259259259259258
11	29.629629629629626	0.0	0.9259259259259258
12	29.629629629629626	0.0	0.0
13	37.03703703703704	3.7037037037037033	0.0
14	37.03703703703704	5.555555555555555	0.0
15	37.03703703703704	3.7037037037037033	0.0
16	37.03703703703704	1.8518518518518516	0.0
17	37.03703703703704	0.0	0.0
18	37.03703703703704	0.0	0.0
19	37.03703703703704	0.0	0.9259259259259258
20	33.33333333333333	1.8518518518518516	0.9259259259259258
21	33.33333333333333	1.8518518518518516	0.9259259259259258
22	33.33333333333333	1.8518518518518516	0.9259259259259258
23	33.33333333333333	0.0	0.9259259259259258
24	33.33333333333333	0.0	0.9259259259259258
25	33.33333333333333	0.0	0.9259259259259258
26	37.03703703703704	0.0	0.9259259259259258
27	37.03703703703704	0.0	0.9259259259259258
28	37.03703703703704	0.0	0.9259259259259258
29	37.03703703703704	1.8518518518518516	0.0
30	40.74074074074074	1.8518518518518516	0.0
31	37.03703703703704	1.8518518518518516	0.0
32	33.33333333333333	1.8518518518518516	0.9259259259259258
33	33.33333333333333	3.7037037037037033	0.9259259259259258
34	33.33333333333333	5.555555555555555	0.9259259259259258
35	37.03703703703704	3.7037037037037033	0.9259259259259258
36	40.74074074074074	5.555555555555555	0.9259259259259258
37	40.74074074074074	7.4074074074074066	0.9259259259259258
38	37.03703703703704	3.7037037037037033	0.9259259259259258
39	40.74074074074074	3.7037037037037033	0.9259259259259258
40	29.629629629629626	3.7037037037037033	0.0
41	29.629629629629626	3.7037037037037033	0.0
42	29.629629629629626	3.7037037037037033	0.0
43	33.33333333333333	3.7037037037037033	0.0
44	33.33333333333333	3.7037037037037033	0.0
45	33.33333333333333	1.8518518518518516	0.0
46	33.33333333333333	0.0	0.0
47	37.03703703703704	0.0	0.0
48	33.33333333333333	0.0	0.0
49	37.03703703703704	0.0	0.0
50	33.33333333333333	0.0	0.0
51	33.33333333333333	0.0	0.0
52	33.33333333333333	0.0	0.0
53	37.03703703703704	0.0	0.0
54	37.03703703703704	0.0	0.0
55	37.03703703703704	3.7037037037037033	0.0
56	37.03703703703704	5.555555555555555	0.0
57	33.33333333333333	5.555555555555555	0.0
58	33.33333333333333	5.555555555555555	0.0
59	33.33333333333333	5.555555555555555	0.0
60	33.33333333333333	3.7037037037037033	0.0
61	33.33333333333333	3.7037037037037033	0.0
62	29.629629629629626	3.7037037037037033	0.0
63	33.33333333333333	1.8518518518518516	0.9259259259259258
64	33.33333333333333	3.7037037037037033	0.9259259259259258
65	40.74074074074074	3.7037037037037033	0.9259259259259258
66	33.33333333333333	1.8518518518518516	0.0
67	29.629629629629626	1.8518518518518516	0.0
68	33.33333333333333	0.0	0.0
69	29.629629629629626	0.0	0.0
70	29.629629629629626	0.0	0.0
71	29.629629629629626	1.8518518518518516	0.0
72	29.629629629629626	1.8518518518518516	0.0
73	29.629629629629626	1.8518518518518516	0.0
74	29.629629629629626	1.8518518518518516	0.0
75	29.629629629629626	1.8518518518518516	0.0
76	33.33333333333333	1.8518518518518516	0.0
77	33.33333333333333	1.8518518518518516	0.0
78	33.33333333333333	1.8518518518518516	0.9259259259259258
79	33.33333333333333	1.8518518518518516	0.9259259259259258
80	33.33333333333333	1.8518518518518516	0.9259259259259258
81	29.629629629629626	1.8518518518518516	0.9259259259259258
82	29.629629629629626	1.8518518518518516	0.9259259259259258
83	33.33333333333333	0.0	0.9259259259259258
84	29.629629629629626	0.0	0.9259259259259258
85	33.33333333333333	0.0	0.9259259259259258
86	33.33333333333333	0.0	1.8518518518518516
87	37.03703703703704	0.0	0.9259259259259258
88	33.33333333333333	1.8518518518518516	0.9259259259259258
89	33.33333333333333	1.8518518518518516	0.0
90	33.33333333333333	1.8518518518518516	0.0
91	40.74074074074074	1.8518518518518516	0.0
92	37.03703703703704	0.0	0.0
93	33.33333333333333	0.0	0.0
94	33.33333333333333	1.8518518518518516	0.0
95	33.33333333333333	1.8518518518518516	0.0
96	37.03703703703704	0.0	0.0
97	33.33333333333333	0.0	0.0
98	33.33333333333333	0.0	0.0
99	37.03703703703704	0.0	0.0
100	37.03703703703704	0.0	0.0
101	40.74074074074074	0.0	0.0
102	37.03703703703704	0.0	0.0
103	33.33333333333333	0.0	0.0
104	33.33333333333333	0.0	0.0
105	33.33333333333333	0.0	0.9259259259259258
106	33.33333333333333	0.0	0.9259259259259258
107	33.33333333333333	0.0	0.9259259259259258
108	40.74074074074074	1.8518518518518516	0.9259259259259258
109	37.03703703703704	0.0	0.9259259259259258
110	33.33333333333333	0.0	0.0
111	33.33333333333333	0.0	0.0
112	33.33333333333333	0.0	0.0
113	33.33333333333333	0.0	0.0
114	29.629629629629626	0.0	0.0
115	29.629629629629626	0.0	0.0
116	25.925925925925924	0.0	0.0
117	25.925925925925924	0.0	0.0
118	25.925925925925924	0.0	0.9259259259259258
119	25.925925925925924	0.0	0.9259259259259258
120	29.629629629629626	0.0	0.9259259259259258
121	33.33333333333333	0.0	0.9259259259259258
122	37.03703703703704	0.0	0.0
123	37.03703703703704	0.0	0.0
124	37.03703703703704	0.0	0.0
125	33.33333333333333	1.8518518518518516	0.0
126	37.03703703703704	0.0	0.0
127	29.629629629629626	0.0	0.0
128	33.33333333333333	0.0	0.0
129	33.33333333333333	0.0	0.0
130	33.33333333333333	1.8518518518518516	0.0
131	37.03703703703704	1.8518518518518516	0.9259259259259258
132	29.629629629629626	0.0	0.9259259259259258
133	29.629629629629626	0.0	0.0
134	25.925925925925924	0.0	0.0
135	29.629629629629626	0.0	0.0
136	33.33333333333333	0.0	0.0
137	33.33333333333333	0.0	0.0
138	33.33333333333333	1.8518518518518516	0.0
139	29.629629629629626	5.555555555555555	0.0
140	29.629629629629626	3.7037037037037033	0.0
141	37.03703703703704	1.8518518518518516	0.0
142	37.03703703703704	3.7037037037037033	1.8518518518518516
143	33.33333333333333	3.7037037037037033	0.9259259259259258
144	33.33333333333333	3.7037037037037033	0.9259259259259258
145	29.629629629629626	1.8518518518518516	0.9259259259259258
146	29.629629629629626	1.8518518518518516	0.9259259259259258
147	29.629629629629626	0.0	0.9259259259259258
148	29.629629629629626	0.0	0.0
149	29.629629629629626	1.8518518518518516	0.0
150	29.629629629629626	0.0	0.0
151	33.33333333333333	0.0	0.0
152	29.629629629629626	0.0	0.0
153	29.629629629629626	0.0	0.0
154	29.629629629629626	1.8518518518518516	0.0
155	29.629629629629626	1.8518518518518516	0.0
156	37.03703703703704	1.8518518518518516	0.0
157	33.33333333333333	0.0	0.0
158	33.33333333333333	0.0	0.0
159	29.629629629629626	0.0	0.0
160	25.925925925925924	1.8518518518518516	0.0
161	25.925925925925924	1.8518518518518516	0.0
162	29.629629629629626	1.8518518518518516	0.0
163	29.629629629629626	1.8518518518518516	0.0
164	29.629629629629626	3.7037037037037033	0.0
165	29.629629629629626	1.8518518518518516	0.0
166	29.629629629629626	1.8518518518518516	0.0
167	29.629629629629626	1.8518518518518516	0.0
168	29.629629629629626	0.0	0.9259259259259258
169	25.925925925925924	0.0	0.9259259259259258
170	25.925925925925924	0.0	0.9259259259259258
171	25.925925925925924	0.0	0.9259259259259258
172	25.925925925925924	0.0	0.9259259259259258
173	25.925925925925924	0.0	0.0
174	25.925925925925924	0.0	0.0
175	25.925925925925924	0.0	0.0
176	22.22222222222222	0.0	0.0
177	22.22222222222222	0.0	0.0
178	25.925925925925924	0.0	0.0
179	29.629629629629626	0.0	0.0
180	29.629629629629626	0.0	0.0
181	29.629629629629626	0.0	0.9259259259259258
182	25.925925925925924	0.0	0.0
183	25.925925925925924	0.0	0.0
184	25.925925925925924	1.8518518518518516	0.0
185	25.925925925925924	1.8518518518518516	0.0
186	25.925925925925924	1.8518518518518516	0.0
187	25.925925925925924	1.8518518518518516	0.0
188	22.22222222222222	1.8518518518518516	0.0
189	22.22222222222222	1.8518518518518516	0.0
190	25.925925925925924	3.7037037037037033	0.0
191	25.925925925925924	3.7037037037037033	0.0
192	25.925925925925924	3.7037037037037033	0.9259259259259258
193	25.925925925925924	3.7037037037037033	0.9259259259259258
194	29.629629629629626	3.7037037037037033	0.0
195	25.925925925925924	3.7037037037037033	0.0
196	29.629629629629626	1.8518518518518516	0.0
197	29.629629629629626	1.8518518518518516	0.0
198	29.629629629629626	1.8518518518518516	0.9259259259259258
199	29.629629629629626	1.8518518518518516	0.9259259259259258
200	29.629629629629626	1.8518518518518516	0.9259259259259258
201	29.629629629629626	1.8518518518518516	0.9259259259259258
202	29.629629629629626	1.8518518518518516	0.0
203	29.629629629629626	1.8518518518518516	0.9259259259259258
204	29.629629629629626	1.8518518518518516	0.9259259259259258
205	29.629629629629626	1.8518518518518516	0.0
206	29.629629629629626	1.8518518518518516	0.0
207	29.629629629629626	1.8518518518518516	0.0
208	25.925925925925924	1.8518518518518516	0.0
209	22.22222222222222	1.8518518518518516	0.9259259259259258
210	25.925925925925924	1.8518518518518516	0.9259259259259258
211	25.925925925925924	1.8518518518518516	0.9259259259259258
212	25.925925925925924	3.7037037037037033	0.9259259259259258
213	25.925925925925924	3.7037037037037033	0.9259259259259258
214	25.925925925925924	3.7037037037037033	0.0
215	25.925925925925924	1.8518518518518516	0.9259259259259258
216	25.925925925925924	1.8518518518518516	0.9259259259259258
217	25.925925925925924	1.8518518518518516	0.9259259259259258
218	22.22222222222222	1.8518518518518516	0.0
219	22.22222222222222	0.0	0.0
220	22.22222222222222	1.8518518518518516	0.0
221	29.629629629629626	1.8518518518518516	0.0
222	29.629629629629626	1.8518518518518516	0.0
223	29.629629629629626	1.8518518518518516	0.0
224	29.629629629629626	3.7037037037037033	0.0
225	25.925925925925924	3.7037037037037033	0.0
226	29.629629629629626	3.7037037037037033	0.0
227	29.629629629629626	3.7037037037037033	0.0
228	33.33333333333333	3.7037037037037033	0.0
229	33.33333333333333	5.555555555555555	0.9259259259259258
230	29.629629629629626	5.555555555555555	0.9259259259259258
231	29.629629629629626	1.8518518518518516	0.9259259259259258
232	29.629629629629626	1.8518518518518516	0.0
233	33.33333333333333	1.8518518518518516	0.0
234	29.629629629629626	1.8518518518518516	0.0
235	29.629629629629626	1.8518518518518516	0.0
236	29.629629629629626	1.8518518518518516	0.0
237	29.629629629629626	3.7037037037037033	0.0
238	29.629629629629626	3.7037037037037033	0.0
239	29.629629629629626	1.8518518518518516	0.0
240	29.629629629629626	1.8518518518518516	0.0
241	33.33333333333333	1.8518518518518516	0.0
242	29.629629629629626	1.8518518518518516	0.0
243	29.629629629629626	1.8518518518518516	0.0
244	22.22222222222222	1.8518518518518516	0.0
245	25.925925925925924	1.8518518518518516	0.0
246	29.629629629629626	1.8518518518518516	0.0
247	29.629629629629626	1.8518518518518516	0.0
248	25.925925925925924	1.8518518518518516	0.0
249	25.925925925925924	1.8518518518518516	0.0
250	29.629629629629626	1.8518518518518516	0.0
251	29.629629629629626	0.0	0.0
252	33.33333333333333	0.0	0.0
253	37.03703703703704	1.8518518518518516	0.0
254	33.33333333333333	1.8518518518518516	0.0
255	33.33333333333333	0.0	0.0
256	33.33333333333333	0.0	0.0
257	29.629629629629626	0.0	0.0
258	29.629629629629626	0.0	0.0
259	29.629629629629626	0.0	0.0
260	33.33333333333333	0.0	0.0
261	33.33333333333333	0.0	0.0
262	29.629629629629626	1.8518518518518516	0.0
263	37.03703703703704	1.8518518518518516	0.0
264	37.03703703703704	1.8518518518518516	0.0
265	37.03703703703704	1.8518518518518516	0.0
266	37.03703703703704	1.8518518518518516	0.0
267	29.629629629629626	3.7037037037037033	0.0
268	25.925925925925924	1.8518518518518516	0.0
269	22.22222222222222	1.8518518518518516	0.0
270	22.22222222222222	1.8518518518518516	0.0
271	22.22222222222222	1.8518518518518516	0.0
272	22.22222222222222	1.8518518518518516	0.9259259259259258
273	22.22222222222222	1.8518518518518516	0.9259259259259258
274	22.22222222222222	0.0	0.9259259259259258
275	22.22222222222222	1.8518518518518516	0.9259259259259258
276	22.22222222222222	1.8518518518518516	0.9259259259259258
277	25.925925925925924	1.8518518518518516	0.9259259259259258
278	25.925925925925924	1.8518518518518516	0.0
279	25.925925925925924	1.8518518518518516	0.0
280	25.925925925925924	1.8518518518518516	0.0
281	25.925925925925924	1.8518518518518516	0.0
282	25.925925925925924	3.7037037037037033	0.0
283	25.925925925925924	0.0	0.0
284	25.925925925925924	0.0	0.0
285	25.925925925925924	1.8518518518518516	0.0
286	29.629629629629626	0.0	0.0
287	29.629629629629626	0.0	0.0
288	29.629629629629626	0.0	0.0
289	29.629629629629626	1.8518518518518516	0.0
290	25.925925925925924	1.8518518518518516	0.0
291	25.925925925925924	1.8518518518518516	0.0
292	25.925925925925924	1.8518518518518516	0.0
293	29.629629629629626	1.8518518518518516	0.0
294	29.629629629629626	1.8518518518518516	0.9259259259259258
295	25.925925925925924	3.7037037037037033	0.9259259259259258
296	29.629629629629626	1.8518518518518516	0.0
297	29.629629629629626	1.8518518518518516	0.0
298	29.629629629629626	0.0	0.0
299	33.33333333333333	0.0	0.0
300	33.33333333333333	0.0	0.9259259259259258
301	33.33333333333333	1.8518518518518516	0.9259259259259258
302	29.629629629629626	1.8518518518518516	0.9259259259259258
303	29.629629629629626	3.7037037037037033	0.9259259259259258
304	29.629629629629626	5.555555555555555	0.0
305	29.629629629629626	3.7037037037037033	0.0
306	25.925925925925924	3.7037037037037033	0.0
307	33.33333333333333	1.8518518518518516	0.0
308	33.33333333333333	0.0	0.0
309	33.33333333333333	0.0	0.0
310	33.33333333333333	0.0	0.0
311	33.33333333333333	0.0	0.0
312	33.33333333333333	0.0	0.9259259259259258
313	25.925925925925924	0.0	0.9259259259259258
314	29.629629629629626	0.0	0.0
315	29.629629629629626	0.0	0.0
316	25.925925925925924	0.0	0.0
317	29.629629629629626	0.0	0.0
318	29.629629629629626	0.0	0.0
319	33.33333333333333	0.0	0.0
320	29.629629629629626	0.0	0.0
321	29.629629629629626	0.0	0.0
322	25.925925925925924	1.8518518518518516	0.0
323	29.629629629629626	1.8518518518518516	0.0
324	29.629629629629626	1.8518518518518516	0.0
325	25.925925925925924	0.0	0.0
326	22.22222222222222	0.0	0.0
327	22.22222222222222	1.8518518518518516	0.0
328	22.22222222222222	0.0	0.0
329	22.22222222222222	0.0	0.0
330	22.22222222222222	0.0	0.0
331	22.22222222222222	0.0	0.0
332	29.629629629629626	0.0	0.0
333	29.629629629629626	0.0	0.0
334	33.33333333333333	0.0	0.0
335	29.629629629629626	0.0	0.0
336	25.925925925925924	0.0	0.0
337	25.925925925925924	1.8518518518518516	0.0
338	25.925925925925924	1.8518518518518516	0.0
339	25.925925925925924	1.8518518518518516	0.0
340	25.925925925925924	1.8518518518518516	0.0
341	25.925925925925924	0.0	0.0
342	25.925925925925924	1.8518518518518516	0.0
343	29.629629629629626	1.8518518518518516	0.0
344	33.33333333333333	1.8518518518518516	0.0
345	33.33333333333333	1.8518518518518516	0.0
346	29.629629629629626	1.8518518518518516	0.0
347	29.629629629629626	0.0	0.0
348	33.33333333333333	1.8518518518518516	0.0
349	33.33333333333333	1.8518518518518516	0.0
350	33.33333333333333	1.8518518518518516	0.9259259259259258
351	33.33333333333333	3.7037037037037033	0.9259259259259258
352	29.629629629629626	3.7037037037037033	0.9259259259259258
353	33.33333333333333	3.7037037037037033	0.9259259259259258
354	33.33333333333333	3.7037037037037033	0.9259259259259258
355	29.629629629629626	3.7037037037037033	0.9259259259259258
356	25.925925925925924	3.7037037037037033	0.0
357	25.925925925925924	3.7037037037037033	0.0
358	22.22222222222222	3.7037037037037033	0.0
359	22.22222222222222	3.7037037037037033	0.0
360	25.925925925925924	3.7037037037037033	0.0
361	25.925925925925924	1.8518518518518516	0.0
362	25.925925925925924	0.0	0.0
363	29.629629629629626	1.8518518518518516	0.0
364	37.03703703703704	0.0	0.0
365	37.03703703703704	0.0	0.0
366	33.33333333333333	0.0	0.9259259259259258
367	29.629629629629626	0.0	0.0
368	33.33333333333333	0.0	0.0
369	37.03703703703704	0.0	0.0
370	37.03703703703704	0.0	0.0
371	37.03703703703704	0.0	0.9259259259259258
372	33.33333333333333	0.0	0.9259259259259258
373	29.629629629629626	0.0	1.8518518518518516
374	29.629629629629626	0.0	0.9259259259259258
375	25.925925925925924	0.0	0.9259259259259258
376	33.33333333333333	1.8518518518518516	0.9259259259259258
377	33.33333333333333	1.8518518518518516	0.9259259259259258
378	37.03703703703704	1.8518518518518516	0.9259259259259258
379	33.33333333333333	5.555555555555555	0.9259259259259258
380	29.629629629629626	3.7037037037037033	0.0
381	29.629629629629626	3.7037037037037033	0.0
382	33.33333333333333	3.7037037037037033	0.0
383	29.629629629629626	3.7037037037037033	0.0
384	25.925925925925924	5.555555555555555	0.9259259259259258
385	25.925925925925924	1.8518518518518516	0.9259259259259258
386	29.629629629629626	1.8518518518518516	0.0
387	29.629629629629626	3.7037037037037033	0.9259259259259258
388	29.629629629629626	3.7037037037037033	0.9259259259259258
389	25.925925925925924	3.7037037037037033	0.9259259259259258
390	29.629629629629626	1.8518518518518516	0.9259259259259258
391	29.629629629629626	1.8518518518518516	1.8518518518518516
392	29.629629629629626	1.8518518518518516	1.8518518518518516
393	22.22222222222222	0.0	0.9259259259259258
394	22.22222222222222	1.8518518518518516	0.0
395	18.51851851851852	1.8518518518518516	0.0
396	18.51851851851852	1.8518518518518516	0.0
397	18.51851851851852	1.8518518518518516	0.0
398	18.51851851851852	0.0	0.0
399	18.51851851851852	0.0	0.0
400	18.51851851851852	0.0	0.0
401	25.925925925925924	0.0	0.0
402	25.925925925925924	0.0	0.0
403	25.925925925925924	0.0	0.0
404	33.33333333333333	0.0	0.0
405	29.629629629629626	1.8518518518518516	0.0
406	29.629629629629626	3.7037037037037033	0.0
407	25.925925925925924	3.7037037037037033	0.0
408	25.925925925925924	3.7037037037037033	0.0
409	25.925925925925924	1.8518518518518516	0.0
410	29.629629629629626	1.8518518518518516	0.0
411	33.33333333333333	3.7037037037037033	0.0
412	33.33333333333333	3.7037037037037033	0.0
413	33.33333333333333	3.7037037037037033	0.0
414	33.33333333333333	3.7037037037037033	0.0
415	33.33333333333333	3.7037037037037033	0.0
416	33.33333333333333	5.555555555555555	0.0
417	33.33333333333333	5.555555555555555	0.0
418	29.629629629629626	3.7037037037037033	0.0
419	29.629629629629626	1.8518518518518516	0.0
420	29.629629629629626	1.8518518518518516	0.0
421	29.629629629629626	1.8518518518518516	0.0
422	29.629629629629626	1.8518518518518516	0.9259259259259258
423	33.33333333333333	1.8518518518518516	0.9259259259259258
424	33.33333333333333	1.8518518518518516	0.0
425	37.03703703703704	3.7037037037037033	0.0
426	33.33333333333333	3.7037037037037033	0.0
427	33.33333333333333	3.7037037037037033	0.0
428	29.629629629629626	1.8518518518518516	0.0
429	33.33333333333333	1.8518518518518516	0.0
430	33.33333333333333	5.555555555555555	0.0
431	29.629629629629626	1.8518518518518516	0.0
432	29.629629629629626	1.8518518518518516	0.0
433	33.33333333333333	0.0	0.0
434	25.925925925925924	1.8518518518518516	0.0
435	25.925925925925924	1.8518518518518516	0.0
436	25.925925925925924	1.8518518518518516	0.0
437	29.629629629629626	0.0	0.0
438	25.925925925925924	0.0	0.0
439	29.629629629629626	1.8518518518518516	0.0
440	29.629629629629626	1.8518518518518516	0.0
441	33.33333333333333	1.8518518518518516	0.0
442	33.33333333333333	1.8518518518518516	0.0
443	33.33333333333333	1.8518518518518516	0.0
444	33.33333333333333	1.8518518518518516	0.0
445	33.33333333333333	1.8518518518518516	0.0
446	33.33333333333333	3.7037037037037033	0.9259259259259258
447	29.629629629629626	5.555555555555555	0.0
448	29.629629629629626	3.7037037037037033	0.0
449	25.925925925925924	1.8518518518518516	0.9259259259259258
450	22.22222222222222	1.8518518518518516	0.9259259259259258
451	22.22222222222222	1.8518518518518516	0.9259259259259258
452	22.22222222222222	1.8518518518518516	0.0
453	22.22222222222222	1.8518518518518516	0.0
454	22.22222222222222	0.0	0.0
455	25.925925925925924	0.0	0.0
456	25.925925925925924	0.0	0.0
457	25.925925925925924	0.0	0.0
458	29.629629629629626	0.0	0.0
459	29.629629629629626	1.8518518518518516	0.0
460	33.33333333333333	1.8518518518518516	0.0
461	37.03703703703704	1.8518518518518516	0.0
462	33.33333333333333	1.8518518518518516	0.0
463	33.33333333333333	1.8518518518518516	0.9259259259259258
464	29.629629629629626	1.8518518518518516	0.9259259259259258
465	25.925925925925924	1.8518518518518516	0.9259259259259258
466	25.925925925925924	1.8518518518518516	1.8518518518518516
467	29.629629629629626	1.8518518518518516	0.9259259259259258
468	29.629629629629626	1.8518518518518516	0.9259259259259258
469	33.33333333333333	1.8518518518518516	0.9259259259259258
470	40.74074074074074	1.8518518518518516	0.9259259259259258
471	40.74074074074074	1.8518518518518516	0.9259259259259258
472	33.33333333333333	1.8518518518518516	0.0
473	22.22222222222222	0.0	0.9259259259259258
474	22.22222222222222	0.0	0.9259259259259258
475	25.925925925925924	0.0	0.9259259259259258
476	25.925925925925924	1.8518518518518516	0.9259259259259258
477	25.925925925925924	1.8518518518518516	0.0
478	25.925925925925924	1.8518518518518516	0.0
479	25.925925925925924	1.8518518518518516	0.0
480	25.925925925925924	0.0	0.0
481	25.925925925925924	0.0	0.0
482	25.925925925925924	0.0	0.0
483	25.925925925925924	0.0	0.0
484	29.629629629629626	0.0	0.0
485	29.629629629629626	0.0	0.0
486	29.629629629629626	0.0	0.0
487	29.629629629629626	0.0	0.0
488	25.925925925925924	0.0	0.0
489	25.925925925925924	0.0	0.0
490	22.22222222222222	0.0	0.0
491	22.22222222222222	0.0	0.0
492	29.629629629629626	0.0	0.0
493	33.33333333333333	0.0	0.0
494	33.33333333333333	1.8518518518518516	0.0
495	33.33333333333333	0.0	0.0
496	33.33333333333333	0.0	0.9259259259259258
497	33.33333333333333	0.0	0.9259259259259258
498	37.03703703703704	1.8518518518518516	0.9259259259259258
499	40.74074074074074	3.7037037037037033	0.0
500	33.33333333333333	1.8518518518518516	0.0
501	29.629629629629626	1.8518518518518516	0.0
502	29.629629629629626	3.7037037037037033	0.0
503	29.629629629629626	3.7037037037037033	0.0
504	29.629629629629626	3.7037037037037033	0.0
505	25.925925925925924	1.8518518518518516	0.9259259259259258
506	25.925925925925924	1.8518518518518516	0.9259259259259258
507	29.629629629629626	1.8518518518518516	0.9259259259259258
508	29.629629629629626	1.8518518518518516	0.9259259259259258
509	33.33333333333333	1.8518518518518516	0.0
510	33.33333333333333	1.8518518518518516	0.0
511	29.629629629629626	0.0	0.0
512	29.629629629629626	0.0	0.0
513	33.33333333333333	1.8518518518518516	0.0
514	29.629629629629626	1.8518518518518516	0.0
515	29.629629629629626	0.0	0.0
516	29.629629629629626	1.8518518518518516	0.0
517	33.33333333333333	1.8518518518518516	0.0
518	33.33333333333333	1.8518518518518516	0.0
519	33.33333333333333	0.0	0.0
520	37.03703703703704	0.0	0.0
521	40.74074074074074	0.0	0.0
522	37.03703703703704	0.0	0.0
523	33.33333333333333	0.0	0.9259259259259258
524	33.33333333333333	0.0	0.9259259259259258
525	29.629629629629626	0.0	0.9259259259259258
526	29.629629629629626	0.0	0.9259259259259258
527	29.629629629629626	1.8518518518518516	0.9259259259259258
528	29.629629629629626	3.7037037037037033	1.8518518518518516
529	33.33333333333333	3.7037037037037033	1.8518518518518516
530	33.33333333333333	1.8518518518518516	1.8518518518518516
531	29.629629629629626	3.7037037037037033	1.8518518518518516
532	29.629629629629626	3.7037037037037033	0.9259259259259258
533	29.629629629629626	3.7037037037037033	0.9259259259259258
534	29.629629629629626	1.8518518518518516	0.9259259259259258
535	29.629629629629626	1.8518518518518516	0.9259259259259258
536	25.925925925925924	0.0	0.9259259259259258
537	25.925925925925924	0.0	0.0
538	25.925925925925924	0.0	0.0
539	29.629629629629626	0.0	0.0
540	25.925925925925924	0.0	0.0
541	22.22222222222222	0.0	0.0
542	22.22222222222222	0.0	0.0
543	25.925925925925924	0.0	0.0
544	25.925925925925924	0.0	0.0
545	25.925925925925924	0.0	0.0
546	29.629629629629626	0.0	0.0
547	29.629629629629626	0.0	0.0
548	29.629629629629626	0.0	0.0
549	29.629629629629626	1.8518518518518516	0.9259259259259258
550	33.33333333333333	1.8518518518518516	0.9259259259259258
551	29.629629629629626	3.7037037037037033	0.9259259259259258
552	33.33333333333333	1.8518518518518516	0.9259259259259258
553	29.629629629629626	1.8518518518518516	0.9259259259259258
554	29.629629629629626	1.8518518518518516	0.0
555	29.629629629629626	1.8518518518518516	0.0
556	29.629629629629626	1.8518518518518516	0.0
557	29.629629629629626	1.8518518518518516	0.0
558	25.925925925925924	1.8518518518518516	0.0
559	29.629629629629626	1.8518518518518516	0.0
560	29.629629629629626	1.8518518518518516	0.0
561	29.629629629629626	1.8518518518518516	0.0
562	29.629629629629626	1.8518518518518516	0.0
563	29.629629629629626	1.8518518518518516	0.0
564	33.33333333333333	1.8518518518518516	0.0
565	25.925925925925924	1.8518518518518516	0.0
566	25.925925925925924	1.8518518518518516	0.0
567	25.925925925925924	1.8518518518518516	0.0
568	25.925925925925924	0.0	0.0
569	29.629629629629626	0.0	0.0
570	25.925925925925924	1.8518518518518516	0.9259259259259258
571	25.925925925925924	0.0	0.9259259259259258
572	25.925925925925924	0.0	0.0
573	25.925925925925924	0.0	0.0
574	33.33333333333333	0.0	0.0
575	33.33333333333333	0.0	0.0
576	33.33333333333333	1.8518518518518516	0.0
577	33.33333333333333	1.8518518518518516	0.0
578	37.03703703703704	3.7037037037037033	0.0
579	33.33333333333333	5.555555555555555	0.0
580	33.33333333333333	5.555555555555555	0.0
581	33.33333333333333	1.8518518518518516	0.0
582	33.33333333333333	3.7037037037037033	0.0
583	33.33333333333333	1.8518518518518516	0.0
584	33.33333333333333	1.8518518518518516	0.0
585	33.33333333333333	1.8518518518518516	0.9259259259259258
586	33.33333333333333	1.8518518518518516	0.9259259259259258
587	29.629629629629626	1.8518518518518516	0.9259259259259258
588	29.629629629629626	1.8518518518518516	0.9259259259259258
589	25.925925925925924	1.8518518518518516	0.9259259259259258
590	25.925925925925924	1.8518518518518516	0.9259259259259258
591	29.629629629629626	1.8518518518518516	0.9259259259259258
592	33.33333333333333	1.8518518518518516	0.9259259259259258
593	33.33333333333333	1.8518518518518516	0.0
594	33.33333333333333	1.8518518518518516	0.0
595	40.74074074074074	1.8518518518518516	0.0
596	40.74074074074074	1.8518518518518516	0.0
597	37.03703703703704	1.8518518518518516	0.0
598	33.33333333333333	1.8518518518518516	0.0
599	33.33333333333333	1.8518518518518516	0.0
600	29.629629629629626	1.8518518518518516	0.0
601	29.629629629629626	1.8518518518518516	0.0
602	29.629629629629626	1.8518518518518516	0.0
603	33.33333333333333	1.8518518518518516	0.0
604	33.33333333333333	1.8518518518518516	0.0
605	33.33333333333333	1.8518518518518516	0.0
606	29.629629629629626	1.8518518518518516	0.0
607	29.629629629629626	1.8518518518518516	0.0
608	29.629629629629626	1.8518518518518516	0.0
609	29.629629629629626	3.7037037037037033	0.0
610	29.629629629629626	1.8518518518518516	0.0
611	33.33333333333333	1.8518518518518516	0.0
612	33.33333333333333	1.8518518518518516	0.0
613	37.03703703703704	3.7037037037037033	0.0
614	29.629629629629626	3.7037037037037033	0.0
615	29.629629629629626	3.7037037037037033	0.9259259259259258
616	25.925925925925924	3.7037037037037033	0.0
617	29.629629629629626	3.7037037037037033	0.0
618	29.629629629629626	3.7037037037037033	0.0
619	29.629629629629626	5.555555555555555	0.0
620	25.925925925925924	3.7037037037037033	0.0
621	25.925925925925924	1.8518518518518516	0.0
622	25.925925925925924	1.8518518518518516	0.0
623	25.925925925925924	3.7037037037037033	0.0
624	25.925925925925924	3.7037037037037033	0.0
625	25.925925925925924	1.8518518518518516	0.0
626	25.925925925925924	1.8518518518518516	0.0
627	25.925925925925924	1.8518518518518516	0.0
628	29.629629629629626	0.0	0.0
629	25.925925925925924	0.0	0.0
630	25.925925925925924	0.0	0.0
631	25.925925925925924	0.0	0.0
632	25.925925925925924	1.8518518518518516	0.0
633	25.925925925925924	1.8518518518518516	0.0
634	22.22222222222222	1.8518518518518516	0.0
635	22.22222222222222	1.8518518518518516	0.0
636	22.22222222222222	1.8518518518518516	0.0
637	25.925925925925924	0.0	0.0
638	25.925925925925924	0.0	0.0
639	25.925925925925924	0.0	0.0
640	22.22222222222222	1.8518518518518516	0.0
641	22.22222222222222	1.8518518518518516	0.0
642	22.22222222222222	1.8518518518518516	0.0
643	22.22222222222222	0.0	0.0
644	22.22222222222222	0.0	0.9259259259259258
645	22.22222222222222	0.0	0.0
646	22.22222222222222	0.0	0.0
647	22.22222222222222	0.0	0.0
648	22.22222222222222	0.0	0.0
649	29.629629629629626	0.0	0.0
650	25.925925925925924	0.0	0.0
651	33.33333333333333	0.0	0.0
652	33.33333333333333	1.8518518518518516	0.0
653	33.33333333333333	3.7037037037037033	0.0
654	37.03703703703704	1.8518518518518516	0.0
655	37.03703703703704	1.8518518518518516	0.0
656	33.33333333333333	1.8518518518518516	0.0
657	33.33333333333333	1.8518518518518516	0.0
658	37.03703703703704	1.8518518518518516	0.0
659	37.03703703703704	1.8518518518518516	0.0
660	33.33333333333333	1.8518518518518516	0.0
661	40.74074074074074	1.8518518518518516	0.0
662	40.74074074074074	0.0	0.0
663	40.74074074074074	0.0	0.0
664	40.74074074074074	0.0	0.0
665	37.03703703703704	0.0	0.0
666	37.03703703703704	0.0	0.0
667	33.33333333333333	0.0	0.0
668	33.33333333333333	0.0	0.0
669	29.629629629629626	0.0	0.0
670	25.925925925925924	3.7037037037037033	0.0
671	25.925925925925924	3.7037037037037033	0.0
672	33.33333333333333	1.8518518518518516	0.9259259259259258
673	37.03703703703704	1.8518518518518516	0.9259259259259258
674	37.03703703703704	1.8518518518518516	0.9259259259259258
675	33.33333333333333	1.8518518518518516	0.0
676	33.33333333333333	1.8518518518518516	0.0
677	37.03703703703704	1.8518518518518516	0.0
678	37.03703703703704	1.8518518518518516	0.0
679	29.629629629629626	1.8518518518518516	0.9259259259259258
680	33.33333333333333	1.8518518518518516	0.9259259259259258
681	33.33333333333333	3.7037037037037033	0.9259259259259258
682	33.33333333333333	3.7037037037037033	1.8518518518518516
683	33.33333333333333	3.7037037037037033	0.9259259259259258
684	33.33333333333333	0.0	0.9259259259259258
685	29.629629629629626	0.0	0.9259259259259258
686	29.629629629629626	0.0	0.9259259259259258
687	29.629629629629626	0.0	0.9259259259259258
688	33.33333333333333	0.0	0.9259259259259258
689	33.33333333333333	0.0	0.9259259259259258
690	33.33333333333333	0.0	0.0
691	37.03703703703704	0.0	0.0
692	33.33333333333333	1.8518518518518516	0.0
693	33.33333333333333	1.8518518518518516	0.0
694	29.629629629629626	0.0	0.0
695	25.925925925925924	0.0	0.0
696	29.629629629629626	0.0	0.0
697	29.629629629629626	0.0	0.0
698	29.629629629629626	1.8518518518518516	0.0
699	33.33333333333333	1.8518518518518516	0.0
700	33.33333333333333	1.8518518518518516	0.0
701	37.03703703703704	1.8518518518518516	0.0
702	37.03703703703704	1.8518518518518516	0.0
703	33.33333333333333	0.0	0.9259259259259258
704	37.03703703703704	0.0	0.9259259259259258
705	37.03703703703704	0.0	0.9259259259259258
706	33.33333333333333	0.0	0.9259259259259258
707	33.33333333333333	1.8518518518518516	0.0
708	33.33333333333333	1.8518518518518516	0.0
709	29.629629629629626	1.8518518518518516	0.0
710	29.629629629629626	3.7037037037037033	0.0
711	25.925925925925924	5.555555555555555	0.0
712	25.925925925925924	3.7037037037037033	0.0
713	29.629629629629626	3.7037037037037033	0.0
714	33.33333333333333	3.7037037037037033	0.9259259259259258
715	37.03703703703704	1.8518518518518516	0.9259259259259258
716	33.33333333333333	1.8518518518518516	0.0
717	33.33333333333333	3.7037037037037033	0.0
718	37.03703703703704	3.7037037037037033	0.0
719	37.03703703703704	3.7037037037037033	0.0
720	33.33333333333333	5.555555555555555	0.0
721	37.03703703703704	7.4074074074074066	0.0
722	37.03703703703704	1.8518518518518516	0.9259259259259258
723	44.44444444444444	0.0	0.9259259259259258
724	37.03703703703704	0.0	1.8518518518518516
725	37.03703703703704	1.8518518518518516	0.9259259259259258
726	37.03703703703704	1.8518518518518516	0.9259259259259258
727	37.03703703703704	1.8518518518518516	0.9259259259259258
728	33.33333333333333	3.7037037037037033	0.9259259259259258
729	25.925925925925924	3.7037037037037033	0.9259259259259258
730	22.22222222222222	1.8518518518518516	0.0
731	22.22222222222222	0.0	0.0
732	18.51851851851852	0.0	0.0
733	22.22222222222222	0.0	0.0
734	22.22222222222222	1.8518518518518516	0.0
735	29.629629629629626	3.7037037037037033	0.0
736	29.629629629629626	3.7037037037037033	0.0
737	29.629629629629626	3.7037037037037033	0.0
738	29.629629629629626	5.555555555555555	0.0
739	29.629629629629626	5.555555555555555	0.0
740	29.629629629629626	3.7037037037037033	0.9259259259259258
741	29.629629629629626	3.7037037037037033	0.9259259259259258
742	33.33333333333333	0.0	0.9259259259259258
743	33.33333333333333	0.0	0.9259259259259258
744	29.629629629629626	1.8518518518518516	0.9259259259259258
745	29.629629629629626	0.0	0.9259259259259258
746	37.03703703703704	1.8518518518518516	0.9259259259259258
747	33.33333333333333	1.8518518518518516	0.9259259259259258
748	29.629629629629626	1.8518518518518516	0.9259259259259258
749	33.33333333333333	1.8518518518518516	0.9259259259259258
750	29.629629629629626	1.8518518518518516	0.9259259259259258
751	29.629629629629626	1.8518518518518516	0.9259259259259258
752	25.925925925925924	1.8518518518518516	0.0
753	25.925925925925924	1.8518518518518516	0.0
754	25.925925925925924	0.0	0.0
755	29.629629629629626	0.0	0.0
756	29.629629629629626	0.0	0.9259259259259258
757	29.629629629629626	0.0	0.0
758	29.629629629629626	0.0	0.0
759	29.629629629629626	0.0	0.0
760	25.925925925925924	0.0	0.0
761	25.925925925925924	1.8518518518518516	0.0
762	25.925925925925924	1.8518518518518516	0.0
763	22.22222222222222	0.0	0.0
764	22.22222222222222	0.0	0.0
765	22.22222222222222	0.0	0.0
766	22.22222222222222	1.8518518518518516	0.0
767	22.22222222222222	0.0	0.9259259259259258
768	22.22222222222222	1.8518518518518516	0.9259259259259258
769	25.925925925925924	3.7037037037037033	0.9259259259259258
770	33.33333333333333	3.7037037037037033	1.8518518518518516
771	29.629629629629626	1.8518518518518516	1.8518518518518516
772	29.629629629629626	1.8518518518518516	0.9259259259259258
773	29.629629629629626	1.8518518518518516	0.9259259259259258
774	29.629629629629626	1.8518518518518516	0.0
775	29.629629629629626	1.8518518518518516	0.0
776	29.629629629629626	1.8518518518518516	0.0
777	29.629629629629626	0.0	0.0
778	29.629629629629626	1.8518518518518516	0.0
779	33.33333333333333	1.8518518518518516	0.0
780	37.03703703703704	1.8518518518518516	0.0
781	29.629629629629626	1.8518518518518516	0.0
782	29.629629629629626	3.7037037037037033	0.0
783	29.629629629629626	3.7037037037037033	0.0
784	29.629629629629626	3.7037037037037033	0.0
785	29.629629629629626	3.7037037037037033	0.0
786	29.629629629629626	5.555555555555555	0.0
787	29.629629629629626	3.7037037037037033	0.0
788	33.33333333333333	3.7037037037037033	0.0
789	25.925925925925924	3.7037037037037033	0.0
790	22.22222222222222	0.0	0.0
791	18.51851851851852	0.0	0.0
792	18.51851851851852	0.0	0.0
793	18.51851851851852	0.0	0.0
794	18.51851851851852	0.0	0.0
795	22.22222222222222	1.8518518518518516	0.0
796	25.925925925925924	1.8518518518518516	0.0
797	25.925925925925924	1.8518518518518516	0.0
798	25.925925925925924	1.8518518518518516	0.0
799	25.925925925925924	3.7037037037037033	0.0
800	29.629629629629626	3.7037037037037033	0.0
801	25.925925925925924	1.8518518518518516	0.0
802	29.629629629629626	0.0	0.0
803	25.925925925925924	0.0	0.0
804	29.629629629629626	0.0	0.0
805	25.925925925925924	0.0	0.0
806	22.22222222222222	0.0	0.0
807	25.925925925925924	1.8518518518518516	0.9259259259259258
808	25.925925925925924	1.8518518518518516	0.9259259259259258
809	25.925925925925924	1.8518518518518516	0.9259259259259258
810	25.925925925925924	0.0	0.9259259259259258
811	25.925925925925924	1.8518518518518516	0.0
812	29.629629629629626	5.555555555555555	0.0
813	25.925925925925924	5.555555555555555	0.0
814	33.33333333333333	5.555555555555555	0.0
815	37.03703703703704	5.555555555555555	0.0
816	37.03703703703704	3.7037037037037033	0.0
817	37.03703703703704	5.555555555555555	0.9259259259259258
818	37.03703703703704	5.555555555555555	0.0
819	40.74074074074074	5.555555555555555	0.0
820	37.03703703703704	1.8518518518518516	0.0
821	37.03703703703704	1.8518518518518516	0.0
822	37.03703703703704	1.8518518518518516	0.9259259259259258
823	40.74074074074074	3.7037037037037033	0.9259259259259258
824	40.74074074074074	1.8518518518518516	0.9259259259259258
825	29.629629629629626	1.8518518518518516	0.9259259259259258
826	25.925925925925924	1.8518518518518516	0.0
827	25.925925925925924	1.8518518518518516	0.0
828	25.925925925925924	1.8518518518518516	0.0
829	25.925925925925924	3.7037037037037033	0.0
830	33.33333333333333	3.7037037037037033	0.0
831	33.33333333333333	0.0	0.0
832	33.33333333333333	0.0	0.0
833	29.629629629629626	0.0	0.0
834	29.629629629629626	0.0	0.0
835	25.925925925925924	0.0	0.0
836	22.22222222222222	0.0	0.0
837	22.22222222222222	0.0	0.0
838	22.22222222222222	0.0	0.0
839	29.629629629629626	0.0	0.0
840	29.629629629629626	0.0	0.0
841	33.33333333333333	1.8518518518518516	0.0
842	33.33333333333333	3.7037037037037033	0.0
843	29.629629629629626	1.8518518518518516	0.0
844	29.629629629629626	0.0	0.0
845	29.629629629629626	0.0	0.0
846	25.925925925925924	0.0	0.0
847	29.629629629629626	0.0	0.0
848	29.629629629629626	0.0	0.0
849	33.33333333333333	0.0	0.0
850	33.33333333333333	0.0	0.0
851	33.33333333333333	0.0	0.0
852	33.33333333333333	1.8518518518518516	0.0
853	33.33333333333333	3.7037037037037033	0.0
854	29.629629629629626	0.0	0.0
855	33.33333333333333	0.0	0.0
856	29.629629629629626	0.0	0.0
857	33.33333333333333	0.0	0.0
858	33.33333333333333	0.0	0.0
859	33.33333333333333	0.0	0.0
860	37.03703703703704	0.0	0.0
861	37.03703703703704	0.0	0.0
862	40.74074074074074	0.0	0.0
863	40.74074074074074	0.0	0.0
864	40.74074074074074	0.0	0.0
865	40.74074074074074	0.0	0.0
866	44.44444444444444	0.0	0.9259259259259258
867	40.74074074074074	0.0	0.9259259259259258
868	37.03703703703704	0.0	0.9259259259259258
869	37.03703703703704	0.0	0.0
870	33.33333333333333	0.0	0.0
871	33.33333333333333	0.0	0.0
872	33.33333333333333	0.0	0.9259259259259258
873	40.74074074074074	3.7037037037037033	0.9259259259259258
874	44.44444444444444	3.7037037037037033	0.9259259259259258
875	44.44444444444444	3.7037037037037033	0.9259259259259258
876	40.74074074074074	3.7037037037037033	0.0
877	37.03703703703704	1.8518518518518516	0.9259259259259258
878	37.03703703703704	1.8518518518518516	0.9259259259259258
879	40.74074074074074	1.8518518518518516	0.9259259259259258
880	40.74074074074074	1.8518518518518516	0.0
881	44.44444444444444	1.8518518518518516	0.0
882	44.44444444444444	5.555555555555555	0.0
883	40.74074074074074	5.555555555555555	0.0
884	40.74074074074074	3.7037037037037033	0.0
885	40.74074074074074	1.8518518518518516	0.9259259259259258
886	33.33333333333333	0.0	0.9259259259259258
887	33.33333333333333	0.0	0.0
888	33.33333333333333	0.0	0.0
889	37.03703703703704	0.0	0.0
890	33.33333333333333	1.8518518518518516	0.0
891	33.33333333333333	1.8518518518518516	0.9259259259259258
892	33.33333333333333	1.8518518518518516	0.9259259259259258
893	33.33333333333333	3.7037037037037033	0.9259259259259258
894	33.33333333333333	1.8518518518518516	0.9259259259259258
895	37.03703703703704	1.8518518518518516	1.8518518518518516
896	37.03703703703704	1.8518518518518516	1.8518518518518516
897	40.74074074074074	0.0	1.8518518518518516
898	40.74074074074074	1.8518518518518516	0.9259259259259258
899	40.74074074074074	1.8518518518518516	0.0
900	40.74074074074074	1.8518518518518516	0.0
901	40.74074074074074	1.8518518518518516	0.0
902	33.33333333333333	1.8518518518518516	0.0
903	33.33333333333333	1.8518518518518516	0.0
904	33.33333333333333	1.8518518518518516	0.0
905	29.629629629629626	0.0	0.0
906	29.629629629629626	0.0	0.0
907	29.629629629629626	0.0	0.0
908	29.629629629629626	1.8518518518518516	0.0
909	33.33333333333333	0.0	0.9259259259259258
910	33.33333333333333	0.0	0.9259259259259258
911	37.03703703703704	0.0	0.9259259259259258
912	33.33333333333333	0.0	0.9259259259259258
913	29.629629629629626	0.0	0.9259259259259258
914	29.629629629629626	0.0	0.9259259259259258
915	37.03703703703704	0.0	0.9259259259259258
916	37.03703703703704	0.0	0.9259259259259258
917	33.33333333333333	3.7037037037037033	0.9259259259259258
918	33.33333333333333	5.555555555555555	1.8518518518518516
919	29.629629629629626	3.7037037037037033	1.8518518518518516
920	29.629629629629626	1.8518518518518516	1.8518518518518516
921	37.03703703703704	1.8518518518518516	1.8518518518518516
922	37.03703703703704	1.8518518518518516	1.8518518518518516
923	40.74074074074074	1.8518518518518516	0.9259259259259258
924	40.74074074074074	0.0	0.9259259259259258
925	33.33333333333333	1.8518518518518516	0.0
926	33.33333333333333	1.8518518518518516	0.0
927	33.33333333333333	1.8518518518518516	0.0
928	33.33333333333333	3.7037037037037033	0.0
929	33.33333333333333	3.7037037037037033	0.0
930	33.33333333333333	1.8518518518518516	0.0
931	33.33333333333333	0.0	0.0
932	33.33333333333333	0.0	0.0
933	29.629629629629626	0.0	0.0
934	25.925925925925924	0.0	0.0
935	29.629629629629626	0.0	0.0
936	29.629629629629626	0.0	0.0
937	29.629629629629626	0.0	0.0
938	33.33333333333333	0.0	0.0
939	37.03703703703704	0.0	0.0
940	37.03703703703704	0.0	0.0
941	37.03703703703704	0.0	0.0
942	37.03703703703704	0.0	0.0
943	37.03703703703704	0.0	0.0
944	37.03703703703704	1.8518518518518516	0.0
945	37.03703703703704	1.8518518518518516	0.0
946	33.33333333333333	1.8518518518518516	0.0
947	29.629629629629626	3.7037037037037033	0.0
948	29.629629629629626	3.7037037037037033	0.0
949	29.629629629629626	1.8518518518518516	0.0
950	29.629629629629626	0.0	0.0
951	29.629629629629626	0.0	0.9259259259259258
952	29.629629629629626	0.0	0.0
953	29.629629629629626	0.0	0.0
954	29.629629629629626	0.0	0.0
955	29.629629629629626	0.0	0.0
956	29.629629629629626	0.0	0.0
957	25.925925925925924	0.0	0.0
958	25.925925925925924	0.0	0.0
959	29.629629629629626	1.8518518518518516	0.0
960	29.629629629629626	0.0	0.0
961	29.629629629629626	0.0	0.0
962	29.629629629629626	0.0	0.0
963	29.629629629629626	0.0	0.0
964	29.629629629629626	0.0	0.0
965	29.629629629629626	0.0	0.0
966	29.629629629629626	0.0	0.0
967	29.629629629629626	1.8518518518518516	0.0
968	29.629629629629626	1.8518518518518516	0.0
969	29.629629629629626	1.8518518518518516	0.0
970	29.629629629629626	1.8518518518518516	0.9259259259259258
971	29.629629629629626	1.8518518518518516	0.9259259259259258
972	33.33333333333333	1.8518518518518516	0.9259259259259258
973	29.629629629629626	1.8518518518518516	0.9259259259259258
974	29.629629629629626	0.0	0.9259259259259258
975	29.629629629629626	0.0	0.9259259259259258
976	25.925925925925924	0.0	0.9259259259259258
977	22.22222222222222	1.8518518518518516	0.0
978	22.22222222222222	1.8518518518518516	0.0
979	25.925925925925924	0.0	0.0
980	33.33333333333333	0.0	0.0
981	29.629629629629626	0.0	0.0
982	25.925925925925924	0.0	0.0
983	25.925925925925924	1.8518518518518516	0.0
984	25.925925925925924	1.8518518518518516	0.0
985	22.22222222222222	0.0	0.0
986	25.925925925925924	0.0	0.0
987	22.22222222222222	0.0	0.0
988	22.22222222222222	0.0	0.9259259259259258
989	25.925925925925924	1.8518518518518516	0.9259259259259258
990	25.925925925925924	1.8518518518518516	0.9259259259259258
991	25.925925925925924	1.8518518518518516	0.9259259259259258
992	33.33333333333333	1.8518518518518516	1.8518518518518516
993	40.74074074074074	1.8518518518518516	1.8518518518518516
994	40.74074074074074	1.8518518518518516	0.9259259259259258
995	37.03703703703704	1.8518518518518516	0.9259259259259258
996	37.03703703703704	1.8518518518518516	0.0
997	29.629629629629626	0.0	0.0
998	29.629629629629626	1.8518518518518516	0.0
999	33.33333333333333	0.0	0.0
1000	29.629629629629626	1.8518518518518516	0.0
1001	29.629629629629626	0.0	0.0
1002	33.33333333333333	1.8518518518518516	0.0
1003	37.03703703703704	1.8518518518518516	0.0
1004	37.03703703703704	1.8518518518518516	0.0
1005	37.03703703703704	1.8518518518518516	0.0
1006	37.03703703703704	1.8518518518518516	0.0
1007	37.03703703703704	1.8518518518518516	0.0
1008	33.33333333333333	1.8518518518518516	0.0
1009	25.925925925925924	1.8518518518518516	0.0
1010	37.03703703703704	1.8518518518518516	0.0
1011	33.33333333333333	1.8518518518518516	0.0
1012	37.03703703703704	3.7037037037037033	1.8518518518518516
1013	37.03703703703704	3.7037037037037033	1.8518518518518516
1014	33.33333333333333	3.7037037037037033	1.8518518518518516
1015	33.33333333333333	3.7037037037037033	1.8518518518518516
1016	33.33333333333333	5.555555555555555	1.8518518518518516
1017	37.03703703703704	3.7037037037037033	1.8518518518518516
1018	33.33333333333333	3.7037037037037033	0.9259259259259258
1019	29.629629629629626	3.7037037037037033	0.9259259259259258
1020	29.629629629629626	3.7037037037037033	0.9259259259259258
1021	29.629629629629626	1.8518518518518516	0.9259259259259258
1022	29.629629629629626	0.0	0.9259259259259258
1023	33.33333333333333	1.8518518518518516	0.9259259259259258
1024	29.629629629629626	1.8518518518518516	0.9259259259259258
1025	33.33333333333333	1.8518518518518516	0.9259259259259258
1026	37.03703703703704	3.7037037037037033	0.9259259259259258
1027	29.629629629629626	1.8518518518518516	0.9259259259259258
1028	33.33333333333333	3.7037037037037033	1.8518518518518516
1029	33.33333333333333	3.7037037037037033	0.0
1030	33.33333333333333	3.7037037037037033	0.0
1031	37.03703703703704	3.7037037037037033	0.0
1032	37.03703703703704	3.7037037037037033	0.0
1033	40.74074074074074	3.7037037037037033	0.0
1034	40.74074074074074	3.7037037037037033	0.0
1035	40.74074074074074	5.555555555555555	0.0
1036	40.74074074074074	5.555555555555555	0.0
1037	44.44444444444444	1.8518518518518516	0.0
1038	44.44444444444444	3.7037037037037033	0.0
1039	40.74074074074074	3.7037037037037033	0.9259259259259258
1040	37.03703703703704	1.8518518518518516	0.0
1041	37.03703703703704	1.8518518518518516	0.0
1042	40.74074074074074	1.8518518518518516	0.0
1043	37.03703703703704	3.7037037037037033	0.0
1044	37.03703703703704	3.7037037037037033	0.0
1045	37.03703703703704	1.8518518518518516	0.0
1046	33.33333333333333	0.0	0.0
1047	33.33333333333333	0.0	0.0
1048	29.629629629629626	0.0	0.0
1049	33.33333333333333	0.0	0.0
1050	25.925925925925924	0.0	0.0
1051	29.629629629629626	0.0	0.0
1052	25.925925925925924	1.8518518518518516	0.0
1053	29.629629629629626	0.0	0.0
1054	29.629629629629626	0.0	0.0
1055	29.629629629629626	0.0	0.0
1056	29.629629629629626	1.8518518518518516	0.9259259259259258
1057	29.629629629629626	1.8518518518518516	0.9259259259259258
1058	33.33333333333333	3.7037037037037033	0.9259259259259258
1059	33.33333333333333	3.7037037037037033	0.9259259259259258
1060	33.33333333333333	1.8518518518518516	0.9259259259259258
1061	29.629629629629626	0.0	0.9259259259259258
1062	29.629629629629626	0.0	0.9259259259259258
1063	29.629629629629626	0.0	0.0
1064	37.03703703703704	0.0	0.0
1065	37.03703703703704	0.0	0.0
1066	40.74074074074074	0.0	0.9259259259259258
1067	40.74074074074074	0.0	0.9259259259259258
1068	37.03703703703704	1.8518518518518516	0.9259259259259258
1069	37.03703703703704	1.8518518518518516	0.9259259259259258
1070	37.03703703703704	0.0	0.9259259259259258
1071	37.03703703703704	0.0	0.0
1072	37.03703703703704	0.0	0.0
1073	37.03703703703704	0.0	0.0
1074	37.03703703703704	0.0	0.0
1075	37.03703703703704	0.0	0.0
1076	37.03703703703704	3.7037037037037033	0.9259259259259258
1077	33.33333333333333	1.8518518518518516	0.9259259259259258
1078	33.33333333333333	1.8518518518518516	0.0
1079	29.629629629629626	1.8518518518518516	0.0
1080	29.629629629629626	1.8518518518518516	0.0
1081	25.925925925925924	1.8518518518518516	0.0
1082	25.925925925925924	3.7037037037037033	0.0
1083	29.629629629629626	3.7037037037037033	0.0
1084	37.03703703703704	3.7037037037037033	0.0
1085	37.03703703703704	3.7037037037037033	0.0
1086	37.03703703703704	3.7037037037037033	0.9259259259259258
1087	37.03703703703704	3.7037037037037033	0.9259259259259258
1088	33.33333333333333	3.7037037037037033	0.9259259259259258
1089	33.33333333333333	3.7037037037037033	0.9259259259259258
1090	37.03703703703704	1.8518518518518516	0.9259259259259258
1091	33.33333333333333	1.8518518518518516	0.9259259259259258
1092	33.33333333333333	1.8518518518518516	0.9259259259259258
1093	29.629629629629626	1.8518518518518516	0.9259259259259258
1094	29.629629629629626	0.0	0.9259259259259258
1095	33.33333333333333	0.0	0.9259259259259258
1096	33.33333333333333	0.0	0.0
1097	29.629629629629626	0.0	0.9259259259259258
1098	29.629629629629626	0.0	0.9259259259259258
1099	33.33333333333333	0.0	0.0
1100	33.33333333333333	0.0	0.0
1101	33.33333333333333	0.0	0.0
1102	33.33333333333333	0.0	0.0
1103	33.33333333333333	0.0	0.0
1104	33.33333333333333	1.8518518518518516	0.0
1105	33.33333333333333	1.8518518518518516	0.0
1106	33.33333333333333	1.8518518518518516	0.0
1107	29.629629629629626	0.0	0.0
1108	29.629629629629626	0.0	0.0
1109	33.33333333333333	0.0	0.0
1110	33.33333333333333	0.0	0.0
1111	33.33333333333333	0.0	0.0
1112	37.03703703703704	0.0	0.0
1113	33.33333333333333	0.0	0.0
1114	33.33333333333333	0.0	0.0
1115	37.03703703703704	0.0	0.0
1116	37.03703703703704	1.8518518518518516	0.0
1117	33.33333333333333	0.0	0.0
1118	33.33333333333333	0.0	0.0
1119	33.33333333333333	0.0	0.0
1120	37.03703703703704	0.0	0.0
1121	37.03703703703704	1.8518518518518516	0.0
1122	37.03703703703704	1.8518518518518516	0.0
1123	33.33333333333333	0.0	0.0
1124	33.33333333333333	0.0	0.0
1125	37.03703703703704	0.0	0.0
1126	37.03703703703704	0.0	0.0
1127	33.33333333333333	0.0	0.0
1128	33.33333333333333	0.0	0.0
1129	33.33333333333333	0.0	0.0
1130	33.33333333333333	0.0	0.0
1131	33.33333333333333	0.0	0.0
1132	29.629629629629626	0.0	0.0
1133	29.629629629629626	0.0	0.0
1134	29.629629629629626	1.8518518518518516	0.0
1135	29.629629629629626	0.0	0.0
1136	29.629629629629626	0.0	0.0
1137	29.629629629629626	0.0	0.0
1138	25.925925925925924	0.0	0.0
1139	25.925925925925924	0.0	0.0
1140	25.925925925925924	0.0	0.0
1141	25.925925925925924	0.0	0.0
1142	29.629629629629626	0.0	0.0
1143	29.629629629629626	0.0	0.9259259259259258
1144	29.629629629629626	1.8518518518518516	0.9259259259259258
1145	29.629629629629626	3.7037037037037033	0.0
1146	29.629629629629626	3.7037037037037033	0.0
1147	29.629629629629626	3.7037037037037033	0.0
1148	29.629629629629626	1.8518518518518516	0.0
1149	29.629629629629626	1.8518518518518516	0.0
1150	33.33333333333333	0.0	0.0
1151	33.33333333333333	1.8518518518518516	0.9259259259259258
1152	25.925925925925924	1.8518518518518516	0.9259259259259258
1153	25.925925925925924	1.8518518518518516	0.9259259259259258
1154	25.925925925925924	1.8518518518518516	0.9259259259259258
1155	25.925925925925924	3.7037037037037033	0.9259259259259258
1156	29.629629629629626	1.8518518518518516	0.9259259259259258
1157	33.33333333333333	1.8518518518518516	0.9259259259259258
1158	33.33333333333333	1.8518518518518516	0.0
1159	33.33333333333333	0.0	0.0
1160	37.03703703703704	0.0	0.0
1161	33.33333333333333	0.0	0.9259259259259258
1162	29.629629629629626	0.0	0.0
1163	29.629629629629626	0.0	0.0
1164	25.925925925925924	0.0	0.0
1165	25.925925925925924	0.0	0.0
1166	25.925925925925924	0.0	0.0
1167	25.925925925925924	0.0	0.0
1168	29.629629629629626	0.0	0.0
1169	29.629629629629626	0.0	0.0
1170	33.33333333333333	0.0	0.0
1171	37.03703703703704	0.0	0.0
1172	33.33333333333333	0.0	0.9259259259259258
1173	33.33333333333333	0.0	0.0
1174	29.629629629629626	0.0	0.0
1175	25.925925925925924	0.0	0.0
1176	25.925925925925924	0.0	0.0
1177	25.925925925925924	0.0	0.9259259259259258
1178	29.629629629629626	0.0	0.0
1179	29.629629629629626	1.8518518518518516	0.9259259259259258
1180	29.629629629629626	1.8518518518518516	0.9259259259259258
1181	29.629629629629626	1.8518518518518516	0.0
1182	29.629629629629626	0.0	0.0
1183	29.629629629629626	0.0	0.9259259259259258
1184	29.629629629629626	0.0	0.9259259259259258
1185	29.629629629629626	0.0	1.8518518518518516
1186	25.925925925925924	0.0	1.8518518518518516
1187	25.925925925925924	0.0	1.8518518518518516
1188	25.925925925925924	0.0	0.9259259259259258
1189	22.22222222222222	0.0	0.9259259259259258
1190	25.925925925925924	0.0	0.9259259259259258
1191	25.925925925925924	0.0	0.9259259259259258
1192	29.629629629629626	0.0	0.9259259259259258
1193	25.925925925925924	0.0	0.9259259259259258
1194	25.925925925925924	0.0	0.9259259259259258
1195	25.925925925925924	0.0	0.9259259259259258
1196	25.925925925925924	0.0	0.9259259259259258
1197	25.925925925925924	0.0	0.9259259259259258
1198	25.925925925925924	0.0	0.9259259259259258
1199	25.925925925925924	0.0	0.9259259259259258
1200	25.925925925925924	0.0	0.0
1201	25.925925925925924	1.8518518518518516	0.0
1202	25.925925925925924	3.7037037037037033	0.0
1203	29.629629629629626	5.555555555555555	0.0
1204	37.03703703703704	3.7037037037037033	0.0
1205	33.33333333333333	1.8518518518518516	0.0
1206	33.33333333333333	1.8518518518518516	0.0
1207	33.33333333333333	1.8518518518518516	0.0
1208	25.925925925925924	0.0	0.0
1209	29.629629629629626	0.0	0.0
1210	29.629629629629626	0.0	0.0
1211	33.33333333333333	0.0	0.9259259259259258
1212	37.03703703703704	0.0	0.0
1213	33.33333333333333	0.0	0.0
1214	29.629629629629626	0.0	0.0
1215	29.629629629629626	0.0	0.0
1216	33.33333333333333	0.0	0.0
1217	37.03703703703704	0.0	0.0
1218	29.629629629629626	0.0	0.0
1219	29.629629629629626	0.0	0.0
1220	33.33333333333333	1.8518518518518516	0.0
1221	29.629629629629626	0.0	0.0
1222	33.33333333333333	0.0	0.0
1223	33.33333333333333	0.0	0.0
1224	33.33333333333333	0.0	0.0
1225	29.629629629629626	0.0	0.0
1226	29.629629629629626	0.0	0.0
1227	29.629629629629626	0.0	0.0
1228	29.629629629629626	0.0	0.0
1229	33.33333333333333	1.8518518518518516	0.0
1230	33.33333333333333	1.8518518518518516	0.9259259259259258
1231	33.33333333333333	1.8518518518518516	0.9259259259259258
1232	33.33333333333333	1.8518518518518516	0.9259259259259258
1233	33.33333333333333	1.8518518518518516	0.0
1234	33.33333333333333	0.0	0.0
1235	33.33333333333333	0.0	0.0
1236	33.33333333333333	0.0	0.0
1237	33.33333333333333	0.0	0.9259259259259258
1238	33.33333333333333	1.8518518518518516	0.9259259259259258
1239	29.629629629629626	1.8518518518518516	0.9259259259259258
1240	25.925925925925924	1.8518518518518516	0.9259259259259258
1241	25.925925925925924	0.0	0.9259259259259258
1242	25.925925925925924	0.0	0.9259259259259258
1243	22.22222222222222	1.8518518518518516	0.9259259259259258
1244	22.22222222222222	1.8518518518518516	0.9259259259259258
1245	22.22222222222222	1.8518518518518516	0.9259259259259258
1246	29.629629629629626	0.0	0.9259259259259258
1247	29.629629629629626	0.0	0.0
1248	33.33333333333333	0.0	0.9259259259259258
1249	33.33333333333333	0.0	0.0
1250	33.33333333333333	1.8518518518518516	0.0
1251	33.33333333333333	1.8518518518518516	0.9259259259259258
1252	33.33333333333333	1.8518518518518516	1.8518518518518516
1253	33.33333333333333	1.8518518518518516	1.8518518518518516
1254	29.629629629629626	1.8518518518518516	0.9259259259259258
1255	29.629629629629626	1.8518518518518516	0.9259259259259258
1256	29.629629629629626	0.0	0.9259259259259258
1257	29.629629629629626	0.0	0.9259259259259258
1258	29.629629629629626	0.0	0.9259259259259258
1259	29.629629629629626	0.0	0.0
1260	29.629629629629626	0.0	0.0
1261	37.03703703703704	0.0	0.0
1262	29.629629629629626	0.0	0.0
1263	29.629629629629626	0.0	0.9259259259259258
1264	29.629629629629626	0.0	0.9259259259259258
1265	33.33333333333333	0.0	0.9259259259259258
1266	37.03703703703704	0.0	0.0
1267	37.03703703703704	0.0	0.0
1268	37.03703703703704	0.0	0.0
1269	37.03703703703704	1.8518518518518516	0.0
1270	33.33333333333333	1.8518518518518516	0.0
1271	33.33333333333333	1.8518518518518516	0.0
1272	40.74074074074074	1.8518518518518516	0.0
1273	37.03703703703704	3.7037037037037033	0.0
1274	33.33333333333333	0.0	0.0
1275	33.33333333333333	0.0	0.0
1276	33.33333333333333	0.0	0.0
1277	37.03703703703704	1.8518518518518516	0.0
1278	37.03703703703704	1.8518518518518516	0.0
1279	33.33333333333333	0.0	0.9259259259259258
1280	29.629629629629626	1.8518518518518516	0.9259259259259258
1281	29.629629629629626	1.8518518518518516	0.9259259259259258
1282	25.925925925925924	0.0	0.0
1283	29.629629629629626	0.0	0.0
1284	29.629629629629626	0.0	0.9259259259259258
1285	29.629629629629626	0.0	0.9259259259259258
1286	25.925925925925924	1.8518518518518516	0.9259259259259258
1287	25.925925925925924	0.0	1.8518518518518516
1288	29.629629629629626	0.0	0.9259259259259258
1289	29.629629629629626	0.0	0.9259259259259258
1290	29.629629629629626	0.0	0.0
1291	25.925925925925924	0.0	0.0
1292	29.629629629629626	1.8518518518518516	0.0
1293	33.33333333333333	1.8518518518518516	0.0
1294	33.33333333333333	1.8518518518518516	0.0
1295	29.629629629629626	1.8518518518518516	0.0
1296	29.629629629629626	1.8518518518518516	0.0
1297	25.925925925925924	0.0	0.0
1298	29.629629629629626	0.0	0.0
1299	25.925925925925924	0.0	0.0
1300	25.925925925925924	0.0	0.0
1301	25.925925925925924	0.0	0.0
1302	25.925925925925924	0.0	0.0
1303	29.629629629629626	0.0	0.0
1304	25.925925925925924	0.0	0.0
1305	25.925925925925924	0.0	0.0
1306	25.925925925925924	1.8518518518518516	0.0
1307	29.629629629629626	1.8518518518518516	0.0
1308	29.629629629629626	0.0	0.0
1309	29.629629629629626	0.0	0.0
1310	25.925925925925924	0.0	0.0
1311	25.925925925925924	0.0	0.0
1312	33.33333333333333	0.0	0.0
1313	33.33333333333333	0.0	0.0
1314	29.629629629629626	0.0	0.0
1315	29.629629629629626	0.0	0.0
1316	29.629629629629626	1.8518518518518516	0.0
1317	29.629629629629626	1.8518518518518516	0.0
1318	29.629629629629626	1.8518518518518516	0.9259259259259258
1319	29.629629629629626	1.8518518518518516	0.9259259259259258
1320	33.33333333333333	0.0	0.9259259259259258
1321	33.33333333333333	0.0	0.0
1322	33.33333333333333	0.0	0.0
1323	37.03703703703704	0.0	0.9259259259259258
1324	40.74074074074074	0.0	0.9259259259259258
1325	37.03703703703704	1.8518518518518516	0.9259259259259258
1326	37.03703703703704	1.8518518518518516	0.9259259259259258
1327	37.03703703703704	3.7037037037037033	0.9259259259259258
1328	37.03703703703704	3.7037037037037033	1.8518518518518516
1329	37.03703703703704	1.8518518518518516	1.8518518518518516
1330	40.74074074074074	1.8518518518518516	1.8518518518518516
1331	37.03703703703704	1.8518518518518516	1.8518518518518516
1332	37.03703703703704	0.0	1.8518518518518516
1333	40.74074074074074	1.8518518518518516	1.8518518518518516
1334	40.74074074074074	1.8518518518518516	0.9259259259259258
1335	37.03703703703704	0.0	0.9259259259259258
1336	37.03703703703704	0.0	0.9259259259259258
1337	37.03703703703704	1.8518518518518516	0.9259259259259258
1338	33.33333333333333	1.8518518518518516	0.9259259259259258
1339	33.33333333333333	1.8518518518518516	0.9259259259259258
1340	33.33333333333333	3.7037037037037033	0.9259259259259258
1341	37.03703703703704	3.7037037037037033	0.9259259259259258
1342	37.03703703703704	1.8518518518518516	0.9259259259259258
1343	33.33333333333333	0.0	0.9259259259259258
1344	33.33333333333333	0.0	0.0
1345	29.629629629629626	0.0	0.9259259259259258
1346	29.629629629629626	0.0	0.9259259259259258
1347	25.925925925925924	0.0	0.9259259259259258
1348	29.629629629629626	1.8518518518518516	0.9259259259259258
1349	29.629629629629626	0.0	0.9259259259259258
1350	29.629629629629626	1.8518518518518516	0.9259259259259258
1351	29.629629629629626	1.8518518518518516	0.9259259259259258
1352	29.629629629629626	0.0	0.9259259259259258
1353	29.629629629629626	1.8518518518518516	0.9259259259259258
1354	33.33333333333333	1.8518518518518516	0.9259259259259258
1355	37.03703703703704	0.0	0.9259259259259258
1356	37.03703703703704	0.0	0.0
1357	33.33333333333333	0.0	0.0
1358	33.33333333333333	0.0	0.9259259259259258
1359	33.33333333333333	1.8518518518518516	0.9259259259259258
1360	33.33333333333333	1.8518518518518516	0.9259259259259258
1361	33.33333333333333	1.8518518518518516	0.9259259259259258
1362	33.33333333333333	0.0	0.9259259259259258
1363	29.629629629629626	0.0	0.9259259259259258
1364	29.629629629629626	0.0	0.9259259259259258
1365	33.33333333333333	0.0	0.9259259259259258
1366	33.33333333333333	0.0	0.0
1367	33.33333333333333	0.0	0.0
1368	33.33333333333333	1.8518518518518516	0.0
1369	25.925925925925924	1.8518518518518516	0.0
1370	25.925925925925924	1.8518518518518516	0.0
1371	25.925925925925924	1.8518518518518516	0.0
1372	25.925925925925924	1.8518518518518516	0.0
1373	29.629629629629626	1.8518518518518516	0.0
1374	33.33333333333333	0.0	0.0
1375	33.33333333333333	0.0	0.0
1376	33.33333333333333	0.0	0.0
1377	25.925925925925924	0.0	0.9259259259259258
1378	25.925925925925924	0.0	0.0
1379	25.925925925925924	0.0	0.0
1380	25.925925925925924	0.0	0.0
1381	33.33333333333333	0.0	0.0
1382	33.33333333333333	0.0	0.0
1383	33.33333333333333	0.0	0.9259259259259258
1384	33.33333333333333	0.0	0.9259259259259258
1385	29.629629629629626	1.8518518518518516	0.9259259259259258
1386	29.629629629629626	1.8518518518518516	0.9259259259259258
1387	33.33333333333333	1.8518518518518516	0.9259259259259258
1388	29.629629629629626	0.0	0.9259259259259258
1389	29.629629629629626	1.8518518518518516	1.8518518518518516
1390	25.925925925925924	1.8518518518518516	0.9259259259259258
1391	29.629629629629626	1.8518518518518516	0.9259259259259258
1392	29.629629629629626	1.8518518518518516	0.9259259259259258
1393	29.629629629629626	0.0	0.9259259259259258
1394	25.925925925925924	0.0	0.0
1395	25.925925925925924	0.0	0.0
1396	29.629629629629626	0.0	0.9259259259259258
1397	29.629629629629626	0.0	0.9259259259259258
1398	29.629629629629626	0.0	0.0
1399	29.629629629629626	0.0	0.0
1400	29.629629629629626	0.0	0.0
1401	29.629629629629626	1.8518518518518516	0.0
1402	29.629629629629626	0.0	0.0
1403	29.629629629629626	0.0	0.0
1404	29.629629629629626	0.0	0.0
1405	25.925925925925924	0.0	0.0
1406	22.22222222222222	0.0	0.0
1407	22.22222222222222	0.0	0.0
1408	22.22222222222222	0.0	0.9259259259259258
1409	22.22222222222222	0.0	0.9259259259259258
1410	25.925925925925924	0.0	0.9259259259259258
1411	25.925925925925924	0.0	0.9259259259259258
1412	25.925925925925924	1.8518518518518516	0.9259259259259258
1413	29.629629629629626	1.8518518518518516	0.9259259259259258
1414	29.629629629629626	1.8518518518518516	0.9259259259259258
1415	29.629629629629626	1.8518518518518516	1.8518518518518516
1416	29.629629629629626	1.8518518518518516	1.8518518518518516
1417	29.629629629629626	1.8518518518518516	1.8518518518518516
1418	29.629629629629626	1.8518518518518516	1.8518518518518516
1419	29.629629629629626	1.8518518518518516	1.8518518518518516
1420	29.629629629629626	1.8518518518518516	0.9259259259259258
1421	22.22222222222222	1.8518518518518516	0.9259259259259258
1422	22.22222222222222	1.8518518518518516	0.9259259259259258
1423	22.22222222222222	1.8518518518518516	0.9259259259259258
1424	25.925925925925924	1.8518518518518516	0.9259259259259258
1425	25.925925925925924	1.8518518518518516	0.9259259259259258
1426	29.629629629629626	0.0	0.9259259259259258
1427	29.629629629629626	0.0	0.9259259259259258
1428	29.629629629629626	0.0	0.9259259259259258
1429	29.629629629629626	0.0	0.9259259259259258
1430	29.629629629629626	0.0	0.9259259259259258
1431	29.629629629629626	0.0	0.0
1432	29.629629629629626	0.0	0.0
1433	29.629629629629626	0.0	0.0
1434	25.925925925925924	0.0	0.0
1435	29.629629629629626	0.0	0.0
1436	33.33333333333333	0.0	0.0
1437	33.33333333333333	0.0	0.0
1438	33.33333333333333	0.0	0.0
1439	33.33333333333333	1.8518518518518516	0.0
1440	33.33333333333333	1.8518518518518516	0.0
1441	33.33333333333333	1.8518518518518516	0.0
1442	33.33333333333333	1.8518518518518516	0.0
1443	33.33333333333333	1.8518518518518516	0.0
1444	33.33333333333333	1.8518518518518516	0.0
1445	33.33333333333333	1.8518518518518516	0.0
1446	33.33333333333333	1.8518518518518516	0.0
1447	33.33333333333333	3.7037037037037033	0.9259259259259258
1448	33.33333333333333	1.8518518518518516	0.9259259259259258
1449	37.03703703703704	1.8518518518518516	0.0
1450	33.33333333333333	1.8518518518518516	0.0
1451	29.629629629629626	1.8518518518518516	0.0
1452	29.629629629629626	1.8518518518518516	0.9259259259259258
1453	29.629629629629626	0.0	0.9259259259259258
1454	29.629629629629626	0.0	0.9259259259259258
1455	33.33333333333333	0.0	0.9259259259259258
1456	33.33333333333333	0.0	0.9259259259259258
1457	33.33333333333333	0.0	0.9259259259259258
1458	33.33333333333333	0.0	0.9259259259259258
1459	33.33333333333333	0.0	0.0
1460	29.629629629629626	0.0	0.0
1461	29.629629629629626	1.8518518518518516	0.0
1462	33.33333333333333	3.7037037037037033	0.0
1463	29.629629629629626	3.7037037037037033	0.0
1464	29.629629629629626	3.7037037037037033	0.0
1465	29.629629629629626	1.8518518518518516	0.0
1466	33.33333333333333	1.8518518518518516	0.0
1467	37.03703703703704	1.8518518518518516	0.0
1468	40.74074074074074	0.0	0.0
1469	40.74074074074074	0.0	0.0
1470	33.33333333333333	0.0	0.0
1471	25.925925925925924	0.0	0.0
1472	25.925925925925924	1.8518518518518516	0.0
1473	29.629629629629626	1.8518518518518516	0.0
1474	40.74074074074074	0.0	0.0
1475	37.03703703703704	1.8518518518518516	0.0
1476	37.03703703703704	1.8518518518518516	0.0
1477	29.629629629629626	0.0	0.0
1478	29.629629629629626	0.0	0.0
1479	33.33333333333333	1.8518518518518516	0.0
1480	33.33333333333333	1.8518518518518516	0.0
1481	37.03703703703704	0.0	0.9259259259259258
1482	37.03703703703704	0.0	0.0
1483	37.03703703703704	0.0	0.0
1484	37.03703703703704	0.0	0.0
1485	33.33333333333333	0.0	0.0
1486	33.33333333333333	0.0	0.0
1487	29.629629629629626	0.0	0.0
1488	25.925925925925924	1.8518518518518516	0.0
1489	29.629629629629626	1.8518518518518516	0.0
1490	29.629629629629626	1.8518518518518516	0.0
1491	29.629629629629626	1.8518518518518516	0.9259259259259258
1492	33.33333333333333	1.8518518518518516	0.9259259259259258
1493	33.33333333333333	1.8518518518518516	0.9259259259259258
1494	33.33333333333333	1.8518518518518516	0.0
1495	29.629629629629626	1.8518518518518516	0.0
1496	29.629629629629626	1.8518518518518516	0.0
1497	29.629629629629626	0.0	0.0
1498	33.33333333333333	0.0	0.0
1499	29.629629629629626	1.8518518518518516	0.0
1500	40.74074074074074	0.0	0.0
1501	40.74074074074074	1.8518518518518516	0.0
1502	37.03703703703704	1.8518518518518516	0.9259259259259258
1503	33.33333333333333	1.8518518518518516	0.0
1504	33.33333333333333	1.8518518518518516	0.9259259259259258
1505	29.629629629629626	3.7037037037037033	0.9259259259259258
1506	33.33333333333333	1.8518518518518516	0.0
1507	33.33333333333333	1.8518518518518516	0.0
1508	29.629629629629626	1.8518518518518516	0.0
1509	25.925925925925924	1.8518518518518516	0.0
1510	29.629629629629626	1.8518518518518516	0.0
1511	25.925925925925924	1.8518518518518516	0.9259259259259258
1512	25.925925925925924	3.7037037037037033	0.9259259259259258
1513	25.925925925925924	0.0	0.9259259259259258
1514	29.629629629629626	1.8518518518518516	0.9259259259259258
1515	25.925925925925924	0.0	0.9259259259259258
1516	25.925925925925924	1.8518518518518516	0.0
1517	25.925925925925924	0.0	0.0
1518	25.925925925925924	0.0	0.0
1519	25.925925925925924	1.8518518518518516	0.0
1520	29.629629629629626	0.0	0.0
1521	25.925925925925924	0.0	0.0
1522	25.925925925925924	0.0	0.0
1523	25.925925925925924	0.0	0.0
1524	25.925925925925924	1.8518518518518516	0.9259259259259258
1525	25.925925925925924	0.0	0.0
1526	22.22222222222222	0.0	0.9259259259259258
1527	25.925925925925924	0.0	0.9259259259259258
1528	25.925925925925924	1.8518518518518516	0.9259259259259258
1529	25.925925925925924	1.8518518518518516	0.9259259259259258
1530	25.925925925925924	0.0	0.9259259259259258
1531	25.925925925925924	1.8518518518518516	0.9259259259259258
1532	25.925925925925924	1.8518518518518516	0.9259259259259258
1533	25.925925925925924	1.8518518518518516	0.9259259259259258
1534	25.925925925925924	1.8518518518518516	0.9259259259259258
1535	25.925925925925924	1.8518518518518516	0.9259259259259258
1536	29.629629629629626	1.8518518518518516	1.8518518518518516
1537	33.33333333333333	1.8518518518518516	0.0
1538	29.629629629629626	1.8518518518518516	0.0
1539	25.925925925925924	1.8518518518518516	0.0
1540	29.629629629629626	1.8518518518518516	0.0
1541	29.629629629629626	1.8518518518518516	0.0
1542	29.629629629629626	1.8518518518518516	0.0
1543	22.22222222222222	1.8518518518518516	0.0
1544	25.925925925925924	1.8518518518518516	0.9259259259259258
1545	22.22222222222222	1.8518518518518516	0.9259259259259258
1546	25.925925925925924	1.8518518518518516	0.9259259259259258
1547	25.925925925925924	1.8518518518518516	0.9259259259259258
1548	25.925925925925924	1.8518518518518516	0.0
1549	25.925925925925924	1.8518518518518516	0.0
1550	25.925925925925924	1.8518518518518516	0.0
1551	29.629629629629626	1.8518518518518516	0.0
1552	33.33333333333333	1.8518518518518516	0.0
1553	33.33333333333333	1.8518518518518516	0.0
1554	37.03703703703704	1.8518518518518516	0.9259259259259258
1555	33.33333333333333	1.8518518518518516	0.9259259259259258
1556	33.33333333333333	1.8518518518518516	0.9259259259259258
1557	29.629629629629626	1.8518518518518516	0.9259259259259258
1558	29.629629629629626	1.8518518518518516	0.9259259259259258
1559	33.33333333333333	3.7037037037037033	0.9259259259259258
1560	29.629629629629626	3.7037037037037033	0.9259259259259258
1561	33.33333333333333	3.7037037037037033	0.9259259259259258
1562	33.33333333333333	3.7037037037037033	0.9259259259259258
1563	33.33333333333333	1.8518518518518516	0.9259259259259258
1564	33.33333333333333	1.8518518518518516	0.0
1565	29.629629629629626	1.8518518518518516	0.0
1566	29.629629629629626	1.8518518518518516	0.0
1567	25.925925925925924	1.8518518518518516	0.0
1568	25.925925925925924	1.8518518518518516	0.0
1569	25.925925925925924	1.8518518518518516	0.0
1570	29.629629629629626	0.0	0.0
1571	29.629629629629626	0.0	0.9259259259259258
1572	29.629629629629626	0.0	0.9259259259259258
1573	33.33333333333333	0.0	0.0
1574	37.03703703703704	0.0	0.0
1575	37.03703703703704	0.0	0.0
1576	37.03703703703704	0.0	0.0
1577	29.629629629629626	0.0	0.0
1578	29.629629629629626	0.0	0.0
1579	29.629629629629626	0.0	0.0
1580	25.925925925925924	0.0	0.0
1581	29.629629629629626	0.0	0.0
1582	33.33333333333333	0.0	0.9259259259259258
1583	37.03703703703704	0.0	0.9259259259259258
1584	37.03703703703704	0.0	0.9259259259259258
1585	33.33333333333333	0.0	0.9259259259259258
1586	33.33333333333333	0.0	0.9259259259259258
1587	33.33333333333333	0.0	0.0
1588	29.629629629629626	0.0	0.0
1589	25.925925925925924	0.0	0.0
1590	25.925925925925924	0.0	0.0
1591	25.925925925925924	0.0	0.0
1592	25.925925925925924	0.0	0.0
1593	25.925925925925924	0.0	0.0
1594	25.925925925925924	0.0	0.0
1595	25.925925925925924	0.0	0.0
1596	25.925925925925924	0.0	0.9259259259259258
1597	25.925925925925924	0.0	0.9259259259259258
1598	25.925925925925924	0.0	0.0
1599	25.925925925925924	0.0	0.0
1600	25.925925925925924	0.0	0.0
1601	25.925925925925924	0.0	0.0
1602	29.629629629629626	0.0	0.0
1603	29.629629629629626	0.0	0.0
1604	33.33333333333333	0.0	0.0
1605	29.629629629629626	0.0	0.9259259259259258
1606	25.925925925925924	0.0	0.0
1607	25.925925925925924	0.0	0.0
1608	25.925925925925924	0.0	0.9259259259259258
1609	25.925925925925924	0.0	0.9259259259259258
1610	25.925925925925924	0.0	0.9259259259259258
1611	29.629629629629626	0.0	0.9259259259259258
1612	29.629629629629626	0.0	0.0
1613	29.629629629629626	0.0	0.0
1614	25.925925925925924	0.0	0.0
1615	29.629629629629626	0.0	0.0
1616	29.629629629629626	0.0	0.0
1617	25.925925925925924	0.0	0.0
1618	25.925925925925924	0.0	0.0
1619	37.03703703703704	0.0	0.0
1620	37.03703703703704	0.0	0.0
1621	37.03703703703704	0.0	0.0
1622	33.33333333333333	0.0	0.0
1623	33.33333333333333	0.0	0.0
1624	33.33333333333333	0.0	0.0
1625	40.74074074074074	0.0	0.9259259259259258
1626	40.74074074074074	0.0	0.9259259259259258
1627	40.74074074074074	0.0	0.0
1628	37.03703703703704	0.0	0.0
1629	37.03703703703704	0.0	0.0
1630	33.33333333333333	0.0	0.0
1631	33.33333333333333	0.0	0.0
1632	33.33333333333333	0.0	0.0
1633	33.33333333333333	0.0	0.0
1634	33.33333333333333	0.0	0.0
1635	33.33333333333333	0.0	0.0
1636	29.629629629629626	3.7037037037037033	0.0
1637	29.629629629629626	3.7037037037037033	0.0
1638	25.925925925925924	3.7037037037037033	0.0
1639	29.629629629629626	0.0	0.0
1640	33.33333333333333	0.0	0.9259259259259258
1641	33.33333333333333	0.0	0.9259259259259258
1642	33.33333333333333	0.0	0.9259259259259258
1643	33.33333333333333	0.0	0.9259259259259258
1644	33.33333333333333	0.0	0.9259259259259258
1645	33.33333333333333	0.0	0.9259259259259258
1646	33.33333333333333	0.0	0.9259259259259258
1647	29.629629629629626	0.0	0.0
1648	33.33333333333333	0.0	0.0
1649	29.629629629629626	0.0	0.0
1650	29.629629629629626	1.8518518518518516	0.0
1651	29.629629629629626	1.8518518518518516	0.0
1652	29.629629629629626	1.8518518518518516	0.0
1653	29.629629629629626	1.8518518518518516	0.0
1654	29.629629629629626	0.0	0.0
1655	25.925925925925924	0.0	0.0
1656	29.629629629629626	0.0	0.0
1657	29.629629629629626	1.8518518518518516	0.0
1658	25.925925925925924	1.8518518518518516	0.0
1659	29.629629629629626	1.8518518518518516	0.0
1660	29.629629629629626	1.8518518518518516	0.9259259259259258
1661	33.33333333333333	1.8518518518518516	0.0
1662	33.33333333333333	0.0	0.0
1663	40.74074074074074	1.8518518518518516	0.0
1664	40.74074074074074	1.8518518518518516	0.0
1665	33.33333333333333	1.8518518518518516	0.0
1666	29.629629629629626	1.8518518518518516	0.0
1667	29.629629629629626	1.8518518518518516	0.0
1668	29.629629629629626	1.8518518518518516	0.0
1669	29.629629629629626	1.8518518518518516	0.0
1670	37.03703703703704	1.8518518518518516	0.0
1671	33.33333333333333	1.8518518518518516	0.0
1672	33.33333333333333	1.8518518518518516	0.9259259259259258
1673	29.629629629629626	1.8518518518518516	0.9259259259259258
1674	29.629629629629626	1.8518518518518516	0.9259259259259258
1675	33.33333333333333	1.8518518518518516	0.9259259259259258
1676	33.33333333333333	0.0	0.0
1677	33.33333333333333	0.0	0.0
1678	33.33333333333333	0.0	0.0
1679	33.33333333333333	0.0	0.0
1680	33.33333333333333	0.0	0.0
1681	29.629629629629626	0.0	0.0
1682	29.629629629629626	0.0	0.0
1683	29.629629629629626	0.0	0.9259259259259258
1684	33.33333333333333	0.0	0.9259259259259258
1685	33.33333333333333	0.0	0.9259259259259258
1686	33.33333333333333	0.0	0.9259259259259258
1687	33.33333333333333	0.0	0.9259259259259258
1688	29.629629629629626	0.0	0.9259259259259258
1689	29.629629629629626	0.0	0.9259259259259258
1690	33.33333333333333	0.0	0.0
1691	37.03703703703704	0.0	0.9259259259259258
1692	37.03703703703704	1.8518518518518516	0.0
1693	33.33333333333333	0.0	0.0
1694	33.33333333333333	0.0	0.0
1695	33.33333333333333	0.0	0.0
1696	33.33333333333333	0.0	0.0
1697	33.33333333333333	0.0	0.0
1698	33.33333333333333	0.0	0.0
1699	29.629629629629626	0.0	0.0
1700	33.33333333333333	0.0	0.0
1701	37.03703703703704	0.0	0.9259259259259258
1702	40.74074074074074	0.0	0.9259259259259258
1703	37.03703703703704	0.0	0.9259259259259258
1704	37.03703703703704	0.0	0.9259259259259258
1705	33.33333333333333	0.0	0.9259259259259258
1706	33.33333333333333	1.8518518518518516	1.8518518518518516
1707	33.33333333333333	1.8518518518518516	1.8518518518518516
1708	29.629629629629626	0.0	0.9259259259259258
1709	29.629629629629626	1.8518518518518516	0.9259259259259258
1710	37.03703703703704	3.7037037037037033	0.9259259259259258
1711	37.03703703703704	3.7037037037037033	0.9259259259259258
1712	33.33333333333333	3.7037037037037033	0.9259259259259258
1713	33.33333333333333	3.7037037037037033	0.0
1714	33.33333333333333	3.7037037037037033	0.0
1715	33.33333333333333	3.7037037037037033	0.0
1716	33.33333333333333	3.7037037037037033	0.0
1717	33.33333333333333	1.8518518518518516	0.0
1718	33.33333333333333	1.8518518518518516	0.0
1719	33.33333333333333	0.0	0.0
1720	33.33333333333333	0.0	0.9259259259259258
1721	37.03703703703704	0.0	0.9259259259259258
1722	40.74074074074074	0.0	0.9259259259259258
1723	37.03703703703704	0.0	0.9259259259259258
1724	37.03703703703704	1.8518518518518516	0.9259259259259258
1725	37.03703703703704	3.7037037037037033	0.9259259259259258
1726	33.33333333333333	1.8518518518518516	0.9259259259259258
1727	29.629629629629626	1.8518518518518516	0.9259259259259258
1728	25.925925925925924	1.8518518518518516	0.9259259259259258
1729	29.629629629629626	1.8518518518518516	0.9259259259259258
1730	29.629629629629626	1.8518518518518516	0.9259259259259258
1731	29.629629629629626	1.8518518518518516	0.9259259259259258
1732	29.629629629629626	1.8518518518518516	0.9259259259259258
1733	33.33333333333333	0.0	0.9259259259259258
1734	29.629629629629626	0.0	0.9259259259259258
1735	29.629629629629626	0.0	0.9259259259259258
1736	25.925925925925924	0.0	0.9259259259259258
1737	25.925925925925924	1.8518518518518516	0.9259259259259258
1738	25.925925925925924	1.8518518518518516	0.9259259259259258
1739	25.925925925925924	1.8518518518518516	0.9259259259259258
1740	25.925925925925924	1.8518518518518516	0.0
1741	29.629629629629626	1.8518518518518516	0.0
1742	33.33333333333333	1.8518518518518516	0.0
1743	33.33333333333333	1.8518518518518516	0.0
1744	33.33333333333333	3.7037037037037033	0.0
1745	33.33333333333333	3.7037037037037033	0.9259259259259258
1746	37.03703703703704	3.7037037037037033	0.9259259259259258
1747	33.33333333333333	0.0	0.0
1748	33.33333333333333	0.0	0.0
1749	33.33333333333333	0.0	0.0
1750	33.33333333333333	1.8518518518518516	0.0
1751	29.629629629629626	1.8518518518518516	0.0
1752	25.925925925925924	1.8518518518518516	1.8518518518518516
1753	25.925925925925924	1.8518518518518516	1.8518518518518516
1754	25.925925925925924	0.0	1.8518518518518516
1755	25.925925925925924	0.0	1.8518518518518516
1756	25.925925925925924	0.0	0.9259259259259258
1757	25.925925925925924	0.0	0.9259259259259258
1758	33.33333333333333	0.0	0.9259259259259258
1759	33.33333333333333	0.0	0.0
1760	33.33333333333333	0.0	0.0
1761	29.629629629629626	1.8518518518518516	0.0
1762	33.33333333333333	1.8518518518518516	0.0
1763	29.629629629629626	1.8518518518518516	0.0
1764	29.629629629629626	1.8518518518518516	0.0
1765	29.629629629629626	0.0	0.0
1766	25.925925925925924	0.0	0.0
1767	22.22222222222222	0.0	0.0
1768	25.925925925925924	0.0	0.0
1769	29.629629629629626	0.0	0.0
1770	33.33333333333333	0.0	0.0
1771	29.629629629629626	0.0	0.0
1772	33.33333333333333	1.8518518518518516	0.0
1773	33.33333333333333	3.7037037037037033	0.0
1774	33.33333333333333	3.7037037037037033	0.0
1775	33.33333333333333	1.8518518518518516	0.0
1776	29.629629629629626	1.8518518518518516	0.0
1777	33.33333333333333	1.8518518518518516	0.9259259259259258
1778	33.33333333333333	1.8518518518518516	0.9259259259259258
1779	33.33333333333333	1.8518518518518516	0.9259259259259258
1780	33.33333333333333	1.8518518518518516	0.9259259259259258
1781	29.629629629629626	1.8518518518518516	0.9259259259259258
1782	25.925925925925924	1.8518518518518516	0.0
1783	22.22222222222222	0.0	0.0
1784	25.925925925925924	0.0	0.0
1785	25.925925925925924	0.0	0.0
1786	22.22222222222222	0.0	0.0
1787	29.629629629629626	0.0	0.0
1788	29.629629629629626	0.0	0.0
1789	33.33333333333333	0.0	0.9259259259259258
1790	37.03703703703704	0.0	0.9259259259259258
1791	37.03703703703704	0.0	0.9259259259259258
1792	37.03703703703704	0.0	0.9259259259259258
1793	37.03703703703704	0.0	0.9259259259259258
1794	33.33333333333333	0.0	0.9259259259259258
1795	33.33333333333333	0.0	0.0
1796	37.03703703703704	0.0	0.0
1797	40.74074074074074	1.8518518518518516	0.0
1798	37.03703703703704	0.0	0.0
1799	29.629629629629626	0.0	0.0
1800	33.33333333333333	0.0	0.0
1801	25.925925925925924	0.0	0.0
1802	25.925925925925924	0.0	0.0
1803	29.629629629629626	0.0	0.0
1804	29.629629629629626	1.8518518518518516	0.0
1805	37.03703703703704	0.0	0.0
1806	29.629629629629626	1.8518518518518516	0.0
1807	29.629629629629626	1.8518518518518516	0.0
1808	22.22222222222222	1.8518518518518516	0.0
1809	18.51851851851852	1.8518518518518516	0.9259259259259258
1810	18.51851851851852	0.0	0.9259259259259258
1811	18.51851851851852	0.0	0.9259259259259258
1812	18.51851851851852	0.0	0.9259259259259258
1813	18.51851851851852	0.0	0.9259259259259258
1814	18.51851851851852	0.0	0.9259259259259258
1815	14.814814814814813	0.0	0.9259259259259258
1816	14.814814814814813	0.0	0.9259259259259258
1817	14.814814814814813	0.0	0.9259259259259258
1818	22.22222222222222	0.0	0.9259259259259258
1819	25.925925925925924	0.0	0.0
1820	25.925925925925924	1.8518518518518516	0.0
1821	22.22222222222222	1.8518518518518516	0.0
1822	22.22222222222222	0.0	0.0
1823	18.51851851851852	0.0	0.0
1824	18.51851851851852	1.8518518518518516	0.0
1825	22.22222222222222	1.8518518518518516	0.0
1826	18.51851851851852	0.0	0.0
1827	25.925925925925924	0.0	0.0
1828	25.925925925925924	0.0	0.0
1829	25.925925925925924	0.0	0.9259259259259258
1830	29.629629629629626	0.0	0.9259259259259258
1831	29.629629629629626	0.0	0.0
1832	33.33333333333333	0.0	0.0
1833	29.629629629629626	0.0	0.9259259259259258
1834	33.33333333333333	0.0	0.0
1835	29.629629629629626	0.0	0.0
1836	25.925925925925924	0.0	0.0
1837	22.22222222222222	0.0	0.0
1838	22.22222222222222	1.8518518518518516	0.0
1839	22.22222222222222	1.8518518518518516	0.0
1840	22.22222222222222	1.8518518518518516	0.0
1841	22.22222222222222	1.8518518518518516	0.0
1842	22.22222222222222	1.8518518518518516	0.0
1843	25.925925925925924	0.0	0.0
1844	25.925925925925924	0.0	0.0
1845	18.51851851851852	0.0	0.0
1846	18.51851851851852	0.0	0.0
1847	18.51851851851852	0.0	0.0
1848	18.51851851851852	0.0	0.0
1849	18.51851851851852	0.0	0.0
1850	18.51851851851852	0.0	0.0
1851	18.51851851851852	0.0	0.9259259259259258
1852	25.925925925925924	0.0	0.9259259259259258
1853	22.22222222222222	0.0	0.9259259259259258
1854	18.51851851851852	0.0	0.9259259259259258
1855	18.51851851851852	0.0	0.9259259259259258
1856	18.51851851851852	0.0	0.9259259259259258
1857	18.51851851851852	0.0	0.9259259259259258
1858	14.814814814814813	0.0	0.9259259259259258
1859	18.51851851851852	1.8518518518518516	0.0
1860	22.22222222222222	0.0	0.0
1861	22.22222222222222	0.0	0.0
1862	25.925925925925924	0.0	0.0
1863	29.629629629629626	0.0	0.0
1864	33.33333333333333	0.0	0.0
1865	37.03703703703704	0.0	0.9259259259259258
1866	29.629629629629626	3.7037037037037033	0.9259259259259258
1867	29.629629629629626	3.7037037037037033	0.9259259259259258
1868	29.629629629629626	1.8518518518518516	0.9259259259259258
1869	29.629629629629626	1.8518518518518516	0.0
1870	33.33333333333333	0.0	0.0
1871	37.03703703703704	1.8518518518518516	0.9259259259259258
1872	33.33333333333333	1.8518518518518516	0.9259259259259258
1873	37.03703703703704	3.7037037037037033	0.0
1874	37.03703703703704	1.8518518518518516	0.9259259259259258
1875	29.629629629629626	1.8518518518518516	0.9259259259259258
1876	25.925925925925924	1.8518518518518516	0.9259259259259258
1877	25.925925925925924	0.0	0.9259259259259258
1878	25.925925925925924	0.0	0.9259259259259258
1879	37.03703703703704	0.0	0.9259259259259258
1880	33.33333333333333	0.0	0.9259259259259258
1881	29.629629629629626	0.0	0.9259259259259258
1882	22.22222222222222	1.8518518518518516	0.9259259259259258
1883	22.22222222222222	1.8518518518518516	0.9259259259259258
1884	25.925925925925924	1.8518518518518516	0.9259259259259258
1885	25.925925925925924	0.0	0.9259259259259258
1886	22.22222222222222	1.8518518518518516	0.9259259259259258
1887	22.22222222222222	3.7037037037037033	0.9259259259259258
1888	29.629629629629626	3.7037037037037033	0.0
1889	29.629629629629626	3.7037037037037033	0.0
1890	25.925925925925924	3.7037037037037033	0.0
1891	25.925925925925924	1.8518518518518516	0.9259259259259258
1892	33.33333333333333	3.7037037037037033	0.9259259259259258
1893	33.33333333333333	3.7037037037037033	0.9259259259259258
1894	33.33333333333333	3.7037037037037033	0.9259259259259258
1895	33.33333333333333	3.7037037037037033	0.9259259259259258
1896	25.925925925925924	3.7037037037037033	0.9259259259259258
1897	25.925925925925924	1.8518518518518516	0.0
1898	25.925925925925924	1.8518518518518516	0.9259259259259258
1899	29.629629629629626	1.8518518518518516	0.9259259259259258
1900	29.629629629629626	1.8518518518518516	0.9259259259259258
1901	33.33333333333333	1.8518518518518516	0.9259259259259258
1902	29.629629629629626	1.8518518518518516	0.9259259259259258
1903	29.629629629629626	0.0	0.0
1904	18.51851851851852	0.0	0.9259259259259258
1905	18.51851851851852	0.0	0.9259259259259258
1906	18.51851851851852	0.0	0.9259259259259258
1907	18.51851851851852	0.0	0.9259259259259258
1908	18.51851851851852	0.0	0.9259259259259258
1909	22.22222222222222	0.0	0.9259259259259258
1910	22.22222222222222	0.0	0.0
1911	25.925925925925924	0.0	0.0
1912	25.925925925925924	0.0	0.0
1913	22.22222222222222	0.0	0.0
1914	22.22222222222222	0.0	0.0
1915	25.925925925925924	0.0	0.0
1916	22.22222222222222	0.0	0.0
1917	22.22222222222222	0.0	0.0
1918	25.925925925925924	0.0	0.0
1919	22.22222222222222	1.8518518518518516	0.0
1920	18.51851851851852	1.8518518518518516	0.0
1921	18.51851851851852	1.8518518518518516	0.0
1922	18.51851851851852	0.0	0.0
1923	18.51851851851852	0.0	0.0
1924	25.925925925925924	0.0	0.0
1925	25.925925925925924	0.0	0.0
1926	25.925925925925924	0.0	0.0
1927	25.925925925925924	0.0	0.0
1928	29.629629629629626	0.0	0.0
1929	29.629629629629626	0.0	1.8518518518518516
1930	29.629629629629626	0.0	1.8518518518518516
1931	29.629629629629626	0.0	0.9259259259259258
1932	29.629629629629626	0.0	0.9259259259259258
1933	25.925925925925924	0.0	0.9259259259259258
1934	25.925925925925924	1.8518518518518516	0.0
1935	29.629629629629626	1.8518518518518516	0.0
1936	33.33333333333333	1.8518518518518516	0.0
1937	29.629629629629626	1.8518518518518516	0.0
1938	29.629629629629626	0.0	0.0
1939	25.925925925925924	0.0	0.0
1940	22.22222222222222	0.0	0.9259259259259258
1941	18.51851851851852	0.0	0.9259259259259258
1942	14.814814814814813	0.0	0.9259259259259258
1943	18.51851851851852	0.0	0.9259259259259258
1944	22.22222222222222	0.0	0.0
1945	25.925925925925924	1.8518518518518516	0.0
1946	22.22222222222222	1.8518518518518516	0.0
1947	22.22222222222222	0.0	0.0
1948	18.51851851851852	0.0	0.0
1949	18.51851851851852	0.0	0.0
1950	25.925925925925924	0.0	0.0
1951	25.925925925925924	0.0	0.9259259259259258
1952	33.33333333333333	0.0	0.9259259259259258
1953	33.33333333333333	0.0	0.9259259259259258
1954	29.629629629629626	0.0	0.9259259259259258
1955	29.629629629629626	0.0	0.9259259259259258
1956	29.629629629629626	0.0	0.9259259259259258
1957	29.629629629629626	0.0	0.9259259259259258
1958	25.925925925925924	0.0	0.9259259259259258
1959	25.925925925925924	0.0	0.9259259259259258
1960	29.629629629629626	0.0	0.9259259259259258
1961	25.925925925925924	0.0	0.9259259259259258
1962	22.22222222222222	3.7037037037037033	0.0
1963	25.925925925925924	1.8518518518518516	0.0
1964	25.925925925925924	1.8518518518518516	0.0
1965	25.925925925925924	1.8518518518518516	0.0
1966	25.925925925925924	0.0	0.0
1967	25.925925925925924	0.0	0.0
1968	25.925925925925924	0.0	0.0
1969	25.925925925925924	0.0	0.0
1970	29.629629629629626	0.0	0.0
1971	25.925925925925924	0.0	0.0
1972	18.51851851851852	0.0	0.0
1973	22.22222222222222	0.0	0.0
1974	29.629629629629626	0.0	0.0
1975	29.629629629629626	0.0	0.0
1976	14.814814814814813	0.0	0.0
1977	25.925925925925924	0.0	0.0
1978	29.629629629629626	1.8518518518518516	0.0
1979	25.925925925925924	0.0	0.0
1980	18.51851851851852	0.0	0.0
1981	14.814814814814813	0.0	0.0
1982	18.51851851851852	0.0	0.0
1983	22.22222222222222	0.0	0.0
1984	25.925925925925924	0.0	0.0
1985	25.925925925925924	0.0	0.0
1986	18.51851851851852	0.0	0.0
1987	22.22222222222222	1.8518518518518516	0.0
1988	22.22222222222222	0.0	0.0
1989	22.22222222222222	0.0	0.0
1990	25.925925925925924	0.0	0.0
1991	25.925925925925924	0.0	0.0
1992	22.22222222222222	0.0	0.9259259259259258
1993	22.22222222222222	0.0	0.9259259259259258
1994	22.22222222222222	0.0	0.9259259259259258
1995	22.22222222222222	0.0	0.9259259259259258
1996	22.22222222222222	0.0	0.9259259259259258
1997	22.22222222222222	0.0	0.9259259259259258
1998	22.22222222222222	0.0	0.0
[truncated: 2,481 more rows]
