# Supplementary material for: Full-cycle device-scale simulations of memory materials with a tailored atomic-cluster-expansion potential
Source: Nat Commun. 2025 Sep 30;16:8688. doi: 10.1038/s41467-025-63732-4 (PMC12484596; doi:10.1038/s41467-025-63732-4)
Supplement: Supplementary file 4 — Source Data [file 41467_2025_63732_MOESM4_ESM.zip › Figure S7/Figure S7c - tetrahedral Ge/tetra_fraction_aimd_147_300K.csv]

	Ge	Sb	Te
0	18.75	0.0	0.0
1	18.75	0.0	0.0
2	18.75	0.0	0.0
3	18.75	0.0	0.0
4	18.75	0.0	0.0
5	18.75	0.0	0.0
6	18.75	0.0	0.0
7	18.75	0.0	0.0
8	12.5	0.0	0.0
9	12.5	0.0	0.0
10	12.5	0.0	0.0
11	12.5	3.125	0.0
12	18.75	1.5625	0.0
13	18.75	0.0	0.0
14	18.75	0.0	0.0
15	18.75	0.0	0.0
16	18.75	0.0	0.0
17	18.75	0.0	0.0
18	18.75	0.0	0.0
19	18.75	0.0	0.0
20	12.5	1.5625	0.0
21	12.5	3.125	0.0
22	6.25	1.5625	0.0
23	6.25	3.125	0.0
24	12.5	3.125	0.0
25	18.75	3.125	0.0
26	18.75	3.125	0.8928571428571428
27	12.5	1.5625	0.8928571428571428
28	12.5	1.5625	0.8928571428571428
29	12.5	1.5625	0.8928571428571428
30	12.5	1.5625	0.8928571428571428
31	12.5	0.0	0.8928571428571428
32	6.25	0.0	1.7857142857142856
33	6.25	0.0	0.8928571428571428
34	6.25	1.5625	0.8928571428571428
35	12.5	1.5625	0.8928571428571428
36	12.5	1.5625	0.8928571428571428
37	12.5	1.5625	0.8928571428571428
38	12.5	3.125	0.8928571428571428
39	12.5	1.5625	0.8928571428571428
40	12.5	0.0	0.0
41	12.5	0.0	0.0
42	12.5	1.5625	0.0
43	18.75	1.5625	0.0
44	12.5	3.125	0.0
45	12.5	3.125	0.0
46	18.75	3.125	0.0
47	18.75	1.5625	0.0
48	18.75	1.5625	0.0
49	18.75	3.125	0.0
50	18.75	3.125	0.0
51	18.75	3.125	0.0
52	18.75	6.25	0.0
53	18.75	6.25	0.0
54	25.0	6.25	0.0
55	25.0	4.6875	0.0
56	18.75	4.6875	0.0
57	18.75	6.25	0.0
58	18.75	3.125	0.0
59	18.75	3.125	0.0
60	18.75	1.5625	0.8928571428571428
61	18.75	1.5625	0.8928571428571428
62	18.75	3.125	0.0
63	18.75	1.5625	0.0
64	12.5	1.5625	0.0
65	12.5	3.125	0.0
66	12.5	3.125	0.0
67	12.5	3.125	0.0
68	12.5	3.125	0.0
69	12.5	1.5625	0.0
70	12.5	1.5625	0.0
71	12.5	1.5625	0.0
72	12.5	3.125	0.0
73	6.25	0.0	0.0
74	6.25	0.0	0.0
75	12.5	0.0	0.0
76	12.5	1.5625	0.0
77	6.25	1.5625	0.0
78	6.25	1.5625	0.0
79	6.25	1.5625	0.0
80	6.25	1.5625	0.0
81	6.25	1.5625	0.0
82	6.25	1.5625	0.0
83	6.25	1.5625	0.0
84	6.25	1.5625	0.0
85	6.25	0.0	0.0
86	6.25	0.0	0.0
87	12.5	1.5625	0.0
88	12.5	0.0	0.0
89	6.25	0.0	0.0
90	6.25	0.0	0.0
91	6.25	0.0	0.0
92	6.25	0.0	0.0
93	6.25	0.0	0.0
94	6.25	0.0	0.0
95	6.25	0.0	0.0
96	6.25	0.0	0.0
97	6.25	0.0	0.0
98	6.25	0.0	0.8928571428571428
99	6.25	0.0	0.8928571428571428
100	0.0	0.0	0.8928571428571428
101	0.0	0.0	0.8928571428571428
102	0.0	1.5625	0.8928571428571428
103	6.25	1.5625	0.0
104	6.25	1.5625	0.0
105	6.25	0.0	0.0
106	6.25	0.0	0.8928571428571428
107	12.5	0.0	0.8928571428571428
108	12.5	0.0	0.8928571428571428
109	12.5	0.0	0.8928571428571428
110	12.5	1.5625	0.8928571428571428
111	12.5	1.5625	0.0
112	12.5	0.0	0.0
113	12.5	0.0	0.0
114	12.5	1.5625	0.0
115	12.5	0.0	0.8928571428571428
116	12.5	0.0	0.8928571428571428
117	12.5	0.0	0.8928571428571428
118	12.5	3.125	0.8928571428571428
119	12.5	3.125	0.8928571428571428
120	12.5	4.6875	0.0
121	12.5	1.5625	0.0
122	12.5	0.0	0.8928571428571428
123	12.5	0.0	0.0
124	12.5	0.0	0.0
125	12.5	0.0	0.0
126	12.5	0.0	0.0
127	18.75	0.0	0.0
128	18.75	0.0	0.0
129	18.75	0.0	0.8928571428571428
130	12.5	0.0	0.0
131	6.25	0.0	0.0
132	18.75	0.0	0.0
133	0.0	0.0	0.0
134	0.0	0.0	0.0
135	0.0	1.5625	0.0
136	0.0	0.0	0.0
137	0.0	0.0	0.0
138	0.0	0.0	0.0
139	0.0	1.5625	0.8928571428571428
140	0.0	1.5625	0.0
141	0.0	0.0	0.0
142	0.0	1.5625	0.0
143	0.0	1.5625	0.0
144	6.25	3.125	0.0
145	6.25	3.125	0.0
146	12.5	1.5625	0.0
147	6.25	1.5625	0.0
148	6.25	0.0	0.0
149	6.25	0.0	0.0
150	6.25	0.0	0.0
151	12.5	3.125	0.0
152	12.5	3.125	0.0
153	12.5	1.5625	0.8928571428571428
154	12.5	1.5625	0.8928571428571428
155	18.75	0.0	0.8928571428571428
156	12.5	0.0	0.8928571428571428
157	12.5	0.0	0.8928571428571428
158	12.5	1.5625	0.0
159	12.5	1.5625	0.0
160	18.75	1.5625	0.0
161	18.75	0.0	0.0
162	18.75	0.0	0.0
163	6.25	0.0	0.0
164	6.25	0.0	0.0
165	6.25	0.0	0.0
166	12.5	0.0	0.0
167	6.25	0.0	0.0
168	6.25	0.0	0.0
169	12.5	0.0	0.0
170	12.5	0.0	0.0
171	12.5	0.0	0.0
172	12.5	0.0	0.0
173	12.5	0.0	0.0
174	12.5	0.0	0.0
175	12.5	0.0	0.0
176	12.5	0.0	0.0
177	12.5	0.0	0.0
178	12.5	0.0	0.8928571428571428
179	6.25	0.0	0.8928571428571428
180	6.25	0.0	0.8928571428571428
181	6.25	0.0	0.8928571428571428
182	6.25	0.0	0.0
183	6.25	0.0	0.0
184	6.25	0.0	0.0
185	6.25	0.0	0.0
186	6.25	0.0	0.0
187	6.25	0.0	0.0
188	12.5	1.5625	0.0
189	6.25	1.5625	0.0
190	6.25	1.5625	0.0
191	6.25	0.0	0.0
192	6.25	0.0	0.0
193	18.75	0.0	0.8928571428571428
194	18.75	0.0	1.7857142857142856
195	18.75	0.0	0.8928571428571428
196	18.75	0.0	0.0
197	18.75	0.0	0.0
198	18.75	0.0	0.0
199	18.75	0.0	0.0
200	18.75	1.5625	0.0
201	18.75	0.0	0.0
202	12.5	0.0	0.8928571428571428
203	12.5	0.0	0.8928571428571428
204	12.5	1.5625	0.0
205	12.5	0.0	0.0
206	12.5	0.0	0.8928571428571428
207	12.5	0.0	0.8928571428571428
208	12.5	0.0	0.8928571428571428
209	18.75	0.0	0.0
210	18.75	0.0	0.0
211	18.75	0.0	0.0
212	18.75	0.0	0.0
213	18.75	1.5625	0.0
214	25.0	1.5625	0.0
215	25.0	0.0	0.0
216	25.0	1.5625	0.0
217	18.75	1.5625	0.0
218	18.75	3.125	0.0
219	18.75	1.5625	0.0
220	12.5	1.5625	0.0
221	12.5	1.5625	0.0
222	12.5	1.5625	0.0
223	12.5	0.0	0.0
224	18.75	0.0	0.0
225	18.75	0.0	0.0
226	12.5	0.0	0.0
227	6.25	1.5625	0.0
228	12.5	1.5625	0.0
229	6.25	1.5625	0.0
230	6.25	1.5625	0.0
231	6.25	1.5625	0.8928571428571428
232	6.25	1.5625	0.8928571428571428
233	6.25	1.5625	0.8928571428571428
234	12.5	0.0	0.8928571428571428
235	6.25	1.5625	0.8928571428571428
236	6.25	1.5625	0.8928571428571428
237	12.5	1.5625	0.0
238	12.5	1.5625	0.0
239	12.5	1.5625	0.0
240	12.5	1.5625	0.0
241	18.75	1.5625	0.0
242	18.75	1.5625	0.0
243	18.75	1.5625	0.0
244	12.5	0.0	0.0
245	12.5	0.0	0.0
246	18.75	0.0	0.0
247	12.5	0.0	0.0
248	18.75	0.0	0.0
249	18.75	0.0	0.0
250	18.75	0.0	0.0
251	18.75	0.0	0.0
252	18.75	0.0	0.0
253	12.5	0.0	0.0
254	6.25	0.0	0.0
255	6.25	0.0	0.0
256	6.25	0.0	0.0
257	12.5	0.0	0.0
258	12.5	0.0	0.0
259	18.75	0.0	0.0
260	12.5	0.0	0.0
261	12.5	0.0	0.0
262	12.5	0.0	0.0
263	12.5	0.0	0.0
264	12.5	0.0	0.0
265	12.5	1.5625	0.8928571428571428
266	6.25	1.5625	0.0
267	0.0	1.5625	0.0
268	0.0	1.5625	0.0
269	0.0	1.5625	0.0
270	6.25	0.0	0.0
271	6.25	0.0	0.0
272	6.25	1.5625	0.0
273	6.25	0.0	0.0
274	12.5	0.0	0.0
275	12.5	1.5625	0.0
276	12.5	1.5625	0.0
277	12.5	4.6875	0.0
278	12.5	3.125	0.0
279	12.5	1.5625	0.0
280	12.5	1.5625	0.8928571428571428
281	18.75	1.5625	0.8928571428571428
282	18.75	1.5625	0.0
283	18.75	1.5625	0.0
284	12.5	1.5625	0.0
285	12.5	1.5625	0.0
286	18.75	1.5625	0.0
287	18.75	1.5625	0.0
288	18.75	1.5625	0.0
289	18.75	1.5625	0.0
290	18.75	1.5625	0.0
291	18.75	1.5625	0.0
292	18.75	3.125	0.0
293	18.75	3.125	0.0
294	12.5	3.125	0.0
295	12.5	3.125	0.0
296	12.5	1.5625	0.0
297	12.5	1.5625	0.0
298	12.5	1.5625	0.0
299	18.75	1.5625	0.0
300	18.75	0.0	0.0
301	18.75	0.0	0.0
302	18.75	0.0	0.0
303	18.75	0.0	0.0
304	18.75	0.0	0.0
305	25.0	0.0	0.0
306	25.0	0.0	0.0
307	12.5	0.0	0.0
308	12.5	1.5625	0.0
309	12.5	0.0	0.8928571428571428
310	12.5	0.0	0.8928571428571428
311	12.5	0.0	0.8928571428571428
312	12.5	0.0	0.0
313	12.5	0.0	0.0
314	12.5	0.0	0.0
315	12.5	0.0	0.0
316	12.5	0.0	0.0
317	12.5	0.0	0.0
318	12.5	0.0	0.0
319	12.5	0.0	0.0
320	12.5	0.0	0.0
321	12.5	1.5625	0.0
322	12.5	1.5625	0.8928571428571428
323	12.5	1.5625	0.8928571428571428
324	12.5	1.5625	0.8928571428571428
325	12.5	1.5625	0.8928571428571428
326	18.75	1.5625	0.8928571428571428
327	18.75	3.125	0.8928571428571428
328	12.5	3.125	0.0
329	12.5	3.125	0.0
330	12.5	3.125	0.0
331	12.5	3.125	0.0
332	12.5	3.125	0.0
333	18.75	3.125	0.0
334	18.75	3.125	0.0
335	18.75	3.125	0.0
336	18.75	1.5625	0.0
337	12.5	0.0	0.0
338	12.5	1.5625	0.0
339	12.5	0.0	0.0
340	12.5	0.0	0.0
341	12.5	0.0	0.0
342	12.5	0.0	0.0
343	12.5	0.0	0.0
344	12.5	0.0	0.0
345	12.5	0.0	0.0
346	6.25	0.0	0.0
347	6.25	0.0	0.0
348	6.25	0.0	0.0
349	12.5	0.0	0.0
350	12.5	0.0	0.0
351	6.25	0.0	0.0
352	6.25	0.0	0.0
353	6.25	0.0	0.0
354	6.25	0.0	0.8928571428571428
355	12.5	0.0	0.8928571428571428
356	12.5	0.0	0.8928571428571428
357	12.5	0.0	0.0
358	12.5	0.0	1.7857142857142856
359	18.75	0.0	1.7857142857142856
360	18.75	0.0	0.8928571428571428
361	18.75	0.0	1.7857142857142856
362	12.5	1.5625	1.7857142857142856
363	6.25	0.0	0.8928571428571428
364	6.25	0.0	0.8928571428571428
365	6.25	0.0	0.8928571428571428
366	12.5	0.0	0.0
367	12.5	0.0	0.0
368	6.25	0.0	0.0
369	6.25	0.0	0.0
370	6.25	0.0	0.0
371	6.25	0.0	0.0
372	6.25	0.0	0.0
373	6.25	0.0	0.0
374	6.25	0.0	0.0
375	6.25	0.0	0.0
376	6.25	0.0	0.0
377	6.25	0.0	0.0
378	6.25	0.0	0.0
379	6.25	0.0	0.0
380	6.25	0.0	0.0
381	6.25	0.0	0.0
382	6.25	0.0	0.0
383	6.25	0.0	0.0
384	6.25	1.5625	0.0
385	6.25	1.5625	0.0
386	6.25	1.5625	0.0
387	6.25	1.5625	0.0
388	6.25	1.5625	0.0
389	6.25	1.5625	0.0
390	12.5	1.5625	0.0
391	12.5	1.5625	0.0
392	12.5	1.5625	0.0
393	12.5	0.0	0.0
394	12.5	0.0	0.0
395	6.25	0.0	0.0
396	6.25	0.0	0.0
397	12.5	0.0	0.0
398	0.0	0.0	0.0
399	6.25	0.0	0.0
400	6.25	0.0	0.0
401	6.25	0.0	0.0
402	6.25	0.0	0.0
403	6.25	0.0	0.0
404	6.25	0.0	0.0
405	6.25	0.0	0.0
406	6.25	0.0	0.0
407	6.25	0.0	0.0
408	6.25	0.0	0.0
409	6.25	0.0	0.0
410	6.25	0.0	0.0
411	12.5	0.0	0.0
412	12.5	0.0	0.0
413	6.25	0.0	0.0
414	6.25	0.0	0.0
415	6.25	0.0	0.0
416	0.0	0.0	0.0
417	0.0	0.0	0.0
418	0.0	0.0	0.0
419	0.0	0.0	0.0
420	0.0	0.0	0.0
421	0.0	0.0	0.8928571428571428
422	0.0	0.0	0.0
423	0.0	0.0	0.0
424	0.0	0.0	0.0
425	0.0	0.0	0.0
426	0.0	0.0	0.0
427	0.0	0.0	0.0
428	0.0	0.0	0.0
429	0.0	1.5625	0.0
430	0.0	1.5625	0.0
431	0.0	0.0	0.0
432	0.0	0.0	0.0
433	0.0	0.0	0.0
434	0.0	0.0	0.0
435	0.0	0.0	0.0
436	0.0	0.0	0.0
437	0.0	0.0	0.0
438	0.0	0.0	0.0
439	0.0	0.0	0.0
440	0.0	0.0	0.0
441	0.0	0.0	0.0
442	0.0	1.5625	0.0
443	0.0	0.0	0.0
444	0.0	0.0	0.0
445	0.0	1.5625	0.0
446	0.0	0.0	0.0
447	0.0	0.0	0.0
448	0.0	0.0	0.0
449	0.0	1.5625	0.0
450	0.0	0.0	0.0
451	6.25	0.0	0.0
452	6.25	0.0	0.0
453	6.25	0.0	0.0
454	6.25	0.0	0.0
455	6.25	0.0	0.0
456	6.25	0.0	0.0
457	6.25	0.0	0.0
458	6.25	0.0	0.0
459	6.25	0.0	0.0
460	6.25	0.0	0.0
461	6.25	0.0	0.0
462	6.25	1.5625	0.0
463	6.25	1.5625	0.0
464	6.25	1.5625	0.0
465	12.5	1.5625	0.0
466	12.5	1.5625	0.0
467	12.5	1.5625	0.0
468	12.5	1.5625	0.0
469	12.5	1.5625	0.0
470	12.5	1.5625	0.0
471	12.5	1.5625	0.8928571428571428
472	12.5	3.125	0.8928571428571428
473	12.5	1.5625	0.0
474	12.5	1.5625	0.0
475	12.5	1.5625	0.0
476	12.5	1.5625	0.0
477	12.5	0.0	0.0
478	12.5	0.0	0.0
479	12.5	0.0	0.0
480	6.25	0.0	0.0
481	6.25	1.5625	0.0
482	6.25	1.5625	0.0
483	12.5	1.5625	0.0
484	12.5	0.0	0.0
485	12.5	0.0	0.0
486	6.25	0.0	0.0
487	6.25	0.0	0.0
488	6.25	0.0	0.0
489	6.25	0.0	0.0
490	6.25	0.0	0.0
491	6.25	0.0	0.0
492	12.5	0.0	0.0
493	12.5	0.0	0.0
494	18.75	0.0	0.0
495	25.0	0.0	0.0
496	25.0	0.0	0.0
497	25.0	0.0	0.0
498	25.0	0.0	0.0
499	25.0	0.0	0.0
500	18.75	0.0	0.0
501	18.75	0.0	0.0
502	18.75	1.5625	0.0
503	18.75	1.5625	0.0
504	18.75	1.5625	0.0
505	25.0	1.5625	0.0
506	25.0	1.5625	0.0
507	18.75	1.5625	0.0
508	12.5	3.125	0.0
509	12.5	3.125	0.0
510	6.25	3.125	0.8928571428571428
511	12.5	3.125	0.8928571428571428
512	12.5	3.125	0.8928571428571428
513	12.5	3.125	0.8928571428571428
514	12.5	1.5625	0.8928571428571428
515	12.5	1.5625	1.7857142857142856
516	18.75	0.0	1.7857142857142856
517	12.5	0.0	1.7857142857142856
518	18.75	0.0	0.8928571428571428
519	18.75	0.0	0.8928571428571428
520	18.75	0.0	0.0
521	18.75	0.0	0.0
522	12.5	0.0	0.0
523	12.5	0.0	0.0
524	12.5	0.0	0.0
525	12.5	0.0	0.0
526	12.5	0.0	0.0
527	12.5	0.0	0.0
528	12.5	0.0	0.0
529	12.5	0.0	0.0
530	12.5	0.0	0.0
531	12.5	0.0	0.0
532	12.5	0.0	0.0
533	18.75	0.0	0.0
534	12.5	0.0	0.0
535	12.5	0.0	0.0
536	12.5	0.0	0.0
537	12.5	0.0	0.0
538	12.5	0.0	0.8928571428571428
539	12.5	0.0	0.0
540	12.5	0.0	0.0
541	12.5	0.0	0.0
542	12.5	0.0	0.0
543	12.5	0.0	0.0
544	12.5	0.0	0.0
545	12.5	0.0	0.0
546	6.25	0.0	0.0
547	6.25	0.0	0.0
548	6.25	0.0	0.0
549	6.25	0.0	0.0
550	6.25	0.0	0.8928571428571428
551	6.25	0.0	0.8928571428571428
552	6.25	0.0	0.8928571428571428
553	12.5	0.0	0.8928571428571428
554	6.25	0.0	0.8928571428571428
555	6.25	1.5625	0.8928571428571428
556	6.25	1.5625	0.8928571428571428
557	6.25	1.5625	0.0
558	6.25	0.0	0.0
559	6.25	1.5625	0.0
560	6.25	1.5625	0.0
561	12.5	1.5625	0.0
562	12.5	1.5625	0.0
563	12.5	1.5625	0.0
564	12.5	1.5625	0.0
565	12.5	1.5625	0.0
566	12.5	1.5625	0.0
567	12.5	1.5625	0.0
568	12.5	1.5625	0.0
569	12.5	1.5625	0.0
570	12.5	1.5625	0.0
571	12.5	1.5625	0.0
572	18.75	3.125	0.0
573	12.5	1.5625	0.0
574	6.25	1.5625	0.0
575	12.5	1.5625	0.0
576	12.5	1.5625	0.0
577	12.5	1.5625	0.0
578	18.75	1.5625	0.0
579	18.75	1.5625	0.0
580	12.5	1.5625	0.0
581	18.75	3.125	0.0
582	12.5	3.125	0.0
583	12.5	1.5625	0.0
584	6.25	1.5625	0.0
585	6.25	0.0	0.0
586	12.5	0.0	0.0
587	12.5	0.0	0.0
588	6.25	0.0	0.0
589	6.25	0.0	0.0
590	0.0	0.0	0.0
591	6.25	0.0	0.0
592	6.25	0.0	0.0
593	6.25	0.0	0.0
594	6.25	0.0	0.0
595	6.25	0.0	0.0
596	12.5	0.0	0.0
597	12.5	0.0	0.0
598	12.5	0.0	0.0
599	12.5	0.0	0.0
600	12.5	0.0	0.0
601	12.5	0.0	0.0
602	12.5	0.0	0.0
603	12.5	0.0	0.0
604	18.75	0.0	0.0
605	18.75	0.0	0.0
606	18.75	0.0	0.8928571428571428
607	18.75	0.0	0.8928571428571428
608	12.5	0.0	0.0
609	12.5	0.0	0.0
610	12.5	0.0	0.8928571428571428
611	12.5	1.5625	0.8928571428571428
612	18.75	1.5625	0.8928571428571428
613	18.75	0.0	0.8928571428571428
614	18.75	0.0	1.7857142857142856
615	18.75	0.0	0.8928571428571428
616	18.75	0.0	0.8928571428571428
617	18.75	0.0	0.8928571428571428
618	25.0	0.0	0.8928571428571428
619	25.0	0.0	0.0
620	25.0	0.0	0.8928571428571428
621	25.0	1.5625	1.7857142857142856
622	25.0	0.0	1.7857142857142856
623	31.25	0.0	0.8928571428571428
624	25.0	0.0	0.0
625	25.0	0.0	0.0
626	31.25	0.0	0.0
627	31.25	0.0	0.0
628	31.25	0.0	0.0
629	31.25	1.5625	0.8928571428571428
630	31.25	1.5625	0.8928571428571428
631	25.0	1.5625	0.8928571428571428
632	18.75	0.0	0.8928571428571428
633	18.75	0.0	0.8928571428571428
634	18.75	0.0	0.8928571428571428
635	18.75	0.0	0.0
636	12.5	0.0	0.0
637	12.5	0.0	0.0
638	18.75	0.0	0.0
639	12.5	0.0	0.0
640	18.75	0.0	0.0
641	18.75	0.0	0.0
642	18.75	0.0	0.0
643	25.0	1.5625	0.0
644	25.0	0.0	0.0
645	25.0	0.0	0.0
646	18.75	0.0	0.8928571428571428
647	12.5	0.0	0.8928571428571428
648	12.5	0.0	0.0
649	12.5	0.0	0.0
650	6.25	0.0	0.0
651	12.5	0.0	0.0
652	12.5	0.0	0.0
653	6.25	0.0	0.0
654	12.5	0.0	0.8928571428571428
655	12.5	0.0	0.8928571428571428
656	12.5	1.5625	0.8928571428571428
657	18.75	0.0	0.8928571428571428
658	18.75	0.0	0.8928571428571428
659	18.75	0.0	0.8928571428571428
660	25.0	0.0	0.8928571428571428
661	25.0	0.0	0.8928571428571428
662	18.75	0.0	0.8928571428571428
663	18.75	0.0	0.8928571428571428
664	31.25	0.0	0.8928571428571428
665	25.0	0.0	0.8928571428571428
666	25.0	0.0	0.0
667	18.75	0.0	0.0
668	12.5	0.0	0.0
669	12.5	0.0	0.0
670	18.75	0.0	0.0
671	25.0	0.0	0.0
672	18.75	0.0	0.0
673	18.75	0.0	0.0
674	18.75	1.5625	0.0
675	12.5	1.5625	0.0
676	12.5	1.5625	0.0
677	12.5	0.0	0.0
678	12.5	0.0	0.0
679	12.5	0.0	0.0
680	12.5	0.0	0.0
681	18.75	0.0	0.0
682	18.75	0.0	0.0
683	18.75	0.0	0.0
684	18.75	0.0	0.0
685	25.0	0.0	0.0
686	25.0	0.0	0.0
687	18.75	0.0	0.0
688	18.75	0.0	0.0
689	18.75	0.0	0.0
690	18.75	0.0	0.0
691	18.75	0.0	0.0
692	12.5	0.0	0.0
693	12.5	0.0	0.0
694	18.75	0.0	0.0
695	18.75	0.0	0.0
696	18.75	0.0	0.0
697	18.75	0.0	0.0
698	25.0	0.0	0.0
699	25.0	0.0	0.0
700	25.0	0.0	0.0
701	25.0	0.0	0.0
702	18.75	0.0	0.0
703	25.0	0.0	0.0
704	37.5	0.0	0.0
705	37.5	0.0	0.0
706	37.5	0.0	0.0
707	31.25	0.0	0.0
708	31.25	0.0	0.0
709	31.25	0.0	0.0
710	37.5	0.0	0.0
711	31.25	0.0	0.0
712	31.25	0.0	0.0
713	31.25	0.0	0.0
714	31.25	0.0	0.0
715	25.0	0.0	0.0
716	25.0	0.0	0.0
717	31.25	0.0	0.0
718	31.25	0.0	0.0
719	31.25	0.0	0.8928571428571428
720	31.25	0.0	1.7857142857142856
721	31.25	0.0	0.8928571428571428
722	25.0	0.0	0.8928571428571428
723	31.25	0.0	0.0
724	31.25	0.0	0.0
725	31.25	0.0	0.0
726	31.25	0.0	0.0
727	31.25	0.0	0.0
728	25.0	0.0	0.0
729	25.0	0.0	0.0
730	25.0	0.0	0.0
731	25.0	0.0	0.0
732	31.25	0.0	0.0
733	31.25	0.0	0.0
734	25.0	0.0	0.0
735	25.0	0.0	0.0
736	25.0	0.0	0.0
737	25.0	0.0	0.0
738	25.0	0.0	0.0
739	25.0	0.0	0.0
740	25.0	0.0	0.0
741	25.0	0.0	0.0
742	25.0	0.0	0.0
743	25.0	0.0	0.0
744	25.0	0.0	0.0
745	31.25	0.0	0.0
746	25.0	0.0	0.0
747	25.0	0.0	0.0
748	25.0	0.0	0.0
749	25.0	0.0	0.0
750	25.0	0.0	0.0
751	25.0	0.0	0.0
752	25.0	0.0	0.0
753	25.0	0.0	0.0
754	18.75	0.0	0.0
755	12.5	0.0	0.0
756	12.5	0.0	0.0
757	12.5	0.0	0.0
758	18.75	0.0	0.0
759	18.75	0.0	0.0
760	25.0	0.0	0.0
761	25.0	0.0	0.0
762	18.75	0.0	0.0
763	18.75	0.0	0.0
764	18.75	0.0	0.0
765	12.5	0.0	0.0
766	12.5	0.0	0.0
767	12.5	0.0	0.0
768	12.5	0.0	0.0
769	18.75	0.0	0.0
770	25.0	0.0	0.0
771	25.0	0.0	0.0
772	25.0	0.0	0.0
773	18.75	0.0	0.0
774	12.5	0.0	0.0
775	12.5	0.0	0.0
776	12.5	0.0	0.0
777	25.0	0.0	0.0
778	25.0	0.0	0.0
779	25.0	0.0	0.0
780	25.0	0.0	0.0
781	25.0	0.0	0.0
782	18.75	0.0	0.0
783	12.5	0.0	0.0
784	12.5	0.0	0.0
785	12.5	0.0	0.0
786	12.5	0.0	0.0
787	6.25	0.0	0.0
788	18.75	0.0	0.0
789	18.75	0.0	0.8928571428571428
790	18.75	0.0	0.0
791	18.75	0.0	0.0
792	12.5	0.0	0.0
793	12.5	1.5625	0.0
794	12.5	0.0	0.0
795	12.5	0.0	0.0
796	12.5	0.0	0.0
797	18.75	0.0	0.0
798	25.0	0.0	0.0
799	25.0	0.0	0.0
800	18.75	0.0	0.0
801	18.75	0.0	0.0
802	25.0	1.5625	0.0
803	18.75	0.0	0.0
804	18.75	1.5625	0.0
805	18.75	0.0	0.8928571428571428
806	18.75	0.0	0.0
807	12.5	0.0	0.0
808	12.5	0.0	0.0
809	12.5	0.0	0.0
810	6.25	3.125	0.0
811	12.5	3.125	0.8928571428571428
812	18.75	3.125	0.8928571428571428
813	12.5	1.5625	0.8928571428571428
814	12.5	0.0	0.8928571428571428
815	12.5	0.0	0.8928571428571428
816	12.5	0.0	0.0
817	18.75	0.0	0.0
818	18.75	0.0	0.0
819	25.0	1.5625	0.0
820	25.0	1.5625	0.0
821	25.0	0.0	0.0
822	25.0	0.0	0.0
823	25.0	0.0	0.0
824	25.0	0.0	0.0
825	25.0	0.0	0.0
826	31.25	0.0	0.0
827	31.25	0.0	0.0
828	31.25	0.0	0.0
829	31.25	0.0	0.0
830	31.25	0.0	0.8928571428571428
831	25.0	0.0	0.0
832	18.75	0.0	0.0
833	18.75	0.0	0.0
834	18.75	0.0	0.8928571428571428
835	18.75	0.0	0.8928571428571428
836	18.75	0.0	0.0
837	18.75	0.0	0.0
838	18.75	1.5625	0.0
839	18.75	0.0	0.0
840	18.75	0.0	0.0
841	25.0	0.0	0.0
842	25.0	0.0	0.0
843	25.0	0.0	0.0
844	25.0	1.5625	0.0
845	25.0	1.5625	0.0
846	31.25	1.5625	0.0
847	31.25	0.0	0.0
848	31.25	0.0	0.8928571428571428
849	31.25	0.0	1.7857142857142856
850	31.25	1.5625	1.7857142857142856
851	37.5	0.0	0.8928571428571428
852	37.5	0.0	0.8928571428571428
853	37.5	0.0	0.8928571428571428
854	37.5	1.5625	0.8928571428571428
855	37.5	1.5625	0.8928571428571428
856	31.25	1.5625	0.8928571428571428
857	25.0	1.5625	0.0
858	31.25	0.0	0.0
859	31.25	0.0	0.0
860	37.5	0.0	0.0
861	37.5	1.5625	0.0
862	31.25	1.5625	0.0
863	25.0	0.0	0.0
864	31.25	0.0	0.0
865	31.25	0.0	0.0
866	25.0	0.0	0.0
867	25.0	0.0	0.0
868	25.0	0.0	0.0
869	25.0	0.0	0.0
870	25.0	0.0	0.0
871	25.0	0.0	0.0
872	25.0	0.0	0.0
873	25.0	0.0	0.0
874	25.0	0.0	0.0
875	25.0	0.0	0.0
876	37.5	0.0	0.0
877	37.5	0.0	0.0
878	31.25	0.0	0.0
879	31.25	0.0	0.8928571428571428
880	31.25	0.0	0.8928571428571428
881	31.25	0.0	0.0
882	31.25	0.0	0.0
883	25.0	0.0	0.0
884	25.0	0.0	0.0
885	25.0	0.0	0.0
886	25.0	1.5625	0.0
887	25.0	1.5625	0.0
888	31.25	0.0	0.0
889	31.25	0.0	0.0
890	25.0	0.0	0.0
891	25.0	0.0	0.0
892	25.0	0.0	0.0
893	31.25	0.0	0.0
894	31.25	0.0	0.0
895	31.25	0.0	0.0
896	25.0	0.0	0.0
897	25.0	0.0	0.0
898	25.0	1.5625	0.0
899	25.0	3.125	0.0
900	31.25	1.5625	0.0
901	31.25	1.5625	0.0
902	31.25	1.5625	0.0
903	31.25	1.5625	0.0
904	31.25	0.0	0.0
905	37.5	0.0	0.0
906	37.5	0.0	0.0
907	37.5	0.0	0.0
908	37.5	0.0	0.8928571428571428
909	37.5	0.0	0.8928571428571428
910	37.5	0.0	0.8928571428571428
911	37.5	0.0	0.8928571428571428
912	43.75	0.0	0.0
913	37.5	0.0	0.0
914	37.5	0.0	0.0
915	37.5	0.0	0.0
916	37.5	1.5625	0.0
917	37.5	1.5625	0.0
918	31.25	1.5625	0.0
919	31.25	3.125	0.0
920	31.25	3.125	0.0
921	31.25	3.125	0.0
922	31.25	1.5625	0.0
923	31.25	0.0	0.8928571428571428
924	37.5	0.0	0.0
925	37.5	0.0	0.0
926	37.5	0.0	0.0
927	37.5	0.0	0.0
928	31.25	0.0	0.0
929	31.25	0.0	0.0
930	31.25	0.0	0.0
931	25.0	0.0	0.0
932	25.0	1.5625	0.0
933	25.0	1.5625	0.0
934	25.0	3.125	0.0
935	31.25	3.125	0.0
936	31.25	1.5625	0.0
937	37.5	1.5625	0.0
938	37.5	1.5625	0.0
939	37.5	1.5625	0.0
940	37.5	1.5625	0.0
941	37.5	1.5625	0.0
942	37.5	3.125	0.0
943	37.5	3.125	0.0
944	37.5	1.5625	0.0
945	37.5	1.5625	0.0
946	37.5	0.0	0.0
947	31.25	0.0	0.0
948	31.25	1.5625	0.0
949	31.25	1.5625	0.0
950	31.25	0.0	0.0
951	31.25	0.0	0.0
952	31.25	0.0	0.0
953	31.25	0.0	0.0
954	31.25	0.0	0.0
955	31.25	0.0	0.0
956	31.25	0.0	0.0
957	31.25	0.0	0.0
958	25.0	0.0	0.0
959	31.25	0.0	0.0
960	18.75	0.0	0.0
961	25.0	0.0	0.0
962	25.0	0.0	0.0
963	25.0	1.5625	0.0
964	25.0	0.0	0.0
965	31.25	0.0	0.0
966	31.25	0.0	0.0
967	31.25	0.0	0.0
968	31.25	0.0	0.0
969	25.0	0.0	0.0
970	25.0	0.0	0.0
971	25.0	0.0	0.0
972	25.0	0.0	0.0
973	25.0	1.5625	0.0
974	31.25	0.0	0.0
975	31.25	0.0	0.0
976	25.0	0.0	0.0
977	31.25	0.0	0.0
978	31.25	0.0	0.0
979	31.25	0.0	0.0
980	37.5	0.0	0.0
981	37.5	0.0	0.8928571428571428
982	43.75	0.0	0.8928571428571428
983	37.5	0.0	0.8928571428571428
984	31.25	0.0	0.8928571428571428
985	31.25	0.0	0.8928571428571428
986	31.25	0.0	0.0
987	43.75	0.0	0.0
988	43.75	0.0	0.0
989	43.75	0.0	0.0
990	43.75	0.0	0.0
991	37.5	0.0	0.0
992	37.5	0.0	0.0
993	37.5	0.0	0.0
994	37.5	0.0	0.0
995	31.25	0.0	0.0
996	31.25	0.0	0.0
997	31.25	0.0	0.0
998	31.25	0.0	0.0
999	31.25	0.0	0.0
1000	25.0	0.0	0.0
1001	25.0	1.5625	0.0
1002	25.0	1.5625	0.0
1003	31.25	1.5625	0.0
1004	31.25	0.0	0.0
1005	31.25	0.0	0.0
1006	31.25	0.0	0.0
1007	31.25	1.5625	0.0
1008	31.25	1.5625	0.0
1009	31.25	1.5625	0.8928571428571428
1010	31.25	1.5625	0.8928571428571428
1011	31.25	1.5625	0.8928571428571428
1012	31.25	1.5625	0.8928571428571428
1013	31.25	1.5625	0.8928571428571428
1014	31.25	0.0	0.8928571428571428
1015	31.25	0.0	0.8928571428571428
1016	31.25	0.0	0.8928571428571428
1017	31.25	0.0	0.8928571428571428
1018	25.0	0.0	0.0
1019	31.25	0.0	0.0
1020	31.25	0.0	0.8928571428571428
1021	25.0	0.0	0.0
1022	25.0	0.0	0.0
1023	25.0	0.0	0.0
1024	25.0	0.0	0.0
1025	25.0	0.0	0.0
1026	25.0	0.0	0.0
1027	31.25	0.0	0.0
1028	31.25	0.0	0.0
1029	31.25	0.0	0.0
1030	31.25	0.0	0.0
1031	31.25	1.5625	0.0
1032	37.5	0.0	0.0
1033	37.5	0.0	0.0
1034	31.25	0.0	0.0
1035	31.25	0.0	0.0
1036	31.25	0.0	0.0
1037	25.0	0.0	0.0
1038	25.0	0.0	0.0
1039	25.0	0.0	0.0
1040	18.75	0.0	0.0
1041	25.0	0.0	0.0
1042	25.0	0.0	0.0
1043	25.0	0.0	0.0
1044	18.75	0.0	0.0
1045	25.0	1.5625	0.0
1046	18.75	0.0	0.0
1047	25.0	0.0	0.0
1048	25.0	0.0	0.0
1049	31.25	0.0	0.0
1050	18.75	0.0	0.0
1051	18.75	1.5625	0.0
1052	31.25	1.5625	0.0
1053	37.5	1.5625	0.0
1054	37.5	1.5625	0.8928571428571428
1055	37.5	1.5625	0.8928571428571428
1056	37.5	0.0	0.8928571428571428
1057	37.5	0.0	0.8928571428571428
1058	37.5	0.0	0.0
1059	37.5	0.0	0.0
1060	37.5	0.0	0.0
1061	37.5	0.0	0.0
1062	37.5	0.0	0.0
1063	25.0	0.0	0.0
1064	25.0	0.0	0.0
1065	18.75	0.0	0.0
1066	25.0	1.5625	0.0
1067	25.0	1.5625	0.0
1068	31.25	1.5625	0.0
1069	31.25	1.5625	0.0
1070	31.25	0.0	0.0
1071	31.25	0.0	0.0
1072	31.25	1.5625	0.0
1073	31.25	0.0	0.8928571428571428
1074	31.25	3.125	0.8928571428571428
1075	37.5	3.125	0.8928571428571428
1076	37.5	3.125	0.8928571428571428
1077	37.5	1.5625	0.0
1078	31.25	1.5625	0.8928571428571428
1079	31.25	1.5625	0.8928571428571428
1080	31.25	0.0	0.8928571428571428
1081	31.25	0.0	0.8928571428571428
1082	31.25	1.5625	0.8928571428571428
1083	31.25	0.0	0.8928571428571428
1084	31.25	0.0	0.0
1085	25.0	0.0	0.0
1086	25.0	0.0	0.0
1087	31.25	0.0	0.0
1088	31.25	0.0	0.0
1089	31.25	0.0	0.0
1090	37.5	0.0	0.0
1091	37.5	0.0	0.0
1092	37.5	0.0	0.0
1093	37.5	0.0	0.0
1094	37.5	0.0	0.0
1095	37.5	1.5625	0.0
1096	31.25	1.5625	0.0
1097	31.25	1.5625	0.0
1098	31.25	0.0	0.0
1099	31.25	3.125	0.0
1100	31.25	3.125	0.0
1101	25.0	3.125	0.0
1102	25.0	1.5625	0.0
1103	25.0	1.5625	0.0
1104	25.0	1.5625	0.0
1105	25.0	1.5625	0.0
1106	25.0	0.0	0.0
1107	25.0	0.0	0.0
1108	25.0	0.0	0.0
1109	25.0	0.0	0.0
1110	31.25	0.0	0.0
1111	31.25	0.0	0.0
1112	37.5	1.5625	0.0
1113	37.5	0.0	0.0
1114	37.5	0.0	0.0
1115	37.5	0.0	0.0
1116	31.25	0.0	0.0
1117	31.25	0.0	0.0
1118	31.25	0.0	0.0
1119	31.25	1.5625	0.0
1120	25.0	0.0	0.0
1121	25.0	0.0	0.0
1122	25.0	1.5625	0.0
1123	25.0	1.5625	0.0
1124	31.25	1.5625	0.0
1125	31.25	1.5625	0.0
1126	31.25	0.0	0.8928571428571428
1127	31.25	0.0	0.8928571428571428
1128	25.0	0.0	0.8928571428571428
1129	25.0	0.0	0.8928571428571428
1130	31.25	0.0	0.8928571428571428
1131	31.25	0.0	0.8928571428571428
1132	31.25	0.0	0.0
1133	31.25	0.0	0.0
1134	31.25	0.0	0.0
1135	31.25	0.0	0.0
1136	31.25	0.0	0.0
1137	31.25	0.0	0.0
1138	31.25	0.0	0.0
1139	31.25	0.0	0.0
1140	31.25	0.0	0.0
1141	37.5	1.5625	0.0
1142	37.5	1.5625	0.0
1143	31.25	1.5625	0.0
1144	31.25	1.5625	0.0
1145	37.5	1.5625	0.0
1146	37.5	0.0	0.0
1147	37.5	0.0	0.0
1148	43.75	0.0	0.0
1149	43.75	0.0	0.0
1150	43.75	0.0	0.0
1151	37.5	0.0	0.8928571428571428
1152	37.5	3.125	0.8928571428571428
1153	37.5	1.5625	0.0
1154	37.5	1.5625	0.0
1155	31.25	0.0	0.0
1156	31.25	0.0	0.0
1157	31.25	0.0	0.0
1158	31.25	0.0	0.0
1159	31.25	0.0	0.0
1160	31.25	0.0	0.0
1161	31.25	0.0	0.8928571428571428
1162	31.25	0.0	0.0
1163	31.25	0.0	0.0
1164	37.5	0.0	0.0
1165	31.25	1.5625	0.0
1166	31.25	0.0	0.0
1167	31.25	0.0	0.0
1168	31.25	0.0	0.0
1169	31.25	0.0	0.0
1170	37.5	0.0	0.0
1171	43.75	0.0	0.0
1172	43.75	0.0	0.0
1173	31.25	0.0	0.0
1174	31.25	0.0	0.0
1175	31.25	0.0	0.0
1176	31.25	0.0	0.0
1177	31.25	0.0	0.0
1178	31.25	0.0	0.0
1179	31.25	0.0	0.0
1180	31.25	0.0	0.0
1181	37.5	0.0	0.0
1182	31.25	0.0	0.0
1183	31.25	0.0	0.0
1184	31.25	0.0	0.0
1185	31.25	0.0	0.0
1186	31.25	0.0	0.0
1187	31.25	0.0	0.0
1188	37.5	0.0	0.0
1189	37.5	0.0	0.0
1190	37.5	0.0	0.0
1191	37.5	0.0	0.0
1192	37.5	0.0	0.0
1193	37.5	0.0	0.0
1194	37.5	0.0	0.0
1195	31.25	0.0	0.0
1196	31.25	0.0	0.0
1197	37.5	0.0	0.0
1198	31.25	0.0	0.0
1199	31.25	0.0	0.0
1200	31.25	0.0	0.0
1201	31.25	0.0	0.0
1202	25.0	0.0	0.0
1203	18.75	0.0	0.0
1204	18.75	0.0	0.0
1205	18.75	0.0	0.0
1206	25.0	1.5625	0.0
1207	31.25	1.5625	0.0
1208	31.25	1.5625	0.0
1209	31.25	0.0	0.0
1210	31.25	0.0	0.0
1211	31.25	0.0	0.0
1212	37.5	0.0	0.0
1213	37.5	0.0	0.0
1214	37.5	0.0	0.0
1215	37.5	0.0	0.0
1216	37.5	1.5625	0.0
1217	37.5	0.0	0.0
1218	31.25	1.5625	0.0
1219	31.25	1.5625	0.0
1220	25.0	3.125	0.0
1221	18.75	3.125	0.0
1222	18.75	1.5625	0.0
1223	18.75	1.5625	0.0
1224	25.0	1.5625	0.0
1225	25.0	3.125	0.0
1226	25.0	3.125	0.0
1227	25.0	1.5625	0.0
1228	25.0	1.5625	0.0
1229	25.0	0.0	0.0
1230	25.0	0.0	0.0
1231	25.0	0.0	0.0
1232	25.0	0.0	0.0
1233	25.0	0.0	0.8928571428571428
1234	25.0	1.5625	0.8928571428571428
1235	25.0	1.5625	0.0
1236	25.0	0.0	0.0
1237	25.0	1.5625	0.0
1238	25.0	1.5625	0.0
1239	25.0	1.5625	0.0
1240	25.0	1.5625	0.0
1241	18.75	1.5625	0.0
1242	18.75	1.5625	0.0
1243	18.75	1.5625	0.0
1244	18.75	1.5625	0.0
1245	18.75	1.5625	0.0
1246	18.75	1.5625	0.0
1247	18.75	1.5625	0.0
1248	18.75	1.5625	0.8928571428571428
1249	18.75	1.5625	0.8928571428571428
1250	18.75	1.5625	0.8928571428571428
1251	18.75	1.5625	0.8928571428571428
1252	25.0	1.5625	0.0
1253	25.0	0.0	0.0
1254	25.0	0.0	0.0
1255	25.0	0.0	0.0
1256	25.0	1.5625	0.0
1257	25.0	0.0	0.0
1258	31.25	0.0	0.0
1259	25.0	0.0	0.0
1260	25.0	0.0	0.0
1261	25.0	0.0	0.0
1262	25.0	0.0	0.0
1263	25.0	0.0	0.0
1264	25.0	0.0	0.0
1265	25.0	0.0	0.8928571428571428
1266	25.0	0.0	0.8928571428571428
1267	25.0	1.5625	0.8928571428571428
1268	25.0	3.125	0.8928571428571428
1269	18.75	4.6875	0.0
1270	18.75	3.125	0.0
1271	25.0	0.0	0.0
1272	25.0	0.0	0.0
1273	25.0	0.0	0.0
1274	25.0	0.0	0.0
1275	25.0	0.0	0.0
1276	25.0	1.5625	0.8928571428571428
1277	25.0	1.5625	0.8928571428571428
1278	31.25	0.0	0.0
1279	31.25	0.0	0.0
1280	31.25	0.0	0.0
1281	31.25	0.0	0.0
1282	31.25	0.0	0.0
1283	31.25	0.0	0.0
1284	18.75	0.0	0.0
1285	18.75	0.0	0.0
1286	18.75	0.0	0.0
1287	18.75	0.0	0.0
1288	31.25	0.0	0.0
1289	18.75	0.0	0.0
1290	18.75	0.0	0.0
1291	12.5	0.0	0.0
1292	12.5	0.0	0.0
1293	18.75	0.0	0.0
1294	25.0	0.0	0.0
1295	25.0	0.0	0.0
1296	25.0	0.0	0.0
1297	31.25	0.0	0.8928571428571428
1298	31.25	0.0	0.8928571428571428
1299	25.0	0.0	0.8928571428571428
1300	25.0	0.0	0.8928571428571428
1301	25.0	0.0	0.0
1302	25.0	0.0	0.0
1303	18.75	0.0	0.8928571428571428
1304	18.75	0.0	0.8928571428571428
1305	31.25	0.0	0.8928571428571428
1306	37.5	0.0	0.8928571428571428
1307	37.5	0.0	0.8928571428571428
1308	43.75	0.0	0.8928571428571428
1309	31.25	0.0	0.8928571428571428
1310	31.25	0.0	0.8928571428571428
1311	31.25	0.0	0.8928571428571428
1312	37.5	0.0	0.0
1313	43.75	0.0	0.0
1314	43.75	0.0	0.0
1315	37.5	0.0	0.0
1316	37.5	0.0	0.0
1317	37.5	0.0	0.0
1318	37.5	0.0	0.0
1319	31.25	0.0	0.0
1320	37.5	0.0	0.0
1321	37.5	0.0	0.0
1322	31.25	0.0	0.0
1323	25.0	0.0	0.0
1324	25.0	0.0	0.0
1325	25.0	0.0	0.0
1326	25.0	0.0	0.0
1327	25.0	0.0	0.0
1328	25.0	0.0	0.8928571428571428
1329	25.0	0.0	0.0
1330	25.0	0.0	0.0
1331	25.0	3.125	0.8928571428571428
1332	25.0	3.125	0.0
1333	25.0	1.5625	0.0
1334	25.0	0.0	0.0
1335	25.0	0.0	0.0
1336	25.0	0.0	0.0
1337	25.0	0.0	0.0
1338	25.0	0.0	0.0
1339	25.0	1.5625	0.0
1340	25.0	1.5625	0.0
1341	25.0	1.5625	0.0
1342	25.0	0.0	0.0
1343	25.0	0.0	0.0
1344	25.0	0.0	0.0
1345	25.0	0.0	0.0
1346	25.0	0.0	0.8928571428571428
1347	25.0	0.0	0.8928571428571428
1348	25.0	0.0	0.0
1349	25.0	0.0	0.0
1350	25.0	0.0	0.0
1351	25.0	0.0	0.0
1352	25.0	0.0	0.0
1353	25.0	0.0	0.0
1354	25.0	0.0	0.0
1355	25.0	0.0	0.0
1356	25.0	0.0	0.0
1357	25.0	0.0	0.0
1358	25.0	0.0	0.0
1359	25.0	0.0	0.0
1360	25.0	0.0	0.8928571428571428
1361	25.0	1.5625	0.8928571428571428
1362	25.0	1.5625	0.8928571428571428
1363	25.0	0.0	1.7857142857142856
1364	25.0	0.0	0.0
1365	25.0	0.0	0.0
1366	25.0	0.0	0.0
1367	25.0	0.0	0.0
1368	25.0	0.0	0.0
1369	25.0	0.0	0.0
1370	25.0	0.0	0.0
1371	25.0	0.0	0.0
1372	25.0	0.0	0.0
1373	25.0	0.0	0.0
1374	18.75	0.0	0.0
1375	18.75	0.0	0.0
1376	18.75	0.0	0.0
1377	25.0	0.0	0.0
1378	25.0	0.0	0.0
1379	25.0	0.0	0.0
1380	25.0	0.0	0.0
1381	25.0	0.0	0.0
1382	25.0	0.0	0.0
1383	25.0	0.0	0.0
1384	25.0	1.5625	0.0
1385	25.0	1.5625	0.0
1386	31.25	0.0	0.0
1387	31.25	0.0	0.0
1388	31.25	0.0	0.0
1389	31.25	0.0	0.0
1390	31.25	0.0	0.0
1391	31.25	1.5625	0.0
1392	37.5	0.0	0.0
1393	37.5	0.0	0.0
1394	37.5	0.0	0.0
1395	37.5	0.0	0.0
1396	43.75	0.0	0.0
1397	43.75	0.0	0.0
1398	43.75	0.0	0.0
1399	43.75	0.0	0.0
1400	43.75	0.0	0.0
1401	31.25	0.0	0.0
1402	31.25	0.0	0.0
1403	31.25	0.0	0.0
1404	31.25	0.0	0.0
1405	31.25	0.0	0.0
1406	31.25	0.0	0.0
1407	31.25	0.0	0.0
1408	31.25	0.0	0.0
1409	31.25	0.0	0.0
1410	31.25	0.0	0.8928571428571428
1411	31.25	0.0	0.8928571428571428
1412	31.25	0.0	0.8928571428571428
1413	31.25	1.5625	0.8928571428571428
1414	31.25	0.0	0.0
1415	31.25	0.0	0.0
1416	31.25	0.0	0.0
1417	31.25	0.0	0.0
1418	31.25	0.0	0.0
1419	31.25	0.0	0.0
1420	25.0	1.5625	0.0
1421	31.25	1.5625	0.0
1422	31.25	1.5625	0.0
1423	31.25	1.5625	0.0
1424	37.5	1.5625	0.0
1425	37.5	0.0	0.0
1426	31.25	0.0	0.0
1427	31.25	0.0	0.8928571428571428
1428	31.25	0.0	0.8928571428571428
1429	31.25	0.0	0.8928571428571428
1430	31.25	1.5625	0.8928571428571428
1431	31.25	1.5625	0.8928571428571428
1432	25.0	1.5625	0.0
1433	25.0	1.5625	0.8928571428571428
1434	25.0	3.125	0.8928571428571428
1435	25.0	0.0	0.8928571428571428
1436	18.75	0.0	0.8928571428571428
1437	25.0	0.0	0.8928571428571428
1438	25.0	0.0	0.0
1439	31.25	0.0	0.0
1440	18.75	0.0	0.0
1441	18.75	0.0	0.0
1442	18.75	0.0	0.0
1443	18.75	0.0	0.0
1444	18.75	0.0	0.0
1445	18.75	1.5625	0.0
1446	25.0	1.5625	0.0
1447	18.75	3.125	0.0
1448	18.75	3.125	0.0
1449	12.5	1.5625	0.0
1450	12.5	0.0	0.0
1451	12.5	0.0	0.0
1452	18.75	0.0	0.0
1453	25.0	0.0	0.0
1454	25.0	0.0	0.0
1455	31.25	0.0	0.0
1456	31.25	0.0	0.0
1457	31.25	0.0	0.0
1458	31.25	0.0	0.0
1459	37.5	0.0	0.0
1460	37.5	0.0	0.0
1461	25.0	0.0	0.0
1462	25.0	1.5625	0.0
1463	25.0	1.5625	0.0
1464	25.0	1.5625	0.0
1465	25.0	3.125	0.8928571428571428
1466	25.0	1.5625	0.0
1467	25.0	1.5625	0.0
1468	31.25	0.0	0.0
1469	25.0	0.0	0.0
1470	25.0	0.0	0.0
1471	25.0	0.0	0.0
1472	25.0	0.0	0.0
1473	25.0	0.0	0.0
1474	31.25	0.0	0.8928571428571428
1475	37.5	0.0	0.8928571428571428
1476	37.5	0.0	0.0
1477	37.5	0.0	0.0
1478	31.25	0.0	0.0
1479	31.25	0.0	0.0
1480	31.25	0.0	0.0
1481	37.5	0.0	0.0
1482	37.5	0.0	0.0
1483	37.5	0.0	0.0
1484	25.0	0.0	0.0
1485	18.75	0.0	0.0
1486	18.75	0.0	0.0
1487	18.75	0.0	0.0
1488	25.0	0.0	0.0
1489	25.0	0.0	0.0
1490	18.75	0.0	0.0
1491	18.75	0.0	0.0
1492	18.75	0.0	0.0
1493	18.75	1.5625	0.0
1494	25.0	1.5625	0.0
1495	25.0	1.5625	0.0
1496	18.75	1.5625	0.0
1497	18.75	1.5625	0.0
1498	25.0	0.0	0.0
1499	18.75	0.0	0.0
1500	6.25	0.0	0.0
1501	0.0	0.0	0.0
1502	0.0	1.5625	0.0
1503	0.0	1.5625	0.0
1504	0.0	1.5625	0.0
1505	6.25	4.6875	0.8928571428571428
1506	12.5	6.25	0.8928571428571428
1507	18.75	4.6875	0.8928571428571428
1508	18.75	4.6875	0.0
1509	18.75	4.6875	0.0
1510	18.75	4.6875	0.0
1511	18.75	4.6875	0.0
1512	18.75	4.6875	0.0
1513	6.25	1.5625	0.0
1514	6.25	1.5625	0.0
1515	12.5	0.0	0.0
1516	6.25	0.0	0.0
1517	0.0	0.0	0.0
1518	6.25	0.0	0.0
1519	6.25	1.5625	0.0
1520	6.25	1.5625	0.0
1521	12.5	1.5625	0.0
1522	12.5	1.5625	0.0
1523	12.5	1.5625	0.0
1524	12.5	3.125	0.0
1525	6.25	0.0	0.0
1526	6.25	0.0	0.0
1527	12.5	1.5625	0.0
1528	12.5	3.125	0.0
1529	12.5	3.125	0.0
1530	6.25	3.125	0.0
1531	0.0	3.125	0.0
1532	6.25	3.125	0.0
1533	12.5	1.5625	0.0
1534	12.5	1.5625	0.0
1535	0.0	1.5625	0.0
1536	0.0	1.5625	0.0
1537	0.0	1.5625	0.0
1538	0.0	0.0	0.0
1539	0.0	3.125	0.0
1540	6.25	1.5625	0.0
1541	6.25	1.5625	0.0
1542	6.25	3.125	0.0
1543	6.25	1.5625	0.8928571428571428
1544	6.25	1.5625	0.8928571428571428
1545	0.0	1.5625	0.8928571428571428
1546	0.0	1.5625	0.8928571428571428
1547	0.0	0.0	0.0
1548	0.0	0.0	0.0
1549	0.0	0.0	0.0
1550	0.0	1.5625	0.0
1551	0.0	1.5625	0.0
1552	6.25	1.5625	0.0
1553	6.25	1.5625	0.0
1554	6.25	1.5625	0.0
1555	6.25	1.5625	0.0
1556	6.25	1.5625	0.0
1557	6.25	1.5625	0.0
1558	6.25	1.5625	0.0
1559	6.25	1.5625	0.0
1560	6.25	1.5625	0.0
1561	0.0	3.125	0.0
1562	0.0	3.125	0.0
1563	6.25	3.125	0.0
1564	0.0	3.125	0.0
1565	0.0	3.125	0.0
1566	0.0	1.5625	0.0
1567	6.25	1.5625	0.0
1568	0.0	1.5625	0.0
1569	0.0	1.5625	0.0
1570	0.0	1.5625	0.0
1571	0.0	1.5625	0.0
1572	0.0	1.5625	0.0
1573	0.0	1.5625	0.8928571428571428
1574	6.25	1.5625	0.0
1575	12.5	1.5625	0.0
1576	12.5	1.5625	0.0
1577	12.5	3.125	0.0
1578	6.25	3.125	0.0
1579	0.0	4.6875	0.0
1580	0.0	4.6875	0.0
1581	0.0	1.5625	0.0
1582	0.0	1.5625	0.0
1583	0.0	1.5625	0.0
1584	0.0	1.5625	0.0
1585	0.0	1.5625	0.8928571428571428
1586	0.0	3.125	0.8928571428571428
1587	0.0	3.125	0.0
1588	0.0	3.125	0.0
1589	0.0	3.125	0.0
1590	6.25	1.5625	0.0
1591	6.25	1.5625	0.0
1592	0.0	1.5625	0.0
1593	0.0	1.5625	0.0
1594	0.0	1.5625	0.0
1595	6.25	1.5625	0.0
1596	18.75	3.125	0.0
1597	6.25	6.25	0.0
1598	6.25	6.25	0.0
1599	0.0	6.25	0.0
1600	0.0	7.8125	0.0
1601	6.25	7.8125	0.0
1602	0.0	6.25	0.0
1603	0.0	6.25	0.0
1604	0.0	1.5625	0.0
1605	0.0	3.125	0.0
1606	0.0	3.125	0.0
1607	0.0	3.125	0.0
1608	6.25	3.125	0.0
1609	6.25	3.125	0.0
1610	0.0	1.5625	0.0
1611	0.0	1.5625	0.0
1612	0.0	1.5625	0.0
1613	0.0	1.5625	0.0
1614	0.0	1.5625	0.0
1615	0.0	1.5625	0.0
1616	0.0	1.5625	0.0
1617	0.0	1.5625	0.0
1618	0.0	1.5625	0.0
1619	0.0	1.5625	0.0
1620	12.5	1.5625	0.0
1621	12.5	1.5625	0.0
1622	12.5	3.125	0.0
1623	12.5	3.125	0.0
1624	12.5	4.6875	0.0
1625	12.5	4.6875	0.0
1626	12.5	4.6875	0.0
1627	12.5	4.6875	0.0
1628	6.25	4.6875	0.0
1629	12.5	3.125	0.0
1630	12.5	3.125	0.0
1631	12.5	1.5625	0.0
1632	0.0	1.5625	0.0
1633	0.0	1.5625	0.0
1634	6.25	1.5625	0.0
1635	12.5	1.5625	0.0
1636	12.5	1.5625	0.0
1637	12.5	1.5625	0.0
1638	18.75	3.125	0.0
1639	18.75	3.125	0.0
1640	0.0	3.125	0.0
1641	6.25	4.6875	0.0
1642	0.0	3.125	0.0
1643	0.0	4.6875	0.0
1644	0.0	3.125	0.0
1645	0.0	3.125	0.0
1646	6.25	4.6875	0.0
1647	6.25	4.6875	0.0
1648	6.25	3.125	0.0
1649	6.25	3.125	0.0
1650	6.25	3.125	0.0
1651	6.25	0.0	0.0
1652	6.25	0.0	0.0
1653	6.25	1.5625	0.0
1654	6.25	3.125	0.0
1655	6.25	3.125	0.0
1656	6.25	0.0	0.0
1657	6.25	0.0	0.0
1658	6.25	0.0	0.0
1659	6.25	0.0	0.0
1660	6.25	0.0	0.0
1661	12.5	0.0	0.0
1662	12.5	0.0	0.0
1663	12.5	1.5625	0.0
1664	12.5	1.5625	0.8928571428571428
1665	12.5	1.5625	0.8928571428571428
1666	18.75	1.5625	0.0
1667	6.25	4.6875	0.0
1668	6.25	4.6875	0.0
1669	6.25	4.6875	0.0
1670	6.25	4.6875	0.0
1671	6.25	3.125	0.0
1672	6.25	4.6875	0.0
1673	12.5	1.5625	0.0
1674	18.75	1.5625	0.0
1675	18.75	1.5625	0.0
1676	6.25	1.5625	0.0
1677	6.25	1.5625	0.0
1678	6.25	1.5625	0.0
1679	6.25	1.5625	0.0
1680	6.25	3.125	0.0
1681	6.25	1.5625	0.0
1682	6.25	1.5625	0.0
1683	6.25	1.5625	0.0
1684	6.25	1.5625	0.8928571428571428
1685	6.25	1.5625	0.8928571428571428
1686	6.25	0.0	0.0
1687	6.25	1.5625	0.0
1688	12.5	1.5625	0.0
1689	18.75	1.5625	0.0
1690	18.75	0.0	0.0
1691	18.75	0.0	0.0
1692	18.75	0.0	0.0
1693	18.75	0.0	0.8928571428571428
1694	18.75	0.0	0.0
1695	18.75	1.5625	0.0
1696	18.75	4.6875	0.0
1697	18.75	3.125	0.0
1698	18.75	3.125	0.0
1699	18.75	4.6875	0.0
1700	18.75	4.6875	0.0
1701	18.75	4.6875	0.0
1702	25.0	4.6875	0.0
1703	25.0	1.5625	0.0
1704	25.0	0.0	0.0
1705	25.0	0.0	0.0
1706	25.0	0.0	0.0
1707	25.0	0.0	0.0
1708	25.0	1.5625	0.0
1709	25.0	1.5625	0.8928571428571428
1710	18.75	1.5625	0.0
1711	18.75	1.5625	0.0
1712	18.75	1.5625	0.0
1713	12.5	1.5625	0.0
1714	6.25	0.0	0.0
1715	12.5	0.0	0.0
1716	12.5	0.0	0.0
1717	12.5	0.0	0.0
1718	12.5	0.0	0.0
1719	12.5	0.0	0.0
1720	6.25	3.125	0.8928571428571428
1721	6.25	3.125	0.0
1722	6.25	4.6875	0.0
1723	6.25	4.6875	0.0
1724	12.5	4.6875	0.0
1725	12.5	4.6875	0.0
1726	6.25	4.6875	0.0
1727	6.25	3.125	0.0
1728	6.25	1.5625	0.0
1729	6.25	1.5625	0.0
1730	6.25	3.125	0.0
1731	6.25	0.0	0.0
1732	12.5	0.0	0.0
1733	12.5	1.5625	0.0
1734	12.5	1.5625	0.0
1735	12.5	1.5625	0.0
1736	12.5	1.5625	0.0
1737	6.25	1.5625	0.0
1738	6.25	3.125	0.0
1739	12.5	3.125	0.0
1740	12.5	4.6875	0.0
1741	18.75	3.125	0.0
1742	12.5	3.125	0.0
1743	12.5	3.125	0.0
1744	12.5	3.125	0.0
1745	6.25	1.5625	0.8928571428571428
1746	6.25	1.5625	0.0
1747	12.5	0.0	0.0
1748	12.5	0.0	0.0
1749	12.5	1.5625	0.0
1750	12.5	3.125	0.0
1751	12.5	1.5625	0.0
1752	12.5	0.0	0.0
1753	12.5	1.5625	0.0
1754	12.5	1.5625	0.0
1755	12.5	3.125	0.0
1756	12.5	1.5625	0.0
1757	18.75	0.0	0.0
1758	18.75	1.5625	0.0
1759	18.75	1.5625	0.0
1760	25.0	1.5625	0.0
1761	18.75	3.125	0.0
1762	18.75	3.125	0.0
1763	12.5	3.125	0.0
1764	12.5	3.125	0.0
1765	12.5	3.125	0.8928571428571428
1766	12.5	3.125	0.8928571428571428
1767	12.5	3.125	0.8928571428571428
1768	6.25	3.125	0.8928571428571428
1769	6.25	3.125	0.8928571428571428
1770	6.25	3.125	0.8928571428571428
1771	6.25	1.5625	0.8928571428571428
1772	6.25	0.0	0.8928571428571428
1773	12.5	0.0	0.8928571428571428
1774	6.25	1.5625	0.8928571428571428
1775	6.25	1.5625	0.0
1776	6.25	1.5625	0.0
1777	6.25	4.6875	0.0
1778	6.25	1.5625	0.0
1779	6.25	1.5625	0.0
1780	6.25	1.5625	0.0
1781	6.25	1.5625	1.7857142857142856
1782	12.5	3.125	1.7857142857142856
1783	12.5	4.6875	0.8928571428571428
1784	12.5	4.6875	0.8928571428571428
1785	12.5	4.6875	0.8928571428571428
1786	12.5	4.6875	0.0
1787	12.5	4.6875	0.8928571428571428
1788	12.5	1.5625	0.0
1789	12.5	1.5625	0.0
1790	12.5	1.5625	0.8928571428571428
1791	12.5	1.5625	0.0
1792	12.5	1.5625	0.0
1793	12.5	1.5625	0.0
1794	12.5	3.125	0.0
1795	12.5	3.125	0.0
1796	12.5	3.125	0.0
1797	12.5	3.125	0.0
1798	12.5	3.125	0.0
1799	12.5	3.125	0.0
1800	12.5	1.5625	0.0
1801	12.5	1.5625	0.8928571428571428
1802	12.5	4.6875	0.8928571428571428
1803	12.5	4.6875	0.8928571428571428
1804	12.5	4.6875	0.0
1805	12.5	6.25	0.0
1806	12.5	4.6875	0.0
1807	12.5	4.6875	0.0
1808	18.75	4.6875	0.0
1809	18.75	3.125	0.0
1810	18.75	4.6875	0.0
1811	18.75	4.6875	0.0
1812	18.75	4.6875	0.0
1813	18.75	3.125	0.0
1814	18.75	3.125	0.0
1815	12.5	3.125	0.0
1816	12.5	3.125	0.0
1817	12.5	3.125	0.0
1818	12.5	3.125	0.0
1819	18.75	3.125	0.0
1820	18.75	3.125	0.0
1821	12.5	3.125	0.0
1822	12.5	3.125	0.0
1823	18.75	3.125	0.0
1824	18.75	4.6875	0.0
1825	18.75	3.125	0.0
1826	18.75	3.125	0.0
1827	12.5	4.6875	0.0
1828	12.5	4.6875	0.0
1829	12.5	4.6875	0.0
1830	12.5	1.5625	0.0
1831	6.25	1.5625	0.0
1832	12.5	1.5625	0.0
1833	12.5	1.5625	0.0
1834	12.5	1.5625	0.0
1835	12.5	0.0	0.0
1836	6.25	0.0	0.0
1837	6.25	0.0	0.0
1838	6.25	3.125	0.0
1839	6.25	3.125	0.0
1840	12.5	3.125	0.0
1841	12.5	3.125	0.0
1842	18.75	4.6875	0.0
1843	12.5	6.25	0.0
1844	12.5	4.6875	0.0
1845	12.5	4.6875	0.0
1846	12.5	3.125	0.0
1847	12.5	4.6875	0.0
1848	12.5	3.125	0.0
1849	12.5	3.125	0.8928571428571428
1850	18.75	4.6875	0.0
1851	18.75	3.125	0.0
1852	18.75	3.125	0.0
1853	18.75	3.125	0.8928571428571428
1854	18.75	4.6875	0.8928571428571428
1855	12.5	4.6875	0.0
1856	12.5	4.6875	0.0
1857	25.0	6.25	0.0
1858	25.0	7.8125	0.0
1859	12.5	7.8125	0.0
1860	18.75	7.8125	0.0
1861	18.75	7.8125	0.0
1862	18.75	7.8125	0.0
1863	12.5	6.25	0.0
1864	12.5	7.8125	0.0
1865	12.5	6.25	0.0
1866	12.5	7.8125	0.0
1867	12.5	7.8125	0.0
1868	12.5	4.6875	0.0
1869	12.5	4.6875	0.0
1870	12.5	4.6875	0.0
1871	12.5	3.125	0.0
1872	12.5	3.125	0.0
1873	12.5	3.125	0.0
1874	12.5	6.25	0.0
1875	12.5	7.8125	0.0
1876	12.5	7.8125	0.0
1877	12.5	4.6875	0.0
1878	12.5	6.25	0.0
1879	18.75	6.25	0.0
1880	18.75	6.25	0.0
1881	18.75	6.25	0.0
1882	25.0	6.25	0.0
1883	25.0	4.6875	0.0
1884	25.0	4.6875	0.0
1885	18.75	4.6875	0.0
1886	18.75	4.6875	0.0
1887	12.5	3.125	0.0
1888	12.5	1.5625	0.0
1889	12.5	1.5625	0.0
1890	12.5	1.5625	0.0
1891	12.5	1.5625	0.0
1892	12.5	4.6875	0.0
1893	12.5	4.6875	0.0
1894	12.5	4.6875	0.0
1895	12.5	4.6875	0.0
1896	18.75	4.6875	0.0
1897	18.75	4.6875	0.0
1898	18.75	3.125	0.0
1899	18.75	3.125	0.0
1900	18.75	1.5625	0.0
1901	18.75	1.5625	0.0
1902	18.75	3.125	0.0
1903	18.75	3.125	0.0
1904	18.75	3.125	0.0
1905	12.5	3.125	0.0
1906	12.5	3.125	0.0
1907	12.5	3.125	0.8928571428571428
1908	18.75	3.125	0.8928571428571428
1909	18.75	3.125	0.8928571428571428
1910	18.75	6.25	0.8928571428571428
1911	18.75	7.8125	0.8928571428571428
1912	18.75	6.25	0.8928571428571428
1913	18.75	6.25	0.0
1914	18.75	4.6875	0.0
1915	12.5	6.25	0.0
1916	18.75	4.6875	0.0
1917	12.5	6.25	0.0
1918	12.5	4.6875	0.0
1919	6.25	4.6875	0.0
1920	6.25	4.6875	0.0
1921	6.25	4.6875	0.0
1922	6.25	4.6875	0.0
1923	12.5	4.6875	0.0
1924	12.5	4.6875	0.0
1925	12.5	4.6875	0.0
1926	12.5	4.6875	0.0
1927	12.5	4.6875	0.0
1928	12.5	3.125	0.0
1929	12.5	3.125	0.0
1930	18.75	3.125	0.0
1931	18.75	6.25	0.0
1932	18.75	6.25	0.0
1933	18.75	6.25	0.0
1934	18.75	1.5625	0.0
1935	18.75	3.125	0.0
1936	18.75	4.6875	0.0
1937	25.0	4.6875	0.8928571428571428
1938	25.0	4.6875	0.8928571428571428
1939	18.75	4.6875	0.0
1940	18.75	1.5625	0.0
1941	18.75	4.6875	0.0
1942	18.75	4.6875	0.0
1943	12.5	3.125	0.0
1944	12.5	4.6875	0.0
1945	12.5	3.125	0.0
1946	12.5	4.6875	0.0
1947	12.5	4.6875	0.0
1948	12.5	3.125	0.0
1949	12.5	4.6875	0.0
1950	12.5	4.6875	0.0
1951	12.5	4.6875	0.0
1952	12.5	4.6875	0.0
1953	12.5	6.25	0.0
1954	6.25	3.125	0.0
1955	6.25	1.5625	0.0
1956	6.25	1.5625	0.0
1957	6.25	1.5625	0.0
1958	6.25	3.125	0.0
1959	6.25	3.125	0.0
1960	6.25	3.125	0.0
1961	6.25	4.6875	0.0
1962	12.5	4.6875	0.0
1963	18.75	4.6875	0.0
1964	12.5	3.125	0.0
1965	12.5	1.5625	0.0
1966	12.5	1.5625	0.0
1967	6.25	1.5625	0.0
1968	12.5	1.5625	0.0
1969	12.5	1.5625	0.0
1970	18.75	3.125	0.0
1971	18.75	3.125	0.0
1972	18.75	4.6875	0.0
1973	6.25	3.125	0.0
1974	6.25	3.125	0.0
1975	12.5	3.125	0.0
1976	12.5	3.125	0.0
1977	12.5	3.125	0.0
1978	12.5	1.5625	0.0
1979	12.5	3.125	0.8928571428571428
1980	0.0	3.125	0.0
1981	0.0	3.125	0.0
1982	6.25	4.6875	0.0
1983	6.25	4.6875	0.0
1984	0.0	4.6875	0.0
1985	0.0	4.6875	0.0
1986	0.0	4.6875	0.0
1987	6.25	4.6875	0.0
1988	6.25	3.125	0.0
1989	6.25	4.6875	0.0
1990	6.25	3.125	0.0
1991	0.0	1.5625	0.0
1992	0.0	1.5625	0.0
1993	6.25	1.5625	0.0
1994	0.0	1.5625	0.0
1995	0.0	4.6875	0.0
1996	0.0	4.6875	0.0
1997	0.0	3.125	0.0
1998	6.25	3.125	0.0
[truncated: 2,481 more rows]
