# Supplementary material for: Full-cycle device-scale simulations of memory materials with a tailored atomic-cluster-expansion potential
Source: Nat Commun. 2025 Sep 30;16:8688. doi: 10.1038/s41467-025-63732-4 (PMC12484596; doi:10.1038/s41467-025-63732-4)
Supplement: Supplementary file 4 — Source Data [file 41467_2025_63732_MOESM4_ESM.zip › Figure S7/Figure S7c - tetrahedral Ge/tetra_fraction_aimd_225_300K.csv]

	Ge	Sb	Te
0	22.727272727272727	0.0	0.0
1	22.727272727272727	0.0	0.0
2	22.727272727272727	0.0	0.0
3	20.454545454545457	0.0	0.0
4	18.181818181818183	0.0	0.0
5	18.181818181818183	0.0	0.0
6	18.181818181818183	0.0	0.0
7	20.454545454545457	0.0	0.0
8	20.454545454545457	0.0	0.0
9	20.454545454545457	0.0	0.0
10	20.454545454545457	0.0	0.9090909090909091
11	20.454545454545457	0.0	0.9090909090909091
12	20.454545454545457	0.0	0.9090909090909091
13	20.454545454545457	0.0	0.9090909090909091
14	22.727272727272727	0.0	0.9090909090909091
15	20.454545454545457	0.0	0.0
16	20.454545454545457	0.0	0.0
17	18.181818181818183	0.0	0.0
18	18.181818181818183	0.0	0.9090909090909091
19	18.181818181818183	0.0	0.0
20	20.454545454545457	0.0	0.0
21	22.727272727272727	0.0	0.0
22	20.454545454545457	0.0	0.0
23	20.454545454545457	0.0	0.0
24	15.909090909090908	0.0	0.0
25	20.454545454545457	0.0	0.9090909090909091
26	18.181818181818183	2.272727272727273	0.9090909090909091
27	18.181818181818183	2.272727272727273	0.9090909090909091
28	18.181818181818183	2.272727272727273	0.9090909090909091
29	18.181818181818183	0.0	0.9090909090909091
30	20.454545454545457	2.272727272727273	0.9090909090909091
31	20.454545454545457	2.272727272727273	0.9090909090909091
32	20.454545454545457	2.272727272727273	0.9090909090909091
33	18.181818181818183	0.0	0.9090909090909091
34	18.181818181818183	0.0	0.9090909090909091
35	18.181818181818183	0.0	0.9090909090909091
36	18.181818181818183	0.0	0.9090909090909091
37	22.727272727272727	0.0	0.9090909090909091
38	22.727272727272727	0.0	0.0
39	22.727272727272727	0.0	0.0
40	22.727272727272727	0.0	0.0
41	22.727272727272727	0.0	0.0
42	22.727272727272727	0.0	0.0
43	22.727272727272727	2.272727272727273	0.0
44	22.727272727272727	2.272727272727273	0.0
45	20.454545454545457	2.272727272727273	0.0
46	20.454545454545457	0.0	0.0
47	20.454545454545457	0.0	0.0
48	22.727272727272727	0.0	0.0
49	25.0	0.0	0.0
50	25.0	0.0	0.9090909090909091
51	25.0	0.0	0.9090909090909091
52	27.27272727272727	0.0	0.9090909090909091
53	27.27272727272727	0.0	0.9090909090909091
54	22.727272727272727	0.0	0.9090909090909091
55	22.727272727272727	0.0	1.8181818181818181
56	22.727272727272727	0.0	1.8181818181818181
57	25.0	0.0	1.8181818181818181
58	27.27272727272727	0.0	1.8181818181818181
59	25.0	0.0	1.8181818181818181
60	22.727272727272727	0.0	1.8181818181818181
61	22.727272727272727	0.0	1.8181818181818181
62	22.727272727272727	0.0	1.8181818181818181
63	25.0	0.0	0.9090909090909091
64	25.0	0.0	0.9090909090909091
65	22.727272727272727	0.0	1.8181818181818181
66	22.727272727272727	0.0	0.9090909090909091
67	22.727272727272727	0.0	0.9090909090909091
68	22.727272727272727	0.0	0.9090909090909091
69	22.727272727272727	0.0	0.9090909090909091
70	22.727272727272727	0.0	0.9090909090909091
71	25.0	0.0	0.9090909090909091
72	22.727272727272727	0.0	0.9090909090909091
73	22.727272727272727	2.272727272727273	0.0
74	22.727272727272727	2.272727272727273	0.0
75	22.727272727272727	0.0	0.9090909090909091
76	20.454545454545457	0.0	0.0
77	20.454545454545457	0.0	0.0
78	20.454545454545457	0.0	0.0
79	20.454545454545457	0.0	0.0
80	20.454545454545457	0.0	0.9090909090909091
81	20.454545454545457	0.0	0.9090909090909091
82	22.727272727272727	0.0	0.0
83	18.181818181818183	0.0	0.0
84	18.181818181818183	0.0	0.0
85	18.181818181818183	0.0	0.0
86	18.181818181818183	0.0	0.0
87	20.454545454545457	0.0	0.0
88	20.454545454545457	0.0	0.0
89	22.727272727272727	0.0	0.0
90	22.727272727272727	0.0	0.0
91	22.727272727272727	0.0	0.0
92	22.727272727272727	0.0	0.0
93	22.727272727272727	0.0	0.0
94	18.181818181818183	0.0	0.9090909090909091
95	18.181818181818183	0.0	0.9090909090909091
96	18.181818181818183	0.0	0.0
97	18.181818181818183	0.0	0.0
98	22.727272727272727	0.0	0.0
99	22.727272727272727	0.0	0.0
100	20.454545454545457	0.0	0.0
101	20.454545454545457	0.0	0.0
102	20.454545454545457	0.0	0.0
103	20.454545454545457	0.0	0.0
104	18.181818181818183	0.0	0.0
105	20.454545454545457	0.0	0.0
106	20.454545454545457	0.0	0.0
107	22.727272727272727	0.0	0.0
108	22.727272727272727	0.0	0.0
109	18.181818181818183	0.0	0.0
110	18.181818181818183	0.0	0.0
111	18.181818181818183	0.0	0.0
112	18.181818181818183	0.0	0.0
113	20.454545454545457	0.0	0.0
114	20.454545454545457	0.0	0.0
115	18.181818181818183	0.0	0.0
116	20.454545454545457	0.0	0.9090909090909091
117	20.454545454545457	0.0	0.9090909090909091
118	20.454545454545457	0.0	0.9090909090909091
119	20.454545454545457	0.0	0.9090909090909091
120	22.727272727272727	0.0	0.9090909090909091
121	22.727272727272727	2.272727272727273	0.0
122	22.727272727272727	2.272727272727273	0.9090909090909091
123	22.727272727272727	0.0	0.9090909090909091
124	22.727272727272727	0.0	0.9090909090909091
125	22.727272727272727	0.0	0.9090909090909091
126	20.454545454545457	0.0	0.9090909090909091
127	20.454545454545457	0.0	0.9090909090909091
128	20.454545454545457	0.0	0.0
129	20.454545454545457	0.0	0.9090909090909091
130	20.454545454545457	0.0	1.8181818181818181
131	20.454545454545457	0.0	0.0
132	20.454545454545457	0.0	0.0
133	22.727272727272727	0.0	0.0
134	22.727272727272727	0.0	0.0
135	22.727272727272727	0.0	0.0
136	25.0	0.0	0.0
137	22.727272727272727	0.0	0.0
138	22.727272727272727	0.0	0.0
139	22.727272727272727	2.272727272727273	0.0
140	22.727272727272727	2.272727272727273	0.0
141	18.181818181818183	2.272727272727273	0.0
142	18.181818181818183	2.272727272727273	0.0
143	20.454545454545457	2.272727272727273	0.0
144	18.181818181818183	2.272727272727273	0.0
145	18.181818181818183	2.272727272727273	0.0
146	20.454545454545457	2.272727272727273	0.0
147	20.454545454545457	0.0	0.9090909090909091
148	18.181818181818183	0.0	0.9090909090909091
149	18.181818181818183	0.0	0.9090909090909091
150	18.181818181818183	0.0	0.9090909090909091
151	18.181818181818183	0.0	0.0
152	18.181818181818183	0.0	0.0
153	20.454545454545457	0.0	0.0
154	20.454545454545457	0.0	0.0
155	18.181818181818183	0.0	0.0
156	18.181818181818183	0.0	0.0
157	18.181818181818183	0.0	0.0
158	20.454545454545457	0.0	0.0
159	20.454545454545457	0.0	0.0
160	22.727272727272727	0.0	0.0
161	22.727272727272727	0.0	0.0
162	22.727272727272727	0.0	0.0
163	22.727272727272727	0.0	0.0
164	22.727272727272727	0.0	0.0
165	20.454545454545457	0.0	0.0
166	20.454545454545457	0.0	0.0
167	22.727272727272727	0.0	0.0
168	22.727272727272727	0.0	0.9090909090909091
169	22.727272727272727	0.0	0.0
170	22.727272727272727	0.0	0.0
171	22.727272727272727	0.0	0.0
172	22.727272727272727	4.545454545454546	0.0
173	22.727272727272727	2.272727272727273	0.0
174	22.727272727272727	2.272727272727273	0.0
175	20.454545454545457	4.545454545454546	0.0
176	20.454545454545457	4.545454545454546	0.0
177	22.727272727272727	4.545454545454546	0.0
178	22.727272727272727	2.272727272727273	0.0
179	22.727272727272727	0.0	0.0
180	22.727272727272727	0.0	0.0
181	22.727272727272727	0.0	0.0
182	22.727272727272727	0.0	0.0
183	22.727272727272727	0.0	0.0
184	22.727272727272727	0.0	0.0
185	22.727272727272727	0.0	0.0
186	22.727272727272727	0.0	0.0
187	22.727272727272727	0.0	0.0
188	25.0	0.0	0.0
189	22.727272727272727	0.0	0.0
190	25.0	0.0	0.0
191	25.0	0.0	0.0
192	27.27272727272727	0.0	0.0
193	29.545454545454547	0.0	0.0
194	27.27272727272727	0.0	0.0
195	29.545454545454547	2.272727272727273	0.0
196	31.818181818181817	4.545454545454546	0.0
197	31.818181818181817	4.545454545454546	0.0
198	27.27272727272727	4.545454545454546	0.0
199	31.818181818181817	4.545454545454546	0.0
200	27.27272727272727	2.272727272727273	0.0
201	27.27272727272727	0.0	0.0
202	25.0	0.0	0.0
203	25.0	0.0	0.0
204	22.727272727272727	0.0	0.0
205	25.0	2.272727272727273	0.0
206	27.27272727272727	0.0	0.0
207	27.27272727272727	2.272727272727273	0.0
208	22.727272727272727	0.0	0.0
209	22.727272727272727	0.0	0.0
210	22.727272727272727	0.0	0.0
211	22.727272727272727	0.0	0.0
212	25.0	2.272727272727273	0.0
213	22.727272727272727	2.272727272727273	0.0
214	22.727272727272727	0.0	0.0
215	22.727272727272727	0.0	0.0
216	22.727272727272727	0.0	0.0
217	25.0	0.0	0.0
218	22.727272727272727	0.0	0.0
219	22.727272727272727	2.272727272727273	0.0
220	25.0	2.272727272727273	0.0
221	22.727272727272727	2.272727272727273	0.0
222	22.727272727272727	2.272727272727273	0.0
223	22.727272727272727	0.0	0.0
224	22.727272727272727	0.0	0.9090909090909091
225	22.727272727272727	0.0	0.0
226	20.454545454545457	0.0	0.0
227	20.454545454545457	0.0	0.0
228	20.454545454545457	0.0	0.9090909090909091
229	20.454545454545457	0.0	0.0
230	18.181818181818183	0.0	0.0
231	18.181818181818183	0.0	0.0
232	20.454545454545457	0.0	0.0
233	22.727272727272727	0.0	0.0
234	20.454545454545457	0.0	0.0
235	20.454545454545457	0.0	0.0
236	20.454545454545457	0.0	0.0
237	22.727272727272727	0.0	0.0
238	22.727272727272727	0.0	0.0
239	22.727272727272727	2.272727272727273	0.0
240	22.727272727272727	2.272727272727273	0.0
241	20.454545454545457	0.0	0.0
242	20.454545454545457	0.0	0.0
243	20.454545454545457	0.0	0.9090909090909091
244	20.454545454545457	0.0	0.9090909090909091
245	22.727272727272727	0.0	0.0
246	20.454545454545457	0.0	0.9090909090909091
247	20.454545454545457	2.272727272727273	0.9090909090909091
248	20.454545454545457	2.272727272727273	0.9090909090909091
249	20.454545454545457	2.272727272727273	0.9090909090909091
250	22.727272727272727	0.0	0.9090909090909091
251	20.454545454545457	2.272727272727273	0.9090909090909091
252	20.454545454545457	0.0	0.9090909090909091
253	18.181818181818183	0.0	0.9090909090909091
254	18.181818181818183	0.0	0.0
255	20.454545454545457	0.0	0.0
256	20.454545454545457	0.0	0.0
257	20.454545454545457	0.0	0.0
258	20.454545454545457	0.0	0.0
259	22.727272727272727	0.0	0.0
260	18.181818181818183	0.0	0.9090909090909091
261	18.181818181818183	0.0	0.9090909090909091
262	15.909090909090908	0.0	0.9090909090909091
263	15.909090909090908	0.0	0.9090909090909091
264	15.909090909090908	0.0	0.9090909090909091
265	20.454545454545457	0.0	0.0
266	20.454545454545457	0.0	0.0
267	22.727272727272727	0.0	0.0
268	22.727272727272727	0.0	0.0
269	22.727272727272727	0.0	0.0
270	22.727272727272727	0.0	0.0
271	20.454545454545457	0.0	0.0
272	22.727272727272727	0.0	0.0
273	20.454545454545457	0.0	0.0
274	18.181818181818183	0.0	0.0
275	20.454545454545457	0.0	0.0
276	22.727272727272727	0.0	0.0
277	22.727272727272727	0.0	0.0
278	25.0	0.0	0.0
279	20.454545454545457	0.0	0.0
280	18.181818181818183	0.0	0.0
281	18.181818181818183	0.0	0.0
282	18.181818181818183	0.0	0.0
283	18.181818181818183	0.0	0.0
284	18.181818181818183	0.0	0.0
285	18.181818181818183	2.272727272727273	0.0
286	18.181818181818183	0.0	0.0
287	18.181818181818183	0.0	0.0
288	20.454545454545457	0.0	0.0
289	20.454545454545457	0.0	0.9090909090909091
290	22.727272727272727	0.0	0.0
291	25.0	0.0	0.0
292	25.0	2.272727272727273	0.0
293	25.0	2.272727272727273	0.0
294	25.0	2.272727272727273	0.0
295	25.0	2.272727272727273	0.0
296	22.727272727272727	2.272727272727273	0.0
297	22.727272727272727	4.545454545454546	0.0
298	22.727272727272727	2.272727272727273	0.0
299	20.454545454545457	2.272727272727273	0.9090909090909091
300	20.454545454545457	2.272727272727273	0.0
301	20.454545454545457	2.272727272727273	0.0
302	22.727272727272727	4.545454545454546	0.0
303	22.727272727272727	4.545454545454546	0.0
304	22.727272727272727	4.545454545454546	0.0
305	22.727272727272727	4.545454545454546	0.0
306	22.727272727272727	0.0	0.0
307	22.727272727272727	0.0	0.0
308	22.727272727272727	0.0	0.0
309	22.727272727272727	0.0	0.0
310	22.727272727272727	0.0	0.0
311	20.454545454545457	0.0	0.0
312	25.0	2.272727272727273	0.0
313	22.727272727272727	2.272727272727273	0.0
314	22.727272727272727	0.0	0.0
315	22.727272727272727	0.0	0.9090909090909091
316	25.0	0.0	0.0
317	25.0	0.0	0.0
318	25.0	0.0	0.0
319	25.0	2.272727272727273	0.0
320	25.0	0.0	0.0
321	22.727272727272727	0.0	0.0
322	25.0	0.0	0.0
323	27.27272727272727	0.0	0.0
324	25.0	2.272727272727273	0.0
325	20.454545454545457	2.272727272727273	0.0
326	25.0	2.272727272727273	0.0
327	25.0	2.272727272727273	0.0
328	25.0	2.272727272727273	0.0
329	22.727272727272727	0.0	0.0
330	20.454545454545457	2.272727272727273	0.0
331	20.454545454545457	2.272727272727273	0.0
332	20.454545454545457	2.272727272727273	0.0
333	20.454545454545457	2.272727272727273	0.0
334	20.454545454545457	2.272727272727273	0.9090909090909091
335	20.454545454545457	0.0	0.0
336	20.454545454545457	2.272727272727273	0.0
337	20.454545454545457	2.272727272727273	0.0
338	20.454545454545457	2.272727272727273	0.9090909090909091
339	20.454545454545457	2.272727272727273	0.0
340	18.181818181818183	2.272727272727273	0.0
341	22.727272727272727	2.272727272727273	0.0
342	22.727272727272727	0.0	0.0
343	20.454545454545457	0.0	0.0
344	22.727272727272727	2.272727272727273	0.0
345	25.0	0.0	0.0
346	27.27272727272727	0.0	0.0
347	22.727272727272727	0.0	0.0
348	22.727272727272727	0.0	0.0
349	22.727272727272727	0.0	0.0
350	22.727272727272727	0.0	0.0
351	22.727272727272727	0.0	0.0
352	20.454545454545457	0.0	0.0
353	22.727272727272727	0.0	0.0
354	22.727272727272727	0.0	0.0
355	22.727272727272727	0.0	0.0
356	20.454545454545457	0.0	0.0
357	20.454545454545457	0.0	0.0
358	22.727272727272727	2.272727272727273	0.0
359	20.454545454545457	2.272727272727273	0.0
360	22.727272727272727	0.0	0.0
361	25.0	0.0	0.0
362	22.727272727272727	0.0	0.0
363	20.454545454545457	0.0	0.0
364	20.454545454545457	0.0	0.0
365	22.727272727272727	0.0	0.0
366	20.454545454545457	0.0	0.0
367	18.181818181818183	0.0	0.0
368	20.454545454545457	0.0	0.0
369	18.181818181818183	0.0	0.0
370	18.181818181818183	0.0	0.9090909090909091
371	20.454545454545457	0.0	0.9090909090909091
372	22.727272727272727	0.0	0.0
373	22.727272727272727	0.0	0.9090909090909091
374	22.727272727272727	0.0	0.9090909090909091
375	22.727272727272727	0.0	0.9090909090909091
376	22.727272727272727	0.0	0.9090909090909091
377	22.727272727272727	0.0	0.0
378	25.0	0.0	0.0
379	25.0	0.0	0.0
380	27.27272727272727	0.0	0.0
381	27.27272727272727	0.0	0.0
382	27.27272727272727	0.0	0.0
383	29.545454545454547	0.0	0.0
384	29.545454545454547	0.0	0.0
385	29.545454545454547	0.0	0.0
386	27.27272727272727	0.0	0.0
387	27.27272727272727	0.0	0.0
388	27.27272727272727	0.0	0.0
389	22.727272727272727	0.0	0.0
390	25.0	0.0	0.0
391	22.727272727272727	0.0	0.0
392	25.0	0.0	0.0
393	22.727272727272727	2.272727272727273	0.0
394	22.727272727272727	2.272727272727273	0.0
395	25.0	2.272727272727273	0.0
396	25.0	2.272727272727273	0.0
397	27.27272727272727	2.272727272727273	0.0
398	25.0	2.272727272727273	0.0
399	22.727272727272727	2.272727272727273	0.0
400	20.454545454545457	0.0	0.0
401	20.454545454545457	0.0	0.0
402	22.727272727272727	0.0	0.0
403	22.727272727272727	2.272727272727273	0.0
404	22.727272727272727	2.272727272727273	0.0
405	22.727272727272727	0.0	0.0
406	22.727272727272727	0.0	0.0
407	22.727272727272727	0.0	0.0
408	22.727272727272727	0.0	0.0
409	25.0	0.0	0.0
410	25.0	0.0	0.0
411	27.27272727272727	0.0	0.0
412	25.0	0.0	0.0
413	22.727272727272727	0.0	0.0
414	22.727272727272727	0.0	0.0
415	18.181818181818183	0.0	0.0
416	18.181818181818183	0.0	0.0
417	20.454545454545457	2.272727272727273	0.0
418	22.727272727272727	2.272727272727273	0.0
419	22.727272727272727	2.272727272727273	0.0
420	25.0	2.272727272727273	0.0
421	25.0	2.272727272727273	0.0
422	25.0	2.272727272727273	0.0
423	25.0	2.272727272727273	0.0
424	27.27272727272727	0.0	0.0
425	25.0	0.0	0.0
426	22.727272727272727	0.0	0.0
427	22.727272727272727	0.0	0.0
428	20.454545454545457	0.0	0.0
429	20.454545454545457	0.0	0.0
430	20.454545454545457	0.0	0.0
431	20.454545454545457	0.0	0.0
432	20.454545454545457	0.0	0.0
433	20.454545454545457	0.0	0.0
434	20.454545454545457	0.0	0.0
435	18.181818181818183	2.272727272727273	0.9090909090909091
436	18.181818181818183	2.272727272727273	0.9090909090909091
437	20.454545454545457	2.272727272727273	0.0
438	20.454545454545457	2.272727272727273	0.0
439	20.454545454545457	0.0	0.0
440	20.454545454545457	0.0	0.0
441	20.454545454545457	0.0	0.0
442	20.454545454545457	0.0	0.0
443	22.727272727272727	0.0	0.0
444	22.727272727272727	0.0	0.0
445	22.727272727272727	0.0	0.0
446	22.727272727272727	0.0	0.0
447	22.727272727272727	0.0	0.0
448	22.727272727272727	0.0	0.0
449	20.454545454545457	0.0	0.0
450	20.454545454545457	0.0	0.0
451	20.454545454545457	0.0	0.0
452	20.454545454545457	0.0	0.0
453	18.181818181818183	0.0	0.0
454	18.181818181818183	0.0	0.0
455	20.454545454545457	0.0	0.0
456	20.454545454545457	0.0	0.0
457	20.454545454545457	0.0	0.0
458	22.727272727272727	0.0	0.0
459	22.727272727272727	0.0	0.0
460	20.454545454545457	0.0	0.0
461	20.454545454545457	0.0	0.9090909090909091
462	20.454545454545457	0.0	0.0
463	22.727272727272727	2.272727272727273	0.0
464	22.727272727272727	0.0	0.0
465	22.727272727272727	0.0	0.0
466	22.727272727272727	2.272727272727273	0.9090909090909091
467	22.727272727272727	0.0	0.9090909090909091
468	22.727272727272727	0.0	1.8181818181818181
469	22.727272727272727	0.0	0.9090909090909091
470	20.454545454545457	0.0	0.0
471	20.454545454545457	0.0	0.0
472	18.181818181818183	0.0	0.0
473	15.909090909090908	0.0	0.0
474	20.454545454545457	4.545454545454546	0.0
475	18.181818181818183	4.545454545454546	0.0
476	20.454545454545457	2.272727272727273	0.0
477	20.454545454545457	0.0	0.0
478	20.454545454545457	0.0	0.0
479	22.727272727272727	0.0	0.0
480	22.727272727272727	0.0	1.8181818181818181
481	22.727272727272727	0.0	1.8181818181818181
482	25.0	0.0	1.8181818181818181
483	22.727272727272727	0.0	1.8181818181818181
484	22.727272727272727	0.0	0.0
485	20.454545454545457	0.0	0.0
486	20.454545454545457	0.0	0.0
487	20.454545454545457	0.0	0.0
488	20.454545454545457	0.0	0.0
489	20.454545454545457	0.0	0.0
490	18.181818181818183	0.0	0.0
491	18.181818181818183	0.0	0.0
492	18.181818181818183	0.0	0.0
493	13.636363636363635	0.0	0.0
494	15.909090909090908	0.0	0.0
495	15.909090909090908	0.0	0.0
496	18.181818181818183	0.0	0.0
497	22.727272727272727	0.0	0.0
498	22.727272727272727	0.0	0.0
499	22.727272727272727	2.272727272727273	0.9090909090909091
500	20.454545454545457	2.272727272727273	0.9090909090909091
501	20.454545454545457	4.545454545454546	0.9090909090909091
502	20.454545454545457	4.545454545454546	0.0
503	22.727272727272727	4.545454545454546	0.0
504	20.454545454545457	4.545454545454546	0.9090909090909091
505	18.181818181818183	0.0	0.9090909090909091
506	18.181818181818183	0.0	0.9090909090909091
507	20.454545454545457	2.272727272727273	0.0
508	20.454545454545457	2.272727272727273	0.0
509	20.454545454545457	0.0	0.0
510	20.454545454545457	0.0	0.9090909090909091
511	20.454545454545457	0.0	0.9090909090909091
512	22.727272727272727	0.0	0.9090909090909091
513	22.727272727272727	0.0	0.9090909090909091
514	22.727272727272727	0.0	0.9090909090909091
515	22.727272727272727	2.272727272727273	0.0
516	25.0	2.272727272727273	0.0
517	25.0	2.272727272727273	0.0
518	25.0	6.8181818181818175	0.0
519	25.0	4.545454545454546	0.0
520	27.27272727272727	2.272727272727273	0.0
521	27.27272727272727	2.272727272727273	0.0
522	25.0	2.272727272727273	0.0
523	25.0	2.272727272727273	0.0
524	22.727272727272727	2.272727272727273	0.0
525	25.0	2.272727272727273	0.0
526	27.27272727272727	2.272727272727273	0.0
527	27.27272727272727	0.0	0.0
528	25.0	0.0	0.0
529	29.545454545454547	0.0	0.0
530	29.545454545454547	0.0	0.0
531	29.545454545454547	0.0	0.0
532	29.545454545454547	0.0	0.0
533	27.27272727272727	0.0	0.0
534	27.27272727272727	0.0	0.9090909090909091
535	27.27272727272727	0.0	0.0
536	25.0	0.0	0.0
537	22.727272727272727	0.0	0.0
538	25.0	0.0	0.0
539	22.727272727272727	0.0	0.0
540	22.727272727272727	0.0	0.0
541	22.727272727272727	0.0	0.0
542	20.454545454545457	0.0	0.0
543	22.727272727272727	0.0	0.0
544	25.0	0.0	0.0
545	20.454545454545457	0.0	0.0
546	20.454545454545457	2.272727272727273	0.0
547	20.454545454545457	2.272727272727273	0.0
548	22.727272727272727	4.545454545454546	0.0
549	22.727272727272727	2.272727272727273	0.0
550	22.727272727272727	2.272727272727273	0.0
551	20.454545454545457	2.272727272727273	0.0
552	20.454545454545457	6.8181818181818175	0.0
553	20.454545454545457	2.272727272727273	0.0
554	22.727272727272727	0.0	0.0
555	22.727272727272727	2.272727272727273	0.0
556	20.454545454545457	2.272727272727273	0.0
557	20.454545454545457	2.272727272727273	0.0
558	20.454545454545457	2.272727272727273	0.0
559	22.727272727272727	2.272727272727273	0.0
560	22.727272727272727	2.272727272727273	0.0
561	22.727272727272727	2.272727272727273	0.0
562	22.727272727272727	2.272727272727273	0.0
563	20.454545454545457	0.0	0.0
564	20.454545454545457	0.0	0.0
565	18.181818181818183	0.0	0.0
566	18.181818181818183	0.0	0.9090909090909091
567	15.909090909090908	0.0	0.9090909090909091
568	15.909090909090908	0.0	0.9090909090909091
569	15.909090909090908	2.272727272727273	0.9090909090909091
570	18.181818181818183	2.272727272727273	0.9090909090909091
571	20.454545454545457	2.272727272727273	0.9090909090909091
572	22.727272727272727	2.272727272727273	0.0
573	20.454545454545457	0.0	0.0
574	20.454545454545457	0.0	0.0
575	15.909090909090908	0.0	0.0
576	18.181818181818183	0.0	0.9090909090909091
577	18.181818181818183	0.0	0.9090909090909091
578	18.181818181818183	0.0	0.9090909090909091
579	20.454545454545457	0.0	0.0
580	20.454545454545457	0.0	0.0
581	20.454545454545457	2.272727272727273	0.0
582	20.454545454545457	2.272727272727273	0.9090909090909091
583	20.454545454545457	0.0	0.9090909090909091
584	18.181818181818183	0.0	0.9090909090909091
585	18.181818181818183	0.0	0.9090909090909091
586	18.181818181818183	0.0	0.9090909090909091
587	18.181818181818183	0.0	0.9090909090909091
588	20.454545454545457	0.0	0.9090909090909091
589	20.454545454545457	0.0	0.0
590	20.454545454545457	0.0	0.0
591	20.454545454545457	2.272727272727273	0.0
592	20.454545454545457	4.545454545454546	0.0
593	20.454545454545457	2.272727272727273	0.0
594	20.454545454545457	2.272727272727273	0.0
595	18.181818181818183	0.0	0.9090909090909091
596	18.181818181818183	0.0	0.0
597	18.181818181818183	0.0	0.0
598	20.454545454545457	0.0	0.0
599	20.454545454545457	0.0	0.0
600	20.454545454545457	0.0	0.0
601	20.454545454545457	2.272727272727273	0.0
602	22.727272727272727	0.0	0.0
603	22.727272727272727	2.272727272727273	0.9090909090909091
604	22.727272727272727	0.0	0.9090909090909091
605	22.727272727272727	0.0	0.9090909090909091
606	22.727272727272727	0.0	0.9090909090909091
607	22.727272727272727	2.272727272727273	0.9090909090909091
608	22.727272727272727	2.272727272727273	0.0
609	22.727272727272727	2.272727272727273	0.0
610	22.727272727272727	0.0	0.0
611	25.0	0.0	0.0
612	22.727272727272727	2.272727272727273	0.0
613	22.727272727272727	0.0	0.0
614	20.454545454545457	2.272727272727273	0.0
615	18.181818181818183	0.0	0.0
616	18.181818181818183	0.0	0.0
617	18.181818181818183	0.0	0.0
618	18.181818181818183	0.0	0.0
619	20.454545454545457	0.0	0.0
620	18.181818181818183	0.0	0.0
621	20.454545454545457	0.0	0.0
622	18.181818181818183	0.0	0.0
623	18.181818181818183	0.0	0.0
624	20.454545454545457	0.0	0.0
625	22.727272727272727	0.0	0.0
626	22.727272727272727	2.272727272727273	0.0
627	22.727272727272727	2.272727272727273	0.0
628	22.727272727272727	2.272727272727273	0.0
629	22.727272727272727	2.272727272727273	0.0
630	22.727272727272727	0.0	0.0
631	22.727272727272727	0.0	0.0
632	18.181818181818183	2.272727272727273	0.0
633	20.454545454545457	2.272727272727273	0.0
634	20.454545454545457	2.272727272727273	0.0
635	20.454545454545457	2.272727272727273	0.0
636	15.909090909090908	2.272727272727273	0.0
637	15.909090909090908	0.0	0.0
638	15.909090909090908	0.0	0.0
639	18.181818181818183	0.0	0.0
640	20.454545454545457	0.0	0.0
641	20.454545454545457	0.0	0.0
642	20.454545454545457	0.0	0.0
643	20.454545454545457	0.0	0.0
644	20.454545454545457	0.0	0.0
645	20.454545454545457	0.0	0.0
646	20.454545454545457	0.0	0.0
647	20.454545454545457	0.0	0.0
648	20.454545454545457	4.545454545454546	0.0
649	20.454545454545457	2.272727272727273	0.0
650	18.181818181818183	2.272727272727273	0.0
651	20.454545454545457	0.0	0.0
652	15.909090909090908	0.0	0.0
653	15.909090909090908	0.0	0.0
654	18.181818181818183	0.0	0.0
655	18.181818181818183	0.0	0.0
656	20.454545454545457	2.272727272727273	0.0
657	22.727272727272727	2.272727272727273	0.0
658	22.727272727272727	2.272727272727273	0.0
659	20.454545454545457	2.272727272727273	0.0
660	18.181818181818183	0.0	0.0
661	18.181818181818183	0.0	0.0
662	18.181818181818183	0.0	0.0
663	18.181818181818183	0.0	0.0
664	18.181818181818183	2.272727272727273	0.0
665	15.909090909090908	0.0	0.0
666	18.181818181818183	0.0	0.0
667	20.454545454545457	2.272727272727273	0.0
668	20.454545454545457	2.272727272727273	0.0
669	20.454545454545457	2.272727272727273	0.0
670	20.454545454545457	2.272727272727273	0.0
671	20.454545454545457	2.272727272727273	0.0
672	20.454545454545457	2.272727272727273	0.0
673	20.454545454545457	4.545454545454546	0.0
674	20.454545454545457	2.272727272727273	0.0
675	25.0	2.272727272727273	0.0
676	25.0	2.272727272727273	0.0
677	22.727272727272727	2.272727272727273	0.0
678	27.27272727272727	2.272727272727273	0.0
679	22.727272727272727	2.272727272727273	0.0
680	20.454545454545457	0.0	0.0
681	22.727272727272727	0.0	0.0
682	22.727272727272727	0.0	0.0
683	22.727272727272727	0.0	0.0
684	22.727272727272727	0.0	0.0
685	20.454545454545457	0.0	0.0
686	20.454545454545457	0.0	0.0
687	22.727272727272727	0.0	0.0
688	22.727272727272727	0.0	0.0
689	18.181818181818183	0.0	0.0
690	18.181818181818183	2.272727272727273	0.0
691	22.727272727272727	2.272727272727273	0.0
692	25.0	0.0	0.0
693	20.454545454545457	0.0	0.0
694	18.181818181818183	0.0	0.9090909090909091
695	18.181818181818183	0.0	0.0
696	18.181818181818183	0.0	0.0
697	20.454545454545457	0.0	0.0
698	20.454545454545457	0.0	0.0
699	18.181818181818183	0.0	0.0
700	15.909090909090908	0.0	0.0
701	18.181818181818183	0.0	0.0
702	20.454545454545457	0.0	0.0
703	22.727272727272727	0.0	0.0
704	22.727272727272727	0.0	0.0
705	18.181818181818183	0.0	0.0
706	18.181818181818183	0.0	0.0
707	20.454545454545457	0.0	0.0
708	20.454545454545457	0.0	0.0
709	20.454545454545457	0.0	0.0
710	20.454545454545457	0.0	0.0
711	22.727272727272727	0.0	0.0
712	20.454545454545457	0.0	0.0
713	22.727272727272727	0.0	0.0
714	22.727272727272727	2.272727272727273	0.0
715	22.727272727272727	2.272727272727273	0.0
716	18.181818181818183	2.272727272727273	0.0
717	18.181818181818183	2.272727272727273	0.0
718	18.181818181818183	2.272727272727273	0.0
719	18.181818181818183	2.272727272727273	0.0
720	15.909090909090908	2.272727272727273	0.0
721	15.909090909090908	2.272727272727273	0.0
722	15.909090909090908	0.0	0.0
723	15.909090909090908	0.0	0.0
724	15.909090909090908	0.0	0.0
725	15.909090909090908	2.272727272727273	0.0
726	15.909090909090908	2.272727272727273	0.0
727	15.909090909090908	2.272727272727273	0.0
728	15.909090909090908	2.272727272727273	0.0
729	15.909090909090908	2.272727272727273	0.0
730	15.909090909090908	2.272727272727273	0.0
731	18.181818181818183	2.272727272727273	0.0
732	22.727272727272727	2.272727272727273	0.0
733	20.454545454545457	2.272727272727273	0.0
734	20.454545454545457	2.272727272727273	0.0
735	20.454545454545457	4.545454545454546	0.9090909090909091
736	18.181818181818183	2.272727272727273	0.9090909090909091
737	18.181818181818183	4.545454545454546	0.0
738	20.454545454545457	4.545454545454546	0.0
739	18.181818181818183	4.545454545454546	0.0
740	18.181818181818183	4.545454545454546	0.0
741	20.454545454545457	4.545454545454546	0.0
742	20.454545454545457	4.545454545454546	0.0
743	20.454545454545457	4.545454545454546	0.0
744	25.0	4.545454545454546	0.0
745	20.454545454545457	2.272727272727273	0.0
746	22.727272727272727	2.272727272727273	0.0
747	20.454545454545457	2.272727272727273	0.0
748	20.454545454545457	2.272727272727273	0.0
749	22.727272727272727	2.272727272727273	0.0
750	22.727272727272727	4.545454545454546	0.0
751	25.0	4.545454545454546	0.0
752	22.727272727272727	2.272727272727273	0.0
753	20.454545454545457	2.272727272727273	0.0
754	20.454545454545457	2.272727272727273	0.0
755	20.454545454545457	0.0	0.0
756	20.454545454545457	0.0	0.0
757	20.454545454545457	0.0	0.0
758	22.727272727272727	0.0	0.0
759	20.454545454545457	0.0	0.0
760	18.181818181818183	0.0	0.0
761	18.181818181818183	0.0	0.0
762	15.909090909090908	2.272727272727273	0.0
763	18.181818181818183	2.272727272727273	0.0
764	22.727272727272727	2.272727272727273	0.0
765	18.181818181818183	0.0	0.0
766	20.454545454545457	0.0	0.0
767	20.454545454545457	0.0	0.0
768	18.181818181818183	4.545454545454546	0.0
769	15.909090909090908	2.272727272727273	0.0
770	15.909090909090908	2.272727272727273	0.0
771	15.909090909090908	2.272727272727273	0.0
772	15.909090909090908	2.272727272727273	0.0
773	15.909090909090908	2.272727272727273	0.0
774	15.909090909090908	2.272727272727273	0.0
775	18.181818181818183	2.272727272727273	0.0
776	18.181818181818183	2.272727272727273	0.0
777	18.181818181818183	2.272727272727273	0.0
778	18.181818181818183	0.0	0.0
779	18.181818181818183	0.0	0.0
780	18.181818181818183	2.272727272727273	0.0
781	20.454545454545457	0.0	0.0
782	18.181818181818183	2.272727272727273	0.0
783	18.181818181818183	2.272727272727273	0.0
784	15.909090909090908	2.272727272727273	0.0
785	15.909090909090908	2.272727272727273	0.0
786	15.909090909090908	2.272727272727273	0.0
787	15.909090909090908	2.272727272727273	0.0
788	18.181818181818183	2.272727272727273	0.0
789	22.727272727272727	2.272727272727273	0.0
790	22.727272727272727	2.272727272727273	0.0
791	22.727272727272727	2.272727272727273	0.0
792	25.0	2.272727272727273	0.0
793	25.0	2.272727272727273	0.9090909090909091
794	22.727272727272727	0.0	0.0
795	20.454545454545457	0.0	0.9090909090909091
796	18.181818181818183	0.0	0.9090909090909091
797	20.454545454545457	0.0	0.0
798	18.181818181818183	0.0	0.0
799	20.454545454545457	0.0	0.0
800	25.0	0.0	0.0
801	25.0	0.0	0.0
802	22.727272727272727	0.0	0.0
803	20.454545454545457	0.0	0.0
804	20.454545454545457	0.0	0.0
805	20.454545454545457	0.0	0.0
806	20.454545454545457	0.0	0.0
807	18.181818181818183	0.0	0.0
808	18.181818181818183	0.0	0.0
809	20.454545454545457	0.0	0.0
810	22.727272727272727	0.0	0.0
811	22.727272727272727	0.0	0.0
812	22.727272727272727	0.0	0.0
813	20.454545454545457	0.0	0.0
814	22.727272727272727	0.0	0.0
815	20.454545454545457	0.0	0.0
816	20.454545454545457	0.0	0.0
817	20.454545454545457	0.0	0.0
818	20.454545454545457	0.0	0.0
819	22.727272727272727	0.0	0.0
820	20.454545454545457	0.0	0.0
821	18.181818181818183	0.0	0.0
822	18.181818181818183	0.0	0.0
823	18.181818181818183	0.0	0.0
824	18.181818181818183	0.0	0.0
825	22.727272727272727	0.0	0.0
826	22.727272727272727	0.0	0.0
827	22.727272727272727	0.0	0.0
828	20.454545454545457	2.272727272727273	0.0
829	20.454545454545457	0.0	0.0
830	20.454545454545457	0.0	0.0
831	15.909090909090908	0.0	0.0
832	18.181818181818183	0.0	0.0
833	18.181818181818183	0.0	0.0
834	18.181818181818183	0.0	0.0
835	20.454545454545457	0.0	0.0
836	27.27272727272727	0.0	0.0
837	25.0	0.0	0.0
838	22.727272727272727	0.0	0.0
839	22.727272727272727	0.0	0.0
840	22.727272727272727	0.0	0.0
841	20.454545454545457	0.0	0.0
842	22.727272727272727	0.0	0.0
843	20.454545454545457	0.0	0.0
844	15.909090909090908	0.0	0.0
845	18.181818181818183	0.0	0.0
846	18.181818181818183	2.272727272727273	0.0
847	15.909090909090908	0.0	0.0
848	18.181818181818183	0.0	0.0
849	18.181818181818183	0.0	0.0
850	18.181818181818183	0.0	0.0
851	18.181818181818183	0.0	0.9090909090909091
852	20.454545454545457	0.0	0.9090909090909091
853	22.727272727272727	2.272727272727273	0.9090909090909091
854	22.727272727272727	2.272727272727273	0.0
855	22.727272727272727	2.272727272727273	0.0
856	22.727272727272727	2.272727272727273	0.0
857	20.454545454545457	2.272727272727273	0.0
858	20.454545454545457	0.0	0.0
859	22.727272727272727	0.0	0.0
860	22.727272727272727	0.0	0.0
861	20.454545454545457	0.0	0.0
862	20.454545454545457	0.0	0.0
863	20.454545454545457	0.0	0.0
864	18.181818181818183	0.0	0.9090909090909091
865	22.727272727272727	0.0	0.9090909090909091
866	22.727272727272727	0.0	0.9090909090909091
867	25.0	0.0	0.9090909090909091
868	20.454545454545457	0.0	0.0
869	18.181818181818183	0.0	0.0
870	18.181818181818183	2.272727272727273	0.0
871	18.181818181818183	2.272727272727273	0.0
872	15.909090909090908	0.0	0.0
873	15.909090909090908	0.0	0.0
874	18.181818181818183	0.0	0.0
875	15.909090909090908	0.0	0.9090909090909091
876	15.909090909090908	0.0	0.0
877	20.454545454545457	0.0	0.0
878	20.454545454545457	0.0	0.0
879	20.454545454545457	0.0	0.0
880	20.454545454545457	2.272727272727273	0.9090909090909091
881	20.454545454545457	2.272727272727273	0.9090909090909091
882	22.727272727272727	2.272727272727273	0.9090909090909091
883	20.454545454545457	2.272727272727273	0.9090909090909091
884	18.181818181818183	2.272727272727273	0.9090909090909091
885	18.181818181818183	2.272727272727273	0.9090909090909091
886	15.909090909090908	2.272727272727273	0.9090909090909091
887	13.636363636363635	0.0	0.0
888	15.909090909090908	2.272727272727273	0.0
889	15.909090909090908	2.272727272727273	0.0
890	20.454545454545457	2.272727272727273	0.0
891	18.181818181818183	2.272727272727273	0.0
892	18.181818181818183	0.0	0.0
893	15.909090909090908	0.0	0.0
894	18.181818181818183	0.0	0.0
895	20.454545454545457	0.0	0.0
896	25.0	0.0	0.0
897	27.27272727272727	0.0	0.0
898	29.545454545454547	0.0	0.0
899	27.27272727272727	0.0	0.0
900	20.454545454545457	0.0	0.0
901	18.181818181818183	0.0	0.0
902	18.181818181818183	0.0	0.0
903	18.181818181818183	0.0	0.0
904	18.181818181818183	0.0	0.0
905	18.181818181818183	0.0	0.0
906	15.909090909090908	0.0	0.0
907	15.909090909090908	0.0	0.0
908	15.909090909090908	0.0	0.0
909	18.181818181818183	0.0	0.0
910	15.909090909090908	0.0	0.0
911	18.181818181818183	0.0	0.0
912	20.454545454545457	0.0	0.0
913	20.454545454545457	0.0	0.0
914	20.454545454545457	0.0	0.0
915	15.909090909090908	0.0	0.0
916	18.181818181818183	2.272727272727273	0.9090909090909091
917	18.181818181818183	2.272727272727273	0.9090909090909091
918	20.454545454545457	2.272727272727273	0.9090909090909091
919	22.727272727272727	0.0	0.0
920	22.727272727272727	2.272727272727273	0.0
921	20.454545454545457	2.272727272727273	0.0
922	20.454545454545457	2.272727272727273	0.0
923	18.181818181818183	4.545454545454546	0.0
924	15.909090909090908	4.545454545454546	0.0
925	20.454545454545457	4.545454545454546	0.0
926	15.909090909090908	2.272727272727273	0.0
927	13.636363636363635	2.272727272727273	0.0
928	13.636363636363635	4.545454545454546	0.0
929	13.636363636363635	4.545454545454546	0.0
930	13.636363636363635	4.545454545454546	0.0
931	15.909090909090908	4.545454545454546	0.0
932	15.909090909090908	2.272727272727273	0.0
933	15.909090909090908	2.272727272727273	0.0
934	15.909090909090908	0.0	0.0
935	18.181818181818183	0.0	0.0
936	18.181818181818183	0.0	0.0
937	20.454545454545457	0.0	0.0
938	20.454545454545457	0.0	0.0
939	18.181818181818183	0.0	0.0
940	18.181818181818183	0.0	0.0
941	20.454545454545457	0.0	0.0
942	22.727272727272727	0.0	0.0
943	20.454545454545457	0.0	0.0
944	18.181818181818183	0.0	0.9090909090909091
945	15.909090909090908	2.272727272727273	0.9090909090909091
946	15.909090909090908	2.272727272727273	0.9090909090909091
947	18.181818181818183	0.0	0.9090909090909091
948	13.636363636363635	0.0	0.0
949	13.636363636363635	0.0	0.0
950	13.636363636363635	2.272727272727273	0.0
951	13.636363636363635	2.272727272727273	0.0
952	15.909090909090908	2.272727272727273	0.0
953	18.181818181818183	2.272727272727273	0.0
954	18.181818181818183	2.272727272727273	0.0
955	20.454545454545457	0.0	0.0
956	20.454545454545457	0.0	0.0
957	18.181818181818183	0.0	0.0
958	15.909090909090908	0.0	0.0
959	15.909090909090908	0.0	0.0
960	15.909090909090908	2.272727272727273	0.0
961	15.909090909090908	4.545454545454546	0.0
962	18.181818181818183	4.545454545454546	0.0
963	18.181818181818183	6.8181818181818175	0.0
964	20.454545454545457	4.545454545454546	0.0
965	20.454545454545457	4.545454545454546	0.0
966	20.454545454545457	4.545454545454546	0.0
967	20.454545454545457	4.545454545454546	0.0
968	20.454545454545457	4.545454545454546	0.0
969	20.454545454545457	4.545454545454546	0.0
970	20.454545454545457	4.545454545454546	0.0
971	18.181818181818183	2.272727272727273	0.0
972	18.181818181818183	2.272727272727273	0.0
973	18.181818181818183	2.272727272727273	0.0
974	20.454545454545457	0.0	0.0
975	22.727272727272727	0.0	0.0
976	22.727272727272727	0.0	0.0
977	18.181818181818183	0.0	0.0
978	18.181818181818183	0.0	0.0
979	20.454545454545457	0.0	0.9090909090909091
980	20.454545454545457	0.0	0.9090909090909091
981	20.454545454545457	0.0	0.9090909090909091
982	20.454545454545457	0.0	0.0
983	18.181818181818183	0.0	0.0
984	18.181818181818183	0.0	0.0
985	15.909090909090908	0.0	0.0
986	15.909090909090908	0.0	0.0
987	18.181818181818183	0.0	0.0
988	18.181818181818183	0.0	0.0
989	20.454545454545457	0.0	0.0
990	22.727272727272727	0.0	0.0
991	20.454545454545457	0.0	0.0
992	20.454545454545457	0.0	0.0
993	20.454545454545457	0.0	0.0
994	20.454545454545457	0.0	0.0
995	20.454545454545457	0.0	0.0
996	22.727272727272727	0.0	0.0
997	22.727272727272727	0.0	0.0
998	22.727272727272727	0.0	0.0
999	22.727272727272727	0.0	0.0
1000	20.454545454545457	0.0	0.0
1001	18.181818181818183	0.0	0.0
1002	18.181818181818183	0.0	0.0
1003	18.181818181818183	0.0	0.0
1004	20.454545454545457	0.0	0.0
1005	20.454545454545457	0.0	0.0
1006	20.454545454545457	0.0	0.0
1007	20.454545454545457	2.272727272727273	0.0
1008	20.454545454545457	2.272727272727273	0.0
1009	20.454545454545457	0.0	0.0
1010	20.454545454545457	0.0	0.0
1011	20.454545454545457	0.0	0.0
1012	22.727272727272727	0.0	0.0
1013	22.727272727272727	0.0	0.0
1014	20.454545454545457	0.0	0.0
1015	20.454545454545457	0.0	0.0
1016	22.727272727272727	0.0	0.0
1017	22.727272727272727	0.0	0.0
1018	25.0	0.0	0.0
1019	22.727272727272727	0.0	0.0
1020	22.727272727272727	0.0	0.0
1021	20.454545454545457	0.0	0.0
1022	20.454545454545457	0.0	0.0
1023	18.181818181818183	0.0	0.0
1024	15.909090909090908	0.0	0.0
1025	18.181818181818183	0.0	0.0
1026	20.454545454545457	0.0	0.0
1027	20.454545454545457	0.0	0.0
1028	18.181818181818183	2.272727272727273	0.0
1029	20.454545454545457	2.272727272727273	0.0
1030	20.454545454545457	2.272727272727273	0.0
1031	20.454545454545457	2.272727272727273	0.0
1032	25.0	2.272727272727273	0.0
1033	22.727272727272727	2.272727272727273	0.0
1034	22.727272727272727	2.272727272727273	0.0
1035	22.727272727272727	0.0	0.0
1036	22.727272727272727	0.0	0.0
1037	22.727272727272727	0.0	0.0
1038	27.27272727272727	0.0	0.0
1039	27.27272727272727	0.0	0.0
1040	25.0	0.0	0.0
1041	20.454545454545457	0.0	0.0
1042	20.454545454545457	0.0	0.0
1043	20.454545454545457	0.0	0.0
1044	20.454545454545457	0.0	0.0
1045	18.181818181818183	0.0	0.0
1046	18.181818181818183	0.0	0.0
1047	22.727272727272727	0.0	0.0
1048	22.727272727272727	2.272727272727273	0.0
1049	27.27272727272727	0.0	0.0
1050	27.27272727272727	2.272727272727273	0.9090909090909091
1051	22.727272727272727	2.272727272727273	0.9090909090909091
1052	22.727272727272727	2.272727272727273	0.9090909090909091
1053	25.0	2.272727272727273	0.9090909090909091
1054	20.454545454545457	2.272727272727273	0.9090909090909091
1055	20.454545454545457	2.272727272727273	0.9090909090909091
1056	22.727272727272727	0.0	0.0
1057	20.454545454545457	0.0	0.0
1058	22.727272727272727	0.0	0.0
1059	22.727272727272727	0.0	0.0
1060	25.0	0.0	0.0
1061	25.0	0.0	0.0
1062	20.454545454545457	0.0	0.0
1063	20.454545454545457	0.0	0.0
1064	18.181818181818183	0.0	0.0
1065	18.181818181818183	0.0	0.0
1066	18.181818181818183	0.0	0.0
1067	22.727272727272727	0.0	0.0
1068	20.454545454545457	0.0	0.0
1069	18.181818181818183	0.0	0.0
1070	20.454545454545457	0.0	0.0
1071	20.454545454545457	0.0	0.0
1072	22.727272727272727	0.0	0.0
1073	27.27272727272727	0.0	0.0
1074	20.454545454545457	0.0	0.0
1075	20.454545454545457	0.0	0.9090909090909091
1076	25.0	0.0	0.9090909090909091
1077	20.454545454545457	4.545454545454546	0.0
1078	20.454545454545457	4.545454545454546	0.0
1079	22.727272727272727	4.545454545454546	0.0
1080	25.0	4.545454545454546	0.0
1081	27.27272727272727	4.545454545454546	0.0
1082	25.0	4.545454545454546	0.0
1083	20.454545454545457	2.272727272727273	0.0
1084	18.181818181818183	0.0	0.0
1085	18.181818181818183	0.0	0.0
1086	20.454545454545457	0.0	0.0
1087	20.454545454545457	0.0	0.0
1088	22.727272727272727	0.0	0.0
1089	20.454545454545457	0.0	0.0
1090	20.454545454545457	2.272727272727273	0.9090909090909091
1091	18.181818181818183	0.0	3.6363636363636362
1092	18.181818181818183	0.0	2.727272727272727
1093	20.454545454545457	0.0	2.727272727272727
1094	18.181818181818183	2.272727272727273	1.8181818181818181
1095	20.454545454545457	2.272727272727273	0.0
1096	18.181818181818183	2.272727272727273	0.0
1097	20.454545454545457	0.0	0.0
1098	18.181818181818183	0.0	0.0
1099	18.181818181818183	0.0	0.0
1100	18.181818181818183	0.0	0.0
1101	20.454545454545457	0.0	0.0
1102	15.909090909090908	2.272727272727273	0.0
1103	15.909090909090908	2.272727272727273	0.0
1104	18.181818181818183	2.272727272727273	0.0
1105	18.181818181818183	2.272727272727273	0.0
1106	18.181818181818183	2.272727272727273	0.0
1107	18.181818181818183	2.272727272727273	0.0
1108	18.181818181818183	2.272727272727273	0.0
1109	18.181818181818183	2.272727272727273	0.0
1110	15.909090909090908	2.272727272727273	0.0
1111	20.454545454545457	2.272727272727273	0.0
1112	20.454545454545457	2.272727272727273	0.9090909090909091
1113	20.454545454545457	2.272727272727273	0.9090909090909091
1114	18.181818181818183	2.272727272727273	0.0
1115	22.727272727272727	2.272727272727273	0.0
1116	22.727272727272727	2.272727272727273	0.0
1117	20.454545454545457	2.272727272727273	0.0
1118	22.727272727272727	2.272727272727273	0.0
1119	22.727272727272727	2.272727272727273	0.0
1120	22.727272727272727	0.0	0.0
1121	22.727272727272727	2.272727272727273	0.0
1122	22.727272727272727	2.272727272727273	0.0
1123	22.727272727272727	0.0	0.0
1124	20.454545454545457	0.0	0.0
1125	22.727272727272727	0.0	0.0
1126	20.454545454545457	0.0	0.0
1127	15.909090909090908	0.0	0.0
1128	18.181818181818183	0.0	0.0
1129	18.181818181818183	0.0	0.0
1130	18.181818181818183	0.0	0.0
1131	20.454545454545457	0.0	0.0
1132	20.454545454545457	0.0	0.0
1133	20.454545454545457	0.0	0.0
1134	18.181818181818183	0.0	0.0
1135	18.181818181818183	0.0	0.0
1136	20.454545454545457	0.0	0.0
1137	22.727272727272727	0.0	0.0
1138	20.454545454545457	0.0	0.0
1139	18.181818181818183	0.0	0.0
1140	20.454545454545457	0.0	0.0
1141	20.454545454545457	0.0	0.0
1142	22.727272727272727	0.0	0.0
1143	22.727272727272727	0.0	0.0
1144	22.727272727272727	0.0	0.0
1145	22.727272727272727	0.0	0.9090909090909091
1146	20.454545454545457	2.272727272727273	0.9090909090909091
1147	22.727272727272727	0.0	0.9090909090909091
1148	20.454545454545457	0.0	0.0
1149	18.181818181818183	0.0	0.0
1150	20.454545454545457	0.0	0.0
1151	25.0	0.0	0.0
1152	22.727272727272727	0.0	0.0
1153	25.0	0.0	0.0
1154	22.727272727272727	0.0	0.0
1155	18.181818181818183	2.272727272727273	0.9090909090909091
1156	18.181818181818183	0.0	0.9090909090909091
1157	18.181818181818183	0.0	0.0
1158	18.181818181818183	0.0	0.0
1159	18.181818181818183	0.0	0.0
1160	15.909090909090908	0.0	0.0
1161	15.909090909090908	0.0	0.9090909090909091
1162	15.909090909090908	0.0	0.9090909090909091
1163	13.636363636363635	0.0	0.9090909090909091
1164	15.909090909090908	0.0	0.9090909090909091
1165	15.909090909090908	0.0	0.9090909090909091
1166	15.909090909090908	0.0	0.9090909090909091
1167	18.181818181818183	2.272727272727273	0.9090909090909091
1168	18.181818181818183	2.272727272727273	0.9090909090909091
1169	18.181818181818183	2.272727272727273	0.0
1170	15.909090909090908	2.272727272727273	0.0
1171	13.636363636363635	0.0	0.0
1172	15.909090909090908	0.0	0.0
1173	15.909090909090908	0.0	0.0
1174	18.181818181818183	0.0	0.0
1175	18.181818181818183	0.0	0.0
1176	22.727272727272727	0.0	0.0
1177	22.727272727272727	0.0	0.0
1178	22.727272727272727	0.0	0.0
1179	22.727272727272727	0.0	0.0
1180	22.727272727272727	0.0	0.0
1181	25.0	0.0	0.0
1182	22.727272727272727	0.0	0.0
1183	22.727272727272727	0.0	0.0
1184	20.454545454545457	0.0	0.0
1185	22.727272727272727	2.272727272727273	0.0
1186	20.454545454545457	2.272727272727273	0.9090909090909091
1187	18.181818181818183	2.272727272727273	0.9090909090909091
1188	18.181818181818183	2.272727272727273	0.0
1189	18.181818181818183	4.545454545454546	0.0
1190	22.727272727272727	4.545454545454546	0.0
1191	20.454545454545457	2.272727272727273	0.0
1192	18.181818181818183	2.272727272727273	0.0
1193	18.181818181818183	2.272727272727273	0.0
1194	13.636363636363635	2.272727272727273	0.0
1195	15.909090909090908	2.272727272727273	0.9090909090909091
1196	15.909090909090908	2.272727272727273	0.9090909090909091
1197	15.909090909090908	2.272727272727273	0.9090909090909091
1198	15.909090909090908	0.0	0.9090909090909091
1199	15.909090909090908	0.0	0.0
1200	15.909090909090908	0.0	0.0
1201	18.181818181818183	0.0	0.0
1202	18.181818181818183	2.272727272727273	0.0
1203	18.181818181818183	2.272727272727273	0.0
1204	18.181818181818183	2.272727272727273	0.0
1205	18.181818181818183	2.272727272727273	0.0
1206	18.181818181818183	2.272727272727273	0.0
1207	18.181818181818183	2.272727272727273	0.0
1208	18.181818181818183	0.0	0.0
1209	20.454545454545457	0.0	0.0
1210	20.454545454545457	0.0	0.0
1211	20.454545454545457	0.0	0.0
1212	20.454545454545457	0.0	0.0
1213	20.454545454545457	0.0	0.0
1214	22.727272727272727	0.0	0.0
1215	22.727272727272727	0.0	0.0
1216	22.727272727272727	0.0	0.0
1217	20.454545454545457	0.0	0.0
1218	18.181818181818183	0.0	0.0
1219	15.909090909090908	0.0	0.0
1220	18.181818181818183	0.0	0.0
1221	18.181818181818183	0.0	0.0
1222	18.181818181818183	0.0	0.0
1223	18.181818181818183	0.0	0.0
1224	20.454545454545457	0.0	0.0
1225	18.181818181818183	0.0	0.9090909090909091
1226	20.454545454545457	0.0	0.9090909090909091
1227	22.727272727272727	0.0	0.9090909090909091
1228	20.454545454545457	0.0	0.9090909090909091
1229	22.727272727272727	0.0	0.9090909090909091
1230	22.727272727272727	0.0	0.9090909090909091
1231	20.454545454545457	0.0	0.0
1232	18.181818181818183	0.0	0.0
1233	20.454545454545457	0.0	0.0
1234	22.727272727272727	0.0	0.0
1235	22.727272727272727	0.0	0.0
1236	20.454545454545457	0.0	0.0
1237	22.727272727272727	0.0	0.0
1238	25.0	0.0	0.9090909090909091
1239	20.454545454545457	0.0	0.0
1240	20.454545454545457	0.0	0.0
1241	20.454545454545457	0.0	0.0
1242	20.454545454545457	0.0	0.0
1243	20.454545454545457	0.0	0.0
1244	20.454545454545457	0.0	0.0
1245	22.727272727272727	0.0	0.0
1246	22.727272727272727	0.0	0.0
1247	20.454545454545457	0.0	0.0
1248	25.0	0.0	0.0
1249	27.27272727272727	0.0	0.0
1250	27.27272727272727	0.0	0.0
1251	27.27272727272727	0.0	0.0
1252	27.27272727272727	0.0	0.0
1253	27.27272727272727	0.0	0.0
1254	27.27272727272727	0.0	0.0
1255	27.27272727272727	0.0	0.0
1256	27.27272727272727	0.0	0.0
1257	27.27272727272727	0.0	0.0
1258	27.27272727272727	0.0	0.0
1259	25.0	0.0	0.0
1260	25.0	0.0	0.0
1261	20.454545454545457	0.0	0.0
1262	20.454545454545457	0.0	0.0
1263	20.454545454545457	0.0	0.0
1264	20.454545454545457	0.0	0.9090909090909091
1265	22.727272727272727	0.0	0.0
1266	22.727272727272727	0.0	0.0
1267	20.454545454545457	0.0	0.0
1268	22.727272727272727	0.0	0.0
1269	25.0	0.0	0.0
1270	25.0	0.0	0.0
1271	22.727272727272727	0.0	0.0
1272	22.727272727272727	0.0	0.0
1273	22.727272727272727	0.0	0.0
1274	22.727272727272727	0.0	0.0
1275	20.454545454545457	0.0	0.0
1276	20.454545454545457	0.0	0.0
1277	22.727272727272727	2.272727272727273	0.0
1278	25.0	2.272727272727273	0.0
1279	25.0	0.0	0.0
1280	22.727272727272727	0.0	0.0
1281	22.727272727272727	0.0	0.9090909090909091
1282	20.454545454545457	0.0	0.9090909090909091
1283	20.454545454545457	0.0	0.0
1284	20.454545454545457	0.0	0.0
1285	18.181818181818183	0.0	0.0
1286	18.181818181818183	0.0	0.0
1287	15.909090909090908	0.0	0.9090909090909091
1288	18.181818181818183	0.0	0.9090909090909091
1289	20.454545454545457	0.0	0.0
1290	18.181818181818183	0.0	0.0
1291	18.181818181818183	0.0	0.0
1292	20.454545454545457	0.0	0.0
1293	22.727272727272727	0.0	0.0
1294	22.727272727272727	0.0	0.0
1295	22.727272727272727	0.0	0.0
1296	22.727272727272727	0.0	0.0
1297	22.727272727272727	0.0	0.0
1298	22.727272727272727	0.0	0.0
1299	22.727272727272727	0.0	0.0
1300	22.727272727272727	0.0	0.0
1301	22.727272727272727	0.0	0.9090909090909091
1302	20.454545454545457	0.0	0.9090909090909091
1303	20.454545454545457	0.0	0.9090909090909091
1304	18.181818181818183	0.0	0.9090909090909091
1305	20.454545454545457	0.0	0.0
1306	18.181818181818183	0.0	0.0
1307	18.181818181818183	0.0	0.0
1308	15.909090909090908	0.0	0.0
1309	15.909090909090908	0.0	0.0
1310	15.909090909090908	0.0	0.0
1311	15.909090909090908	0.0	0.0
1312	20.454545454545457	2.272727272727273	0.0
1313	18.181818181818183	0.0	0.0
1314	15.909090909090908	0.0	0.0
1315	20.454545454545457	0.0	0.0
1316	18.181818181818183	0.0	0.0
1317	20.454545454545457	0.0	0.0
1318	25.0	0.0	0.0
1319	27.27272727272727	0.0	0.0
1320	27.27272727272727	0.0	0.0
1321	27.27272727272727	0.0	0.0
1322	22.727272727272727	0.0	0.0
1323	22.727272727272727	0.0	0.0
1324	20.454545454545457	0.0	0.0
1325	22.727272727272727	0.0	0.0
1326	20.454545454545457	0.0	0.0
1327	25.0	0.0	0.0
1328	22.727272727272727	0.0	0.0
1329	20.454545454545457	0.0	0.0
1330	22.727272727272727	0.0	0.0
1331	25.0	2.272727272727273	0.0
1332	22.727272727272727	4.545454545454546	0.0
1333	20.454545454545457	2.272727272727273	0.0
1334	22.727272727272727	2.272727272727273	0.0
1335	27.27272727272727	2.272727272727273	0.0
1336	27.27272727272727	0.0	0.0
1337	27.27272727272727	0.0	0.0
1338	25.0	2.272727272727273	0.0
1339	22.727272727272727	0.0	0.0
1340	20.454545454545457	0.0	0.0
1341	20.454545454545457	2.272727272727273	0.0
1342	22.727272727272727	2.272727272727273	0.0
1343	22.727272727272727	0.0	0.0
1344	20.454545454545457	0.0	0.0
1345	18.181818181818183	0.0	0.0
1346	15.909090909090908	0.0	0.0
1347	15.909090909090908	2.272727272727273	0.0
1348	18.181818181818183	0.0	0.0
1349	20.454545454545457	0.0	0.0
1350	15.909090909090908	0.0	0.0
1351	15.909090909090908	0.0	0.0
1352	22.727272727272727	0.0	0.0
1353	20.454545454545457	0.0	0.0
1354	22.727272727272727	0.0	0.0
1355	22.727272727272727	2.272727272727273	0.0
1356	20.454545454545457	2.272727272727273	0.0
1357	18.181818181818183	2.272727272727273	0.0
1358	18.181818181818183	2.272727272727273	0.0
1359	20.454545454545457	0.0	0.0
1360	22.727272727272727	0.0	0.0
1361	22.727272727272727	2.272727272727273	0.0
1362	22.727272727272727	2.272727272727273	0.0
1363	22.727272727272727	2.272727272727273	0.0
1364	18.181818181818183	2.272727272727273	0.9090909090909091
1365	18.181818181818183	2.272727272727273	0.9090909090909091
1366	18.181818181818183	2.272727272727273	0.0
1367	15.909090909090908	2.272727272727273	0.0
1368	13.636363636363635	2.272727272727273	0.0
1369	13.636363636363635	2.272727272727273	0.0
1370	13.636363636363635	2.272727272727273	0.0
1371	15.909090909090908	0.0	0.0
1372	15.909090909090908	0.0	1.8181818181818181
1373	18.181818181818183	0.0	0.9090909090909091
1374	20.454545454545457	0.0	0.0
1375	20.454545454545457	0.0	0.0
1376	22.727272727272727	0.0	0.0
1377	22.727272727272727	0.0	0.9090909090909091
1378	22.727272727272727	0.0	0.9090909090909091
1379	22.727272727272727	0.0	0.0
1380	22.727272727272727	2.272727272727273	0.0
1381	25.0	2.272727272727273	0.0
1382	25.0	0.0	0.0
1383	25.0	0.0	0.0
1384	22.727272727272727	0.0	0.0
1385	22.727272727272727	0.0	0.0
1386	20.454545454545457	0.0	0.0
1387	18.181818181818183	0.0	0.0
1388	22.727272727272727	0.0	0.0
1389	20.454545454545457	2.272727272727273	0.0
1390	18.181818181818183	2.272727272727273	0.0
1391	18.181818181818183	2.272727272727273	0.0
1392	18.181818181818183	2.272727272727273	0.0
1393	18.181818181818183	2.272727272727273	0.0
1394	18.181818181818183	0.0	0.0
1395	18.181818181818183	2.272727272727273	0.0
1396	20.454545454545457	2.272727272727273	0.0
1397	18.181818181818183	2.272727272727273	0.0
1398	18.181818181818183	0.0	0.0
1399	22.727272727272727	0.0	0.0
1400	22.727272727272727	0.0	0.0
1401	20.454545454545457	0.0	0.0
1402	18.181818181818183	0.0	0.0
1403	18.181818181818183	0.0	0.0
1404	18.181818181818183	0.0	0.0
1405	20.454545454545457	0.0	0.0
1406	20.454545454545457	0.0	0.0
1407	20.454545454545457	0.0	0.0
1408	22.727272727272727	0.0	0.9090909090909091
1409	22.727272727272727	0.0	0.9090909090909091
1410	22.727272727272727	2.272727272727273	0.9090909090909091
1411	20.454545454545457	2.272727272727273	0.0
1412	20.454545454545457	0.0	0.9090909090909091
1413	22.727272727272727	0.0	0.9090909090909091
1414	20.454545454545457	0.0	0.0
1415	22.727272727272727	0.0	0.9090909090909091
1416	22.727272727272727	0.0	0.9090909090909091
1417	22.727272727272727	0.0	0.0
1418	25.0	2.272727272727273	0.0
1419	25.0	2.272727272727273	0.0
1420	25.0	2.272727272727273	0.0
1421	25.0	2.272727272727273	0.0
1422	22.727272727272727	2.272727272727273	0.0
1423	22.727272727272727	2.272727272727273	0.0
1424	20.454545454545457	2.272727272727273	0.0
1425	22.727272727272727	0.0	0.0
1426	20.454545454545457	0.0	0.0
1427	22.727272727272727	0.0	0.0
1428	22.727272727272727	0.0	0.0
1429	22.727272727272727	0.0	0.0
1430	22.727272727272727	0.0	0.0
1431	25.0	0.0	0.0
1432	27.27272727272727	0.0	0.0
1433	27.27272727272727	2.272727272727273	0.0
1434	25.0	2.272727272727273	0.0
1435	27.27272727272727	4.545454545454546	0.9090909090909091
1436	25.0	4.545454545454546	0.9090909090909091
1437	27.27272727272727	0.0	1.8181818181818181
1438	22.727272727272727	0.0	0.9090909090909091
1439	25.0	0.0	0.9090909090909091
1440	22.727272727272727	0.0	0.0
1441	25.0	0.0	0.0
1442	25.0	0.0	0.0
1443	27.27272727272727	0.0	0.0
1444	22.727272727272727	0.0	0.0
1445	22.727272727272727	0.0	0.0
1446	25.0	0.0	0.0
1447	25.0	0.0	0.0
1448	25.0	0.0	0.0
1449	25.0	0.0	0.0
1450	22.727272727272727	0.0	0.0
1451	22.727272727272727	0.0	0.0
1452	22.727272727272727	0.0	0.0
1453	22.727272727272727	2.272727272727273	0.0
1454	20.454545454545457	0.0	0.0
1455	20.454545454545457	0.0	0.0
1456	20.454545454545457	2.272727272727273	0.0
1457	22.727272727272727	0.0	0.0
1458	22.727272727272727	0.0	0.0
1459	20.454545454545457	0.0	0.0
1460	20.454545454545457	0.0	0.0
1461	20.454545454545457	0.0	0.0
1462	22.727272727272727	0.0	0.0
1463	22.727272727272727	0.0	0.0
1464	18.181818181818183	0.0	0.0
1465	18.181818181818183	0.0	0.0
1466	18.181818181818183	0.0	0.0
1467	18.181818181818183	2.272727272727273	0.0
1468	15.909090909090908	0.0	0.0
1469	15.909090909090908	0.0	0.0
1470	15.909090909090908	4.545454545454546	0.0
1471	20.454545454545457	0.0	0.0
1472	18.181818181818183	0.0	0.0
1473	20.454545454545457	0.0	0.0
1474	20.454545454545457	0.0	0.0
1475	22.727272727272727	2.272727272727273	0.0
1476	22.727272727272727	4.545454545454546	0.0
1477	22.727272727272727	4.545454545454546	0.0
1478	20.454545454545457	2.272727272727273	0.9090909090909091
1479	22.727272727272727	2.272727272727273	0.9090909090909091
1480	18.181818181818183	2.272727272727273	0.9090909090909091
1481	18.181818181818183	0.0	0.9090909090909091
1482	20.454545454545457	0.0	0.0
1483	18.181818181818183	0.0	0.0
1484	20.454545454545457	0.0	0.0
1485	20.454545454545457	0.0	0.0
1486	20.454545454545457	0.0	0.0
1487	20.454545454545457	2.272727272727273	0.0
1488	18.181818181818183	2.272727272727273	0.0
1489	18.181818181818183	2.272727272727273	0.0
1490	20.454545454545457	2.272727272727273	0.0
1491	20.454545454545457	2.272727272727273	0.0
1492	20.454545454545457	0.0	0.0
1493	20.454545454545457	0.0	0.0
1494	22.727272727272727	0.0	0.0
1495	25.0	2.272727272727273	0.0
1496	25.0	2.272727272727273	0.0
1497	25.0	2.272727272727273	0.0
1498	25.0	0.0	0.0
1499	25.0	0.0	0.0
1500	20.454545454545457	0.0	0.0
1501	20.454545454545457	2.272727272727273	0.0
1502	20.454545454545457	2.272727272727273	0.0
1503	27.27272727272727	0.0	0.0
1504	29.545454545454547	0.0	0.0
1505	29.545454545454547	0.0	0.0
1506	27.27272727272727	0.0	0.0
1507	27.27272727272727	0.0	0.9090909090909091
1508	29.545454545454547	0.0	0.9090909090909091
1509	29.545454545454547	2.272727272727273	0.9090909090909091
1510	29.545454545454547	2.272727272727273	0.0
1511	31.818181818181817	2.272727272727273	0.0
1512	31.818181818181817	2.272727272727273	0.0
1513	31.818181818181817	2.272727272727273	0.9090909090909091
1514	31.818181818181817	2.272727272727273	0.9090909090909091
1515	31.818181818181817	2.272727272727273	0.9090909090909091
1516	31.818181818181817	0.0	0.0
1517	31.818181818181817	0.0	0.0
1518	34.090909090909086	0.0	0.0
1519	34.090909090909086	0.0	0.0
1520	34.090909090909086	0.0	0.9090909090909091
1521	34.090909090909086	0.0	0.9090909090909091
1522	34.090909090909086	0.0	0.9090909090909091
1523	36.36363636363637	0.0	0.0
1524	34.090909090909086	0.0	0.0
1525	31.818181818181817	0.0	0.9090909090909091
1526	29.545454545454547	2.272727272727273	0.9090909090909091
1527	27.27272727272727	2.272727272727273	0.9090909090909091
1528	27.27272727272727	2.272727272727273	0.9090909090909091
1529	27.27272727272727	2.272727272727273	0.9090909090909091
1530	27.27272727272727	0.0	0.9090909090909091
1531	29.545454545454547	2.272727272727273	1.8181818181818181
1532	27.27272727272727	0.0	0.9090909090909091
1533	27.27272727272727	0.0	0.9090909090909091
1534	27.27272727272727	2.272727272727273	0.9090909090909091
1535	29.545454545454547	2.272727272727273	0.0
1536	29.545454545454547	2.272727272727273	0.9090909090909091
1537	29.545454545454547	2.272727272727273	0.9090909090909091
1538	31.818181818181817	2.272727272727273	1.8181818181818181
1539	31.818181818181817	4.545454545454546	1.8181818181818181
1540	31.818181818181817	4.545454545454546	1.8181818181818181
1541	31.818181818181817	6.8181818181818175	0.9090909090909091
1542	31.818181818181817	6.8181818181818175	0.9090909090909091
1543	31.818181818181817	4.545454545454546	0.9090909090909091
1544	31.818181818181817	4.545454545454546	0.0
1545	31.818181818181817	2.272727272727273	0.0
1546	36.36363636363637	2.272727272727273	0.0
1547	34.090909090909086	2.272727272727273	0.0
1548	36.36363636363637	0.0	0.0
1549	36.36363636363637	0.0	0.0
1550	36.36363636363637	0.0	0.0
1551	34.090909090909086	2.272727272727273	0.0
1552	29.545454545454547	2.272727272727273	0.0
1553	31.818181818181817	2.272727272727273	0.9090909090909091
1554	29.545454545454547	2.272727272727273	0.9090909090909091
1555	29.545454545454547	2.272727272727273	0.0
1556	29.545454545454547	2.272727272727273	0.9090909090909091
1557	27.27272727272727	2.272727272727273	0.9090909090909091
1558	25.0	2.272727272727273	0.9090909090909091
1559	27.27272727272727	2.272727272727273	0.9090909090909091
1560	29.545454545454547	0.0	0.9090909090909091
1561	27.27272727272727	0.0	0.9090909090909091
1562	31.818181818181817	0.0	0.9090909090909091
1563	34.090909090909086	0.0	1.8181818181818181
1564	31.818181818181817	0.0	2.727272727272727
1565	34.090909090909086	0.0	0.9090909090909091
1566	29.545454545454547	0.0	0.9090909090909091
1567	31.818181818181817	0.0	0.0
1568	31.818181818181817	0.0	0.0
1569	31.818181818181817	0.0	0.0
1570	34.090909090909086	2.272727272727273	0.0
1571	34.090909090909086	2.272727272727273	0.9090909090909091
1572	34.090909090909086	2.272727272727273	0.9090909090909091
1573	38.63636363636363	2.272727272727273	1.8181818181818181
1574	38.63636363636363	2.272727272727273	1.8181818181818181
1575	34.090909090909086	0.0	0.9090909090909091
1576	29.545454545454547	0.0	0.9090909090909091
1577	34.090909090909086	2.272727272727273	0.9090909090909091
1578	34.090909090909086	4.545454545454546	0.9090909090909091
1579	31.818181818181817	6.8181818181818175	0.0
1580	36.36363636363637	4.545454545454546	0.9090909090909091
1581	34.090909090909086	2.272727272727273	0.0
1582	34.090909090909086	2.272727272727273	0.0
1583	31.818181818181817	2.272727272727273	0.0
1584	34.090909090909086	2.272727272727273	0.0
1585	34.090909090909086	2.272727272727273	0.0
1586	31.818181818181817	2.272727272727273	0.0
1587	29.545454545454547	0.0	0.0
1588	31.818181818181817	0.0	0.0
1589	34.090909090909086	0.0	0.0
1590	34.090909090909086	0.0	0.0
1591	31.818181818181817	0.0	0.0
1592	34.090909090909086	0.0	0.0
1593	36.36363636363637	0.0	0.0
1594	34.090909090909086	0.0	0.0
1595	34.090909090909086	0.0	0.9090909090909091
1596	34.090909090909086	0.0	1.8181818181818181
1597	34.090909090909086	0.0	1.8181818181818181
1598	34.090909090909086	0.0	0.0
1599	31.818181818181817	2.272727272727273	0.0
1600	27.27272727272727	2.272727272727273	0.0
1601	27.27272727272727	0.0	0.0
1602	29.545454545454547	2.272727272727273	0.0
1603	29.545454545454547	2.272727272727273	0.0
1604	29.545454545454547	2.272727272727273	0.0
1605	27.27272727272727	0.0	0.0
1606	27.27272727272727	0.0	0.0
1607	29.545454545454547	0.0	0.0
1608	29.545454545454547	0.0	0.9090909090909091
1609	34.090909090909086	0.0	1.8181818181818181
1610	34.090909090909086	0.0	0.9090909090909091
1611	31.818181818181817	2.272727272727273	0.9090909090909091
1612	29.545454545454547	2.272727272727273	1.8181818181818181
1613	29.545454545454547	2.272727272727273	1.8181818181818181
1614	29.545454545454547	2.272727272727273	1.8181818181818181
1615	31.818181818181817	2.272727272727273	0.9090909090909091
1616	34.090909090909086	2.272727272727273	0.9090909090909091
1617	34.090909090909086	2.272727272727273	0.0
1618	31.818181818181817	0.0	0.0
1619	31.818181818181817	0.0	0.9090909090909091
1620	29.545454545454547	0.0	0.9090909090909091
1621	31.818181818181817	0.0	0.0
1622	31.818181818181817	2.272727272727273	0.0
1623	27.27272727272727	2.272727272727273	0.0
1624	29.545454545454547	2.272727272727273	0.0
1625	31.818181818181817	2.272727272727273	0.0
1626	31.818181818181817	2.272727272727273	0.0
1627	29.545454545454547	0.0	0.0
1628	31.818181818181817	0.0	0.0
1629	34.090909090909086	0.0	0.9090909090909091
1630	34.090909090909086	0.0	0.9090909090909091
1631	31.818181818181817	0.0	0.9090909090909091
1632	31.818181818181817	0.0	0.0
1633	31.818181818181817	0.0	1.8181818181818181
1634	29.545454545454547	0.0	1.8181818181818181
1635	31.818181818181817	0.0	1.8181818181818181
1636	31.818181818181817	0.0	1.8181818181818181
1637	34.090909090909086	0.0	2.727272727272727
1638	34.090909090909086	0.0	2.727272727272727
1639	31.818181818181817	0.0	0.9090909090909091
1640	34.090909090909086	0.0	0.9090909090909091
1641	36.36363636363637	0.0	0.9090909090909091
1642	38.63636363636363	2.272727272727273	0.9090909090909091
1643	36.36363636363637	2.272727272727273	0.0
1644	34.090909090909086	2.272727272727273	0.0
1645	31.818181818181817	2.272727272727273	0.0
1646	31.818181818181817	2.272727272727273	0.0
1647	31.818181818181817	2.272727272727273	0.0
1648	31.818181818181817	2.272727272727273	0.9090909090909091
1649	29.545454545454547	2.272727272727273	0.9090909090909091
1650	31.818181818181817	0.0	0.9090909090909091
1651	31.818181818181817	0.0	1.8181818181818181
1652	31.818181818181817	0.0	1.8181818181818181
1653	31.818181818181817	0.0	2.727272727272727
1654	31.818181818181817	0.0	2.727272727272727
1655	31.818181818181817	0.0	1.8181818181818181
1656	31.818181818181817	0.0	1.8181818181818181
1657	31.818181818181817	0.0	0.9090909090909091
1658	34.090909090909086	0.0	0.9090909090909091
1659	34.090909090909086	0.0	0.0
1660	31.818181818181817	0.0	0.0
1661	31.818181818181817	2.272727272727273	0.0
1662	31.818181818181817	2.272727272727273	0.0
1663	29.545454545454547	2.272727272727273	0.0
1664	29.545454545454547	4.545454545454546	0.0
1665	31.818181818181817	4.545454545454546	0.0
1666	31.818181818181817	4.545454545454546	0.9090909090909091
1667	31.818181818181817	4.545454545454546	0.9090909090909091
1668	31.818181818181817	4.545454545454546	0.9090909090909091
1669	29.545454545454547	2.272727272727273	0.9090909090909091
1670	29.545454545454547	0.0	0.0
1671	31.818181818181817	0.0	0.0
1672	34.090909090909086	0.0	0.0
1673	29.545454545454547	0.0	0.0
1674	31.818181818181817	0.0	0.9090909090909091
1675	34.090909090909086	0.0	0.9090909090909091
1676	34.090909090909086	0.0	1.8181818181818181
1677	34.090909090909086	0.0	1.8181818181818181
1678	34.090909090909086	0.0	1.8181818181818181
1679	34.090909090909086	0.0	0.9090909090909091
1680	36.36363636363637	0.0	0.9090909090909091
1681	34.090909090909086	0.0	0.9090909090909091
1682	31.818181818181817	0.0	0.9090909090909091
1683	29.545454545454547	0.0	0.0
1684	31.818181818181817	0.0	0.0
1685	31.818181818181817	2.272727272727273	0.0
1686	31.818181818181817	2.272727272727273	0.0
1687	34.090909090909086	2.272727272727273	1.8181818181818181
1688	36.36363636363637	2.272727272727273	0.9090909090909091
1689	36.36363636363637	2.272727272727273	0.9090909090909091
1690	36.36363636363637	2.272727272727273	0.9090909090909091
1691	34.090909090909086	0.0	0.9090909090909091
1692	31.818181818181817	0.0	0.9090909090909091
1693	34.090909090909086	0.0	1.8181818181818181
1694	36.36363636363637	0.0	1.8181818181818181
1695	36.36363636363637	0.0	1.8181818181818181
1696	31.818181818181817	0.0	0.9090909090909091
1697	29.545454545454547	0.0	0.9090909090909091
1698	34.090909090909086	0.0	0.9090909090909091
1699	31.818181818181817	0.0	0.0
1700	29.545454545454547	2.272727272727273	0.0
1701	29.545454545454547	2.272727272727273	0.0
1702	29.545454545454547	2.272727272727273	0.0
1703	29.545454545454547	0.0	0.9090909090909091
1704	29.545454545454547	0.0	0.9090909090909091
1705	29.545454545454547	0.0	0.9090909090909091
1706	31.818181818181817	0.0	0.9090909090909091
1707	29.545454545454547	0.0	0.9090909090909091
1708	29.545454545454547	2.272727272727273	0.9090909090909091
1709	29.545454545454547	2.272727272727273	1.8181818181818181
1710	31.818181818181817	2.272727272727273	1.8181818181818181
1711	34.090909090909086	2.272727272727273	1.8181818181818181
1712	27.27272727272727	2.272727272727273	1.8181818181818181
1713	27.27272727272727	2.272727272727273	1.8181818181818181
1714	29.545454545454547	0.0	2.727272727272727
1715	29.545454545454547	0.0	2.727272727272727
1716	29.545454545454547	0.0	0.9090909090909091
1717	27.27272727272727	2.272727272727273	0.9090909090909091
1718	27.27272727272727	2.272727272727273	1.8181818181818181
1719	31.818181818181817	2.272727272727273	0.9090909090909091
1720	34.090909090909086	2.272727272727273	0.9090909090909091
1721	34.090909090909086	2.272727272727273	0.0
1722	34.090909090909086	2.272727272727273	0.0
1723	34.090909090909086	0.0	0.0
1724	34.090909090909086	2.272727272727273	0.0
1725	34.090909090909086	2.272727272727273	0.0
1726	27.27272727272727	2.272727272727273	0.0
1727	27.27272727272727	2.272727272727273	0.9090909090909091
1728	27.27272727272727	0.0	0.9090909090909091
1729	29.545454545454547	0.0	0.9090909090909091
1730	31.818181818181817	0.0	0.9090909090909091
1731	31.818181818181817	0.0	0.9090909090909091
1732	31.818181818181817	0.0	0.9090909090909091
1733	31.818181818181817	0.0	0.9090909090909091
1734	31.818181818181817	0.0	0.9090909090909091
1735	31.818181818181817	0.0	0.0
1736	31.818181818181817	0.0	0.0
1737	31.818181818181817	0.0	0.9090909090909091
1738	31.818181818181817	0.0	0.9090909090909091
1739	31.818181818181817	0.0	0.9090909090909091
1740	34.090909090909086	2.272727272727273	0.9090909090909091
1741	34.090909090909086	2.272727272727273	0.9090909090909091
1742	31.818181818181817	2.272727272727273	1.8181818181818181
1743	31.818181818181817	0.0	1.8181818181818181
1744	31.818181818181817	2.272727272727273	1.8181818181818181
1745	31.818181818181817	2.272727272727273	1.8181818181818181
1746	34.090909090909086	2.272727272727273	1.8181818181818181
1747	31.818181818181817	4.545454545454546	0.9090909090909091
1748	31.818181818181817	2.272727272727273	1.8181818181818181
1749	31.818181818181817	2.272727272727273	0.9090909090909091
1750	31.818181818181817	2.272727272727273	0.9090909090909091
1751	31.818181818181817	2.272727272727273	0.9090909090909091
1752	34.090909090909086	2.272727272727273	0.9090909090909091
1753	31.818181818181817	2.272727272727273	0.9090909090909091
1754	27.27272727272727	2.272727272727273	0.9090909090909091
1755	29.545454545454547	2.272727272727273	0.0
1756	29.545454545454547	2.272727272727273	0.0
1757	29.545454545454547	2.272727272727273	0.0
1758	29.545454545454547	4.545454545454546	0.0
1759	29.545454545454547	4.545454545454546	0.0
1760	29.545454545454547	4.545454545454546	0.9090909090909091
1761	29.545454545454547	2.272727272727273	0.9090909090909091
1762	29.545454545454547	0.0	0.9090909090909091
1763	29.545454545454547	0.0	0.9090909090909091
1764	27.27272727272727	0.0	0.9090909090909091
1765	27.27272727272727	0.0	0.9090909090909091
1766	29.545454545454547	2.272727272727273	0.9090909090909091
1767	27.27272727272727	2.272727272727273	0.9090909090909091
1768	25.0	2.272727272727273	0.0
1769	29.545454545454547	0.0	0.0
1770	31.818181818181817	0.0	0.0
1771	29.545454545454547	0.0	0.0
1772	29.545454545454547	0.0	0.9090909090909091
1773	27.27272727272727	0.0	0.9090909090909091
1774	29.545454545454547	0.0	0.9090909090909091
1775	29.545454545454547	0.0	0.9090909090909091
1776	29.545454545454547	0.0	0.9090909090909091
1777	27.27272727272727	0.0	0.9090909090909091
1778	29.545454545454547	0.0	0.9090909090909091
1779	29.545454545454547	0.0	1.8181818181818181
1780	25.0	0.0	0.9090909090909091
1781	27.27272727272727	0.0	1.8181818181818181
1782	29.545454545454547	0.0	2.727272727272727
1783	29.545454545454547	0.0	1.8181818181818181
1784	29.545454545454547	0.0	0.9090909090909091
1785	29.545454545454547	0.0	0.9090909090909091
1786	27.27272727272727	0.0	0.0
1787	27.27272727272727	0.0	0.0
1788	29.545454545454547	0.0	0.0
1789	29.545454545454547	0.0	0.0
1790	27.27272727272727	0.0	0.0
1791	25.0	0.0	0.0
1792	27.27272727272727	0.0	0.0
1793	29.545454545454547	0.0	0.0
1794	22.727272727272727	0.0	0.0
1795	25.0	0.0	0.0
1796	27.27272727272727	0.0	0.0
1797	25.0	0.0	0.0
1798	27.27272727272727	0.0	0.0
1799	29.545454545454547	2.272727272727273	0.0
1800	29.545454545454547	0.0	0.0
1801	27.27272727272727	0.0	0.0
1802	29.545454545454547	0.0	0.0
1803	29.545454545454547	2.272727272727273	0.0
1804	29.545454545454547	2.272727272727273	0.0
1805	31.818181818181817	2.272727272727273	0.0
1806	29.545454545454547	2.272727272727273	0.0
1807	25.0	0.0	0.0
1808	27.27272727272727	0.0	0.0
1809	27.27272727272727	0.0	0.0
1810	29.545454545454547	0.0	0.0
1811	31.818181818181817	0.0	0.0
1812	31.818181818181817	2.272727272727273	0.0
1813	25.0	2.272727272727273	0.0
1814	25.0	0.0	0.0
1815	29.545454545454547	0.0	0.0
1816	34.090909090909086	0.0	0.0
1817	36.36363636363637	0.0	0.0
1818	36.36363636363637	0.0	0.0
1819	36.36363636363637	0.0	0.9090909090909091
1820	34.090909090909086	0.0	0.9090909090909091
1821	34.090909090909086	0.0	0.9090909090909091
1822	31.818181818181817	0.0	0.9090909090909091
1823	31.818181818181817	0.0	0.9090909090909091
1824	34.090909090909086	0.0	0.9090909090909091
1825	29.545454545454547	0.0	0.9090909090909091
1826	29.545454545454547	0.0	0.9090909090909091
1827	29.545454545454547	0.0	0.9090909090909091
1828	27.27272727272727	0.0	1.8181818181818181
1829	27.27272727272727	0.0	1.8181818181818181
1830	27.27272727272727	0.0	1.8181818181818181
1831	29.545454545454547	0.0	1.8181818181818181
1832	31.818181818181817	0.0	1.8181818181818181
1833	34.090909090909086	0.0	1.8181818181818181
1834	38.63636363636363	2.272727272727273	0.9090909090909091
1835	34.090909090909086	0.0	1.8181818181818181
1836	34.090909090909086	0.0	0.9090909090909091
1837	34.090909090909086	0.0	1.8181818181818181
1838	31.818181818181817	0.0	1.8181818181818181
1839	31.818181818181817	2.272727272727273	1.8181818181818181
1840	31.818181818181817	2.272727272727273	1.8181818181818181
1841	31.818181818181817	2.272727272727273	1.8181818181818181
1842	34.090909090909086	2.272727272727273	0.9090909090909091
1843	36.36363636363637	2.272727272727273	1.8181818181818181
1844	38.63636363636363	2.272727272727273	1.8181818181818181
1845	36.36363636363637	2.272727272727273	0.0
1846	36.36363636363637	2.272727272727273	0.0
1847	34.090909090909086	2.272727272727273	0.0
1848	29.545454545454547	2.272727272727273	0.0
1849	29.545454545454547	4.545454545454546	0.0
1850	29.545454545454547	2.272727272727273	0.0
1851	34.090909090909086	2.272727272727273	0.9090909090909091
1852	34.090909090909086	2.272727272727273	0.9090909090909091
1853	36.36363636363637	2.272727272727273	0.9090909090909091
1854	34.090909090909086	2.272727272727273	0.9090909090909091
1855	34.090909090909086	0.0	0.9090909090909091
1856	34.090909090909086	0.0	2.727272727272727
1857	34.090909090909086	0.0	2.727272727272727
1858	34.090909090909086	0.0	2.727272727272727
1859	36.36363636363637	0.0	2.727272727272727
1860	38.63636363636363	2.272727272727273	2.727272727272727
1861	31.818181818181817	4.545454545454546	1.8181818181818181
1862	31.818181818181817	4.545454545454546	1.8181818181818181
1863	31.818181818181817	2.272727272727273	0.9090909090909091
1864	31.818181818181817	2.272727272727273	0.0
1865	31.818181818181817	2.272727272727273	0.0
1866	29.545454545454547	2.272727272727273	0.0
1867	29.545454545454547	0.0	0.0
1868	29.545454545454547	0.0	0.9090909090909091
1869	29.545454545454547	0.0	0.9090909090909091
1870	27.27272727272727	0.0	0.9090909090909091
1871	27.27272727272727	0.0	0.9090909090909091
1872	27.27272727272727	0.0	0.0
1873	29.545454545454547	0.0	0.0
1874	31.818181818181817	0.0	0.0
1875	31.818181818181817	0.0	0.0
1876	31.818181818181817	0.0	0.0
1877	29.545454545454547	0.0	0.0
1878	29.545454545454547	0.0	0.0
1879	31.818181818181817	0.0	0.0
1880	34.090909090909086	2.272727272727273	0.0
1881	34.090909090909086	2.272727272727273	0.0
1882	34.090909090909086	0.0	0.0
1883	34.090909090909086	0.0	1.8181818181818181
1884	34.090909090909086	0.0	0.9090909090909091
1885	34.090909090909086	0.0	0.9090909090909091
1886	31.818181818181817	2.272727272727273	0.9090909090909091
1887	31.818181818181817	2.272727272727273	0.9090909090909091
1888	31.818181818181817	2.272727272727273	0.9090909090909091
1889	31.818181818181817	2.272727272727273	0.9090909090909091
1890	29.545454545454547	4.545454545454546	0.9090909090909091
1891	29.545454545454547	4.545454545454546	0.0
1892	29.545454545454547	0.0	0.0
1893	29.545454545454547	0.0	0.0
1894	29.545454545454547	0.0	0.0
1895	31.818181818181817	0.0	0.0
1896	31.818181818181817	0.0	0.0
1897	29.545454545454547	2.272727272727273	0.0
1898	29.545454545454547	2.272727272727273	0.0
1899	31.818181818181817	0.0	0.0
1900	34.090909090909086	0.0	0.0
1901	34.090909090909086	0.0	0.0
1902	34.090909090909086	0.0	0.0
1903	29.545454545454547	0.0	0.0
1904	29.545454545454547	2.272727272727273	0.0
1905	36.36363636363637	6.8181818181818175	0.0
1906	31.818181818181817	4.545454545454546	0.9090909090909091
1907	31.818181818181817	2.272727272727273	0.9090909090909091
1908	34.090909090909086	4.545454545454546	1.8181818181818181
1909	31.818181818181817	2.272727272727273	1.8181818181818181
1910	31.818181818181817	2.272727272727273	1.8181818181818181
1911	29.545454545454547	2.272727272727273	0.9090909090909091
1912	29.545454545454547	2.272727272727273	0.9090909090909091
1913	31.818181818181817	2.272727272727273	0.9090909090909091
1914	29.545454545454547	2.272727272727273	0.9090909090909091
1915	29.545454545454547	4.545454545454546	0.0
1916	29.545454545454547	2.272727272727273	0.0
1917	27.27272727272727	2.272727272727273	0.9090909090909091
1918	27.27272727272727	4.545454545454546	0.9090909090909091
1919	27.27272727272727	2.272727272727273	0.9090909090909091
1920	27.27272727272727	2.272727272727273	1.8181818181818181
1921	25.0	2.272727272727273	0.9090909090909091
1922	25.0	2.272727272727273	0.9090909090909091
1923	25.0	2.272727272727273	0.9090909090909091
1924	25.0	2.272727272727273	0.9090909090909091
1925	25.0	0.0	0.9090909090909091
1926	25.0	0.0	0.9090909090909091
1927	29.545454545454547	0.0	1.8181818181818181
1928	29.545454545454547	0.0	0.9090909090909091
1929	29.545454545454547	0.0	0.9090909090909091
1930	27.27272727272727	0.0	0.9090909090909091
1931	27.27272727272727	0.0	0.9090909090909091
1932	29.545454545454547	0.0	0.0
1933	27.27272727272727	0.0	0.9090909090909091
1934	29.545454545454547	2.272727272727273	0.0
1935	29.545454545454547	2.272727272727273	0.0
1936	29.545454545454547	2.272727272727273	0.0
1937	31.818181818181817	2.272727272727273	0.0
1938	36.36363636363637	2.272727272727273	0.9090909090909091
1939	36.36363636363637	2.272727272727273	0.9090909090909091
1940	36.36363636363637	2.272727272727273	0.9090909090909091
1941	34.090909090909086	4.545454545454546	0.9090909090909091
1942	31.818181818181817	2.272727272727273	0.9090909090909091
1943	29.545454545454547	0.0	1.8181818181818181
1944	29.545454545454547	0.0	1.8181818181818181
1945	31.818181818181817	2.272727272727273	1.8181818181818181
1946	31.818181818181817	2.272727272727273	1.8181818181818181
1947	31.818181818181817	2.272727272727273	1.8181818181818181
1948	31.818181818181817	0.0	1.8181818181818181
1949	31.818181818181817	0.0	1.8181818181818181
1950	31.818181818181817	0.0	2.727272727272727
1951	31.818181818181817	0.0	2.727272727272727
1952	34.090909090909086	0.0	2.727272727272727
1953	36.36363636363637	0.0	1.8181818181818181
1954	31.818181818181817	0.0	0.9090909090909091
1955	34.090909090909086	0.0	0.9090909090909091
1956	36.36363636363637	2.272727272727273	0.9090909090909091
1957	36.36363636363637	2.272727272727273	0.9090909090909091
1958	36.36363636363637	0.0	0.9090909090909091
1959	38.63636363636363	0.0	0.9090909090909091
1960	36.36363636363637	0.0	0.9090909090909091
1961	31.818181818181817	0.0	0.9090909090909091
1962	29.545454545454547	0.0	0.9090909090909091
1963	29.545454545454547	0.0	0.9090909090909091
1964	29.545454545454547	0.0	0.0
1965	31.818181818181817	0.0	0.9090909090909091
1966	34.090909090909086	0.0	0.9090909090909091
1967	34.090909090909086	0.0	0.9090909090909091
1968	34.090909090909086	2.272727272727273	0.9090909090909091
1969	31.818181818181817	2.272727272727273	0.0
1970	29.545454545454547	2.272727272727273	0.0
1971	31.818181818181817	2.272727272727273	0.0
1972	31.818181818181817	2.272727272727273	0.0
1973	29.545454545454547	0.0	0.0
1974	31.818181818181817	0.0	0.0
1975	31.818181818181817	0.0	0.9090909090909091
1976	29.545454545454547	0.0	0.9090909090909091
1977	29.545454545454547	0.0	0.0
1978	29.545454545454547	0.0	0.0
1979	29.545454545454547	0.0	0.9090909090909091
1980	29.545454545454547	0.0	0.9090909090909091
1981	29.545454545454547	0.0	0.0
1982	31.818181818181817	0.0	0.0
1983	34.090909090909086	0.0	0.0
1984	34.090909090909086	0.0	0.0
1985	31.818181818181817	0.0	0.0
1986	29.545454545454547	0.0	0.0
1987	31.818181818181817	2.272727272727273	0.9090909090909091
1988	29.545454545454547	2.272727272727273	0.9090909090909091
1989	29.545454545454547	2.272727272727273	0.9090909090909091
1990	27.27272727272727	2.272727272727273	0.0
1991	31.818181818181817	0.0	0.0
1992	31.818181818181817	0.0	0.0
1993	34.090909090909086	0.0	0.9090909090909091
1994	34.090909090909086	2.272727272727273	1.8181818181818181
1995	31.818181818181817	2.272727272727273	1.8181818181818181
1996	31.818181818181817	2.272727272727273	1.8181818181818181
1997	27.27272727272727	2.272727272727273	0.9090909090909091
1998	25.0	2.272727272727273	0.9090909090909091
[truncated: 2,481 more rows]
