# Supplementary material for: Full-cycle device-scale simulations of memory materials with a tailored atomic-cluster-expansion potential
Source: Nat Commun. 2025 Sep 30;16:8688. doi: 10.1038/s41467-025-63732-4 (PMC12484596; doi:10.1038/s41467-025-63732-4)
Supplement: Supplementary file 4 — Source Data [file 41467_2025_63732_MOESM4_ESM.zip › Figure S7/Figure S7c - tetrahedral Ge/tetra_fraction_aimd_326_300K.csv]

	Ge	Sb	Te
0	20.37037037037037	0.0	0.0
1	20.37037037037037	0.0	0.0
2	20.37037037037037	2.7777777777777777	0.0
3	20.37037037037037	2.7777777777777777	0.0
4	20.37037037037037	0.0	0.0
5	18.51851851851852	0.0	0.0
6	16.666666666666664	0.0	0.0
7	14.814814814814813	0.0	0.0
8	16.666666666666664	0.0	0.0
9	18.51851851851852	0.0	0.0
10	16.666666666666664	0.0	0.9259259259259258
11	16.666666666666664	0.0	0.9259259259259258
12	20.37037037037037	0.0	0.0
13	18.51851851851852	0.0	0.0
14	18.51851851851852	2.7777777777777777	0.0
15	18.51851851851852	2.7777777777777777	0.0
16	18.51851851851852	2.7777777777777777	0.0
17	16.666666666666664	0.0	0.0
18	18.51851851851852	0.0	0.0
19	12.962962962962962	0.0	0.0
20	14.814814814814813	0.0	0.0
21	16.666666666666664	0.0	0.0
22	12.962962962962962	0.0	0.0
23	14.814814814814813	0.0	0.0
24	20.37037037037037	0.0	0.0
25	24.074074074074073	0.0	0.0
26	24.074074074074073	0.0	0.0
27	24.074074074074073	0.0	0.0
28	22.22222222222222	0.0	0.0
29	24.074074074074073	2.7777777777777777	0.0
30	24.074074074074073	2.7777777777777777	0.0
31	24.074074074074073	2.7777777777777777	0.0
32	20.37037037037037	2.7777777777777777	0.0
33	22.22222222222222	0.0	0.0
34	18.51851851851852	0.0	0.0
35	20.37037037037037	0.0	0.0
36	22.22222222222222	0.0	0.0
37	18.51851851851852	0.0	0.0
38	16.666666666666664	0.0	0.0
39	16.666666666666664	0.0	0.9259259259259258
40	20.37037037037037	2.7777777777777777	0.0
41	20.37037037037037	0.0	0.0
42	18.51851851851852	0.0	0.0
43	20.37037037037037	0.0	0.9259259259259258
44	20.37037037037037	0.0	0.9259259259259258
45	20.37037037037037	0.0	0.9259259259259258
46	24.074074074074073	0.0	0.9259259259259258
47	22.22222222222222	0.0	0.9259259259259258
48	22.22222222222222	0.0	0.0
49	24.074074074074073	0.0	0.0
50	25.925925925925924	0.0	0.0
51	20.37037037037037	0.0	0.0
52	22.22222222222222	0.0	0.0
53	20.37037037037037	0.0	0.0
54	22.22222222222222	0.0	0.0
55	25.925925925925924	0.0	0.0
56	25.925925925925924	0.0	0.0
57	24.074074074074073	0.0	0.0
58	24.074074074074073	0.0	0.9259259259259258
59	27.77777777777778	0.0	0.9259259259259258
60	25.925925925925924	0.0	0.9259259259259258
61	25.925925925925924	0.0	0.9259259259259258
62	22.22222222222222	0.0	0.9259259259259258
63	22.22222222222222	2.7777777777777777	0.9259259259259258
64	22.22222222222222	2.7777777777777777	0.0
65	25.925925925925924	2.7777777777777777	0.0
66	27.77777777777778	0.0	0.0
67	29.629629629629626	0.0	0.0
68	27.77777777777778	0.0	0.0
69	25.925925925925924	0.0	0.0
70	24.074074074074073	0.0	0.0
71	22.22222222222222	0.0	0.0
72	24.074074074074073	0.0	0.0
73	22.22222222222222	0.0	0.0
74	22.22222222222222	0.0	0.0
75	24.074074074074073	0.0	0.0
76	24.074074074074073	0.0	0.0
77	20.37037037037037	0.0	0.0
78	20.37037037037037	0.0	0.0
79	18.51851851851852	0.0	0.0
80	22.22222222222222	0.0	0.0
81	18.51851851851852	0.0	0.0
82	20.37037037037037	0.0	0.0
83	22.22222222222222	0.0	0.0
84	22.22222222222222	0.0	0.0
85	18.51851851851852	2.7777777777777777	0.0
86	20.37037037037037	2.7777777777777777	0.0
87	27.77777777777778	2.7777777777777777	0.0
88	25.925925925925924	2.7777777777777777	0.0
89	27.77777777777778	2.7777777777777777	0.0
90	25.925925925925924	5.555555555555555	0.0
91	27.77777777777778	5.555555555555555	0.0
92	29.629629629629626	5.555555555555555	0.0
93	25.925925925925924	5.555555555555555	0.0
94	24.074074074074073	0.0	0.0
95	20.37037037037037	0.0	0.0
96	16.666666666666664	2.7777777777777777	0.0
97	16.666666666666664	2.7777777777777777	0.0
98	18.51851851851852	5.555555555555555	0.0
99	20.37037037037037	2.7777777777777777	0.0
100	27.77777777777778	2.7777777777777777	0.0
101	25.925925925925924	0.0	0.0
102	24.074074074074073	0.0	0.0
103	25.925925925925924	0.0	0.0
104	27.77777777777778	0.0	0.0
105	24.074074074074073	0.0	0.0
106	25.925925925925924	0.0	0.0
107	29.629629629629626	0.0	0.0
108	33.33333333333333	2.7777777777777777	0.0
109	29.629629629629626	2.7777777777777777	0.0
110	27.77777777777778	2.7777777777777777	0.0
111	29.629629629629626	2.7777777777777777	0.0
112	31.48148148148148	2.7777777777777777	0.0
113	33.33333333333333	0.0	0.0
114	31.48148148148148	0.0	0.9259259259259258
115	27.77777777777778	0.0	0.0
116	27.77777777777778	0.0	0.0
117	20.37037037037037	0.0	0.0
118	22.22222222222222	0.0	0.0
119	25.925925925925924	0.0	0.0
120	27.77777777777778	0.0	0.0
121	29.629629629629626	0.0	0.0
122	31.48148148148148	0.0	0.0
123	29.629629629629626	0.0	0.0
124	27.77777777777778	0.0	0.0
125	24.074074074074073	0.0	0.0
126	25.925925925925924	0.0	0.0
127	24.074074074074073	0.0	0.0
128	27.77777777777778	0.0	0.0
129	24.074074074074073	0.0	0.0
130	22.22222222222222	2.7777777777777777	0.0
131	22.22222222222222	2.7777777777777777	0.0
132	22.22222222222222	0.0	0.0
133	20.37037037037037	0.0	0.0
134	20.37037037037037	0.0	0.0
135	16.666666666666664	0.0	0.0
136	20.37037037037037	0.0	0.0
137	20.37037037037037	0.0	0.0
138	22.22222222222222	0.0	0.0
139	20.37037037037037	0.0	0.9259259259259258
140	20.37037037037037	0.0	0.9259259259259258
141	18.51851851851852	0.0	0.9259259259259258
142	20.37037037037037	0.0	0.9259259259259258
143	20.37037037037037	0.0	0.9259259259259258
144	20.37037037037037	0.0	0.0
145	22.22222222222222	0.0	0.0
146	22.22222222222222	2.7777777777777777	0.0
147	18.51851851851852	2.7777777777777777	0.0
148	16.666666666666664	0.0	0.0
149	18.51851851851852	0.0	0.0
150	18.51851851851852	0.0	0.0
151	18.51851851851852	0.0	0.0
152	18.51851851851852	0.0	0.0
153	16.666666666666664	0.0	0.0
154	14.814814814814813	0.0	0.9259259259259258
155	20.37037037037037	2.7777777777777777	0.9259259259259258
156	24.074074074074073	2.7777777777777777	0.9259259259259258
157	24.074074074074073	2.7777777777777777	0.0
158	22.22222222222222	2.7777777777777777	0.0
159	16.666666666666664	0.0	0.0
160	18.51851851851852	0.0	0.0
161	14.814814814814813	0.0	0.0
162	18.51851851851852	0.0	0.0
163	20.37037037037037	0.0	0.9259259259259258
164	16.666666666666664	0.0	0.0
165	18.51851851851852	0.0	0.0
166	18.51851851851852	2.7777777777777777	0.0
167	18.51851851851852	2.7777777777777777	0.9259259259259258
168	20.37037037037037	5.555555555555555	0.9259259259259258
169	12.962962962962962	0.0	0.9259259259259258
170	12.962962962962962	0.0	0.9259259259259258
171	12.962962962962962	2.7777777777777777	0.9259259259259258
172	16.666666666666664	2.7777777777777777	0.9259259259259258
173	20.37037037037037	2.7777777777777777	0.9259259259259258
174	20.37037037037037	2.7777777777777777	0.9259259259259258
175	24.074074074074073	5.555555555555555	0.9259259259259258
176	25.925925925925924	8.333333333333332	0.9259259259259258
177	25.925925925925924	8.333333333333332	0.9259259259259258
178	25.925925925925924	2.7777777777777777	0.9259259259259258
179	25.925925925925924	2.7777777777777777	0.9259259259259258
180	27.77777777777778	0.0	1.8518518518518516
181	29.629629629629626	0.0	0.9259259259259258
182	27.77777777777778	0.0	0.9259259259259258
183	27.77777777777778	0.0	0.0
184	35.18518518518518	0.0	0.0
185	33.33333333333333	0.0	0.0
186	29.629629629629626	2.7777777777777777	1.8518518518518516
187	25.925925925925924	2.7777777777777777	0.0
188	25.925925925925924	2.7777777777777777	0.0
189	25.925925925925924	2.7777777777777777	0.9259259259259258
190	25.925925925925924	2.7777777777777777	0.0
191	18.51851851851852	2.7777777777777777	0.0
192	20.37037037037037	2.7777777777777777	0.0
193	25.925925925925924	2.7777777777777777	0.0
194	25.925925925925924	2.7777777777777777	0.0
195	22.22222222222222	0.0	0.9259259259259258
196	20.37037037037037	0.0	0.9259259259259258
197	20.37037037037037	0.0	0.9259259259259258
198	22.22222222222222	0.0	1.8518518518518516
199	22.22222222222222	2.7777777777777777	1.8518518518518516
200	22.22222222222222	2.7777777777777777	1.8518518518518516
201	16.666666666666664	2.7777777777777777	0.9259259259259258
202	16.666666666666664	2.7777777777777777	0.9259259259259258
203	14.814814814814813	2.7777777777777777	0.0
204	14.814814814814813	2.7777777777777777	0.0
205	14.814814814814813	2.7777777777777777	0.0
206	11.11111111111111	5.555555555555555	0.0
207	11.11111111111111	5.555555555555555	0.9259259259259258
208	16.666666666666664	2.7777777777777777	0.9259259259259258
209	18.51851851851852	0.0	0.9259259259259258
210	18.51851851851852	0.0	0.9259259259259258
211	20.37037037037037	5.555555555555555	0.0
212	18.51851851851852	2.7777777777777777	0.0
213	18.51851851851852	5.555555555555555	0.9259259259259258
214	18.51851851851852	2.7777777777777777	0.9259259259259258
215	18.51851851851852	2.7777777777777777	0.9259259259259258
216	22.22222222222222	2.7777777777777777	0.9259259259259258
217	24.074074074074073	2.7777777777777777	0.9259259259259258
218	22.22222222222222	5.555555555555555	0.9259259259259258
219	22.22222222222222	5.555555555555555	0.9259259259259258
220	22.22222222222222	2.7777777777777777	0.9259259259259258
221	22.22222222222222	2.7777777777777777	1.8518518518518516
222	25.925925925925924	2.7777777777777777	0.9259259259259258
223	29.629629629629626	2.7777777777777777	1.8518518518518516
224	24.074074074074073	2.7777777777777777	2.7777777777777777
225	24.074074074074073	2.7777777777777777	0.9259259259259258
226	22.22222222222222	2.7777777777777777	0.0
227	22.22222222222222	2.7777777777777777	0.0
228	20.37037037037037	2.7777777777777777	0.0
229	20.37037037037037	2.7777777777777777	0.0
230	20.37037037037037	5.555555555555555	0.9259259259259258
231	18.51851851851852	5.555555555555555	0.9259259259259258
232	20.37037037037037	5.555555555555555	0.0
233	20.37037037037037	8.333333333333332	0.0
234	20.37037037037037	5.555555555555555	0.0
235	20.37037037037037	2.7777777777777777	0.0
236	22.22222222222222	2.7777777777777777	0.0
237	20.37037037037037	2.7777777777777777	0.9259259259259258
238	22.22222222222222	2.7777777777777777	0.9259259259259258
239	20.37037037037037	2.7777777777777777	0.9259259259259258
240	16.666666666666664	2.7777777777777777	0.9259259259259258
241	16.666666666666664	2.7777777777777777	0.9259259259259258
242	16.666666666666664	5.555555555555555	0.0
243	18.51851851851852	5.555555555555555	0.0
244	20.37037037037037	5.555555555555555	0.0
245	22.22222222222222	5.555555555555555	0.9259259259259258
246	22.22222222222222	5.555555555555555	0.9259259259259258
247	20.37037037037037	5.555555555555555	0.9259259259259258
248	18.51851851851852	5.555555555555555	0.0
249	20.37037037037037	5.555555555555555	0.0
250	20.37037037037037	5.555555555555555	0.0
251	22.22222222222222	5.555555555555555	0.9259259259259258
252	22.22222222222222	5.555555555555555	0.9259259259259258
253	20.37037037037037	5.555555555555555	1.8518518518518516
254	20.37037037037037	2.7777777777777777	1.8518518518518516
255	20.37037037037037	2.7777777777777777	1.8518518518518516
256	18.51851851851852	2.7777777777777777	1.8518518518518516
257	20.37037037037037	2.7777777777777777	1.8518518518518516
258	20.37037037037037	2.7777777777777777	0.9259259259259258
259	22.22222222222222	2.7777777777777777	0.0
260	20.37037037037037	2.7777777777777777	0.0
261	20.37037037037037	8.333333333333332	0.0
262	22.22222222222222	5.555555555555555	0.0
263	22.22222222222222	8.333333333333332	0.0
264	20.37037037037037	8.333333333333332	0.0
265	16.666666666666664	5.555555555555555	0.0
266	18.51851851851852	2.7777777777777777	0.0
267	16.666666666666664	5.555555555555555	0.0
268	14.814814814814813	2.7777777777777777	0.0
269	16.666666666666664	2.7777777777777777	0.0
270	18.51851851851852	2.7777777777777777	0.0
271	18.51851851851852	2.7777777777777777	0.0
272	20.37037037037037	2.7777777777777777	0.9259259259259258
273	20.37037037037037	2.7777777777777777	0.0
274	18.51851851851852	2.7777777777777777	0.0
275	20.37037037037037	2.7777777777777777	0.0
276	24.074074074074073	2.7777777777777777	0.9259259259259258
277	25.925925925925924	2.7777777777777777	1.8518518518518516
278	25.925925925925924	2.7777777777777777	1.8518518518518516
279	27.77777777777778	2.7777777777777777	1.8518518518518516
280	25.925925925925924	5.555555555555555	0.9259259259259258
281	22.22222222222222	5.555555555555555	0.9259259259259258
282	22.22222222222222	5.555555555555555	0.0
283	20.37037037037037	5.555555555555555	0.0
284	18.51851851851852	5.555555555555555	0.0
285	18.51851851851852	8.333333333333332	0.0
286	20.37037037037037	5.555555555555555	0.0
287	18.51851851851852	5.555555555555555	0.0
288	18.51851851851852	2.7777777777777777	0.0
289	20.37037037037037	2.7777777777777777	0.0
290	20.37037037037037	2.7777777777777777	0.0
291	22.22222222222222	2.7777777777777777	0.0
292	22.22222222222222	2.7777777777777777	0.0
293	22.22222222222222	2.7777777777777777	0.0
294	20.37037037037037	2.7777777777777777	0.0
295	18.51851851851852	2.7777777777777777	0.0
296	22.22222222222222	2.7777777777777777	0.0
297	22.22222222222222	2.7777777777777777	0.0
298	27.77777777777778	2.7777777777777777	0.0
299	27.77777777777778	2.7777777777777777	0.9259259259259258
300	29.629629629629626	2.7777777777777777	0.9259259259259258
301	27.77777777777778	2.7777777777777777	0.9259259259259258
302	24.074074074074073	2.7777777777777777	1.8518518518518516
303	22.22222222222222	2.7777777777777777	0.9259259259259258
304	25.925925925925924	2.7777777777777777	0.9259259259259258
305	24.074074074074073	2.7777777777777777	0.9259259259259258
306	31.48148148148148	2.7777777777777777	0.9259259259259258
307	27.77777777777778	2.7777777777777777	0.9259259259259258
308	31.48148148148148	2.7777777777777777	0.9259259259259258
309	29.629629629629626	2.7777777777777777	0.9259259259259258
310	31.48148148148148	2.7777777777777777	0.9259259259259258
311	29.629629629629626	2.7777777777777777	0.9259259259259258
312	25.925925925925924	2.7777777777777777	0.0
313	29.629629629629626	2.7777777777777777	0.0
314	35.18518518518518	2.7777777777777777	0.9259259259259258
315	33.33333333333333	2.7777777777777777	0.0
316	27.77777777777778	2.7777777777777777	0.0
317	27.77777777777778	2.7777777777777777	0.0
318	20.37037037037037	5.555555555555555	0.0
319	18.51851851851852	2.7777777777777777	0.0
320	18.51851851851852	2.7777777777777777	0.0
321	20.37037037037037	2.7777777777777777	0.0
322	20.37037037037037	2.7777777777777777	0.0
323	20.37037037037037	2.7777777777777777	0.0
324	18.51851851851852	2.7777777777777777	0.0
325	18.51851851851852	2.7777777777777777	0.0
326	20.37037037037037	2.7777777777777777	0.0
327	18.51851851851852	2.7777777777777777	0.0
328	20.37037037037037	0.0	0.0
329	24.074074074074073	0.0	0.0
330	22.22222222222222	0.0	0.9259259259259258
331	20.37037037037037	2.7777777777777777	0.9259259259259258
332	25.925925925925924	2.7777777777777777	0.9259259259259258
333	24.074074074074073	2.7777777777777777	0.9259259259259258
334	22.22222222222222	5.555555555555555	0.9259259259259258
335	20.37037037037037	2.7777777777777777	0.9259259259259258
336	18.51851851851852	2.7777777777777777	0.0
337	20.37037037037037	2.7777777777777777	0.0
338	20.37037037037037	2.7777777777777777	0.0
339	20.37037037037037	2.7777777777777777	0.0
340	20.37037037037037	2.7777777777777777	0.9259259259259258
341	18.51851851851852	2.7777777777777777	0.9259259259259258
342	20.37037037037037	2.7777777777777777	0.9259259259259258
343	20.37037037037037	0.0	0.0
344	18.51851851851852	0.0	0.0
345	20.37037037037037	0.0	0.0
346	18.51851851851852	2.7777777777777777	0.0
347	22.22222222222222	2.7777777777777777	0.0
348	22.22222222222222	2.7777777777777777	0.9259259259259258
349	22.22222222222222	2.7777777777777777	0.9259259259259258
350	16.666666666666664	2.7777777777777777	1.8518518518518516
351	18.51851851851852	2.7777777777777777	1.8518518518518516
352	20.37037037037037	2.7777777777777777	1.8518518518518516
353	20.37037037037037	2.7777777777777777	1.8518518518518516
354	22.22222222222222	5.555555555555555	0.9259259259259258
355	24.074074074074073	5.555555555555555	0.9259259259259258
356	25.925925925925924	5.555555555555555	1.8518518518518516
357	22.22222222222222	5.555555555555555	0.9259259259259258
358	24.074074074074073	5.555555555555555	0.0
359	22.22222222222222	5.555555555555555	0.0
360	22.22222222222222	2.7777777777777777	0.9259259259259258
361	20.37037037037037	5.555555555555555	0.9259259259259258
362	16.666666666666664	2.7777777777777777	0.9259259259259258
363	14.814814814814813	2.7777777777777777	0.0
364	16.666666666666664	2.7777777777777777	0.0
365	18.51851851851852	2.7777777777777777	0.0
366	22.22222222222222	2.7777777777777777	0.0
367	24.074074074074073	5.555555555555555	0.0
368	24.074074074074073	8.333333333333332	0.0
369	24.074074074074073	8.333333333333332	0.0
370	24.074074074074073	8.333333333333332	0.0
371	24.074074074074073	5.555555555555555	0.0
372	22.22222222222222	2.7777777777777777	0.0
373	20.37037037037037	2.7777777777777777	0.0
374	20.37037037037037	2.7777777777777777	0.0
375	16.666666666666664	2.7777777777777777	0.0
376	16.666666666666664	2.7777777777777777	0.0
377	16.666666666666664	2.7777777777777777	0.9259259259259258
378	16.666666666666664	2.7777777777777777	0.9259259259259258
379	18.51851851851852	2.7777777777777777	0.9259259259259258
380	20.37037037037037	5.555555555555555	0.0
381	18.51851851851852	5.555555555555555	0.9259259259259258
382	16.666666666666664	5.555555555555555	0.9259259259259258
383	16.666666666666664	5.555555555555555	0.9259259259259258
384	18.51851851851852	5.555555555555555	0.9259259259259258
385	16.666666666666664	5.555555555555555	0.9259259259259258
386	14.814814814814813	5.555555555555555	0.9259259259259258
387	14.814814814814813	5.555555555555555	0.9259259259259258
388	16.666666666666664	5.555555555555555	0.9259259259259258
389	12.962962962962962	2.7777777777777777	0.0
390	18.51851851851852	2.7777777777777777	0.0
391	16.666666666666664	2.7777777777777777	0.0
392	18.51851851851852	2.7777777777777777	0.0
393	18.51851851851852	2.7777777777777777	0.0
394	18.51851851851852	2.7777777777777777	0.0
395	18.51851851851852	5.555555555555555	0.0
396	16.666666666666664	8.333333333333332	0.0
397	12.962962962962962	8.333333333333332	0.0
398	12.962962962962962	5.555555555555555	0.0
399	12.962962962962962	2.7777777777777777	0.0
400	11.11111111111111	2.7777777777777777	0.0
401	12.962962962962962	2.7777777777777777	0.0
402	16.666666666666664	2.7777777777777777	0.0
403	20.37037037037037	2.7777777777777777	0.0
404	20.37037037037037	2.7777777777777777	0.0
405	20.37037037037037	5.555555555555555	0.0
406	20.37037037037037	5.555555555555555	0.0
407	18.51851851851852	5.555555555555555	0.0
408	25.925925925925924	5.555555555555555	0.0
409	27.77777777777778	5.555555555555555	0.0
410	25.925925925925924	8.333333333333332	0.0
411	27.77777777777778	5.555555555555555	0.0
412	27.77777777777778	5.555555555555555	0.0
413	25.925925925925924	5.555555555555555	0.0
414	22.22222222222222	2.7777777777777777	0.0
415	16.666666666666664	2.7777777777777777	0.0
416	16.666666666666664	2.7777777777777777	0.0
417	12.962962962962962	2.7777777777777777	0.0
418	14.814814814814813	2.7777777777777777	0.0
419	16.666666666666664	2.7777777777777777	0.0
420	16.666666666666664	2.7777777777777777	0.0
421	14.814814814814813	2.7777777777777777	0.0
422	16.666666666666664	2.7777777777777777	0.9259259259259258
423	14.814814814814813	2.7777777777777777	0.9259259259259258
424	16.666666666666664	2.7777777777777777	1.8518518518518516
425	16.666666666666664	2.7777777777777777	1.8518518518518516
426	14.814814814814813	2.7777777777777777	0.0
427	16.666666666666664	2.7777777777777777	0.0
428	14.814814814814813	2.7777777777777777	0.0
429	12.962962962962962	2.7777777777777777	0.0
430	12.962962962962962	2.7777777777777777	0.0
431	12.962962962962962	2.7777777777777777	0.0
432	11.11111111111111	5.555555555555555	0.0
433	12.962962962962962	8.333333333333332	0.9259259259259258
434	18.51851851851852	5.555555555555555	0.9259259259259258
435	16.666666666666664	2.7777777777777777	0.9259259259259258
436	16.666666666666664	2.7777777777777777	0.9259259259259258
437	14.814814814814813	2.7777777777777777	0.0
438	14.814814814814813	2.7777777777777777	0.0
439	14.814814814814813	2.7777777777777777	0.0
440	14.814814814814813	2.7777777777777777	0.0
441	16.666666666666664	2.7777777777777777	0.0
442	16.666666666666664	2.7777777777777777	0.0
443	16.666666666666664	2.7777777777777777	0.0
444	12.962962962962962	2.7777777777777777	0.0
445	14.814814814814813	2.7777777777777777	0.0
446	14.814814814814813	2.7777777777777777	0.0
447	16.666666666666664	5.555555555555555	0.0
448	14.814814814814813	5.555555555555555	0.0
449	16.666666666666664	5.555555555555555	0.0
450	16.666666666666664	5.555555555555555	0.0
451	16.666666666666664	5.555555555555555	0.0
452	14.814814814814813	8.333333333333332	0.0
453	18.51851851851852	8.333333333333332	0.0
454	16.666666666666664	5.555555555555555	0.0
455	14.814814814814813	2.7777777777777777	0.0
456	18.51851851851852	2.7777777777777777	0.0
457	22.22222222222222	2.7777777777777777	0.0
458	18.51851851851852	2.7777777777777777	0.0
459	14.814814814814813	5.555555555555555	0.0
460	16.666666666666664	8.333333333333332	0.0
461	16.666666666666664	8.333333333333332	0.0
462	12.962962962962962	8.333333333333332	0.0
463	14.814814814814813	13.88888888888889	0.9259259259259258
464	14.814814814814813	11.11111111111111	0.9259259259259258
465	14.814814814814813	11.11111111111111	0.9259259259259258
466	22.22222222222222	5.555555555555555	0.9259259259259258
467	22.22222222222222	5.555555555555555	0.9259259259259258
468	22.22222222222222	2.7777777777777777	0.9259259259259258
469	22.22222222222222	2.7777777777777777	0.9259259259259258
470	18.51851851851852	5.555555555555555	0.9259259259259258
471	16.666666666666664	5.555555555555555	0.9259259259259258
472	16.666666666666664	5.555555555555555	0.9259259259259258
473	16.666666666666664	5.555555555555555	0.9259259259259258
474	16.666666666666664	5.555555555555555	0.0
475	18.51851851851852	5.555555555555555	0.0
476	18.51851851851852	2.7777777777777777	0.0
477	22.22222222222222	2.7777777777777777	0.0
478	20.37037037037037	2.7777777777777777	0.9259259259259258
479	20.37037037037037	2.7777777777777777	0.9259259259259258
480	24.074074074074073	2.7777777777777777	0.9259259259259258
481	24.074074074074073	2.7777777777777777	0.9259259259259258
482	20.37037037037037	2.7777777777777777	0.9259259259259258
483	20.37037037037037	2.7777777777777777	0.9259259259259258
484	20.37037037037037	2.7777777777777777	0.9259259259259258
485	20.37037037037037	2.7777777777777777	0.9259259259259258
486	22.22222222222222	2.7777777777777777	0.9259259259259258
487	22.22222222222222	2.7777777777777777	0.0
488	20.37037037037037	2.7777777777777777	0.0
489	16.666666666666664	2.7777777777777777	0.0
490	18.51851851851852	2.7777777777777777	0.0
491	16.666666666666664	2.7777777777777777	0.0
492	12.962962962962962	2.7777777777777777	0.0
493	16.666666666666664	2.7777777777777777	0.0
494	18.51851851851852	2.7777777777777777	0.0
495	16.666666666666664	2.7777777777777777	0.9259259259259258
496	16.666666666666664	2.7777777777777777	0.9259259259259258
497	16.666666666666664	5.555555555555555	0.0
498	16.666666666666664	5.555555555555555	0.0
499	18.51851851851852	2.7777777777777777	0.0
500	18.51851851851852	2.7777777777777777	0.0
501	16.666666666666664	2.7777777777777777	0.0
502	12.962962962962962	2.7777777777777777	0.0
503	12.962962962962962	2.7777777777777777	0.0
504	9.25925925925926	2.7777777777777777	0.0
505	14.814814814814813	2.7777777777777777	0.0
506	18.51851851851852	8.333333333333332	0.0
507	18.51851851851852	5.555555555555555	0.0
508	20.37037037037037	2.7777777777777777	0.0
509	22.22222222222222	2.7777777777777777	0.0
510	20.37037037037037	2.7777777777777777	0.0
511	18.51851851851852	2.7777777777777777	0.0
512	18.51851851851852	5.555555555555555	0.0
513	22.22222222222222	5.555555555555555	0.0
514	24.074074074074073	5.555555555555555	0.0
515	20.37037037037037	5.555555555555555	0.0
516	20.37037037037037	5.555555555555555	0.0
517	20.37037037037037	5.555555555555555	0.0
518	20.37037037037037	5.555555555555555	0.0
519	16.666666666666664	5.555555555555555	0.0
520	16.666666666666664	5.555555555555555	0.0
521	14.814814814814813	5.555555555555555	0.0
522	12.962962962962962	5.555555555555555	0.0
523	16.666666666666664	2.7777777777777777	0.0
524	18.51851851851852	2.7777777777777777	0.0
525	18.51851851851852	2.7777777777777777	0.0
526	16.666666666666664	2.7777777777777777	0.0
527	16.666666666666664	2.7777777777777777	0.0
528	20.37037037037037	2.7777777777777777	0.0
529	20.37037037037037	5.555555555555555	0.0
530	20.37037037037037	5.555555555555555	0.0
531	20.37037037037037	2.7777777777777777	0.0
532	18.51851851851852	2.7777777777777777	0.0
533	22.22222222222222	2.7777777777777777	0.0
534	27.77777777777778	2.7777777777777777	0.0
535	24.074074074074073	5.555555555555555	0.0
536	20.37037037037037	5.555555555555555	0.9259259259259258
537	14.814814814814813	5.555555555555555	0.9259259259259258
538	12.962962962962962	5.555555555555555	0.0
539	14.814814814814813	2.7777777777777777	0.0
540	16.666666666666664	2.7777777777777777	0.0
541	14.814814814814813	5.555555555555555	0.0
542	14.814814814814813	5.555555555555555	0.0
543	16.666666666666664	5.555555555555555	0.0
544	16.666666666666664	5.555555555555555	0.0
545	18.51851851851852	2.7777777777777777	0.0
546	16.666666666666664	2.7777777777777777	0.0
547	18.51851851851852	2.7777777777777777	0.9259259259259258
548	12.962962962962962	2.7777777777777777	0.9259259259259258
549	14.814814814814813	2.7777777777777777	0.0
550	12.962962962962962	2.7777777777777777	0.0
551	12.962962962962962	2.7777777777777777	0.0
552	20.37037037037037	2.7777777777777777	0.0
553	22.22222222222222	2.7777777777777777	0.0
554	20.37037037037037	2.7777777777777777	0.0
555	16.666666666666664	2.7777777777777777	0.0
556	18.51851851851852	2.7777777777777777	0.0
557	18.51851851851852	2.7777777777777777	0.0
558	16.666666666666664	5.555555555555555	0.0
559	16.666666666666664	8.333333333333332	0.0
560	14.814814814814813	8.333333333333332	0.0
561	14.814814814814813	5.555555555555555	0.9259259259259258
562	14.814814814814813	8.333333333333332	1.8518518518518516
563	16.666666666666664	2.7777777777777777	1.8518518518518516
564	18.51851851851852	2.7777777777777777	1.8518518518518516
565	18.51851851851852	2.7777777777777777	1.8518518518518516
566	18.51851851851852	2.7777777777777777	1.8518518518518516
567	18.51851851851852	2.7777777777777777	1.8518518518518516
568	18.51851851851852	2.7777777777777777	0.9259259259259258
569	22.22222222222222	2.7777777777777777	0.9259259259259258
570	22.22222222222222	2.7777777777777777	0.9259259259259258
571	24.074074074074073	5.555555555555555	0.9259259259259258
572	25.925925925925924	5.555555555555555	0.9259259259259258
573	24.074074074074073	5.555555555555555	0.9259259259259258
574	20.37037037037037	5.555555555555555	0.0
575	18.51851851851852	5.555555555555555	0.9259259259259258
576	22.22222222222222	5.555555555555555	2.7777777777777777
577	18.51851851851852	2.7777777777777777	2.7777777777777777
578	18.51851851851852	2.7777777777777777	0.9259259259259258
579	20.37037037037037	5.555555555555555	0.9259259259259258
580	14.814814814814813	5.555555555555555	0.0
581	12.962962962962962	2.7777777777777777	0.0
582	20.37037037037037	2.7777777777777777	0.9259259259259258
583	18.51851851851852	2.7777777777777777	0.9259259259259258
584	16.666666666666664	2.7777777777777777	0.9259259259259258
585	18.51851851851852	2.7777777777777777	0.9259259259259258
586	14.814814814814813	2.7777777777777777	0.9259259259259258
587	14.814814814814813	0.0	0.9259259259259258
588	12.962962962962962	0.0	0.9259259259259258
589	11.11111111111111	2.7777777777777777	0.9259259259259258
590	11.11111111111111	2.7777777777777777	0.9259259259259258
591	11.11111111111111	2.7777777777777777	0.9259259259259258
592	12.962962962962962	2.7777777777777777	0.0
593	12.962962962962962	2.7777777777777777	0.0
594	11.11111111111111	8.333333333333332	0.0
595	12.962962962962962	8.333333333333332	0.0
596	14.814814814814813	11.11111111111111	0.0
597	16.666666666666664	8.333333333333332	0.9259259259259258
598	16.666666666666664	5.555555555555555	0.9259259259259258
599	16.666666666666664	5.555555555555555	0.9259259259259258
600	20.37037037037037	8.333333333333332	0.9259259259259258
601	18.51851851851852	5.555555555555555	0.0
602	16.666666666666664	5.555555555555555	0.0
603	18.51851851851852	5.555555555555555	0.0
604	20.37037037037037	5.555555555555555	0.0
605	20.37037037037037	5.555555555555555	0.0
606	20.37037037037037	5.555555555555555	0.0
607	16.666666666666664	5.555555555555555	0.0
608	16.666666666666664	5.555555555555555	0.9259259259259258
609	14.814814814814813	5.555555555555555	0.9259259259259258
610	18.51851851851852	2.7777777777777777	0.9259259259259258
611	20.37037037037037	2.7777777777777777	0.9259259259259258
612	22.22222222222222	2.7777777777777777	0.9259259259259258
613	18.51851851851852	2.7777777777777777	0.9259259259259258
614	20.37037037037037	5.555555555555555	0.9259259259259258
615	22.22222222222222	5.555555555555555	0.9259259259259258
616	24.074074074074073	2.7777777777777777	0.0
617	24.074074074074073	0.0	0.0
618	24.074074074074073	0.0	0.0
619	18.51851851851852	2.7777777777777777	0.9259259259259258
620	18.51851851851852	2.7777777777777777	0.9259259259259258
621	24.074074074074073	5.555555555555555	0.0
622	20.37037037037037	8.333333333333332	0.0
623	18.51851851851852	11.11111111111111	0.9259259259259258
624	18.51851851851852	11.11111111111111	1.8518518518518516
625	14.814814814814813	11.11111111111111	1.8518518518518516
626	18.51851851851852	11.11111111111111	1.8518518518518516
627	20.37037037037037	8.333333333333332	0.0
628	22.22222222222222	5.555555555555555	0.0
629	22.22222222222222	2.7777777777777777	0.0
630	16.666666666666664	2.7777777777777777	0.0
631	14.814814814814813	2.7777777777777777	0.0
632	14.814814814814813	2.7777777777777777	0.0
633	20.37037037037037	2.7777777777777777	0.0
634	22.22222222222222	8.333333333333332	0.0
635	22.22222222222222	8.333333333333332	0.0
636	20.37037037037037	11.11111111111111	0.0
637	18.51851851851852	11.11111111111111	0.0
638	16.666666666666664	11.11111111111111	0.0
639	14.814814814814813	11.11111111111111	0.0
640	14.814814814814813	11.11111111111111	0.0
641	14.814814814814813	11.11111111111111	0.0
642	14.814814814814813	5.555555555555555	0.0
643	11.11111111111111	2.7777777777777777	0.0
644	14.814814814814813	2.7777777777777777	0.0
645	20.37037037037037	5.555555555555555	0.0
646	18.51851851851852	0.0	0.0
647	18.51851851851852	2.7777777777777777	0.0
648	18.51851851851852	2.7777777777777777	0.0
649	16.666666666666664	2.7777777777777777	0.0
650	16.666666666666664	5.555555555555555	0.0
651	20.37037037037037	5.555555555555555	0.9259259259259258
652	24.074074074074073	5.555555555555555	0.9259259259259258
653	24.074074074074073	2.7777777777777777	0.0
654	22.22222222222222	2.7777777777777777	0.0
655	24.074074074074073	2.7777777777777777	0.0
656	24.074074074074073	2.7777777777777777	0.0
657	24.074074074074073	5.555555555555555	0.0
658	20.37037037037037	5.555555555555555	0.0
659	20.37037037037037	5.555555555555555	0.0
660	22.22222222222222	2.7777777777777777	0.0
661	22.22222222222222	2.7777777777777777	0.0
662	20.37037037037037	2.7777777777777777	0.0
663	22.22222222222222	2.7777777777777777	0.0
664	22.22222222222222	2.7777777777777777	0.0
665	22.22222222222222	2.7777777777777777	0.0
666	22.22222222222222	2.7777777777777777	0.0
667	22.22222222222222	2.7777777777777777	0.0
668	18.51851851851852	2.7777777777777777	0.0
669	20.37037037037037	2.7777777777777777	0.0
670	24.074074074074073	2.7777777777777777	0.0
671	24.074074074074073	2.7777777777777777	0.0
672	24.074074074074073	2.7777777777777777	0.0
673	25.925925925925924	5.555555555555555	0.0
674	20.37037037037037	5.555555555555555	0.0
675	16.666666666666664	8.333333333333332	0.0
676	14.814814814814813	8.333333333333332	0.0
677	14.814814814814813	8.333333333333332	0.9259259259259258
678	12.962962962962962	8.333333333333332	0.0
679	11.11111111111111	5.555555555555555	0.0
680	9.25925925925926	5.555555555555555	0.0
681	12.962962962962962	5.555555555555555	0.0
682	14.814814814814813	2.7777777777777777	0.0
683	16.666666666666664	0.0	0.0
684	14.814814814814813	0.0	0.0
685	14.814814814814813	2.7777777777777777	0.0
686	16.666666666666664	5.555555555555555	0.0
687	22.22222222222222	5.555555555555555	0.0
688	22.22222222222222	8.333333333333332	0.0
689	20.37037037037037	8.333333333333332	0.0
690	20.37037037037037	5.555555555555555	0.0
691	18.51851851851852	5.555555555555555	0.0
692	18.51851851851852	5.555555555555555	0.0
693	20.37037037037037	5.555555555555555	0.0
694	20.37037037037037	2.7777777777777777	0.0
695	18.51851851851852	2.7777777777777777	0.0
696	16.666666666666664	0.0	0.0
697	20.37037037037037	0.0	0.0
698	20.37037037037037	5.555555555555555	0.0
699	20.37037037037037	8.333333333333332	0.0
700	18.51851851851852	8.333333333333332	0.0
701	24.074074074074073	5.555555555555555	0.9259259259259258
702	22.22222222222222	5.555555555555555	0.9259259259259258
703	18.51851851851852	5.555555555555555	0.9259259259259258
704	16.666666666666664	8.333333333333332	0.0
705	14.814814814814813	8.333333333333332	0.0
706	20.37037037037037	5.555555555555555	0.0
707	18.51851851851852	5.555555555555555	0.0
708	20.37037037037037	5.555555555555555	0.9259259259259258
709	22.22222222222222	5.555555555555555	0.9259259259259258
710	24.074074074074073	5.555555555555555	0.9259259259259258
711	22.22222222222222	0.0	0.0
712	24.074074074074073	0.0	0.0
713	27.77777777777778	0.0	0.0
714	24.074074074074073	2.7777777777777777	0.0
715	20.37037037037037	2.7777777777777777	0.0
716	20.37037037037037	5.555555555555555	0.0
717	22.22222222222222	5.555555555555555	0.0
718	24.074074074074073	5.555555555555555	0.0
719	22.22222222222222	5.555555555555555	0.0
720	20.37037037037037	5.555555555555555	0.0
721	20.37037037037037	5.555555555555555	0.0
722	18.51851851851852	5.555555555555555	0.0
723	18.51851851851852	2.7777777777777777	0.0
724	16.666666666666664	2.7777777777777777	0.0
725	14.814814814814813	2.7777777777777777	0.0
726	16.666666666666664	2.7777777777777777	0.9259259259259258
727	16.666666666666664	5.555555555555555	0.9259259259259258
728	16.666666666666664	8.333333333333332	0.0
729	16.666666666666664	8.333333333333332	0.0
730	16.666666666666664	5.555555555555555	0.0
731	18.51851851851852	5.555555555555555	0.0
732	20.37037037037037	5.555555555555555	0.0
733	20.37037037037037	5.555555555555555	0.9259259259259258
734	20.37037037037037	5.555555555555555	0.9259259259259258
735	20.37037037037037	5.555555555555555	0.9259259259259258
736	22.22222222222222	5.555555555555555	0.9259259259259258
737	24.074074074074073	11.11111111111111	0.0
738	24.074074074074073	11.11111111111111	0.0
739	22.22222222222222	8.333333333333332	0.9259259259259258
740	22.22222222222222	8.333333333333332	0.0
741	22.22222222222222	11.11111111111111	0.9259259259259258
742	24.074074074074073	5.555555555555555	0.9259259259259258
743	22.22222222222222	5.555555555555555	1.8518518518518516
744	24.074074074074073	5.555555555555555	1.8518518518518516
745	24.074074074074073	5.555555555555555	0.0
746	24.074074074074073	2.7777777777777777	0.0
747	24.074074074074073	5.555555555555555	0.9259259259259258
748	22.22222222222222	5.555555555555555	0.9259259259259258
749	22.22222222222222	5.555555555555555	0.9259259259259258
750	22.22222222222222	5.555555555555555	0.9259259259259258
751	24.074074074074073	2.7777777777777777	0.0
752	20.37037037037037	2.7777777777777777	0.0
753	16.666666666666664	2.7777777777777777	0.0
754	16.666666666666664	2.7777777777777777	0.0
755	20.37037037037037	0.0	0.0
756	25.925925925925924	2.7777777777777777	0.0
757	27.77777777777778	2.7777777777777777	0.0
758	24.074074074074073	2.7777777777777777	0.0
759	24.074074074074073	2.7777777777777777	0.0
760	24.074074074074073	5.555555555555555	0.0
761	24.074074074074073	5.555555555555555	0.0
762	24.074074074074073	5.555555555555555	0.9259259259259258
763	20.37037037037037	8.333333333333332	0.0
764	22.22222222222222	11.11111111111111	0.9259259259259258
765	27.77777777777778	8.333333333333332	0.0
766	25.925925925925924	8.333333333333332	0.0
767	24.074074074074073	2.7777777777777777	0.0
768	16.666666666666664	2.7777777777777777	0.0
769	16.666666666666664	2.7777777777777777	0.0
770	22.22222222222222	2.7777777777777777	0.0
771	22.22222222222222	2.7777777777777777	0.0
772	18.51851851851852	2.7777777777777777	0.0
773	22.22222222222222	5.555555555555555	0.0
774	16.666666666666664	5.555555555555555	0.0
775	16.666666666666664	8.333333333333332	0.0
776	20.37037037037037	5.555555555555555	0.0
777	22.22222222222222	2.7777777777777777	0.0
778	22.22222222222222	2.7777777777777777	0.0
779	18.51851851851852	2.7777777777777777	0.0
780	16.666666666666664	2.7777777777777777	0.0
781	20.37037037037037	5.555555555555555	0.0
782	18.51851851851852	8.333333333333332	0.0
783	18.51851851851852	8.333333333333332	0.0
784	18.51851851851852	5.555555555555555	0.0
785	18.51851851851852	2.7777777777777777	0.0
786	18.51851851851852	2.7777777777777777	0.0
787	18.51851851851852	2.7777777777777777	0.0
788	20.37037037037037	2.7777777777777777	0.0
789	20.37037037037037	2.7777777777777777	0.0
790	20.37037037037037	2.7777777777777777	0.0
791	16.666666666666664	5.555555555555555	0.9259259259259258
792	22.22222222222222	5.555555555555555	0.9259259259259258
793	22.22222222222222	2.7777777777777777	0.9259259259259258
794	24.074074074074073	2.7777777777777777	0.9259259259259258
795	18.51851851851852	2.7777777777777777	0.0
796	16.666666666666664	2.7777777777777777	0.0
797	16.666666666666664	2.7777777777777777	0.0
798	24.074074074074073	2.7777777777777777	0.0
799	22.22222222222222	2.7777777777777777	0.0
800	22.22222222222222	2.7777777777777777	0.0
801	25.925925925925924	5.555555555555555	0.0
802	22.22222222222222	5.555555555555555	0.0
803	25.925925925925924	8.333333333333332	0.0
804	25.925925925925924	8.333333333333332	0.0
805	25.925925925925924	8.333333333333332	0.0
806	25.925925925925924	8.333333333333332	0.0
807	31.48148148148148	8.333333333333332	0.0
808	29.629629629629626	8.333333333333332	0.0
809	27.77777777777778	8.333333333333332	0.0
810	22.22222222222222	5.555555555555555	0.0
811	24.074074074074073	2.7777777777777777	0.0
812	20.37037037037037	2.7777777777777777	0.0
813	22.22222222222222	2.7777777777777777	0.0
814	18.51851851851852	2.7777777777777777	0.0
815	18.51851851851852	2.7777777777777777	0.0
816	20.37037037037037	2.7777777777777777	0.0
817	20.37037037037037	2.7777777777777777	0.0
818	16.666666666666664	5.555555555555555	0.0
819	16.666666666666664	5.555555555555555	0.0
820	14.814814814814813	8.333333333333332	0.0
821	14.814814814814813	13.88888888888889	0.0
822	18.51851851851852	11.11111111111111	0.0
823	14.814814814814813	11.11111111111111	0.0
824	12.962962962962962	11.11111111111111	0.0
825	14.814814814814813	11.11111111111111	0.0
826	14.814814814814813	5.555555555555555	0.0
827	14.814814814814813	2.7777777777777777	0.0
828	12.962962962962962	5.555555555555555	0.0
829	16.666666666666664	8.333333333333332	0.0
830	18.51851851851852	8.333333333333332	0.0
831	22.22222222222222	8.333333333333332	0.0
832	25.925925925925924	8.333333333333332	0.0
833	25.925925925925924	8.333333333333332	0.0
834	24.074074074074073	5.555555555555555	0.0
835	24.074074074074073	2.7777777777777777	0.0
836	18.51851851851852	5.555555555555555	0.0
837	20.37037037037037	5.555555555555555	0.0
838	20.37037037037037	5.555555555555555	0.0
839	20.37037037037037	5.555555555555555	0.0
840	18.51851851851852	5.555555555555555	1.8518518518518516
841	18.51851851851852	5.555555555555555	0.9259259259259258
842	22.22222222222222	5.555555555555555	0.9259259259259258
843	24.074074074074073	2.7777777777777777	0.9259259259259258
844	22.22222222222222	2.7777777777777777	0.0
845	25.925925925925924	2.7777777777777777	0.0
846	25.925925925925924	2.7777777777777777	0.0
847	24.074074074074073	2.7777777777777777	0.0
848	22.22222222222222	2.7777777777777777	0.0
849	24.074074074074073	2.7777777777777777	0.0
850	20.37037037037037	2.7777777777777777	0.0
851	18.51851851851852	2.7777777777777777	0.0
852	20.37037037037037	2.7777777777777777	0.0
853	22.22222222222222	2.7777777777777777	0.0
854	24.074074074074073	0.0	0.0
855	18.51851851851852	2.7777777777777777	0.0
856	18.51851851851852	2.7777777777777777	0.0
857	16.666666666666664	2.7777777777777777	0.0
858	16.666666666666664	2.7777777777777777	0.9259259259259258
859	18.51851851851852	2.7777777777777777	0.9259259259259258
860	20.37037037037037	2.7777777777777777	1.8518518518518516
861	22.22222222222222	5.555555555555555	0.9259259259259258
862	22.22222222222222	5.555555555555555	0.9259259259259258
863	24.074074074074073	2.7777777777777777	0.0
864	25.925925925925924	5.555555555555555	0.0
865	22.22222222222222	5.555555555555555	0.0
866	20.37037037037037	8.333333333333332	0.0
867	14.814814814814813	11.11111111111111	0.0
868	14.814814814814813	5.555555555555555	0.0
869	14.814814814814813	5.555555555555555	0.0
870	18.51851851851852	5.555555555555555	0.0
871	22.22222222222222	5.555555555555555	0.0
872	18.51851851851852	5.555555555555555	0.0
873	16.666666666666664	2.7777777777777777	0.0
874	14.814814814814813	2.7777777777777777	0.0
875	14.814814814814813	5.555555555555555	0.0
876	16.666666666666664	5.555555555555555	0.0
877	20.37037037037037	5.555555555555555	0.0
878	20.37037037037037	8.333333333333332	0.0
879	18.51851851851852	8.333333333333332	0.0
880	18.51851851851852	5.555555555555555	0.0
881	20.37037037037037	5.555555555555555	0.0
882	20.37037037037037	2.7777777777777777	0.0
883	24.074074074074073	5.555555555555555	0.0
884	18.51851851851852	8.333333333333332	0.9259259259259258
885	16.666666666666664	8.333333333333332	0.9259259259259258
886	20.37037037037037	5.555555555555555	0.0
887	20.37037037037037	5.555555555555555	0.9259259259259258
888	20.37037037037037	2.7777777777777777	0.9259259259259258
889	20.37037037037037	2.7777777777777777	0.9259259259259258
890	24.074074074074073	2.7777777777777777	0.9259259259259258
891	24.074074074074073	2.7777777777777777	0.0
892	25.925925925925924	0.0	0.0
893	24.074074074074073	0.0	0.0
894	25.925925925925924	0.0	0.0
895	25.925925925925924	0.0	0.0
896	22.22222222222222	0.0	0.0
897	20.37037037037037	0.0	0.0
898	18.51851851851852	0.0	0.0
899	20.37037037037037	5.555555555555555	0.0
900	22.22222222222222	11.11111111111111	0.0
901	25.925925925925924	11.11111111111111	0.0
902	22.22222222222222	8.333333333333332	0.0
903	22.22222222222222	5.555555555555555	0.0
904	20.37037037037037	5.555555555555555	0.0
905	20.37037037037037	5.555555555555555	0.0
906	20.37037037037037	5.555555555555555	0.0
907	22.22222222222222	8.333333333333332	0.0
908	25.925925925925924	8.333333333333332	0.9259259259259258
909	25.925925925925924	5.555555555555555	1.8518518518518516
910	24.074074074074073	5.555555555555555	1.8518518518518516
911	25.925925925925924	2.7777777777777777	1.8518518518518516
912	27.77777777777778	5.555555555555555	0.9259259259259258
913	25.925925925925924	5.555555555555555	0.9259259259259258
914	20.37037037037037	2.7777777777777777	0.9259259259259258
915	24.074074074074073	2.7777777777777777	0.9259259259259258
916	20.37037037037037	2.7777777777777777	0.9259259259259258
917	18.51851851851852	0.0	0.9259259259259258
918	22.22222222222222	0.0	0.9259259259259258
919	22.22222222222222	0.0	0.9259259259259258
920	24.074074074074073	2.7777777777777777	0.9259259259259258
921	22.22222222222222	0.0	1.8518518518518516
922	24.074074074074073	0.0	1.8518518518518516
923	24.074074074074073	0.0	0.9259259259259258
924	22.22222222222222	0.0	0.9259259259259258
925	20.37037037037037	0.0	0.0
926	20.37037037037037	0.0	0.0
927	18.51851851851852	0.0	0.0
928	14.814814814814813	0.0	0.0
929	14.814814814814813	2.7777777777777777	0.0
930	16.666666666666664	2.7777777777777777	0.0
931	14.814814814814813	5.555555555555555	0.0
932	16.666666666666664	5.555555555555555	0.0
933	16.666666666666664	5.555555555555555	0.0
934	12.962962962962962	2.7777777777777777	0.0
935	14.814814814814813	2.7777777777777777	0.0
936	16.666666666666664	2.7777777777777777	0.0
937	18.51851851851852	2.7777777777777777	0.0
938	14.814814814814813	2.7777777777777777	0.0
939	20.37037037037037	5.555555555555555	0.0
940	18.51851851851852	2.7777777777777777	0.0
941	18.51851851851852	2.7777777777777777	0.9259259259259258
942	18.51851851851852	0.0	0.9259259259259258
943	16.666666666666664	0.0	0.9259259259259258
944	14.814814814814813	0.0	0.9259259259259258
945	14.814814814814813	0.0	0.9259259259259258
946	16.666666666666664	0.0	0.0
947	16.666666666666664	2.7777777777777777	0.0
948	20.37037037037037	0.0	0.0
949	24.074074074074073	2.7777777777777777	0.0
950	20.37037037037037	2.7777777777777777	0.0
951	22.22222222222222	0.0	0.9259259259259258
952	16.666666666666664	0.0	0.9259259259259258
953	16.666666666666664	0.0	0.0
954	18.51851851851852	0.0	0.0
955	14.814814814814813	0.0	0.0
956	18.51851851851852	0.0	0.0
957	18.51851851851852	0.0	0.0
958	20.37037037037037	2.7777777777777777	0.0
959	20.37037037037037	2.7777777777777777	0.0
960	18.51851851851852	2.7777777777777777	0.0
961	18.51851851851852	2.7777777777777777	0.0
962	22.22222222222222	2.7777777777777777	0.9259259259259258
963	22.22222222222222	0.0	0.9259259259259258
964	22.22222222222222	0.0	0.9259259259259258
965	20.37037037037037	0.0	0.9259259259259258
966	22.22222222222222	2.7777777777777777	0.0
967	22.22222222222222	2.7777777777777777	0.0
968	24.074074074074073	0.0	0.0
969	31.48148148148148	0.0	0.0
970	25.925925925925924	0.0	0.9259259259259258
971	24.074074074074073	0.0	0.9259259259259258
972	22.22222222222222	0.0	0.9259259259259258
973	20.37037037037037	0.0	0.0
974	20.37037037037037	0.0	0.0
975	20.37037037037037	2.7777777777777777	0.0
976	18.51851851851852	2.7777777777777777	0.0
977	20.37037037037037	0.0	0.0
978	16.666666666666664	0.0	0.0
979	18.51851851851852	0.0	0.0
980	20.37037037037037	0.0	0.0
981	20.37037037037037	0.0	0.9259259259259258
982	20.37037037037037	0.0	0.9259259259259258
983	18.51851851851852	2.7777777777777777	0.9259259259259258
984	18.51851851851852	2.7777777777777777	0.9259259259259258
985	18.51851851851852	2.7777777777777777	0.9259259259259258
986	16.666666666666664	0.0	0.9259259259259258
987	18.51851851851852	0.0	0.9259259259259258
988	18.51851851851852	2.7777777777777777	0.0
989	18.51851851851852	2.7777777777777777	0.0
990	24.074074074074073	2.7777777777777777	0.0
991	22.22222222222222	5.555555555555555	0.0
992	18.51851851851852	2.7777777777777777	0.0
993	18.51851851851852	2.7777777777777777	0.0
994	20.37037037037037	2.7777777777777777	0.0
995	18.51851851851852	2.7777777777777777	0.0
996	16.666666666666664	0.0	0.0
997	16.666666666666664	0.0	0.0
998	16.666666666666664	0.0	0.0
999	12.962962962962962	0.0	0.0
1000	16.666666666666664	0.0	0.0
1001	18.51851851851852	0.0	0.0
1002	16.666666666666664	0.0	0.9259259259259258
1003	16.666666666666664	0.0	0.9259259259259258
1004	18.51851851851852	0.0	0.9259259259259258
1005	20.37037037037037	0.0	0.9259259259259258
1006	22.22222222222222	0.0	0.9259259259259258
1007	22.22222222222222	0.0	0.9259259259259258
1008	20.37037037037037	0.0	0.0
1009	18.51851851851852	2.7777777777777777	0.0
1010	14.814814814814813	2.7777777777777777	0.0
1011	22.22222222222222	2.7777777777777777	0.0
1012	24.074074074074073	2.7777777777777777	0.0
1013	24.074074074074073	2.7777777777777777	0.0
1014	18.51851851851852	0.0	0.0
1015	18.51851851851852	0.0	0.9259259259259258
1016	22.22222222222222	2.7777777777777777	0.9259259259259258
1017	22.22222222222222	2.7777777777777777	0.9259259259259258
1018	20.37037037037037	2.7777777777777777	0.9259259259259258
1019	18.51851851851852	2.7777777777777777	0.9259259259259258
1020	16.666666666666664	2.7777777777777777	0.0
1021	16.666666666666664	5.555555555555555	0.0
1022	16.666666666666664	5.555555555555555	0.0
1023	18.51851851851852	5.555555555555555	0.0
1024	18.51851851851852	2.7777777777777777	0.9259259259259258
1025	16.666666666666664	2.7777777777777777	0.9259259259259258
1026	16.666666666666664	2.7777777777777777	0.9259259259259258
1027	16.666666666666664	2.7777777777777777	0.0
1028	14.814814814814813	2.7777777777777777	0.0
1029	16.666666666666664	2.7777777777777777	0.0
1030	16.666666666666664	5.555555555555555	0.0
1031	16.666666666666664	8.333333333333332	0.0
1032	16.666666666666664	8.333333333333332	0.0
1033	16.666666666666664	5.555555555555555	0.0
1034	18.51851851851852	5.555555555555555	0.0
1035	20.37037037037037	8.333333333333332	0.0
1036	16.666666666666664	5.555555555555555	0.0
1037	14.814814814814813	5.555555555555555	0.0
1038	18.51851851851852	5.555555555555555	0.0
1039	20.37037037037037	5.555555555555555	0.0
1040	18.51851851851852	5.555555555555555	0.0
1041	22.22222222222222	5.555555555555555	0.0
1042	22.22222222222222	5.555555555555555	0.0
1043	22.22222222222222	5.555555555555555	0.0
1044	20.37037037037037	5.555555555555555	0.0
1045	20.37037037037037	5.555555555555555	0.0
1046	22.22222222222222	5.555555555555555	0.0
1047	18.51851851851852	5.555555555555555	0.0
1048	18.51851851851852	0.0	0.0
1049	22.22222222222222	2.7777777777777777	0.0
1050	20.37037037037037	2.7777777777777777	0.0
1051	24.074074074074073	2.7777777777777777	0.0
1052	27.77777777777778	5.555555555555555	0.0
1053	27.77777777777778	5.555555555555555	0.0
1054	27.77777777777778	5.555555555555555	0.0
1055	22.22222222222222	5.555555555555555	0.0
1056	24.074074074074073	5.555555555555555	0.0
1057	22.22222222222222	2.7777777777777777	0.0
1058	22.22222222222222	2.7777777777777777	0.0
1059	18.51851851851852	0.0	0.0
1060	18.51851851851852	0.0	0.0
1061	18.51851851851852	0.0	0.0
1062	22.22222222222222	0.0	0.0
1063	20.37037037037037	0.0	0.0
1064	20.37037037037037	2.7777777777777777	0.0
1065	20.37037037037037	2.7777777777777777	0.9259259259259258
1066	18.51851851851852	2.7777777777777777	0.9259259259259258
1067	14.814814814814813	2.7777777777777777	0.9259259259259258
1068	16.666666666666664	2.7777777777777777	0.9259259259259258
1069	12.962962962962962	2.7777777777777777	0.0
1070	11.11111111111111	2.7777777777777777	0.0
1071	11.11111111111111	5.555555555555555	0.0
1072	14.814814814814813	2.7777777777777777	0.0
1073	14.814814814814813	2.7777777777777777	0.0
1074	12.962962962962962	2.7777777777777777	0.0
1075	16.666666666666664	2.7777777777777777	0.0
1076	16.666666666666664	2.7777777777777777	0.0
1077	20.37037037037037	2.7777777777777777	0.0
1078	18.51851851851852	5.555555555555555	0.0
1079	18.51851851851852	0.0	0.0
1080	14.814814814814813	0.0	0.0
1081	14.814814814814813	2.7777777777777777	0.0
1082	18.51851851851852	0.0	0.0
1083	20.37037037037037	0.0	0.0
1084	20.37037037037037	0.0	0.0
1085	18.51851851851852	0.0	0.0
1086	18.51851851851852	0.0	0.0
1087	18.51851851851852	0.0	0.0
1088	22.22222222222222	0.0	0.9259259259259258
1089	24.074074074074073	0.0	0.9259259259259258
1090	22.22222222222222	0.0	0.0
1091	18.51851851851852	0.0	0.9259259259259258
1092	20.37037037037037	0.0	0.9259259259259258
1093	18.51851851851852	2.7777777777777777	0.9259259259259258
1094	18.51851851851852	2.7777777777777777	0.0
1095	14.814814814814813	5.555555555555555	0.0
1096	18.51851851851852	2.7777777777777777	0.9259259259259258
1097	22.22222222222222	0.0	0.0
1098	24.074074074074073	0.0	0.0
1099	24.074074074074073	0.0	0.0
1100	22.22222222222222	2.7777777777777777	0.0
1101	22.22222222222222	2.7777777777777777	0.0
1102	18.51851851851852	2.7777777777777777	0.0
1103	20.37037037037037	5.555555555555555	0.0
1104	16.666666666666664	5.555555555555555	0.0
1105	16.666666666666664	8.333333333333332	0.0
1106	20.37037037037037	8.333333333333332	0.0
1107	22.22222222222222	5.555555555555555	0.9259259259259258
1108	24.074074074074073	5.555555555555555	0.9259259259259258
1109	16.666666666666664	5.555555555555555	0.9259259259259258
1110	14.814814814814813	5.555555555555555	0.0
1111	16.666666666666664	5.555555555555555	0.0
1112	14.814814814814813	2.7777777777777777	0.0
1113	12.962962962962962	2.7777777777777777	0.0
1114	11.11111111111111	0.0	0.0
1115	11.11111111111111	0.0	0.0
1116	9.25925925925926	0.0	0.0
1117	12.962962962962962	0.0	0.0
1118	12.962962962962962	0.0	0.0
1119	16.666666666666664	0.0	0.9259259259259258
1120	16.666666666666664	5.555555555555555	0.9259259259259258
1121	14.814814814814813	2.7777777777777777	0.9259259259259258
1122	14.814814814814813	2.7777777777777777	0.9259259259259258
1123	12.962962962962962	2.7777777777777777	0.9259259259259258
1124	16.666666666666664	2.7777777777777777	0.9259259259259258
1125	14.814814814814813	0.0	0.0
1126	16.666666666666664	0.0	0.0
1127	14.814814814814813	0.0	0.0
1128	18.51851851851852	0.0	0.0
1129	20.37037037037037	0.0	0.0
1130	18.51851851851852	0.0	0.0
1131	16.666666666666664	2.7777777777777777	0.0
1132	16.666666666666664	2.7777777777777777	0.0
1133	16.666666666666664	2.7777777777777777	0.0
1134	18.51851851851852	2.7777777777777777	0.0
1135	22.22222222222222	2.7777777777777777	0.0
1136	25.925925925925924	2.7777777777777777	0.0
1137	24.074074074074073	0.0	0.0
1138	24.074074074074073	0.0	0.9259259259259258
1139	24.074074074074073	0.0	0.0
1140	22.22222222222222	0.0	0.0
1141	22.22222222222222	0.0	0.0
1142	22.22222222222222	0.0	0.0
1143	18.51851851851852	0.0	0.0
1144	18.51851851851852	0.0	0.0
1145	18.51851851851852	0.0	0.9259259259259258
1146	20.37037037037037	0.0	0.9259259259259258
1147	18.51851851851852	2.7777777777777777	0.9259259259259258
1148	16.666666666666664	2.7777777777777777	0.0
1149	20.37037037037037	2.7777777777777777	0.0
1150	18.51851851851852	0.0	0.0
1151	20.37037037037037	0.0	0.0
1152	22.22222222222222	0.0	0.0
1153	22.22222222222222	0.0	0.0
1154	24.074074074074073	0.0	0.0
1155	24.074074074074073	2.7777777777777777	0.0
1156	22.22222222222222	0.0	0.0
1157	24.074074074074073	0.0	0.0
1158	22.22222222222222	0.0	0.0
1159	20.37037037037037	0.0	0.0
1160	20.37037037037037	0.0	0.0
1161	20.37037037037037	0.0	0.0
1162	16.666666666666664	2.7777777777777777	0.0
1163	14.814814814814813	2.7777777777777777	0.0
1164	14.814814814814813	0.0	0.0
1165	18.51851851851852	0.0	0.0
1166	20.37037037037037	0.0	0.0
1167	18.51851851851852	0.0	0.9259259259259258
1168	20.37037037037037	0.0	0.9259259259259258
1169	20.37037037037037	0.0	0.9259259259259258
1170	20.37037037037037	0.0	0.0
1171	20.37037037037037	0.0	0.0
1172	20.37037037037037	0.0	0.0
1173	18.51851851851852	0.0	0.0
1174	18.51851851851852	0.0	0.0
1175	16.666666666666664	0.0	0.0
1176	16.666666666666664	0.0	0.0
1177	12.962962962962962	0.0	0.0
1178	14.814814814814813	0.0	0.0
1179	16.666666666666664	0.0	0.0
1180	18.51851851851852	0.0	0.0
1181	20.37037037037037	0.0	0.0
1182	16.666666666666664	0.0	0.0
1183	16.666666666666664	0.0	0.9259259259259258
1184	16.666666666666664	0.0	0.9259259259259258
1185	18.51851851851852	0.0	0.9259259259259258
1186	20.37037037037037	0.0	0.0
1187	20.37037037037037	0.0	0.0
1188	22.22222222222222	0.0	0.9259259259259258
1189	18.51851851851852	0.0	0.0
1190	16.666666666666664	0.0	0.0
1191	18.51851851851852	0.0	0.9259259259259258
1192	18.51851851851852	0.0	0.0
1193	20.37037037037037	0.0	0.0
1194	22.22222222222222	0.0	0.0
1195	22.22222222222222	0.0	0.0
1196	22.22222222222222	0.0	0.0
1197	24.074074074074073	0.0	0.0
1198	24.074074074074073	0.0	0.0
1199	25.925925925925924	0.0	0.0
1200	22.22222222222222	0.0	0.0
1201	22.22222222222222	0.0	0.0
1202	24.074074074074073	0.0	0.0
1203	22.22222222222222	0.0	0.0
1204	22.22222222222222	0.0	0.0
1205	16.666666666666664	0.0	0.0
1206	20.37037037037037	0.0	0.0
1207	14.814814814814813	2.7777777777777777	0.0
1208	14.814814814814813	2.7777777777777777	0.0
1209	14.814814814814813	2.7777777777777777	0.0
1210	16.666666666666664	2.7777777777777777	0.0
1211	16.666666666666664	2.7777777777777777	0.9259259259259258
1212	16.666666666666664	5.555555555555555	0.0
1213	16.666666666666664	5.555555555555555	0.0
1214	16.666666666666664	2.7777777777777777	0.0
1215	16.666666666666664	0.0	0.0
1216	22.22222222222222	0.0	0.9259259259259258
1217	22.22222222222222	0.0	0.9259259259259258
1218	22.22222222222222	0.0	0.0
1219	20.37037037037037	0.0	0.0
1220	20.37037037037037	0.0	0.0
1221	20.37037037037037	0.0	0.0
1222	18.51851851851852	0.0	0.0
1223	16.666666666666664	2.7777777777777777	0.0
1224	18.51851851851852	2.7777777777777777	0.0
1225	18.51851851851852	5.555555555555555	0.0
1226	16.666666666666664	5.555555555555555	0.0
1227	16.666666666666664	5.555555555555555	0.0
1228	16.666666666666664	0.0	0.0
1229	14.814814814814813	0.0	0.0
1230	18.51851851851852	0.0	0.9259259259259258
1231	18.51851851851852	0.0	0.9259259259259258
1232	16.666666666666664	0.0	0.9259259259259258
1233	16.666666666666664	0.0	0.9259259259259258
1234	14.814814814814813	8.333333333333332	0.9259259259259258
1235	14.814814814814813	5.555555555555555	0.9259259259259258
1236	12.962962962962962	5.555555555555555	0.9259259259259258
1237	14.814814814814813	5.555555555555555	0.9259259259259258
1238	18.51851851851852	5.555555555555555	0.9259259259259258
1239	20.37037037037037	5.555555555555555	0.9259259259259258
1240	20.37037037037037	2.7777777777777777	0.0
1241	22.22222222222222	5.555555555555555	0.0
1242	22.22222222222222	5.555555555555555	0.0
1243	22.22222222222222	5.555555555555555	0.0
1244	22.22222222222222	5.555555555555555	0.0
1245	22.22222222222222	2.7777777777777777	0.0
1246	20.37037037037037	2.7777777777777777	0.9259259259259258
1247	20.37037037037037	2.7777777777777777	0.0
1248	22.22222222222222	0.0	0.0
1249	20.37037037037037	0.0	0.0
1250	22.22222222222222	0.0	0.0
1251	24.074074074074073	0.0	0.0
1252	22.22222222222222	0.0	0.0
1253	20.37037037037037	0.0	0.0
1254	22.22222222222222	0.0	0.0
1255	22.22222222222222	0.0	0.0
1256	22.22222222222222	0.0	0.0
1257	24.074074074074073	0.0	0.0
1258	25.925925925925924	0.0	0.0
1259	20.37037037037037	0.0	0.0
1260	16.666666666666664	2.7777777777777777	0.0
1261	18.51851851851852	0.0	0.0
1262	22.22222222222222	0.0	0.0
1263	24.074074074074073	0.0	0.0
1264	22.22222222222222	0.0	0.0
1265	20.37037037037037	0.0	0.0
1266	22.22222222222222	0.0	0.0
1267	22.22222222222222	0.0	0.0
1268	20.37037037037037	0.0	0.0
1269	22.22222222222222	0.0	0.0
1270	20.37037037037037	2.7777777777777777	0.0
1271	22.22222222222222	0.0	0.9259259259259258
1272	24.074074074074073	0.0	0.9259259259259258
1273	18.51851851851852	0.0	0.9259259259259258
1274	18.51851851851852	0.0	0.0
1275	20.37037037037037	0.0	0.0
1276	18.51851851851852	0.0	0.0
1277	18.51851851851852	0.0	0.0
1278	14.814814814814813	0.0	0.0
1279	16.666666666666664	0.0	0.0
1280	14.814814814814813	0.0	0.0
1281	14.814814814814813	0.0	0.0
1282	16.666666666666664	0.0	0.0
1283	16.666666666666664	0.0	0.0
1284	14.814814814814813	0.0	0.0
1285	14.814814814814813	0.0	0.0
1286	11.11111111111111	0.0	0.0
1287	12.962962962962962	0.0	0.0
1288	16.666666666666664	0.0	0.0
1289	16.666666666666664	2.7777777777777777	0.0
1290	16.666666666666664	2.7777777777777777	0.0
1291	18.51851851851852	2.7777777777777777	0.9259259259259258
1292	16.666666666666664	2.7777777777777777	0.0
1293	16.666666666666664	2.7777777777777777	0.0
1294	18.51851851851852	2.7777777777777777	0.9259259259259258
1295	18.51851851851852	2.7777777777777777	0.9259259259259258
1296	20.37037037037037	2.7777777777777777	0.9259259259259258
1297	20.37037037037037	2.7777777777777777	0.9259259259259258
1298	18.51851851851852	2.7777777777777777	0.0
1299	18.51851851851852	2.7777777777777777	0.0
1300	18.51851851851852	2.7777777777777777	0.0
1301	18.51851851851852	0.0	0.0
1302	22.22222222222222	0.0	0.0
1303	24.074074074074073	2.7777777777777777	0.0
1304	22.22222222222222	2.7777777777777777	0.0
1305	18.51851851851852	2.7777777777777777	0.0
1306	20.37037037037037	5.555555555555555	0.0
1307	18.51851851851852	5.555555555555555	0.0
1308	16.666666666666664	5.555555555555555	0.9259259259259258
1309	18.51851851851852	2.7777777777777777	0.9259259259259258
1310	25.925925925925924	2.7777777777777777	0.9259259259259258
1311	22.22222222222222	2.7777777777777777	0.9259259259259258
1312	20.37037037037037	2.7777777777777777	0.9259259259259258
1313	18.51851851851852	0.0	0.9259259259259258
1314	16.666666666666664	2.7777777777777777	0.9259259259259258
1315	16.666666666666664	0.0	0.9259259259259258
1316	16.666666666666664	0.0	0.9259259259259258
1317	14.814814814814813	0.0	0.9259259259259258
1318	12.962962962962962	0.0	0.0
1319	14.814814814814813	0.0	0.0
1320	22.22222222222222	0.0	0.0
1321	22.22222222222222	0.0	0.0
1322	24.074074074074073	2.7777777777777777	0.0
1323	22.22222222222222	2.7777777777777777	0.0
1324	22.22222222222222	2.7777777777777777	0.0
1325	25.925925925925924	2.7777777777777777	0.0
1326	22.22222222222222	2.7777777777777777	0.0
1327	18.51851851851852	5.555555555555555	0.9259259259259258
1328	24.074074074074073	2.7777777777777777	0.9259259259259258
1329	24.074074074074073	2.7777777777777777	0.9259259259259258
1330	24.074074074074073	2.7777777777777777	0.0
1331	25.925925925925924	0.0	0.0
1332	25.925925925925924	0.0	0.0
1333	24.074074074074073	0.0	0.9259259259259258
1334	22.22222222222222	5.555555555555555	1.8518518518518516
1335	20.37037037037037	5.555555555555555	1.8518518518518516
1336	22.22222222222222	5.555555555555555	0.9259259259259258
1337	25.925925925925924	5.555555555555555	0.9259259259259258
1338	24.074074074074073	5.555555555555555	0.9259259259259258
1339	24.074074074074073	5.555555555555555	0.0
1340	24.074074074074073	5.555555555555555	0.0
1341	24.074074074074073	2.7777777777777777	0.0
1342	24.074074074074073	2.7777777777777777	0.0
1343	25.925925925925924	2.7777777777777777	0.0
1344	22.22222222222222	2.7777777777777777	0.0
1345	18.51851851851852	2.7777777777777777	0.0
1346	22.22222222222222	2.7777777777777777	0.0
1347	24.074074074074073	0.0	0.0
1348	22.22222222222222	5.555555555555555	0.0
1349	18.51851851851852	11.11111111111111	0.0
1350	14.814814814814813	8.333333333333332	0.0
1351	14.814814814814813	8.333333333333332	0.0
1352	18.51851851851852	8.333333333333332	0.9259259259259258
1353	18.51851851851852	5.555555555555555	0.9259259259259258
1354	18.51851851851852	0.0	0.9259259259259258
1355	18.51851851851852	0.0	0.0
1356	18.51851851851852	2.7777777777777777	0.0
1357	18.51851851851852	2.7777777777777777	0.0
1358	18.51851851851852	2.7777777777777777	0.0
1359	16.666666666666664	2.7777777777777777	0.0
1360	16.666666666666664	2.7777777777777777	0.0
1361	16.666666666666664	2.7777777777777777	0.0
1362	20.37037037037037	5.555555555555555	0.0
1363	18.51851851851852	2.7777777777777777	0.0
1364	18.51851851851852	2.7777777777777777	0.9259259259259258
1365	20.37037037037037	2.7777777777777777	0.9259259259259258
1366	22.22222222222222	2.7777777777777777	0.9259259259259258
1367	22.22222222222222	2.7777777777777777	0.9259259259259258
1368	18.51851851851852	2.7777777777777777	0.0
1369	16.666666666666664	2.7777777777777777	0.0
1370	18.51851851851852	0.0	0.0
1371	18.51851851851852	0.0	0.0
1372	20.37037037037037	0.0	0.0
1373	22.22222222222222	0.0	0.0
1374	24.074074074074073	0.0	0.0
1375	22.22222222222222	0.0	0.0
1376	20.37037037037037	0.0	0.9259259259259258
1377	18.51851851851852	2.7777777777777777	0.9259259259259258
1378	20.37037037037037	0.0	0.0
1379	20.37037037037037	0.0	0.0
1380	22.22222222222222	0.0	0.0
1381	20.37037037037037	0.0	0.0
1382	20.37037037037037	0.0	0.0
1383	18.51851851851852	0.0	0.0
1384	22.22222222222222	0.0	0.0
1385	24.074074074074073	0.0	0.0
1386	22.22222222222222	0.0	0.0
1387	22.22222222222222	2.7777777777777777	0.0
1388	22.22222222222222	2.7777777777777777	0.9259259259259258
1389	20.37037037037037	2.7777777777777777	0.9259259259259258
1390	20.37037037037037	2.7777777777777777	0.9259259259259258
1391	18.51851851851852	2.7777777777777777	0.9259259259259258
1392	18.51851851851852	2.7777777777777777	0.9259259259259258
1393	18.51851851851852	5.555555555555555	0.0
1394	20.37037037037037	2.7777777777777777	0.0
1395	20.37037037037037	5.555555555555555	0.0
1396	20.37037037037037	5.555555555555555	0.0
1397	20.37037037037037	2.7777777777777777	0.0
1398	16.666666666666664	0.0	0.0
1399	16.666666666666664	0.0	0.0
1400	18.51851851851852	0.0	0.0
1401	18.51851851851852	0.0	0.0
1402	14.814814814814813	0.0	0.0
1403	14.814814814814813	0.0	0.0
1404	14.814814814814813	0.0	0.0
1405	14.814814814814813	0.0	0.0
1406	20.37037037037037	0.0	0.0
1407	18.51851851851852	0.0	0.0
1408	18.51851851851852	0.0	0.0
1409	18.51851851851852	0.0	0.0
1410	16.666666666666664	2.7777777777777777	0.9259259259259258
1411	22.22222222222222	2.7777777777777777	0.0
1412	22.22222222222222	0.0	0.0
1413	22.22222222222222	0.0	0.0
1414	22.22222222222222	0.0	0.0
1415	18.51851851851852	2.7777777777777777	0.0
1416	18.51851851851852	2.7777777777777777	0.0
1417	16.666666666666664	2.7777777777777777	0.0
1418	16.666666666666664	2.7777777777777777	0.0
1419	14.814814814814813	2.7777777777777777	0.0
1420	14.814814814814813	2.7777777777777777	0.0
1421	14.814814814814813	2.7777777777777777	0.0
1422	18.51851851851852	2.7777777777777777	0.0
1423	20.37037037037037	2.7777777777777777	0.0
1424	20.37037037037037	2.7777777777777777	0.0
1425	18.51851851851852	5.555555555555555	0.0
1426	18.51851851851852	5.555555555555555	0.0
1427	16.666666666666664	5.555555555555555	0.0
1428	14.814814814814813	5.555555555555555	0.0
1429	18.51851851851852	8.333333333333332	0.0
1430	16.666666666666664	5.555555555555555	0.0
1431	18.51851851851852	2.7777777777777777	0.0
1432	18.51851851851852	2.7777777777777777	0.9259259259259258
1433	18.51851851851852	5.555555555555555	0.9259259259259258
1434	22.22222222222222	5.555555555555555	0.0
1435	18.51851851851852	5.555555555555555	0.0
1436	12.962962962962962	5.555555555555555	0.0
1437	14.814814814814813	5.555555555555555	0.0
1438	14.814814814814813	2.7777777777777777	0.0
1439	16.666666666666664	5.555555555555555	0.0
1440	18.51851851851852	8.333333333333332	0.0
1441	16.666666666666664	5.555555555555555	0.0
1442	18.51851851851852	5.555555555555555	0.0
1443	20.37037037037037	5.555555555555555	0.0
1444	22.22222222222222	2.7777777777777777	0.0
1445	22.22222222222222	2.7777777777777777	0.0
1446	18.51851851851852	5.555555555555555	0.0
1447	12.962962962962962	5.555555555555555	0.0
1448	12.962962962962962	5.555555555555555	0.0
1449	12.962962962962962	2.7777777777777777	0.0
1450	12.962962962962962	2.7777777777777777	0.0
1451	14.814814814814813	2.7777777777777777	0.0
1452	16.666666666666664	5.555555555555555	0.0
1453	14.814814814814813	5.555555555555555	0.0
1454	14.814814814814813	5.555555555555555	0.0
1455	14.814814814814813	5.555555555555555	0.0
1456	11.11111111111111	5.555555555555555	0.0
1457	14.814814814814813	5.555555555555555	0.0
1458	14.814814814814813	5.555555555555555	0.0
1459	14.814814814814813	5.555555555555555	0.0
1460	14.814814814814813	5.555555555555555	0.0
1461	12.962962962962962	2.7777777777777777	0.0
1462	12.962962962962962	2.7777777777777777	0.0
1463	12.962962962962962	2.7777777777777777	0.0
1464	12.962962962962962	11.11111111111111	0.0
1465	14.814814814814813	5.555555555555555	0.0
1466	14.814814814814813	5.555555555555555	0.0
1467	14.814814814814813	8.333333333333332	0.0
1468	12.962962962962962	8.333333333333332	0.0
1469	12.962962962962962	8.333333333333332	0.0
1470	12.962962962962962	8.333333333333332	0.0
1471	12.962962962962962	8.333333333333332	0.9259259259259258
1472	12.962962962962962	5.555555555555555	0.0
1473	12.962962962962962	5.555555555555555	0.0
1474	16.666666666666664	5.555555555555555	0.0
1475	18.51851851851852	5.555555555555555	0.0
1476	16.666666666666664	5.555555555555555	0.0
1477	18.51851851851852	5.555555555555555	0.0
1478	12.962962962962962	5.555555555555555	0.0
1479	12.962962962962962	5.555555555555555	0.0
1480	12.962962962962962	5.555555555555555	0.0
1481	16.666666666666664	8.333333333333332	0.0
1482	12.962962962962962	8.333333333333332	0.0
1483	12.962962962962962	8.333333333333332	0.0
1484	14.814814814814813	8.333333333333332	0.0
1485	14.814814814814813	5.555555555555555	0.9259259259259258
1486	14.814814814814813	5.555555555555555	0.9259259259259258
1487	18.51851851851852	2.7777777777777777	0.9259259259259258
1488	18.51851851851852	2.7777777777777777	0.0
1489	18.51851851851852	2.7777777777777777	0.0
1490	16.666666666666664	2.7777777777777777	0.0
1491	12.962962962962962	2.7777777777777777	0.0
1492	12.962962962962962	2.7777777777777777	0.0
1493	12.962962962962962	2.7777777777777777	0.0
1494	16.666666666666664	2.7777777777777777	0.0
1495	18.51851851851852	2.7777777777777777	0.0
1496	18.51851851851852	2.7777777777777777	0.0
1497	22.22222222222222	5.555555555555555	0.0
1498	22.22222222222222	5.555555555555555	0.0
1499	22.22222222222222	2.7777777777777777	0.0
1500	33.33333333333333	0.0	1.8518518518518516
1501	31.48148148148148	0.0	1.8518518518518516
1502	31.48148148148148	0.0	0.9259259259259258
1503	29.629629629629626	2.7777777777777777	0.9259259259259258
1504	29.629629629629626	2.7777777777777777	0.9259259259259258
1505	29.629629629629626	2.7777777777777777	0.9259259259259258
1506	29.629629629629626	0.0	0.0
1507	29.629629629629626	0.0	0.0
1508	27.77777777777778	0.0	0.0
1509	25.925925925925924	0.0	0.0
1510	24.074074074074073	0.0	0.0
1511	24.074074074074073	0.0	0.0
1512	25.925925925925924	2.7777777777777777	0.9259259259259258
1513	31.48148148148148	2.7777777777777777	0.9259259259259258
1514	29.629629629629626	2.7777777777777777	0.9259259259259258
1515	31.48148148148148	2.7777777777777777	0.9259259259259258
1516	27.77777777777778	2.7777777777777777	0.0
1517	29.629629629629626	2.7777777777777777	0.0
1518	33.33333333333333	2.7777777777777777	0.0
1519	31.48148148148148	0.0	0.0
1520	31.48148148148148	0.0	0.0
1521	27.77777777777778	0.0	0.0
1522	25.925925925925924	0.0	0.9259259259259258
1523	25.925925925925924	0.0	0.9259259259259258
1524	25.925925925925924	0.0	0.9259259259259258
1525	24.074074074074073	2.7777777777777777	1.8518518518518516
1526	24.074074074074073	2.7777777777777777	1.8518518518518516
1527	25.925925925925924	2.7777777777777777	1.8518518518518516
1528	25.925925925925924	0.0	0.9259259259259258
1529	29.629629629629626	2.7777777777777777	0.9259259259259258
1530	27.77777777777778	2.7777777777777777	0.0
1531	27.77777777777778	2.7777777777777777	0.0
1532	31.48148148148148	2.7777777777777777	0.0
1533	29.629629629629626	2.7777777777777777	0.9259259259259258
1534	29.629629629629626	2.7777777777777777	0.9259259259259258
1535	27.77777777777778	0.0	0.9259259259259258
1536	29.629629629629626	0.0	0.0
1537	29.629629629629626	0.0	0.0
1538	31.48148148148148	0.0	0.0
1539	27.77777777777778	0.0	0.0
1540	33.33333333333333	0.0	0.0
1541	35.18518518518518	0.0	0.0
1542	35.18518518518518	2.7777777777777777	0.0
1543	37.03703703703704	2.7777777777777777	0.0
1544	38.88888888888889	2.7777777777777777	0.0
1545	37.03703703703704	2.7777777777777777	0.0
1546	31.48148148148148	5.555555555555555	0.0
1547	29.629629629629626	5.555555555555555	1.8518518518518516
1548	27.77777777777778	2.7777777777777777	1.8518518518518516
1549	27.77777777777778	2.7777777777777777	1.8518518518518516
1550	27.77777777777778	2.7777777777777777	1.8518518518518516
1551	29.629629629629626	2.7777777777777777	0.9259259259259258
1552	31.48148148148148	2.7777777777777777	0.9259259259259258
1553	35.18518518518518	0.0	0.9259259259259258
1554	35.18518518518518	0.0	0.9259259259259258
1555	33.33333333333333	0.0	0.9259259259259258
1556	25.925925925925924	2.7777777777777777	0.9259259259259258
1557	27.77777777777778	0.0	1.8518518518518516
1558	29.629629629629626	0.0	1.8518518518518516
1559	29.629629629629626	0.0	0.0
1560	25.925925925925924	0.0	0.0
1561	25.925925925925924	2.7777777777777777	0.9259259259259258
1562	25.925925925925924	2.7777777777777777	1.8518518518518516
1563	24.074074074074073	0.0	0.9259259259259258
1564	24.074074074074073	0.0	0.9259259259259258
1565	29.629629629629626	0.0	0.0
1566	31.48148148148148	0.0	0.0
1567	33.33333333333333	0.0	0.0
1568	31.48148148148148	0.0	0.9259259259259258
1569	29.629629629629626	0.0	0.9259259259259258
1570	33.33333333333333	0.0	0.9259259259259258
1571	27.77777777777778	0.0	0.9259259259259258
1572	27.77777777777778	0.0	0.9259259259259258
1573	29.629629629629626	0.0	0.9259259259259258
1574	29.629629629629626	0.0	0.0
1575	29.629629629629626	0.0	0.0
1576	27.77777777777778	2.7777777777777777	0.0
1577	25.925925925925924	2.7777777777777777	0.0
1578	27.77777777777778	0.0	0.9259259259259258
1579	31.48148148148148	0.0	0.9259259259259258
1580	31.48148148148148	0.0	0.0
1581	29.629629629629626	0.0	0.0
1582	29.629629629629626	0.0	0.9259259259259258
1583	27.77777777777778	0.0	0.9259259259259258
1584	25.925925925925924	0.0	0.9259259259259258
1585	25.925925925925924	0.0	0.9259259259259258
1586	24.074074074074073	0.0	0.9259259259259258
1587	25.925925925925924	2.7777777777777777	1.8518518518518516
1588	24.074074074074073	2.7777777777777777	0.9259259259259258
1589	27.77777777777778	2.7777777777777777	1.8518518518518516
1590	29.629629629629626	0.0	0.9259259259259258
1591	31.48148148148148	0.0	0.9259259259259258
1592	31.48148148148148	0.0	1.8518518518518516
1593	31.48148148148148	0.0	1.8518518518518516
1594	27.77777777777778	0.0	1.8518518518518516
1595	25.925925925925924	0.0	1.8518518518518516
1596	29.629629629629626	0.0	1.8518518518518516
1597	29.629629629629626	0.0	1.8518518518518516
1598	29.629629629629626	0.0	0.0
1599	31.48148148148148	0.0	0.0
1600	29.629629629629626	2.7777777777777777	0.0
1601	31.48148148148148	2.7777777777777777	0.0
1602	31.48148148148148	0.0	0.0
1603	31.48148148148148	0.0	0.0
1604	31.48148148148148	2.7777777777777777	0.9259259259259258
1605	31.48148148148148	2.7777777777777777	0.9259259259259258
1606	35.18518518518518	0.0	0.9259259259259258
1607	33.33333333333333	2.7777777777777777	1.8518518518518516
1608	33.33333333333333	2.7777777777777777	0.9259259259259258
1609	33.33333333333333	5.555555555555555	0.0
1610	33.33333333333333	5.555555555555555	0.0
1611	29.629629629629626	2.7777777777777777	0.0
1612	29.629629629629626	2.7777777777777777	0.0
1613	33.33333333333333	0.0	0.9259259259259258
1614	33.33333333333333	0.0	0.9259259259259258
1615	27.77777777777778	0.0	0.0
1616	29.629629629629626	0.0	0.0
1617	25.925925925925924	0.0	0.0
1618	27.77777777777778	0.0	0.0
1619	25.925925925925924	0.0	0.0
1620	25.925925925925924	2.7777777777777777	0.0
1621	27.77777777777778	2.7777777777777777	0.0
1622	31.48148148148148	2.7777777777777777	0.0
1623	31.48148148148148	2.7777777777777777	0.0
1624	27.77777777777778	5.555555555555555	0.0
1625	29.629629629629626	5.555555555555555	0.0
1626	29.629629629629626	5.555555555555555	0.9259259259259258
1627	29.629629629629626	2.7777777777777777	0.9259259259259258
1628	29.629629629629626	2.7777777777777777	0.9259259259259258
1629	31.48148148148148	2.7777777777777777	0.9259259259259258
1630	33.33333333333333	5.555555555555555	0.9259259259259258
1631	31.48148148148148	5.555555555555555	0.9259259259259258
1632	31.48148148148148	5.555555555555555	1.8518518518518516
1633	33.33333333333333	5.555555555555555	0.9259259259259258
1634	35.18518518518518	2.7777777777777777	0.9259259259259258
1635	35.18518518518518	2.7777777777777777	0.9259259259259258
1636	33.33333333333333	2.7777777777777777	0.9259259259259258
1637	33.33333333333333	2.7777777777777777	0.0
1638	35.18518518518518	2.7777777777777777	0.0
1639	37.03703703703704	2.7777777777777777	0.0
1640	37.03703703703704	2.7777777777777777	0.9259259259259258
1641	37.03703703703704	2.7777777777777777	1.8518518518518516
1642	35.18518518518518	2.7777777777777777	0.9259259259259258
1643	37.03703703703704	5.555555555555555	0.0
1644	35.18518518518518	5.555555555555555	0.0
1645	35.18518518518518	5.555555555555555	0.0
1646	31.48148148148148	2.7777777777777777	0.0
1647	31.48148148148148	5.555555555555555	0.0
1648	25.925925925925924	5.555555555555555	0.9259259259259258
1649	27.77777777777778	8.333333333333332	0.9259259259259258
1650	33.33333333333333	0.0	0.9259259259259258
1651	35.18518518518518	0.0	0.0
1652	31.48148148148148	2.7777777777777777	0.9259259259259258
1653	29.629629629629626	2.7777777777777777	0.9259259259259258
1654	29.629629629629626	0.0	1.8518518518518516
1655	29.629629629629626	0.0	0.9259259259259258
1656	27.77777777777778	0.0	0.9259259259259258
1657	29.629629629629626	0.0	1.8518518518518516
1658	31.48148148148148	0.0	1.8518518518518516
1659	31.48148148148148	2.7777777777777777	1.8518518518518516
1660	31.48148148148148	2.7777777777777777	1.8518518518518516
1661	31.48148148148148	2.7777777777777777	0.9259259259259258
1662	31.48148148148148	2.7777777777777777	0.9259259259259258
1663	25.925925925925924	2.7777777777777777	0.0
1664	27.77777777777778	2.7777777777777777	0.0
1665	27.77777777777778	2.7777777777777777	0.9259259259259258
1666	27.77777777777778	2.7777777777777777	1.8518518518518516
1667	27.77777777777778	2.7777777777777777	1.8518518518518516
1668	29.629629629629626	2.7777777777777777	0.9259259259259258
1669	27.77777777777778	2.7777777777777777	0.9259259259259258
1670	25.925925925925924	2.7777777777777777	0.9259259259259258
1671	27.77777777777778	2.7777777777777777	0.0
1672	29.629629629629626	2.7777777777777777	0.0
1673	29.629629629629626	2.7777777777777777	0.0
1674	29.629629629629626	8.333333333333332	0.0
1675	31.48148148148148	8.333333333333332	0.0
1676	31.48148148148148	5.555555555555555	0.9259259259259258
1677	29.629629629629626	2.7777777777777777	1.8518518518518516
1678	31.48148148148148	2.7777777777777777	1.8518518518518516
1679	29.629629629629626	2.7777777777777777	1.8518518518518516
1680	27.77777777777778	2.7777777777777777	1.8518518518518516
1681	25.925925925925924	2.7777777777777777	2.7777777777777777
1682	25.925925925925924	5.555555555555555	2.7777777777777777
1683	29.629629629629626	5.555555555555555	1.8518518518518516
1684	27.77777777777778	5.555555555555555	1.8518518518518516
1685	27.77777777777778	5.555555555555555	2.7777777777777777
1686	27.77777777777778	5.555555555555555	1.8518518518518516
1687	27.77777777777778	2.7777777777777777	2.7777777777777777
1688	31.48148148148148	5.555555555555555	2.7777777777777777
1689	33.33333333333333	8.333333333333332	2.7777777777777777
1690	37.03703703703704	5.555555555555555	2.7777777777777777
1691	37.03703703703704	2.7777777777777777	2.7777777777777777
1692	37.03703703703704	2.7777777777777777	1.8518518518518516
1693	38.88888888888889	5.555555555555555	1.8518518518518516
1694	38.88888888888889	2.7777777777777777	1.8518518518518516
1695	35.18518518518518	0.0	1.8518518518518516
1696	35.18518518518518	0.0	0.9259259259259258
1697	35.18518518518518	2.7777777777777777	0.0
1698	37.03703703703704	2.7777777777777777	0.0
1699	33.33333333333333	2.7777777777777777	0.0
1700	35.18518518518518	2.7777777777777777	0.9259259259259258
1701	37.03703703703704	2.7777777777777777	1.8518518518518516
1702	37.03703703703704	5.555555555555555	1.8518518518518516
1703	37.03703703703704	5.555555555555555	2.7777777777777777
1704	33.33333333333333	5.555555555555555	4.62962962962963
1705	33.33333333333333	5.555555555555555	2.7777777777777777
1706	35.18518518518518	5.555555555555555	1.8518518518518516
1707	33.33333333333333	5.555555555555555	2.7777777777777777
1708	38.88888888888889	2.7777777777777777	1.8518518518518516
1709	37.03703703703704	2.7777777777777777	0.0
1710	37.03703703703704	2.7777777777777777	0.0
1711	37.03703703703704	2.7777777777777777	0.9259259259259258
1712	35.18518518518518	2.7777777777777777	0.9259259259259258
1713	27.77777777777778	2.7777777777777777	1.8518518518518516
1714	27.77777777777778	2.7777777777777777	2.7777777777777777
1715	33.33333333333333	2.7777777777777777	3.7037037037037033
1716	37.03703703703704	2.7777777777777777	2.7777777777777777
1717	35.18518518518518	2.7777777777777777	0.9259259259259258
1718	37.03703703703704	2.7777777777777777	0.9259259259259258
1719	35.18518518518518	5.555555555555555	0.0
1720	35.18518518518518	5.555555555555555	0.0
1721	33.33333333333333	5.555555555555555	0.0
1722	33.33333333333333	5.555555555555555	0.0
1723	33.33333333333333	5.555555555555555	0.9259259259259258
1724	37.03703703703704	5.555555555555555	0.9259259259259258
1725	35.18518518518518	5.555555555555555	1.8518518518518516
1726	35.18518518518518	2.7777777777777777	1.8518518518518516
1727	35.18518518518518	2.7777777777777777	0.0
1728	35.18518518518518	5.555555555555555	0.0
1729	29.629629629629626	5.555555555555555	0.0
1730	29.629629629629626	5.555555555555555	0.0
1731	31.48148148148148	2.7777777777777777	0.0
1732	33.33333333333333	2.7777777777777777	0.0
1733	31.48148148148148	5.555555555555555	0.0
1734	31.48148148148148	2.7777777777777777	0.0
1735	33.33333333333333	5.555555555555555	0.0
1736	35.18518518518518	5.555555555555555	1.8518518518518516
1737	31.48148148148148	5.555555555555555	1.8518518518518516
1738	29.629629629629626	5.555555555555555	1.8518518518518516
1739	27.77777777777778	2.7777777777777777	1.8518518518518516
1740	29.629629629629626	2.7777777777777777	1.8518518518518516
1741	38.88888888888889	2.7777777777777777	0.9259259259259258
1742	35.18518518518518	2.7777777777777777	1.8518518518518516
1743	33.33333333333333	5.555555555555555	0.9259259259259258
1744	29.629629629629626	2.7777777777777777	1.8518518518518516
1745	27.77777777777778	0.0	1.8518518518518516
1746	31.48148148148148	5.555555555555555	1.8518518518518516
1747	29.629629629629626	0.0	0.9259259259259258
1748	31.48148148148148	2.7777777777777777	0.9259259259259258
1749	31.48148148148148	2.7777777777777777	0.0
1750	31.48148148148148	2.7777777777777777	0.0
1751	35.18518518518518	2.7777777777777777	0.0
1752	35.18518518518518	2.7777777777777777	0.0
1753	35.18518518518518	2.7777777777777777	0.9259259259259258
1754	33.33333333333333	2.7777777777777777	0.9259259259259258
1755	31.48148148148148	2.7777777777777777	0.0
1756	33.33333333333333	5.555555555555555	0.0
1757	29.629629629629626	0.0	0.0
1758	29.629629629629626	0.0	0.0
1759	27.77777777777778	0.0	0.0
1760	29.629629629629626	0.0	0.0
1761	29.629629629629626	0.0	0.9259259259259258
1762	31.48148148148148	0.0	0.9259259259259258
1763	31.48148148148148	0.0	1.8518518518518516
1764	33.33333333333333	0.0	1.8518518518518516
1765	33.33333333333333	0.0	1.8518518518518516
1766	33.33333333333333	0.0	1.8518518518518516
1767	35.18518518518518	0.0	1.8518518518518516
1768	31.48148148148148	0.0	1.8518518518518516
1769	31.48148148148148	2.7777777777777777	1.8518518518518516
1770	33.33333333333333	2.7777777777777777	1.8518518518518516
1771	35.18518518518518	5.555555555555555	1.8518518518518516
1772	40.74074074074074	5.555555555555555	0.0
1773	38.88888888888889	5.555555555555555	0.0
1774	37.03703703703704	8.333333333333332	0.0
1775	33.33333333333333	5.555555555555555	0.9259259259259258
1776	35.18518518518518	2.7777777777777777	0.9259259259259258
1777	35.18518518518518	2.7777777777777777	0.9259259259259258
1778	33.33333333333333	2.7777777777777777	0.9259259259259258
1779	31.48148148148148	2.7777777777777777	1.8518518518518516
1780	33.33333333333333	2.7777777777777777	1.8518518518518516
1781	35.18518518518518	0.0	0.9259259259259258
1782	31.48148148148148	0.0	1.8518518518518516
1783	31.48148148148148	0.0	1.8518518518518516
1784	33.33333333333333	0.0	1.8518518518518516
1785	37.03703703703704	0.0	0.9259259259259258
1786	35.18518518518518	5.555555555555555	0.9259259259259258
1787	33.33333333333333	2.7777777777777777	0.9259259259259258
1788	35.18518518518518	2.7777777777777777	0.9259259259259258
1789	35.18518518518518	2.7777777777777777	0.0
1790	33.33333333333333	2.7777777777777777	0.9259259259259258
1791	35.18518518518518	2.7777777777777777	0.9259259259259258
1792	31.48148148148148	2.7777777777777777	0.9259259259259258
1793	29.629629629629626	2.7777777777777777	0.9259259259259258
1794	27.77777777777778	2.7777777777777777	0.9259259259259258
1795	31.48148148148148	2.7777777777777777	0.9259259259259258
1796	31.48148148148148	0.0	0.9259259259259258
1797	29.629629629629626	0.0	0.9259259259259258
1798	29.629629629629626	0.0	0.0
1799	33.33333333333333	0.0	0.0
1800	33.33333333333333	0.0	0.0
1801	33.33333333333333	0.0	0.0
1802	33.33333333333333	0.0	0.0
1803	31.48148148148148	0.0	0.9259259259259258
1804	27.77777777777778	0.0	0.9259259259259258
1805	25.925925925925924	5.555555555555555	0.9259259259259258
1806	24.074074074074073	5.555555555555555	1.8518518518518516
1807	27.77777777777778	5.555555555555555	1.8518518518518516
1808	29.629629629629626	5.555555555555555	0.9259259259259258
1809	31.48148148148148	5.555555555555555	0.9259259259259258
1810	29.629629629629626	2.7777777777777777	0.0
1811	25.925925925925924	2.7777777777777777	0.9259259259259258
1812	27.77777777777778	2.7777777777777777	0.9259259259259258
1813	25.925925925925924	2.7777777777777777	1.8518518518518516
1814	25.925925925925924	2.7777777777777777	1.8518518518518516
1815	27.77777777777778	2.7777777777777777	1.8518518518518516
1816	24.074074074074073	2.7777777777777777	2.7777777777777777
1817	27.77777777777778	2.7777777777777777	3.7037037037037033
1818	29.629629629629626	2.7777777777777777	2.7777777777777777
1819	31.48148148148148	2.7777777777777777	2.7777777777777777
1820	31.48148148148148	2.7777777777777777	2.7777777777777777
1821	29.629629629629626	2.7777777777777777	1.8518518518518516
1822	27.77777777777778	2.7777777777777777	0.0
1823	27.77777777777778	2.7777777777777777	0.0
1824	29.629629629629626	5.555555555555555	0.9259259259259258
1825	29.629629629629626	2.7777777777777777	0.9259259259259258
1826	29.629629629629626	2.7777777777777777	0.9259259259259258
1827	29.629629629629626	2.7777777777777777	0.0
1828	29.629629629629626	2.7777777777777777	0.0
1829	29.629629629629626	2.7777777777777777	0.0
1830	29.629629629629626	5.555555555555555	0.0
1831	27.77777777777778	8.333333333333332	0.9259259259259258
1832	29.629629629629626	8.333333333333332	1.8518518518518516
1833	33.33333333333333	5.555555555555555	1.8518518518518516
1834	33.33333333333333	2.7777777777777777	0.9259259259259258
1835	33.33333333333333	2.7777777777777777	0.9259259259259258
1836	31.48148148148148	2.7777777777777777	2.7777777777777777
1837	31.48148148148148	2.7777777777777777	1.8518518518518516
1838	27.77777777777778	2.7777777777777777	1.8518518518518516
1839	27.77777777777778	2.7777777777777777	1.8518518518518516
1840	25.925925925925924	2.7777777777777777	1.8518518518518516
1841	33.33333333333333	2.7777777777777777	2.7777777777777777
1842	33.33333333333333	2.7777777777777777	1.8518518518518516
1843	35.18518518518518	2.7777777777777777	1.8518518518518516
1844	35.18518518518518	5.555555555555555	1.8518518518518516
1845	33.33333333333333	5.555555555555555	2.7777777777777777
1846	31.48148148148148	5.555555555555555	2.7777777777777777
1847	31.48148148148148	5.555555555555555	2.7777777777777777
1848	31.48148148148148	5.555555555555555	0.9259259259259258
1849	33.33333333333333	5.555555555555555	0.0
1850	29.629629629629626	5.555555555555555	0.0
1851	31.48148148148148	5.555555555555555	0.9259259259259258
1852	35.18518518518518	2.7777777777777777	0.9259259259259258
1853	40.74074074074074	5.555555555555555	0.0
1854	40.74074074074074	5.555555555555555	0.0
1855	38.88888888888889	5.555555555555555	0.0
1856	37.03703703703704	5.555555555555555	0.0
1857	35.18518518518518	5.555555555555555	0.0
1858	35.18518518518518	5.555555555555555	0.0
1859	35.18518518518518	2.7777777777777777	0.0
1860	35.18518518518518	2.7777777777777777	0.0
1861	38.88888888888889	5.555555555555555	0.0
1862	38.88888888888889	5.555555555555555	0.9259259259259258
1863	37.03703703703704	5.555555555555555	0.9259259259259258
1864	37.03703703703704	5.555555555555555	0.0
1865	33.33333333333333	0.0	0.0
1866	29.629629629629626	5.555555555555555	0.0
1867	27.77777777777778	11.11111111111111	0.0
1868	29.629629629629626	11.11111111111111	0.0
1869	29.629629629629626	8.333333333333332	0.0
1870	29.629629629629626	5.555555555555555	0.0
1871	31.48148148148148	2.7777777777777777	0.9259259259259258
1872	33.33333333333333	2.7777777777777777	0.9259259259259258
1873	33.33333333333333	2.7777777777777777	0.9259259259259258
1874	31.48148148148148	2.7777777777777777	0.0
1875	33.33333333333333	2.7777777777777777	0.0
1876	31.48148148148148	2.7777777777777777	0.0
1877	31.48148148148148	2.7777777777777777	0.0
1878	35.18518518518518	2.7777777777777777	0.9259259259259258
1879	33.33333333333333	2.7777777777777777	0.9259259259259258
1880	31.48148148148148	2.7777777777777777	0.9259259259259258
1881	31.48148148148148	2.7777777777777777	0.0
1882	37.03703703703704	2.7777777777777777	0.9259259259259258
1883	37.03703703703704	2.7777777777777777	0.9259259259259258
1884	33.33333333333333	2.7777777777777777	0.9259259259259258
1885	31.48148148148148	2.7777777777777777	0.9259259259259258
1886	33.33333333333333	5.555555555555555	0.0
1887	37.03703703703704	2.7777777777777777	0.0
1888	38.88888888888889	2.7777777777777777	0.0
1889	37.03703703703704	2.7777777777777777	0.0
1890	35.18518518518518	2.7777777777777777	0.0
1891	35.18518518518518	5.555555555555555	0.0
1892	37.03703703703704	5.555555555555555	0.0
1893	35.18518518518518	5.555555555555555	0.9259259259259258
1894	33.33333333333333	5.555555555555555	0.9259259259259258
1895	31.48148148148148	5.555555555555555	0.9259259259259258
1896	29.629629629629626	2.7777777777777777	0.9259259259259258
1897	31.48148148148148	5.555555555555555	0.9259259259259258
1898	31.48148148148148	5.555555555555555	0.0
1899	33.33333333333333	2.7777777777777777	0.0
1900	33.33333333333333	2.7777777777777777	0.0
1901	33.33333333333333	2.7777777777777777	0.0
1902	33.33333333333333	2.7777777777777777	0.0
1903	31.48148148148148	2.7777777777777777	0.0
1904	31.48148148148148	2.7777777777777777	0.0
1905	31.48148148148148	2.7777777777777777	0.0
1906	33.33333333333333	2.7777777777777777	0.0
1907	33.33333333333333	0.0	0.0
1908	35.18518518518518	2.7777777777777777	0.0
1909	37.03703703703704	2.7777777777777777	0.0
1910	35.18518518518518	2.7777777777777777	0.0
1911	33.33333333333333	2.7777777777777777	0.0
1912	33.33333333333333	2.7777777777777777	0.0
1913	33.33333333333333	2.7777777777777777	0.0
1914	35.18518518518518	2.7777777777777777	0.0
1915	37.03703703703704	2.7777777777777777	0.0
1916	35.18518518518518	2.7777777777777777	0.0
1917	35.18518518518518	2.7777777777777777	0.0
1918	35.18518518518518	2.7777777777777777	0.0
1919	37.03703703703704	2.7777777777777777	0.0
1920	38.88888888888889	2.7777777777777777	0.0
1921	35.18518518518518	2.7777777777777777	0.0
1922	37.03703703703704	5.555555555555555	0.0
1923	40.74074074074074	5.555555555555555	0.9259259259259258
1924	40.74074074074074	2.7777777777777777	0.9259259259259258
1925	38.88888888888889	2.7777777777777777	0.9259259259259258
1926	35.18518518518518	2.7777777777777777	0.9259259259259258
1927	35.18518518518518	2.7777777777777777	0.9259259259259258
1928	33.33333333333333	2.7777777777777777	0.0
1929	29.629629629629626	2.7777777777777777	0.0
1930	27.77777777777778	2.7777777777777777	0.0
1931	29.629629629629626	2.7777777777777777	0.0
1932	29.629629629629626	2.7777777777777777	0.0
1933	29.629629629629626	2.7777777777777777	0.0
1934	31.48148148148148	2.7777777777777777	0.0
1935	31.48148148148148	2.7777777777777777	0.0
1936	33.33333333333333	2.7777777777777777	0.0
1937	35.18518518518518	0.0	0.0
1938	31.48148148148148	0.0	0.0
1939	33.33333333333333	0.0	0.0
1940	33.33333333333333	0.0	0.0
1941	31.48148148148148	0.0	0.0
1942	27.77777777777778	0.0	0.0
1943	29.629629629629626	0.0	0.0
1944	37.03703703703704	0.0	0.0
1945	33.33333333333333	0.0	0.0
1946	33.33333333333333	0.0	0.0
1947	33.33333333333333	0.0	0.0
1948	38.88888888888889	0.0	0.0
1949	37.03703703703704	0.0	0.0
1950	37.03703703703704	0.0	0.0
1951	35.18518518518518	0.0	0.9259259259259258
1952	33.33333333333333	0.0	0.9259259259259258
1953	33.33333333333333	0.0	0.9259259259259258
1954	31.48148148148148	2.7777777777777777	0.9259259259259258
1955	31.48148148148148	5.555555555555555	0.0
1956	35.18518518518518	5.555555555555555	0.0
1957	35.18518518518518	2.7777777777777777	0.9259259259259258
1958	37.03703703703704	2.7777777777777777	1.8518518518518516
1959	35.18518518518518	0.0	1.8518518518518516
1960	33.33333333333333	2.7777777777777777	0.0
1961	31.48148148148148	2.7777777777777777	0.0
1962	33.33333333333333	2.7777777777777777	0.0
1963	35.18518518518518	5.555555555555555	0.0
1964	33.33333333333333	2.7777777777777777	0.0
1965	35.18518518518518	2.7777777777777777	0.0
1966	31.48148148148148	5.555555555555555	0.0
1967	33.33333333333333	2.7777777777777777	0.0
1968	33.33333333333333	2.7777777777777777	0.0
1969	29.629629629629626	2.7777777777777777	0.9259259259259258
1970	33.33333333333333	2.7777777777777777	1.8518518518518516
1971	33.33333333333333	2.7777777777777777	0.9259259259259258
1972	33.33333333333333	5.555555555555555	0.9259259259259258
1973	35.18518518518518	2.7777777777777777	0.9259259259259258
1974	37.03703703703704	2.7777777777777777	0.9259259259259258
1975	35.18518518518518	5.555555555555555	0.9259259259259258
1976	33.33333333333333	5.555555555555555	0.9259259259259258
1977	37.03703703703704	2.7777777777777777	0.0
1978	37.03703703703704	2.7777777777777777	0.0
1979	38.88888888888889	5.555555555555555	0.0
1980	38.88888888888889	2.7777777777777777	0.0
1981	38.88888888888889	2.7777777777777777	0.0
1982	37.03703703703704	2.7777777777777777	0.0
1983	37.03703703703704	2.7777777777777777	0.0
1984	38.88888888888889	2.7777777777777777	0.0
1985	38.88888888888889	2.7777777777777777	0.0
1986	40.74074074074074	2.7777777777777777	0.9259259259259258
1987	40.74074074074074	2.7777777777777777	0.9259259259259258
1988	38.88888888888889	2.7777777777777777	0.9259259259259258
1989	38.88888888888889	2.7777777777777777	0.9259259259259258
1990	35.18518518518518	0.0	0.9259259259259258
1991	35.18518518518518	5.555555555555555	1.8518518518518516
1992	35.18518518518518	5.555555555555555	1.8518518518518516
1993	35.18518518518518	2.7777777777777777	1.8518518518518516
1994	35.18518518518518	2.7777777777777777	0.9259259259259258
1995	35.18518518518518	2.7777777777777777	0.9259259259259258
1996	35.18518518518518	2.7777777777777777	0.0
1997	42.592592592592595	2.7777777777777777	0.9259259259259258
1998	38.88888888888889	2.7777777777777777	0.0
[truncated: 2,481 more rows]
