# Supplementary material for: Full-cycle device-scale simulations of memory materials with a tailored atomic-cluster-expansion potential
Source: Nat Commun. 2025 Sep 30;16:8688. doi: 10.1038/s41467-025-63732-4 (PMC12484596; doi:10.1038/s41467-025-63732-4)
Supplement: Supplementary file 4 — Source Data [file 41467_2025_63732_MOESM4_ESM.zip › Figure S7/Figure S7c - tetrahedral Ge/tetra_fraction_aimd_8211_300K.csv]

	Ge	Sb	Te
0	32.5	0.0	0.9090909090909091
1	33.75	0.0	0.9090909090909091
2	33.75	0.0	0.9090909090909091
3	35.0	0.0	0.9090909090909091
4	28.749999999999996	0.0	0.9090909090909091
5	28.749999999999996	0.0	0.9090909090909091
6	32.5	0.0	0.9090909090909091
7	31.25	0.0	0.9090909090909091
8	32.5	5.0	0.9090909090909091
9	32.5	0.0	0.9090909090909091
10	28.749999999999996	0.0	0.9090909090909091
11	27.500000000000004	0.0	0.9090909090909091
12	30.0	0.0	0.9090909090909091
13	31.25	0.0	0.9090909090909091
14	33.75	0.0	0.0
15	31.25	0.0	0.0
16	32.5	0.0	0.9090909090909091
17	31.25	0.0	0.0
18	31.25	0.0	0.0
19	31.25	0.0	0.0
20	30.0	0.0	1.8181818181818181
21	32.5	0.0	1.8181818181818181
22	31.25	0.0	1.8181818181818181
23	30.0	0.0	0.9090909090909091
24	30.0	0.0	0.0
25	33.75	0.0	0.0
26	35.0	5.0	0.0
27	35.0	5.0	0.0
28	36.25	5.0	0.0
29	33.75	5.0	0.9090909090909091
30	33.75	5.0	0.9090909090909091
31	32.5	5.0	1.8181818181818181
32	31.25	0.0	1.8181818181818181
33	35.0	0.0	1.8181818181818181
34	33.75	5.0	2.727272727272727
35	31.25	5.0	1.8181818181818181
36	32.5	0.0	1.8181818181818181
37	36.25	0.0	1.8181818181818181
38	36.25	0.0	2.727272727272727
39	33.75	0.0	2.727272727272727
40	33.75	5.0	3.6363636363636362
41	33.75	5.0	3.6363636363636362
42	32.5	0.0	3.6363636363636362
43	32.5	0.0	2.727272727272727
44	35.0	0.0	1.8181818181818181
45	36.25	0.0	1.8181818181818181
46	37.5	0.0	2.727272727272727
47	37.5	0.0	2.727272727272727
48	36.25	0.0	0.9090909090909091
49	35.0	0.0	0.9090909090909091
50	35.0	0.0	0.9090909090909091
51	36.25	0.0	0.9090909090909091
52	35.0	0.0	0.9090909090909091
53	33.75	0.0	1.8181818181818181
54	33.75	5.0	1.8181818181818181
55	33.75	5.0	0.9090909090909091
56	36.25	5.0	0.9090909090909091
57	33.75	0.0	1.8181818181818181
58	36.25	0.0	1.8181818181818181
59	33.75	0.0	0.9090909090909091
60	33.75	0.0	0.9090909090909091
61	32.5	0.0	0.9090909090909091
62	33.75	0.0	1.8181818181818181
63	33.75	0.0	1.8181818181818181
64	35.0	0.0	0.9090909090909091
65	36.25	0.0	0.9090909090909091
66	37.5	0.0	1.8181818181818181
67	37.5	0.0	0.9090909090909091
68	37.5	0.0	0.9090909090909091
69	37.5	0.0	0.9090909090909091
70	37.5	0.0	0.0
71	40.0	5.0	0.0
72	37.5	0.0	0.0
73	36.25	0.0	1.8181818181818181
74	37.5	0.0	1.8181818181818181
75	33.75	0.0	1.8181818181818181
76	37.5	0.0	0.9090909090909091
77	33.75	0.0	0.9090909090909091
78	33.75	0.0	0.9090909090909091
79	33.75	5.0	0.9090909090909091
80	31.25	5.0	0.9090909090909091
81	30.0	5.0	0.9090909090909091
82	28.749999999999996	0.0	0.9090909090909091
83	28.749999999999996	5.0	0.9090909090909091
84	30.0	5.0	0.9090909090909091
85	31.25	5.0	0.9090909090909091
86	32.5	5.0	0.0
87	32.5	5.0	0.0
88	31.25	5.0	0.0
89	27.500000000000004	5.0	0.0
90	27.500000000000004	5.0	0.0
91	30.0	5.0	0.0
92	28.749999999999996	5.0	0.0
93	27.500000000000004	5.0	0.0
94	28.749999999999996	5.0	0.0
95	28.749999999999996	5.0	0.0
96	28.749999999999996	5.0	0.0
97	28.749999999999996	5.0	0.9090909090909091
98	31.25	5.0	0.9090909090909091
99	31.25	5.0	0.9090909090909091
100	30.0	5.0	0.9090909090909091
101	32.5	5.0	0.9090909090909091
102	32.5	0.0	0.9090909090909091
103	31.25	0.0	0.0
104	30.0	0.0	0.0
105	30.0	0.0	0.0
106	31.25	0.0	0.0
107	30.0	0.0	0.0
108	32.5	0.0	0.0
109	33.75	0.0	0.0
110	32.5	0.0	0.0
111	33.75	0.0	0.0
112	31.25	5.0	0.0
113	31.25	5.0	0.0
114	31.25	5.0	0.9090909090909091
115	31.25	5.0	0.9090909090909091
116	30.0	5.0	0.9090909090909091
117	31.25	5.0	0.9090909090909091
118	31.25	5.0	0.9090909090909091
119	32.5	5.0	0.9090909090909091
120	32.5	5.0	0.9090909090909091
121	35.0	5.0	0.9090909090909091
122	36.25	5.0	0.9090909090909091
123	35.0	5.0	0.9090909090909091
124	30.0	0.0	1.8181818181818181
125	28.749999999999996	0.0	1.8181818181818181
126	28.749999999999996	0.0	1.8181818181818181
127	30.0	5.0	1.8181818181818181
128	30.0	5.0	0.9090909090909091
129	32.5	5.0	0.9090909090909091
130	31.25	5.0	0.9090909090909091
131	31.25	5.0	0.9090909090909091
132	27.500000000000004	5.0	0.9090909090909091
133	28.749999999999996	5.0	1.8181818181818181
134	30.0	5.0	0.9090909090909091
135	30.0	5.0	1.8181818181818181
136	32.5	0.0	1.8181818181818181
137	30.0	0.0	1.8181818181818181
138	28.749999999999996	0.0	1.8181818181818181
139	30.0	0.0	0.9090909090909091
140	32.5	5.0	1.8181818181818181
141	36.25	5.0	1.8181818181818181
142	33.75	5.0	1.8181818181818181
143	33.75	5.0	1.8181818181818181
144	33.75	5.0	1.8181818181818181
145	33.75	5.0	1.8181818181818181
146	35.0	0.0	0.9090909090909091
147	35.0	0.0	0.0
148	32.5	0.0	0.0
149	32.5	0.0	0.0
150	32.5	5.0	0.0
151	31.25	5.0	0.0
152	31.25	5.0	0.0
153	32.5	0.0	0.9090909090909091
154	32.5	0.0	1.8181818181818181
155	31.25	0.0	0.9090909090909091
156	33.75	0.0	0.9090909090909091
157	33.75	5.0	0.9090909090909091
158	35.0	5.0	0.9090909090909091
159	36.25	5.0	0.9090909090909091
160	33.75	0.0	0.9090909090909091
161	33.75	0.0	0.9090909090909091
162	35.0	0.0	2.727272727272727
163	36.25	0.0	2.727272727272727
164	33.75	0.0	1.8181818181818181
165	32.5	5.0	1.8181818181818181
166	30.0	10.0	1.8181818181818181
167	31.25	10.0	0.9090909090909091
168	32.5	10.0	0.9090909090909091
169	33.75	10.0	0.9090909090909091
170	30.0	10.0	0.9090909090909091
171	31.25	5.0	0.9090909090909091
172	30.0	5.0	0.9090909090909091
173	31.25	0.0	0.9090909090909091
174	31.25	0.0	0.9090909090909091
175	27.500000000000004	5.0	0.9090909090909091
176	27.500000000000004	5.0	1.8181818181818181
177	28.749999999999996	5.0	1.8181818181818181
178	31.25	5.0	1.8181818181818181
179	31.25	0.0	1.8181818181818181
180	28.749999999999996	0.0	0.9090909090909091
181	30.0	0.0	0.0
182	30.0	0.0	0.9090909090909091
183	31.25	0.0	0.9090909090909091
184	28.749999999999996	5.0	0.9090909090909091
185	30.0	5.0	1.8181818181818181
186	35.0	5.0	1.8181818181818181
187	33.75	5.0	1.8181818181818181
188	31.25	0.0	0.9090909090909091
189	31.25	0.0	0.9090909090909091
190	30.0	0.0	0.9090909090909091
191	30.0	0.0	0.9090909090909091
192	30.0	0.0	0.9090909090909091
193	30.0	0.0	0.9090909090909091
194	28.749999999999996	0.0	1.8181818181818181
195	31.25	0.0	0.9090909090909091
196	32.5	0.0	1.8181818181818181
197	32.5	0.0	2.727272727272727
198	32.5	0.0	1.8181818181818181
199	30.0	0.0	1.8181818181818181
200	30.0	0.0	1.8181818181818181
201	30.0	0.0	1.8181818181818181
202	27.500000000000004	0.0	2.727272727272727
203	26.25	0.0	3.6363636363636362
204	27.500000000000004	0.0	2.727272727272727
205	30.0	5.0	2.727272727272727
206	31.25	5.0	1.8181818181818181
207	31.25	5.0	0.9090909090909091
208	31.25	5.0	0.9090909090909091
209	31.25	0.0	0.9090909090909091
210	30.0	0.0	1.8181818181818181
211	31.25	0.0	1.8181818181818181
212	33.75	5.0	1.8181818181818181
213	31.25	5.0	2.727272727272727
214	31.25	5.0	0.9090909090909091
215	30.0	5.0	1.8181818181818181
216	28.749999999999996	5.0	0.9090909090909091
217	28.749999999999996	5.0	0.9090909090909091
218	28.749999999999996	0.0	1.8181818181818181
219	27.500000000000004	0.0	2.727272727272727
220	31.25	0.0	1.8181818181818181
221	32.5	0.0	1.8181818181818181
222	30.0	0.0	1.8181818181818181
223	28.749999999999996	5.0	1.8181818181818181
224	27.500000000000004	10.0	0.9090909090909091
225	27.500000000000004	10.0	1.8181818181818181
226	27.500000000000004	10.0	0.9090909090909091
227	25.0	10.0	0.9090909090909091
228	26.25	5.0	1.8181818181818181
229	27.500000000000004	5.0	1.8181818181818181
230	25.0	10.0	1.8181818181818181
231	27.500000000000004	15.0	1.8181818181818181
232	30.0	10.0	1.8181818181818181
233	30.0	10.0	2.727272727272727
234	32.5	10.0	1.8181818181818181
235	31.25	10.0	1.8181818181818181
236	30.0	10.0	0.0
237	31.25	10.0	0.0
238	31.25	10.0	0.0
239	27.500000000000004	5.0	0.0
240	27.500000000000004	5.0	0.0
241	27.500000000000004	5.0	0.0
242	32.5	5.0	0.0
243	31.25	5.0	0.9090909090909091
244	31.25	5.0	0.9090909090909091
245	31.25	5.0	0.9090909090909091
246	32.5	5.0	0.9090909090909091
247	32.5	5.0	0.9090909090909091
248	33.75	5.0	0.9090909090909091
249	32.5	5.0	0.9090909090909091
250	31.25	5.0	0.9090909090909091
251	31.25	5.0	1.8181818181818181
252	30.0	5.0	0.9090909090909091
253	30.0	5.0	0.9090909090909091
254	30.0	5.0	0.9090909090909091
255	31.25	5.0	0.9090909090909091
256	30.0	5.0	0.9090909090909091
257	28.749999999999996	5.0	0.9090909090909091
258	26.25	5.0	0.9090909090909091
259	25.0	5.0	0.9090909090909091
260	27.500000000000004	5.0	0.9090909090909091
261	27.500000000000004	5.0	0.9090909090909091
262	28.749999999999996	5.0	0.9090909090909091
263	28.749999999999996	5.0	0.9090909090909091
264	30.0	5.0	0.9090909090909091
265	28.749999999999996	5.0	0.9090909090909091
266	27.500000000000004	5.0	0.0
267	30.0	5.0	0.0
268	31.25	5.0	0.0
269	32.5	5.0	0.9090909090909091
270	32.5	5.0	0.9090909090909091
271	30.0	5.0	0.9090909090909091
272	32.5	5.0	0.9090909090909091
273	31.25	5.0	0.9090909090909091
274	32.5	5.0	0.9090909090909091
275	31.25	5.0	1.8181818181818181
276	31.25	5.0	1.8181818181818181
277	31.25	5.0	0.9090909090909091
278	32.5	5.0	0.9090909090909091
279	33.75	5.0	1.8181818181818181
280	33.75	5.0	1.8181818181818181
281	35.0	5.0	1.8181818181818181
282	35.0	5.0	1.8181818181818181
283	35.0	5.0	0.0
284	32.5	5.0	0.0
285	33.75	5.0	0.0
286	33.75	5.0	0.0
287	33.75	5.0	0.0
288	32.5	5.0	0.0
289	31.25	5.0	0.0
290	28.749999999999996	5.0	0.0
291	30.0	5.0	0.9090909090909091
292	30.0	5.0	0.0
293	28.749999999999996	5.0	0.0
294	27.500000000000004	10.0	0.0
295	27.500000000000004	10.0	0.9090909090909091
296	27.500000000000004	10.0	0.9090909090909091
297	28.749999999999996	10.0	0.9090909090909091
298	27.500000000000004	10.0	0.9090909090909091
299	30.0	10.0	1.8181818181818181
300	30.0	10.0	1.8181818181818181
301	31.25	10.0	1.8181818181818181
302	28.749999999999996	10.0	1.8181818181818181
303	31.25	10.0	1.8181818181818181
304	28.749999999999996	10.0	1.8181818181818181
305	30.0	10.0	3.6363636363636362
306	30.0	10.0	2.727272727272727
307	35.0	10.0	2.727272727272727
308	35.0	10.0	2.727272727272727
309	33.75	10.0	1.8181818181818181
310	33.75	5.0	1.8181818181818181
311	35.0	5.0	1.8181818181818181
312	33.75	5.0	0.9090909090909091
313	30.0	5.0	0.9090909090909091
314	28.749999999999996	5.0	0.9090909090909091
315	28.749999999999996	10.0	0.9090909090909091
316	28.749999999999996	10.0	0.9090909090909091
317	28.749999999999996	10.0	1.8181818181818181
318	30.0	5.0	1.8181818181818181
319	28.749999999999996	5.0	0.9090909090909091
320	28.749999999999996	5.0	0.9090909090909091
321	26.25	10.0	0.9090909090909091
322	26.25	5.0	0.9090909090909091
323	28.749999999999996	5.0	1.8181818181818181
324	31.25	5.0	1.8181818181818181
325	30.0	5.0	1.8181818181818181
326	30.0	5.0	2.727272727272727
327	31.25	5.0	1.8181818181818181
328	28.749999999999996	0.0	1.8181818181818181
329	30.0	0.0	0.9090909090909091
330	28.749999999999996	0.0	0.0
331	30.0	0.0	0.0
332	28.749999999999996	5.0	0.0
333	28.749999999999996	5.0	0.9090909090909091
334	31.25	0.0	1.8181818181818181
335	31.25	0.0	1.8181818181818181
336	31.25	0.0	1.8181818181818181
337	27.500000000000004	5.0	1.8181818181818181
338	26.25	5.0	1.8181818181818181
339	30.0	5.0	1.8181818181818181
340	28.749999999999996	5.0	1.8181818181818181
341	31.25	5.0	1.8181818181818181
342	31.25	5.0	0.9090909090909091
343	32.5	5.0	0.9090909090909091
344	32.5	5.0	0.0
345	32.5	5.0	0.9090909090909091
346	32.5	5.0	0.0
347	30.0	5.0	0.0
348	28.749999999999996	5.0	0.0
349	28.749999999999996	5.0	0.0
350	28.749999999999996	10.0	0.0
351	28.749999999999996	5.0	0.0
352	31.25	10.0	0.0
353	30.0	10.0	0.0
354	27.500000000000004	10.0	0.9090909090909091
355	27.500000000000004	10.0	0.9090909090909091
356	27.500000000000004	10.0	0.9090909090909091
357	31.25	5.0	0.9090909090909091
358	31.25	5.0	0.9090909090909091
359	31.25	5.0	1.8181818181818181
360	30.0	5.0	0.9090909090909091
361	30.0	5.0	0.9090909090909091
362	30.0	0.0	0.9090909090909091
363	32.5	0.0	0.9090909090909091
364	32.5	0.0	0.0
365	32.5	0.0	0.0
366	33.75	0.0	0.0
367	32.5	0.0	0.0
368	35.0	0.0	0.9090909090909091
369	36.25	0.0	0.9090909090909091
370	35.0	0.0	0.9090909090909091
371	33.75	0.0	0.0
372	36.25	0.0	0.9090909090909091
373	32.5	0.0	0.9090909090909091
374	33.75	0.0	0.9090909090909091
375	33.75	0.0	0.9090909090909091
376	33.75	0.0	0.9090909090909091
377	35.0	5.0	0.9090909090909091
378	35.0	0.0	0.9090909090909091
379	35.0	0.0	0.9090909090909091
380	36.25	0.0	0.9090909090909091
381	35.0	5.0	1.8181818181818181
382	35.0	0.0	1.8181818181818181
383	33.75	0.0	0.9090909090909091
384	35.0	0.0	0.9090909090909091
385	30.0	0.0	0.9090909090909091
386	30.0	0.0	1.8181818181818181
387	33.75	0.0	0.0
388	33.75	0.0	0.0
389	31.25	0.0	0.0
390	33.75	0.0	0.0
391	32.5	0.0	0.0
392	32.5	0.0	0.9090909090909091
393	31.25	0.0	0.9090909090909091
394	32.5	0.0	0.9090909090909091
395	32.5	0.0	1.8181818181818181
396	30.0	0.0	1.8181818181818181
397	30.0	0.0	1.8181818181818181
398	28.749999999999996	0.0	1.8181818181818181
399	26.25	0.0	0.9090909090909091
400	30.0	0.0	0.9090909090909091
401	32.5	0.0	0.9090909090909091
402	36.25	0.0	0.9090909090909091
403	35.0	0.0	0.9090909090909091
404	35.0	0.0	0.9090909090909091
405	35.0	10.0	0.9090909090909091
406	35.0	5.0	0.9090909090909091
407	37.5	5.0	0.9090909090909091
408	36.25	5.0	0.9090909090909091
409	35.0	0.0	0.9090909090909091
410	33.75	0.0	0.0
411	37.5	0.0	0.0
412	33.75	0.0	0.0
413	33.75	5.0	0.0
414	35.0	5.0	0.0
415	35.0	5.0	0.0
416	31.25	5.0	0.0
417	31.25	0.0	0.0
418	31.25	0.0	0.0
419	33.75	0.0	0.9090909090909091
420	35.0	0.0	0.9090909090909091
421	32.5	0.0	0.0
422	33.75	0.0	0.0
423	33.75	0.0	0.0
424	33.75	0.0	0.0
425	33.75	0.0	0.0
426	33.75	0.0	0.0
427	33.75	0.0	0.0
428	35.0	5.0	0.0
429	37.5	5.0	0.0
430	35.0	5.0	0.9090909090909091
431	35.0	5.0	0.9090909090909091
432	33.75	0.0	0.9090909090909091
433	32.5	0.0	0.9090909090909091
434	33.75	0.0	1.8181818181818181
435	32.5	0.0	1.8181818181818181
436	31.25	0.0	1.8181818181818181
437	32.5	0.0	0.9090909090909091
438	31.25	0.0	0.9090909090909091
439	30.0	0.0	0.9090909090909091
440	28.749999999999996	5.0	2.727272727272727
441	30.0	5.0	3.6363636363636362
442	32.5	5.0	4.545454545454546
443	33.75	5.0	3.6363636363636362
444	33.75	5.0	3.6363636363636362
445	31.25	5.0	4.545454545454546
446	32.5	5.0	2.727272727272727
447	30.0	5.0	2.727272727272727
448	30.0	5.0	3.6363636363636362
449	35.0	5.0	3.6363636363636362
450	32.5	5.0	0.9090909090909091
451	33.75	5.0	0.9090909090909091
452	33.75	5.0	1.8181818181818181
453	35.0	5.0	1.8181818181818181
454	36.25	5.0	2.727272727272727
455	35.0	0.0	1.8181818181818181
456	33.75	0.0	2.727272727272727
457	35.0	0.0	2.727272727272727
458	37.5	0.0	2.727272727272727
459	33.75	0.0	1.8181818181818181
460	31.25	0.0	0.9090909090909091
461	33.75	0.0	0.9090909090909091
462	33.75	0.0	0.9090909090909091
463	35.0	0.0	1.8181818181818181
464	32.5	0.0	0.9090909090909091
465	32.5	0.0	0.9090909090909091
466	32.5	0.0	0.9090909090909091
467	32.5	0.0	0.0
468	32.5	0.0	0.0
469	32.5	0.0	0.0
470	33.75	0.0	0.0
471	32.5	0.0	0.9090909090909091
472	32.5	0.0	0.9090909090909091
473	33.75	0.0	0.9090909090909091
474	35.0	5.0	1.8181818181818181
475	35.0	5.0	1.8181818181818181
476	35.0	10.0	1.8181818181818181
477	36.25	10.0	0.9090909090909091
478	35.0	5.0	1.8181818181818181
479	35.0	5.0	1.8181818181818181
480	37.5	5.0	1.8181818181818181
481	31.25	5.0	1.8181818181818181
482	32.5	5.0	1.8181818181818181
483	32.5	5.0	1.8181818181818181
484	31.25	5.0	1.8181818181818181
485	35.0	5.0	1.8181818181818181
486	36.25	0.0	1.8181818181818181
487	35.0	0.0	1.8181818181818181
488	35.0	0.0	1.8181818181818181
489	33.75	0.0	1.8181818181818181
490	35.0	0.0	1.8181818181818181
491	36.25	0.0	0.9090909090909091
492	33.75	0.0	0.9090909090909091
493	32.5	0.0	0.0
494	33.75	0.0	0.0
495	33.75	0.0	0.0
496	33.75	0.0	0.9090909090909091
497	33.75	0.0	0.9090909090909091
498	33.75	0.0	0.9090909090909091
499	32.5	0.0	1.8181818181818181
500	32.5	0.0	1.8181818181818181
501	31.25	0.0	1.8181818181818181
502	32.5	0.0	1.8181818181818181
503	32.5	0.0	0.9090909090909091
504	32.5	5.0	0.9090909090909091
505	36.25	5.0	0.0
506	36.25	5.0	0.9090909090909091
507	37.5	5.0	0.0
508	37.5	5.0	0.0
509	36.25	5.0	0.0
510	33.75	5.0	0.9090909090909091
511	35.0	5.0	0.0
512	31.25	10.0	0.0
513	32.5	5.0	0.0
514	35.0	0.0	0.0
515	38.75	0.0	0.9090909090909091
516	35.0	5.0	0.9090909090909091
517	36.25	5.0	0.9090909090909091
518	32.5	5.0	0.0
519	31.25	5.0	0.0
520	31.25	5.0	0.0
521	31.25	5.0	0.0
522	33.75	5.0	0.0
523	35.0	5.0	0.0
524	33.75	5.0	0.0
525	33.75	5.0	0.9090909090909091
526	32.5	5.0	0.9090909090909091
527	32.5	5.0	0.9090909090909091
528	30.0	0.0	0.9090909090909091
529	30.0	0.0	0.9090909090909091
530	28.749999999999996	0.0	0.9090909090909091
531	30.0	5.0	0.9090909090909091
532	31.25	5.0	0.0
533	30.0	5.0	0.9090909090909091
534	30.0	5.0	0.9090909090909091
535	31.25	10.0	0.9090909090909091
536	30.0	10.0	1.8181818181818181
537	30.0	10.0	1.8181818181818181
538	30.0	5.0	1.8181818181818181
539	28.749999999999996	0.0	0.9090909090909091
540	27.500000000000004	5.0	0.0
541	28.749999999999996	5.0	0.0
542	27.500000000000004	5.0	0.0
543	30.0	5.0	0.0
544	32.5	5.0	0.0
545	30.0	5.0	0.0
546	30.0	5.0	0.0
547	27.500000000000004	5.0	0.0
548	26.25	5.0	0.0
549	28.749999999999996	0.0	0.0
550	31.25	0.0	0.0
551	30.0	0.0	0.9090909090909091
552	32.5	0.0	0.9090909090909091
553	33.75	5.0	0.9090909090909091
554	32.5	5.0	0.9090909090909091
555	33.75	5.0	0.9090909090909091
556	32.5	5.0	0.9090909090909091
557	33.75	5.0	0.9090909090909091
558	31.25	5.0	0.9090909090909091
559	33.75	5.0	0.0
560	32.5	5.0	0.0
561	31.25	5.0	0.9090909090909091
562	30.0	5.0	0.9090909090909091
563	31.25	0.0	1.8181818181818181
564	33.75	0.0	1.8181818181818181
565	32.5	0.0	0.9090909090909091
566	31.25	0.0	0.9090909090909091
567	32.5	0.0	0.9090909090909091
568	32.5	0.0	1.8181818181818181
569	31.25	0.0	1.8181818181818181
570	30.0	0.0	2.727272727272727
571	27.500000000000004	0.0	0.0
572	25.0	5.0	0.0
573	27.500000000000004	5.0	0.0
574	28.749999999999996	5.0	0.0
575	27.500000000000004	5.0	0.0
576	33.75	0.0	0.0
577	30.0	5.0	0.0
578	30.0	10.0	0.0
579	27.500000000000004	10.0	1.8181818181818181
580	31.25	5.0	1.8181818181818181
581	31.25	5.0	0.9090909090909091
582	30.0	5.0	0.9090909090909091
583	28.749999999999996	5.0	0.9090909090909091
584	28.749999999999996	5.0	0.9090909090909091
585	27.500000000000004	5.0	2.727272727272727
586	25.0	5.0	2.727272727272727
587	25.0	5.0	0.9090909090909091
588	28.749999999999996	0.0	0.9090909090909091
589	30.0	0.0	0.9090909090909091
590	27.500000000000004	0.0	0.0
591	30.0	0.0	0.0
592	30.0	0.0	0.9090909090909091
593	33.75	0.0	0.9090909090909091
594	32.5	0.0	1.8181818181818181
595	36.25	0.0	0.9090909090909091
596	33.75	0.0	1.8181818181818181
597	32.5	0.0	0.9090909090909091
598	33.75	0.0	0.0
599	36.25	0.0	0.0
600	33.75	0.0	0.9090909090909091
601	33.75	0.0	1.8181818181818181
602	33.75	0.0	0.9090909090909091
603	33.75	0.0	1.8181818181818181
604	31.25	0.0	1.8181818181818181
605	30.0	5.0	0.9090909090909091
606	31.25	5.0	0.9090909090909091
607	32.5	5.0	1.8181818181818181
608	32.5	0.0	1.8181818181818181
609	30.0	0.0	0.9090909090909091
610	30.0	0.0	0.9090909090909091
611	31.25	0.0	0.9090909090909091
612	32.5	0.0	0.0
613	30.0	0.0	0.0
614	28.749999999999996	0.0	0.9090909090909091
615	28.749999999999996	0.0	0.9090909090909091
616	30.0	5.0	0.9090909090909091
617	30.0	5.0	0.9090909090909091
618	31.25	5.0	0.0
619	36.25	5.0	0.0
620	32.5	5.0	0.0
621	33.75	10.0	0.9090909090909091
622	33.75	10.0	0.9090909090909091
623	32.5	10.0	1.8181818181818181
624	36.25	10.0	0.9090909090909091
625	36.25	10.0	0.9090909090909091
626	35.0	5.0	0.0
627	33.75	5.0	0.0
628	32.5	5.0	0.0
629	32.5	5.0	0.0
630	31.25	5.0	0.9090909090909091
631	32.5	5.0	0.9090909090909091
632	32.5	5.0	0.9090909090909091
633	31.25	5.0	0.0
634	32.5	5.0	0.0
635	35.0	5.0	0.0
636	37.5	5.0	0.0
637	36.25	5.0	0.0
638	36.25	10.0	0.0
639	37.5	10.0	0.0
640	40.0	5.0	0.0
641	41.25	5.0	0.0
642	42.5	5.0	0.9090909090909091
643	40.0	5.0	0.9090909090909091
644	36.25	5.0	1.8181818181818181
645	37.5	5.0	1.8181818181818181
646	36.25	5.0	1.8181818181818181
647	36.25	5.0	2.727272727272727
648	38.75	5.0	1.8181818181818181
649	35.0	5.0	0.9090909090909091
650	30.0	5.0	0.9090909090909091
651	31.25	5.0	0.0
652	30.0	5.0	0.9090909090909091
653	31.25	5.0	0.9090909090909091
654	32.5	5.0	0.9090909090909091
655	28.749999999999996	5.0	0.9090909090909091
656	30.0	5.0	0.9090909090909091
657	31.25	5.0	0.0
658	30.0	5.0	0.9090909090909091
659	28.749999999999996	5.0	0.9090909090909091
660	28.749999999999996	5.0	1.8181818181818181
661	27.500000000000004	10.0	0.9090909090909091
662	31.25	10.0	0.0
663	28.749999999999996	10.0	0.9090909090909091
664	27.500000000000004	10.0	0.9090909090909091
665	25.0	5.0	0.0
666	23.75	5.0	0.0
667	26.25	5.0	0.9090909090909091
668	31.25	5.0	1.8181818181818181
669	30.0	5.0	0.9090909090909091
670	28.749999999999996	5.0	1.8181818181818181
671	28.749999999999996	5.0	1.8181818181818181
672	32.5	5.0	1.8181818181818181
673	31.25	5.0	0.9090909090909091
674	28.749999999999996	5.0	0.9090909090909091
675	33.75	5.0	0.9090909090909091
676	30.0	0.0	1.8181818181818181
677	30.0	0.0	0.9090909090909091
678	28.749999999999996	0.0	0.9090909090909091
679	28.749999999999996	0.0	0.9090909090909091
680	31.25	0.0	1.8181818181818181
681	32.5	0.0	1.8181818181818181
682	37.5	0.0	1.8181818181818181
683	35.0	0.0	2.727272727272727
684	33.75	0.0	1.8181818181818181
685	31.25	0.0	1.8181818181818181
686	28.749999999999996	0.0	1.8181818181818181
687	30.0	5.0	0.9090909090909091
688	32.5	5.0	0.9090909090909091
689	32.5	10.0	0.9090909090909091
690	32.5	10.0	0.9090909090909091
691	35.0	10.0	0.9090909090909091
692	33.75	10.0	0.9090909090909091
693	32.5	10.0	0.9090909090909091
694	30.0	10.0	0.0
695	28.749999999999996	5.0	0.9090909090909091
696	28.749999999999996	5.0	0.9090909090909091
697	27.500000000000004	5.0	0.0
698	28.749999999999996	0.0	0.9090909090909091
699	32.5	0.0	0.9090909090909091
700	30.0	0.0	0.9090909090909091
701	32.5	0.0	1.8181818181818181
702	31.25	0.0	1.8181818181818181
703	31.25	0.0	1.8181818181818181
704	31.25	0.0	1.8181818181818181
705	31.25	0.0	0.9090909090909091
706	31.25	0.0	0.9090909090909091
707	33.75	0.0	0.9090909090909091
708	35.0	0.0	0.9090909090909091
709	36.25	0.0	0.0
710	33.75	0.0	0.0
711	38.75	0.0	0.0
712	37.5	0.0	0.0
713	32.5	5.0	0.9090909090909091
714	35.0	0.0	0.9090909090909091
715	33.75	5.0	0.9090909090909091
716	35.0	5.0	0.9090909090909091
717	35.0	5.0	1.8181818181818181
718	32.5	5.0	0.9090909090909091
719	32.5	0.0	0.0
720	32.5	0.0	0.0
721	32.5	0.0	0.0
722	33.75	0.0	0.0
723	33.75	0.0	0.0
724	33.75	0.0	0.0
725	33.75	0.0	0.9090909090909091
726	36.25	0.0	0.9090909090909091
727	36.25	0.0	0.9090909090909091
728	36.25	0.0	0.9090909090909091
729	37.5	0.0	0.9090909090909091
730	36.25	5.0	0.9090909090909091
731	33.75	5.0	0.9090909090909091
732	32.5	5.0	0.9090909090909091
733	30.0	5.0	0.9090909090909091
734	28.749999999999996	0.0	0.0
735	30.0	5.0	0.0
736	28.749999999999996	5.0	0.0
737	31.25	5.0	0.0
738	30.0	5.0	0.9090909090909091
739	32.5	5.0	0.0
740	37.5	5.0	0.0
741	36.25	0.0	0.0
742	33.75	5.0	0.0
743	31.25	5.0	0.9090909090909091
744	30.0	5.0	0.9090909090909091
745	31.25	5.0	0.9090909090909091
746	31.25	5.0	0.0
747	33.75	5.0	0.0
748	37.5	5.0	0.9090909090909091
749	37.5	0.0	0.9090909090909091
750	37.5	0.0	0.9090909090909091
751	37.5	0.0	0.9090909090909091
752	38.75	0.0	0.9090909090909091
753	37.5	0.0	0.9090909090909091
754	36.25	0.0	0.9090909090909091
755	33.75	0.0	0.9090909090909091
756	33.75	0.0	0.9090909090909091
757	33.75	0.0	0.9090909090909091
758	35.0	0.0	0.9090909090909091
759	36.25	0.0	0.9090909090909091
760	37.5	0.0	0.9090909090909091
761	33.75	0.0	0.9090909090909091
762	36.25	0.0	0.9090909090909091
763	36.25	0.0	0.9090909090909091
764	33.75	0.0	0.0
765	36.25	0.0	0.0
766	33.75	0.0	1.8181818181818181
767	32.5	0.0	2.727272727272727
768	35.0	0.0	1.8181818181818181
769	35.0	0.0	1.8181818181818181
770	35.0	0.0	2.727272727272727
771	32.5	0.0	1.8181818181818181
772	33.75	0.0	1.8181818181818181
773	33.75	0.0	0.9090909090909091
774	35.0	0.0	0.9090909090909091
775	36.25	0.0	0.0
776	33.75	0.0	0.0
777	35.0	0.0	0.9090909090909091
778	32.5	0.0	0.9090909090909091
779	32.5	5.0	1.8181818181818181
780	33.75	5.0	0.9090909090909091
781	33.75	0.0	0.9090909090909091
782	35.0	0.0	0.9090909090909091
783	36.25	0.0	0.9090909090909091
784	36.25	0.0	0.9090909090909091
785	32.5	0.0	0.9090909090909091
786	32.5	0.0	0.9090909090909091
787	31.25	5.0	0.9090909090909091
788	32.5	5.0	0.9090909090909091
789	32.5	5.0	0.9090909090909091
790	32.5	5.0	0.9090909090909091
791	32.5	0.0	0.9090909090909091
792	35.0	0.0	0.9090909090909091
793	33.75	0.0	0.9090909090909091
794	31.25	0.0	0.9090909090909091
795	32.5	0.0	0.9090909090909091
796	28.749999999999996	0.0	0.9090909090909091
797	30.0	0.0	0.9090909090909091
798	31.25	5.0	0.9090909090909091
799	33.75	5.0	0.9090909090909091
800	36.25	0.0	0.9090909090909091
801	35.0	0.0	0.9090909090909091
802	32.5	0.0	0.9090909090909091
803	32.5	0.0	0.0
804	32.5	0.0	0.0
805	32.5	0.0	0.0
806	36.25	0.0	0.0
807	33.75	0.0	0.0
808	31.25	0.0	0.0
809	35.0	0.0	0.0
810	35.0	0.0	0.0
811	36.25	0.0	0.0
812	32.5	0.0	0.0
813	31.25	0.0	0.0
814	30.0	0.0	0.0
815	27.500000000000004	0.0	0.0
816	26.25	0.0	0.0
817	30.0	0.0	0.0
818	30.0	0.0	0.0
819	30.0	0.0	1.8181818181818181
820	30.0	0.0	0.9090909090909091
821	31.25	0.0	0.9090909090909091
822	32.5	0.0	0.9090909090909091
823	32.5	0.0	0.0
824	31.25	0.0	0.0
825	32.5	0.0	0.9090909090909091
826	33.75	0.0	0.0
827	33.75	0.0	0.0
828	35.0	0.0	0.0
829	35.0	0.0	0.0
830	35.0	0.0	0.0
831	33.75	0.0	0.0
832	36.25	0.0	0.9090909090909091
833	33.75	0.0	0.9090909090909091
834	33.75	0.0	0.9090909090909091
835	35.0	0.0	0.9090909090909091
836	36.25	0.0	0.9090909090909091
837	37.5	0.0	0.0
838	36.25	0.0	0.0
839	35.0	0.0	0.0
840	35.0	0.0	0.0
841	33.75	0.0	0.0
842	38.75	0.0	0.0
843	35.0	0.0	0.9090909090909091
844	36.25	0.0	0.9090909090909091
845	35.0	0.0	0.9090909090909091
846	35.0	0.0	0.9090909090909091
847	35.0	0.0	0.0
848	33.75	0.0	0.0
849	32.5	0.0	0.0
850	35.0	0.0	0.0
851	31.25	0.0	0.0
852	30.0	0.0	0.0
853	32.5	0.0	0.0
854	32.5	0.0	0.0
855	32.5	0.0	0.0
856	31.25	0.0	0.0
857	31.25	0.0	0.9090909090909091
858	30.0	5.0	0.9090909090909091
859	30.0	5.0	0.9090909090909091
860	31.25	5.0	0.9090909090909091
861	33.75	5.0	0.9090909090909091
862	32.5	5.0	0.0
863	28.749999999999996	5.0	0.0
864	26.25	5.0	0.0
865	31.25	5.0	0.0
866	31.25	5.0	0.0
867	31.25	5.0	0.0
868	32.5	5.0	0.0
869	33.75	5.0	0.0
870	36.25	5.0	0.0
871	35.0	5.0	0.0
872	36.25	5.0	0.0
873	38.75	5.0	0.0
874	37.5	5.0	0.9090909090909091
875	36.25	5.0	0.9090909090909091
876	35.0	5.0	0.9090909090909091
877	37.5	5.0	0.9090909090909091
878	36.25	5.0	1.8181818181818181
879	36.25	5.0	0.9090909090909091
880	38.75	5.0	0.9090909090909091
881	37.5	5.0	0.9090909090909091
882	40.0	5.0	0.0
883	38.75	5.0	0.9090909090909091
884	38.75	5.0	1.8181818181818181
885	37.5	5.0	1.8181818181818181
886	33.75	5.0	1.8181818181818181
887	33.75	5.0	0.9090909090909091
888	35.0	5.0	0.9090909090909091
889	37.5	5.0	0.9090909090909091
890	40.0	5.0	0.9090909090909091
891	36.25	5.0	0.9090909090909091
892	37.5	5.0	0.9090909090909091
893	33.75	5.0	1.8181818181818181
894	33.75	5.0	0.9090909090909091
895	35.0	0.0	0.9090909090909091
896	31.25	0.0	0.9090909090909091
897	30.0	0.0	1.8181818181818181
898	30.0	0.0	1.8181818181818181
899	30.0	0.0	0.0
900	31.25	5.0	0.0
901	35.0	5.0	0.0
902	33.75	5.0	0.0
903	32.5	5.0	0.0
904	32.5	5.0	0.0
905	32.5	5.0	0.0
906	31.25	5.0	0.0
907	33.75	5.0	0.0
908	31.25	5.0	0.0
909	27.500000000000004	5.0	0.0
910	30.0	5.0	0.0
911	31.25	5.0	0.0
912	35.0	5.0	0.0
913	33.75	5.0	0.9090909090909091
914	38.75	5.0	0.9090909090909091
915	37.5	5.0	0.9090909090909091
916	33.75	5.0	0.9090909090909091
917	36.25	5.0	1.8181818181818181
918	35.0	5.0	1.8181818181818181
919	31.25	5.0	0.9090909090909091
920	32.5	0.0	0.9090909090909091
921	35.0	0.0	0.9090909090909091
922	37.5	0.0	0.9090909090909091
923	33.75	0.0	0.9090909090909091
924	35.0	0.0	0.9090909090909091
925	36.25	0.0	0.9090909090909091
926	33.75	0.0	0.9090909090909091
927	33.75	0.0	0.9090909090909091
928	35.0	0.0	0.9090909090909091
929	36.25	0.0	0.9090909090909091
930	38.75	0.0	0.9090909090909091
931	35.0	0.0	0.9090909090909091
932	35.0	0.0	0.9090909090909091
933	33.75	0.0	0.9090909090909091
934	33.75	0.0	0.9090909090909091
935	35.0	0.0	0.9090909090909091
936	36.25	5.0	0.9090909090909091
937	36.25	5.0	0.9090909090909091
938	33.75	5.0	0.0
939	33.75	5.0	0.0
940	32.5	5.0	0.9090909090909091
941	32.5	5.0	0.9090909090909091
942	31.25	5.0	0.9090909090909091
943	31.25	5.0	0.9090909090909091
944	28.749999999999996	5.0	0.9090909090909091
945	31.25	5.0	0.9090909090909091
946	27.500000000000004	5.0	0.9090909090909091
947	30.0	5.0	0.9090909090909091
948	26.25	5.0	0.0
949	26.25	5.0	0.0
950	28.749999999999996	5.0	0.0
951	31.25	5.0	0.0
952	32.5	5.0	0.0
953	32.5	5.0	0.0
954	31.25	0.0	0.0
955	33.75	0.0	0.0
956	32.5	0.0	0.0
957	33.75	0.0	0.9090909090909091
958	33.75	0.0	0.9090909090909091
959	35.0	0.0	0.9090909090909091
960	36.25	0.0	0.9090909090909091
961	36.25	0.0	0.9090909090909091
962	36.25	0.0	0.9090909090909091
963	37.5	0.0	1.8181818181818181
964	36.25	0.0	0.9090909090909091
965	37.5	0.0	0.9090909090909091
966	37.5	0.0	1.8181818181818181
967	36.25	0.0	2.727272727272727
968	36.25	0.0	1.8181818181818181
969	33.75	0.0	0.9090909090909091
970	36.25	0.0	0.9090909090909091
971	35.0	0.0	0.0
972	33.75	0.0	0.9090909090909091
973	37.5	0.0	0.9090909090909091
974	36.25	0.0	0.9090909090909091
975	35.0	5.0	0.9090909090909091
976	33.75	5.0	0.9090909090909091
977	31.25	10.0	0.9090909090909091
978	32.5	0.0	0.9090909090909091
979	35.0	0.0	0.9090909090909091
980	37.5	5.0	0.0
981	38.75	5.0	0.0
982	36.25	5.0	0.0
983	35.0	5.0	0.0
984	35.0	5.0	0.0
985	35.0	5.0	0.9090909090909091
986	32.5	5.0	0.9090909090909091
987	28.749999999999996	5.0	0.9090909090909091
988	30.0	5.0	0.9090909090909091
989	28.749999999999996	5.0	0.9090909090909091
990	27.500000000000004	0.0	0.9090909090909091
991	30.0	0.0	0.9090909090909091
992	30.0	0.0	0.9090909090909091
993	30.0	0.0	0.9090909090909091
994	31.25	0.0	0.9090909090909091
995	30.0	0.0	0.9090909090909091
996	31.25	0.0	0.9090909090909091
997	32.5	0.0	0.9090909090909091
998	36.25	0.0	0.0
999	33.75	0.0	0.9090909090909091
1000	32.5	0.0	0.9090909090909091
1001	31.25	0.0	0.0
1002	31.25	5.0	0.0
1003	33.75	5.0	0.0
1004	33.75	5.0	0.0
1005	33.75	5.0	0.0
1006	31.25	5.0	0.0
1007	30.0	5.0	0.0
1008	28.749999999999996	5.0	0.0
1009	27.500000000000004	5.0	0.0
1010	31.25	5.0	0.0
1011	28.749999999999996	5.0	0.0
1012	28.749999999999996	5.0	0.0
1013	32.5	5.0	0.0
1014	33.75	5.0	0.0
1015	31.25	0.0	0.0
1016	30.0	0.0	0.9090909090909091
1017	32.5	0.0	0.9090909090909091
1018	31.25	0.0	0.9090909090909091
1019	30.0	0.0	0.9090909090909091
1020	27.500000000000004	0.0	0.9090909090909091
1021	27.500000000000004	0.0	0.0
1022	26.25	0.0	0.9090909090909091
1023	27.500000000000004	0.0	0.9090909090909091
1024	26.25	0.0	0.9090909090909091
1025	27.500000000000004	0.0	0.9090909090909091
1026	28.749999999999996	0.0	0.0
1027	27.500000000000004	0.0	0.0
1028	26.25	0.0	0.9090909090909091
1029	30.0	0.0	0.9090909090909091
1030	31.25	0.0	0.0
1031	32.5	0.0	0.0
1032	31.25	0.0	0.0
1033	32.5	10.0	0.0
1034	33.75	5.0	0.0
1035	32.5	5.0	0.0
1036	30.0	5.0	0.0
1037	30.0	5.0	0.0
1038	31.25	5.0	0.0
1039	32.5	0.0	0.0
1040	31.25	5.0	0.9090909090909091
1041	32.5	5.0	0.9090909090909091
1042	33.75	5.0	0.0
1043	31.25	0.0	0.0
1044	31.25	0.0	0.0
1045	31.25	0.0	0.0
1046	31.25	0.0	0.0
1047	32.5	0.0	0.0
1048	32.5	0.0	0.0
1049	33.75	0.0	0.0
1050	33.75	0.0	0.0
1051	33.75	0.0	0.0
1052	33.75	0.0	0.0
1053	35.0	5.0	0.0
1054	35.0	5.0	0.0
1055	33.75	5.0	0.0
1056	36.25	5.0	0.9090909090909091
1057	37.5	5.0	2.727272727272727
1058	35.0	5.0	2.727272727272727
1059	36.25	10.0	1.8181818181818181
1060	36.25	10.0	1.8181818181818181
1061	37.5	5.0	1.8181818181818181
1062	35.0	5.0	0.9090909090909091
1063	35.0	5.0	0.9090909090909091
1064	33.75	5.0	0.9090909090909091
1065	35.0	10.0	0.9090909090909091
1066	33.75	5.0	0.0
1067	36.25	5.0	0.0
1068	36.25	5.0	0.0
1069	35.0	5.0	0.0
1070	35.0	5.0	0.0
1071	36.25	10.0	0.0
1072	33.75	10.0	0.9090909090909091
1073	33.75	0.0	0.9090909090909091
1074	32.5	0.0	0.9090909090909091
1075	33.75	0.0	0.9090909090909091
1076	35.0	0.0	1.8181818181818181
1077	33.75	0.0	2.727272727272727
1078	35.0	0.0	2.727272727272727
1079	33.75	0.0	2.727272727272727
1080	35.0	0.0	1.8181818181818181
1081	33.75	0.0	1.8181818181818181
1082	33.75	0.0	1.8181818181818181
1083	33.75	0.0	0.9090909090909091
1084	33.75	0.0	0.0
1085	33.75	0.0	0.0
1086	35.0	0.0	0.0
1087	37.5	5.0	0.0
1088	36.25	5.0	0.0
1089	36.25	5.0	0.0
1090	32.5	5.0	0.9090909090909091
1091	31.25	5.0	0.9090909090909091
1092	28.749999999999996	5.0	0.9090909090909091
1093	31.25	5.0	0.9090909090909091
1094	32.5	0.0	0.9090909090909091
1095	36.25	0.0	0.9090909090909091
1096	35.0	0.0	0.0
1097	33.75	0.0	0.0
1098	32.5	0.0	0.0
1099	33.75	5.0	0.0
1100	37.5	5.0	0.0
1101	35.0	5.0	0.0
1102	32.5	5.0	0.0
1103	32.5	5.0	0.0
1104	33.75	5.0	0.0
1105	33.75	5.0	0.0
1106	32.5	5.0	0.0
1107	33.75	5.0	0.0
1108	33.75	0.0	0.0
1109	32.5	0.0	0.0
1110	32.5	0.0	0.0
1111	31.25	0.0	0.0
1112	30.0	0.0	0.0
1113	31.25	0.0	0.0
1114	31.25	5.0	0.0
1115	33.75	5.0	0.0
1116	32.5	5.0	0.0
1117	31.25	5.0	0.9090909090909091
1118	31.25	5.0	0.9090909090909091
1119	31.25	0.0	0.9090909090909091
1120	31.25	0.0	0.9090909090909091
1121	35.0	0.0	0.9090909090909091
1122	36.25	0.0	0.9090909090909091
1123	33.75	0.0	0.9090909090909091
1124	35.0	0.0	0.9090909090909091
1125	35.0	0.0	0.9090909090909091
1126	33.75	0.0	1.8181818181818181
1127	31.25	5.0	1.8181818181818181
1128	30.0	0.0	0.9090909090909091
1129	32.5	0.0	1.8181818181818181
1130	35.0	0.0	2.727272727272727
1131	33.75	0.0	2.727272727272727
1132	32.5	0.0	2.727272727272727
1133	30.0	0.0	2.727272727272727
1134	30.0	0.0	1.8181818181818181
1135	31.25	0.0	1.8181818181818181
1136	31.25	0.0	1.8181818181818181
1137	31.25	0.0	2.727272727272727
1138	33.75	0.0	2.727272727272727
1139	33.75	0.0	0.9090909090909091
1140	35.0	0.0	0.9090909090909091
1141	33.75	0.0	0.9090909090909091
1142	32.5	0.0	0.0
1143	33.75	0.0	0.0
1144	33.75	0.0	0.0
1145	32.5	0.0	0.0
1146	31.25	0.0	0.0
1147	32.5	0.0	0.0
1148	32.5	0.0	0.0
1149	33.75	0.0	0.0
1150	31.25	0.0	0.0
1151	31.25	0.0	0.0
1152	30.0	0.0	0.0
1153	28.749999999999996	0.0	0.0
1154	30.0	0.0	0.0
1155	30.0	0.0	0.0
1156	30.0	0.0	0.0
1157	30.0	5.0	0.0
1158	30.0	5.0	0.0
1159	31.25	5.0	0.0
1160	31.25	0.0	0.0
1161	31.25	0.0	0.0
1162	31.25	0.0	0.0
1163	31.25	5.0	0.9090909090909091
1164	33.75	5.0	0.9090909090909091
1165	35.0	5.0	1.8181818181818181
1166	31.25	5.0	1.8181818181818181
1167	32.5	5.0	1.8181818181818181
1168	32.5	0.0	1.8181818181818181
1169	31.25	0.0	0.9090909090909091
1170	30.0	5.0	0.9090909090909091
1171	31.25	5.0	0.9090909090909091
1172	31.25	5.0	0.9090909090909091
1173	31.25	5.0	2.727272727272727
1174	28.749999999999996	5.0	1.8181818181818181
1175	30.0	0.0	0.9090909090909091
1176	30.0	0.0	0.9090909090909091
1177	33.75	0.0	0.9090909090909091
1178	33.75	0.0	0.0
1179	31.25	0.0	0.0
1180	32.5	0.0	0.0
1181	32.5	0.0	0.0
1182	31.25	0.0	0.0
1183	31.25	0.0	0.0
1184	32.5	0.0	0.0
1185	32.5	0.0	0.0
1186	31.25	0.0	0.0
1187	31.25	0.0	0.0
1188	30.0	0.0	0.0
1189	31.25	0.0	0.0
1190	31.25	0.0	0.0
1191	31.25	0.0	0.0
1192	30.0	0.0	0.9090909090909091
1193	30.0	0.0	0.0
1194	27.500000000000004	0.0	0.0
1195	27.500000000000004	0.0	0.0
1196	28.749999999999996	0.0	0.0
1197	28.749999999999996	0.0	0.0
1198	30.0	0.0	0.9090909090909091
1199	30.0	0.0	0.0
1200	31.25	0.0	0.0
1201	28.749999999999996	5.0	0.0
1202	26.25	5.0	0.0
1203	27.500000000000004	5.0	0.0
1204	30.0	5.0	0.9090909090909091
1205	31.25	5.0	0.9090909090909091
1206	31.25	5.0	0.9090909090909091
1207	35.0	5.0	0.0
1208	33.75	5.0	0.0
1209	35.0	5.0	0.9090909090909091
1210	30.0	5.0	0.9090909090909091
1211	30.0	10.0	0.0
1212	33.75	10.0	0.0
1213	33.75	10.0	0.0
1214	36.25	5.0	0.0
1215	32.5	5.0	0.0
1216	33.75	5.0	0.9090909090909091
1217	33.75	5.0	0.9090909090909091
1218	33.75	5.0	0.9090909090909091
1219	33.75	5.0	1.8181818181818181
1220	33.75	5.0	0.9090909090909091
1221	32.5	0.0	0.9090909090909091
1222	31.25	0.0	0.9090909090909091
1223	30.0	0.0	0.0
1224	30.0	0.0	0.0
1225	31.25	0.0	0.0
1226	27.500000000000004	0.0	0.9090909090909091
1227	31.25	0.0	0.0
1228	31.25	0.0	0.0
1229	32.5	0.0	0.0
1230	32.5	0.0	0.0
1231	31.25	0.0	0.0
1232	30.0	0.0	0.0
1233	31.25	5.0	0.0
1234	31.25	5.0	0.9090909090909091
1235	33.75	5.0	0.9090909090909091
1236	35.0	5.0	0.9090909090909091
1237	36.25	10.0	0.9090909090909091
1238	35.0	10.0	1.8181818181818181
1239	36.25	10.0	2.727272727272727
1240	31.25	10.0	0.9090909090909091
1241	31.25	10.0	1.8181818181818181
1242	31.25	5.0	1.8181818181818181
1243	32.5	5.0	1.8181818181818181
1244	31.25	5.0	1.8181818181818181
1245	32.5	5.0	1.8181818181818181
1246	33.75	5.0	1.8181818181818181
1247	33.75	5.0	1.8181818181818181
1248	33.75	5.0	2.727272727272727
1249	30.0	5.0	1.8181818181818181
1250	32.5	0.0	1.8181818181818181
1251	35.0	0.0	0.9090909090909091
1252	35.0	0.0	0.9090909090909091
1253	37.5	0.0	0.9090909090909091
1254	40.0	0.0	0.9090909090909091
1255	37.5	0.0	0.9090909090909091
1256	36.25	0.0	0.0
1257	37.5	0.0	0.0
1258	36.25	0.0	0.0
1259	35.0	0.0	0.9090909090909091
1260	33.75	0.0	0.0
1261	37.5	0.0	0.0
1262	37.5	0.0	0.0
1263	36.25	0.0	0.0
1264	36.25	0.0	0.0
1265	35.0	0.0	0.9090909090909091
1266	32.5	0.0	0.9090909090909091
1267	32.5	0.0	0.9090909090909091
1268	33.75	0.0	0.9090909090909091
1269	38.75	0.0	0.9090909090909091
1270	40.0	0.0	0.0
1271	40.0	0.0	0.0
1272	36.25	0.0	1.8181818181818181
1273	37.5	0.0	0.9090909090909091
1274	36.25	0.0	1.8181818181818181
1275	35.0	0.0	1.8181818181818181
1276	33.75	0.0	1.8181818181818181
1277	37.5	0.0	0.0
1278	37.5	0.0	0.0
1279	37.5	0.0	0.9090909090909091
1280	33.75	0.0	0.9090909090909091
1281	36.25	0.0	0.0
1282	31.25	0.0	0.0
1283	31.25	0.0	0.9090909090909091
1284	30.0	5.0	0.9090909090909091
1285	32.5	5.0	1.8181818181818181
1286	32.5	5.0	0.9090909090909091
1287	33.75	5.0	0.9090909090909091
1288	32.5	5.0	0.0
1289	32.5	5.0	0.0
1290	32.5	5.0	0.0
1291	32.5	5.0	0.9090909090909091
1292	32.5	5.0	1.8181818181818181
1293	31.25	5.0	1.8181818181818181
1294	35.0	5.0	1.8181818181818181
1295	33.75	5.0	0.9090909090909091
1296	32.5	0.0	1.8181818181818181
1297	33.75	0.0	0.9090909090909091
1298	33.75	0.0	0.9090909090909091
1299	36.25	5.0	0.9090909090909091
1300	36.25	5.0	0.0
1301	33.75	5.0	0.0
1302	33.75	5.0	2.727272727272727
1303	33.75	0.0	2.727272727272727
1304	31.25	5.0	1.8181818181818181
1305	32.5	5.0	1.8181818181818181
1306	32.5	5.0	0.9090909090909091
1307	32.5	5.0	0.9090909090909091
1308	33.75	0.0	0.9090909090909091
1309	33.75	0.0	0.9090909090909091
1310	32.5	0.0	0.9090909090909091
1311	32.5	0.0	0.9090909090909091
1312	32.5	0.0	1.8181818181818181
1313	33.75	0.0	1.8181818181818181
1314	32.5	0.0	0.9090909090909091
1315	31.25	0.0	0.9090909090909091
1316	31.25	0.0	0.0
1317	31.25	0.0	0.0
1318	33.75	0.0	0.0
1319	32.5	0.0	0.9090909090909091
1320	33.75	0.0	0.9090909090909091
1321	33.75	0.0	0.0
1322	36.25	0.0	0.0
1323	36.25	0.0	0.0
1324	35.0	5.0	0.0
1325	32.5	0.0	0.0
1326	35.0	0.0	0.0
1327	35.0	5.0	0.9090909090909091
1328	35.0	0.0	0.9090909090909091
1329	33.75	0.0	0.9090909090909091
1330	31.25	0.0	0.9090909090909091
1331	32.5	0.0	0.0
1332	35.0	0.0	0.0
1333	35.0	5.0	0.0
1334	37.5	0.0	0.0
1335	40.0	0.0	0.0
1336	38.75	0.0	0.0
1337	35.0	0.0	0.0
1338	35.0	0.0	0.0
1339	33.75	0.0	0.0
1340	35.0	5.0	0.9090909090909091
1341	32.5	5.0	0.9090909090909091
1342	30.0	5.0	0.9090909090909091
1343	31.25	0.0	0.9090909090909091
1344	30.0	0.0	0.9090909090909091
1345	27.500000000000004	0.0	0.9090909090909091
1346	31.25	0.0	0.9090909090909091
1347	31.25	0.0	0.9090909090909091
1348	32.5	0.0	0.0
1349	33.75	5.0	0.0
1350	33.75	5.0	0.0
1351	36.25	5.0	0.0
1352	35.0	5.0	0.9090909090909091
1353	36.25	0.0	0.9090909090909091
1354	36.25	0.0	0.9090909090909091
1355	33.75	0.0	0.9090909090909091
1356	28.749999999999996	0.0	0.0
1357	28.749999999999996	0.0	0.0
1358	30.0	0.0	0.0
1359	32.5	0.0	0.9090909090909091
1360	33.75	0.0	0.9090909090909091
1361	35.0	0.0	0.9090909090909091
1362	37.5	0.0	0.9090909090909091
1363	35.0	0.0	0.0
1364	36.25	5.0	0.0
1365	37.5	5.0	0.0
1366	37.5	5.0	0.0
1367	38.75	0.0	0.0
1368	38.75	5.0	0.0
1369	37.5	5.0	0.0
1370	33.75	5.0	0.0
1371	32.5	5.0	0.0
1372	33.75	5.0	0.0
1373	33.75	5.0	0.0
1374	33.75	5.0	0.0
1375	36.25	5.0	0.9090909090909091
1376	38.75	5.0	0.9090909090909091
1377	38.75	5.0	0.9090909090909091
1378	38.75	5.0	0.9090909090909091
1379	37.5	5.0	0.0
1380	35.0	5.0	0.0
1381	36.25	5.0	0.0
1382	35.0	5.0	0.9090909090909091
1383	35.0	5.0	0.0
1384	35.0	5.0	0.0
1385	35.0	5.0	0.0
1386	31.25	5.0	0.0
1387	32.5	5.0	0.0
1388	28.749999999999996	5.0	0.0
1389	30.0	5.0	0.0
1390	30.0	5.0	0.0
1391	30.0	5.0	0.0
1392	30.0	5.0	0.0
1393	28.749999999999996	5.0	0.0
1394	30.0	5.0	0.9090909090909091
1395	28.749999999999996	10.0	0.9090909090909091
1396	28.749999999999996	10.0	0.0
1397	30.0	10.0	0.0
1398	30.0	10.0	0.9090909090909091
1399	30.0	10.0	0.9090909090909091
1400	30.0	10.0	0.9090909090909091
1401	33.75	10.0	0.9090909090909091
1402	33.75	5.0	0.9090909090909091
1403	31.25	5.0	0.9090909090909091
1404	32.5	5.0	0.9090909090909091
1405	33.75	5.0	0.9090909090909091
1406	33.75	5.0	0.9090909090909091
1407	33.75	5.0	0.9090909090909091
1408	30.0	5.0	0.9090909090909091
1409	30.0	5.0	0.0
1410	28.749999999999996	5.0	0.0
1411	30.0	5.0	0.0
1412	32.5	0.0	0.9090909090909091
1413	33.75	0.0	0.9090909090909091
1414	33.75	0.0	1.8181818181818181
1415	33.75	0.0	2.727272727272727
1416	31.25	0.0	2.727272727272727
1417	31.25	0.0	2.727272727272727
1418	31.25	0.0	2.727272727272727
1419	28.749999999999996	0.0	2.727272727272727
1420	30.0	0.0	1.8181818181818181
1421	33.75	0.0	1.8181818181818181
1422	33.75	0.0	0.9090909090909091
1423	33.75	0.0	0.9090909090909091
1424	36.25	0.0	1.8181818181818181
1425	33.75	5.0	0.9090909090909091
1426	35.0	5.0	0.9090909090909091
1427	33.75	5.0	0.9090909090909091
1428	37.5	5.0	0.9090909090909091
1429	36.25	5.0	0.9090909090909091
1430	36.25	5.0	0.0
1431	36.25	10.0	0.0
1432	32.5	5.0	0.0
1433	32.5	5.0	0.0
1434	30.0	5.0	0.0
1435	31.25	5.0	0.0
1436	30.0	5.0	0.0
1437	31.25	0.0	0.0
1438	32.5	0.0	0.0
1439	32.5	0.0	0.0
1440	33.75	0.0	0.0
1441	32.5	0.0	0.0
1442	33.75	0.0	0.0
1443	33.75	0.0	0.9090909090909091
1444	33.75	0.0	0.0
1445	33.75	0.0	0.9090909090909091
1446	32.5	0.0	0.9090909090909091
1447	35.0	0.0	0.9090909090909091
1448	35.0	0.0	0.9090909090909091
1449	33.75	0.0	1.8181818181818181
1450	35.0	0.0	1.8181818181818181
1451	33.75	0.0	0.9090909090909091
1452	35.0	5.0	0.9090909090909091
1453	32.5	0.0	0.0
1454	31.25	5.0	0.0
1455	31.25	5.0	0.9090909090909091
1456	28.749999999999996	5.0	0.9090909090909091
1457	33.75	10.0	0.0
1458	33.75	5.0	0.0
1459	33.75	5.0	0.0
1460	35.0	5.0	0.0
1461	32.5	5.0	0.0
1462	32.5	5.0	0.0
1463	32.5	5.0	0.0
1464	33.75	5.0	0.0
1465	35.0	5.0	0.0
1466	35.0	5.0	0.0
1467	35.0	5.0	0.0
1468	35.0	5.0	0.0
1469	33.75	5.0	0.0
1470	32.5	0.0	0.0
1471	32.5	0.0	0.0
1472	35.0	0.0	0.0
1473	35.0	0.0	0.0
1474	33.75	5.0	0.0
1475	36.25	5.0	0.0
1476	37.5	5.0	0.0
1477	33.75	5.0	0.0
1478	35.0	5.0	0.0
1479	36.25	5.0	0.0
1480	36.25	5.0	0.0
1481	35.0	5.0	0.0
1482	37.5	0.0	0.0
1483	36.25	0.0	0.0
1484	33.75	0.0	0.0
1485	33.75	0.0	0.0
1486	32.5	0.0	0.0
1487	32.5	0.0	0.9090909090909091
1488	30.0	5.0	0.0
1489	32.5	5.0	0.0
1490	33.75	5.0	0.9090909090909091
1491	32.5	5.0	0.9090909090909091
1492	32.5	5.0	0.0
1493	30.0	5.0	0.9090909090909091
1494	33.75	5.0	0.9090909090909091
1495	32.5	5.0	0.9090909090909091
1496	31.25	5.0	0.0
1497	33.75	5.0	0.0
1498	35.0	5.0	0.0
1499	35.0	5.0	0.0
1500	30.0	0.0	1.8181818181818181
1501	28.749999999999996	0.0	0.9090909090909091
1502	30.0	0.0	0.9090909090909091
1503	28.749999999999996	0.0	0.9090909090909091
1504	27.500000000000004	0.0	0.9090909090909091
1505	30.0	0.0	0.9090909090909091
1506	27.500000000000004	0.0	0.9090909090909091
1507	27.500000000000004	0.0	0.0
1508	25.0	0.0	0.9090909090909091
1509	23.75	0.0	0.9090909090909091
1510	25.0	0.0	1.8181818181818181
1511	25.0	0.0	1.8181818181818181
1512	27.500000000000004	5.0	0.9090909090909091
1513	26.25	5.0	0.0
1514	23.75	0.0	0.0
1515	23.75	0.0	0.0
1516	23.75	0.0	0.0
1517	25.0	0.0	0.0
1518	27.500000000000004	5.0	0.0
1519	27.500000000000004	5.0	0.9090909090909091
1520	23.75	0.0	0.9090909090909091
1521	22.5	0.0	0.0
1522	22.5	0.0	0.0
1523	22.5	0.0	0.0
1524	23.75	0.0	0.0
1525	23.75	0.0	0.9090909090909091
1526	25.0	0.0	0.9090909090909091
1527	25.0	0.0	0.9090909090909091
1528	25.0	0.0	0.9090909090909091
1529	27.500000000000004	0.0	1.8181818181818181
1530	27.500000000000004	0.0	1.8181818181818181
1531	30.0	0.0	1.8181818181818181
1532	30.0	0.0	0.9090909090909091
1533	30.0	0.0	1.8181818181818181
1534	28.749999999999996	5.0	0.9090909090909091
1535	30.0	5.0	0.9090909090909091
1536	30.0	5.0	0.9090909090909091
1537	28.749999999999996	5.0	0.9090909090909091
1538	30.0	5.0	0.9090909090909091
1539	27.500000000000004	5.0	0.9090909090909091
1540	26.25	5.0	0.9090909090909091
1541	28.749999999999996	5.0	0.0
1542	27.500000000000004	5.0	0.9090909090909091
1543	27.500000000000004	5.0	0.9090909090909091
1544	27.500000000000004	5.0	0.9090909090909091
1545	30.0	5.0	0.9090909090909091
1546	28.749999999999996	5.0	1.8181818181818181
1547	25.0	5.0	1.8181818181818181
1548	23.75	0.0	1.8181818181818181
1549	25.0	0.0	1.8181818181818181
1550	23.75	0.0	0.9090909090909091
1551	23.75	0.0	0.9090909090909091
1552	23.75	0.0	1.8181818181818181
1553	21.25	0.0	2.727272727272727
1554	21.25	0.0	0.9090909090909091
1555	22.5	0.0	0.9090909090909091
1556	23.75	0.0	0.9090909090909091
1557	25.0	0.0	0.9090909090909091
1558	27.500000000000004	0.0	0.9090909090909091
1559	31.25	0.0	0.9090909090909091
1560	30.0	0.0	0.9090909090909091
1561	31.25	0.0	0.9090909090909091
1562	31.25	0.0	0.0
1563	28.749999999999996	0.0	0.0
1564	27.500000000000004	0.0	0.0
1565	26.25	0.0	0.0
1566	27.500000000000004	5.0	0.0
1567	26.25	5.0	0.0
1568	22.5	5.0	0.9090909090909091
1569	23.75	5.0	0.0
1570	23.75	0.0	0.0
1571	25.0	0.0	0.0
1572	25.0	0.0	0.0
1573	27.500000000000004	0.0	0.0
1574	27.500000000000004	0.0	0.0
1575	27.500000000000004	0.0	0.0
1576	27.500000000000004	0.0	0.9090909090909091
1577	26.25	0.0	0.9090909090909091
1578	25.0	5.0	0.9090909090909091
1579	27.500000000000004	0.0	0.9090909090909091
1580	28.749999999999996	0.0	0.9090909090909091
1581	28.749999999999996	0.0	0.9090909090909091
1582	28.749999999999996	0.0	0.9090909090909091
1583	28.749999999999996	5.0	0.9090909090909091
1584	28.749999999999996	5.0	0.9090909090909091
1585	30.0	5.0	0.0
1586	27.500000000000004	5.0	0.0
1587	28.749999999999996	5.0	0.0
1588	27.500000000000004	5.0	0.9090909090909091
1589	26.25	5.0	0.9090909090909091
1590	28.749999999999996	5.0	0.0
1591	26.25	5.0	0.0
1592	26.25	5.0	0.0
1593	28.749999999999996	5.0	0.0
1594	30.0	5.0	0.0
1595	27.500000000000004	5.0	0.0
1596	25.0	5.0	0.9090909090909091
1597	26.25	5.0	0.9090909090909091
1598	27.500000000000004	5.0	0.9090909090909091
1599	26.25	0.0	0.9090909090909091
1600	26.25	0.0	0.9090909090909091
1601	25.0	5.0	0.9090909090909091
1602	25.0	0.0	0.9090909090909091
1603	26.25	0.0	0.9090909090909091
1604	26.25	0.0	0.0
1605	26.25	5.0	0.0
1606	26.25	5.0	0.9090909090909091
1607	27.500000000000004	5.0	0.9090909090909091
1608	25.0	5.0	0.0
1609	23.75	5.0	0.0
1610	25.0	5.0	0.9090909090909091
1611	25.0	5.0	0.9090909090909091
1612	27.500000000000004	5.0	0.0
1613	27.500000000000004	5.0	0.0
1614	27.500000000000004	0.0	0.0
1615	27.500000000000004	0.0	0.0
1616	27.500000000000004	0.0	0.0
1617	25.0	0.0	0.0
1618	26.25	0.0	0.0
1619	26.25	0.0	0.0
1620	23.75	5.0	0.9090909090909091
1621	25.0	5.0	0.0
1622	26.25	5.0	0.0
1623	26.25	5.0	0.0
1624	27.500000000000004	5.0	0.9090909090909091
1625	30.0	0.0	0.9090909090909091
1626	26.25	0.0	0.9090909090909091
1627	25.0	0.0	0.9090909090909091
1628	25.0	0.0	1.8181818181818181
1629	28.749999999999996	0.0	0.9090909090909091
1630	28.749999999999996	5.0	0.9090909090909091
1631	30.0	5.0	0.9090909090909091
1632	31.25	5.0	0.9090909090909091
1633	30.0	5.0	0.9090909090909091
1634	31.25	5.0	0.9090909090909091
1635	30.0	5.0	0.9090909090909091
1636	28.749999999999996	5.0	0.9090909090909091
1637	30.0	5.0	0.0
1638	28.749999999999996	5.0	0.0
1639	28.749999999999996	5.0	0.0
1640	28.749999999999996	5.0	0.0
1641	28.749999999999996	5.0	0.0
1642	26.25	5.0	0.9090909090909091
1643	28.749999999999996	5.0	0.9090909090909091
1644	27.500000000000004	5.0	2.727272727272727
1645	25.0	5.0	2.727272727272727
1646	26.25	5.0	2.727272727272727
1647	25.0	5.0	2.727272727272727
1648	25.0	5.0	1.8181818181818181
1649	23.75	5.0	1.8181818181818181
1650	27.500000000000004	5.0	0.0
1651	26.25	5.0	0.0
1652	26.25	10.0	0.0
1653	28.749999999999996	15.0	0.0
1654	31.25	10.0	0.9090909090909091
1655	30.0	10.0	1.8181818181818181
1656	28.749999999999996	0.0	1.8181818181818181
1657	28.749999999999996	0.0	2.727272727272727
1658	30.0	0.0	2.727272727272727
1659	31.25	0.0	1.8181818181818181
1660	30.0	0.0	2.727272727272727
1661	25.0	0.0	1.8181818181818181
1662	26.25	0.0	1.8181818181818181
1663	26.25	0.0	1.8181818181818181
1664	26.25	0.0	1.8181818181818181
1665	23.75	0.0	1.8181818181818181
1666	21.25	0.0	0.9090909090909091
1667	23.75	0.0	0.9090909090909091
1668	26.25	0.0	0.9090909090909091
1669	25.0	0.0	0.9090909090909091
1670	26.25	5.0	0.0
1671	26.25	10.0	0.9090909090909091
1672	25.0	10.0	1.8181818181818181
1673	30.0	0.0	1.8181818181818181
1674	30.0	0.0	1.8181818181818181
1675	28.749999999999996	0.0	1.8181818181818181
1676	28.749999999999996	0.0	0.9090909090909091
1677	30.0	0.0	0.0
1678	30.0	0.0	0.0
1679	28.749999999999996	0.0	0.0
1680	28.749999999999996	5.0	0.0
1681	27.500000000000004	5.0	0.0
1682	28.749999999999996	5.0	0.0
1683	26.25	5.0	0.0
1684	26.25	5.0	0.0
1685	25.0	5.0	0.0
1686	25.0	5.0	0.0
1687	26.25	5.0	0.0
1688	26.25	5.0	0.0
1689	27.500000000000004	5.0	0.0
1690	27.500000000000004	5.0	0.9090909090909091
1691	26.25	5.0	0.9090909090909091
1692	23.75	5.0	0.9090909090909091
1693	25.0	10.0	0.9090909090909091
1694	25.0	10.0	0.9090909090909091
1695	25.0	5.0	0.9090909090909091
1696	23.75	10.0	0.9090909090909091
1697	25.0	10.0	0.9090909090909091
1698	25.0	15.0	0.9090909090909091
1699	22.5	5.0	0.9090909090909091
1700	27.500000000000004	5.0	0.9090909090909091
1701	26.25	5.0	0.0
1702	26.25	0.0	0.0
1703	27.500000000000004	0.0	0.0
1704	28.749999999999996	5.0	0.9090909090909091
1705	27.500000000000004	5.0	0.9090909090909091
1706	30.0	5.0	0.9090909090909091
1707	28.749999999999996	5.0	0.0
1708	30.0	5.0	0.9090909090909091
1709	28.749999999999996	5.0	0.9090909090909091
1710	28.749999999999996	10.0	0.0
1711	27.500000000000004	10.0	0.0
1712	27.500000000000004	10.0	0.0
1713	26.25	10.0	0.0
1714	22.5	5.0	0.0
1715	23.75	0.0	0.0
1716	25.0	0.0	0.0
1717	23.75	0.0	0.0
1718	22.5	5.0	0.0
1719	22.5	5.0	0.0
1720	23.75	5.0	0.0
1721	23.75	5.0	0.9090909090909091
1722	26.25	0.0	0.9090909090909091
1723	27.500000000000004	0.0	0.9090909090909091
1724	26.25	0.0	0.9090909090909091
1725	26.25	0.0	0.9090909090909091
1726	26.25	0.0	1.8181818181818181
1727	25.0	0.0	1.8181818181818181
1728	25.0	0.0	1.8181818181818181
1729	25.0	0.0	1.8181818181818181
1730	26.25	0.0	1.8181818181818181
1731	26.25	0.0	1.8181818181818181
1732	26.25	0.0	1.8181818181818181
1733	25.0	0.0	1.8181818181818181
1734	25.0	0.0	0.9090909090909091
1735	23.75	0.0	0.9090909090909091
1736	23.75	0.0	0.9090909090909091
1737	25.0	5.0	0.9090909090909091
1738	23.75	5.0	0.0
1739	23.75	5.0	0.0
1740	23.75	5.0	0.0
1741	25.0	0.0	0.9090909090909091
1742	23.75	0.0	0.9090909090909091
1743	23.75	0.0	0.9090909090909091
1744	26.25	0.0	0.9090909090909091
1745	27.500000000000004	0.0	0.9090909090909091
1746	27.500000000000004	0.0	0.9090909090909091
1747	26.25	5.0	0.9090909090909091
1748	27.500000000000004	0.0	0.9090909090909091
1749	28.749999999999996	0.0	0.9090909090909091
1750	26.25	0.0	0.9090909090909091
1751	26.25	0.0	0.0
1752	27.500000000000004	0.0	0.0
1753	26.25	0.0	0.0
1754	25.0	0.0	0.0
1755	26.25	0.0	0.0
1756	25.0	0.0	0.0
1757	26.25	0.0	0.0
1758	25.0	0.0	0.0
1759	26.25	0.0	0.0
1760	27.500000000000004	0.0	0.0
1761	27.500000000000004	0.0	1.8181818181818181
1762	25.0	0.0	1.8181818181818181
1763	22.5	0.0	1.8181818181818181
1764	22.5	5.0	0.0
1765	21.25	10.0	0.0
1766	21.25	0.0	0.0
1767	21.25	5.0	0.0
1768	22.5	0.0	0.9090909090909091
1769	25.0	0.0	0.9090909090909091
1770	27.500000000000004	0.0	0.9090909090909091
1771	26.25	0.0	0.9090909090909091
1772	23.75	0.0	0.9090909090909091
1773	26.25	0.0	0.9090909090909091
1774	27.500000000000004	0.0	0.9090909090909091
1775	27.500000000000004	0.0	0.9090909090909091
1776	26.25	0.0	0.9090909090909091
1777	26.25	5.0	0.9090909090909091
1778	26.25	5.0	0.9090909090909091
1779	25.0	5.0	0.9090909090909091
1780	25.0	5.0	1.8181818181818181
1781	27.500000000000004	5.0	1.8181818181818181
1782	25.0	5.0	0.9090909090909091
1783	25.0	5.0	0.9090909090909091
1784	25.0	5.0	2.727272727272727
1785	22.5	5.0	4.545454545454546
1786	23.75	5.0	2.727272727272727
1787	21.25	5.0	2.727272727272727
1788	22.5	0.0	1.8181818181818181
1789	25.0	0.0	0.9090909090909091
1790	25.0	0.0	0.9090909090909091
1791	25.0	0.0	1.8181818181818181
1792	22.5	0.0	1.8181818181818181
1793	22.5	0.0	1.8181818181818181
1794	25.0	0.0	0.0
1795	22.5	0.0	0.9090909090909091
1796	23.75	0.0	0.0
1797	23.75	0.0	0.9090909090909091
1798	22.5	0.0	0.9090909090909091
1799	25.0	0.0	0.9090909090909091
1800	26.25	0.0	0.9090909090909091
1801	26.25	0.0	0.9090909090909091
1802	30.0	0.0	0.9090909090909091
1803	30.0	0.0	1.8181818181818181
1804	30.0	0.0	1.8181818181818181
1805	28.749999999999996	0.0	1.8181818181818181
1806	27.500000000000004	5.0	0.9090909090909091
1807	25.0	5.0	0.9090909090909091
1808	23.75	0.0	0.9090909090909091
1809	23.75	0.0	0.9090909090909091
1810	22.5	0.0	0.9090909090909091
1811	23.75	0.0	0.0
1812	22.5	0.0	0.0
1813	21.25	0.0	0.0
1814	21.25	5.0	0.0
1815	25.0	5.0	0.9090909090909091
1816	25.0	5.0	0.9090909090909091
1817	25.0	10.0	1.8181818181818181
1818	26.25	10.0	0.9090909090909091
1819	26.25	10.0	0.9090909090909091
1820	26.25	5.0	0.9090909090909091
1821	25.0	5.0	0.9090909090909091
1822	23.75	5.0	0.9090909090909091
1823	28.749999999999996	0.0	0.9090909090909091
1824	27.500000000000004	0.0	0.0
1825	27.500000000000004	0.0	0.9090909090909091
1826	28.749999999999996	0.0	1.8181818181818181
1827	28.749999999999996	0.0	1.8181818181818181
1828	28.749999999999996	0.0	1.8181818181818181
1829	27.500000000000004	0.0	1.8181818181818181
1830	26.25	0.0	1.8181818181818181
1831	26.25	0.0	0.9090909090909091
1832	26.25	0.0	0.9090909090909091
1833	25.0	0.0	0.9090909090909091
1834	23.75	0.0	0.0
1835	22.5	0.0	0.0
1836	21.25	0.0	0.0
1837	17.5	0.0	0.0
1838	18.75	0.0	0.0
1839	18.75	5.0	0.0
1840	20.0	5.0	0.0
1841	23.75	5.0	0.0
1842	27.500000000000004	5.0	0.0
1843	27.500000000000004	5.0	0.0
1844	28.749999999999996	0.0	0.0
1845	28.749999999999996	0.0	0.0
1846	28.749999999999996	0.0	2.727272727272727
1847	27.500000000000004	0.0	1.8181818181818181
1848	28.749999999999996	0.0	0.9090909090909091
1849	28.749999999999996	0.0	0.0
1850	31.25	0.0	0.9090909090909091
1851	31.25	5.0	0.9090909090909091
1852	30.0	5.0	0.0
1853	28.749999999999996	5.0	0.0
1854	30.0	0.0	0.9090909090909091
1855	31.25	0.0	0.9090909090909091
1856	31.25	0.0	0.9090909090909091
1857	31.25	0.0	0.0
1858	28.749999999999996	0.0	0.0
1859	28.749999999999996	5.0	0.0
1860	27.500000000000004	5.0	0.0
1861	27.500000000000004	5.0	0.0
1862	27.500000000000004	5.0	0.0
1863	25.0	5.0	0.0
1864	25.0	5.0	0.0
1865	25.0	5.0	0.9090909090909091
1866	23.75	5.0	0.9090909090909091
1867	28.749999999999996	5.0	0.9090909090909091
1868	30.0	5.0	0.9090909090909091
1869	30.0	5.0	0.9090909090909091
1870	23.75	5.0	0.9090909090909091
1871	26.25	5.0	0.9090909090909091
1872	27.500000000000004	5.0	0.9090909090909091
1873	26.25	5.0	0.9090909090909091
1874	27.500000000000004	5.0	0.9090909090909091
1875	27.500000000000004	5.0	1.8181818181818181
1876	27.500000000000004	5.0	1.8181818181818181
1877	28.749999999999996	5.0	0.9090909090909091
1878	27.500000000000004	5.0	0.9090909090909091
1879	23.75	5.0	0.9090909090909091
1880	22.5	5.0	1.8181818181818181
1881	22.5	5.0	0.9090909090909091
1882	21.25	0.0	1.8181818181818181
1883	22.5	0.0	0.0
1884	25.0	0.0	0.0
1885	22.5	0.0	0.0
1886	23.75	0.0	0.0
1887	25.0	0.0	0.0
1888	25.0	0.0	0.0
1889	25.0	5.0	0.0
1890	26.25	5.0	0.0
1891	25.0	5.0	0.0
1892	25.0	0.0	0.0
1893	25.0	0.0	0.0
1894	23.75	0.0	0.9090909090909091
1895	23.75	0.0	0.9090909090909091
1896	23.75	0.0	0.0
1897	26.25	0.0	0.9090909090909091
1898	27.500000000000004	5.0	0.9090909090909091
1899	27.500000000000004	5.0	0.0
1900	30.0	0.0	0.9090909090909091
1901	28.749999999999996	0.0	0.9090909090909091
1902	30.0	0.0	0.9090909090909091
1903	31.25	0.0	0.9090909090909091
1904	31.25	0.0	0.9090909090909091
1905	28.749999999999996	0.0	0.9090909090909091
1906	28.749999999999996	0.0	0.9090909090909091
1907	26.25	5.0	0.9090909090909091
1908	26.25	5.0	0.9090909090909091
1909	26.25	5.0	0.9090909090909091
1910	28.749999999999996	5.0	0.9090909090909091
1911	30.0	5.0	0.9090909090909091
1912	28.749999999999996	5.0	0.9090909090909091
1913	30.0	5.0	0.9090909090909091
1914	31.25	5.0	0.9090909090909091
1915	30.0	5.0	0.9090909090909091
1916	26.25	5.0	1.8181818181818181
1917	23.75	5.0	1.8181818181818181
1918	25.0	5.0	1.8181818181818181
1919	25.0	5.0	1.8181818181818181
1920	25.0	5.0	1.8181818181818181
1921	26.25	5.0	1.8181818181818181
1922	25.0	5.0	0.9090909090909091
1923	22.5	5.0	0.9090909090909091
1924	25.0	5.0	0.0
1925	25.0	0.0	0.9090909090909091
1926	27.500000000000004	0.0	0.9090909090909091
1927	28.749999999999996	0.0	0.0
1928	30.0	0.0	0.0
1929	31.25	0.0	0.0
1930	27.500000000000004	0.0	0.0
1931	27.500000000000004	5.0	0.0
1932	27.500000000000004	5.0	0.0
1933	31.25	5.0	0.0
1934	31.25	0.0	0.9090909090909091
1935	30.0	5.0	0.9090909090909091
1936	28.749999999999996	5.0	0.9090909090909091
1937	32.5	5.0	0.9090909090909091
1938	31.25	5.0	0.9090909090909091
1939	32.5	5.0	0.0
1940	27.500000000000004	10.0	0.9090909090909091
1941	32.5	10.0	0.9090909090909091
1942	30.0	10.0	0.0
1943	31.25	5.0	0.0
1944	30.0	5.0	0.0
1945	31.25	5.0	0.9090909090909091
1946	28.749999999999996	5.0	0.9090909090909091
1947	26.25	5.0	1.8181818181818181
1948	27.500000000000004	5.0	1.8181818181818181
1949	28.749999999999996	5.0	0.9090909090909091
1950	28.749999999999996	5.0	0.9090909090909091
1951	28.749999999999996	5.0	0.9090909090909091
1952	30.0	5.0	0.9090909090909091
1953	32.5	5.0	0.9090909090909091
1954	32.5	5.0	0.9090909090909091
1955	30.0	5.0	0.0
1956	28.749999999999996	5.0	0.0
1957	27.500000000000004	0.0	0.0
1958	30.0	0.0	0.0
1959	30.0	0.0	0.0
1960	28.749999999999996	0.0	0.0
1961	26.25	5.0	0.0
1962	26.25	5.0	0.0
1963	26.25	5.0	0.0
1964	27.500000000000004	10.0	0.0
1965	31.25	10.0	0.0
1966	33.75	10.0	0.0
1967	31.25	10.0	0.0
1968	31.25	5.0	0.0
1969	28.749999999999996	5.0	0.0
1970	33.75	5.0	0.9090909090909091
1971	33.75	5.0	0.0
1972	32.5	5.0	0.0
1973	31.25	5.0	0.0
1974	27.500000000000004	5.0	0.0
1975	30.0	5.0	0.0
1976	31.25	5.0	0.0
1977	32.5	5.0	0.0
1978	31.25	5.0	0.0
1979	32.5	5.0	0.0
1980	33.75	5.0	0.0
1981	31.25	5.0	0.0
1982	32.5	0.0	0.9090909090909091
1983	30.0	0.0	0.9090909090909091
1984	28.749999999999996	0.0	1.8181818181818181
1985	28.749999999999996	0.0	0.9090909090909091
1986	25.0	5.0	0.9090909090909091
1987	22.5	5.0	1.8181818181818181
1988	23.75	5.0	1.8181818181818181
1989	26.25	5.0	0.9090909090909091
1990	25.0	5.0	0.9090909090909091
1991	27.500000000000004	5.0	0.9090909090909091
1992	27.500000000000004	5.0	0.9090909090909091
1993	27.500000000000004	5.0	0.9090909090909091
1994	23.75	5.0	0.9090909090909091
1995	25.0	5.0	0.9090909090909091
1996	26.25	5.0	0.9090909090909091
1997	27.500000000000004	5.0	0.9090909090909091
1998	26.25	5.0	0.9090909090909091
[truncated: 2,481 more rows]
