# Supplementary material for: Full-cycle device-scale simulations of memory materials with a tailored atomic-cluster-expansion potential
Source: Nat Commun. 2025 Sep 30;16:8688. doi: 10.1038/s41467-025-63732-4 (PMC12484596; doi:10.1038/s41467-025-63732-4)
Supplement: Supplementary file 4 — Source Data [file 41467_2025_63732_MOESM4_ESM.zip › Figure S7/Figure S7c - tetrahedral Ge/tetra_fraction_gap_023_300K.csv]

	Sb	Te
0	1.3157894736842104	0.0
1	1.3157894736842104	0.0
2	1.3157894736842104	0.0
3	1.3157894736842104	0.8771929824561403
4	1.3157894736842104	0.0
5	1.3157894736842104	0.0
6	1.3157894736842104	0.0
7	1.3157894736842104	0.0
8	1.3157894736842104	0.0
9	1.3157894736842104	0.0
10	1.3157894736842104	0.0
11	2.631578947368421	0.0
12	2.631578947368421	0.0
13	2.631578947368421	0.0
14	1.3157894736842104	0.0
15	1.3157894736842104	0.0
16	1.3157894736842104	0.0
17	1.3157894736842104	0.0
18	2.631578947368421	0.0
19	2.631578947368421	0.0
20	1.3157894736842104	0.0
21	2.631578947368421	0.0
22	1.3157894736842104	0.0
23	1.3157894736842104	0.0
24	1.3157894736842104	0.0
25	1.3157894736842104	0.0
26	2.631578947368421	0.0
27	2.631578947368421	0.0
28	3.9473684210526314	0.0
29	0.0	0.0
30	0.0	0.0
31	0.0	0.0
32	1.3157894736842104	0.0
33	1.3157894736842104	0.0
34	1.3157894736842104	0.0
35	1.3157894736842104	0.0
36	1.3157894736842104	0.0
37	1.3157894736842104	0.0
38	1.3157894736842104	0.0
39	1.3157894736842104	0.0
40	2.631578947368421	0.0
41	2.631578947368421	0.8771929824561403
42	1.3157894736842104	0.0
43	1.3157894736842104	0.0
44	1.3157894736842104	0.0
45	1.3157894736842104	0.0
46	2.631578947368421	0.0
47	1.3157894736842104	0.0
48	1.3157894736842104	0.0
49	1.3157894736842104	0.8771929824561403
50	1.3157894736842104	0.0
51	1.3157894736842104	0.0
52	1.3157894736842104	0.0
53	0.0	0.0
54	0.0	0.0
55	0.0	0.0
56	1.3157894736842104	0.0
57	2.631578947368421	0.0
58	2.631578947368421	0.0
59	2.631578947368421	0.0
60	2.631578947368421	0.0
61	1.3157894736842104	0.0
62	1.3157894736842104	0.0
63	1.3157894736842104	0.0
64	2.631578947368421	0.0
65	2.631578947368421	0.0
66	1.3157894736842104	0.0
67	0.0	0.0
68	0.0	0.0
69	0.0	0.0
70	0.0	0.8771929824561403
71	1.3157894736842104	0.8771929824561403
72	1.3157894736842104	0.8771929824561403
73	1.3157894736842104	0.0
74	1.3157894736842104	0.0
75	1.3157894736842104	0.0
76	1.3157894736842104	0.0
77	1.3157894736842104	1.7543859649122806
78	2.631578947368421	1.7543859649122806
79	2.631578947368421	1.7543859649122806
80	1.3157894736842104	1.7543859649122806
81	1.3157894736842104	0.8771929824561403
82	1.3157894736842104	0.8771929824561403
83	3.9473684210526314	0.0
84	5.263157894736842	0.0
85	3.9473684210526314	0.0
86	3.9473684210526314	0.0
87	3.9473684210526314	0.0
88	2.631578947368421	0.0
89	2.631578947368421	0.0
90	2.631578947368421	0.0
91	2.631578947368421	0.0
92	3.9473684210526314	0.0
93	3.9473684210526314	0.0
94	3.9473684210526314	0.0
95	1.3157894736842104	0.0
96	1.3157894736842104	0.0
97	1.3157894736842104	0.0
98	1.3157894736842104	0.0
99	1.3157894736842104	0.0
100	1.3157894736842104	0.0
101	1.3157894736842104	0.0
102	1.3157894736842104	0.0
103	1.3157894736842104	0.0
104	2.631578947368421	0.0
105	1.3157894736842104	0.0
106	1.3157894736842104	0.0
107	1.3157894736842104	0.0
108	1.3157894736842104	0.0
109	1.3157894736842104	0.0
110	1.3157894736842104	0.0
111	1.3157894736842104	0.0
112	1.3157894736842104	0.0
113	1.3157894736842104	0.0
114	2.631578947368421	0.0
115	1.3157894736842104	0.0
116	1.3157894736842104	0.0
117	1.3157894736842104	0.0
118	1.3157894736842104	0.0
119	1.3157894736842104	0.0
120	2.631578947368421	0.0
121	2.631578947368421	0.0
122	1.3157894736842104	0.0
123	1.3157894736842104	0.0
124	1.3157894736842104	0.0
125	1.3157894736842104	0.0
126	2.631578947368421	0.0
127	1.3157894736842104	0.0
128	2.631578947368421	0.0
129	2.631578947368421	0.0
130	2.631578947368421	0.0
131	2.631578947368421	0.0
132	3.9473684210526314	0.0
133	2.631578947368421	0.0
134	2.631578947368421	0.0
135	2.631578947368421	0.0
136	1.3157894736842104	0.0
137	2.631578947368421	0.0
138	3.9473684210526314	0.0
139	3.9473684210526314	0.0
140	3.9473684210526314	0.0
141	5.263157894736842	0.0
142	3.9473684210526314	0.0
143	3.9473684210526314	0.0
144	1.3157894736842104	0.0
145	1.3157894736842104	0.0
146	1.3157894736842104	0.0
147	0.0	0.0
148	0.0	0.0
149	0.0	0.0
150	2.631578947368421	0.0
151	2.631578947368421	0.0
152	1.3157894736842104	0.0
153	1.3157894736842104	0.0
154	2.631578947368421	0.0
155	2.631578947368421	0.0
156	1.3157894736842104	0.8771929824561403
157	1.3157894736842104	0.8771929824561403
158	2.631578947368421	0.0
159	3.9473684210526314	0.0
160	2.631578947368421	0.0
161	1.3157894736842104	0.0
162	1.3157894736842104	0.0
163	1.3157894736842104	0.0
164	2.631578947368421	0.0
165	2.631578947368421	0.0
166	2.631578947368421	0.0
167	0.0	0.8771929824561403
168	0.0	0.8771929824561403
169	1.3157894736842104	0.8771929824561403
170	2.631578947368421	0.8771929824561403
171	2.631578947368421	0.8771929824561403
172	1.3157894736842104	1.7543859649122806
173	1.3157894736842104	1.7543859649122806
174	1.3157894736842104	0.0
175	1.3157894736842104	0.0
176	0.0	0.0
177	0.0	0.0
178	0.0	0.0
179	0.0	0.0
180	1.3157894736842104	0.0
181	1.3157894736842104	0.0
182	1.3157894736842104	0.0
183	1.3157894736842104	0.0
184	1.3157894736842104	0.0
185	1.3157894736842104	0.0
186	0.0	0.0
187	0.0	0.0
188	0.0	0.0
189	1.3157894736842104	0.0
190	1.3157894736842104	0.8771929824561403
191	2.631578947368421	0.0
192	3.9473684210526314	0.0
193	5.263157894736842	0.0
194	6.578947368421052	0.0
195	5.263157894736842	0.0
196	3.9473684210526314	0.0
197	2.631578947368421	0.0
198	2.631578947368421	0.0
199	3.9473684210526314	0.8771929824561403
200	2.631578947368421	0.8771929824561403
201	2.631578947368421	0.8771929824561403
202	1.3157894736842104	0.0
203	0.0	0.0
204	0.0	0.0
205	0.0	0.0
206	0.0	0.0
207	0.0	0.0
208	0.0	0.0
209	0.0	0.0
210	0.0	0.0
211	0.0	0.0
212	0.0	0.0
213	1.3157894736842104	0.0
214	0.0	0.0
215	0.0	0.0
216	0.0	0.0
217	1.3157894736842104	0.0
218	2.631578947368421	0.0
219	2.631578947368421	0.0
220	2.631578947368421	0.0
221	2.631578947368421	0.0
222	2.631578947368421	0.8771929824561403
223	1.3157894736842104	0.8771929824561403
224	1.3157894736842104	0.8771929824561403
225	0.0	0.8771929824561403
226	0.0	1.7543859649122806
227	0.0	1.7543859649122806
228	0.0	0.0
229	0.0	0.0
230	0.0	0.8771929824561403
231	0.0	0.8771929824561403
232	1.3157894736842104	0.8771929824561403
233	1.3157894736842104	0.0
234	1.3157894736842104	0.0
235	1.3157894736842104	0.0
236	1.3157894736842104	0.0
237	1.3157894736842104	0.0
238	2.631578947368421	0.0
239	2.631578947368421	0.0
240	1.3157894736842104	0.8771929824561403
241	1.3157894736842104	0.0
242	1.3157894736842104	0.0
243	1.3157894736842104	0.0
244	0.0	0.0
245	0.0	0.0
246	0.0	0.8771929824561403
247	1.3157894736842104	0.8771929824561403
248	1.3157894736842104	0.8771929824561403
249	2.631578947368421	0.8771929824561403
250	1.3157894736842104	0.8771929824561403
251	1.3157894736842104	0.8771929824561403
252	0.0	0.8771929824561403
253	0.0	0.8771929824561403
254	0.0	0.0
255	0.0	0.0
256	0.0	0.0
257	1.3157894736842104	0.0
258	0.0	0.0
259	1.3157894736842104	0.0
260	1.3157894736842104	0.0
261	1.3157894736842104	0.0
262	1.3157894736842104	0.0
263	2.631578947368421	0.0
264	2.631578947368421	0.0
265	2.631578947368421	0.0
266	3.9473684210526314	0.0
267	3.9473684210526314	0.0
268	5.263157894736842	0.0
269	3.9473684210526314	0.0
270	3.9473684210526314	0.0
271	3.9473684210526314	0.0
272	2.631578947368421	0.0
273	2.631578947368421	0.0
274	1.3157894736842104	0.0
275	1.3157894736842104	0.0
276	2.631578947368421	0.0
277	1.3157894736842104	0.0
278	2.631578947368421	0.0
279	1.3157894736842104	0.0
280	1.3157894736842104	0.0
281	1.3157894736842104	0.0
282	2.631578947368421	0.0
283	2.631578947368421	0.0
284	1.3157894736842104	0.0
285	1.3157894736842104	0.0
286	1.3157894736842104	0.0
287	1.3157894736842104	0.0
288	0.0	0.0
289	0.0	0.0
290	0.0	0.0
291	0.0	0.0
292	1.3157894736842104	0.0
293	2.631578947368421	0.0
294	3.9473684210526314	0.0
295	3.9473684210526314	0.0
296	2.631578947368421	0.0
297	1.3157894736842104	0.0
298	1.3157894736842104	0.0
299	2.631578947368421	0.0
300	1.3157894736842104	0.0
301	1.3157894736842104	0.0
302	1.3157894736842104	0.0
303	1.3157894736842104	0.0
304	1.3157894736842104	0.0
305	1.3157894736842104	0.0
306	1.3157894736842104	0.0
307	1.3157894736842104	1.7543859649122806
308	1.3157894736842104	0.8771929824561403
309	1.3157894736842104	0.0
310	1.3157894736842104	0.0
311	2.631578947368421	0.0
312	2.631578947368421	0.0
313	3.9473684210526314	0.0
314	3.9473684210526314	0.0
315	2.631578947368421	0.0
316	0.0	0.0
317	0.0	0.0
318	1.3157894736842104	0.0
319	1.3157894736842104	0.0
320	1.3157894736842104	0.0
321	1.3157894736842104	0.0
322	1.3157894736842104	0.0
323	1.3157894736842104	0.0
324	1.3157894736842104	0.8771929824561403
325	0.0	0.0
326	0.0	0.0
327	0.0	0.0
328	0.0	0.0
329	2.631578947368421	0.0
330	2.631578947368421	0.0
331	2.631578947368421	0.0
332	2.631578947368421	0.0
333	1.3157894736842104	0.0
334	2.631578947368421	0.0
335	2.631578947368421	0.0
336	2.631578947368421	0.0
337	3.9473684210526314	0.0
338	3.9473684210526314	0.0
339	3.9473684210526314	0.0
340	3.9473684210526314	0.0
341	3.9473684210526314	0.0
342	3.9473684210526314	0.0
343	3.9473684210526314	0.0
344	3.9473684210526314	0.0
345	3.9473684210526314	0.0
346	1.3157894736842104	0.0
347	1.3157894736842104	0.0
348	2.631578947368421	0.0
349	2.631578947368421	0.0
350	1.3157894736842104	0.0
351	1.3157894736842104	0.0
352	1.3157894736842104	0.0
353	3.9473684210526314	0.0
354	3.9473684210526314	0.0
355	5.263157894736842	0.0
356	5.263157894736842	0.8771929824561403
357	3.9473684210526314	0.8771929824561403
358	2.631578947368421	0.8771929824561403
359	2.631578947368421	0.8771929824561403
360	2.631578947368421	0.8771929824561403
361	2.631578947368421	0.0
362	2.631578947368421	0.0
363	1.3157894736842104	0.0
364	1.3157894736842104	0.0
365	2.631578947368421	0.0
366	2.631578947368421	0.0
367	1.3157894736842104	0.0
368	1.3157894736842104	0.0
369	1.3157894736842104	0.0
370	1.3157894736842104	0.0
371	0.0	0.0
372	0.0	0.0
373	0.0	0.0
374	0.0	0.0
375	0.0	0.0
376	0.0	0.0
377	0.0	0.0
378	0.0	0.0
379	0.0	0.0
380	0.0	0.0
381	1.3157894736842104	0.0
382	1.3157894736842104	0.0
383	1.3157894736842104	0.0
384	1.3157894736842104	0.0
385	1.3157894736842104	0.0
386	1.3157894736842104	0.0
387	0.0	0.0
388	0.0	0.0
389	0.0	0.0
390	1.3157894736842104	0.0
391	1.3157894736842104	0.0
392	0.0	0.0
393	0.0	0.0
394	0.0	0.0
395	0.0	0.0
396	0.0	0.0
397	0.0	0.0
398	0.0	0.0
399	0.0	0.0
400	0.0	0.0
401	0.0	0.0
402	0.0	0.0
403	1.3157894736842104	0.0
404	1.3157894736842104	0.0
405	1.3157894736842104	0.0
406	0.0	0.0
407	0.0	0.0
408	0.0	0.0
409	1.3157894736842104	0.0
410	1.3157894736842104	0.0
411	1.3157894736842104	0.0
412	1.3157894736842104	0.0
413	1.3157894736842104	0.0
414	0.0	0.0
415	0.0	0.0
416	0.0	0.0
417	0.0	0.0
418	1.3157894736842104	0.0
419	1.3157894736842104	0.0
420	1.3157894736842104	0.0
421	1.3157894736842104	0.0
422	1.3157894736842104	0.0
423	1.3157894736842104	0.0
424	1.3157894736842104	0.0
425	1.3157894736842104	0.0
426	1.3157894736842104	0.0
427	2.631578947368421	0.0
428	2.631578947368421	0.0
429	0.0	0.0
430	0.0	0.0
431	0.0	0.0
432	0.0	0.0
433	0.0	0.0
434	1.3157894736842104	0.0
435	1.3157894736842104	0.0
436	2.631578947368421	0.0
437	3.9473684210526314	0.0
438	2.631578947368421	0.0
439	2.631578947368421	0.0
440	1.3157894736842104	0.0
441	1.3157894736842104	0.0
442	1.3157894736842104	0.0
443	1.3157894736842104	0.0
444	1.3157894736842104	0.0
445	1.3157894736842104	0.0
446	0.0	0.0
447	0.0	0.0
448	0.0	0.0
449	0.0	0.0
450	0.0	0.0
451	2.631578947368421	0.0
452	3.9473684210526314	0.0
453	5.263157894736842	0.0
454	1.3157894736842104	0.0
455	1.3157894736842104	0.0
456	0.0	0.0
457	2.631578947368421	0.0
458	2.631578947368421	0.0
459	2.631578947368421	0.0
460	2.631578947368421	0.0
461	1.3157894736842104	0.0
462	0.0	0.0
463	0.0	0.0
464	1.3157894736842104	0.0
465	1.3157894736842104	0.0
466	1.3157894736842104	0.0
467	1.3157894736842104	0.0
468	0.0	0.0
469	0.0	0.0
470	0.0	0.0
471	1.3157894736842104	0.8771929824561403
472	1.3157894736842104	0.8771929824561403
473	2.631578947368421	0.0
474	3.9473684210526314	0.0
475	3.9473684210526314	0.0
476	0.0	0.0
477	1.3157894736842104	0.0
478	1.3157894736842104	0.0
479	1.3157894736842104	0.0
480	1.3157894736842104	0.0
481	1.3157894736842104	0.0
482	1.3157894736842104	0.0
483	1.3157894736842104	0.0
484	1.3157894736842104	0.0
485	1.3157894736842104	0.0
486	0.0	0.0
487	0.0	0.0
488	0.0	0.0
489	0.0	0.0
490	0.0	0.0
491	2.631578947368421	0.0
492	3.9473684210526314	0.0
493	3.9473684210526314	0.0
494	3.9473684210526314	0.0
495	1.3157894736842104	0.0
496	1.3157894736842104	0.0
497	0.0	0.0
498	0.0	0.0
499	0.0	0.0
500	0.0	0.0
501	1.3157894736842104	0.0
502	2.631578947368421	0.0
503	2.631578947368421	0.0
504	2.631578947368421	0.0
505	3.9473684210526314	0.0
506	1.3157894736842104	0.0
507	0.0	0.0
508	0.0	0.0
509	0.0	0.0
510	0.0	0.0
511	0.0	0.0
512	0.0	0.0
513	0.0	0.0
514	0.0	0.0
515	0.0	0.0
516	0.0	0.0
517	0.0	0.0
518	2.631578947368421	0.0
519	1.3157894736842104	0.0
520	2.631578947368421	0.0
521	1.3157894736842104	0.0
522	0.0	0.0
523	0.0	0.0
524	0.0	0.0
525	0.0	0.0
526	1.3157894736842104	0.0
527	1.3157894736842104	0.0
528	1.3157894736842104	0.0
529	0.0	0.0
530	0.0	0.0
531	0.0	0.0
532	0.0	0.0
533	0.0	0.0
534	0.0	0.0
535	0.0	0.0
536	0.0	0.0
537	0.0	0.0
538	0.0	0.0
539	1.3157894736842104	0.0
540	1.3157894736842104	0.0
541	1.3157894736842104	0.0
542	2.631578947368421	0.0
543	1.3157894736842104	0.0
544	1.3157894736842104	0.0
545	0.0	0.0
546	1.3157894736842104	0.0
547	2.631578947368421	0.0
548	1.3157894736842104	0.0
549	1.3157894736842104	0.0
550	1.3157894736842104	0.0
551	2.631578947368421	0.0
552	2.631578947368421	0.0
553	2.631578947368421	0.0
554	1.3157894736842104	0.0
555	1.3157894736842104	0.0
556	0.0	0.0
557	1.3157894736842104	0.0
558	1.3157894736842104	0.0
559	1.3157894736842104	0.0
560	1.3157894736842104	0.0
561	1.3157894736842104	0.8771929824561403
562	0.0	0.0
563	0.0	0.0
564	0.0	0.0
565	0.0	0.0
566	0.0	0.0
567	0.0	0.0
568	0.0	0.0
569	0.0	0.0
570	0.0	0.0
571	2.631578947368421	0.0
572	1.3157894736842104	0.0
573	1.3157894736842104	0.0
574	0.0	0.0
575	0.0	0.0
576	0.0	0.0
577	1.3157894736842104	0.0
578	1.3157894736842104	0.0
579	2.631578947368421	0.0
580	3.9473684210526314	0.0
581	2.631578947368421	0.0
582	1.3157894736842104	0.0
583	1.3157894736842104	0.0
584	1.3157894736842104	0.0
585	1.3157894736842104	0.0
586	1.3157894736842104	0.0
587	1.3157894736842104	0.0
588	2.631578947368421	0.0
589	2.631578947368421	0.0
590	2.631578947368421	0.0
591	2.631578947368421	0.0
592	2.631578947368421	0.0
593	2.631578947368421	0.0
594	2.631578947368421	0.0
595	0.0	0.0
596	0.0	0.8771929824561403
597	0.0	0.0
598	2.631578947368421	0.0
599	2.631578947368421	0.0
600	1.3157894736842104	0.0
601	1.3157894736842104	0.0
602	1.3157894736842104	0.0
603	1.3157894736842104	0.0
604	3.9473684210526314	0.0
605	2.631578947368421	0.0
606	1.3157894736842104	0.0
607	1.3157894736842104	0.0
608	1.3157894736842104	0.0
609	1.3157894736842104	0.0
610	1.3157894736842104	0.0
611	1.3157894736842104	0.0
612	1.3157894736842104	0.0
613	1.3157894736842104	0.0
614	1.3157894736842104	0.0
615	2.631578947368421	0.0
616	3.9473684210526314	0.8771929824561403
617	1.3157894736842104	0.8771929824561403
618	1.3157894736842104	0.8771929824561403
619	1.3157894736842104	0.8771929824561403
620	2.631578947368421	0.0
621	5.263157894736842	0.0
622	3.9473684210526314	0.0
623	2.631578947368421	0.0
624	3.9473684210526314	0.0
625	2.631578947368421	0.0
626	2.631578947368421	0.0
627	3.9473684210526314	0.0
628	2.631578947368421	0.8771929824561403
629	2.631578947368421	0.8771929824561403
630	2.631578947368421	0.0
631	2.631578947368421	0.0
632	0.0	0.0
633	0.0	0.0
634	0.0	0.0
635	0.0	0.0
636	0.0	0.0
637	0.0	0.0
638	1.3157894736842104	0.0
639	2.631578947368421	0.0
640	1.3157894736842104	0.0
641	1.3157894736842104	0.0
642	1.3157894736842104	0.0
643	1.3157894736842104	0.0
644	1.3157894736842104	0.0
645	3.9473684210526314	0.0
646	5.263157894736842	0.0
647	2.631578947368421	0.0
648	2.631578947368421	0.8771929824561403
649	2.631578947368421	0.0
650	2.631578947368421	0.0
651	3.9473684210526314	0.0
652	3.9473684210526314	0.0
653	2.631578947368421	0.0
654	1.3157894736842104	0.0
655	2.631578947368421	0.0
656	1.3157894736842104	0.0
657	1.3157894736842104	0.0
658	2.631578947368421	0.0
659	1.3157894736842104	0.0
660	1.3157894736842104	0.0
661	1.3157894736842104	0.0
662	1.3157894736842104	0.0
663	1.3157894736842104	0.0
664	1.3157894736842104	0.0
665	1.3157894736842104	0.0
666	1.3157894736842104	0.0
667	0.0	0.0
668	0.0	0.0
669	1.3157894736842104	0.0
670	0.0	0.0
671	0.0	0.0
672	0.0	0.0
673	0.0	0.0
674	0.0	0.0
675	1.3157894736842104	0.0
676	1.3157894736842104	0.0
677	0.0	0.0
678	0.0	0.0
679	1.3157894736842104	0.0
680	0.0	0.0
681	2.631578947368421	0.8771929824561403
682	2.631578947368421	0.0
683	2.631578947368421	0.0
684	2.631578947368421	0.0
685	1.3157894736842104	0.0
686	1.3157894736842104	0.0
687	1.3157894736842104	0.0
688	1.3157894736842104	0.0
689	2.631578947368421	0.0
690	3.9473684210526314	0.0
691	3.9473684210526314	0.0
692	2.631578947368421	0.0
693	2.631578947368421	0.0
694	1.3157894736842104	0.0
695	1.3157894736842104	0.0
696	1.3157894736842104	0.0
697	1.3157894736842104	0.0
698	2.631578947368421	0.0
699	3.9473684210526314	0.0
700	2.631578947368421	0.0
701	2.631578947368421	0.0
702	2.631578947368421	0.0
703	2.631578947368421	0.0
704	2.631578947368421	0.0
705	1.3157894736842104	0.0
706	2.631578947368421	0.0
707	0.0	0.0
708	0.0	0.0
709	0.0	0.0
710	0.0	0.0
711	0.0	0.0
712	0.0	0.0
713	1.3157894736842104	0.0
714	1.3157894736842104	0.0
715	1.3157894736842104	0.0
716	2.631578947368421	0.0
717	1.3157894736842104	0.0
718	0.0	0.0
719	1.3157894736842104	0.0
720	1.3157894736842104	0.0
721	1.3157894736842104	0.0
722	1.3157894736842104	0.0
723	1.3157894736842104	0.0
724	1.3157894736842104	0.0
725	1.3157894736842104	0.0
726	1.3157894736842104	0.0
727	1.3157894736842104	0.0
728	1.3157894736842104	0.0
729	1.3157894736842104	0.0
730	1.3157894736842104	0.0
731	2.631578947368421	0.0
732	2.631578947368421	0.0
733	2.631578947368421	0.0
734	1.3157894736842104	0.0
735	1.3157894736842104	0.0
736	1.3157894736842104	0.8771929824561403
737	1.3157894736842104	0.8771929824561403
738	1.3157894736842104	0.0
739	2.631578947368421	0.0
740	2.631578947368421	0.0
741	1.3157894736842104	0.0
742	1.3157894736842104	0.0
743	1.3157894736842104	0.0
744	0.0	0.0
745	0.0	0.0
746	1.3157894736842104	0.0
747	2.631578947368421	0.0
748	2.631578947368421	0.0
749	3.9473684210526314	0.0
750	3.9473684210526314	0.0
751	3.9473684210526314	0.0
752	3.9473684210526314	0.0
753	2.631578947368421	0.0
754	2.631578947368421	0.0
755	1.3157894736842104	0.0
756	1.3157894736842104	0.0
757	1.3157894736842104	0.0
758	1.3157894736842104	0.0
759	1.3157894736842104	0.0
760	1.3157894736842104	0.0
761	2.631578947368421	0.0
762	2.631578947368421	0.0
763	2.631578947368421	0.0
764	2.631578947368421	0.0
765	2.631578947368421	0.0
766	5.263157894736842	0.0
767	5.263157894736842	0.0
768	3.9473684210526314	0.0
769	2.631578947368421	0.8771929824561403
770	3.9473684210526314	0.0
771	2.631578947368421	0.0
772	1.3157894736842104	0.0
773	1.3157894736842104	0.0
774	1.3157894736842104	0.0
775	1.3157894736842104	0.0
776	1.3157894736842104	0.0
777	1.3157894736842104	0.0
778	1.3157894736842104	0.0
779	1.3157894736842104	0.0
780	1.3157894736842104	0.0
781	1.3157894736842104	0.0
782	1.3157894736842104	0.0
783	1.3157894736842104	0.0
784	1.3157894736842104	0.0
785	1.3157894736842104	0.0
786	1.3157894736842104	0.0
787	3.9473684210526314	0.0
788	3.9473684210526314	0.0
789	3.9473684210526314	0.0
790	3.9473684210526314	0.0
791	2.631578947368421	0.0
792	2.631578947368421	0.0
793	2.631578947368421	0.0
794	2.631578947368421	0.8771929824561403
795	2.631578947368421	0.8771929824561403
796	2.631578947368421	0.0
797	3.9473684210526314	0.8771929824561403
798	3.9473684210526314	0.8771929824561403
799	2.631578947368421	0.8771929824561403
800	2.631578947368421	1.7543859649122806
801	3.9473684210526314	1.7543859649122806
802	3.9473684210526314	0.0
803	2.631578947368421	0.0
804	2.631578947368421	0.0
805	1.3157894736842104	0.0
806	1.3157894736842104	0.0
807	0.0	0.0
808	0.0	0.0
809	0.0	0.0
810	0.0	0.0
811	0.0	0.0
812	1.3157894736842104	0.0
813	1.3157894736842104	0.0
814	0.0	0.8771929824561403
815	1.3157894736842104	0.8771929824561403
816	1.3157894736842104	0.8771929824561403
817	2.631578947368421	0.8771929824561403
818	3.9473684210526314	0.0
819	3.9473684210526314	0.0
820	3.9473684210526314	0.0
821	5.263157894736842	0.8771929824561403
822	2.631578947368421	0.8771929824561403
823	2.631578947368421	0.8771929824561403
824	1.3157894736842104	0.8771929824561403
825	1.3157894736842104	0.0
826	0.0	0.0
827	0.0	0.0
828	0.0	0.0
829	0.0	0.0
830	0.0	0.0
831	0.0	0.0
832	1.3157894736842104	0.0
833	1.3157894736842104	0.0
834	1.3157894736842104	0.0
835	1.3157894736842104	0.0
836	1.3157894736842104	0.0
837	1.3157894736842104	0.0
838	0.0	0.0
839	0.0	0.0
840	0.0	0.0
841	0.0	0.0
842	0.0	0.0
843	0.0	0.0
844	0.0	0.0
845	0.0	0.0
846	1.3157894736842104	0.0
847	1.3157894736842104	0.0
848	1.3157894736842104	0.0
849	0.0	0.0
850	0.0	0.0
851	0.0	0.0
852	0.0	0.0
853	0.0	0.0
854	1.3157894736842104	0.0
855	2.631578947368421	0.0
856	1.3157894736842104	0.0
857	1.3157894736842104	0.0
858	1.3157894736842104	0.0
859	2.631578947368421	0.0
860	1.3157894736842104	0.0
861	0.0	0.0
862	0.0	0.0
863	0.0	0.0
864	1.3157894736842104	0.0
865	1.3157894736842104	0.0
866	0.0	0.8771929824561403
867	0.0	0.8771929824561403
868	0.0	0.8771929824561403
869	0.0	0.8771929824561403
870	0.0	0.0
871	0.0	0.0
872	0.0	0.0
873	1.3157894736842104	0.0
874	2.631578947368421	0.0
875	2.631578947368421	0.8771929824561403
876	1.3157894736842104	0.0
877	1.3157894736842104	0.0
878	1.3157894736842104	0.0
879	1.3157894736842104	0.0
880	1.3157894736842104	0.0
881	0.0	0.0
882	0.0	0.0
883	0.0	0.0
884	1.3157894736842104	0.0
885	1.3157894736842104	0.0
886	1.3157894736842104	0.8771929824561403
887	1.3157894736842104	0.0
888	1.3157894736842104	0.0
889	1.3157894736842104	0.0
890	1.3157894736842104	0.0
891	0.0	0.0
892	0.0	0.0
893	0.0	0.0
894	0.0	0.0
895	0.0	0.0
896	2.631578947368421	0.0
897	2.631578947368421	0.0
898	2.631578947368421	0.0
899	2.631578947368421	0.0
900	2.631578947368421	0.0
901	1.3157894736842104	0.0
902	1.3157894736842104	0.0
903	1.3157894736842104	0.0
904	2.631578947368421	0.0
905	2.631578947368421	0.0
906	3.9473684210526314	0.0
907	5.263157894736842	0.8771929824561403
908	2.631578947368421	0.8771929824561403
909	2.631578947368421	0.8771929824561403
910	2.631578947368421	0.8771929824561403
911	1.3157894736842104	0.0
912	1.3157894736842104	0.0
913	1.3157894736842104	0.0
914	1.3157894736842104	0.0
915	1.3157894736842104	0.8771929824561403
916	1.3157894736842104	0.0
917	2.631578947368421	0.0
918	1.3157894736842104	0.0
919	0.0	0.8771929824561403
920	0.0	0.0
921	1.3157894736842104	0.0
922	1.3157894736842104	0.0
923	1.3157894736842104	0.0
924	1.3157894736842104	0.0
925	1.3157894736842104	0.0
926	1.3157894736842104	0.0
927	1.3157894736842104	0.0
928	1.3157894736842104	0.0
929	0.0	0.0
930	0.0	0.0
931	1.3157894736842104	0.0
932	1.3157894736842104	0.0
933	1.3157894736842104	0.0
934	1.3157894736842104	0.0
935	1.3157894736842104	0.0
936	1.3157894736842104	0.0
937	1.3157894736842104	0.0
938	0.0	0.0
939	1.3157894736842104	0.0
940	2.631578947368421	0.0
941	2.631578947368421	0.0
942	2.631578947368421	0.0
943	2.631578947368421	0.0
944	2.631578947368421	0.0
945	2.631578947368421	0.0
946	2.631578947368421	0.0
947	2.631578947368421	0.0
948	1.3157894736842104	0.0
949	0.0	0.0
950	1.3157894736842104	0.0
951	1.3157894736842104	0.0
952	1.3157894736842104	0.0
953	1.3157894736842104	0.0
954	2.631578947368421	0.0
955	2.631578947368421	0.0
956	2.631578947368421	0.0
957	2.631578947368421	0.0
958	2.631578947368421	0.0
959	2.631578947368421	0.0
960	2.631578947368421	0.0
961	3.9473684210526314	0.0
962	2.631578947368421	0.0
963	2.631578947368421	0.0
964	2.631578947368421	0.0
965	2.631578947368421	0.0
966	1.3157894736842104	0.0
967	2.631578947368421	0.0
968	2.631578947368421	0.8771929824561403
969	2.631578947368421	0.0
970	2.631578947368421	0.0
971	1.3157894736842104	0.0
972	2.631578947368421	0.0
973	1.3157894736842104	0.0
974	0.0	0.0
975	0.0	0.0
976	2.631578947368421	0.0
977	1.3157894736842104	0.8771929824561403
978	5.263157894736842	0.0
979	2.631578947368421	0.0
980	2.631578947368421	0.0
981	2.631578947368421	0.0
982	1.3157894736842104	0.0
983	2.631578947368421	0.8771929824561403
984	1.3157894736842104	0.0
985	0.0	0.0
986	0.0	0.0
987	0.0	0.0
988	0.0	0.0
989	0.0	0.0
990	1.3157894736842104	0.0
991	2.631578947368421	0.0
992	2.631578947368421	0.0
993	2.631578947368421	0.0
994	2.631578947368421	0.0
995	2.631578947368421	0.0
996	5.263157894736842	0.0
997	5.263157894736842	0.0
998	5.263157894736842	0.0
999	1.3157894736842104	0.0
1000	0.0	0.0
1001	1.3157894736842104	0.0
1002	0.0	0.0
1003	0.0	0.0
1004	0.0	0.0
1005	0.0	0.0
1006	0.0	0.0
1007	0.0	0.0
1008	0.0	0.0
1009	0.0	0.0
1010	0.0	0.0
1011	0.0	0.0
1012	0.0	0.0
1013	0.0	0.0
1014	0.0	0.0
1015	0.0	0.0
1016	1.3157894736842104	0.0
1017	1.3157894736842104	0.0
1018	2.631578947368421	0.0
1019	2.631578947368421	0.0
1020	1.3157894736842104	0.0
1021	1.3157894736842104	0.0
1022	1.3157894736842104	0.0
1023	1.3157894736842104	0.0
1024	1.3157894736842104	0.8771929824561403
1025	0.0	0.8771929824561403
1026	0.0	0.8771929824561403
1027	0.0	0.0
1028	0.0	0.0
1029	0.0	0.0
1030	0.0	0.0
1031	0.0	0.0
1032	1.3157894736842104	0.0
1033	2.631578947368421	0.0
1034	1.3157894736842104	0.0
1035	2.631578947368421	0.0
1036	2.631578947368421	0.0
1037	1.3157894736842104	0.0
1038	1.3157894736842104	0.0
1039	1.3157894736842104	0.0
1040	2.631578947368421	0.0
1041	2.631578947368421	0.0
1042	3.9473684210526314	0.0
1043	3.9473684210526314	0.0
1044	3.9473684210526314	0.0
1045	5.263157894736842	0.0
1046	5.263157894736842	0.0
1047	5.263157894736842	0.0
1048	3.9473684210526314	0.0
1049	2.631578947368421	0.0
1050	2.631578947368421	0.0
1051	1.3157894736842104	0.0
1052	1.3157894736842104	0.0
1053	1.3157894736842104	0.0
1054	2.631578947368421	0.0
1055	2.631578947368421	0.0
1056	2.631578947368421	0.0
1057	1.3157894736842104	0.0
1058	1.3157894736842104	0.0
1059	1.3157894736842104	0.0
1060	1.3157894736842104	0.0
1061	1.3157894736842104	0.0
1062	1.3157894736842104	0.0
1063	1.3157894736842104	0.0
1064	1.3157894736842104	0.0
1065	1.3157894736842104	0.0
1066	2.631578947368421	0.0
1067	2.631578947368421	0.0
1068	2.631578947368421	0.0
1069	2.631578947368421	0.0
1070	2.631578947368421	0.0
1071	1.3157894736842104	0.0
1072	1.3157894736842104	0.0
1073	1.3157894736842104	0.0
1074	0.0	0.8771929824561403
1075	0.0	0.8771929824561403
1076	0.0	0.8771929824561403
1077	0.0	0.8771929824561403
1078	0.0	0.8771929824561403
1079	0.0	0.8771929824561403
1080	0.0	0.0
1081	0.0	0.0
1082	0.0	0.0
1083	0.0	0.8771929824561403
1084	0.0	0.8771929824561403
1085	0.0	0.0
1086	0.0	0.0
1087	0.0	0.0
1088	0.0	1.7543859649122806
1089	0.0	1.7543859649122806
1090	0.0	1.7543859649122806
1091	0.0	0.8771929824561403
1092	0.0	0.8771929824561403
1093	0.0	0.8771929824561403
1094	1.3157894736842104	0.8771929824561403
1095	1.3157894736842104	0.8771929824561403
1096	0.0	0.8771929824561403
1097	0.0	0.8771929824561403
1098	1.3157894736842104	0.8771929824561403
1099	2.631578947368421	0.0
1100	1.3157894736842104	0.0
1101	1.3157894736842104	0.0
1102	1.3157894736842104	0.0
1103	1.3157894736842104	0.0
1104	1.3157894736842104	0.0
1105	1.3157894736842104	0.0
1106	1.3157894736842104	0.0
1107	2.631578947368421	0.0
1108	2.631578947368421	0.0
1109	3.9473684210526314	0.0
1110	2.631578947368421	0.0
1111	2.631578947368421	0.0
1112	2.631578947368421	0.0
1113	1.3157894736842104	0.0
1114	1.3157894736842104	0.0
1115	1.3157894736842104	0.0
1116	1.3157894736842104	0.0
1117	1.3157894736842104	0.0
1118	1.3157894736842104	0.0
1119	1.3157894736842104	0.0
1120	1.3157894736842104	0.0
1121	1.3157894736842104	0.0
1122	1.3157894736842104	0.0
1123	1.3157894736842104	0.0
1124	1.3157894736842104	0.0
1125	1.3157894736842104	0.0
1126	1.3157894736842104	0.0
1127	1.3157894736842104	0.0
1128	1.3157894736842104	0.0
1129	1.3157894736842104	0.0
1130	1.3157894736842104	0.0
1131	1.3157894736842104	0.0
1132	1.3157894736842104	0.0
1133	0.0	0.0
1134	0.0	0.0
1135	0.0	0.0
1136	0.0	0.0
1137	0.0	0.0
1138	0.0	0.0
1139	0.0	0.0
1140	0.0	0.0
1141	0.0	0.0
1142	0.0	0.0
1143	0.0	0.0
1144	0.0	0.0
1145	1.3157894736842104	0.0
1146	1.3157894736842104	0.0
1147	3.9473684210526314	0.0
1148	3.9473684210526314	0.0
1149	5.263157894736842	0.0
1150	5.263157894736842	0.0
1151	3.9473684210526314	0.0
1152	1.3157894736842104	0.0
1153	3.9473684210526314	0.0
1154	2.631578947368421	0.0
1155	1.3157894736842104	0.0
1156	1.3157894736842104	0.0
1157	0.0	0.0
1158	0.0	0.0
1159	0.0	0.0
1160	2.631578947368421	0.8771929824561403
1161	3.9473684210526314	0.8771929824561403
1162	3.9473684210526314	0.8771929824561403
1163	3.9473684210526314	0.8771929824561403
1164	2.631578947368421	0.0
1165	2.631578947368421	0.0
1166	2.631578947368421	0.0
1167	2.631578947368421	0.0
1168	2.631578947368421	0.0
1169	2.631578947368421	0.0
1170	2.631578947368421	0.0
1171	1.3157894736842104	0.0
1172	1.3157894736842104	0.0
1173	1.3157894736842104	0.0
1174	1.3157894736842104	0.0
1175	1.3157894736842104	0.0
1176	1.3157894736842104	0.0
1177	1.3157894736842104	0.0
1178	1.3157894736842104	0.0
1179	0.0	0.0
1180	1.3157894736842104	0.0
1181	0.0	0.0
1182	0.0	0.0
1183	0.0	0.0
1184	0.0	0.0
1185	1.3157894736842104	0.0
1186	1.3157894736842104	0.0
1187	1.3157894736842104	0.0
1188	1.3157894736842104	0.0
1189	1.3157894736842104	0.0
1190	1.3157894736842104	0.0
1191	1.3157894736842104	0.0
1192	0.0	0.0
1193	0.0	0.0
1194	0.0	0.0
1195	0.0	0.0
1196	1.3157894736842104	0.0
1197	1.3157894736842104	0.0
1198	1.3157894736842104	0.0
1199	0.0	0.0
1200	0.0	0.0
1201	0.0	0.0
1202	0.0	0.0
1203	0.0	0.0
1204	0.0	0.0
1205	1.3157894736842104	0.0
1206	0.0	0.0
1207	0.0	0.0
1208	0.0	0.0
1209	0.0	0.0
1210	0.0	0.0
1211	0.0	0.0
1212	0.0	0.0
1213	0.0	0.0
1214	1.3157894736842104	0.0
1215	1.3157894736842104	0.0
1216	1.3157894736842104	0.0
1217	1.3157894736842104	0.0
1218	1.3157894736842104	0.0
1219	1.3157894736842104	0.0
1220	2.631578947368421	0.0
1221	2.631578947368421	0.0
1222	2.631578947368421	0.0
1223	2.631578947368421	0.0
1224	2.631578947368421	0.0
1225	1.3157894736842104	0.0
1226	1.3157894736842104	0.0
1227	3.9473684210526314	0.0
1228	2.631578947368421	0.0
1229	2.631578947368421	0.0
1230	2.631578947368421	0.0
1231	2.631578947368421	0.0
1232	2.631578947368421	0.0
1233	2.631578947368421	0.0
1234	2.631578947368421	0.0
1235	2.631578947368421	0.0
1236	2.631578947368421	0.8771929824561403
1237	2.631578947368421	0.0
1238	0.0	0.0
1239	0.0	0.0
1240	0.0	0.0
1241	1.3157894736842104	0.0
1242	1.3157894736842104	0.0
1243	1.3157894736842104	0.0
1244	1.3157894736842104	0.0
1245	0.0	0.0
1246	0.0	0.0
1247	0.0	0.0
1248	1.3157894736842104	0.0
1249	1.3157894736842104	0.0
1250	2.631578947368421	0.0
1251	0.0	0.0
1252	0.0	0.0
1253	0.0	0.0
1254	0.0	0.0
1255	0.0	0.0
1256	0.0	0.0
1257	0.0	0.0
1258	0.0	0.0
1259	0.0	0.0
1260	0.0	0.0
1261	0.0	0.0
1262	0.0	0.0
1263	1.3157894736842104	0.0
1264	1.3157894736842104	0.0
1265	2.631578947368421	0.0
1266	3.9473684210526314	0.0
1267	5.263157894736842	0.0
1268	2.631578947368421	0.8771929824561403
1269	2.631578947368421	0.8771929824561403
1270	2.631578947368421	0.8771929824561403
1271	0.0	0.8771929824561403
1272	0.0	0.0
1273	0.0	0.0
1274	0.0	0.0
1275	0.0	0.0
1276	0.0	0.0
1277	1.3157894736842104	0.0
1278	1.3157894736842104	0.0
1279	2.631578947368421	0.0
1280	1.3157894736842104	0.0
1281	0.0	0.0
1282	0.0	0.0
1283	0.0	0.0
1284	0.0	0.0
1285	0.0	0.0
1286	0.0	0.8771929824561403
1287	0.0	0.8771929824561403
1288	0.0	0.8771929824561403
1289	0.0	0.8771929824561403
1290	0.0	0.8771929824561403
1291	0.0	0.8771929824561403
1292	0.0	0.0
1293	1.3157894736842104	0.0
1294	1.3157894736842104	0.0
1295	0.0	0.0
1296	0.0	0.0
1297	0.0	0.0
1298	0.0	0.0
1299	0.0	0.8771929824561403
1300	0.0	0.8771929824561403
1301	0.0	0.0
1302	0.0	0.0
1303	1.3157894736842104	0.0
1304	1.3157894736842104	0.0
1305	0.0	0.0
1306	0.0	0.0
1307	1.3157894736842104	0.0
1308	1.3157894736842104	0.0
1309	1.3157894736842104	0.0
1310	1.3157894736842104	0.0
1311	1.3157894736842104	0.0
1312	1.3157894736842104	0.0
1313	2.631578947368421	0.0
1314	2.631578947368421	0.0
1315	2.631578947368421	0.0
1316	1.3157894736842104	0.0
1317	1.3157894736842104	0.0
1318	1.3157894736842104	0.0
1319	0.0	0.0
1320	1.3157894736842104	0.0
1321	0.0	0.0
1322	0.0	0.0
1323	0.0	0.0
1324	0.0	0.0
1325	0.0	0.0
1326	1.3157894736842104	0.0
1327	1.3157894736842104	0.0
1328	1.3157894736842104	0.0
1329	1.3157894736842104	0.0
1330	0.0	0.0
1331	0.0	0.0
1332	0.0	0.0
1333	0.0	0.0
1334	0.0	0.8771929824561403
1335	0.0	0.8771929824561403
1336	0.0	0.0
1337	0.0	0.0
1338	0.0	0.0
1339	0.0	0.0
1340	0.0	0.0
1341	0.0	0.0
1342	1.3157894736842104	0.8771929824561403
1343	1.3157894736842104	1.7543859649122806
1344	1.3157894736842104	1.7543859649122806
1345	1.3157894736842104	0.8771929824561403
1346	1.3157894736842104	0.8771929824561403
1347	1.3157894736842104	0.8771929824561403
1348	1.3157894736842104	0.0
1349	1.3157894736842104	0.0
1350	1.3157894736842104	0.0
1351	1.3157894736842104	0.0
1352	1.3157894736842104	0.0
1353	1.3157894736842104	0.0
1354	1.3157894736842104	0.0
1355	1.3157894736842104	0.0
1356	1.3157894736842104	0.0
1357	1.3157894736842104	0.0
1358	0.0	0.0
1359	0.0	0.0
1360	0.0	0.0
1361	0.0	0.0
1362	0.0	0.0
1363	1.3157894736842104	0.0
1364	0.0	0.0
1365	0.0	0.0
1366	0.0	0.0
1367	0.0	0.0
1368	0.0	0.0
1369	1.3157894736842104	0.0
1370	0.0	0.0
1371	1.3157894736842104	0.0
1372	1.3157894736842104	0.0
1373	1.3157894736842104	0.0
1374	0.0	0.0
1375	1.3157894736842104	0.0
1376	2.631578947368421	0.0
1377	1.3157894736842104	0.0
1378	1.3157894736842104	0.0
1379	1.3157894736842104	0.0
1380	1.3157894736842104	0.0
1381	1.3157894736842104	0.0
1382	0.0	0.0
1383	0.0	0.0
1384	0.0	0.0
1385	0.0	0.0
1386	0.0	0.0
1387	0.0	0.0
1388	0.0	0.0
1389	0.0	0.0
1390	1.3157894736842104	0.0
1391	1.3157894736842104	0.0
1392	1.3157894736842104	0.0
1393	0.0	0.0
1394	0.0	0.0
1395	1.3157894736842104	0.0
1396	0.0	0.0
1397	0.0	0.0
1398	0.0	0.0
1399	0.0	0.0
1400	0.0	0.0
1401	0.0	0.0
1402	0.0	0.8771929824561403
1403	0.0	0.8771929824561403
1404	2.631578947368421	0.0
1405	2.631578947368421	0.0
1406	1.3157894736842104	0.0
1407	1.3157894736842104	0.0
1408	0.0	0.0
1409	0.0	0.0
1410	0.0	0.0
1411	0.0	0.0
1412	0.0	0.0
1413	1.3157894736842104	0.0
1414	0.0	0.0
1415	0.0	0.0
1416	0.0	0.0
1417	0.0	0.0
1418	0.0	0.0
1419	0.0	0.0
1420	0.0	0.0
1421	0.0	0.0
1422	1.3157894736842104	0.0
1423	1.3157894736842104	0.0
1424	1.3157894736842104	0.0
1425	1.3157894736842104	0.0
1426	1.3157894736842104	0.0
1427	1.3157894736842104	0.0
1428	1.3157894736842104	0.0
1429	1.3157894736842104	0.0
1430	1.3157894736842104	0.0
1431	1.3157894736842104	0.0
1432	1.3157894736842104	0.0
1433	0.0	0.0
1434	0.0	0.0
1435	0.0	0.0
1436	0.0	0.0
1437	1.3157894736842104	0.0
1438	1.3157894736842104	0.0
1439	1.3157894736842104	0.0
1440	2.631578947368421	0.0
1441	1.3157894736842104	0.0
1442	1.3157894736842104	0.0
1443	1.3157894736842104	0.0
1444	1.3157894736842104	0.0
1445	1.3157894736842104	0.0
1446	0.0	0.0
1447	0.0	0.0
1448	1.3157894736842104	0.0
1449	1.3157894736842104	0.0
1450	1.3157894736842104	0.0
1451	0.0	0.0
1452	0.0	0.0
1453	0.0	0.0
1454	0.0	0.0
1455	0.0	0.0
1456	1.3157894736842104	0.0
1457	1.3157894736842104	0.0
1458	0.0	0.0
1459	0.0	0.0
1460	0.0	0.0
1461	0.0	0.0
1462	0.0	0.0
1463	0.0	0.0
1464	0.0	0.0
1465	0.0	0.0
1466	0.0	0.0
1467	0.0	0.0
1468	0.0	0.0
1469	0.0	0.0
1470	0.0	0.0
1471	0.0	0.0
1472	1.3157894736842104	0.0
1473	1.3157894736842104	0.0
1474	2.631578947368421	0.0
1475	1.3157894736842104	0.0
1476	1.3157894736842104	0.0
1477	0.0	0.0
1478	0.0	0.0
1479	0.0	0.0
1480	0.0	0.0
1481	0.0	0.0
1482	0.0	0.8771929824561403
1483	0.0	0.0
1484	0.0	0.0
1485	0.0	0.0
1486	0.0	0.0
1487	1.3157894736842104	0.0
1488	1.3157894736842104	0.0
1489	1.3157894736842104	0.0
1490	0.0	0.0
1491	0.0	0.0
1492	0.0	0.0
1493	0.0	0.0
1494	0.0	0.0
1495	0.0	0.0
1496	1.3157894736842104	0.0
1497	0.0	0.0
1498	0.0	0.0
1499	0.0	0.0
1500	1.3157894736842104	0.0
1501	1.3157894736842104	0.0
1502	1.3157894736842104	0.8771929824561403
1503	1.3157894736842104	0.8771929824561403
1504	1.3157894736842104	0.8771929824561403
1505	1.3157894736842104	0.0
1506	1.3157894736842104	0.0
1507	1.3157894736842104	0.0
1508	1.3157894736842104	0.0
1509	2.631578947368421	0.0
1510	2.631578947368421	0.0
1511	1.3157894736842104	0.0
1512	0.0	0.0
1513	2.631578947368421	0.0
1514	1.3157894736842104	0.0
1515	0.0	0.0
1516	0.0	0.0
1517	0.0	0.0
1518	1.3157894736842104	0.0
1519	1.3157894736842104	0.8771929824561403
1520	2.631578947368421	0.8771929824561403
1521	1.3157894736842104	0.0
1522	1.3157894736842104	0.0
1523	1.3157894736842104	0.0
1524	0.0	0.0
1525	0.0	0.0
1526	0.0	0.0
1527	0.0	0.0
1528	1.3157894736842104	0.0
1529	1.3157894736842104	0.0
1530	1.3157894736842104	0.0
1531	1.3157894736842104	0.0
1532	1.3157894736842104	0.0
1533	1.3157894736842104	0.0
1534	1.3157894736842104	0.0
1535	1.3157894736842104	0.0
1536	0.0	0.0
1537	0.0	0.0
1538	0.0	0.0
1539	1.3157894736842104	0.0
1540	1.3157894736842104	0.0
1541	1.3157894736842104	0.0
1542	0.0	0.0
1543	1.3157894736842104	0.0
1544	2.631578947368421	0.0
1545	1.3157894736842104	0.8771929824561403
1546	1.3157894736842104	0.8771929824561403
1547	1.3157894736842104	0.8771929824561403
1548	1.3157894736842104	0.0
1549	2.631578947368421	0.0
1550	2.631578947368421	0.0
1551	2.631578947368421	0.0
1552	2.631578947368421	0.0
1553	3.9473684210526314	0.0
1554	2.631578947368421	0.0
1555	2.631578947368421	0.0
1556	2.631578947368421	0.0
1557	2.631578947368421	0.0
1558	2.631578947368421	0.0
1559	2.631578947368421	0.0
1560	2.631578947368421	0.0
1561	2.631578947368421	0.0
1562	2.631578947368421	0.0
1563	2.631578947368421	0.0
1564	1.3157894736842104	0.0
1565	1.3157894736842104	0.0
1566	1.3157894736842104	0.8771929824561403
1567	1.3157894736842104	0.0
1568	1.3157894736842104	0.0
1569	1.3157894736842104	0.0
1570	0.0	0.0
1571	0.0	0.0
1572	0.0	0.0
1573	0.0	0.0
1574	0.0	0.0
1575	0.0	0.8771929824561403
1576	0.0	0.8771929824561403
1577	0.0	0.8771929824561403
1578	0.0	0.8771929824561403
1579	1.3157894736842104	0.8771929824561403
1580	1.3157894736842104	0.0
1581	1.3157894736842104	0.0
1582	1.3157894736842104	0.0
1583	1.3157894736842104	0.0
1584	2.631578947368421	0.0
1585	1.3157894736842104	0.0
1586	1.3157894736842104	0.0
1587	0.0	0.0
1588	0.0	0.0
1589	0.0	0.0
1590	0.0	0.0
1591	0.0	0.0
1592	0.0	0.8771929824561403
1593	0.0	0.0
1594	0.0	0.0
1595	1.3157894736842104	0.0
1596	0.0	0.0
1597	0.0	0.0
1598	0.0	0.0
1599	0.0	0.0
1600	0.0	0.0
1601	0.0	0.0
1602	1.3157894736842104	0.0
1603	1.3157894736842104	0.0
1604	1.3157894736842104	0.0
1605	1.3157894736842104	0.0
1606	1.3157894736842104	0.0
1607	1.3157894736842104	0.8771929824561403
1608	1.3157894736842104	0.0
1609	0.0	0.0
1610	0.0	0.0
1611	0.0	0.0
1612	0.0	0.0
1613	0.0	0.0
1614	1.3157894736842104	0.0
1615	1.3157894736842104	0.0
1616	1.3157894736842104	0.0
1617	1.3157894736842104	0.0
1618	1.3157894736842104	0.0
1619	1.3157894736842104	0.0
1620	0.0	0.0
1621	0.0	0.0
1622	0.0	0.0
1623	0.0	0.0
1624	0.0	0.0
1625	0.0	0.0
1626	0.0	0.0
1627	0.0	0.0
1628	0.0	0.0
1629	0.0	0.0
1630	0.0	0.0
1631	0.0	0.0
1632	0.0	0.0
1633	0.0	0.0
1634	1.3157894736842104	0.0
1635	1.3157894736842104	0.0
1636	1.3157894736842104	0.0
1637	1.3157894736842104	0.0
1638	1.3157894736842104	0.0
1639	1.3157894736842104	0.0
1640	1.3157894736842104	0.0
1641	1.3157894736842104	0.0
1642	0.0	0.0
1643	0.0	0.0
1644	0.0	0.0
1645	0.0	0.8771929824561403
1646	0.0	0.0
1647	0.0	0.0
1648	0.0	0.8771929824561403
1649	0.0	0.0
1650	0.0	0.0
1651	0.0	0.8771929824561403
1652	0.0	0.8771929824561403
1653	0.0	0.8771929824561403
1654	1.3157894736842104	0.0
1655	1.3157894736842104	0.8771929824561403
1656	1.3157894736842104	0.8771929824561403
1657	2.631578947368421	0.0
1658	2.631578947368421	0.0
1659	2.631578947368421	0.0
1660	2.631578947368421	0.0
1661	1.3157894736842104	0.0
1662	1.3157894736842104	0.0
1663	1.3157894736842104	0.0
1664	0.0	0.0
1665	0.0	0.0
1666	0.0	0.0
1667	0.0	0.0
1668	1.3157894736842104	0.0
1669	2.631578947368421	0.0
1670	1.3157894736842104	0.0
1671	1.3157894736842104	0.0
1672	0.0	0.0
1673	1.3157894736842104	0.0
1674	1.3157894736842104	0.0
1675	1.3157894736842104	1.7543859649122806
1676	1.3157894736842104	1.7543859649122806
1677	1.3157894736842104	0.8771929824561403
1678	1.3157894736842104	0.0
1679	0.0	0.0
1680	0.0	0.0
1681	0.0	0.0
1682	0.0	0.0
1683	0.0	0.0
1684	0.0	0.0
1685	0.0	0.0
1686	0.0	0.0
1687	0.0	0.0
1688	0.0	0.0
1689	0.0	0.0
1690	1.3157894736842104	0.0
1691	1.3157894736842104	0.0
1692	2.631578947368421	0.0
1693	1.3157894736842104	0.0
1694	1.3157894736842104	0.0
1695	1.3157894736842104	0.0
1696	1.3157894736842104	0.0
1697	2.631578947368421	0.0
1698	0.0	0.0
1699	0.0	0.0
1700	1.3157894736842104	0.0
1701	2.631578947368421	0.0
1702	0.0	0.0
1703	0.0	0.8771929824561403
1704	0.0	0.8771929824561403
1705	0.0	0.0
1706	0.0	0.0
1707	0.0	0.0
1708	0.0	0.0
1709	0.0	0.0
1710	0.0	0.0
1711	0.0	0.0
1712	0.0	0.0
1713	0.0	0.0
1714	0.0	0.0
1715	0.0	0.8771929824561403
1716	1.3157894736842104	0.8771929824561403
1717	1.3157894736842104	0.8771929824561403
1718	1.3157894736842104	0.8771929824561403
1719	2.631578947368421	0.8771929824561403
1720	1.3157894736842104	0.8771929824561403
1721	1.3157894736842104	0.0
1722	1.3157894736842104	0.0
1723	0.0	0.0
1724	0.0	0.0
1725	0.0	0.0
1726	0.0	0.0
1727	0.0	0.0
1728	0.0	0.0
1729	0.0	0.0
1730	0.0	0.0
1731	0.0	0.0
1732	0.0	0.0
1733	0.0	0.0
1734	0.0	0.0
1735	0.0	0.0
1736	0.0	0.0
1737	1.3157894736842104	0.0
1738	1.3157894736842104	0.0
1739	1.3157894736842104	0.0
1740	2.631578947368421	0.0
1741	2.631578947368421	0.0
1742	2.631578947368421	0.0
1743	2.631578947368421	0.0
1744	1.3157894736842104	0.0
1745	0.0	0.0
1746	0.0	0.0
1747	1.3157894736842104	0.0
1748	1.3157894736842104	0.0
1749	1.3157894736842104	0.0
1750	1.3157894736842104	0.0
1751	2.631578947368421	0.0
1752	1.3157894736842104	0.0
1753	1.3157894736842104	0.0
1754	1.3157894736842104	0.0
1755	1.3157894736842104	0.0
1756	0.0	0.0
1757	0.0	0.0
1758	0.0	0.0
1759	0.0	0.0
1760	0.0	0.0
1761	0.0	0.0
1762	0.0	0.8771929824561403
1763	0.0	0.0
1764	0.0	0.0
1765	0.0	0.0
1766	1.3157894736842104	0.0
1767	2.631578947368421	0.0
1768	0.0	0.0
1769	0.0	0.0
1770	0.0	0.0
1771	0.0	0.0
1772	0.0	0.0
1773	2.631578947368421	0.0
1774	1.3157894736842104	0.0
1775	2.631578947368421	0.0
1776	2.631578947368421	0.0
1777	1.3157894736842104	0.0
1778	1.3157894736842104	0.0
1779	0.0	0.8771929824561403
1780	0.0	0.8771929824561403
1781	0.0	0.8771929824561403
1782	1.3157894736842104	0.8771929824561403
1783	1.3157894736842104	0.8771929824561403
1784	2.631578947368421	0.8771929824561403
1785	2.631578947368421	0.0
1786	2.631578947368421	0.0
1787	1.3157894736842104	0.0
1788	1.3157894736842104	0.0
1789	0.0	0.0
1790	0.0	0.0
1791	0.0	0.0
1792	0.0	0.0
1793	0.0	0.0
1794	0.0	0.0
1795	0.0	0.0
1796	0.0	0.0
1797	1.3157894736842104	0.0
1798	1.3157894736842104	0.0
1799	1.3157894736842104	0.0
1800	1.3157894736842104	0.0
1801	2.631578947368421	0.0
1802	1.3157894736842104	0.0
1803	1.3157894736842104	0.0
1804	1.3157894736842104	0.0
1805	1.3157894736842104	0.0
1806	1.3157894736842104	0.0
1807	1.3157894736842104	0.0
1808	1.3157894736842104	0.0
1809	2.631578947368421	0.0
1810	2.631578947368421	0.0
1811	1.3157894736842104	0.0
1812	0.0	0.0
1813	1.3157894736842104	0.0
1814	1.3157894736842104	0.0
1815	1.3157894736842104	0.0
1816	0.0	0.0
1817	0.0	0.0
1818	0.0	0.0
1819	0.0	0.0
1820	0.0	0.0
1821	0.0	0.0
1822	0.0	0.0
1823	1.3157894736842104	0.0
1824	1.3157894736842104	0.0
1825	1.3157894736842104	0.0
1826	1.3157894736842104	0.0
1827	1.3157894736842104	0.0
1828	1.3157894736842104	0.0
1829	1.3157894736842104	0.0
1830	0.0	0.0
1831	0.0	0.0
1832	0.0	0.0
1833	0.0	0.0
1834	0.0	0.0
1835	0.0	0.0
1836	1.3157894736842104	0.0
1837	0.0	0.0
1838	0.0	0.0
1839	0.0	0.0
1840	0.0	0.0
1841	0.0	0.8771929824561403
1842	0.0	0.0
1843	0.0	0.0
1844	0.0	0.0
1845	0.0	0.0
1846	0.0	0.0
1847	0.0	0.0
1848	0.0	0.8771929824561403
1849	0.0	0.0
1850	0.0	0.0
1851	0.0	0.0
1852	1.3157894736842104	0.0
1853	1.3157894736842104	0.0
1854	1.3157894736842104	0.0
1855	1.3157894736842104	0.0
1856	1.3157894736842104	0.0
1857	1.3157894736842104	0.0
1858	1.3157894736842104	0.0
1859	1.3157894736842104	0.0
1860	0.0	0.0
1861	0.0	0.0
1862	0.0	0.0
1863	0.0	0.0
1864	0.0	0.0
1865	0.0	0.0
1866	0.0	0.0
1867	0.0	0.0
1868	1.3157894736842104	0.0
1869	1.3157894736842104	0.0
1870	2.631578947368421	0.0
1871	0.0	0.0
1872	0.0	0.0
1873	0.0	0.0
1874	0.0	0.0
1875	0.0	0.0
1876	0.0	0.0
1877	0.0	0.0
1878	1.3157894736842104	0.0
1879	1.3157894736842104	0.0
1880	1.3157894736842104	0.0
1881	1.3157894736842104	0.0
1882	1.3157894736842104	0.0
1883	1.3157894736842104	0.0
1884	0.0	0.0
1885	1.3157894736842104	0.0
1886	2.631578947368421	0.0
1887	2.631578947368421	0.0
1888	2.631578947368421	0.0
1889	2.631578947368421	0.0
1890	3.9473684210526314	0.0
1891	3.9473684210526314	0.0
1892	2.631578947368421	0.0
1893	2.631578947368421	0.0
1894	2.631578947368421	0.0
1895	2.631578947368421	0.0
1896	2.631578947368421	0.8771929824561403
1897	2.631578947368421	0.0
1898	1.3157894736842104	0.0
1899	1.3157894736842104	0.0
1900	1.3157894736842104	0.0
1901	1.3157894736842104	0.0
1902	1.3157894736842104	0.0
1903	1.3157894736842104	0.0
1904	1.3157894736842104	0.0
1905	0.0	0.0
1906	0.0	0.0
1907	0.0	0.0
1908	0.0	0.0
1909	1.3157894736842104	0.8771929824561403
1910	1.3157894736842104	0.0
1911	1.3157894736842104	0.0
1912	1.3157894736842104	0.0
1913	1.3157894736842104	0.8771929824561403
1914	1.3157894736842104	0.0
1915	2.631578947368421	0.0
1916	2.631578947368421	0.0
1917	2.631578947368421	0.0
1918	0.0	0.0
1919	0.0	0.0
1920	0.0	0.0
1921	0.0	0.0
1922	0.0	0.8771929824561403
1923	0.0	0.8771929824561403
1924	0.0	0.8771929824561403
1925	2.631578947368421	0.0
1926	3.9473684210526314	0.0
1927	5.263157894736842	0.0
1928	5.263157894736842	0.0
1929	3.9473684210526314	0.0
1930	1.3157894736842104	0.0
1931	1.3157894736842104	0.0
1932	0.0	0.0
1933	0.0	0.0
1934	1.3157894736842104	0.0
1935	1.3157894736842104	0.0
1936	1.3157894736842104	0.0
1937	0.0	0.0
1938	0.0	0.0
1939	0.0	0.0
1940	0.0	0.0
1941	0.0	0.0
1942	0.0	0.0
1943	1.3157894736842104	0.0
1944	1.3157894736842104	0.8771929824561403
1945	1.3157894736842104	0.8771929824561403
1946	1.3157894736842104	0.8771929824561403
1947	1.3157894736842104	0.0
1948	1.3157894736842104	0.0
1949	1.3157894736842104	0.0
1950	2.631578947368421	0.0
1951	2.631578947368421	0.0
1952	3.9473684210526314	0.0
1953	2.631578947368421	0.0
1954	2.631578947368421	0.0
1955	1.3157894736842104	0.0
1956	1.3157894736842104	0.0
1957	2.631578947368421	0.0
1958	3.9473684210526314	0.0
1959	3.9473684210526314	0.0
1960	2.631578947368421	0.0
1961	1.3157894736842104	0.0
1962	2.631578947368421	0.0
1963	1.3157894736842104	0.0
1964	1.3157894736842104	0.0
1965	1.3157894736842104	0.0
1966	1.3157894736842104	0.0
1967	1.3157894736842104	0.0
1968	1.3157894736842104	0.0
1969	1.3157894736842104	0.0
1970	1.3157894736842104	0.0
1971	1.3157894736842104	0.0
1972	1.3157894736842104	0.0
1973	1.3157894736842104	1.7543859649122806
1974	1.3157894736842104	0.8771929824561403
1975	2.631578947368421	0.8771929824561403
1976	2.631578947368421	0.8771929824561403
1977	1.3157894736842104	0.0
1978	1.3157894736842104	0.0
1979	2.631578947368421	0.0
1980	2.631578947368421	0.0
1981	2.631578947368421	0.0
1982	2.631578947368421	0.0
1983	2.631578947368421	0.0
1984	1.3157894736842104	0.0
1985	1.3157894736842104	0.0
1986	0.0	0.0
1987	0.0	0.0
1988	0.0	0.0
1989	1.3157894736842104	0.0
1990	1.3157894736842104	0.0
1991	1.3157894736842104	0.0
1992	0.0	0.0
1993	1.3157894736842104	0.0
1994	1.3157894736842104	0.0
1995	2.631578947368421	0.0
1996	2.631578947368421	0.0
1997	1.3157894736842104	0.0
1998	0.0	0.0
[truncated: 18,001 more rows]
