# Supplementary material for: Full-cycle device-scale simulations of memory materials with a tailored atomic-cluster-expansion potential
Source: Nat Commun. 2025 Sep 30;16:8688. doi: 10.1038/s41467-025-63732-4 (PMC12484596; doi:10.1038/s41467-025-63732-4)
Supplement: Supplementary file 4 — Source Data [file 41467_2025_63732_MOESM4_ESM.zip › Figure S7/Figure S7c - tetrahedral Ge/tetra_fraction_gap_101_300K.csv]

	Ge	Te
0	16.666666666666664	3.7037037037037033
1	19.444444444444446	1.8518518518518516
2	19.444444444444446	1.8518518518518516
3	19.444444444444446	1.8518518518518516
4	21.296296296296298	1.8518518518518516
5	22.22222222222222	1.8518518518518516
6	20.37037037037037	2.7777777777777777
7	21.296296296296298	2.7777777777777777
8	21.296296296296298	1.8518518518518516
9	21.296296296296298	1.8518518518518516
10	24.074074074074073	0.9259259259259258
11	23.14814814814815	1.8518518518518516
12	25.0	2.7777777777777777
13	25.925925925925924	0.9259259259259258
14	26.851851851851855	0.9259259259259258
15	26.851851851851855	0.9259259259259258
16	24.074074074074073	0.9259259259259258
17	24.074074074074073	0.9259259259259258
18	26.851851851851855	1.8518518518518516
19	27.77777777777778	1.8518518518518516
20	26.851851851851855	1.8518518518518516
21	27.77777777777778	2.7777777777777777
22	28.703703703703702	1.8518518518518516
23	25.925925925925924	1.8518518518518516
24	25.0	2.7777777777777777
25	24.074074074074073	2.7777777777777777
26	22.22222222222222	2.7777777777777777
27	22.22222222222222	1.8518518518518516
28	20.37037037037037	0.9259259259259258
29	23.14814814814815	0.9259259259259258
30	22.22222222222222	0.0
31	21.296296296296298	0.0
32	24.074074074074073	0.0
33	25.925925925925924	1.8518518518518516
34	21.296296296296298	1.8518518518518516
35	22.22222222222222	1.8518518518518516
36	21.296296296296298	2.7777777777777777
37	22.22222222222222	3.7037037037037033
38	25.0	1.8518518518518516
39	28.703703703703702	1.8518518518518516
40	27.77777777777778	1.8518518518518516
41	28.703703703703702	1.8518518518518516
42	27.77777777777778	2.7777777777777777
43	25.925925925925924	0.9259259259259258
44	23.14814814814815	0.9259259259259258
45	22.22222222222222	1.8518518518518516
46	21.296296296296298	2.7777777777777777
47	22.22222222222222	1.8518518518518516
48	23.14814814814815	2.7777777777777777
49	23.14814814814815	2.7777777777777777
50	27.77777777777778	2.7777777777777777
51	26.851851851851855	2.7777777777777777
52	25.925925925925924	2.7777777777777777
53	24.074074074074073	2.7777777777777777
54	26.851851851851855	2.7777777777777777
55	25.0	1.8518518518518516
56	25.0	0.9259259259259258
57	23.14814814814815	1.8518518518518516
58	24.074074074074073	2.7777777777777777
59	27.77777777777778	3.7037037037037033
60	30.555555555555557	2.7777777777777777
61	32.407407407407405	3.7037037037037033
62	31.48148148148148	2.7777777777777777
63	30.555555555555557	2.7777777777777777
64	29.629629629629626	0.9259259259259258
65	27.77777777777778	0.9259259259259258
66	28.703703703703702	0.9259259259259258
67	28.703703703703702	0.9259259259259258
68	25.0	2.7777777777777777
69	25.925925925925924	3.7037037037037033
70	25.0	0.9259259259259258
71	26.851851851851855	0.9259259259259258
72	25.925925925925924	0.9259259259259258
73	26.851851851851855	0.9259259259259258
74	25.925925925925924	1.8518518518518516
75	27.77777777777778	2.7777777777777777
76	29.629629629629626	2.7777777777777777
77	27.77777777777778	1.8518518518518516
78	27.77777777777778	1.8518518518518516
79	30.555555555555557	1.8518518518518516
80	28.703703703703702	1.8518518518518516
81	27.77777777777778	0.9259259259259258
82	27.77777777777778	0.9259259259259258
83	25.925925925925924	0.9259259259259258
84	26.851851851851855	0.9259259259259258
85	29.629629629629626	0.9259259259259258
86	29.629629629629626	0.9259259259259258
87	30.555555555555557	0.9259259259259258
88	31.48148148148148	1.8518518518518516
89	31.48148148148148	0.9259259259259258
90	28.703703703703702	0.9259259259259258
91	26.851851851851855	1.8518518518518516
92	26.851851851851855	1.8518518518518516
93	23.14814814814815	2.7777777777777777
94	24.074074074074073	1.8518518518518516
95	24.074074074074073	0.9259259259259258
96	20.37037037037037	0.9259259259259258
97	24.074074074074073	1.8518518518518516
98	25.0	3.7037037037037033
99	25.0	3.7037037037037033
100	25.925925925925924	3.7037037037037033
101	27.77777777777778	2.7777777777777777
102	25.925925925925924	3.7037037037037033
103	23.14814814814815	3.7037037037037033
104	25.0	2.7777777777777777
105	26.851851851851855	0.9259259259259258
106	26.851851851851855	0.9259259259259258
107	25.925925925925924	0.9259259259259258
108	25.925925925925924	0.9259259259259258
109	25.0	0.9259259259259258
110	23.14814814814815	1.8518518518518516
111	24.074074074074073	1.8518518518518516
112	25.0	1.8518518518518516
113	25.0	1.8518518518518516
114	25.925925925925924	2.7777777777777777
115	24.074074074074073	2.7777777777777777
116	24.074074074074073	3.7037037037037033
117	22.22222222222222	4.62962962962963
118	23.14814814814815	4.62962962962963
119	24.074074074074073	4.62962962962963
120	23.14814814814815	3.7037037037037033
121	24.074074074074073	3.7037037037037033
122	23.14814814814815	2.7777777777777777
123	24.074074074074073	1.8518518518518516
124	25.0	1.8518518518518516
125	25.0	0.9259259259259258
126	23.14814814814815	0.9259259259259258
127	22.22222222222222	0.9259259259259258
128	24.074074074074073	0.0
129	24.074074074074073	0.9259259259259258
130	22.22222222222222	0.9259259259259258
131	22.22222222222222	3.7037037037037033
132	22.22222222222222	2.7777777777777777
133	24.074074074074073	2.7777777777777777
134	25.0	2.7777777777777777
135	23.14814814814815	2.7777777777777777
136	21.296296296296298	3.7037037037037033
137	20.37037037037037	2.7777777777777777
138	21.296296296296298	1.8518518518518516
139	21.296296296296298	1.8518518518518516
140	20.37037037037037	1.8518518518518516
141	22.22222222222222	1.8518518518518516
142	22.22222222222222	1.8518518518518516
143	23.14814814814815	1.8518518518518516
144	24.074074074074073	0.9259259259259258
145	24.074074074074073	0.0
146	22.22222222222222	0.9259259259259258
147	25.0	0.9259259259259258
148	20.37037037037037	0.9259259259259258
149	21.296296296296298	0.9259259259259258
150	23.14814814814815	0.9259259259259258
151	20.37037037037037	0.9259259259259258
152	19.444444444444446	0.9259259259259258
153	18.51851851851852	1.8518518518518516
154	20.37037037037037	1.8518518518518516
155	21.296296296296298	1.8518518518518516
156	24.074074074074073	2.7777777777777777
157	25.925925925925924	1.8518518518518516
158	25.0	1.8518518518518516
159	25.0	0.9259259259259258
160	25.925925925925924	0.0
161	29.629629629629626	0.0
162	30.555555555555557	0.9259259259259258
163	28.703703703703702	0.9259259259259258
164	26.851851851851855	1.8518518518518516
165	25.925925925925924	0.9259259259259258
166	25.925925925925924	0.0
167	25.0	0.0
168	25.925925925925924	0.0
169	26.851851851851855	0.9259259259259258
170	25.0	0.9259259259259258
171	24.074074074074073	1.8518518518518516
172	24.074074074074073	1.8518518518518516
173	24.074074074074073	0.9259259259259258
174	25.925925925925924	0.9259259259259258
175	25.0	2.7777777777777777
176	25.925925925925924	3.7037037037037033
177	22.22222222222222	3.7037037037037033
178	22.22222222222222	3.7037037037037033
179	23.14814814814815	3.7037037037037033
180	25.0	2.7777777777777777
181	24.074074074074073	1.8518518518518516
182	24.074074074074073	1.8518518518518516
183	25.925925925925924	1.8518518518518516
184	25.0	1.8518518518518516
185	26.851851851851855	2.7777777777777777
186	28.703703703703702	2.7777777777777777
187	28.703703703703702	1.8518518518518516
188	28.703703703703702	0.9259259259259258
189	27.77777777777778	0.0
190	25.0	0.0
191	25.925925925925924	0.0
192	25.0	0.0
193	27.77777777777778	0.0
194	27.77777777777778	0.9259259259259258
195	28.703703703703702	0.9259259259259258
196	28.703703703703702	0.9259259259259258
197	24.074074074074073	0.9259259259259258
198	25.0	1.8518518518518516
199	25.0	1.8518518518518516
200	25.0	1.8518518518518516
201	25.925925925925924	1.8518518518518516
202	27.77777777777778	1.8518518518518516
203	25.0	1.8518518518518516
204	25.925925925925924	1.8518518518518516
205	25.925925925925924	1.8518518518518516
206	25.925925925925924	1.8518518518518516
207	25.925925925925924	0.0
208	25.925925925925924	0.0
209	25.925925925925924	0.0
210	26.851851851851855	0.0
211	27.77777777777778	1.8518518518518516
212	28.703703703703702	0.9259259259259258
213	26.851851851851855	0.9259259259259258
214	25.0	0.9259259259259258
215	25.925925925925924	0.0
216	25.0	0.0
217	26.851851851851855	0.0
218	24.074074074074073	1.8518518518518516
219	24.074074074074073	0.9259259259259258
220	23.14814814814815	0.9259259259259258
221	25.925925925925924	0.9259259259259258
222	29.629629629629626	1.8518518518518516
223	27.77777777777778	1.8518518518518516
224	25.925925925925924	1.8518518518518516
225	25.925925925925924	1.8518518518518516
226	25.925925925925924	1.8518518518518516
227	29.629629629629626	2.7777777777777777
228	28.703703703703702	2.7777777777777777
229	27.77777777777778	0.9259259259259258
230	24.074074074074073	0.9259259259259258
231	26.851851851851855	0.9259259259259258
232	27.77777777777778	0.9259259259259258
233	25.0	0.0
234	27.77777777777778	0.0
235	28.703703703703702	0.9259259259259258
236	25.925925925925924	2.7777777777777777
237	25.0	2.7777777777777777
238	27.77777777777778	2.7777777777777777
239	27.77777777777778	3.7037037037037033
240	29.629629629629626	2.7777777777777777
241	29.629629629629626	2.7777777777777777
242	27.77777777777778	3.7037037037037033
243	24.074074074074073	3.7037037037037033
244	25.0	2.7777777777777777
245	26.851851851851855	1.8518518518518516
246	25.925925925925924	1.8518518518518516
247	26.851851851851855	1.8518518518518516
248	26.851851851851855	1.8518518518518516
249	29.629629629629626	1.8518518518518516
250	28.703703703703702	0.9259259259259258
251	28.703703703703702	0.9259259259259258
252	26.851851851851855	1.8518518518518516
253	25.925925925925924	2.7777777777777777
254	26.851851851851855	2.7777777777777777
255	26.851851851851855	4.62962962962963
256	26.851851851851855	3.7037037037037033
257	24.074074074074073	2.7777777777777777
258	21.296296296296298	2.7777777777777777
259	20.37037037037037	3.7037037037037033
260	21.296296296296298	3.7037037037037033
261	23.14814814814815	2.7777777777777777
262	23.14814814814815	1.8518518518518516
263	21.296296296296298	2.7777777777777777
264	21.296296296296298	2.7777777777777777
265	20.37037037037037	2.7777777777777777
266	18.51851851851852	3.7037037037037033
267	18.51851851851852	4.62962962962963
268	20.37037037037037	3.7037037037037033
269	22.22222222222222	3.7037037037037033
270	22.22222222222222	2.7777777777777777
271	21.296296296296298	2.7777777777777777
272	21.296296296296298	0.9259259259259258
273	20.37037037037037	0.9259259259259258
274	20.37037037037037	1.8518518518518516
275	21.296296296296298	2.7777777777777777
276	21.296296296296298	3.7037037037037033
277	21.296296296296298	3.7037037037037033
278	19.444444444444446	3.7037037037037033
279	20.37037037037037	3.7037037037037033
280	19.444444444444446	3.7037037037037033
281	21.296296296296298	3.7037037037037033
282	21.296296296296298	2.7777777777777777
283	23.14814814814815	2.7777777777777777
284	21.296296296296298	1.8518518518518516
285	23.14814814814815	1.8518518518518516
286	21.296296296296298	2.7777777777777777
287	20.37037037037037	2.7777777777777777
288	19.444444444444446	1.8518518518518516
289	21.296296296296298	2.7777777777777777
290	20.37037037037037	2.7777777777777777
291	22.22222222222222	2.7777777777777777
292	19.444444444444446	2.7777777777777777
293	24.074074074074073	2.7777777777777777
294	24.074074074074073	3.7037037037037033
295	22.22222222222222	3.7037037037037033
296	22.22222222222222	3.7037037037037033
297	21.296296296296298	3.7037037037037033
298	21.296296296296298	4.62962962962963
299	21.296296296296298	4.62962962962963
300	22.22222222222222	2.7777777777777777
301	23.14814814814815	2.7777777777777777
302	24.074074074074073	2.7777777777777777
303	24.074074074074073	2.7777777777777777
304	23.14814814814815	1.8518518518518516
305	23.14814814814815	1.8518518518518516
306	25.0	0.9259259259259258
307	24.074074074074073	0.9259259259259258
308	27.77777777777778	0.9259259259259258
309	29.629629629629626	0.9259259259259258
310	25.0	0.0
311	23.14814814814815	0.9259259259259258
312	25.0	0.0
313	22.22222222222222	0.9259259259259258
314	22.22222222222222	0.0
315	22.22222222222222	0.9259259259259258
316	19.444444444444446	0.0
317	20.37037037037037	0.9259259259259258
318	22.22222222222222	0.9259259259259258
319	22.22222222222222	0.9259259259259258
320	24.074074074074073	0.9259259259259258
321	23.14814814814815	1.8518518518518516
322	22.22222222222222	3.7037037037037033
323	23.14814814814815	3.7037037037037033
324	22.22222222222222	3.7037037037037033
325	25.925925925925924	3.7037037037037033
326	26.851851851851855	2.7777777777777777
327	22.22222222222222	2.7777777777777777
328	21.296296296296298	2.7777777777777777
329	20.37037037037037	2.7777777777777777
330	21.296296296296298	2.7777777777777777
331	22.22222222222222	2.7777777777777777
332	20.37037037037037	2.7777777777777777
333	21.296296296296298	3.7037037037037033
334	24.074074074074073	3.7037037037037033
335	24.074074074074073	0.9259259259259258
336	21.296296296296298	0.0
337	21.296296296296298	0.0
338	21.296296296296298	1.8518518518518516
339	19.444444444444446	1.8518518518518516
340	18.51851851851852	2.7777777777777777
341	19.444444444444446	2.7777777777777777
342	20.37037037037037	3.7037037037037033
343	21.296296296296298	3.7037037037037033
344	22.22222222222222	2.7777777777777777
345	23.14814814814815	2.7777777777777777
346	25.0	0.9259259259259258
347	23.14814814814815	0.0
348	24.074074074074073	0.9259259259259258
349	24.074074074074073	0.9259259259259258
350	20.37037037037037	0.9259259259259258
351	20.37037037037037	0.9259259259259258
352	19.444444444444446	1.8518518518518516
353	21.296296296296298	1.8518518518518516
354	22.22222222222222	3.7037037037037033
355	22.22222222222222	3.7037037037037033
356	22.22222222222222	2.7777777777777777
357	23.14814814814815	2.7777777777777777
358	24.074074074074073	0.9259259259259258
359	24.074074074074073	0.9259259259259258
360	21.296296296296298	0.9259259259259258
361	22.22222222222222	0.9259259259259258
362	24.074074074074073	0.9259259259259258
363	25.925925925925924	0.9259259259259258
364	24.074074074074073	1.8518518518518516
365	26.851851851851855	2.7777777777777777
366	26.851851851851855	2.7777777777777777
367	23.14814814814815	3.7037037037037033
368	25.0	3.7037037037037033
369	24.074074074074073	3.7037037037037033
370	23.14814814814815	2.7777777777777777
371	23.14814814814815	2.7777777777777777
372	22.22222222222222	2.7777777777777777
373	22.22222222222222	1.8518518518518516
374	24.074074074074073	1.8518518518518516
375	25.925925925925924	4.62962962962963
376	23.14814814814815	5.555555555555555
377	22.22222222222222	3.7037037037037033
378	23.14814814814815	2.7777777777777777
379	23.14814814814815	3.7037037037037033
380	23.14814814814815	4.62962962962963
381	22.22222222222222	2.7777777777777777
382	23.14814814814815	2.7777777777777777
383	23.14814814814815	2.7777777777777777
384	22.22222222222222	0.9259259259259258
385	22.22222222222222	1.8518518518518516
386	25.0	2.7777777777777777
387	26.851851851851855	1.8518518518518516
388	27.77777777777778	1.8518518518518516
389	27.77777777777778	2.7777777777777777
390	25.925925925925924	3.7037037037037033
391	25.925925925925924	2.7777777777777777
392	22.22222222222222	1.8518518518518516
393	23.14814814814815	2.7777777777777777
394	23.14814814814815	1.8518518518518516
395	24.074074074074073	1.8518518518518516
396	25.0	0.9259259259259258
397	24.074074074074073	0.9259259259259258
398	25.925925925925924	1.8518518518518516
399	25.925925925925924	1.8518518518518516
400	25.0	1.8518518518518516
401	25.0	0.9259259259259258
402	24.074074074074073	2.7777777777777777
403	25.925925925925924	1.8518518518518516
404	25.0	1.8518518518518516
405	25.925925925925924	1.8518518518518516
406	24.074074074074073	1.8518518518518516
407	24.074074074074073	0.9259259259259258
408	25.0	0.9259259259259258
409	25.925925925925924	1.8518518518518516
410	26.851851851851855	1.8518518518518516
411	26.851851851851855	2.7777777777777777
412	25.925925925925924	4.62962962962963
413	25.0	4.62962962962963
414	24.074074074074073	4.62962962962963
415	23.14814814814815	3.7037037037037033
416	24.074074074074073	4.62962962962963
417	25.0	1.8518518518518516
418	20.37037037037037	0.9259259259259258
419	21.296296296296298	2.7777777777777777
420	20.37037037037037	2.7777777777777777
421	20.37037037037037	2.7777777777777777
422	23.14814814814815	2.7777777777777777
423	22.22222222222222	2.7777777777777777
424	21.296296296296298	2.7777777777777777
425	21.296296296296298	2.7777777777777777
426	23.14814814814815	3.7037037037037033
427	23.14814814814815	4.62962962962963
428	20.37037037037037	3.7037037037037033
429	21.296296296296298	2.7777777777777777
430	21.296296296296298	3.7037037037037033
431	22.22222222222222	3.7037037037037033
432	22.22222222222222	1.8518518518518516
433	22.22222222222222	2.7777777777777777
434	22.22222222222222	1.8518518518518516
435	23.14814814814815	1.8518518518518516
436	23.14814814814815	1.8518518518518516
437	23.14814814814815	1.8518518518518516
438	25.0	0.9259259259259258
439	24.074074074074073	0.9259259259259258
440	25.0	1.8518518518518516
441	25.0	2.7777777777777777
442	25.925925925925924	2.7777777777777777
443	25.0	2.7777777777777777
444	25.925925925925924	0.9259259259259258
445	25.0	1.8518518518518516
446	25.0	1.8518518518518516
447	26.851851851851855	2.7777777777777777
448	25.0	2.7777777777777777
449	24.074074074074073	1.8518518518518516
450	25.0	2.7777777777777777
451	27.77777777777778	1.8518518518518516
452	26.851851851851855	1.8518518518518516
453	25.925925925925924	1.8518518518518516
454	25.925925925925924	1.8518518518518516
455	25.0	2.7777777777777777
456	23.14814814814815	2.7777777777777777
457	25.0	1.8518518518518516
458	24.074074074074073	0.9259259259259258
459	23.14814814814815	0.9259259259259258
460	24.074074074074073	0.0
461	21.296296296296298	0.0
462	22.22222222222222	0.9259259259259258
463	21.296296296296298	1.8518518518518516
464	23.14814814814815	1.8518518518518516
465	25.925925925925924	1.8518518518518516
466	23.14814814814815	0.9259259259259258
467	24.074074074074073	1.8518518518518516
468	25.0	2.7777777777777777
469	20.37037037037037	0.9259259259259258
470	21.296296296296298	0.0
471	22.22222222222222	0.9259259259259258
472	19.444444444444446	0.9259259259259258
473	21.296296296296298	0.9259259259259258
474	23.14814814814815	0.9259259259259258
475	19.444444444444446	0.9259259259259258
476	18.51851851851852	0.9259259259259258
477	18.51851851851852	0.9259259259259258
478	18.51851851851852	1.8518518518518516
479	19.444444444444446	2.7777777777777777
480	18.51851851851852	4.62962962962963
481	21.296296296296298	3.7037037037037033
482	19.444444444444446	2.7777777777777777
483	18.51851851851852	3.7037037037037033
484	18.51851851851852	3.7037037037037033
485	18.51851851851852	0.9259259259259258
486	21.296296296296298	0.9259259259259258
487	22.22222222222222	0.0
488	23.14814814814815	0.0
489	24.074074074074073	0.0
490	24.074074074074073	0.9259259259259258
491	24.074074074074073	0.9259259259259258
492	23.14814814814815	0.0
493	25.0	0.0
494	21.296296296296298	0.9259259259259258
495	21.296296296296298	1.8518518518518516
496	19.444444444444446	1.8518518518518516
497	21.296296296296298	0.0
498	19.444444444444446	0.0
499	19.444444444444446	0.0
500	21.296296296296298	0.0
501	21.296296296296298	0.0
502	22.22222222222222	0.0
503	21.296296296296298	0.0
504	21.296296296296298	0.9259259259259258
505	21.296296296296298	0.9259259259259258
506	22.22222222222222	1.8518518518518516
507	20.37037037037037	1.8518518518518516
508	19.444444444444446	1.8518518518518516
509	17.59259259259259	1.8518518518518516
510	19.444444444444446	0.9259259259259258
511	19.444444444444446	0.0
512	19.444444444444446	0.0
513	18.51851851851852	0.9259259259259258
514	18.51851851851852	0.9259259259259258
515	18.51851851851852	0.9259259259259258
516	17.59259259259259	0.9259259259259258
517	17.59259259259259	1.8518518518518516
518	17.59259259259259	4.62962962962963
519	19.444444444444446	3.7037037037037033
520	21.296296296296298	2.7777777777777777
521	20.37037037037037	2.7777777777777777
522	23.14814814814815	3.7037037037037033
523	23.14814814814815	2.7777777777777777
524	24.074074074074073	4.62962962962963
525	25.0	3.7037037037037033
526	23.14814814814815	1.8518518518518516
527	23.14814814814815	1.8518518518518516
528	23.14814814814815	2.7777777777777777
529	23.14814814814815	4.62962962962963
530	25.0	5.555555555555555
531	25.925925925925924	5.555555555555555
532	25.0	4.62962962962963
533	27.77777777777778	3.7037037037037033
534	27.77777777777778	3.7037037037037033
535	24.074074074074073	3.7037037037037033
536	25.925925925925924	2.7777777777777777
537	25.925925925925924	3.7037037037037033
538	25.925925925925924	5.555555555555555
539	24.074074074074073	5.555555555555555
540	25.0	3.7037037037037033
541	23.14814814814815	3.7037037037037033
542	22.22222222222222	4.62962962962963
543	19.444444444444446	2.7777777777777777
544	18.51851851851852	2.7777777777777777
545	20.37037037037037	1.8518518518518516
546	18.51851851851852	0.9259259259259258
547	22.22222222222222	0.9259259259259258
548	23.14814814814815	1.8518518518518516
549	21.296296296296298	2.7777777777777777
550	22.22222222222222	3.7037037037037033
551	23.14814814814815	3.7037037037037033
552	25.0	2.7777777777777777
553	25.0	2.7777777777777777
554	24.074074074074073	1.8518518518518516
555	24.074074074074073	2.7777777777777777
556	22.22222222222222	3.7037037037037033
557	22.22222222222222	4.62962962962963
558	22.22222222222222	3.7037037037037033
559	23.14814814814815	1.8518518518518516
560	23.14814814814815	0.9259259259259258
561	24.074074074074073	0.9259259259259258
562	25.0	0.9259259259259258
563	25.0	1.8518518518518516
564	25.925925925925924	2.7777777777777777
565	25.925925925925924	1.8518518518518516
566	25.0	0.9259259259259258
567	22.22222222222222	0.0
568	24.074074074074073	0.0
569	25.925925925925924	0.0
570	25.925925925925924	0.9259259259259258
571	26.851851851851855	0.9259259259259258
572	25.0	0.9259259259259258
573	25.925925925925924	0.9259259259259258
574	25.0	0.9259259259259258
575	25.0	2.7777777777777777
576	24.074074074074073	3.7037037037037033
577	21.296296296296298	3.7037037037037033
578	21.296296296296298	4.62962962962963
579	27.77777777777778	6.481481481481481
580	24.074074074074073	5.555555555555555
581	23.14814814814815	5.555555555555555
582	27.77777777777778	4.62962962962963
583	26.851851851851855	4.62962962962963
584	24.074074074074073	4.62962962962963
585	22.22222222222222	3.7037037037037033
586	22.22222222222222	4.62962962962963
587	18.51851851851852	3.7037037037037033
588	17.59259259259259	3.7037037037037033
589	15.74074074074074	3.7037037037037033
590	16.666666666666664	3.7037037037037033
591	16.666666666666664	4.62962962962963
592	14.814814814814813	6.481481481481481
593	18.51851851851852	5.555555555555555
594	16.666666666666664	4.62962962962963
595	18.51851851851852	4.62962962962963
596	15.74074074074074	5.555555555555555
597	16.666666666666664	6.481481481481481
598	19.444444444444446	5.555555555555555
599	21.296296296296298	3.7037037037037033
600	21.296296296296298	1.8518518518518516
601	21.296296296296298	1.8518518518518516
602	21.296296296296298	0.9259259259259258
603	21.296296296296298	1.8518518518518516
604	22.22222222222222	1.8518518518518516
605	24.074074074074073	0.9259259259259258
606	25.0	0.9259259259259258
607	23.14814814814815	0.9259259259259258
608	22.22222222222222	1.8518518518518516
609	23.14814814814815	1.8518518518518516
610	23.14814814814815	0.9259259259259258
611	24.074074074074073	1.8518518518518516
612	24.074074074074073	2.7777777777777777
613	21.296296296296298	3.7037037037037033
614	19.444444444444446	2.7777777777777777
615	21.296296296296298	2.7777777777777777
616	20.37037037037037	3.7037037037037033
617	17.59259259259259	2.7777777777777777
618	18.51851851851852	1.8518518518518516
619	17.59259259259259	1.8518518518518516
620	17.59259259259259	1.8518518518518516
621	17.59259259259259	1.8518518518518516
622	19.444444444444446	1.8518518518518516
623	19.444444444444446	1.8518518518518516
624	20.37037037037037	2.7777777777777777
625	21.296296296296298	1.8518518518518516
626	19.444444444444446	1.8518518518518516
627	18.51851851851852	1.8518518518518516
628	19.444444444444446	2.7777777777777777
629	18.51851851851852	2.7777777777777777
630	19.444444444444446	2.7777777777777777
631	19.444444444444446	2.7777777777777777
632	18.51851851851852	1.8518518518518516
633	20.37037037037037	1.8518518518518516
634	18.51851851851852	0.9259259259259258
635	18.51851851851852	0.9259259259259258
636	21.296296296296298	0.9259259259259258
637	23.14814814814815	0.9259259259259258
638	24.074074074074073	0.9259259259259258
639	20.37037037037037	2.7777777777777777
640	21.296296296296298	2.7777777777777777
641	20.37037037037037	3.7037037037037033
642	21.296296296296298	3.7037037037037033
643	22.22222222222222	2.7777777777777777
644	21.296296296296298	2.7777777777777777
645	23.14814814814815	2.7777777777777777
646	24.074074074074073	3.7037037037037033
647	24.074074074074073	3.7037037037037033
648	21.296296296296298	3.7037037037037033
649	20.37037037037037	3.7037037037037033
650	20.37037037037037	3.7037037037037033
651	21.296296296296298	3.7037037037037033
652	21.296296296296298	3.7037037037037033
653	23.14814814814815	4.62962962962963
654	22.22222222222222	3.7037037037037033
655	23.14814814814815	4.62962962962963
656	23.14814814814815	5.555555555555555
657	25.0	5.555555555555555
658	24.074074074074073	4.62962962962963
659	25.0	4.62962962962963
660	24.074074074074073	4.62962962962963
661	24.074074074074073	4.62962962962963
662	21.296296296296298	4.62962962962963
663	19.444444444444446	2.7777777777777777
664	19.444444444444446	2.7777777777777777
665	19.444444444444446	1.8518518518518516
666	20.37037037037037	0.9259259259259258
667	21.296296296296298	1.8518518518518516
668	21.296296296296298	2.7777777777777777
669	23.14814814814815	1.8518518518518516
670	22.22222222222222	1.8518518518518516
671	22.22222222222222	2.7777777777777777
672	22.22222222222222	1.8518518518518516
673	20.37037037037037	2.7777777777777777
674	20.37037037037037	2.7777777777777777
675	19.444444444444446	2.7777777777777777
676	19.444444444444446	1.8518518518518516
677	21.296296296296298	0.9259259259259258
678	22.22222222222222	0.0
679	19.444444444444446	1.8518518518518516
680	17.59259259259259	1.8518518518518516
681	18.51851851851852	2.7777777777777777
682	18.51851851851852	1.8518518518518516
683	19.444444444444446	1.8518518518518516
684	19.444444444444446	0.9259259259259258
685	21.296296296296298	1.8518518518518516
686	24.074074074074073	2.7777777777777777
687	22.22222222222222	1.8518518518518516
688	24.074074074074073	2.7777777777777777
689	23.14814814814815	2.7777777777777777
690	23.14814814814815	2.7777777777777777
691	23.14814814814815	3.7037037037037033
692	23.14814814814815	3.7037037037037033
693	25.0	2.7777777777777777
694	25.0	2.7777777777777777
695	25.0	2.7777777777777777
696	24.074074074074073	0.9259259259259258
697	24.074074074074073	0.9259259259259258
698	24.074074074074073	0.0
699	25.0	0.0
700	23.14814814814815	0.9259259259259258
701	21.296296296296298	1.8518518518518516
702	21.296296296296298	1.8518518518518516
703	22.22222222222222	0.9259259259259258
704	23.14814814814815	1.8518518518518516
705	23.14814814814815	2.7777777777777777
706	22.22222222222222	2.7777777777777777
707	21.296296296296298	2.7777777777777777
708	23.14814814814815	0.9259259259259258
709	25.0	1.8518518518518516
710	24.074074074074073	1.8518518518518516
711	21.296296296296298	1.8518518518518516
712	25.0	1.8518518518518516
713	25.925925925925924	3.7037037037037033
714	25.925925925925924	4.62962962962963
715	24.074074074074073	4.62962962962963
716	25.925925925925924	3.7037037037037033
717	24.074074074074073	0.9259259259259258
718	21.296296296296298	1.8518518518518516
719	24.074074074074073	1.8518518518518516
720	21.296296296296298	5.555555555555555
721	23.14814814814815	5.555555555555555
722	25.0	4.62962962962963
723	25.0	2.7777777777777777
724	24.074074074074073	2.7777777777777777
725	24.074074074074073	4.62962962962963
726	24.074074074074073	3.7037037037037033
727	23.14814814814815	3.7037037037037033
728	25.925925925925924	5.555555555555555
729	23.14814814814815	5.555555555555555
730	24.074074074074073	3.7037037037037033
731	25.0	2.7777777777777777
732	24.074074074074073	2.7777777777777777
733	26.851851851851855	1.8518518518518516
734	26.851851851851855	3.7037037037037033
735	26.851851851851855	3.7037037037037033
736	25.0	2.7777777777777777
737	24.074074074074073	1.8518518518518516
738	22.22222222222222	2.7777777777777777
739	26.851851851851855	2.7777777777777777
740	26.851851851851855	2.7777777777777777
741	27.77777777777778	2.7777777777777777
742	25.925925925925924	2.7777777777777777
743	28.703703703703702	2.7777777777777777
744	28.703703703703702	3.7037037037037033
745	24.074074074074073	3.7037037037037033
746	24.074074074074073	2.7777777777777777
747	22.22222222222222	3.7037037037037033
748	22.22222222222222	2.7777777777777777
749	22.22222222222222	2.7777777777777777
750	23.14814814814815	3.7037037037037033
751	22.22222222222222	2.7777777777777777
752	22.22222222222222	1.8518518518518516
753	18.51851851851852	1.8518518518518516
754	20.37037037037037	1.8518518518518516
755	20.37037037037037	1.8518518518518516
756	18.51851851851852	1.8518518518518516
757	20.37037037037037	1.8518518518518516
758	20.37037037037037	1.8518518518518516
759	23.14814814814815	1.8518518518518516
760	24.074074074074073	1.8518518518518516
761	24.074074074074073	1.8518518518518516
762	24.074074074074073	0.9259259259259258
763	25.925925925925924	0.9259259259259258
764	26.851851851851855	0.9259259259259258
765	25.925925925925924	0.9259259259259258
766	28.703703703703702	1.8518518518518516
767	29.629629629629626	1.8518518518518516
768	26.851851851851855	2.7777777777777777
769	27.77777777777778	2.7777777777777777
770	27.77777777777778	3.7037037037037033
771	27.77777777777778	3.7037037037037033
772	26.851851851851855	3.7037037037037033
773	25.0	3.7037037037037033
774	22.22222222222222	4.62962962962963
775	24.074074074074073	4.62962962962963
776	23.14814814814815	3.7037037037037033
777	23.14814814814815	3.7037037037037033
778	22.22222222222222	2.7777777777777777
779	21.296296296296298	2.7777777777777777
780	25.925925925925924	2.7777777777777777
781	25.0	0.9259259259259258
782	25.925925925925924	1.8518518518518516
783	24.074074074074073	1.8518518518518516
784	24.074074074074073	2.7777777777777777
785	24.074074074074073	4.62962962962963
786	25.925925925925924	4.62962962962963
787	24.074074074074073	5.555555555555555
788	25.0	4.62962962962963
789	24.074074074074073	4.62962962962963
790	26.851851851851855	3.7037037037037033
791	25.0	2.7777777777777777
792	25.925925925925924	1.8518518518518516
793	24.074074074074073	1.8518518518518516
794	21.296296296296298	1.8518518518518516
795	22.22222222222222	0.9259259259259258
796	21.296296296296298	0.9259259259259258
797	23.14814814814815	0.9259259259259258
798	22.22222222222222	1.8518518518518516
799	22.22222222222222	1.8518518518518516
800	20.37037037037037	0.9259259259259258
801	22.22222222222222	0.9259259259259258
802	23.14814814814815	1.8518518518518516
803	22.22222222222222	1.8518518518518516
804	23.14814814814815	1.8518518518518516
805	20.37037037037037	3.7037037037037033
806	23.14814814814815	3.7037037037037033
807	22.22222222222222	2.7777777777777777
808	23.14814814814815	1.8518518518518516
809	23.14814814814815	3.7037037037037033
810	24.074074074074073	2.7777777777777777
811	26.851851851851855	1.8518518518518516
812	24.074074074074073	1.8518518518518516
813	23.14814814814815	1.8518518518518516
814	22.22222222222222	0.0
815	20.37037037037037	0.0
816	22.22222222222222	0.0
817	21.296296296296298	0.0
818	20.37037037037037	0.0
819	22.22222222222222	0.9259259259259258
820	20.37037037037037	0.9259259259259258
821	21.296296296296298	0.9259259259259258
822	23.14814814814815	0.9259259259259258
823	22.22222222222222	0.9259259259259258
824	21.296296296296298	0.9259259259259258
825	21.296296296296298	0.9259259259259258
826	24.074074074074073	1.8518518518518516
827	25.0	1.8518518518518516
828	21.296296296296298	1.8518518518518516
829	20.37037037037037	0.9259259259259258
830	22.22222222222222	0.9259259259259258
831	24.074074074074073	1.8518518518518516
832	25.925925925925924	1.8518518518518516
833	26.851851851851855	0.0
834	24.074074074074073	0.0
835	24.074074074074073	0.0
836	25.0	0.0
837	25.925925925925924	1.8518518518518516
838	24.074074074074073	2.7777777777777777
839	25.0	1.8518518518518516
840	23.14814814814815	2.7777777777777777
841	24.074074074074073	2.7777777777777777
842	24.074074074074073	1.8518518518518516
843	23.14814814814815	1.8518518518518516
844	22.22222222222222	3.7037037037037033
845	21.296296296296298	5.555555555555555
846	20.37037037037037	5.555555555555555
847	21.296296296296298	3.7037037037037033
848	22.22222222222222	4.62962962962963
849	21.296296296296298	3.7037037037037033
850	23.14814814814815	2.7777777777777777
851	23.14814814814815	2.7777777777777777
852	25.0	2.7777777777777777
853	25.0	0.9259259259259258
854	25.0	0.9259259259259258
855	25.0	0.9259259259259258
856	24.074074074074073	0.9259259259259258
857	24.074074074074073	0.9259259259259258
858	25.925925925925924	0.9259259259259258
859	24.074074074074073	1.8518518518518516
860	24.074074074074073	1.8518518518518516
861	24.074074074074073	2.7777777777777777
862	22.22222222222222	2.7777777777777777
863	18.51851851851852	2.7777777777777777
864	19.444444444444446	2.7777777777777777
865	19.444444444444446	2.7777777777777777
866	19.444444444444446	3.7037037037037033
867	19.444444444444446	3.7037037037037033
868	18.51851851851852	2.7777777777777777
869	22.22222222222222	3.7037037037037033
870	23.14814814814815	2.7777777777777777
871	22.22222222222222	5.555555555555555
872	24.074074074074073	5.555555555555555
873	23.14814814814815	5.555555555555555
874	22.22222222222222	4.62962962962963
875	23.14814814814815	2.7777777777777777
876	23.14814814814815	4.62962962962963
877	23.14814814814815	3.7037037037037033
878	23.14814814814815	4.62962962962963
879	25.0	3.7037037037037033
880	25.925925925925924	4.62962962962963
881	23.14814814814815	3.7037037037037033
882	23.14814814814815	1.8518518518518516
883	22.22222222222222	0.9259259259259258
884	22.22222222222222	0.9259259259259258
885	23.14814814814815	1.8518518518518516
886	23.14814814814815	3.7037037037037033
887	25.925925925925924	3.7037037037037033
888	27.77777777777778	2.7777777777777777
889	25.0	3.7037037037037033
890	24.074074074074073	4.62962962962963
891	25.0	2.7777777777777777
892	23.14814814814815	1.8518518518518516
893	23.14814814814815	3.7037037037037033
894	24.074074074074073	3.7037037037037033
895	26.851851851851855	2.7777777777777777
896	24.074074074074073	2.7777777777777777
897	25.0	2.7777777777777777
898	25.925925925925924	2.7777777777777777
899	25.0	1.8518518518518516
900	24.074074074074073	1.8518518518518516
901	25.925925925925924	2.7777777777777777
902	28.703703703703702	2.7777777777777777
903	29.629629629629626	2.7777777777777777
904	28.703703703703702	2.7777777777777777
905	25.925925925925924	3.7037037037037033
906	23.14814814814815	2.7777777777777777
907	25.925925925925924	1.8518518518518516
908	25.0	1.8518518518518516
909	25.0	1.8518518518518516
910	27.77777777777778	0.9259259259259258
911	28.703703703703702	0.9259259259259258
912	26.851851851851855	0.9259259259259258
913	26.851851851851855	0.9259259259259258
914	25.925925925925924	1.8518518518518516
915	25.0	1.8518518518518516
916	28.703703703703702	3.7037037037037033
917	26.851851851851855	2.7777777777777777
918	25.0	2.7777777777777777
919	25.0	2.7777777777777777
920	25.0	1.8518518518518516
921	25.0	1.8518518518518516
922	25.0	0.9259259259259258
923	25.0	0.9259259259259258
924	26.851851851851855	0.9259259259259258
925	27.77777777777778	0.9259259259259258
926	27.77777777777778	0.9259259259259258
927	26.851851851851855	0.0
928	28.703703703703702	0.9259259259259258
929	25.925925925925924	1.8518518518518516
930	26.851851851851855	1.8518518518518516
931	26.851851851851855	0.9259259259259258
932	25.0	0.0
933	25.0	0.0
934	25.0	0.0
935	25.925925925925924	0.0
936	24.074074074074073	0.9259259259259258
937	25.0	1.8518518518518516
938	25.0	3.7037037037037033
939	26.851851851851855	3.7037037037037033
940	26.851851851851855	3.7037037037037033
941	25.0	3.7037037037037033
942	26.851851851851855	3.7037037037037033
943	30.555555555555557	2.7777777777777777
944	31.48148148148148	2.7777777777777777
945	27.77777777777778	0.9259259259259258
946	29.629629629629626	0.9259259259259258
947	25.925925925925924	1.8518518518518516
948	25.0	1.8518518518518516
949	24.074074074074073	0.9259259259259258
950	25.0	0.9259259259259258
951	24.074074074074073	0.9259259259259258
952	25.0	0.9259259259259258
953	25.0	0.9259259259259258
954	25.0	0.0
955	25.925925925925924	0.0
956	27.77777777777778	0.0
957	28.703703703703702	0.9259259259259258
958	25.925925925925924	0.9259259259259258
959	24.074074074074073	0.9259259259259258
960	24.074074074074073	1.8518518518518516
961	25.0	2.7777777777777777
962	22.22222222222222	3.7037037037037033
963	21.296296296296298	2.7777777777777777
964	24.074074074074073	1.8518518518518516
965	25.925925925925924	1.8518518518518516
966	25.925925925925924	1.8518518518518516
967	26.851851851851855	0.9259259259259258
968	24.074074074074073	1.8518518518518516
969	25.925925925925924	1.8518518518518516
970	25.925925925925924	0.9259259259259258
971	23.14814814814815	0.9259259259259258
972	22.22222222222222	0.9259259259259258
973	23.14814814814815	1.8518518518518516
974	22.22222222222222	2.7777777777777777
975	25.925925925925924	3.7037037037037033
976	23.14814814814815	5.555555555555555
977	22.22222222222222	2.7777777777777777
978	21.296296296296298	1.8518518518518516
979	18.51851851851852	1.8518518518518516
980	19.444444444444446	1.8518518518518516
981	22.22222222222222	1.8518518518518516
982	21.296296296296298	1.8518518518518516
983	23.14814814814815	0.9259259259259258
984	21.296296296296298	1.8518518518518516
985	19.444444444444446	0.9259259259259258
986	21.296296296296298	1.8518518518518516
987	23.14814814814815	2.7777777777777777
988	24.074074074074073	2.7777777777777777
989	25.0	1.8518518518518516
990	25.0	0.9259259259259258
991	22.22222222222222	0.9259259259259258
992	23.14814814814815	1.8518518518518516
993	22.22222222222222	1.8518518518518516
994	21.296296296296298	1.8518518518518516
995	24.074074074074073	1.8518518518518516
996	26.851851851851855	1.8518518518518516
997	28.703703703703702	0.0
998	26.851851851851855	0.0
999	25.925925925925924	1.8518518518518516
1000	25.925925925925924	2.7777777777777777
1001	25.925925925925924	1.8518518518518516
1002	24.074074074074073	0.9259259259259258
1003	24.074074074074073	1.8518518518518516
1004	24.074074074074073	1.8518518518518516
1005	24.074074074074073	1.8518518518518516
1006	25.925925925925924	1.8518518518518516
1007	28.703703703703702	3.7037037037037033
1008	25.925925925925924	3.7037037037037033
1009	25.925925925925924	3.7037037037037033
1010	24.074074074074073	2.7777777777777777
1011	21.296296296296298	1.8518518518518516
1012	25.0	2.7777777777777777
1013	25.0	1.8518518518518516
1014	25.925925925925924	3.7037037037037033
1015	25.0	1.8518518518518516
1016	22.22222222222222	0.9259259259259258
1017	21.296296296296298	1.8518518518518516
1018	25.0	0.9259259259259258
1019	24.074074074074073	0.9259259259259258
1020	25.925925925925924	0.9259259259259258
1021	25.0	1.8518518518518516
1022	25.925925925925924	1.8518518518518516
1023	24.074074074074073	2.7777777777777777
1024	24.074074074074073	1.8518518518518516
1025	24.074074074074073	1.8518518518518516
1026	28.703703703703702	1.8518518518518516
1027	28.703703703703702	0.9259259259259258
1028	29.629629629629626	0.9259259259259258
1029	28.703703703703702	0.9259259259259258
1030	26.851851851851855	0.9259259259259258
1031	26.851851851851855	0.9259259259259258
1032	27.77777777777778	0.9259259259259258
1033	26.851851851851855	0.9259259259259258
1034	25.925925925925924	1.8518518518518516
1035	25.925925925925924	1.8518518518518516
1036	30.555555555555557	0.9259259259259258
1037	27.77777777777778	0.9259259259259258
1038	25.0	0.9259259259259258
1039	28.703703703703702	0.9259259259259258
1040	27.77777777777778	0.9259259259259258
1041	28.703703703703702	0.9259259259259258
1042	25.925925925925924	1.8518518518518516
1043	24.074074074074073	2.7777777777777777
1044	23.14814814814815	3.7037037037037033
1045	24.074074074074073	2.7777777777777777
1046	25.0	1.8518518518518516
1047	24.074074074074073	0.9259259259259258
1048	24.074074074074073	1.8518518518518516
1049	25.0	0.9259259259259258
1050	25.925925925925924	2.7777777777777777
1051	25.0	3.7037037037037033
1052	24.074074074074073	3.7037037037037033
1053	26.851851851851855	2.7777777777777777
1054	27.77777777777778	2.7777777777777777
1055	26.851851851851855	2.7777777777777777
1056	24.074074074074073	3.7037037037037033
1057	23.14814814814815	2.7777777777777777
1058	25.925925925925924	2.7777777777777777
1059	25.0	2.7777777777777777
1060	24.074074074074073	1.8518518518518516
1061	24.074074074074073	2.7777777777777777
1062	25.0	2.7777777777777777
1063	24.074074074074073	1.8518518518518516
1064	24.074074074074073	1.8518518518518516
1065	24.074074074074073	1.8518518518518516
1066	22.22222222222222	1.8518518518518516
1067	22.22222222222222	0.9259259259259258
1068	23.14814814814815	0.9259259259259258
1069	22.22222222222222	0.9259259259259258
1070	22.22222222222222	0.9259259259259258
1071	22.22222222222222	0.9259259259259258
1072	20.37037037037037	0.9259259259259258
1073	22.22222222222222	2.7777777777777777
1074	23.14814814814815	1.8518518518518516
1075	22.22222222222222	1.8518518518518516
1076	22.22222222222222	1.8518518518518516
1077	22.22222222222222	1.8518518518518516
1078	23.14814814814815	1.8518518518518516
1079	24.074074074074073	0.0
1080	25.0	0.9259259259259258
1081	23.14814814814815	0.9259259259259258
1082	23.14814814814815	2.7777777777777777
1083	20.37037037037037	1.8518518518518516
1084	19.444444444444446	1.8518518518518516
1085	18.51851851851852	0.9259259259259258
1086	18.51851851851852	0.9259259259259258
1087	18.51851851851852	0.9259259259259258
1088	19.444444444444446	1.8518518518518516
1089	20.37037037037037	1.8518518518518516
1090	22.22222222222222	0.9259259259259258
1091	24.074074074074073	0.9259259259259258
1092	22.22222222222222	0.9259259259259258
1093	23.14814814814815	0.9259259259259258
1094	24.074074074074073	0.9259259259259258
1095	24.074074074074073	1.8518518518518516
1096	25.0	0.9259259259259258
1097	25.0	0.9259259259259258
1098	23.14814814814815	0.9259259259259258
1099	26.851851851851855	1.8518518518518516
1100	26.851851851851855	1.8518518518518516
1101	27.77777777777778	1.8518518518518516
1102	25.0	1.8518518518518516
1103	24.074074074074073	1.8518518518518516
1104	21.296296296296298	1.8518518518518516
1105	22.22222222222222	4.62962962962963
1106	23.14814814814815	4.62962962962963
1107	20.37037037037037	1.8518518518518516
1108	21.296296296296298	2.7777777777777777
1109	21.296296296296298	2.7777777777777777
1110	25.0	2.7777777777777777
1111	25.925925925925924	1.8518518518518516
1112	25.925925925925924	0.9259259259259258
1113	27.77777777777778	0.9259259259259258
1114	27.77777777777778	0.9259259259259258
1115	29.629629629629626	1.8518518518518516
1116	28.703703703703702	1.8518518518518516
1117	26.851851851851855	1.8518518518518516
1118	25.925925925925924	2.7777777777777777
1119	27.77777777777778	3.7037037037037033
1120	25.925925925925924	3.7037037037037033
1121	25.0	2.7777777777777777
1122	25.0	2.7777777777777777
1123	23.14814814814815	3.7037037037037033
1124	20.37037037037037	2.7777777777777777
1125	21.296296296296298	2.7777777777777777
1126	22.22222222222222	1.8518518518518516
1127	23.14814814814815	2.7777777777777777
1128	23.14814814814815	3.7037037037037033
1129	24.074074074074073	3.7037037037037033
1130	24.074074074074073	3.7037037037037033
1131	25.0	3.7037037037037033
1132	23.14814814814815	3.7037037037037033
1133	20.37037037037037	4.62962962962963
1134	23.14814814814815	3.7037037037037033
1135	21.296296296296298	3.7037037037037033
1136	23.14814814814815	3.7037037037037033
1137	21.296296296296298	3.7037037037037033
1138	21.296296296296298	1.8518518518518516
1139	23.14814814814815	1.8518518518518516
1140	23.14814814814815	1.8518518518518516
1141	20.37037037037037	1.8518518518518516
1142	24.074074074074073	1.8518518518518516
1143	25.0	1.8518518518518516
1144	23.14814814814815	1.8518518518518516
1145	24.074074074074073	1.8518518518518516
1146	23.14814814814815	1.8518518518518516
1147	23.14814814814815	1.8518518518518516
1148	24.074074074074073	0.9259259259259258
1149	24.074074074074073	2.7777777777777777
1150	23.14814814814815	3.7037037037037033
1151	23.14814814814815	4.62962962962963
1152	21.296296296296298	5.555555555555555
1153	20.37037037037037	5.555555555555555
1154	22.22222222222222	3.7037037037037033
1155	23.14814814814815	4.62962962962963
1156	23.14814814814815	4.62962962962963
1157	23.14814814814815	4.62962962962963
1158	22.22222222222222	4.62962962962963
1159	23.14814814814815	4.62962962962963
1160	23.14814814814815	5.555555555555555
1161	23.14814814814815	4.62962962962963
1162	23.14814814814815	4.62962962962963
1163	23.14814814814815	3.7037037037037033
1164	23.14814814814815	3.7037037037037033
1165	21.296296296296298	1.8518518518518516
1166	22.22222222222222	1.8518518518518516
1167	23.14814814814815	1.8518518518518516
1168	24.074074074074073	1.8518518518518516
1169	24.074074074074073	1.8518518518518516
1170	25.925925925925924	2.7777777777777777
1171	25.0	2.7777777777777777
1172	26.851851851851855	2.7777777777777777
1173	23.14814814814815	2.7777777777777777
1174	25.0	2.7777777777777777
1175	25.0	3.7037037037037033
1176	25.0	2.7777777777777777
1177	22.22222222222222	1.8518518518518516
1178	21.296296296296298	0.0
1179	19.444444444444446	0.0
1180	21.296296296296298	0.0
1181	21.296296296296298	2.7777777777777777
1182	22.22222222222222	2.7777777777777777
1183	24.074074074074073	0.0
1184	20.37037037037037	0.0
1185	22.22222222222222	0.9259259259259258
1186	22.22222222222222	1.8518518518518516
1187	21.296296296296298	1.8518518518518516
1188	22.22222222222222	1.8518518518518516
1189	24.074074074074073	2.7777777777777777
1190	25.0	1.8518518518518516
1191	21.296296296296298	1.8518518518518516
1192	22.22222222222222	1.8518518518518516
1193	22.22222222222222	1.8518518518518516
1194	20.37037037037037	0.9259259259259258
1195	22.22222222222222	1.8518518518518516
1196	22.22222222222222	0.9259259259259258
1197	21.296296296296298	2.7777777777777777
1198	21.296296296296298	3.7037037037037033
1199	22.22222222222222	4.62962962962963
1200	23.14814814814815	2.7777777777777777
1201	21.296296296296298	3.7037037037037033
1202	23.14814814814815	3.7037037037037033
1203	24.074074074074073	2.7777777777777777
1204	24.074074074074073	0.9259259259259258
1205	25.925925925925924	0.0
1206	25.0	0.0
1207	24.074074074074073	0.0
1208	22.22222222222222	0.0
1209	22.22222222222222	0.9259259259259258
1210	23.14814814814815	1.8518518518518516
1211	24.074074074074073	1.8518518518518516
1212	25.925925925925924	0.0
1213	25.0	0.0
1214	26.851851851851855	0.9259259259259258
1215	24.074074074074073	0.9259259259259258
1216	25.925925925925924	0.0
1217	25.925925925925924	0.9259259259259258
1218	25.925925925925924	1.8518518518518516
1219	25.0	2.7777777777777777
1220	25.0	2.7777777777777777
1221	22.22222222222222	2.7777777777777777
1222	22.22222222222222	3.7037037037037033
1223	23.14814814814815	2.7777777777777777
1224	24.074074074074073	1.8518518518518516
1225	24.074074074074073	0.9259259259259258
1226	22.22222222222222	0.9259259259259258
1227	24.074074074074073	0.9259259259259258
1228	23.14814814814815	1.8518518518518516
1229	22.22222222222222	0.9259259259259258
1230	22.22222222222222	0.9259259259259258
1231	23.14814814814815	0.9259259259259258
1232	25.0	0.9259259259259258
1233	25.0	0.9259259259259258
1234	26.851851851851855	0.0
1235	25.925925925925924	1.8518518518518516
1236	23.14814814814815	1.8518518518518516
1237	22.22222222222222	1.8518518518518516
1238	21.296296296296298	2.7777777777777777
1239	21.296296296296298	2.7777777777777777
1240	21.296296296296298	2.7777777777777777
1241	21.296296296296298	2.7777777777777777
1242	19.444444444444446	0.9259259259259258
1243	18.51851851851852	0.9259259259259258
1244	19.444444444444446	1.8518518518518516
1245	19.444444444444446	1.8518518518518516
1246	17.59259259259259	0.9259259259259258
1247	18.51851851851852	0.9259259259259258
1248	21.296296296296298	0.9259259259259258
1249	23.14814814814815	0.9259259259259258
1250	22.22222222222222	0.0
1251	22.22222222222222	0.9259259259259258
1252	22.22222222222222	0.0
1253	22.22222222222222	0.0
1254	22.22222222222222	0.9259259259259258
1255	24.074074074074073	1.8518518518518516
1256	25.925925925925924	2.7777777777777777
1257	25.0	2.7777777777777777
1258	22.22222222222222	1.8518518518518516
1259	21.296296296296298	1.8518518518518516
1260	21.296296296296298	0.9259259259259258
1261	21.296296296296298	1.8518518518518516
1262	22.22222222222222	1.8518518518518516
1263	18.51851851851852	1.8518518518518516
1264	17.59259259259259	0.9259259259259258
1265	21.296296296296298	0.0
1266	21.296296296296298	0.0
1267	18.51851851851852	0.0
1268	20.37037037037037	0.0
1269	24.074074074074073	0.9259259259259258
1270	21.296296296296298	0.0
1271	19.444444444444446	0.9259259259259258
1272	21.296296296296298	0.9259259259259258
1273	21.296296296296298	0.9259259259259258
1274	23.14814814814815	0.9259259259259258
1275	25.0	0.9259259259259258
1276	24.074074074074073	0.9259259259259258
1277	25.0	0.9259259259259258
1278	25.925925925925924	0.9259259259259258
1279	25.0	0.9259259259259258
1280	23.14814814814815	0.9259259259259258
1281	21.296296296296298	0.9259259259259258
1282	23.14814814814815	1.8518518518518516
1283	24.074074074074073	3.7037037037037033
1284	25.0	3.7037037037037033
1285	24.074074074074073	3.7037037037037033
1286	24.074074074074073	3.7037037037037033
1287	23.14814814814815	3.7037037037037033
1288	24.074074074074073	2.7777777777777777
1289	25.0	3.7037037037037033
1290	23.14814814814815	3.7037037037037033
1291	22.22222222222222	2.7777777777777777
1292	23.14814814814815	2.7777777777777777
1293	22.22222222222222	2.7777777777777777
1294	21.296296296296298	1.8518518518518516
1295	22.22222222222222	3.7037037037037033
1296	22.22222222222222	2.7777777777777777
1297	20.37037037037037	2.7777777777777777
1298	21.296296296296298	2.7777777777777777
1299	23.14814814814815	2.7777777777777777
1300	23.14814814814815	1.8518518518518516
1301	22.22222222222222	1.8518518518518516
1302	23.14814814814815	2.7777777777777777
1303	24.074074074074073	3.7037037037037033
1304	22.22222222222222	2.7777777777777777
1305	23.14814814814815	1.8518518518518516
1306	23.14814814814815	1.8518518518518516
1307	23.14814814814815	1.8518518518518516
1308	24.074074074074073	1.8518518518518516
1309	25.925925925925924	1.8518518518518516
1310	25.0	1.8518518518518516
1311	25.0	1.8518518518518516
1312	22.22222222222222	2.7777777777777777
1313	22.22222222222222	2.7777777777777777
1314	22.22222222222222	3.7037037037037033
1315	22.22222222222222	3.7037037037037033
1316	24.074074074074073	2.7777777777777777
1317	23.14814814814815	1.8518518518518516
1318	25.925925925925924	1.8518518518518516
1319	24.074074074074073	1.8518518518518516
1320	23.14814814814815	0.9259259259259258
1321	22.22222222222222	1.8518518518518516
1322	22.22222222222222	2.7777777777777777
1323	21.296296296296298	1.8518518518518516
1324	21.296296296296298	2.7777777777777777
1325	19.444444444444446	2.7777777777777777
1326	21.296296296296298	2.7777777777777777
1327	20.37037037037037	1.8518518518518516
1328	20.37037037037037	1.8518518518518516
1329	23.14814814814815	1.8518518518518516
1330	21.296296296296298	2.7777777777777777
1331	20.37037037037037	0.9259259259259258
1332	19.444444444444446	1.8518518518518516
1333	19.444444444444446	0.9259259259259258
1334	24.074074074074073	0.9259259259259258
1335	24.074074074074073	1.8518518518518516
1336	22.22222222222222	1.8518518518518516
1337	23.14814814814815	1.8518518518518516
1338	24.074074074074073	0.9259259259259258
1339	27.77777777777778	0.9259259259259258
1340	28.703703703703702	0.9259259259259258
1341	28.703703703703702	0.0
1342	25.925925925925924	1.8518518518518516
1343	23.14814814814815	2.7777777777777777
1344	24.074074074074073	1.8518518518518516
1345	22.22222222222222	0.9259259259259258
1346	20.37037037037037	1.8518518518518516
1347	21.296296296296298	1.8518518518518516
1348	22.22222222222222	0.9259259259259258
1349	24.074074074074073	0.9259259259259258
1350	21.296296296296298	0.9259259259259258
1351	21.296296296296298	0.9259259259259258
1352	21.296296296296298	1.8518518518518516
1353	20.37037037037037	3.7037037037037033
1354	22.22222222222222	2.7777777777777777
1355	19.444444444444446	3.7037037037037033
1356	17.59259259259259	1.8518518518518516
1357	18.51851851851852	1.8518518518518516
1358	19.444444444444446	0.9259259259259258
1359	16.666666666666664	1.8518518518518516
1360	17.59259259259259	1.8518518518518516
1361	17.59259259259259	1.8518518518518516
1362	20.37037037037037	1.8518518518518516
1363	22.22222222222222	1.8518518518518516
1364	21.296296296296298	2.7777777777777777
1365	23.14814814814815	2.7777777777777777
1366	20.37037037037037	1.8518518518518516
1367	20.37037037037037	0.9259259259259258
1368	18.51851851851852	0.9259259259259258
1369	23.14814814814815	0.9259259259259258
1370	23.14814814814815	0.9259259259259258
1371	25.0	1.8518518518518516
1372	25.0	1.8518518518518516
1373	23.14814814814815	1.8518518518518516
1374	23.14814814814815	0.0
1375	23.14814814814815	0.0
1376	21.296296296296298	0.9259259259259258
1377	23.14814814814815	0.9259259259259258
1378	22.22222222222222	0.9259259259259258
1379	22.22222222222222	0.9259259259259258
1380	22.22222222222222	0.9259259259259258
1381	23.14814814814815	2.7777777777777777
1382	23.14814814814815	3.7037037037037033
1383	22.22222222222222	3.7037037037037033
1384	23.14814814814815	2.7777777777777777
1385	21.296296296296298	1.8518518518518516
1386	19.444444444444446	1.8518518518518516
1387	18.51851851851852	0.9259259259259258
1388	20.37037037037037	0.0
1389	20.37037037037037	0.0
1390	21.296296296296298	0.0
1391	21.296296296296298	0.9259259259259258
1392	23.14814814814815	2.7777777777777777
1393	25.0	2.7777777777777777
1394	24.074074074074073	2.7777777777777777
1395	24.074074074074073	2.7777777777777777
1396	25.925925925925924	1.8518518518518516
1397	25.0	0.0
1398	26.851851851851855	0.9259259259259258
1399	25.925925925925924	0.9259259259259258
1400	24.074074074074073	3.7037037037037033
1401	23.14814814814815	3.7037037037037033
1402	25.925925925925924	2.7777777777777777
1403	25.925925925925924	0.9259259259259258
1404	26.851851851851855	0.9259259259259258
1405	25.0	0.9259259259259258
1406	25.925925925925924	1.8518518518518516
1407	24.074074074074073	2.7777777777777777
1408	26.851851851851855	2.7777777777777777
1409	28.703703703703702	2.7777777777777777
1410	26.851851851851855	2.7777777777777777
1411	25.0	3.7037037037037033
1412	24.074074074074073	3.7037037037037033
1413	25.925925925925924	4.62962962962963
1414	24.074074074074073	3.7037037037037033
1415	23.14814814814815	2.7777777777777777
1416	24.074074074074073	2.7777777777777777
1417	25.925925925925924	2.7777777777777777
1418	23.14814814814815	2.7777777777777777
1419	22.22222222222222	1.8518518518518516
1420	22.22222222222222	1.8518518518518516
1421	21.296296296296298	1.8518518518518516
1422	21.296296296296298	1.8518518518518516
1423	18.51851851851852	1.8518518518518516
1424	18.51851851851852	1.8518518518518516
1425	19.444444444444446	0.9259259259259258
1426	22.22222222222222	0.9259259259259258
1427	24.074074074074073	0.9259259259259258
1428	25.0	0.9259259259259258
1429	24.074074074074073	0.0
1430	26.851851851851855	0.0
1431	25.0	0.0
1432	26.851851851851855	0.9259259259259258
1433	25.925925925925924	1.8518518518518516
1434	26.851851851851855	1.8518518518518516
1435	24.074074074074073	0.9259259259259258
1436	27.77777777777778	0.9259259259259258
1437	28.703703703703702	1.8518518518518516
1438	27.77777777777778	0.9259259259259258
1439	28.703703703703702	0.9259259259259258
1440	28.703703703703702	0.9259259259259258
1441	25.0	0.9259259259259258
1442	23.14814814814815	0.9259259259259258
1443	22.22222222222222	1.8518518518518516
1444	23.14814814814815	0.0
1445	24.074074074074073	0.9259259259259258
1446	24.074074074074073	0.9259259259259258
1447	24.074074074074073	0.9259259259259258
1448	24.074074074074073	0.9259259259259258
1449	23.14814814814815	0.9259259259259258
1450	25.0	0.0
1451	24.074074074074073	0.0
1452	24.074074074074073	0.9259259259259258
1453	23.14814814814815	0.9259259259259258
1454	22.22222222222222	0.9259259259259258
1455	22.22222222222222	0.9259259259259258
1456	24.074074074074073	0.9259259259259258
1457	25.925925925925924	2.7777777777777777
1458	25.925925925925924	1.8518518518518516
1459	25.925925925925924	0.9259259259259258
1460	27.77777777777778	0.0
1461	25.0	0.9259259259259258
1462	25.0	0.9259259259259258
1463	24.074074074074073	0.9259259259259258
1464	26.851851851851855	0.0
1465	26.851851851851855	0.9259259259259258
1466	25.925925925925924	1.8518518518518516
1467	25.925925925925924	3.7037037037037033
1468	25.925925925925924	4.62962962962963
1469	24.074074074074073	4.62962962962963
1470	23.14814814814815	4.62962962962963
1471	23.14814814814815	3.7037037037037033
1472	24.074074074074073	2.7777777777777777
1473	25.0	2.7777777777777777
1474	24.074074074074073	2.7777777777777777
1475	23.14814814814815	2.7777777777777777
1476	24.074074074074073	0.9259259259259258
1477	24.074074074074073	0.9259259259259258
1478	23.14814814814815	0.9259259259259258
1479	21.296296296296298	1.8518518518518516
1480	23.14814814814815	1.8518518518518516
1481	24.074074074074073	0.9259259259259258
1482	25.925925925925924	0.9259259259259258
1483	25.925925925925924	0.9259259259259258
1484	25.925925925925924	1.8518518518518516
1485	26.851851851851855	0.9259259259259258
1486	27.77777777777778	1.8518518518518516
1487	26.851851851851855	2.7777777777777777
1488	26.851851851851855	1.8518518518518516
1489	28.703703703703702	0.9259259259259258
1490	27.77777777777778	1.8518518518518516
1491	28.703703703703702	0.9259259259259258
1492	28.703703703703702	0.9259259259259258
1493	29.629629629629626	0.9259259259259258
1494	25.925925925925924	0.9259259259259258
1495	24.074074074074073	3.7037037037037033
1496	22.22222222222222	4.62962962962963
1497	24.074074074074073	4.62962962962963
1498	22.22222222222222	4.62962962962963
1499	22.22222222222222	3.7037037037037033
1500	24.074074074074073	4.62962962962963
1501	21.296296296296298	3.7037037037037033
1502	23.14814814814815	2.7777777777777777
1503	25.0	2.7777777777777777
1504	25.0	3.7037037037037033
1505	22.22222222222222	4.62962962962963
1506	25.0	3.7037037037037033
1507	25.0	1.8518518518518516
1508	27.77777777777778	2.7777777777777777
1509	25.925925925925924	2.7777777777777777
1510	22.22222222222222	2.7777777777777777
1511	24.074074074074073	2.7777777777777777
1512	24.074074074074073	2.7777777777777777
1513	24.074074074074073	2.7777777777777777
1514	25.0	2.7777777777777777
1515	25.0	4.62962962962963
1516	25.925925925925924	4.62962962962963
1517	25.0	3.7037037037037033
1518	24.074074074074073	3.7037037037037033
1519	22.22222222222222	3.7037037037037033
1520	23.14814814814815	3.7037037037037033
1521	22.22222222222222	3.7037037037037033
1522	22.22222222222222	0.9259259259259258
1523	23.14814814814815	1.8518518518518516
1524	22.22222222222222	1.8518518518518516
1525	20.37037037037037	1.8518518518518516
1526	19.444444444444446	1.8518518518518516
1527	19.444444444444446	2.7777777777777777
1528	20.37037037037037	2.7777777777777777
1529	21.296296296296298	2.7777777777777777
1530	22.22222222222222	2.7777777777777777
1531	23.14814814814815	1.8518518518518516
1532	24.074074074074073	2.7777777777777777
1533	23.14814814814815	1.8518518518518516
1534	25.0	1.8518518518518516
1535	25.0	1.8518518518518516
1536	24.074074074074073	1.8518518518518516
1537	22.22222222222222	1.8518518518518516
1538	25.0	1.8518518518518516
1539	25.0	3.7037037037037033
1540	24.074074074074073	2.7777777777777777
1541	23.14814814814815	0.9259259259259258
1542	23.14814814814815	0.9259259259259258
1543	23.14814814814815	0.9259259259259258
1544	25.925925925925924	0.9259259259259258
1545	22.22222222222222	0.9259259259259258
1546	25.925925925925924	2.7777777777777777
1547	20.37037037037037	2.7777777777777777
1548	25.925925925925924	2.7777777777777777
1549	22.22222222222222	1.8518518518518516
1550	21.296296296296298	2.7777777777777777
1551	22.22222222222222	2.7777777777777777
1552	24.074074074074073	1.8518518518518516
1553	22.22222222222222	0.9259259259259258
1554	25.0	0.9259259259259258
1555	25.925925925925924	1.8518518518518516
1556	21.296296296296298	0.9259259259259258
1557	23.14814814814815	0.9259259259259258
1558	22.22222222222222	0.0
1559	23.14814814814815	0.0
1560	24.074074074074073	0.0
1561	20.37037037037037	0.0
1562	20.37037037037037	0.0
1563	20.37037037037037	0.0
1564	19.444444444444446	0.9259259259259258
1565	23.14814814814815	0.9259259259259258
1566	25.925925925925924	1.8518518518518516
1567	26.851851851851855	1.8518518518518516
1568	25.0	1.8518518518518516
1569	23.14814814814815	1.8518518518518516
1570	21.296296296296298	2.7777777777777777
1571	18.51851851851852	1.8518518518518516
1572	22.22222222222222	1.8518518518518516
1573	27.77777777777778	1.8518518518518516
1574	28.703703703703702	0.9259259259259258
1575	27.77777777777778	0.9259259259259258
1576	25.0	0.9259259259259258
1577	27.77777777777778	1.8518518518518516
1578	28.703703703703702	1.8518518518518516
1579	26.851851851851855	0.9259259259259258
1580	26.851851851851855	2.7777777777777777
1581	24.074074074074073	3.7037037037037033
1582	24.074074074074073	2.7777777777777777
1583	26.851851851851855	2.7777777777777777
1584	22.22222222222222	2.7777777777777777
1585	24.074074074074073	2.7777777777777777
1586	25.0	3.7037037037037033
1587	25.0	3.7037037037037033
1588	27.77777777777778	3.7037037037037033
1589	26.851851851851855	3.7037037037037033
1590	25.0	2.7777777777777777
1591	25.925925925925924	0.9259259259259258
1592	26.851851851851855	2.7777777777777777
1593	25.925925925925924	2.7777777777777777
1594	25.925925925925924	2.7777777777777777
1595	26.851851851851855	1.8518518518518516
1596	26.851851851851855	1.8518518518518516
1597	25.0	1.8518518518518516
1598	25.0	1.8518518518518516
1599	25.0	1.8518518518518516
1600	25.0	1.8518518518518516
1601	25.0	1.8518518518518516
1602	25.925925925925924	0.9259259259259258
1603	22.22222222222222	1.8518518518518516
1604	22.22222222222222	1.8518518518518516
1605	24.074074074074073	0.9259259259259258
1606	21.296296296296298	0.9259259259259258
1607	24.074074074074073	0.0
1608	25.0	0.0
1609	27.77777777777778	2.7777777777777777
1610	25.0	2.7777777777777777
1611	26.851851851851855	2.7777777777777777
1612	27.77777777777778	1.8518518518518516
1613	25.0	1.8518518518518516
1614	22.22222222222222	3.7037037037037033
1615	20.37037037037037	2.7777777777777777
1616	23.14814814814815	1.8518518518518516
1617	26.851851851851855	1.8518518518518516
1618	25.0	1.8518518518518516
1619	25.0	0.9259259259259258
1620	24.074074074074073	2.7777777777777777
1621	25.925925925925924	2.7777777777777777
1622	25.925925925925924	3.7037037037037033
1623	22.22222222222222	0.9259259259259258
1624	22.22222222222222	0.0
1625	19.444444444444446	0.9259259259259258
1626	23.14814814814815	0.9259259259259258
1627	20.37037037037037	0.9259259259259258
1628	19.444444444444446	0.9259259259259258
1629	23.14814814814815	3.7037037037037033
1630	25.0	1.8518518518518516
1631	25.0	0.9259259259259258
1632	23.14814814814815	0.9259259259259258
1633	21.296296296296298	0.0
1634	20.37037037037037	0.0
1635	19.444444444444446	0.9259259259259258
1636	17.59259259259259	0.9259259259259258
1637	20.37037037037037	0.9259259259259258
1638	21.296296296296298	0.9259259259259258
1639	21.296296296296298	0.9259259259259258
1640	22.22222222222222	0.9259259259259258
1641	23.14814814814815	1.8518518518518516
1642	23.14814814814815	1.8518518518518516
1643	22.22222222222222	2.7777777777777777
1644	20.37037037037037	4.62962962962963
1645	21.296296296296298	5.555555555555555
1646	21.296296296296298	6.481481481481481
1647	22.22222222222222	5.555555555555555
1648	23.14814814814815	4.62962962962963
1649	22.22222222222222	4.62962962962963
1650	21.296296296296298	4.62962962962963
1651	23.14814814814815	4.62962962962963
1652	25.925925925925924	3.7037037037037033
1653	27.77777777777778	2.7777777777777777
1654	27.77777777777778	1.8518518518518516
1655	25.0	0.9259259259259258
1656	28.703703703703702	0.9259259259259258
1657	28.703703703703702	1.8518518518518516
1658	25.0	2.7777777777777777
1659	25.925925925925924	1.8518518518518516
1660	26.851851851851855	1.8518518518518516
1661	25.925925925925924	0.9259259259259258
1662	25.925925925925924	2.7777777777777777
1663	26.851851851851855	2.7777777777777777
1664	27.77777777777778	0.9259259259259258
1665	27.77777777777778	0.0
1666	25.0	0.9259259259259258
1667	25.925925925925924	1.8518518518518516
1668	26.851851851851855	2.7777777777777777
1669	28.703703703703702	2.7777777777777777
1670	26.851851851851855	3.7037037037037033
1671	27.77777777777778	4.62962962962963
1672	25.0	5.555555555555555
1673	25.0	5.555555555555555
1674	22.22222222222222	3.7037037037037033
1675	22.22222222222222	4.62962962962963
1676	25.0	2.7777777777777777
1677	24.074074074074073	2.7777777777777777
1678	25.925925925925924	1.8518518518518516
1679	26.851851851851855	1.8518518518518516
1680	28.703703703703702	2.7777777777777777
1681	25.925925925925924	1.8518518518518516
1682	24.074074074074073	0.9259259259259258
1683	25.0	0.9259259259259258
1684	23.14814814814815	1.8518518518518516
1685	22.22222222222222	2.7777777777777777
1686	24.074074074074073	3.7037037037037033
1687	19.444444444444446	3.7037037037037033
1688	19.444444444444446	3.7037037037037033
1689	23.14814814814815	3.7037037037037033
1690	24.074074074074073	2.7777777777777777
1691	25.925925925925924	2.7777777777777777
1692	28.703703703703702	2.7777777777777777
1693	29.629629629629626	2.7777777777777777
1694	26.851851851851855	2.7777777777777777
1695	26.851851851851855	2.7777777777777777
1696	25.0	2.7777777777777777
1697	24.074074074074073	2.7777777777777777
1698	23.14814814814815	2.7777777777777777
1699	25.925925925925924	2.7777777777777777
1700	24.074074074074073	1.8518518518518516
1701	23.14814814814815	2.7777777777777777
1702	24.074074074074073	2.7777777777777777
1703	23.14814814814815	2.7777777777777777
1704	22.22222222222222	2.7777777777777777
1705	22.22222222222222	3.7037037037037033
1706	23.14814814814815	4.62962962962963
1707	24.074074074074073	4.62962962962963
1708	25.0	3.7037037037037033
1709	23.14814814814815	2.7777777777777777
1710	23.14814814814815	2.7777777777777777
1711	22.22222222222222	2.7777777777777777
1712	23.14814814814815	2.7777777777777777
1713	23.14814814814815	1.8518518518518516
1714	23.14814814814815	1.8518518518518516
1715	22.22222222222222	1.8518518518518516
1716	23.14814814814815	1.8518518518518516
1717	25.0	1.8518518518518516
1718	25.0	2.7777777777777777
1719	24.074074074074073	0.9259259259259258
1720	24.074074074074073	0.9259259259259258
1721	23.14814814814815	0.9259259259259258
1722	22.22222222222222	0.0
1723	22.22222222222222	1.8518518518518516
1724	24.074074074074073	3.7037037037037033
1725	24.074074074074073	3.7037037037037033
1726	25.0	3.7037037037037033
1727	25.925925925925924	2.7777777777777777
1728	26.851851851851855	2.7777777777777777
1729	26.851851851851855	2.7777777777777777
1730	25.925925925925924	1.8518518518518516
1731	23.14814814814815	2.7777777777777777
1732	23.14814814814815	2.7777777777777777
1733	22.22222222222222	3.7037037037037033
1734	25.0	3.7037037037037033
1735	23.14814814814815	4.62962962962963
1736	25.0	4.62962962962963
1737	23.14814814814815	3.7037037037037033
1738	22.22222222222222	4.62962962962963
1739	24.074074074074073	4.62962962962963
1740	25.0	4.62962962962963
1741	25.925925925925924	2.7777777777777777
1742	26.851851851851855	3.7037037037037033
1743	26.851851851851855	3.7037037037037033
1744	25.0	2.7777777777777777
1745	25.925925925925924	2.7777777777777777
1746	25.925925925925924	1.8518518518518516
1747	26.851851851851855	1.8518518518518516
1748	28.703703703703702	1.8518518518518516
1749	27.77777777777778	1.8518518518518516
1750	26.851851851851855	0.9259259259259258
1751	26.851851851851855	0.9259259259259258
1752	25.0	1.8518518518518516
1753	25.0	1.8518518518518516
1754	24.074074074074073	1.8518518518518516
1755	21.296296296296298	1.8518518518518516
1756	21.296296296296298	2.7777777777777777
1757	20.37037037037037	2.7777777777777777
1758	21.296296296296298	2.7777777777777777
1759	20.37037037037037	2.7777777777777777
1760	19.444444444444446	2.7777777777777777
1761	18.51851851851852	2.7777777777777777
1762	19.444444444444446	4.62962962962963
1763	21.296296296296298	4.62962962962963
1764	23.14814814814815	5.555555555555555
1765	23.14814814814815	3.7037037037037033
1766	21.296296296296298	1.8518518518518516
1767	23.14814814814815	2.7777777777777777
1768	25.0	1.8518518518518516
1769	25.925925925925924	1.8518518518518516
1770	26.851851851851855	0.9259259259259258
1771	26.851851851851855	1.8518518518518516
1772	25.925925925925924	1.8518518518518516
1773	27.77777777777778	2.7777777777777777
1774	25.0	2.7777777777777777
1775	24.074074074074073	2.7777777777777777
1776	25.0	0.9259259259259258
1777	25.0	1.8518518518518516
1778	25.925925925925924	1.8518518518518516
1779	25.0	1.8518518518518516
1780	25.925925925925924	0.9259259259259258
1781	26.851851851851855	1.8518518518518516
1782	24.074074074074073	1.8518518518518516
1783	25.0	3.7037037037037033
1784	24.074074074074073	4.62962962962963
1785	22.22222222222222	4.62962962962963
1786	23.14814814814815	4.62962962962963
1787	25.925925925925924	3.7037037037037033
1788	25.0	2.7777777777777777
1789	25.925925925925924	2.7777777777777777
1790	24.074074074074073	2.7777777777777777
1791	24.074074074074073	1.8518518518518516
1792	22.22222222222222	1.8518518518518516
1793	24.074074074074073	0.9259259259259258
1794	21.296296296296298	1.8518518518518516
1795	19.444444444444446	2.7777777777777777
1796	21.296296296296298	3.7037037037037033
1797	22.22222222222222	2.7777777777777777
1798	22.22222222222222	1.8518518518518516
1799	24.074074074074073	1.8518518518518516
1800	24.074074074074073	0.9259259259259258
1801	25.0	0.9259259259259258
1802	25.0	0.9259259259259258
1803	28.703703703703702	0.0
1804	26.851851851851855	0.9259259259259258
1805	24.074074074074073	0.9259259259259258
1806	23.14814814814815	0.9259259259259258
1807	20.37037037037037	1.8518518518518516
1808	19.444444444444446	0.9259259259259258
1809	20.37037037037037	0.9259259259259258
1810	22.22222222222222	0.9259259259259258
1811	23.14814814814815	0.9259259259259258
1812	23.14814814814815	0.9259259259259258
1813	23.14814814814815	0.9259259259259258
1814	25.0	0.9259259259259258
1815	23.14814814814815	1.8518518518518516
1816	25.925925925925924	1.8518518518518516
1817	25.925925925925924	1.8518518518518516
1818	26.851851851851855	1.8518518518518516
1819	26.851851851851855	0.9259259259259258
1820	25.0	0.9259259259259258
1821	23.14814814814815	1.8518518518518516
1822	22.22222222222222	1.8518518518518516
1823	23.14814814814815	2.7777777777777777
1824	25.0	1.8518518518518516
1825	25.0	3.7037037037037033
1826	23.14814814814815	5.555555555555555
1827	24.074074074074073	5.555555555555555
1828	25.0	4.62962962962963
1829	25.925925925925924	4.62962962962963
1830	25.925925925925924	5.555555555555555
1831	27.77777777777778	3.7037037037037033
1832	26.851851851851855	2.7777777777777777
1833	25.0	2.7777777777777777
1834	27.77777777777778	2.7777777777777777
1835	25.925925925925924	2.7777777777777777
1836	26.851851851851855	3.7037037037037033
1837	26.851851851851855	2.7777777777777777
1838	27.77777777777778	3.7037037037037033
1839	28.703703703703702	3.7037037037037033
1840	26.851851851851855	3.7037037037037033
1841	25.925925925925924	4.62962962962963
1842	25.925925925925924	3.7037037037037033
1843	25.0	2.7777777777777777
1844	23.14814814814815	0.9259259259259258
1845	23.14814814814815	0.9259259259259258
1846	25.925925925925924	0.9259259259259258
1847	25.0	0.0
1848	25.0	0.0
1849	25.0	0.0
1850	26.851851851851855	0.9259259259259258
1851	28.703703703703702	0.0
1852	24.074074074074073	1.8518518518518516
1853	21.296296296296298	2.7777777777777777
1854	22.22222222222222	3.7037037037037033
1855	21.296296296296298	3.7037037037037033
1856	23.14814814814815	4.62962962962963
1857	25.0	4.62962962962963
1858	25.925925925925924	2.7777777777777777
1859	25.0	2.7777777777777777
1860	24.074074074074073	1.8518518518518516
1861	25.925925925925924	0.9259259259259258
1862	25.0	0.9259259259259258
1863	24.074074074074073	0.9259259259259258
1864	25.925925925925924	0.9259259259259258
1865	26.851851851851855	0.9259259259259258
1866	23.14814814814815	0.9259259259259258
1867	24.074074074074073	1.8518518518518516
1868	25.925925925925924	1.8518518518518516
1869	25.0	2.7777777777777777
1870	21.296296296296298	3.7037037037037033
1871	22.22222222222222	2.7777777777777777
1872	22.22222222222222	2.7777777777777777
1873	22.22222222222222	3.7037037037037033
1874	24.074074074074073	3.7037037037037033
1875	27.77777777777778	4.62962962962963
1876	26.851851851851855	3.7037037037037033
1877	28.703703703703702	5.555555555555555
1878	25.0	5.555555555555555
1879	24.074074074074073	3.7037037037037033
1880	25.925925925925924	2.7777777777777777
1881	26.851851851851855	3.7037037037037033
1882	26.851851851851855	4.62962962962963
1883	25.0	5.555555555555555
1884	26.851851851851855	4.62962962962963
1885	28.703703703703702	4.62962962962963
1886	28.703703703703702	2.7777777777777777
1887	28.703703703703702	1.8518518518518516
1888	28.703703703703702	1.8518518518518516
1889	28.703703703703702	1.8518518518518516
1890	28.703703703703702	2.7777777777777777
1891	28.703703703703702	3.7037037037037033
1892	27.77777777777778	3.7037037037037033
1893	27.77777777777778	2.7777777777777777
1894	27.77777777777778	2.7777777777777777
1895	27.77777777777778	2.7777777777777777
1896	27.77777777777778	3.7037037037037033
1897	29.629629629629626	2.7777777777777777
1898	30.555555555555557	2.7777777777777777
1899	32.407407407407405	2.7777777777777777
1900	32.407407407407405	2.7777777777777777
1901	30.555555555555557	3.7037037037037033
1902	28.703703703703702	3.7037037037037033
1903	29.629629629629626	1.8518518518518516
1904	27.77777777777778	1.8518518518518516
1905	25.0	2.7777777777777777
1906	26.851851851851855	2.7777777777777777
1907	27.77777777777778	3.7037037037037033
1908	27.77777777777778	2.7777777777777777
1909	25.0	2.7777777777777777
1910	23.14814814814815	2.7777777777777777
1911	21.296296296296298	3.7037037037037033
1912	21.296296296296298	2.7777777777777777
1913	20.37037037037037	2.7777777777777777
1914	20.37037037037037	2.7777777777777777
1915	21.296296296296298	2.7777777777777777
1916	24.074074074074073	1.8518518518518516
1917	27.77777777777778	1.8518518518518516
1918	26.851851851851855	2.7777777777777777
1919	28.703703703703702	2.7777777777777777
1920	25.925925925925924	2.7777777777777777
1921	28.703703703703702	3.7037037037037033
1922	26.851851851851855	3.7037037037037033
1923	25.925925925925924	4.62962962962963
1924	24.074074074074073	4.62962962962963
1925	25.0	4.62962962962963
1926	25.0	3.7037037037037033
1927	25.0	2.7777777777777777
1928	24.074074074074073	3.7037037037037033
1929	25.0	5.555555555555555
1930	21.296296296296298	5.555555555555555
1931	19.444444444444446	3.7037037037037033
1932	17.59259259259259	3.7037037037037033
1933	20.37037037037037	3.7037037037037033
1934	17.59259259259259	4.62962962962963
1935	19.444444444444446	4.62962962962963
1936	17.59259259259259	2.7777777777777777
1937	20.37037037037037	1.8518518518518516
1938	22.22222222222222	2.7777777777777777
1939	22.22222222222222	2.7777777777777777
1940	21.296296296296298	2.7777777777777777
1941	19.444444444444446	2.7777777777777777
1942	21.296296296296298	3.7037037037037033
1943	20.37037037037037	3.7037037037037033
1944	20.37037037037037	3.7037037037037033
1945	25.0	3.7037037037037033
1946	25.925925925925924	3.7037037037037033
1947	26.851851851851855	3.7037037037037033
1948	28.703703703703702	1.8518518518518516
1949	25.925925925925924	0.9259259259259258
1950	30.555555555555557	0.0
1951	26.851851851851855	0.9259259259259258
1952	25.0	1.8518518518518516
1953	25.925925925925924	2.7777777777777777
1954	26.851851851851855	2.7777777777777777
1955	25.925925925925924	2.7777777777777777
1956	26.851851851851855	2.7777777777777777
1957	27.77777777777778	1.8518518518518516
1958	27.77777777777778	1.8518518518518516
1959	25.925925925925924	2.7777777777777777
1960	25.925925925925924	2.7777777777777777
1961	25.0	3.7037037037037033
1962	24.074074074074073	3.7037037037037033
1963	25.0	2.7777777777777777
1964	27.77777777777778	3.7037037037037033
1965	30.555555555555557	4.62962962962963
1966	29.629629629629626	4.62962962962963
1967	25.925925925925924	4.62962962962963
1968	25.0	4.62962962962963
1969	26.851851851851855	2.7777777777777777
1970	29.629629629629626	2.7777777777777777
1971	31.48148148148148	2.7777777777777777
1972	30.555555555555557	3.7037037037037033
1973	29.629629629629626	3.7037037037037033
1974	26.851851851851855	1.8518518518518516
1975	26.851851851851855	1.8518518518518516
1976	27.77777777777778	1.8518518518518516
1977	26.851851851851855	0.9259259259259258
1978	25.925925925925924	0.9259259259259258
1979	28.703703703703702	1.8518518518518516
1980	30.555555555555557	1.8518518518518516
1981	28.703703703703702	1.8518518518518516
1982	27.77777777777778	2.7777777777777777
1983	27.77777777777778	4.62962962962963
1984	26.851851851851855	5.555555555555555
1985	28.703703703703702	6.481481481481481
1986	30.555555555555557	5.555555555555555
1987	31.48148148148148	5.555555555555555
1988	30.555555555555557	4.62962962962963
1989	29.629629629629626	3.7037037037037033
1990	26.851851851851855	3.7037037037037033
1991	26.851851851851855	2.7777777777777777
1992	26.851851851851855	2.7777777777777777
1993	29.629629629629626	3.7037037037037033
1994	27.77777777777778	3.7037037037037033
1995	22.22222222222222	3.7037037037037033
1996	23.14814814814815	4.62962962962963
1997	23.14814814814815	2.7777777777777777
1998	23.14814814814815	3.7037037037037033
[truncated: 18,001 more rows]
