# Supplementary material for: Full-cycle device-scale simulations of memory materials with a tailored atomic-cluster-expansion potential
Source: Nat Commun. 2025 Sep 30;16:8688. doi: 10.1038/s41467-025-63732-4 (PMC12484596; doi:10.1038/s41467-025-63732-4)
Supplement: Supplementary file 4 — Source Data [file 41467_2025_63732_MOESM4_ESM.zip › Figure S7/Figure S7c - tetrahedral Ge/tetra_fraction_gap_124_300K.csv]

	Ge	Sb	Te
0	14.285714285714285	0.0	0.8928571428571428
1	14.285714285714285	0.0	0.8928571428571428
2	17.857142857142858	0.0	0.8928571428571428
3	17.857142857142858	0.0	0.0
4	21.428571428571427	0.0	0.0
5	21.428571428571427	0.0	0.0
6	21.428571428571427	0.0	0.0
7	21.428571428571427	0.0	0.0
8	21.428571428571427	0.0	0.0
9	21.428571428571427	0.0	0.0
10	21.428571428571427	0.0	0.0
11	21.428571428571427	0.0	0.0
12	21.428571428571427	0.0	0.0
13	25.0	0.0	0.0
14	25.0	0.0	0.0
15	25.0	1.7857142857142856	0.0
16	25.0	0.0	1.7857142857142856
17	28.57142857142857	0.0	1.7857142857142856
18	25.0	0.0	1.7857142857142856
19	25.0	0.0	1.7857142857142856
20	25.0	0.0	1.7857142857142856
21	25.0	0.0	1.7857142857142856
22	25.0	0.0	0.8928571428571428
23	25.0	0.0	0.8928571428571428
24	32.142857142857146	0.0	0.8928571428571428
25	28.57142857142857	0.0	0.8928571428571428
26	28.57142857142857	0.0	0.8928571428571428
27	32.142857142857146	0.0	1.7857142857142856
28	25.0	0.0	1.7857142857142856
29	17.857142857142858	0.0	0.8928571428571428
30	17.857142857142858	0.0	0.8928571428571428
31	14.285714285714285	0.0	0.0
32	14.285714285714285	0.0	0.0
33	17.857142857142858	0.0	0.0
34	17.857142857142858	0.0	0.0
35	17.857142857142858	0.0	0.8928571428571428
36	17.857142857142858	0.0	0.8928571428571428
37	17.857142857142858	0.0	0.0
38	17.857142857142858	0.0	0.0
39	17.857142857142858	0.0	0.0
40	21.428571428571427	0.0	0.8928571428571428
41	21.428571428571427	0.0	0.8928571428571428
42	21.428571428571427	0.0	0.8928571428571428
43	21.428571428571427	0.0	0.8928571428571428
44	25.0	0.0	0.0
45	25.0	1.7857142857142856	0.0
46	14.285714285714285	1.7857142857142856	0.0
47	17.857142857142858	1.7857142857142856	0.0
48	14.285714285714285	1.7857142857142856	0.0
49	14.285714285714285	1.7857142857142856	0.0
50	14.285714285714285	1.7857142857142856	0.0
51	10.714285714285714	1.7857142857142856	0.0
52	10.714285714285714	1.7857142857142856	0.0
53	7.142857142857142	0.0	0.8928571428571428
54	7.142857142857142	0.0	0.0
55	14.285714285714285	0.0	0.0
56	14.285714285714285	0.0	0.0
57	14.285714285714285	1.7857142857142856	0.0
58	14.285714285714285	1.7857142857142856	0.0
59	14.285714285714285	3.571428571428571	0.0
60	10.714285714285714	1.7857142857142856	0.0
61	10.714285714285714	3.571428571428571	0.0
62	10.714285714285714	3.571428571428571	0.0
63	14.285714285714285	3.571428571428571	0.8928571428571428
64	14.285714285714285	3.571428571428571	0.8928571428571428
65	17.857142857142858	3.571428571428571	0.8928571428571428
66	21.428571428571427	5.357142857142857	0.0
67	14.285714285714285	3.571428571428571	0.0
68	17.857142857142858	3.571428571428571	0.8928571428571428
69	17.857142857142858	3.571428571428571	0.8928571428571428
70	21.428571428571427	0.0	0.8928571428571428
71	21.428571428571427	0.0	0.8928571428571428
72	17.857142857142858	0.0	0.8928571428571428
73	17.857142857142858	0.0	0.8928571428571428
74	14.285714285714285	0.0	0.8928571428571428
75	14.285714285714285	0.0	0.8928571428571428
76	17.857142857142858	0.0	0.8928571428571428
77	14.285714285714285	0.0	0.8928571428571428
78	14.285714285714285	1.7857142857142856	0.8928571428571428
79	14.285714285714285	3.571428571428571	0.8928571428571428
80	17.857142857142858	3.571428571428571	0.8928571428571428
81	17.857142857142858	3.571428571428571	1.7857142857142856
82	17.857142857142858	3.571428571428571	1.7857142857142856
83	17.857142857142858	3.571428571428571	1.7857142857142856
84	21.428571428571427	3.571428571428571	0.8928571428571428
85	28.57142857142857	1.7857142857142856	0.8928571428571428
86	25.0	1.7857142857142856	0.8928571428571428
87	28.57142857142857	0.0	0.8928571428571428
88	32.142857142857146	0.0	0.0
89	28.57142857142857	1.7857142857142856	0.0
90	25.0	1.7857142857142856	0.0
91	25.0	3.571428571428571	0.8928571428571428
92	25.0	5.357142857142857	0.0
93	28.57142857142857	3.571428571428571	0.0
94	25.0	3.571428571428571	0.0
95	21.428571428571427	3.571428571428571	0.0
96	21.428571428571427	1.7857142857142856	0.0
97	28.57142857142857	1.7857142857142856	0.0
98	25.0	3.571428571428571	0.0
99	25.0	3.571428571428571	0.0
100	28.57142857142857	1.7857142857142856	0.0
101	21.428571428571427	1.7857142857142856	0.0
102	17.857142857142858	1.7857142857142856	0.0
103	17.857142857142858	0.0	0.8928571428571428
104	17.857142857142858	0.0	1.7857142857142856
105	17.857142857142858	0.0	1.7857142857142856
106	21.428571428571427	0.0	1.7857142857142856
107	25.0	0.0	1.7857142857142856
108	25.0	0.0	1.7857142857142856
109	17.857142857142858	0.0	1.7857142857142856
110	21.428571428571427	1.7857142857142856	0.8928571428571428
111	17.857142857142858	1.7857142857142856	0.8928571428571428
112	17.857142857142858	3.571428571428571	0.8928571428571428
113	17.857142857142858	3.571428571428571	0.8928571428571428
114	21.428571428571427	1.7857142857142856	0.8928571428571428
115	21.428571428571427	1.7857142857142856	0.8928571428571428
116	21.428571428571427	1.7857142857142856	0.8928571428571428
117	25.0	1.7857142857142856	0.8928571428571428
118	25.0	1.7857142857142856	0.8928571428571428
119	21.428571428571427	1.7857142857142856	0.0
120	21.428571428571427	0.0	0.0
121	25.0	0.0	0.0
122	25.0	0.0	0.0
123	25.0	0.0	0.0
124	25.0	0.0	0.0
125	21.428571428571427	0.0	0.0
126	17.857142857142858	0.0	0.0
127	17.857142857142858	0.0	0.0
128	17.857142857142858	0.0	0.0
129	17.857142857142858	0.0	0.8928571428571428
130	25.0	0.0	0.8928571428571428
131	25.0	0.0	0.8928571428571428
132	28.57142857142857	0.0	0.8928571428571428
133	28.57142857142857	1.7857142857142856	0.0
134	25.0	1.7857142857142856	0.8928571428571428
135	21.428571428571427	3.571428571428571	0.8928571428571428
136	25.0	1.7857142857142856	1.7857142857142856
137	28.57142857142857	1.7857142857142856	1.7857142857142856
138	28.57142857142857	3.571428571428571	1.7857142857142856
139	28.57142857142857	3.571428571428571	0.8928571428571428
140	21.428571428571427	3.571428571428571	0.8928571428571428
141	21.428571428571427	3.571428571428571	0.0
142	17.857142857142858	3.571428571428571	0.0
143	17.857142857142858	1.7857142857142856	0.0
144	17.857142857142858	1.7857142857142856	0.0
145	21.428571428571427	3.571428571428571	0.0
146	21.428571428571427	3.571428571428571	0.8928571428571428
147	28.57142857142857	5.357142857142857	0.8928571428571428
148	28.57142857142857	5.357142857142857	0.8928571428571428
149	25.0	5.357142857142857	0.0
150	25.0	1.7857142857142856	0.0
151	25.0	0.0	0.8928571428571428
152	25.0	0.0	0.8928571428571428
153	25.0	0.0	0.8928571428571428
154	28.57142857142857	0.0	0.8928571428571428
155	25.0	0.0	1.7857142857142856
156	21.428571428571427	0.0	0.8928571428571428
157	21.428571428571427	0.0	0.8928571428571428
158	28.57142857142857	0.0	0.8928571428571428
159	25.0	0.0	0.8928571428571428
160	21.428571428571427	1.7857142857142856	1.7857142857142856
161	17.857142857142858	1.7857142857142856	1.7857142857142856
162	17.857142857142858	1.7857142857142856	1.7857142857142856
163	17.857142857142858	1.7857142857142856	1.7857142857142856
164	17.857142857142858	1.7857142857142856	2.6785714285714284
165	17.857142857142858	3.571428571428571	1.7857142857142856
166	21.428571428571427	3.571428571428571	1.7857142857142856
167	17.857142857142858	1.7857142857142856	0.8928571428571428
168	17.857142857142858	3.571428571428571	0.8928571428571428
169	17.857142857142858	1.7857142857142856	0.8928571428571428
170	17.857142857142858	1.7857142857142856	0.8928571428571428
171	21.428571428571427	1.7857142857142856	0.8928571428571428
172	21.428571428571427	1.7857142857142856	0.8928571428571428
173	25.0	0.0	0.8928571428571428
174	25.0	1.7857142857142856	0.8928571428571428
175	28.57142857142857	5.357142857142857	0.8928571428571428
176	28.57142857142857	5.357142857142857	0.8928571428571428
177	25.0	1.7857142857142856	0.8928571428571428
178	21.428571428571427	1.7857142857142856	1.7857142857142856
179	17.857142857142858	1.7857142857142856	1.7857142857142856
180	21.428571428571427	1.7857142857142856	1.7857142857142856
181	21.428571428571427	1.7857142857142856	1.7857142857142856
182	21.428571428571427	1.7857142857142856	1.7857142857142856
183	17.857142857142858	1.7857142857142856	0.8928571428571428
184	17.857142857142858	3.571428571428571	0.8928571428571428
185	17.857142857142858	3.571428571428571	0.8928571428571428
186	21.428571428571427	1.7857142857142856	0.0
187	21.428571428571427	1.7857142857142856	0.0
188	21.428571428571427	0.0	0.0
189	21.428571428571427	0.0	0.8928571428571428
190	21.428571428571427	0.0	0.8928571428571428
191	25.0	0.0	0.8928571428571428
192	25.0	0.0	1.7857142857142856
193	25.0	0.0	1.7857142857142856
194	25.0	0.0	1.7857142857142856
195	25.0	0.0	1.7857142857142856
196	25.0	1.7857142857142856	1.7857142857142856
197	28.57142857142857	0.0	1.7857142857142856
198	28.57142857142857	0.0	1.7857142857142856
199	28.57142857142857	0.0	0.8928571428571428
200	25.0	1.7857142857142856	0.8928571428571428
201	17.857142857142858	3.571428571428571	0.0
202	14.285714285714285	1.7857142857142856	0.0
203	17.857142857142858	1.7857142857142856	0.0
204	17.857142857142858	1.7857142857142856	0.8928571428571428
205	17.857142857142858	1.7857142857142856	0.8928571428571428
206	14.285714285714285	1.7857142857142856	0.0
207	14.285714285714285	0.0	0.0
208	21.428571428571427	0.0	0.0
209	21.428571428571427	0.0	0.8928571428571428
210	17.857142857142858	0.0	0.8928571428571428
211	21.428571428571427	1.7857142857142856	0.8928571428571428
212	21.428571428571427	0.0	0.8928571428571428
213	28.57142857142857	0.0	0.8928571428571428
214	25.0	0.0	0.8928571428571428
215	21.428571428571427	0.0	0.0
216	21.428571428571427	0.0	0.0
217	25.0	0.0	0.0
218	25.0	0.0	0.8928571428571428
219	25.0	0.0	0.8928571428571428
220	21.428571428571427	0.0	0.8928571428571428
221	25.0	0.0	0.8928571428571428
222	21.428571428571427	0.0	0.8928571428571428
223	25.0	1.7857142857142856	0.8928571428571428
224	25.0	0.0	0.8928571428571428
225	25.0	0.0	0.8928571428571428
226	25.0	0.0	0.8928571428571428
227	25.0	0.0	0.8928571428571428
228	25.0	0.0	0.0
229	25.0	0.0	0.0
230	25.0	0.0	0.0
231	28.57142857142857	1.7857142857142856	0.0
232	28.57142857142857	1.7857142857142856	0.8928571428571428
233	28.57142857142857	1.7857142857142856	0.8928571428571428
234	28.57142857142857	1.7857142857142856	0.8928571428571428
235	28.57142857142857	1.7857142857142856	0.8928571428571428
236	25.0	3.571428571428571	3.571428571428571
237	25.0	1.7857142857142856	1.7857142857142856
238	32.142857142857146	1.7857142857142856	0.8928571428571428
239	28.57142857142857	1.7857142857142856	0.8928571428571428
240	28.57142857142857	1.7857142857142856	1.7857142857142856
241	32.142857142857146	1.7857142857142856	0.8928571428571428
242	35.714285714285715	1.7857142857142856	0.8928571428571428
243	32.142857142857146	0.0	0.0
244	32.142857142857146	0.0	0.0
245	28.57142857142857	0.0	0.0
246	28.57142857142857	0.0	0.0
247	28.57142857142857	1.7857142857142856	0.0
248	28.57142857142857	1.7857142857142856	0.0
249	25.0	1.7857142857142856	0.0
250	25.0	3.571428571428571	0.0
251	21.428571428571427	3.571428571428571	0.0
252	17.857142857142858	3.571428571428571	0.0
253	21.428571428571427	3.571428571428571	0.0
254	25.0	3.571428571428571	0.0
255	28.57142857142857	7.142857142857142	0.0
256	28.57142857142857	5.357142857142857	0.0
257	28.57142857142857	3.571428571428571	0.0
258	28.57142857142857	0.0	0.0
259	28.57142857142857	0.0	0.8928571428571428
260	28.57142857142857	0.0	0.8928571428571428
261	28.57142857142857	0.0	1.7857142857142856
262	28.57142857142857	0.0	1.7857142857142856
263	28.57142857142857	0.0	0.0
264	25.0	0.0	0.0
265	25.0	0.0	0.0
266	21.428571428571427	0.0	0.0
267	17.857142857142858	0.0	0.8928571428571428
268	17.857142857142858	0.0	0.8928571428571428
269	21.428571428571427	0.0	0.8928571428571428
270	21.428571428571427	0.0	1.7857142857142856
271	21.428571428571427	0.0	0.8928571428571428
272	28.57142857142857	0.0	0.0
273	28.57142857142857	0.0	0.0
274	28.57142857142857	0.0	0.0
275	25.0	0.0	0.8928571428571428
276	25.0	0.0	0.8928571428571428
277	21.428571428571427	0.0	0.8928571428571428
278	21.428571428571427	0.0	0.8928571428571428
279	21.428571428571427	0.0	0.8928571428571428
280	21.428571428571427	0.0	0.8928571428571428
281	25.0	0.0	0.8928571428571428
282	28.57142857142857	0.0	0.8928571428571428
283	28.57142857142857	0.0	0.8928571428571428
284	25.0	0.0	0.8928571428571428
285	21.428571428571427	0.0	0.8928571428571428
286	21.428571428571427	0.0	0.8928571428571428
287	21.428571428571427	0.0	0.8928571428571428
288	21.428571428571427	0.0	0.8928571428571428
289	25.0	0.0	0.8928571428571428
290	28.57142857142857	0.0	0.0
291	25.0	0.0	0.0
292	21.428571428571427	0.0	0.0
293	25.0	0.0	0.0
294	32.142857142857146	0.0	0.0
295	25.0	0.0	0.0
296	28.57142857142857	0.0	0.0
297	32.142857142857146	0.0	0.0
298	32.142857142857146	0.0	0.0
299	28.57142857142857	0.0	0.0
300	28.57142857142857	0.0	0.0
301	28.57142857142857	0.0	0.0
302	25.0	0.0	0.0
303	25.0	0.0	0.8928571428571428
304	25.0	1.7857142857142856	0.0
305	25.0	1.7857142857142856	0.0
306	21.428571428571427	1.7857142857142856	0.8928571428571428
307	21.428571428571427	1.7857142857142856	1.7857142857142856
308	25.0	1.7857142857142856	1.7857142857142856
309	28.57142857142857	1.7857142857142856	0.8928571428571428
310	25.0	0.0	0.8928571428571428
311	25.0	0.0	0.0
312	25.0	0.0	0.0
313	25.0	0.0	0.0
314	25.0	0.0	0.0
315	25.0	0.0	0.0
316	28.57142857142857	1.7857142857142856	0.8928571428571428
317	28.57142857142857	1.7857142857142856	0.8928571428571428
318	28.57142857142857	1.7857142857142856	0.8928571428571428
319	25.0	1.7857142857142856	0.8928571428571428
320	25.0	1.7857142857142856	0.0
321	25.0	0.0	0.0
322	28.57142857142857	1.7857142857142856	0.8928571428571428
323	28.57142857142857	1.7857142857142856	0.8928571428571428
324	28.57142857142857	1.7857142857142856	0.0
325	28.57142857142857	1.7857142857142856	0.0
326	32.142857142857146	0.0	0.8928571428571428
327	25.0	1.7857142857142856	0.8928571428571428
328	28.57142857142857	3.571428571428571	0.8928571428571428
329	28.57142857142857	1.7857142857142856	1.7857142857142856
330	28.57142857142857	3.571428571428571	0.8928571428571428
331	25.0	3.571428571428571	2.6785714285714284
332	21.428571428571427	3.571428571428571	2.6785714285714284
333	17.857142857142858	1.7857142857142856	1.7857142857142856
334	17.857142857142858	1.7857142857142856	1.7857142857142856
335	21.428571428571427	1.7857142857142856	1.7857142857142856
336	21.428571428571427	1.7857142857142856	1.7857142857142856
337	25.0	1.7857142857142856	1.7857142857142856
338	28.57142857142857	1.7857142857142856	0.0
339	25.0	1.7857142857142856	0.0
340	25.0	1.7857142857142856	0.8928571428571428
341	28.57142857142857	1.7857142857142856	0.8928571428571428
342	28.57142857142857	1.7857142857142856	0.8928571428571428
343	25.0	3.571428571428571	0.8928571428571428
344	21.428571428571427	1.7857142857142856	0.8928571428571428
345	21.428571428571427	3.571428571428571	0.8928571428571428
346	17.857142857142858	1.7857142857142856	1.7857142857142856
347	17.857142857142858	1.7857142857142856	1.7857142857142856
348	25.0	1.7857142857142856	2.6785714285714284
349	25.0	0.0	1.7857142857142856
350	25.0	0.0	0.8928571428571428
351	25.0	0.0	0.8928571428571428
352	28.57142857142857	0.0	0.8928571428571428
353	25.0	0.0	1.7857142857142856
354	21.428571428571427	1.7857142857142856	1.7857142857142856
355	28.57142857142857	1.7857142857142856	1.7857142857142856
356	25.0	1.7857142857142856	1.7857142857142856
357	25.0	1.7857142857142856	0.8928571428571428
358	21.428571428571427	1.7857142857142856	0.8928571428571428
359	25.0	3.571428571428571	0.8928571428571428
360	21.428571428571427	3.571428571428571	0.0
361	21.428571428571427	3.571428571428571	0.0
362	25.0	5.357142857142857	0.0
363	25.0	5.357142857142857	0.0
364	25.0	5.357142857142857	0.0
365	21.428571428571427	3.571428571428571	0.8928571428571428
366	17.857142857142858	3.571428571428571	0.8928571428571428
367	17.857142857142858	1.7857142857142856	0.8928571428571428
368	17.857142857142858	1.7857142857142856	0.8928571428571428
369	21.428571428571427	1.7857142857142856	0.8928571428571428
370	21.428571428571427	1.7857142857142856	1.7857142857142856
371	21.428571428571427	3.571428571428571	1.7857142857142856
372	21.428571428571427	3.571428571428571	1.7857142857142856
373	17.857142857142858	3.571428571428571	1.7857142857142856
374	17.857142857142858	3.571428571428571	1.7857142857142856
375	17.857142857142858	1.7857142857142856	1.7857142857142856
376	17.857142857142858	3.571428571428571	1.7857142857142856
377	17.857142857142858	1.7857142857142856	1.7857142857142856
378	17.857142857142858	1.7857142857142856	1.7857142857142856
379	17.857142857142858	1.7857142857142856	0.8928571428571428
380	21.428571428571427	1.7857142857142856	0.8928571428571428
381	17.857142857142858	1.7857142857142856	0.8928571428571428
382	21.428571428571427	1.7857142857142856	0.8928571428571428
383	17.857142857142858	1.7857142857142856	0.8928571428571428
384	25.0	3.571428571428571	0.8928571428571428
385	21.428571428571427	3.571428571428571	0.8928571428571428
386	28.57142857142857	3.571428571428571	0.8928571428571428
387	28.57142857142857	3.571428571428571	0.8928571428571428
388	28.57142857142857	1.7857142857142856	0.8928571428571428
389	21.428571428571427	1.7857142857142856	0.8928571428571428
390	17.857142857142858	0.0	0.8928571428571428
391	21.428571428571427	0.0	0.8928571428571428
392	21.428571428571427	0.0	0.8928571428571428
393	21.428571428571427	0.0	0.8928571428571428
394	17.857142857142858	1.7857142857142856	0.0
395	21.428571428571427	1.7857142857142856	0.0
396	25.0	1.7857142857142856	0.0
397	17.857142857142858	1.7857142857142856	0.0
398	17.857142857142858	1.7857142857142856	0.0
399	21.428571428571427	1.7857142857142856	0.0
400	17.857142857142858	3.571428571428571	0.0
401	17.857142857142858	1.7857142857142856	0.8928571428571428
402	17.857142857142858	1.7857142857142856	0.8928571428571428
403	17.857142857142858	3.571428571428571	0.8928571428571428
404	17.857142857142858	3.571428571428571	0.8928571428571428
405	17.857142857142858	3.571428571428571	0.8928571428571428
406	17.857142857142858	3.571428571428571	0.8928571428571428
407	21.428571428571427	3.571428571428571	0.8928571428571428
408	21.428571428571427	5.357142857142857	0.0
409	25.0	5.357142857142857	0.0
410	28.57142857142857	5.357142857142857	0.0
411	32.142857142857146	5.357142857142857	0.0
412	32.142857142857146	5.357142857142857	0.0
413	25.0	5.357142857142857	0.0
414	21.428571428571427	1.7857142857142856	0.0
415	25.0	1.7857142857142856	0.0
416	25.0	1.7857142857142856	0.8928571428571428
417	21.428571428571427	1.7857142857142856	0.8928571428571428
418	25.0	1.7857142857142856	1.7857142857142856
419	28.57142857142857	1.7857142857142856	1.7857142857142856
420	28.57142857142857	3.571428571428571	1.7857142857142856
421	32.142857142857146	1.7857142857142856	0.8928571428571428
422	32.142857142857146	1.7857142857142856	0.8928571428571428
423	28.57142857142857	1.7857142857142856	0.0
424	25.0	1.7857142857142856	0.0
425	25.0	3.571428571428571	0.0
426	21.428571428571427	3.571428571428571	0.8928571428571428
427	25.0	1.7857142857142856	1.7857142857142856
428	17.857142857142858	1.7857142857142856	2.6785714285714284
429	17.857142857142858	1.7857142857142856	2.6785714285714284
430	21.428571428571427	1.7857142857142856	1.7857142857142856
431	21.428571428571427	1.7857142857142856	1.7857142857142856
432	21.428571428571427	3.571428571428571	0.0
433	21.428571428571427	3.571428571428571	0.0
434	21.428571428571427	3.571428571428571	0.0
435	17.857142857142858	3.571428571428571	0.0
436	17.857142857142858	3.571428571428571	0.0
437	17.857142857142858	1.7857142857142856	0.0
438	17.857142857142858	1.7857142857142856	0.0
439	21.428571428571427	3.571428571428571	0.8928571428571428
440	21.428571428571427	3.571428571428571	0.8928571428571428
441	21.428571428571427	3.571428571428571	0.8928571428571428
442	21.428571428571427	7.142857142857142	0.8928571428571428
443	21.428571428571427	5.357142857142857	0.0
444	17.857142857142858	3.571428571428571	0.0
445	21.428571428571427	1.7857142857142856	0.0
446	21.428571428571427	1.7857142857142856	0.0
447	17.857142857142858	1.7857142857142856	0.0
448	17.857142857142858	1.7857142857142856	0.0
449	21.428571428571427	1.7857142857142856	0.0
450	21.428571428571427	1.7857142857142856	0.8928571428571428
451	25.0	0.0	1.7857142857142856
452	28.57142857142857	0.0	0.8928571428571428
453	28.57142857142857	0.0	0.8928571428571428
454	25.0	0.0	0.8928571428571428
455	21.428571428571427	0.0	1.7857142857142856
456	25.0	0.0	0.8928571428571428
457	25.0	0.0	0.8928571428571428
458	28.57142857142857	0.0	0.8928571428571428
459	32.142857142857146	0.0	0.8928571428571428
460	25.0	0.0	0.8928571428571428
461	25.0	0.0	0.0
462	25.0	0.0	0.0
463	25.0	0.0	0.0
464	25.0	0.0	0.8928571428571428
465	21.428571428571427	0.0	0.8928571428571428
466	28.57142857142857	0.0	0.8928571428571428
467	28.57142857142857	0.0	0.8928571428571428
468	21.428571428571427	0.0	0.8928571428571428
469	17.857142857142858	0.0	0.8928571428571428
470	21.428571428571427	0.0	0.8928571428571428
471	25.0	0.0	0.8928571428571428
472	25.0	0.0	1.7857142857142856
473	25.0	0.0	1.7857142857142856
474	21.428571428571427	0.0	0.8928571428571428
475	25.0	0.0	0.8928571428571428
476	25.0	1.7857142857142856	0.8928571428571428
477	25.0	1.7857142857142856	0.8928571428571428
478	28.57142857142857	0.0	0.8928571428571428
479	28.57142857142857	1.7857142857142856	1.7857142857142856
480	28.57142857142857	1.7857142857142856	0.8928571428571428
481	28.57142857142857	1.7857142857142856	0.8928571428571428
482	28.57142857142857	1.7857142857142856	0.8928571428571428
483	28.57142857142857	1.7857142857142856	1.7857142857142856
484	25.0	1.7857142857142856	0.8928571428571428
485	25.0	1.7857142857142856	0.8928571428571428
486	25.0	1.7857142857142856	0.8928571428571428
487	21.428571428571427	1.7857142857142856	0.8928571428571428
488	21.428571428571427	1.7857142857142856	0.0
489	17.857142857142858	0.0	0.0
490	17.857142857142858	0.0	0.0
491	17.857142857142858	0.0	0.0
492	17.857142857142858	0.0	0.0
493	14.285714285714285	1.7857142857142856	0.8928571428571428
494	14.285714285714285	0.0	0.8928571428571428
495	17.857142857142858	0.0	0.8928571428571428
496	17.857142857142858	0.0	1.7857142857142856
497	17.857142857142858	0.0	1.7857142857142856
498	21.428571428571427	1.7857142857142856	1.7857142857142856
499	25.0	1.7857142857142856	0.8928571428571428
500	25.0	0.0	0.0
501	21.428571428571427	0.0	0.0
502	21.428571428571427	0.0	0.0
503	21.428571428571427	1.7857142857142856	0.8928571428571428
504	25.0	1.7857142857142856	0.8928571428571428
505	28.57142857142857	1.7857142857142856	0.8928571428571428
506	21.428571428571427	1.7857142857142856	0.0
507	17.857142857142858	1.7857142857142856	0.0
508	21.428571428571427	3.571428571428571	0.0
509	21.428571428571427	1.7857142857142856	0.8928571428571428
510	21.428571428571427	1.7857142857142856	0.8928571428571428
511	25.0	1.7857142857142856	0.8928571428571428
512	28.57142857142857	1.7857142857142856	0.8928571428571428
513	28.57142857142857	0.0	0.8928571428571428
514	28.57142857142857	0.0	1.7857142857142856
515	25.0	0.0	1.7857142857142856
516	17.857142857142858	0.0	1.7857142857142856
517	17.857142857142858	0.0	1.7857142857142856
518	17.857142857142858	0.0	1.7857142857142856
519	25.0	0.0	1.7857142857142856
520	25.0	0.0	0.8928571428571428
521	25.0	0.0	0.8928571428571428
522	21.428571428571427	0.0	0.8928571428571428
523	21.428571428571427	0.0	0.8928571428571428
524	21.428571428571427	0.0	0.8928571428571428
525	25.0	0.0	1.7857142857142856
526	17.857142857142858	0.0	0.8928571428571428
527	17.857142857142858	0.0	0.8928571428571428
528	17.857142857142858	0.0	0.8928571428571428
529	17.857142857142858	0.0	0.8928571428571428
530	17.857142857142858	1.7857142857142856	0.8928571428571428
531	17.857142857142858	1.7857142857142856	0.8928571428571428
532	17.857142857142858	1.7857142857142856	0.8928571428571428
533	17.857142857142858	0.0	0.8928571428571428
534	21.428571428571427	0.0	0.8928571428571428
535	21.428571428571427	0.0	0.8928571428571428
536	21.428571428571427	0.0	0.8928571428571428
537	17.857142857142858	0.0	0.8928571428571428
538	17.857142857142858	0.0	0.8928571428571428
539	10.714285714285714	0.0	0.8928571428571428
540	14.285714285714285	0.0	1.7857142857142856
541	14.285714285714285	0.0	1.7857142857142856
542	17.857142857142858	0.0	1.7857142857142856
543	17.857142857142858	0.0	1.7857142857142856
544	14.285714285714285	0.0	1.7857142857142856
545	14.285714285714285	0.0	1.7857142857142856
546	14.285714285714285	0.0	1.7857142857142856
547	10.714285714285714	1.7857142857142856	1.7857142857142856
548	14.285714285714285	1.7857142857142856	0.8928571428571428
549	14.285714285714285	1.7857142857142856	0.8928571428571428
550	17.857142857142858	1.7857142857142856	0.0
551	17.857142857142858	1.7857142857142856	0.0
552	14.285714285714285	1.7857142857142856	0.0
553	14.285714285714285	1.7857142857142856	0.0
554	14.285714285714285	0.0	0.0
555	14.285714285714285	0.0	0.0
556	17.857142857142858	0.0	0.0
557	21.428571428571427	0.0	0.0
558	17.857142857142858	0.0	0.0
559	14.285714285714285	0.0	0.0
560	17.857142857142858	0.0	0.0
561	17.857142857142858	0.0	0.0
562	21.428571428571427	0.0	1.7857142857142856
563	21.428571428571427	0.0	1.7857142857142856
564	21.428571428571427	0.0	0.8928571428571428
565	17.857142857142858	0.0	0.8928571428571428
566	17.857142857142858	0.0	0.8928571428571428
567	17.857142857142858	0.0	0.8928571428571428
568	17.857142857142858	0.0	0.8928571428571428
569	21.428571428571427	0.0	0.8928571428571428
570	21.428571428571427	0.0	0.8928571428571428
571	21.428571428571427	0.0	0.8928571428571428
572	17.857142857142858	0.0	0.8928571428571428
573	17.857142857142858	0.0	0.8928571428571428
574	21.428571428571427	0.0	0.8928571428571428
575	21.428571428571427	0.0	0.8928571428571428
576	25.0	0.0	0.8928571428571428
577	25.0	0.0	0.8928571428571428
578	25.0	1.7857142857142856	0.0
579	28.57142857142857	1.7857142857142856	0.0
580	28.57142857142857	1.7857142857142856	0.0
581	28.57142857142857	3.571428571428571	0.0
582	25.0	1.7857142857142856	0.0
583	32.142857142857146	1.7857142857142856	0.0
584	28.57142857142857	3.571428571428571	0.0
585	21.428571428571427	3.571428571428571	0.8928571428571428
586	17.857142857142858	5.357142857142857	0.8928571428571428
587	21.428571428571427	3.571428571428571	1.7857142857142856
588	25.0	3.571428571428571	1.7857142857142856
589	25.0	3.571428571428571	1.7857142857142856
590	21.428571428571427	1.7857142857142856	0.8928571428571428
591	10.714285714285714	0.0	0.8928571428571428
592	7.142857142857142	0.0	0.0
593	14.285714285714285	0.0	0.0
594	17.857142857142858	0.0	0.0
595	17.857142857142858	1.7857142857142856	0.0
596	17.857142857142858	0.0	0.0
597	21.428571428571427	0.0	0.0
598	21.428571428571427	0.0	0.0
599	17.857142857142858	0.0	0.0
600	14.285714285714285	0.0	1.7857142857142856
601	10.714285714285714	0.0	1.7857142857142856
602	17.857142857142858	1.7857142857142856	0.8928571428571428
603	21.428571428571427	0.0	0.8928571428571428
604	17.857142857142858	0.0	0.8928571428571428
605	14.285714285714285	0.0	1.7857142857142856
606	10.714285714285714	0.0	1.7857142857142856
607	10.714285714285714	0.0	0.8928571428571428
608	14.285714285714285	0.0	0.0
609	10.714285714285714	0.0	0.0
610	14.285714285714285	0.0	0.0
611	21.428571428571427	0.0	0.0
612	17.857142857142858	0.0	0.0
613	14.285714285714285	0.0	0.0
614	7.142857142857142	0.0	0.0
615	10.714285714285714	0.0	0.0
616	14.285714285714285	0.0	0.0
617	21.428571428571427	0.0	0.0
618	21.428571428571427	0.0	0.0
619	14.285714285714285	1.7857142857142856	0.0
620	21.428571428571427	0.0	0.0
621	21.428571428571427	0.0	0.0
622	21.428571428571427	0.0	0.0
623	17.857142857142858	0.0	0.0
624	21.428571428571427	1.7857142857142856	0.0
625	17.857142857142858	0.0	0.0
626	21.428571428571427	0.0	0.8928571428571428
627	21.428571428571427	0.0	0.8928571428571428
628	21.428571428571427	0.0	0.8928571428571428
629	21.428571428571427	0.0	0.8928571428571428
630	17.857142857142858	0.0	0.8928571428571428
631	17.857142857142858	0.0	1.7857142857142856
632	17.857142857142858	0.0	1.7857142857142856
633	17.857142857142858	1.7857142857142856	1.7857142857142856
634	14.285714285714285	1.7857142857142856	1.7857142857142856
635	14.285714285714285	0.0	0.8928571428571428
636	17.857142857142858	0.0	0.0
637	10.714285714285714	0.0	0.0
638	10.714285714285714	1.7857142857142856	0.0
639	10.714285714285714	3.571428571428571	0.0
640	14.285714285714285	3.571428571428571	0.8928571428571428
641	10.714285714285714	1.7857142857142856	0.8928571428571428
642	10.714285714285714	1.7857142857142856	0.8928571428571428
643	14.285714285714285	1.7857142857142856	0.8928571428571428
644	10.714285714285714	1.7857142857142856	1.7857142857142856
645	10.714285714285714	1.7857142857142856	1.7857142857142856
646	10.714285714285714	0.0	1.7857142857142856
647	10.714285714285714	0.0	0.0
648	10.714285714285714	0.0	0.8928571428571428
649	14.285714285714285	0.0	0.8928571428571428
650	10.714285714285714	0.0	0.8928571428571428
651	10.714285714285714	0.0	0.8928571428571428
652	14.285714285714285	0.0	0.0
653	14.285714285714285	0.0	0.0
654	14.285714285714285	0.0	0.8928571428571428
655	14.285714285714285	0.0	0.8928571428571428
656	17.857142857142858	0.0	1.7857142857142856
657	17.857142857142858	0.0	0.8928571428571428
658	14.285714285714285	0.0	0.8928571428571428
659	25.0	0.0	0.8928571428571428
660	17.857142857142858	1.7857142857142856	0.0
661	21.428571428571427	1.7857142857142856	0.0
662	21.428571428571427	0.0	0.8928571428571428
663	25.0	0.0	0.8928571428571428
664	25.0	0.0	0.8928571428571428
665	25.0	0.0	0.8928571428571428
666	25.0	1.7857142857142856	0.8928571428571428
667	21.428571428571427	1.7857142857142856	0.8928571428571428
668	21.428571428571427	1.7857142857142856	0.8928571428571428
669	17.857142857142858	1.7857142857142856	0.8928571428571428
670	21.428571428571427	1.7857142857142856	0.8928571428571428
671	21.428571428571427	0.0	0.8928571428571428
672	17.857142857142858	0.0	1.7857142857142856
673	17.857142857142858	0.0	1.7857142857142856
674	17.857142857142858	0.0	0.8928571428571428
675	25.0	0.0	1.7857142857142856
676	25.0	0.0	1.7857142857142856
677	21.428571428571427	0.0	1.7857142857142856
678	21.428571428571427	0.0	0.8928571428571428
679	21.428571428571427	1.7857142857142856	0.8928571428571428
680	21.428571428571427	1.7857142857142856	0.0
681	17.857142857142858	0.0	0.8928571428571428
682	17.857142857142858	0.0	0.8928571428571428
683	17.857142857142858	0.0	0.0
684	14.285714285714285	0.0	0.0
685	17.857142857142858	0.0	0.0
686	21.428571428571427	0.0	0.0
687	21.428571428571427	1.7857142857142856	0.0
688	17.857142857142858	1.7857142857142856	0.0
689	17.857142857142858	1.7857142857142856	0.8928571428571428
690	25.0	1.7857142857142856	1.7857142857142856
691	25.0	0.0	1.7857142857142856
692	28.57142857142857	0.0	0.8928571428571428
693	28.57142857142857	0.0	0.8928571428571428
694	28.57142857142857	0.0	0.8928571428571428
695	32.142857142857146	0.0	0.8928571428571428
696	28.57142857142857	0.0	0.8928571428571428
697	25.0	0.0	0.8928571428571428
698	28.57142857142857	0.0	0.8928571428571428
699	21.428571428571427	0.0	0.8928571428571428
700	21.428571428571427	0.0	0.8928571428571428
701	32.142857142857146	1.7857142857142856	0.8928571428571428
702	28.57142857142857	1.7857142857142856	0.8928571428571428
703	28.57142857142857	1.7857142857142856	0.8928571428571428
704	32.142857142857146	3.571428571428571	0.8928571428571428
705	28.57142857142857	3.571428571428571	0.8928571428571428
706	21.428571428571427	3.571428571428571	0.8928571428571428
707	25.0	1.7857142857142856	0.8928571428571428
708	25.0	3.571428571428571	0.8928571428571428
709	28.57142857142857	3.571428571428571	0.8928571428571428
710	25.0	3.571428571428571	0.8928571428571428
711	25.0	3.571428571428571	1.7857142857142856
712	25.0	1.7857142857142856	1.7857142857142856
713	25.0	1.7857142857142856	1.7857142857142856
714	25.0	1.7857142857142856	1.7857142857142856
715	21.428571428571427	1.7857142857142856	1.7857142857142856
716	17.857142857142858	1.7857142857142856	1.7857142857142856
717	10.714285714285714	5.357142857142857	1.7857142857142856
718	10.714285714285714	5.357142857142857	0.8928571428571428
719	14.285714285714285	5.357142857142857	0.8928571428571428
720	14.285714285714285	3.571428571428571	0.8928571428571428
721	14.285714285714285	3.571428571428571	1.7857142857142856
722	14.285714285714285	3.571428571428571	0.8928571428571428
723	14.285714285714285	1.7857142857142856	0.8928571428571428
724	21.428571428571427	1.7857142857142856	0.8928571428571428
725	25.0	1.7857142857142856	1.7857142857142856
726	14.285714285714285	1.7857142857142856	1.7857142857142856
727	14.285714285714285	1.7857142857142856	1.7857142857142856
728	17.857142857142858	3.571428571428571	2.6785714285714284
729	14.285714285714285	3.571428571428571	2.6785714285714284
730	14.285714285714285	1.7857142857142856	0.8928571428571428
731	14.285714285714285	1.7857142857142856	0.8928571428571428
732	17.857142857142858	0.0	0.8928571428571428
733	17.857142857142858	0.0	0.8928571428571428
734	21.428571428571427	0.0	0.8928571428571428
735	21.428571428571427	0.0	0.0
736	14.285714285714285	0.0	0.0
737	14.285714285714285	0.0	0.0
738	25.0	0.0	0.8928571428571428
739	21.428571428571427	0.0	0.0
740	21.428571428571427	0.0	0.0
741	21.428571428571427	0.0	0.0
742	21.428571428571427	0.0	0.0
743	17.857142857142858	0.0	0.8928571428571428
744	21.428571428571427	0.0	0.8928571428571428
745	25.0	0.0	0.8928571428571428
746	25.0	0.0	0.8928571428571428
747	21.428571428571427	0.0	0.8928571428571428
748	17.857142857142858	0.0	0.8928571428571428
749	14.285714285714285	0.0	0.8928571428571428
750	17.857142857142858	0.0	0.8928571428571428
751	21.428571428571427	0.0	0.0
752	21.428571428571427	0.0	0.8928571428571428
753	17.857142857142858	1.7857142857142856	2.6785714285714284
754	17.857142857142858	1.7857142857142856	0.8928571428571428
755	17.857142857142858	1.7857142857142856	0.8928571428571428
756	14.285714285714285	1.7857142857142856	0.8928571428571428
757	14.285714285714285	1.7857142857142856	1.7857142857142856
758	14.285714285714285	1.7857142857142856	1.7857142857142856
759	14.285714285714285	1.7857142857142856	1.7857142857142856
760	17.857142857142858	1.7857142857142856	2.6785714285714284
761	14.285714285714285	1.7857142857142856	1.7857142857142856
762	25.0	0.0	1.7857142857142856
763	25.0	1.7857142857142856	1.7857142857142856
764	25.0	1.7857142857142856	0.8928571428571428
765	21.428571428571427	1.7857142857142856	0.8928571428571428
766	21.428571428571427	0.0	1.7857142857142856
767	21.428571428571427	0.0	1.7857142857142856
768	17.857142857142858	1.7857142857142856	2.6785714285714284
769	17.857142857142858	0.0	2.6785714285714284
770	17.857142857142858	0.0	0.8928571428571428
771	21.428571428571427	0.0	0.8928571428571428
772	25.0	1.7857142857142856	0.0
773	25.0	1.7857142857142856	0.0
774	21.428571428571427	1.7857142857142856	0.0
775	21.428571428571427	1.7857142857142856	0.0
776	14.285714285714285	1.7857142857142856	0.0
777	10.714285714285714	3.571428571428571	0.8928571428571428
778	10.714285714285714	3.571428571428571	0.8928571428571428
779	10.714285714285714	1.7857142857142856	0.8928571428571428
780	10.714285714285714	0.0	0.0
781	10.714285714285714	0.0	0.0
782	14.285714285714285	0.0	0.0
783	10.714285714285714	0.0	0.0
784	10.714285714285714	0.0	0.0
785	10.714285714285714	1.7857142857142856	0.0
786	14.285714285714285	1.7857142857142856	0.0
787	17.857142857142858	0.0	0.8928571428571428
788	25.0	1.7857142857142856	0.8928571428571428
789	21.428571428571427	1.7857142857142856	0.8928571428571428
790	14.285714285714285	7.142857142857142	0.8928571428571428
791	10.714285714285714	5.357142857142857	0.8928571428571428
792	14.285714285714285	1.7857142857142856	1.7857142857142856
793	10.714285714285714	1.7857142857142856	1.7857142857142856
794	10.714285714285714	0.0	1.7857142857142856
795	21.428571428571427	0.0	0.8928571428571428
796	21.428571428571427	0.0	1.7857142857142856
797	21.428571428571427	0.0	1.7857142857142856
798	21.428571428571427	1.7857142857142856	0.8928571428571428
799	25.0	1.7857142857142856	0.8928571428571428
800	21.428571428571427	1.7857142857142856	0.0
801	17.857142857142858	1.7857142857142856	0.8928571428571428
802	10.714285714285714	1.7857142857142856	0.8928571428571428
803	10.714285714285714	1.7857142857142856	0.8928571428571428
804	10.714285714285714	1.7857142857142856	0.0
805	7.142857142857142	0.0	0.0
806	14.285714285714285	0.0	0.0
807	10.714285714285714	0.0	0.0
808	14.285714285714285	0.0	0.0
809	10.714285714285714	0.0	0.0
810	10.714285714285714	0.0	0.0
811	14.285714285714285	0.0	0.0
812	17.857142857142858	1.7857142857142856	0.8928571428571428
813	14.285714285714285	0.0	0.8928571428571428
814	21.428571428571427	0.0	0.8928571428571428
815	21.428571428571427	0.0	0.8928571428571428
816	28.57142857142857	0.0	0.8928571428571428
817	21.428571428571427	0.0	0.8928571428571428
818	21.428571428571427	0.0	0.8928571428571428
819	21.428571428571427	0.0	0.8928571428571428
820	21.428571428571427	0.0	0.8928571428571428
821	17.857142857142858	0.0	1.7857142857142856
822	25.0	0.0	1.7857142857142856
823	21.428571428571427	0.0	0.8928571428571428
824	21.428571428571427	1.7857142857142856	0.8928571428571428
825	14.285714285714285	3.571428571428571	0.8928571428571428
826	14.285714285714285	3.571428571428571	0.0
827	14.285714285714285	1.7857142857142856	0.8928571428571428
828	17.857142857142858	0.0	0.8928571428571428
829	17.857142857142858	0.0	0.8928571428571428
830	21.428571428571427	0.0	0.8928571428571428
831	21.428571428571427	0.0	0.8928571428571428
832	25.0	0.0	0.0
833	21.428571428571427	0.0	0.0
834	17.857142857142858	0.0	0.0
835	21.428571428571427	0.0	0.0
836	14.285714285714285	0.0	0.0
837	14.285714285714285	0.0	0.0
838	17.857142857142858	0.0	0.0
839	21.428571428571427	0.0	0.0
840	17.857142857142858	0.0	0.0
841	17.857142857142858	1.7857142857142856	0.0
842	17.857142857142858	1.7857142857142856	0.0
843	14.285714285714285	1.7857142857142856	0.0
844	17.857142857142858	3.571428571428571	0.0
845	17.857142857142858	1.7857142857142856	0.0
846	17.857142857142858	0.0	0.0
847	17.857142857142858	0.0	0.0
848	17.857142857142858	0.0	0.0
849	17.857142857142858	0.0	0.0
850	21.428571428571427	0.0	0.0
851	21.428571428571427	0.0	0.0
852	17.857142857142858	0.0	0.0
853	10.714285714285714	0.0	0.0
854	7.142857142857142	0.0	0.0
855	7.142857142857142	0.0	0.0
856	10.714285714285714	0.0	0.0
857	14.285714285714285	0.0	0.0
858	17.857142857142858	0.0	0.0
859	14.285714285714285	1.7857142857142856	0.0
860	14.285714285714285	3.571428571428571	0.8928571428571428
861	14.285714285714285	1.7857142857142856	0.8928571428571428
862	14.285714285714285	1.7857142857142856	1.7857142857142856
863	21.428571428571427	1.7857142857142856	0.8928571428571428
864	17.857142857142858	1.7857142857142856	0.8928571428571428
865	7.142857142857142	3.571428571428571	0.8928571428571428
866	14.285714285714285	3.571428571428571	0.8928571428571428
867	14.285714285714285	3.571428571428571	0.8928571428571428
868	14.285714285714285	3.571428571428571	1.7857142857142856
869	14.285714285714285	1.7857142857142856	1.7857142857142856
870	14.285714285714285	5.357142857142857	1.7857142857142856
871	14.285714285714285	3.571428571428571	2.6785714285714284
872	10.714285714285714	3.571428571428571	2.6785714285714284
873	17.857142857142858	1.7857142857142856	2.6785714285714284
874	10.714285714285714	1.7857142857142856	1.7857142857142856
875	10.714285714285714	1.7857142857142856	1.7857142857142856
876	10.714285714285714	1.7857142857142856	0.8928571428571428
877	14.285714285714285	3.571428571428571	0.8928571428571428
878	14.285714285714285	1.7857142857142856	0.8928571428571428
879	14.285714285714285	1.7857142857142856	0.0
880	14.285714285714285	1.7857142857142856	0.0
881	10.714285714285714	3.571428571428571	0.0
882	14.285714285714285	1.7857142857142856	0.8928571428571428
883	21.428571428571427	1.7857142857142856	0.8928571428571428
884	21.428571428571427	1.7857142857142856	0.8928571428571428
885	21.428571428571427	1.7857142857142856	0.8928571428571428
886	25.0	1.7857142857142856	1.7857142857142856
887	25.0	1.7857142857142856	0.8928571428571428
888	21.428571428571427	1.7857142857142856	0.8928571428571428
889	21.428571428571427	0.0	0.8928571428571428
890	25.0	0.0	0.8928571428571428
891	21.428571428571427	1.7857142857142856	0.8928571428571428
892	17.857142857142858	1.7857142857142856	0.8928571428571428
893	17.857142857142858	1.7857142857142856	0.8928571428571428
894	17.857142857142858	0.0	0.8928571428571428
895	21.428571428571427	1.7857142857142856	0.8928571428571428
896	17.857142857142858	1.7857142857142856	0.8928571428571428
897	17.857142857142858	1.7857142857142856	0.8928571428571428
898	17.857142857142858	0.0	0.8928571428571428
899	21.428571428571427	0.0	0.8928571428571428
900	25.0	0.0	0.8928571428571428
901	25.0	0.0	0.8928571428571428
902	25.0	0.0	0.8928571428571428
903	28.57142857142857	0.0	0.8928571428571428
904	28.57142857142857	1.7857142857142856	0.8928571428571428
905	25.0	0.0	0.8928571428571428
906	21.428571428571427	0.0	0.8928571428571428
907	21.428571428571427	0.0	0.0
908	21.428571428571427	0.0	0.0
909	17.857142857142858	1.7857142857142856	0.0
910	17.857142857142858	1.7857142857142856	0.0
911	21.428571428571427	5.357142857142857	0.0
912	21.428571428571427	5.357142857142857	0.0
913	21.428571428571427	5.357142857142857	0.0
914	17.857142857142858	5.357142857142857	0.0
915	17.857142857142858	1.7857142857142856	0.0
916	14.285714285714285	1.7857142857142856	0.8928571428571428
917	14.285714285714285	1.7857142857142856	0.8928571428571428
918	17.857142857142858	0.0	0.8928571428571428
919	14.285714285714285	0.0	1.7857142857142856
920	14.285714285714285	0.0	2.6785714285714284
921	14.285714285714285	0.0	2.6785714285714284
922	14.285714285714285	1.7857142857142856	0.8928571428571428
923	14.285714285714285	3.571428571428571	0.8928571428571428
924	14.285714285714285	7.142857142857142	0.8928571428571428
925	14.285714285714285	3.571428571428571	0.8928571428571428
926	17.857142857142858	3.571428571428571	0.8928571428571428
927	17.857142857142858	1.7857142857142856	0.0
928	14.285714285714285	1.7857142857142856	0.0
929	17.857142857142858	1.7857142857142856	0.0
930	21.428571428571427	1.7857142857142856	1.7857142857142856
931	21.428571428571427	1.7857142857142856	2.6785714285714284
932	25.0	1.7857142857142856	1.7857142857142856
933	25.0	0.0	1.7857142857142856
934	28.57142857142857	0.0	0.8928571428571428
935	28.57142857142857	0.0	0.8928571428571428
936	28.57142857142857	0.0	0.8928571428571428
937	21.428571428571427	0.0	0.8928571428571428
938	25.0	0.0	2.6785714285714284
939	21.428571428571427	0.0	1.7857142857142856
940	21.428571428571427	0.0	0.8928571428571428
941	17.857142857142858	0.0	0.8928571428571428
942	21.428571428571427	0.0	0.0
943	17.857142857142858	0.0	0.0
944	14.285714285714285	0.0	0.8928571428571428
945	14.285714285714285	0.0	0.8928571428571428
946	17.857142857142858	0.0	0.8928571428571428
947	17.857142857142858	0.0	0.8928571428571428
948	14.285714285714285	0.0	0.8928571428571428
949	14.285714285714285	0.0	0.8928571428571428
950	21.428571428571427	0.0	0.8928571428571428
951	21.428571428571427	0.0	0.8928571428571428
952	17.857142857142858	1.7857142857142856	0.8928571428571428
953	14.285714285714285	1.7857142857142856	1.7857142857142856
954	10.714285714285714	1.7857142857142856	0.8928571428571428
955	10.714285714285714	1.7857142857142856	0.8928571428571428
956	14.285714285714285	1.7857142857142856	0.0
957	10.714285714285714	0.0	0.0
958	17.857142857142858	0.0	0.0
959	17.857142857142858	0.0	0.8928571428571428
960	21.428571428571427	0.0	0.8928571428571428
961	17.857142857142858	0.0	0.8928571428571428
962	14.285714285714285	0.0	0.8928571428571428
963	10.714285714285714	0.0	0.8928571428571428
964	10.714285714285714	0.0	0.8928571428571428
965	17.857142857142858	0.0	0.0
966	14.285714285714285	0.0	0.0
967	14.285714285714285	0.0	0.0
968	10.714285714285714	0.0	0.0
969	10.714285714285714	0.0	0.8928571428571428
970	10.714285714285714	0.0	1.7857142857142856
971	10.714285714285714	1.7857142857142856	1.7857142857142856
972	10.714285714285714	1.7857142857142856	1.7857142857142856
973	14.285714285714285	1.7857142857142856	1.7857142857142856
974	17.857142857142858	1.7857142857142856	1.7857142857142856
975	14.285714285714285	1.7857142857142856	0.8928571428571428
976	14.285714285714285	0.0	0.8928571428571428
977	14.285714285714285	0.0	0.0
978	14.285714285714285	0.0	0.0
979	14.285714285714285	0.0	0.0
980	14.285714285714285	0.0	0.8928571428571428
981	17.857142857142858	0.0	0.8928571428571428
982	21.428571428571427	0.0	0.8928571428571428
983	17.857142857142858	0.0	0.8928571428571428
984	17.857142857142858	0.0	0.8928571428571428
985	17.857142857142858	0.0	0.8928571428571428
986	17.857142857142858	0.0	0.8928571428571428
987	17.857142857142858	0.0	0.8928571428571428
988	17.857142857142858	0.0	0.0
989	14.285714285714285	0.0	0.0
990	14.285714285714285	0.0	0.0
991	17.857142857142858	0.0	1.7857142857142856
992	21.428571428571427	0.0	0.8928571428571428
993	17.857142857142858	1.7857142857142856	0.8928571428571428
994	14.285714285714285	1.7857142857142856	1.7857142857142856
995	21.428571428571427	0.0	0.0
996	17.857142857142858	0.0	0.0
997	14.285714285714285	0.0	0.0
998	14.285714285714285	1.7857142857142856	0.8928571428571428
999	10.714285714285714	1.7857142857142856	0.0
1000	14.285714285714285	1.7857142857142856	0.0
1001	14.285714285714285	1.7857142857142856	0.0
1002	17.857142857142858	1.7857142857142856	0.0
1003	17.857142857142858	0.0	0.0
1004	17.857142857142858	0.0	0.8928571428571428
1005	14.285714285714285	3.571428571428571	0.8928571428571428
1006	17.857142857142858	3.571428571428571	0.0
1007	17.857142857142858	3.571428571428571	0.0
1008	17.857142857142858	3.571428571428571	0.0
1009	21.428571428571427	5.357142857142857	0.0
1010	17.857142857142858	3.571428571428571	0.8928571428571428
1011	17.857142857142858	1.7857142857142856	0.0
1012	17.857142857142858	1.7857142857142856	0.0
1013	17.857142857142858	1.7857142857142856	0.0
1014	17.857142857142858	1.7857142857142856	0.8928571428571428
1015	14.285714285714285	1.7857142857142856	0.8928571428571428
1016	14.285714285714285	0.0	0.8928571428571428
1017	17.857142857142858	0.0	0.8928571428571428
1018	17.857142857142858	0.0	0.8928571428571428
1019	21.428571428571427	0.0	0.8928571428571428
1020	21.428571428571427	0.0	0.8928571428571428
1021	21.428571428571427	1.7857142857142856	1.7857142857142856
1022	21.428571428571427	1.7857142857142856	0.0
1023	21.428571428571427	1.7857142857142856	0.0
1024	21.428571428571427	1.7857142857142856	0.0
1025	25.0	1.7857142857142856	0.8928571428571428
1026	21.428571428571427	1.7857142857142856	0.8928571428571428
1027	21.428571428571427	1.7857142857142856	0.0
1028	25.0	3.571428571428571	0.0
1029	21.428571428571427	3.571428571428571	0.0
1030	28.57142857142857	3.571428571428571	0.0
1031	28.57142857142857	3.571428571428571	0.0
1032	25.0	3.571428571428571	0.0
1033	17.857142857142858	1.7857142857142856	0.0
1034	21.428571428571427	3.571428571428571	0.0
1035	17.857142857142858	3.571428571428571	0.0
1036	17.857142857142858	3.571428571428571	0.0
1037	17.857142857142858	3.571428571428571	0.0
1038	17.857142857142858	1.7857142857142856	0.0
1039	21.428571428571427	1.7857142857142856	0.0
1040	28.57142857142857	3.571428571428571	0.8928571428571428
1041	21.428571428571427	1.7857142857142856	0.8928571428571428
1042	17.857142857142858	1.7857142857142856	0.0
1043	17.857142857142858	1.7857142857142856	0.0
1044	17.857142857142858	1.7857142857142856	0.0
1045	21.428571428571427	1.7857142857142856	0.0
1046	21.428571428571427	1.7857142857142856	0.0
1047	21.428571428571427	1.7857142857142856	0.0
1048	21.428571428571427	1.7857142857142856	0.0
1049	17.857142857142858	1.7857142857142856	0.0
1050	17.857142857142858	0.0	0.8928571428571428
1051	17.857142857142858	0.0	0.8928571428571428
1052	17.857142857142858	0.0	0.8928571428571428
1053	17.857142857142858	0.0	0.8928571428571428
1054	21.428571428571427	0.0	0.0
1055	21.428571428571427	0.0	0.0
1056	28.57142857142857	0.0	0.0
1057	28.57142857142857	0.0	0.0
1058	28.57142857142857	0.0	0.8928571428571428
1059	28.57142857142857	0.0	0.8928571428571428
1060	17.857142857142858	0.0	0.8928571428571428
1061	21.428571428571427	1.7857142857142856	0.8928571428571428
1062	17.857142857142858	1.7857142857142856	0.8928571428571428
1063	17.857142857142858	1.7857142857142856	0.8928571428571428
1064	21.428571428571427	1.7857142857142856	0.8928571428571428
1065	25.0	1.7857142857142856	0.8928571428571428
1066	25.0	1.7857142857142856	0.8928571428571428
1067	28.57142857142857	0.0	0.8928571428571428
1068	28.57142857142857	1.7857142857142856	0.8928571428571428
1069	25.0	1.7857142857142856	0.8928571428571428
1070	28.57142857142857	1.7857142857142856	0.8928571428571428
1071	28.57142857142857	3.571428571428571	0.8928571428571428
1072	25.0	3.571428571428571	0.8928571428571428
1073	25.0	1.7857142857142856	0.8928571428571428
1074	28.57142857142857	0.0	1.7857142857142856
1075	28.57142857142857	0.0	1.7857142857142856
1076	21.428571428571427	0.0	0.0
1077	21.428571428571427	0.0	0.0
1078	21.428571428571427	0.0	0.0
1079	21.428571428571427	0.0	0.0
1080	17.857142857142858	0.0	0.0
1081	17.857142857142858	0.0	0.0
1082	21.428571428571427	0.0	0.8928571428571428
1083	21.428571428571427	1.7857142857142856	0.8928571428571428
1084	17.857142857142858	1.7857142857142856	1.7857142857142856
1085	14.285714285714285	1.7857142857142856	0.8928571428571428
1086	21.428571428571427	0.0	0.8928571428571428
1087	25.0	0.0	0.8928571428571428
1088	25.0	0.0	0.0
1089	28.57142857142857	0.0	0.0
1090	25.0	0.0	0.0
1091	25.0	0.0	0.0
1092	21.428571428571427	0.0	0.0
1093	28.57142857142857	0.0	0.0
1094	28.57142857142857	0.0	0.8928571428571428
1095	21.428571428571427	0.0	0.0
1096	21.428571428571427	0.0	0.8928571428571428
1097	25.0	0.0	0.0
1098	21.428571428571427	0.0	0.0
1099	17.857142857142858	0.0	0.0
1100	21.428571428571427	0.0	0.8928571428571428
1101	17.857142857142858	0.0	0.8928571428571428
1102	17.857142857142858	1.7857142857142856	1.7857142857142856
1103	17.857142857142858	0.0	0.8928571428571428
1104	28.57142857142857	0.0	0.8928571428571428
1105	25.0	1.7857142857142856	0.0
1106	25.0	1.7857142857142856	0.0
1107	21.428571428571427	1.7857142857142856	0.0
1108	17.857142857142858	0.0	0.0
1109	17.857142857142858	0.0	0.0
1110	17.857142857142858	0.0	0.0
1111	25.0	0.0	0.0
1112	25.0	0.0	0.0
1113	21.428571428571427	0.0	0.0
1114	14.285714285714285	0.0	0.0
1115	14.285714285714285	1.7857142857142856	0.0
1116	14.285714285714285	3.571428571428571	0.8928571428571428
1117	17.857142857142858	3.571428571428571	0.8928571428571428
1118	17.857142857142858	1.7857142857142856	0.8928571428571428
1119	17.857142857142858	1.7857142857142856	0.8928571428571428
1120	25.0	1.7857142857142856	0.8928571428571428
1121	25.0	1.7857142857142856	0.8928571428571428
1122	25.0	0.0	0.8928571428571428
1123	32.142857142857146	1.7857142857142856	0.8928571428571428
1124	28.57142857142857	1.7857142857142856	0.0
1125	25.0	5.357142857142857	0.8928571428571428
1126	25.0	3.571428571428571	0.8928571428571428
1127	21.428571428571427	1.7857142857142856	0.8928571428571428
1128	21.428571428571427	1.7857142857142856	0.8928571428571428
1129	21.428571428571427	0.0	0.8928571428571428
1130	21.428571428571427	0.0	0.8928571428571428
1131	17.857142857142858	0.0	0.8928571428571428
1132	21.428571428571427	0.0	0.8928571428571428
1133	25.0	0.0	0.8928571428571428
1134	21.428571428571427	1.7857142857142856	0.8928571428571428
1135	21.428571428571427	1.7857142857142856	0.8928571428571428
1136	17.857142857142858	1.7857142857142856	0.0
1137	17.857142857142858	1.7857142857142856	0.0
1138	21.428571428571427	1.7857142857142856	0.0
1139	21.428571428571427	1.7857142857142856	0.8928571428571428
1140	21.428571428571427	1.7857142857142856	0.0
1141	25.0	1.7857142857142856	0.0
1142	32.142857142857146	1.7857142857142856	0.0
1143	25.0	1.7857142857142856	0.0
1144	17.857142857142858	3.571428571428571	0.0
1145	17.857142857142858	1.7857142857142856	0.0
1146	17.857142857142858	1.7857142857142856	0.0
1147	17.857142857142858	1.7857142857142856	0.0
1148	17.857142857142858	0.0	0.8928571428571428
1149	25.0	0.0	0.8928571428571428
1150	28.57142857142857	1.7857142857142856	0.8928571428571428
1151	28.57142857142857	1.7857142857142856	0.8928571428571428
1152	25.0	1.7857142857142856	0.8928571428571428
1153	28.57142857142857	0.0	0.8928571428571428
1154	28.57142857142857	1.7857142857142856	0.8928571428571428
1155	32.142857142857146	3.571428571428571	0.8928571428571428
1156	28.57142857142857	1.7857142857142856	0.8928571428571428
1157	25.0	0.0	0.0
1158	28.57142857142857	1.7857142857142856	0.0
1159	25.0	3.571428571428571	0.0
1160	25.0	3.571428571428571	0.0
1161	25.0	1.7857142857142856	0.0
1162	25.0	0.0	0.8928571428571428
1163	28.57142857142857	1.7857142857142856	1.7857142857142856
1164	21.428571428571427	1.7857142857142856	0.8928571428571428
1165	17.857142857142858	3.571428571428571	0.8928571428571428
1166	14.285714285714285	3.571428571428571	0.8928571428571428
1167	17.857142857142858	3.571428571428571	1.7857142857142856
1168	21.428571428571427	3.571428571428571	0.8928571428571428
1169	21.428571428571427	3.571428571428571	0.0
1170	17.857142857142858	5.357142857142857	0.0
1171	17.857142857142858	5.357142857142857	0.0
1172	25.0	7.142857142857142	0.0
1173	17.857142857142858	7.142857142857142	0.8928571428571428
1174	17.857142857142858	8.928571428571429	0.8928571428571428
1175	17.857142857142858	3.571428571428571	0.8928571428571428
1176	17.857142857142858	1.7857142857142856	0.8928571428571428
1177	17.857142857142858	1.7857142857142856	0.0
1178	17.857142857142858	3.571428571428571	0.0
1179	21.428571428571427	1.7857142857142856	0.0
1180	17.857142857142858	1.7857142857142856	0.0
1181	17.857142857142858	1.7857142857142856	0.0
1182	25.0	1.7857142857142856	0.0
1183	21.428571428571427	3.571428571428571	0.0
1184	28.57142857142857	1.7857142857142856	0.0
1185	25.0	0.0	0.0
1186	17.857142857142858	0.0	0.8928571428571428
1187	25.0	0.0	1.7857142857142856
1188	25.0	0.0	1.7857142857142856
1189	28.57142857142857	0.0	1.7857142857142856
1190	28.57142857142857	0.0	1.7857142857142856
1191	25.0	0.0	1.7857142857142856
1192	28.57142857142857	0.0	1.7857142857142856
1193	28.57142857142857	0.0	1.7857142857142856
1194	28.57142857142857	0.0	1.7857142857142856
1195	25.0	0.0	0.8928571428571428
1196	25.0	0.0	1.7857142857142856
1197	25.0	0.0	1.7857142857142856
1198	25.0	0.0	1.7857142857142856
1199	32.142857142857146	1.7857142857142856	1.7857142857142856
1200	35.714285714285715	1.7857142857142856	1.7857142857142856
1201	32.142857142857146	0.0	1.7857142857142856
1202	32.142857142857146	0.0	1.7857142857142856
1203	35.714285714285715	0.0	1.7857142857142856
1204	39.285714285714285	0.0	1.7857142857142856
1205	39.285714285714285	3.571428571428571	1.7857142857142856
1206	39.285714285714285	1.7857142857142856	1.7857142857142856
1207	35.714285714285715	1.7857142857142856	1.7857142857142856
1208	28.57142857142857	1.7857142857142856	0.8928571428571428
1209	28.57142857142857	0.0	0.8928571428571428
1210	32.142857142857146	0.0	0.8928571428571428
1211	28.57142857142857	0.0	0.8928571428571428
1212	32.142857142857146	1.7857142857142856	0.8928571428571428
1213	32.142857142857146	1.7857142857142856	0.8928571428571428
1214	35.714285714285715	0.0	0.8928571428571428
1215	35.714285714285715	0.0	0.8928571428571428
1216	28.57142857142857	0.0	0.8928571428571428
1217	28.57142857142857	0.0	0.8928571428571428
1218	28.57142857142857	1.7857142857142856	0.0
1219	28.57142857142857	0.0	0.0
1220	35.714285714285715	0.0	0.0
1221	28.57142857142857	0.0	0.0
1222	21.428571428571427	0.0	0.0
1223	21.428571428571427	0.0	0.0
1224	25.0	0.0	0.0
1225	28.57142857142857	0.0	0.0
1226	28.57142857142857	0.0	0.0
1227	25.0	1.7857142857142856	0.8928571428571428
1228	28.57142857142857	0.0	0.8928571428571428
1229	28.57142857142857	1.7857142857142856	0.8928571428571428
1230	35.714285714285715	1.7857142857142856	0.8928571428571428
1231	32.142857142857146	3.571428571428571	0.8928571428571428
1232	32.142857142857146	5.357142857142857	0.8928571428571428
1233	32.142857142857146	3.571428571428571	0.8928571428571428
1234	28.57142857142857	3.571428571428571	0.8928571428571428
1235	28.57142857142857	0.0	0.8928571428571428
1236	25.0	0.0	1.7857142857142856
1237	25.0	0.0	1.7857142857142856
1238	25.0	0.0	0.8928571428571428
1239	28.57142857142857	0.0	0.0
1240	28.57142857142857	0.0	0.0
1241	28.57142857142857	0.0	0.0
1242	28.57142857142857	0.0	0.8928571428571428
1243	28.57142857142857	0.0	0.8928571428571428
1244	28.57142857142857	0.0	0.8928571428571428
1245	28.57142857142857	0.0	0.8928571428571428
1246	35.714285714285715	0.0	0.8928571428571428
1247	28.57142857142857	1.7857142857142856	0.0
1248	25.0	1.7857142857142856	0.0
1249	28.57142857142857	0.0	1.7857142857142856
1250	25.0	0.0	1.7857142857142856
1251	21.428571428571427	0.0	1.7857142857142856
1252	25.0	1.7857142857142856	1.7857142857142856
1253	25.0	0.0	1.7857142857142856
1254	25.0	0.0	1.7857142857142856
1255	17.857142857142858	0.0	1.7857142857142856
1256	17.857142857142858	0.0	1.7857142857142856
1257	21.428571428571427	1.7857142857142856	1.7857142857142856
1258	25.0	1.7857142857142856	0.8928571428571428
1259	28.57142857142857	1.7857142857142856	0.0
1260	28.57142857142857	3.571428571428571	0.0
1261	25.0	5.357142857142857	0.0
1262	25.0	3.571428571428571	0.0
1263	25.0	1.7857142857142856	0.8928571428571428
1264	28.57142857142857	1.7857142857142856	0.8928571428571428
1265	32.142857142857146	1.7857142857142856	0.8928571428571428
1266	28.57142857142857	0.0	0.8928571428571428
1267	28.57142857142857	0.0	0.8928571428571428
1268	28.57142857142857	0.0	0.8928571428571428
1269	28.57142857142857	0.0	0.8928571428571428
1270	32.142857142857146	0.0	0.8928571428571428
1271	28.57142857142857	0.0	0.8928571428571428
1272	32.142857142857146	0.0	0.8928571428571428
1273	25.0	0.0	0.8928571428571428
1274	17.857142857142858	0.0	0.8928571428571428
1275	17.857142857142858	0.0	0.8928571428571428
1276	25.0	0.0	1.7857142857142856
1277	25.0	0.0	1.7857142857142856
1278	28.57142857142857	0.0	1.7857142857142856
1279	32.142857142857146	1.7857142857142856	1.7857142857142856
1280	32.142857142857146	3.571428571428571	0.0
1281	28.57142857142857	3.571428571428571	0.0
1282	32.142857142857146	3.571428571428571	0.0
1283	32.142857142857146	3.571428571428571	0.0
1284	32.142857142857146	3.571428571428571	0.0
1285	32.142857142857146	3.571428571428571	0.0
1286	28.57142857142857	5.357142857142857	0.0
1287	32.142857142857146	1.7857142857142856	0.8928571428571428
1288	39.285714285714285	1.7857142857142856	0.0
1289	35.714285714285715	3.571428571428571	0.0
1290	35.714285714285715	3.571428571428571	0.8928571428571428
1291	35.714285714285715	3.571428571428571	0.0
1292	28.57142857142857	1.7857142857142856	0.0
1293	28.57142857142857	1.7857142857142856	0.0
1294	32.142857142857146	1.7857142857142856	0.0
1295	28.57142857142857	1.7857142857142856	0.0
1296	32.142857142857146	1.7857142857142856	0.0
1297	28.57142857142857	1.7857142857142856	0.0
1298	28.57142857142857	1.7857142857142856	0.0
1299	28.57142857142857	1.7857142857142856	0.0
1300	28.57142857142857	0.0	0.0
1301	32.142857142857146	1.7857142857142856	0.0
1302	35.714285714285715	1.7857142857142856	0.8928571428571428
1303	32.142857142857146	1.7857142857142856	0.8928571428571428
1304	25.0	3.571428571428571	0.0
1305	21.428571428571427	3.571428571428571	0.0
1306	25.0	3.571428571428571	0.0
1307	28.57142857142857	1.7857142857142856	0.0
1308	28.57142857142857	1.7857142857142856	0.0
1309	28.57142857142857	0.0	0.0
1310	35.714285714285715	0.0	0.8928571428571428
1311	28.57142857142857	0.0	0.8928571428571428
1312	21.428571428571427	0.0	0.8928571428571428
1313	25.0	0.0	0.8928571428571428
1314	28.57142857142857	0.0	0.0
1315	28.57142857142857	0.0	0.8928571428571428
1316	32.142857142857146	0.0	0.8928571428571428
1317	32.142857142857146	1.7857142857142856	0.0
1318	35.714285714285715	0.0	0.8928571428571428
1319	35.714285714285715	0.0	0.8928571428571428
1320	32.142857142857146	0.0	0.8928571428571428
1321	32.142857142857146	1.7857142857142856	0.8928571428571428
1322	25.0	3.571428571428571	0.8928571428571428
1323	21.428571428571427	3.571428571428571	1.7857142857142856
1324	28.57142857142857	3.571428571428571	1.7857142857142856
1325	28.57142857142857	3.571428571428571	1.7857142857142856
1326	25.0	1.7857142857142856	1.7857142857142856
1327	21.428571428571427	1.7857142857142856	0.8928571428571428
1328	25.0	1.7857142857142856	0.0
1329	25.0	1.7857142857142856	0.0
1330	25.0	1.7857142857142856	0.0
1331	21.428571428571427	3.571428571428571	0.0
1332	21.428571428571427	1.7857142857142856	0.8928571428571428
1333	25.0	1.7857142857142856	0.8928571428571428
1334	28.57142857142857	1.7857142857142856	0.8928571428571428
1335	35.714285714285715	3.571428571428571	0.0
1336	35.714285714285715	3.571428571428571	0.0
1337	35.714285714285715	3.571428571428571	0.0
1338	32.142857142857146	3.571428571428571	0.8928571428571428
1339	28.57142857142857	3.571428571428571	0.8928571428571428
1340	25.0	1.7857142857142856	0.8928571428571428
1341	25.0	1.7857142857142856	0.0
1342	28.57142857142857	1.7857142857142856	0.0
1343	28.57142857142857	3.571428571428571	0.0
1344	28.57142857142857	3.571428571428571	0.8928571428571428
1345	32.142857142857146	3.571428571428571	0.8928571428571428
1346	35.714285714285715	3.571428571428571	0.8928571428571428
1347	32.142857142857146	3.571428571428571	1.7857142857142856
1348	28.57142857142857	1.7857142857142856	1.7857142857142856
1349	25.0	1.7857142857142856	0.8928571428571428
1350	21.428571428571427	1.7857142857142856	0.8928571428571428
1351	21.428571428571427	1.7857142857142856	1.7857142857142856
1352	21.428571428571427	3.571428571428571	1.7857142857142856
1353	17.857142857142858	3.571428571428571	0.8928571428571428
1354	21.428571428571427	1.7857142857142856	0.0
1355	25.0	0.0	0.0
1356	21.428571428571427	1.7857142857142856	0.0
1357	17.857142857142858	1.7857142857142856	0.0
1358	14.285714285714285	1.7857142857142856	0.0
1359	14.285714285714285	1.7857142857142856	0.8928571428571428
1360	14.285714285714285	1.7857142857142856	1.7857142857142856
1361	17.857142857142858	1.7857142857142856	1.7857142857142856
1362	17.857142857142858	1.7857142857142856	1.7857142857142856
1363	17.857142857142858	3.571428571428571	1.7857142857142856
1364	17.857142857142858	1.7857142857142856	0.8928571428571428
1365	21.428571428571427	1.7857142857142856	0.8928571428571428
1366	21.428571428571427	1.7857142857142856	1.7857142857142856
1367	25.0	0.0	1.7857142857142856
1368	25.0	5.357142857142857	1.7857142857142856
1369	28.57142857142857	5.357142857142857	1.7857142857142856
1370	21.428571428571427	0.0	1.7857142857142856
1371	25.0	0.0	1.7857142857142856
1372	28.57142857142857	0.0	0.8928571428571428
1373	25.0	0.0	0.8928571428571428
1374	21.428571428571427	0.0	0.8928571428571428
1375	21.428571428571427	0.0	0.8928571428571428
1376	17.857142857142858	0.0	0.8928571428571428
1377	17.857142857142858	0.0	0.8928571428571428
1378	17.857142857142858	0.0	0.8928571428571428
1379	17.857142857142858	0.0	0.8928571428571428
1380	25.0	0.0	0.8928571428571428
1381	32.142857142857146	0.0	0.8928571428571428
1382	32.142857142857146	0.0	0.8928571428571428
1383	32.142857142857146	0.0	0.8928571428571428
1384	32.142857142857146	0.0	0.8928571428571428
1385	32.142857142857146	0.0	0.0
1386	32.142857142857146	0.0	0.0
1387	35.714285714285715	0.0	0.0
1388	32.142857142857146	0.0	0.0
1389	35.714285714285715	0.0	0.0
1390	35.714285714285715	0.0	0.8928571428571428
1391	32.142857142857146	1.7857142857142856	0.8928571428571428
1392	32.142857142857146	1.7857142857142856	0.8928571428571428
1393	32.142857142857146	1.7857142857142856	0.8928571428571428
1394	35.714285714285715	0.0	0.8928571428571428
1395	35.714285714285715	0.0	0.8928571428571428
1396	35.714285714285715	0.0	0.8928571428571428
1397	32.142857142857146	1.7857142857142856	0.8928571428571428
1398	32.142857142857146	1.7857142857142856	1.7857142857142856
1399	32.142857142857146	1.7857142857142856	2.6785714285714284
1400	25.0	1.7857142857142856	2.6785714285714284
1401	28.57142857142857	0.0	1.7857142857142856
1402	25.0	0.0	0.8928571428571428
1403	25.0	0.0	0.8928571428571428
1404	32.142857142857146	0.0	0.8928571428571428
1405	32.142857142857146	1.7857142857142856	0.8928571428571428
1406	28.57142857142857	1.7857142857142856	0.8928571428571428
1407	32.142857142857146	1.7857142857142856	0.8928571428571428
1408	28.57142857142857	1.7857142857142856	0.8928571428571428
1409	28.57142857142857	1.7857142857142856	0.8928571428571428
1410	28.57142857142857	3.571428571428571	0.8928571428571428
1411	28.57142857142857	3.571428571428571	0.8928571428571428
1412	28.57142857142857	1.7857142857142856	0.0
1413	25.0	1.7857142857142856	0.0
1414	28.57142857142857	3.571428571428571	0.0
1415	21.428571428571427	1.7857142857142856	0.0
1416	25.0	1.7857142857142856	0.8928571428571428
1417	25.0	1.7857142857142856	0.8928571428571428
1418	14.285714285714285	1.7857142857142856	0.8928571428571428
1419	14.285714285714285	3.571428571428571	0.8928571428571428
1420	17.857142857142858	0.0	0.0
1421	10.714285714285714	0.0	0.0
1422	17.857142857142858	0.0	0.0
1423	14.285714285714285	0.0	0.0
1424	17.857142857142858	0.0	0.0
1425	17.857142857142858	0.0	0.8928571428571428
1426	17.857142857142858	0.0	0.8928571428571428
1427	17.857142857142858	0.0	0.8928571428571428
1428	21.428571428571427	1.7857142857142856	0.8928571428571428
1429	17.857142857142858	1.7857142857142856	0.8928571428571428
1430	21.428571428571427	1.7857142857142856	2.6785714285714284
1431	21.428571428571427	1.7857142857142856	1.7857142857142856
1432	25.0	1.7857142857142856	1.7857142857142856
1433	21.428571428571427	1.7857142857142856	1.7857142857142856
1434	21.428571428571427	3.571428571428571	0.8928571428571428
1435	21.428571428571427	3.571428571428571	0.8928571428571428
1436	28.57142857142857	3.571428571428571	0.8928571428571428
1437	28.57142857142857	3.571428571428571	0.8928571428571428
1438	32.142857142857146	3.571428571428571	0.8928571428571428
1439	35.714285714285715	3.571428571428571	0.8928571428571428
1440	35.714285714285715	1.7857142857142856	0.8928571428571428
1441	32.142857142857146	1.7857142857142856	0.8928571428571428
1442	35.714285714285715	5.357142857142857	0.8928571428571428
1443	35.714285714285715	5.357142857142857	0.8928571428571428
1444	35.714285714285715	5.357142857142857	0.8928571428571428
1445	42.857142857142854	5.357142857142857	0.8928571428571428
1446	42.857142857142854	3.571428571428571	0.8928571428571428
1447	35.714285714285715	3.571428571428571	0.8928571428571428
1448	32.142857142857146	3.571428571428571	0.8928571428571428
1449	28.57142857142857	3.571428571428571	0.0
1450	28.57142857142857	5.357142857142857	0.0
1451	28.57142857142857	3.571428571428571	0.8928571428571428
1452	32.142857142857146	3.571428571428571	0.8928571428571428
1453	28.57142857142857	3.571428571428571	0.0
1454	32.142857142857146	3.571428571428571	0.0
1455	32.142857142857146	5.357142857142857	0.8928571428571428
1456	35.714285714285715	5.357142857142857	0.8928571428571428
1457	25.0	3.571428571428571	0.8928571428571428
1458	21.428571428571427	5.357142857142857	0.8928571428571428
1459	25.0	5.357142857142857	0.8928571428571428
1460	28.57142857142857	3.571428571428571	1.7857142857142856
1461	28.57142857142857	3.571428571428571	1.7857142857142856
1462	28.57142857142857	3.571428571428571	0.8928571428571428
1463	25.0	3.571428571428571	0.8928571428571428
1464	28.57142857142857	0.0	0.8928571428571428
1465	35.714285714285715	0.0	0.0
1466	39.285714285714285	0.0	0.0
1467	35.714285714285715	0.0	0.8928571428571428
1468	32.142857142857146	0.0	0.8928571428571428
1469	28.57142857142857	0.0	0.8928571428571428
1470	25.0	0.0	1.7857142857142856
1471	25.0	0.0	1.7857142857142856
1472	25.0	0.0	1.7857142857142856
1473	32.142857142857146	0.0	2.6785714285714284
1474	32.142857142857146	0.0	1.7857142857142856
1475	28.57142857142857	0.0	0.8928571428571428
1476	28.57142857142857	1.7857142857142856	0.8928571428571428
1477	32.142857142857146	1.7857142857142856	0.8928571428571428
1478	28.57142857142857	1.7857142857142856	0.8928571428571428
1479	21.428571428571427	1.7857142857142856	0.8928571428571428
1480	17.857142857142858	0.0	1.7857142857142856
1481	17.857142857142858	0.0	0.0
1482	17.857142857142858	1.7857142857142856	0.0
1483	17.857142857142858	1.7857142857142856	0.0
1484	21.428571428571427	1.7857142857142856	0.8928571428571428
1485	17.857142857142858	1.7857142857142856	0.8928571428571428
1486	17.857142857142858	1.7857142857142856	0.8928571428571428
1487	21.428571428571427	1.7857142857142856	0.0
1488	17.857142857142858	1.7857142857142856	0.0
1489	17.857142857142858	1.7857142857142856	0.0
1490	17.857142857142858	0.0	0.0
1491	17.857142857142858	0.0	0.0
1492	17.857142857142858	0.0	0.0
1493	17.857142857142858	0.0	0.8928571428571428
1494	17.857142857142858	0.0	0.8928571428571428
1495	17.857142857142858	0.0	0.8928571428571428
1496	17.857142857142858	0.0	0.8928571428571428
1497	21.428571428571427	0.0	0.8928571428571428
1498	21.428571428571427	1.7857142857142856	0.0
1499	25.0	3.571428571428571	0.0
1500	21.428571428571427	1.7857142857142856	0.0
1501	17.857142857142858	0.0	0.0
1502	17.857142857142858	0.0	0.0
1503	25.0	0.0	0.0
1504	25.0	0.0	0.0
1505	25.0	1.7857142857142856	0.0
1506	25.0	3.571428571428571	0.8928571428571428
1507	25.0	1.7857142857142856	0.8928571428571428
1508	28.57142857142857	1.7857142857142856	0.8928571428571428
1509	28.57142857142857	0.0	0.8928571428571428
1510	25.0	0.0	0.8928571428571428
1511	21.428571428571427	3.571428571428571	0.8928571428571428
1512	17.857142857142858	3.571428571428571	0.8928571428571428
1513	17.857142857142858	1.7857142857142856	0.8928571428571428
1514	17.857142857142858	0.0	0.0
1515	21.428571428571427	0.0	0.0
1516	21.428571428571427	0.0	0.0
1517	21.428571428571427	1.7857142857142856	0.0
1518	21.428571428571427	0.0	0.0
1519	25.0	0.0	0.0
1520	25.0	0.0	0.0
1521	21.428571428571427	0.0	0.8928571428571428
1522	25.0	1.7857142857142856	0.8928571428571428
1523	21.428571428571427	1.7857142857142856	0.8928571428571428
1524	17.857142857142858	1.7857142857142856	0.8928571428571428
1525	25.0	1.7857142857142856	0.8928571428571428
1526	28.57142857142857	3.571428571428571	0.8928571428571428
1527	32.142857142857146	1.7857142857142856	0.8928571428571428
1528	28.57142857142857	1.7857142857142856	0.0
1529	28.57142857142857	1.7857142857142856	0.8928571428571428
1530	28.57142857142857	1.7857142857142856	0.0
1531	21.428571428571427	1.7857142857142856	0.0
1532	21.428571428571427	1.7857142857142856	0.0
1533	21.428571428571427	3.571428571428571	0.0
1534	17.857142857142858	1.7857142857142856	0.8928571428571428
1535	25.0	3.571428571428571	0.0
1536	21.428571428571427	1.7857142857142856	0.0
1537	25.0	0.0	0.0
1538	28.57142857142857	0.0	0.0
1539	32.142857142857146	0.0	0.0
1540	21.428571428571427	0.0	0.0
1541	21.428571428571427	1.7857142857142856	0.0
1542	21.428571428571427	1.7857142857142856	0.0
1543	21.428571428571427	1.7857142857142856	0.0
1544	21.428571428571427	1.7857142857142856	0.0
1545	17.857142857142858	1.7857142857142856	0.0
1546	17.857142857142858	1.7857142857142856	0.0
1547	21.428571428571427	3.571428571428571	0.8928571428571428
1548	21.428571428571427	5.357142857142857	0.8928571428571428
1549	14.285714285714285	3.571428571428571	0.0
1550	14.285714285714285	3.571428571428571	0.0
1551	17.857142857142858	3.571428571428571	0.0
1552	17.857142857142858	1.7857142857142856	0.0
1553	21.428571428571427	3.571428571428571	0.8928571428571428
1554	21.428571428571427	5.357142857142857	0.8928571428571428
1555	28.57142857142857	7.142857142857142	0.8928571428571428
1556	28.57142857142857	3.571428571428571	0.8928571428571428
1557	25.0	3.571428571428571	0.8928571428571428
1558	25.0	3.571428571428571	0.8928571428571428
1559	25.0	3.571428571428571	0.8928571428571428
1560	28.57142857142857	0.0	0.8928571428571428
1561	28.57142857142857	0.0	0.8928571428571428
1562	25.0	0.0	0.8928571428571428
1563	25.0	0.0	0.8928571428571428
1564	25.0	3.571428571428571	0.8928571428571428
1565	25.0	1.7857142857142856	0.8928571428571428
1566	25.0	3.571428571428571	0.8928571428571428
1567	25.0	3.571428571428571	0.8928571428571428
1568	25.0	1.7857142857142856	0.8928571428571428
1569	25.0	3.571428571428571	0.8928571428571428
1570	25.0	3.571428571428571	0.8928571428571428
1571	25.0	3.571428571428571	0.8928571428571428
1572	14.285714285714285	1.7857142857142856	0.0
1573	14.285714285714285	0.0	0.8928571428571428
1574	10.714285714285714	1.7857142857142856	0.8928571428571428
1575	10.714285714285714	1.7857142857142856	0.8928571428571428
1576	14.285714285714285	3.571428571428571	0.8928571428571428
1577	21.428571428571427	3.571428571428571	0.8928571428571428
1578	21.428571428571427	1.7857142857142856	0.8928571428571428
1579	21.428571428571427	1.7857142857142856	0.8928571428571428
1580	21.428571428571427	1.7857142857142856	0.8928571428571428
1581	21.428571428571427	1.7857142857142856	0.0
1582	25.0	0.0	0.0
1583	21.428571428571427	0.0	0.0
1584	17.857142857142858	0.0	0.0
1585	17.857142857142858	1.7857142857142856	0.0
1586	17.857142857142858	0.0	0.0
1587	17.857142857142858	1.7857142857142856	0.0
1588	21.428571428571427	0.0	0.0
1589	25.0	1.7857142857142856	0.0
1590	28.57142857142857	3.571428571428571	0.0
1591	25.0	3.571428571428571	0.0
1592	25.0	3.571428571428571	0.0
1593	25.0	3.571428571428571	0.0
1594	25.0	3.571428571428571	0.0
1595	25.0	1.7857142857142856	0.0
1596	35.714285714285715	1.7857142857142856	0.0
1597	28.57142857142857	1.7857142857142856	0.0
1598	32.142857142857146	1.7857142857142856	0.0
1599	25.0	5.357142857142857	0.0
1600	32.142857142857146	5.357142857142857	0.0
1601	28.57142857142857	3.571428571428571	0.0
1602	28.57142857142857	3.571428571428571	1.7857142857142856
1603	28.57142857142857	3.571428571428571	1.7857142857142856
1604	25.0	1.7857142857142856	1.7857142857142856
1605	17.857142857142858	1.7857142857142856	0.8928571428571428
1606	17.857142857142858	0.0	0.8928571428571428
1607	17.857142857142858	0.0	0.8928571428571428
1608	17.857142857142858	0.0	0.0
1609	17.857142857142858	1.7857142857142856	0.0
1610	17.857142857142858	1.7857142857142856	0.0
1611	21.428571428571427	3.571428571428571	0.0
1612	25.0	1.7857142857142856	0.0
1613	21.428571428571427	1.7857142857142856	0.0
1614	21.428571428571427	1.7857142857142856	0.0
1615	17.857142857142858	0.0	0.8928571428571428
1616	17.857142857142858	0.0	0.8928571428571428
1617	17.857142857142858	0.0	0.0
1618	21.428571428571427	0.0	0.8928571428571428
1619	21.428571428571427	0.0	0.0
1620	25.0	1.7857142857142856	0.0
1621	25.0	1.7857142857142856	0.0
1622	25.0	1.7857142857142856	0.8928571428571428
1623	21.428571428571427	1.7857142857142856	1.7857142857142856
1624	25.0	0.0	0.8928571428571428
1625	25.0	0.0	0.0
1626	32.142857142857146	0.0	0.0
1627	32.142857142857146	0.0	0.0
1628	28.57142857142857	0.0	0.0
1629	25.0	0.0	0.0
1630	25.0	0.0	0.0
1631	21.428571428571427	0.0	0.8928571428571428
1632	28.57142857142857	0.0	0.8928571428571428
1633	28.57142857142857	0.0	0.0
1634	28.57142857142857	1.7857142857142856	0.0
1635	28.57142857142857	1.7857142857142856	0.0
1636	32.142857142857146	1.7857142857142856	0.0
1637	28.57142857142857	1.7857142857142856	0.0
1638	28.57142857142857	1.7857142857142856	0.8928571428571428
1639	28.57142857142857	1.7857142857142856	0.0
1640	25.0	1.7857142857142856	0.0
1641	25.0	1.7857142857142856	0.8928571428571428
1642	28.57142857142857	1.7857142857142856	0.8928571428571428
1643	35.714285714285715	0.0	0.8928571428571428
1644	32.142857142857146	0.0	1.7857142857142856
1645	28.57142857142857	0.0	0.8928571428571428
1646	32.142857142857146	1.7857142857142856	0.0
1647	28.57142857142857	1.7857142857142856	0.8928571428571428
1648	32.142857142857146	3.571428571428571	0.8928571428571428
1649	32.142857142857146	3.571428571428571	0.0
1650	28.57142857142857	3.571428571428571	0.8928571428571428
1651	25.0	3.571428571428571	0.8928571428571428
1652	25.0	1.7857142857142856	0.8928571428571428
1653	25.0	0.0	0.8928571428571428
1654	28.57142857142857	0.0	1.7857142857142856
1655	28.57142857142857	0.0	1.7857142857142856
1656	32.142857142857146	1.7857142857142856	0.8928571428571428
1657	32.142857142857146	1.7857142857142856	0.8928571428571428
1658	32.142857142857146	1.7857142857142856	0.8928571428571428
1659	28.57142857142857	3.571428571428571	0.8928571428571428
1660	28.57142857142857	3.571428571428571	0.0
1661	21.428571428571427	1.7857142857142856	0.8928571428571428
1662	21.428571428571427	0.0	0.8928571428571428
1663	21.428571428571427	0.0	0.8928571428571428
1664	21.428571428571427	0.0	0.8928571428571428
1665	21.428571428571427	0.0	0.8928571428571428
1666	21.428571428571427	0.0	0.0
1667	21.428571428571427	0.0	0.0
1668	21.428571428571427	0.0	0.0
1669	25.0	0.0	0.0
1670	25.0	0.0	0.8928571428571428
1671	21.428571428571427	0.0	0.8928571428571428
1672	21.428571428571427	0.0	0.8928571428571428
1673	17.857142857142858	0.0	0.8928571428571428
1674	17.857142857142858	0.0	0.0
1675	14.285714285714285	0.0	0.0
1676	14.285714285714285	0.0	0.0
1677	21.428571428571427	0.0	0.0
1678	25.0	0.0	0.0
1679	35.714285714285715	0.0	0.8928571428571428
1680	28.57142857142857	0.0	0.8928571428571428
1681	32.142857142857146	0.0	0.8928571428571428
1682	35.714285714285715	0.0	0.8928571428571428
1683	32.142857142857146	5.357142857142857	0.0
1684	32.142857142857146	5.357142857142857	0.0
1685	28.57142857142857	3.571428571428571	0.0
1686	21.428571428571427	3.571428571428571	0.8928571428571428
1687	28.57142857142857	1.7857142857142856	0.8928571428571428
1688	25.0	1.7857142857142856	0.8928571428571428
1689	32.142857142857146	1.7857142857142856	0.8928571428571428
1690	28.57142857142857	1.7857142857142856	0.8928571428571428
1691	28.57142857142857	1.7857142857142856	0.8928571428571428
1692	25.0	1.7857142857142856	0.8928571428571428
1693	25.0	1.7857142857142856	0.8928571428571428
1694	28.57142857142857	1.7857142857142856	0.8928571428571428
1695	28.57142857142857	1.7857142857142856	1.7857142857142856
1696	25.0	1.7857142857142856	1.7857142857142856
1697	21.428571428571427	1.7857142857142856	1.7857142857142856
1698	21.428571428571427	3.571428571428571	1.7857142857142856
1699	17.857142857142858	1.7857142857142856	0.0
1700	17.857142857142858	1.7857142857142856	0.0
1701	25.0	1.7857142857142856	0.0
1702	21.428571428571427	1.7857142857142856	0.8928571428571428
1703	17.857142857142858	5.357142857142857	0.8928571428571428
1704	21.428571428571427	3.571428571428571	0.8928571428571428
1705	21.428571428571427	3.571428571428571	0.8928571428571428
1706	21.428571428571427	1.7857142857142856	0.8928571428571428
1707	17.857142857142858	0.0	0.8928571428571428
1708	17.857142857142858	0.0	0.8928571428571428
1709	21.428571428571427	0.0	0.0
1710	17.857142857142858	0.0	0.0
1711	17.857142857142858	0.0	0.0
1712	17.857142857142858	0.0	0.0
1713	17.857142857142858	0.0	1.7857142857142856
1714	21.428571428571427	0.0	1.7857142857142856
1715	21.428571428571427	1.7857142857142856	1.7857142857142856
1716	21.428571428571427	0.0	1.7857142857142856
1717	21.428571428571427	1.7857142857142856	0.8928571428571428
1718	17.857142857142858	0.0	0.0
1719	21.428571428571427	0.0	0.8928571428571428
1720	21.428571428571427	0.0	0.8928571428571428
1721	25.0	0.0	0.0
1722	25.0	0.0	0.0
1723	25.0	0.0	0.0
1724	25.0	1.7857142857142856	0.0
1725	25.0	1.7857142857142856	0.0
1726	25.0	1.7857142857142856	0.0
1727	25.0	0.0	0.0
1728	28.57142857142857	0.0	0.8928571428571428
1729	25.0	0.0	1.7857142857142856
1730	28.57142857142857	1.7857142857142856	1.7857142857142856
1731	28.57142857142857	0.0	0.8928571428571428
1732	28.57142857142857	0.0	1.7857142857142856
1733	28.57142857142857	0.0	1.7857142857142856
1734	32.142857142857146	0.0	1.7857142857142856
1735	28.57142857142857	0.0	1.7857142857142856
1736	25.0	0.0	1.7857142857142856
1737	25.0	0.0	0.8928571428571428
1738	21.428571428571427	0.0	0.0
1739	25.0	0.0	0.0
1740	25.0	1.7857142857142856	0.0
1741	25.0	1.7857142857142856	0.0
1742	25.0	1.7857142857142856	0.0
1743	21.428571428571427	1.7857142857142856	0.0
1744	25.0	0.0	0.0
1745	21.428571428571427	0.0	0.0
1746	25.0	0.0	0.0
1747	25.0	0.0	0.0
1748	25.0	0.0	0.0
1749	25.0	0.0	0.8928571428571428
1750	25.0	0.0	0.8928571428571428
1751	25.0	1.7857142857142856	0.8928571428571428
1752	25.0	1.7857142857142856	0.8928571428571428
1753	25.0	0.0	0.8928571428571428
1754	25.0	0.0	0.0
1755	28.57142857142857	0.0	0.0
1756	28.57142857142857	0.0	0.0
1757	21.428571428571427	0.0	1.7857142857142856
1758	21.428571428571427	0.0	1.7857142857142856
1759	14.285714285714285	0.0	1.7857142857142856
1760	14.285714285714285	0.0	0.8928571428571428
1761	17.857142857142858	0.0	0.0
1762	17.857142857142858	0.0	0.8928571428571428
1763	17.857142857142858	0.0	0.8928571428571428
1764	14.285714285714285	0.0	1.7857142857142856
1765	17.857142857142858	0.0	0.8928571428571428
1766	14.285714285714285	0.0	0.8928571428571428
1767	17.857142857142858	0.0	0.0
1768	21.428571428571427	0.0	0.0
1769	17.857142857142858	1.7857142857142856	0.0
1770	17.857142857142858	1.7857142857142856	0.8928571428571428
1771	17.857142857142858	0.0	0.8928571428571428
1772	17.857142857142858	0.0	0.8928571428571428
1773	17.857142857142858	0.0	0.0
1774	17.857142857142858	0.0	0.0
1775	14.285714285714285	0.0	0.0
1776	17.857142857142858	1.7857142857142856	0.0
1777	21.428571428571427	1.7857142857142856	0.0
1778	21.428571428571427	1.7857142857142856	0.0
1779	21.428571428571427	0.0	0.0
1780	21.428571428571427	0.0	0.0
1781	21.428571428571427	0.0	0.0
1782	17.857142857142858	1.7857142857142856	0.0
1783	21.428571428571427	1.7857142857142856	0.0
1784	21.428571428571427	1.7857142857142856	0.0
1785	21.428571428571427	0.0	0.0
1786	21.428571428571427	0.0	0.0
1787	17.857142857142858	1.7857142857142856	0.0
1788	17.857142857142858	0.0	0.8928571428571428
1789	17.857142857142858	0.0	1.7857142857142856
1790	25.0	1.7857142857142856	0.8928571428571428
1791	21.428571428571427	3.571428571428571	0.8928571428571428
1792	21.428571428571427	3.571428571428571	0.8928571428571428
1793	21.428571428571427	3.571428571428571	1.7857142857142856
1794	17.857142857142858	1.7857142857142856	1.7857142857142856
1795	17.857142857142858	1.7857142857142856	1.7857142857142856
1796	25.0	1.7857142857142856	1.7857142857142856
1797	28.57142857142857	1.7857142857142856	1.7857142857142856
1798	28.57142857142857	1.7857142857142856	1.7857142857142856
1799	25.0	0.0	1.7857142857142856
1800	28.57142857142857	0.0	1.7857142857142856
1801	21.428571428571427	0.0	0.0
1802	25.0	1.7857142857142856	0.8928571428571428
1803	25.0	1.7857142857142856	0.8928571428571428
1804	25.0	7.142857142857142	0.0
1805	21.428571428571427	3.571428571428571	0.0
1806	21.428571428571427	0.0	0.8928571428571428
1807	17.857142857142858	0.0	0.8928571428571428
1808	25.0	0.0	0.8928571428571428
1809	25.0	0.0	0.8928571428571428
1810	21.428571428571427	0.0	0.8928571428571428
1811	21.428571428571427	0.0	0.8928571428571428
1812	17.857142857142858	0.0	0.8928571428571428
1813	17.857142857142858	0.0	0.8928571428571428
1814	14.285714285714285	0.0	0.8928571428571428
1815	10.714285714285714	0.0	0.0
1816	7.142857142857142	0.0	0.0
1817	7.142857142857142	1.7857142857142856	0.0
1818	7.142857142857142	1.7857142857142856	0.8928571428571428
1819	7.142857142857142	1.7857142857142856	0.8928571428571428
1820	17.857142857142858	1.7857142857142856	0.8928571428571428
1821	21.428571428571427	1.7857142857142856	0.0
1822	25.0	1.7857142857142856	0.0
1823	25.0	1.7857142857142856	0.0
1824	25.0	1.7857142857142856	0.0
1825	28.57142857142857	3.571428571428571	0.0
1826	17.857142857142858	5.357142857142857	0.0
1827	25.0	3.571428571428571	0.8928571428571428
1828	21.428571428571427	1.7857142857142856	0.8928571428571428
1829	21.428571428571427	0.0	0.8928571428571428
1830	10.714285714285714	0.0	0.8928571428571428
1831	14.285714285714285	0.0	0.8928571428571428
1832	14.285714285714285	0.0	0.8928571428571428
1833	17.857142857142858	1.7857142857142856	0.8928571428571428
1834	17.857142857142858	1.7857142857142856	0.0
1835	17.857142857142858	3.571428571428571	0.0
1836	17.857142857142858	5.357142857142857	0.0
1837	21.428571428571427	3.571428571428571	0.8928571428571428
1838	14.285714285714285	3.571428571428571	0.8928571428571428
1839	14.285714285714285	1.7857142857142856	0.8928571428571428
1840	17.857142857142858	0.0	0.8928571428571428
1841	25.0	0.0	0.0
1842	32.142857142857146	0.0	0.0
1843	32.142857142857146	1.7857142857142856	0.0
1844	21.428571428571427	1.7857142857142856	0.0
1845	25.0	1.7857142857142856	0.0
1846	25.0	1.7857142857142856	0.8928571428571428
1847	21.428571428571427	0.0	0.8928571428571428
1848	21.428571428571427	1.7857142857142856	0.8928571428571428
1849	17.857142857142858	1.7857142857142856	0.8928571428571428
1850	21.428571428571427	1.7857142857142856	0.0
1851	21.428571428571427	3.571428571428571	0.0
1852	25.0	3.571428571428571	0.0
1853	21.428571428571427	3.571428571428571	0.0
1854	14.285714285714285	3.571428571428571	0.0
1855	17.857142857142858	3.571428571428571	0.0
1856	25.0	1.7857142857142856	0.0
1857	28.57142857142857	1.7857142857142856	0.0
1858	21.428571428571427	1.7857142857142856	0.0
1859	21.428571428571427	1.7857142857142856	0.0
1860	14.285714285714285	1.7857142857142856	0.0
1861	14.285714285714285	0.0	0.0
1862	17.857142857142858	0.0	0.0
1863	17.857142857142858	0.0	0.0
1864	17.857142857142858	0.0	0.0
1865	17.857142857142858	0.0	0.0
1866	14.285714285714285	0.0	0.0
1867	10.714285714285714	0.0	0.0
1868	10.714285714285714	1.7857142857142856	0.0
1869	10.714285714285714	1.7857142857142856	0.8928571428571428
1870	10.714285714285714	1.7857142857142856	0.8928571428571428
1871	10.714285714285714	0.0	0.8928571428571428
1872	10.714285714285714	0.0	0.8928571428571428
1873	10.714285714285714	0.0	1.7857142857142856
1874	7.142857142857142	0.0	1.7857142857142856
1875	14.285714285714285	1.7857142857142856	0.8928571428571428
1876	14.285714285714285	0.0	0.0
1877	14.285714285714285	0.0	0.0
1878	10.714285714285714	0.0	0.0
1879	10.714285714285714	0.0	0.0
1880	14.285714285714285	0.0	0.0
1881	17.857142857142858	0.0	0.0
1882	14.285714285714285	0.0	0.0
1883	14.285714285714285	0.0	0.8928571428571428
1884	14.285714285714285	0.0	0.8928571428571428
1885	10.714285714285714	0.0	0.0
1886	14.285714285714285	0.0	0.0
1887	10.714285714285714	0.0	0.0
1888	17.857142857142858	1.7857142857142856	0.0
1889	25.0	1.7857142857142856	0.0
1890	25.0	1.7857142857142856	0.0
1891	25.0	1.7857142857142856	0.0
1892	21.428571428571427	0.0	0.0
1893	17.857142857142858	0.0	0.0
1894	14.285714285714285	1.7857142857142856	0.0
1895	14.285714285714285	1.7857142857142856	0.0
1896	10.714285714285714	0.0	0.0
1897	10.714285714285714	0.0	0.8928571428571428
1898	14.285714285714285	0.0	0.8928571428571428
1899	17.857142857142858	0.0	1.7857142857142856
1900	14.285714285714285	0.0	1.7857142857142856
1901	14.285714285714285	3.571428571428571	0.8928571428571428
1902	14.285714285714285	1.7857142857142856	0.8928571428571428
1903	17.857142857142858	1.7857142857142856	0.8928571428571428
1904	17.857142857142858	0.0	1.7857142857142856
1905	17.857142857142858	1.7857142857142856	1.7857142857142856
1906	17.857142857142858	0.0	0.8928571428571428
1907	17.857142857142858	0.0	0.0
1908	17.857142857142858	0.0	0.8928571428571428
1909	10.714285714285714	0.0	0.8928571428571428
1910	10.714285714285714	1.7857142857142856	0.8928571428571428
1911	10.714285714285714	1.7857142857142856	0.8928571428571428
1912	10.714285714285714	1.7857142857142856	0.8928571428571428
1913	14.285714285714285	1.7857142857142856	1.7857142857142856
1914	10.714285714285714	1.7857142857142856	1.7857142857142856
1915	10.714285714285714	1.7857142857142856	1.7857142857142856
1916	14.285714285714285	1.7857142857142856	1.7857142857142856
1917	14.285714285714285	1.7857142857142856	1.7857142857142856
1918	14.285714285714285	0.0	1.7857142857142856
1919	14.285714285714285	0.0	1.7857142857142856
1920	14.285714285714285	0.0	1.7857142857142856
1921	14.285714285714285	1.7857142857142856	0.8928571428571428
1922	14.285714285714285	3.571428571428571	0.8928571428571428
1923	14.285714285714285	1.7857142857142856	0.8928571428571428
1924	21.428571428571427	0.0	0.8928571428571428
1925	17.857142857142858	0.0	0.8928571428571428
1926	25.0	0.0	0.8928571428571428
1927	21.428571428571427	1.7857142857142856	1.7857142857142856
1928	21.428571428571427	1.7857142857142856	1.7857142857142856
1929	21.428571428571427	0.0	0.8928571428571428
1930	21.428571428571427	0.0	0.0
1931	21.428571428571427	0.0	0.0
1932	21.428571428571427	0.0	0.0
1933	21.428571428571427	3.571428571428571	0.0
1934	21.428571428571427	1.7857142857142856	0.0
1935	21.428571428571427	1.7857142857142856	0.0
1936	17.857142857142858	1.7857142857142856	0.0
1937	17.857142857142858	0.0	0.0
1938	14.285714285714285	1.7857142857142856	0.8928571428571428
1939	21.428571428571427	3.571428571428571	0.0
1940	25.0	3.571428571428571	0.0
1941	21.428571428571427	5.357142857142857	0.0
1942	21.428571428571427	5.357142857142857	0.0
1943	21.428571428571427	1.7857142857142856	0.8928571428571428
1944	25.0	1.7857142857142856	0.8928571428571428
1945	25.0	3.571428571428571	0.8928571428571428
1946	25.0	1.7857142857142856	0.8928571428571428
1947	25.0	0.0	0.8928571428571428
1948	14.285714285714285	0.0	0.8928571428571428
1949	14.285714285714285	0.0	0.0
1950	21.428571428571427	0.0	0.0
1951	25.0	0.0	1.7857142857142856
1952	21.428571428571427	1.7857142857142856	0.8928571428571428
1953	21.428571428571427	1.7857142857142856	0.8928571428571428
1954	21.428571428571427	1.7857142857142856	0.8928571428571428
1955	21.428571428571427	1.7857142857142856	1.7857142857142856
1956	17.857142857142858	3.571428571428571	0.8928571428571428
1957	14.285714285714285	3.571428571428571	0.8928571428571428
1958	14.285714285714285	3.571428571428571	0.8928571428571428
1959	14.285714285714285	3.571428571428571	0.8928571428571428
1960	14.285714285714285	3.571428571428571	0.8928571428571428
1961	14.285714285714285	3.571428571428571	0.8928571428571428
1962	21.428571428571427	1.7857142857142856	0.8928571428571428
1963	17.857142857142858	1.7857142857142856	0.0
1964	14.285714285714285	1.7857142857142856	0.0
1965	14.285714285714285	1.7857142857142856	0.0
1966	14.285714285714285	1.7857142857142856	0.8928571428571428
1967	14.285714285714285	0.0	0.8928571428571428
1968	17.857142857142858	1.7857142857142856	1.7857142857142856
1969	17.857142857142858	3.571428571428571	1.7857142857142856
1970	17.857142857142858	1.7857142857142856	1.7857142857142856
1971	17.857142857142858	1.7857142857142856	0.8928571428571428
1972	17.857142857142858	1.7857142857142856	0.8928571428571428
1973	17.857142857142858	1.7857142857142856	0.8928571428571428
1974	17.857142857142858	1.7857142857142856	1.7857142857142856
1975	17.857142857142858	0.0	1.7857142857142856
1976	17.857142857142858	0.0	0.8928571428571428
1977	17.857142857142858	0.0	0.8928571428571428
1978	14.285714285714285	0.0	0.8928571428571428
1979	14.285714285714285	0.0	0.8928571428571428
1980	14.285714285714285	0.0	0.8928571428571428
1981	14.285714285714285	0.0	0.8928571428571428
1982	21.428571428571427	1.7857142857142856	0.8928571428571428
1983	21.428571428571427	1.7857142857142856	0.0
1984	21.428571428571427	0.0	0.0
1985	21.428571428571427	0.0	0.0
1986	25.0	1.7857142857142856	0.0
1987	21.428571428571427	1.7857142857142856	0.0
1988	17.857142857142858	1.7857142857142856	0.0
1989	14.285714285714285	1.7857142857142856	0.8928571428571428
1990	17.857142857142858	0.0	0.8928571428571428
1991	14.285714285714285	0.0	0.8928571428571428
1992	14.285714285714285	0.0	0.8928571428571428
1993	17.857142857142858	0.0	0.8928571428571428
1994	21.428571428571427	1.7857142857142856	0.8928571428571428
1995	25.0	1.7857142857142856	0.8928571428571428
1996	21.428571428571427	1.7857142857142856	0.8928571428571428
1997	25.0	3.571428571428571	0.8928571428571428
1998	17.857142857142858	3.571428571428571	0.0
[truncated: 18,001 more rows]
