# Supplementary material for: Full-cycle device-scale simulations of memory materials with a tailored atomic-cluster-expansion potential
Source: Nat Commun. 2025 Sep 30;16:8688. doi: 10.1038/s41467-025-63732-4 (PMC12484596; doi:10.1038/s41467-025-63732-4)
Supplement: Supplementary file 4 — Source Data [file 41467_2025_63732_MOESM4_ESM.zip › Figure S7/Figure S7c - tetrahedral Ge/tetra_fraction_gap_147_300K.csv]

	Ge	Sb	Te
0	6.25	0.0	0.0
1	6.25	1.5625	0.0
2	12.5	1.5625	0.0
3	12.5	1.5625	0.0
4	12.5	0.0	0.0
5	12.5	0.0	0.0
6	12.5	1.5625	0.0
7	12.5	1.5625	0.0
8	12.5	1.5625	0.0
9	18.75	0.0	0.0
10	12.5	0.0	0.0
11	12.5	0.0	0.0
12	12.5	0.0	0.0
13	18.75	0.0	0.0
14	25.0	0.0	0.0
15	25.0	0.0	0.0
16	25.0	0.0	0.0
17	25.0	0.0	0.0
18	25.0	0.0	0.0
19	25.0	0.0	0.0
20	25.0	0.0	0.0
21	18.75	0.0	0.0
22	18.75	0.0	0.0
23	18.75	0.0	0.0
24	12.5	0.0	0.0
25	12.5	0.0	0.0
26	18.75	0.0	0.0
27	18.75	0.0	0.0
28	18.75	1.5625	0.0
29	12.5	1.5625	0.0
30	12.5	3.125	0.0
31	12.5	3.125	0.0
32	6.25	3.125	0.0
33	6.25	1.5625	0.0
34	6.25	1.5625	0.0
35	6.25	1.5625	0.0
36	6.25	1.5625	0.8928571428571428
37	6.25	1.5625	0.8928571428571428
38	12.5	1.5625	0.8928571428571428
39	12.5	1.5625	0.8928571428571428
40	12.5	0.0	0.0
41	6.25	0.0	0.0
42	6.25	0.0	0.0
43	6.25	0.0	0.0
44	6.25	0.0	0.0
45	12.5	1.5625	0.0
46	12.5	0.0	0.0
47	12.5	0.0	0.0
48	12.5	0.0	0.0
49	12.5	0.0	0.0
50	18.75	0.0	0.0
51	18.75	0.0	0.0
52	18.75	0.0	0.0
53	18.75	0.0	0.0
54	18.75	0.0	0.0
55	18.75	1.5625	0.0
56	25.0	1.5625	0.0
57	25.0	1.5625	0.0
58	25.0	1.5625	0.0
59	31.25	1.5625	0.0
60	31.25	1.5625	0.0
61	25.0	1.5625	0.0
62	25.0	1.5625	0.0
63	25.0	1.5625	0.0
64	25.0	1.5625	0.0
65	25.0	1.5625	0.0
66	18.75	3.125	0.0
67	18.75	3.125	0.0
68	18.75	1.5625	0.0
69	18.75	1.5625	0.0
70	18.75	1.5625	0.0
71	12.5	0.0	0.0
72	12.5	1.5625	0.8928571428571428
73	12.5	0.0	0.8928571428571428
74	12.5	0.0	0.8928571428571428
75	12.5	0.0	0.0
76	18.75	0.0	0.0
77	18.75	0.0	0.0
78	18.75	0.0	0.0
79	25.0	0.0	0.0
80	18.75	0.0	0.0
81	18.75	0.0	0.0
82	18.75	0.0	0.0
83	12.5	0.0	0.0
84	18.75	0.0	0.0
85	12.5	0.0	0.0
86	12.5	0.0	0.0
87	12.5	0.0	0.0
88	6.25	0.0	0.0
89	6.25	0.0	0.0
90	6.25	0.0	0.0
91	12.5	0.0	0.0
92	12.5	0.0	0.8928571428571428
93	12.5	1.5625	0.0
94	12.5	0.0	0.0
95	12.5	0.0	0.0
96	25.0	0.0	0.0
97	25.0	1.5625	0.0
98	25.0	1.5625	0.0
99	25.0	3.125	0.0
100	25.0	3.125	0.0
101	31.25	3.125	0.0
102	31.25	3.125	0.0
103	31.25	0.0	0.0
104	18.75	0.0	0.0
105	12.5	1.5625	0.0
106	18.75	3.125	0.0
107	12.5	0.0	0.0
108	12.5	0.0	0.0
109	25.0	0.0	0.0
110	25.0	0.0	0.0
111	25.0	0.0	0.0
112	25.0	1.5625	0.0
113	25.0	0.0	0.0
114	18.75	0.0	0.0
115	18.75	0.0	0.0
116	18.75	0.0	0.0
117	18.75	0.0	0.0
118	18.75	1.5625	0.0
119	18.75	1.5625	0.8928571428571428
120	12.5	1.5625	0.8928571428571428
121	18.75	1.5625	0.8928571428571428
122	18.75	1.5625	0.8928571428571428
123	18.75	1.5625	0.8928571428571428
124	18.75	0.0	0.8928571428571428
125	18.75	0.0	0.8928571428571428
126	18.75	1.5625	0.8928571428571428
127	18.75	1.5625	0.0
128	18.75	1.5625	0.0
129	18.75	1.5625	0.0
130	18.75	0.0	0.0
131	25.0	1.5625	0.0
132	18.75	1.5625	0.0
133	18.75	1.5625	0.0
134	25.0	0.0	0.0
135	25.0	3.125	0.0
136	18.75	1.5625	0.0
137	18.75	1.5625	0.0
138	18.75	1.5625	0.0
139	18.75	1.5625	0.0
140	18.75	1.5625	0.0
141	18.75	1.5625	0.0
142	18.75	1.5625	0.0
143	18.75	4.6875	0.0
144	18.75	3.125	0.0
145	18.75	3.125	0.0
146	18.75	3.125	0.0
147	18.75	3.125	0.0
148	18.75	1.5625	0.0
149	18.75	1.5625	0.0
150	25.0	1.5625	0.0
151	25.0	1.5625	0.0
152	25.0	1.5625	0.0
153	12.5	1.5625	0.0
154	18.75	1.5625	0.0
155	18.75	3.125	0.0
156	25.0	3.125	0.0
157	25.0	3.125	0.0
158	25.0	3.125	0.0
159	18.75	3.125	0.0
160	18.75	1.5625	0.0
161	18.75	0.0	0.0
162	18.75	0.0	0.0
163	18.75	0.0	0.0
164	18.75	0.0	0.0
165	12.5	1.5625	0.8928571428571428
166	12.5	1.5625	0.8928571428571428
167	18.75	1.5625	0.8928571428571428
168	12.5	3.125	0.8928571428571428
169	18.75	1.5625	0.8928571428571428
170	31.25	1.5625	0.8928571428571428
171	37.5	1.5625	0.0
172	31.25	1.5625	0.0
173	31.25	1.5625	0.0
174	31.25	0.0	0.0
175	31.25	0.0	0.0
176	25.0	1.5625	0.0
177	18.75	1.5625	0.0
178	12.5	1.5625	0.0
179	12.5	3.125	0.0
180	12.5	1.5625	0.0
181	18.75	1.5625	0.0
182	25.0	1.5625	0.0
183	25.0	1.5625	0.0
184	25.0	0.0	0.0
185	25.0	0.0	0.0
186	25.0	0.0	0.0
187	25.0	0.0	0.0
188	25.0	0.0	0.0
189	25.0	1.5625	0.0
190	18.75	1.5625	0.0
191	18.75	1.5625	0.8928571428571428
192	18.75	0.0	0.8928571428571428
193	18.75	0.0	0.8928571428571428
194	25.0	0.0	0.8928571428571428
195	25.0	0.0	0.0
196	31.25	1.5625	0.0
197	25.0	1.5625	0.0
198	25.0	1.5625	0.0
199	18.75	1.5625	0.0
200	18.75	1.5625	0.0
201	18.75	3.125	0.0
202	18.75	3.125	0.0
203	18.75	3.125	0.0
204	18.75	1.5625	0.0
205	12.5	1.5625	0.0
206	12.5	0.0	0.0
207	6.25	0.0	0.0
208	12.5	0.0	0.8928571428571428
209	18.75	0.0	0.8928571428571428
210	18.75	0.0	0.8928571428571428
211	18.75	0.0	0.0
212	18.75	0.0	0.0
213	25.0	0.0	0.0
214	37.5	0.0	0.0
215	37.5	0.0	0.0
216	37.5	0.0	0.0
217	37.5	0.0	0.8928571428571428
218	31.25	0.0	0.0
219	25.0	0.0	0.0
220	25.0	0.0	0.0
221	25.0	0.0	0.0
222	12.5	1.5625	0.0
223	12.5	1.5625	0.0
224	6.25	0.0	0.0
225	6.25	0.0	0.0
226	6.25	0.0	0.0
227	6.25	0.0	0.0
228	12.5	0.0	0.0
229	12.5	0.0	0.0
230	12.5	0.0	0.0
231	12.5	0.0	0.0
232	18.75	0.0	0.0
233	18.75	1.5625	0.0
234	18.75	0.0	0.0
235	25.0	0.0	0.0
236	18.75	0.0	0.0
237	18.75	0.0	0.0
238	18.75	0.0	0.0
239	18.75	0.0	0.0
240	18.75	0.0	0.0
241	25.0	0.0	0.0
242	18.75	0.0	0.0
243	18.75	0.0	0.0
244	18.75	1.5625	0.8928571428571428
245	25.0	0.0	0.8928571428571428
246	31.25	0.0	0.0
247	25.0	0.0	0.8928571428571428
248	18.75	0.0	0.0
249	18.75	0.0	0.0
250	25.0	0.0	0.0
251	25.0	0.0	0.0
252	12.5	0.0	0.0
253	12.5	1.5625	0.0
254	12.5	1.5625	0.0
255	12.5	1.5625	0.0
256	12.5	0.0	0.0
257	12.5	0.0	0.0
258	12.5	0.0	0.8928571428571428
259	12.5	0.0	0.0
260	12.5	0.0	0.0
261	12.5	0.0	0.0
262	18.75	0.0	0.0
263	18.75	0.0	0.0
264	18.75	0.0	0.0
265	25.0	1.5625	0.0
266	25.0	0.0	0.0
267	25.0	0.0	0.8928571428571428
268	18.75	1.5625	0.8928571428571428
269	18.75	1.5625	1.7857142857142856
270	12.5	1.5625	1.7857142857142856
271	12.5	1.5625	0.8928571428571428
272	12.5	0.0	0.0
273	12.5	0.0	0.0
274	12.5	1.5625	0.0
275	12.5	0.0	0.0
276	6.25	1.5625	0.8928571428571428
277	6.25	3.125	0.0
278	6.25	1.5625	0.0
279	6.25	1.5625	0.0
280	18.75	1.5625	0.8928571428571428
281	12.5	1.5625	0.8928571428571428
282	6.25	1.5625	0.8928571428571428
283	6.25	1.5625	0.8928571428571428
284	6.25	1.5625	0.0
285	6.25	1.5625	0.0
286	12.5	3.125	0.0
287	12.5	3.125	0.0
288	12.5	3.125	0.0
289	12.5	3.125	0.0
290	18.75	1.5625	0.0
291	12.5	3.125	0.8928571428571428
292	18.75	3.125	0.0
293	25.0	3.125	0.0
294	25.0	3.125	0.0
295	18.75	4.6875	0.0
296	31.25	3.125	0.0
297	31.25	1.5625	0.0
298	37.5	0.0	0.0
299	43.75	0.0	0.0
300	25.0	0.0	0.0
301	18.75	0.0	0.0
302	18.75	0.0	0.0
303	18.75	0.0	0.0
304	18.75	0.0	0.0
305	25.0	0.0	0.0
306	25.0	0.0	0.0
307	18.75	0.0	0.0
308	18.75	0.0	0.0
309	18.75	0.0	0.0
310	12.5	0.0	0.0
311	6.25	0.0	0.0
312	6.25	1.5625	0.0
313	6.25	1.5625	0.0
314	6.25	1.5625	0.0
315	6.25	1.5625	0.0
316	6.25	1.5625	0.0
317	6.25	1.5625	0.0
318	6.25	1.5625	0.0
319	6.25	0.0	0.8928571428571428
320	12.5	0.0	0.8928571428571428
321	12.5	0.0	0.0
322	12.5	0.0	0.0
323	12.5	0.0	0.0
324	12.5	0.0	0.0
325	12.5	0.0	0.0
326	12.5	0.0	0.0
327	25.0	0.0	0.0
328	18.75	0.0	0.0
329	18.75	0.0	0.0
330	18.75	0.0	0.0
331	18.75	0.0	0.0
332	18.75	1.5625	0.0
333	25.0	0.0	0.0
334	25.0	1.5625	0.0
335	25.0	1.5625	0.0
336	18.75	0.0	0.0
337	18.75	1.5625	0.0
338	18.75	1.5625	0.0
339	18.75	1.5625	0.0
340	18.75	1.5625	0.0
341	18.75	1.5625	0.0
342	18.75	0.0	0.0
343	18.75	0.0	0.0
344	18.75	0.0	0.0
345	18.75	0.0	0.0
346	18.75	0.0	0.0
347	18.75	0.0	0.0
348	25.0	0.0	0.0
349	25.0	0.0	0.0
350	25.0	0.0	0.0
351	25.0	0.0	0.0
352	25.0	0.0	0.0
353	25.0	0.0	0.0
354	18.75	0.0	0.8928571428571428
355	18.75	0.0	0.8928571428571428
356	18.75	0.0	0.8928571428571428
357	18.75	1.5625	0.0
358	18.75	0.0	0.0
359	18.75	0.0	0.0
360	18.75	1.5625	0.0
361	18.75	3.125	0.0
362	18.75	3.125	0.0
363	18.75	3.125	0.0
364	18.75	3.125	0.0
365	18.75	1.5625	0.0
366	12.5	1.5625	0.0
367	12.5	0.0	0.0
368	12.5	0.0	0.0
369	12.5	1.5625	0.0
370	12.5	0.0	0.0
371	12.5	0.0	0.0
372	12.5	0.0	0.0
373	18.75	0.0	0.0
374	12.5	0.0	0.0
375	12.5	1.5625	0.0
376	18.75	0.0	0.0
377	18.75	0.0	0.0
378	12.5	0.0	0.0
379	12.5	3.125	0.0
380	12.5	1.5625	0.0
381	12.5	0.0	0.0
382	12.5	1.5625	0.0
383	12.5	1.5625	0.0
384	18.75	0.0	0.0
385	18.75	0.0	0.0
386	18.75	1.5625	0.0
387	18.75	1.5625	0.0
388	18.75	3.125	0.0
389	18.75	3.125	0.0
390	18.75	3.125	0.0
391	25.0	3.125	0.0
392	25.0	4.6875	0.0
393	18.75	3.125	0.0
394	18.75	1.5625	0.0
395	25.0	1.5625	0.0
396	18.75	1.5625	0.0
397	18.75	1.5625	0.0
398	25.0	1.5625	0.0
399	31.25	1.5625	0.0
400	25.0	3.125	0.0
401	25.0	0.0	0.0
402	18.75	0.0	0.0
403	25.0	0.0	0.0
404	25.0	1.5625	0.0
405	25.0	1.5625	0.0
406	18.75	0.0	0.0
407	18.75	0.0	0.0
408	12.5	0.0	0.0
409	12.5	0.0	0.0
410	12.5	0.0	0.0
411	12.5	0.0	0.0
412	12.5	0.0	0.0
413	12.5	0.0	0.0
414	12.5	0.0	0.0
415	12.5	0.0	0.0
416	12.5	0.0	0.0
417	12.5	0.0	0.0
418	12.5	0.0	0.0
419	12.5	0.0	0.0
420	12.5	0.0	0.0
421	12.5	0.0	0.0
422	18.75	0.0	0.0
423	18.75	0.0	0.0
424	18.75	0.0	0.0
425	18.75	4.6875	0.0
426	12.5	4.6875	0.0
427	12.5	6.25	0.0
428	12.5	3.125	0.0
429	12.5	1.5625	0.0
430	12.5	1.5625	0.0
431	12.5	1.5625	0.0
432	18.75	1.5625	0.0
433	18.75	1.5625	0.0
434	18.75	3.125	0.0
435	18.75	1.5625	0.0
436	12.5	1.5625	0.0
437	12.5	1.5625	0.0
438	12.5	4.6875	0.0
439	12.5	4.6875	0.0
440	12.5	4.6875	0.0
441	12.5	1.5625	0.0
442	18.75	3.125	0.0
443	18.75	3.125	0.0
444	18.75	3.125	0.0
445	18.75	3.125	0.0
446	18.75	1.5625	0.0
447	18.75	1.5625	0.0
448	18.75	1.5625	0.0
449	18.75	1.5625	0.0
450	12.5	1.5625	0.0
451	12.5	0.0	0.0
452	12.5	0.0	0.0
453	12.5	0.0	0.0
454	12.5	0.0	0.0
455	6.25	1.5625	0.0
456	6.25	0.0	0.0
457	12.5	1.5625	0.8928571428571428
458	12.5	3.125	0.0
459	12.5	1.5625	0.0
460	6.25	1.5625	0.0
461	12.5	1.5625	0.0
462	6.25	0.0	0.0
463	6.25	1.5625	0.0
464	12.5	1.5625	0.0
465	12.5	3.125	0.0
466	12.5	4.6875	0.0
467	18.75	3.125	0.0
468	25.0	4.6875	0.0
469	25.0	1.5625	0.0
470	25.0	1.5625	0.0
471	25.0	3.125	0.0
472	25.0	3.125	0.0
473	25.0	3.125	0.0
474	12.5	3.125	0.0
475	12.5	4.6875	0.0
476	12.5	3.125	0.0
477	18.75	3.125	0.0
478	18.75	3.125	0.0
479	18.75	3.125	0.0
480	18.75	3.125	0.0
481	18.75	3.125	0.0
482	18.75	1.5625	0.0
483	18.75	1.5625	0.8928571428571428
484	18.75	3.125	0.0
485	18.75	1.5625	0.0
486	18.75	1.5625	0.0
487	18.75	1.5625	0.0
488	18.75	1.5625	0.0
489	12.5	1.5625	0.0
490	12.5	0.0	0.0
491	12.5	0.0	0.0
492	12.5	0.0	0.0
493	12.5	0.0	0.0
494	12.5	0.0	0.0
495	18.75	1.5625	0.0
496	18.75	1.5625	0.0
497	18.75	1.5625	0.0
498	25.0	1.5625	0.0
499	25.0	1.5625	0.0
500	18.75	3.125	0.8928571428571428
501	18.75	3.125	0.8928571428571428
502	12.5	1.5625	0.8928571428571428
503	12.5	1.5625	0.0
504	18.75	1.5625	0.0
505	18.75	3.125	0.0
506	18.75	4.6875	0.0
507	18.75	3.125	0.0
508	18.75	3.125	0.0
509	18.75	1.5625	0.0
510	18.75	0.0	0.0
511	25.0	0.0	0.0
512	18.75	0.0	0.0
513	18.75	0.0	0.0
514	6.25	0.0	0.0
515	6.25	0.0	0.0
516	6.25	0.0	0.0
517	6.25	0.0	0.0
518	6.25	0.0	0.0
519	12.5	0.0	0.0
520	18.75	0.0	0.0
521	18.75	1.5625	0.0
522	18.75	1.5625	0.0
523	25.0	1.5625	0.0
524	18.75	1.5625	0.0
525	31.25	0.0	0.0
526	12.5	1.5625	0.0
527	18.75	1.5625	0.0
528	18.75	1.5625	0.0
529	18.75	0.0	0.0
530	31.25	0.0	0.0
531	31.25	0.0	0.0
532	31.25	0.0	0.0
533	31.25	0.0	0.0
534	31.25	1.5625	0.0
535	25.0	1.5625	0.0
536	25.0	1.5625	0.0
537	18.75	3.125	0.0
538	25.0	3.125	0.0
539	12.5	0.0	0.0
540	12.5	0.0	0.0
541	12.5	1.5625	0.0
542	12.5	1.5625	0.0
543	12.5	1.5625	0.0
544	18.75	1.5625	0.0
545	18.75	0.0	0.0
546	18.75	0.0	0.0
547	12.5	0.0	0.0
548	12.5	0.0	0.0
549	12.5	0.0	0.0
550	6.25	1.5625	0.0
551	12.5	1.5625	0.8928571428571428
552	6.25	0.0	0.8928571428571428
553	6.25	0.0	0.0
554	12.5	1.5625	0.0
555	6.25	1.5625	0.0
556	6.25	3.125	0.0
557	18.75	1.5625	0.0
558	12.5	1.5625	0.0
559	12.5	1.5625	0.0
560	12.5	0.0	0.0
561	18.75	0.0	0.0
562	18.75	0.0	0.0
563	18.75	0.0	0.0
564	12.5	0.0	0.0
565	12.5	1.5625	0.0
566	12.5	1.5625	0.0
567	12.5	0.0	0.0
568	12.5	1.5625	0.0
569	12.5	1.5625	0.0
570	18.75	1.5625	0.0
571	18.75	1.5625	0.0
572	18.75	1.5625	0.0
573	18.75	1.5625	0.0
574	18.75	3.125	0.0
575	31.25	3.125	0.0
576	31.25	3.125	0.0
577	31.25	1.5625	0.0
578	25.0	0.0	0.0
579	25.0	0.0	0.0
580	25.0	0.0	0.0
581	31.25	1.5625	0.0
582	31.25	1.5625	0.0
583	31.25	1.5625	0.0
584	31.25	1.5625	0.0
585	31.25	1.5625	0.0
586	31.25	1.5625	0.0
587	31.25	3.125	0.0
588	31.25	1.5625	0.8928571428571428
589	25.0	1.5625	0.8928571428571428
590	25.0	1.5625	0.8928571428571428
591	18.75	1.5625	0.8928571428571428
592	18.75	1.5625	0.8928571428571428
593	18.75	1.5625	0.8928571428571428
594	12.5	1.5625	0.8928571428571428
595	12.5	1.5625	0.0
596	18.75	1.5625	0.0
597	12.5	0.0	0.0
598	12.5	0.0	0.0
599	12.5	0.0	0.0
600	12.5	0.0	0.0
601	12.5	0.0	0.0
602	12.5	0.0	0.0
603	12.5	1.5625	0.0
604	12.5	1.5625	0.0
605	12.5	1.5625	0.0
606	18.75	1.5625	0.0
607	18.75	1.5625	0.0
608	18.75	1.5625	0.0
609	18.75	1.5625	0.0
610	12.5	1.5625	0.0
611	12.5	1.5625	0.0
612	12.5	0.0	0.8928571428571428
613	6.25	1.5625	0.8928571428571428
614	12.5	1.5625	0.0
615	12.5	1.5625	0.0
616	12.5	1.5625	0.0
617	12.5	1.5625	0.0
618	6.25	3.125	0.0
619	6.25	3.125	0.0
620	6.25	3.125	0.0
621	6.25	1.5625	0.0
622	6.25	1.5625	0.0
623	6.25	1.5625	0.0
624	12.5	0.0	0.0
625	12.5	0.0	0.0
626	18.75	0.0	0.0
627	18.75	1.5625	0.0
628	18.75	3.125	0.0
629	18.75	4.6875	0.0
630	18.75	3.125	0.0
631	18.75	1.5625	0.0
632	25.0	1.5625	0.0
633	25.0	0.0	0.0
634	18.75	1.5625	0.0
635	18.75	1.5625	0.0
636	18.75	1.5625	0.0
637	18.75	1.5625	0.0
638	18.75	1.5625	0.0
639	12.5	1.5625	0.0
640	12.5	1.5625	0.0
641	12.5	1.5625	0.0
642	12.5	1.5625	0.0
643	12.5	1.5625	0.0
644	12.5	0.0	0.0
645	25.0	0.0	0.8928571428571428
646	25.0	1.5625	0.8928571428571428
647	25.0	0.0	0.8928571428571428
648	25.0	0.0	0.0
649	25.0	0.0	0.0
650	18.75	0.0	0.0
651	18.75	1.5625	0.0
652	18.75	3.125	0.0
653	18.75	3.125	0.0
654	12.5	3.125	0.0
655	18.75	3.125	0.0
656	12.5	3.125	0.0
657	12.5	1.5625	0.0
658	12.5	1.5625	0.0
659	18.75	1.5625	0.0
660	25.0	1.5625	0.0
661	25.0	0.0	0.0
662	12.5	0.0	0.0
663	18.75	0.0	0.0
664	6.25	0.0	0.0
665	18.75	0.0	0.0
666	18.75	0.0	0.0
667	18.75	0.0	0.0
668	25.0	1.5625	0.0
669	31.25	0.0	0.0
670	25.0	0.0	0.0
671	25.0	0.0	0.0
672	18.75	0.0	0.0
673	18.75	1.5625	0.0
674	18.75	3.125	0.0
675	18.75	3.125	0.0
676	25.0	0.0	0.0
677	18.75	0.0	0.0
678	18.75	0.0	0.0
679	25.0	0.0	0.0
680	25.0	0.0	0.0
681	18.75	3.125	0.0
682	12.5	1.5625	0.0
683	18.75	1.5625	0.0
684	18.75	1.5625	0.0
685	25.0	1.5625	0.0
686	18.75	1.5625	0.0
687	18.75	1.5625	0.0
688	18.75	1.5625	0.0
689	18.75	0.0	0.0
690	18.75	0.0	0.0
691	18.75	0.0	0.0
692	18.75	0.0	0.0
693	18.75	0.0	0.0
694	18.75	0.0	0.0
695	18.75	0.0	0.0
696	18.75	0.0	0.0
697	18.75	0.0	0.0
698	18.75	0.0	0.0
699	18.75	1.5625	0.0
700	25.0	0.0	0.0
701	25.0	1.5625	0.0
702	25.0	1.5625	0.0
703	25.0	1.5625	0.0
704	25.0	1.5625	0.0
705	25.0	1.5625	0.0
706	18.75	1.5625	0.0
707	12.5	3.125	0.0
708	12.5	3.125	0.0
709	12.5	0.0	0.0
710	12.5	1.5625	0.0
711	12.5	1.5625	0.0
712	12.5	1.5625	0.0
713	12.5	1.5625	0.0
714	12.5	1.5625	0.0
715	12.5	1.5625	0.0
716	18.75	1.5625	0.0
717	25.0	1.5625	0.0
718	25.0	1.5625	0.0
719	31.25	1.5625	0.0
720	31.25	3.125	0.8928571428571428
721	31.25	0.0	0.8928571428571428
722	25.0	0.0	0.0
723	18.75	0.0	0.0
724	18.75	0.0	0.0
725	18.75	0.0	0.0
726	25.0	0.0	0.0
727	25.0	0.0	0.0
728	25.0	0.0	0.0
729	25.0	0.0	0.8928571428571428
730	25.0	0.0	0.8928571428571428
731	25.0	0.0	0.0
732	25.0	3.125	0.0
733	18.75	3.125	0.0
734	18.75	3.125	0.0
735	25.0	3.125	0.0
736	25.0	3.125	0.0
737	25.0	0.0	0.0
738	18.75	1.5625	0.0
739	25.0	0.0	0.0
740	25.0	0.0	0.0
741	25.0	0.0	0.0
742	25.0	0.0	0.0
743	25.0	0.0	0.0
744	31.25	1.5625	0.0
745	31.25	1.5625	0.0
746	25.0	1.5625	0.0
747	25.0	0.0	0.0
748	12.5	0.0	0.0
749	12.5	0.0	0.0
750	6.25	0.0	0.0
751	6.25	0.0	0.0
752	18.75	0.0	0.0
753	25.0	1.5625	0.0
754	37.5	1.5625	0.0
755	37.5	1.5625	0.0
756	37.5	1.5625	0.0
757	25.0	1.5625	0.0
758	31.25	1.5625	0.0
759	31.25	1.5625	0.0
760	18.75	1.5625	0.0
761	18.75	1.5625	0.0
762	18.75	3.125	0.0
763	18.75	3.125	0.0
764	18.75	3.125	0.0
765	12.5	1.5625	0.0
766	12.5	1.5625	0.0
767	12.5	1.5625	0.8928571428571428
768	12.5	1.5625	0.8928571428571428
769	18.75	1.5625	0.8928571428571428
770	18.75	1.5625	0.8928571428571428
771	18.75	0.0	0.8928571428571428
772	25.0	0.0	0.8928571428571428
773	25.0	1.5625	0.8928571428571428
774	25.0	1.5625	0.8928571428571428
775	31.25	1.5625	0.0
776	31.25	1.5625	0.0
777	31.25	1.5625	0.0
778	31.25	1.5625	0.0
779	25.0	1.5625	0.0
780	25.0	1.5625	0.0
781	25.0	1.5625	0.0
782	25.0	1.5625	0.0
783	25.0	1.5625	0.0
784	18.75	1.5625	0.0
785	18.75	1.5625	0.0
786	18.75	1.5625	0.0
787	18.75	1.5625	0.0
788	18.75	0.0	0.0
789	25.0	0.0	0.0
790	37.5	1.5625	0.0
791	25.0	1.5625	0.0
792	18.75	1.5625	0.0
793	18.75	1.5625	0.0
794	12.5	1.5625	0.0
795	12.5	1.5625	0.0
796	6.25	1.5625	0.0
797	6.25	1.5625	0.0
798	6.25	0.0	0.0
799	6.25	0.0	0.0
800	12.5	0.0	0.0
801	12.5	0.0	0.0
802	18.75	0.0	0.0
803	18.75	0.0	0.0
804	18.75	1.5625	0.0
805	18.75	1.5625	0.0
806	18.75	1.5625	0.0
807	18.75	1.5625	0.0
808	18.75	1.5625	0.0
809	12.5	1.5625	0.0
810	18.75	0.0	0.0
811	18.75	0.0	0.0
812	18.75	0.0	0.0
813	18.75	1.5625	0.0
814	18.75	1.5625	0.0
815	18.75	1.5625	0.0
816	25.0	1.5625	0.0
817	25.0	0.0	0.0
818	25.0	0.0	0.0
819	31.25	0.0	0.8928571428571428
820	25.0	1.5625	0.0
821	25.0	1.5625	0.0
822	25.0	0.0	0.0
823	25.0	1.5625	0.0
824	25.0	1.5625	0.0
825	18.75	1.5625	0.0
826	18.75	1.5625	0.0
827	25.0	1.5625	0.0
828	25.0	1.5625	0.0
829	18.75	1.5625	0.0
830	18.75	0.0	0.0
831	18.75	0.0	0.0
832	18.75	0.0	0.0
833	18.75	0.0	0.0
834	18.75	0.0	0.0
835	18.75	0.0	0.0
836	18.75	1.5625	0.8928571428571428
837	25.0	1.5625	0.0
838	25.0	1.5625	0.0
839	25.0	3.125	0.0
840	25.0	3.125	0.0
841	25.0	4.6875	0.8928571428571428
842	25.0	1.5625	0.0
843	25.0	1.5625	0.0
844	25.0	3.125	0.0
845	25.0	4.6875	0.0
846	25.0	1.5625	0.0
847	25.0	1.5625	0.0
848	25.0	1.5625	0.8928571428571428
849	25.0	1.5625	0.8928571428571428
850	25.0	1.5625	0.8928571428571428
851	25.0	1.5625	0.8928571428571428
852	25.0	1.5625	0.8928571428571428
853	25.0	1.5625	0.8928571428571428
854	25.0	1.5625	0.8928571428571428
855	25.0	3.125	0.0
856	25.0	3.125	0.0
857	25.0	3.125	0.0
858	18.75	4.6875	0.0
859	18.75	0.0	0.0
860	18.75	1.5625	0.0
861	18.75	1.5625	0.0
862	18.75	1.5625	0.0
863	18.75	1.5625	0.0
864	12.5	0.0	0.0
865	25.0	0.0	0.0
866	18.75	0.0	0.0
867	18.75	0.0	0.0
868	18.75	0.0	0.8928571428571428
869	18.75	0.0	0.8928571428571428
870	18.75	0.0	0.8928571428571428
871	18.75	1.5625	0.8928571428571428
872	25.0	1.5625	0.0
873	18.75	1.5625	0.0
874	12.5	1.5625	0.0
875	12.5	1.5625	0.8928571428571428
876	12.5	0.0	0.0
877	12.5	0.0	0.0
878	18.75	0.0	0.0
879	18.75	0.0	0.0
880	18.75	0.0	0.0
881	18.75	0.0	0.8928571428571428
882	18.75	1.5625	0.8928571428571428
883	18.75	0.0	0.8928571428571428
884	18.75	0.0	0.8928571428571428
885	12.5	0.0	0.0
886	12.5	0.0	0.0
887	12.5	0.0	0.0
888	12.5	0.0	0.0
889	18.75	0.0	0.0
890	18.75	0.0	0.0
891	18.75	0.0	0.0
892	25.0	1.5625	0.0
893	31.25	1.5625	0.0
894	31.25	1.5625	0.0
895	31.25	1.5625	0.0
896	31.25	1.5625	0.0
897	25.0	1.5625	0.0
898	25.0	1.5625	0.0
899	25.0	0.0	0.0
900	31.25	0.0	0.0
901	18.75	0.0	0.0
902	18.75	0.0	0.0
903	18.75	3.125	0.0
904	18.75	0.0	0.0
905	25.0	0.0	0.0
906	25.0	0.0	0.0
907	25.0	0.0	0.0
908	18.75	1.5625	0.0
909	18.75	3.125	0.8928571428571428
910	18.75	3.125	1.7857142857142856
911	18.75	3.125	1.7857142857142856
912	18.75	3.125	1.7857142857142856
913	18.75	3.125	1.7857142857142856
914	18.75	3.125	1.7857142857142856
915	18.75	3.125	0.8928571428571428
916	18.75	0.0	0.8928571428571428
917	18.75	0.0	0.0
918	18.75	1.5625	0.0
919	25.0	3.125	0.0
920	25.0	1.5625	0.0
921	25.0	1.5625	0.0
922	25.0	3.125	0.0
923	25.0	3.125	0.0
924	25.0	1.5625	0.0
925	25.0	0.0	0.0
926	25.0	0.0	0.0
927	31.25	0.0	0.0
928	31.25	0.0	0.0
929	31.25	0.0	0.0
930	31.25	0.0	0.0
931	31.25	0.0	0.0
932	31.25	1.5625	0.0
933	31.25	1.5625	0.8928571428571428
934	25.0	1.5625	0.8928571428571428
935	18.75	1.5625	0.8928571428571428
936	18.75	1.5625	0.0
937	25.0	1.5625	0.0
938	25.0	3.125	0.0
939	25.0	3.125	0.0
940	25.0	3.125	0.0
941	25.0	0.0	0.8928571428571428
942	31.25	0.0	0.8928571428571428
943	31.25	0.0	0.0
944	31.25	1.5625	0.0
945	18.75	0.0	0.8928571428571428
946	18.75	0.0	0.0
947	25.0	0.0	0.0
948	25.0	1.5625	0.0
949	18.75	1.5625	0.0
950	18.75	1.5625	0.0
951	18.75	1.5625	0.0
952	25.0	1.5625	0.0
953	31.25	1.5625	0.0
954	25.0	1.5625	0.0
955	25.0	1.5625	0.0
956	18.75	1.5625	0.0
957	12.5	1.5625	0.0
958	18.75	1.5625	0.8928571428571428
959	18.75	3.125	0.8928571428571428
960	18.75	1.5625	0.8928571428571428
961	18.75	1.5625	0.8928571428571428
962	18.75	1.5625	0.0
963	18.75	3.125	0.8928571428571428
964	25.0	1.5625	1.7857142857142856
965	25.0	1.5625	0.0
966	18.75	1.5625	0.0
967	25.0	1.5625	0.0
968	31.25	0.0	0.0
969	31.25	0.0	0.0
970	31.25	1.5625	0.0
971	25.0	4.6875	0.8928571428571428
972	25.0	4.6875	0.0
973	18.75	4.6875	0.0
974	18.75	4.6875	0.0
975	18.75	4.6875	0.0
976	12.5	4.6875	0.0
977	12.5	4.6875	0.0
978	12.5	3.125	0.0
979	12.5	3.125	0.0
980	12.5	3.125	0.0
981	12.5	3.125	0.0
982	25.0	3.125	0.0
983	25.0	3.125	0.0
984	18.75	3.125	0.0
985	18.75	3.125	0.0
986	18.75	1.5625	0.0
987	25.0	1.5625	0.0
988	25.0	1.5625	0.0
989	25.0	1.5625	0.0
990	25.0	1.5625	0.0
991	25.0	1.5625	0.8928571428571428
992	31.25	1.5625	0.8928571428571428
993	25.0	1.5625	0.0
994	25.0	1.5625	0.0
995	25.0	3.125	0.0
996	25.0	4.6875	0.0
997	18.75	6.25	0.0
998	18.75	3.125	0.0
999	18.75	0.0	0.0
1000	18.75	0.0	0.0
1001	18.75	0.0	0.0
1002	18.75	0.0	0.0
1003	18.75	3.125	0.0
1004	25.0	1.5625	0.0
1005	31.25	1.5625	0.0
1006	25.0	1.5625	0.8928571428571428
1007	18.75	3.125	0.0
1008	25.0	3.125	0.0
1009	25.0	4.6875	0.0
1010	25.0	3.125	0.0
1011	25.0	3.125	0.0
1012	25.0	0.0	0.0
1013	25.0	0.0	0.0
1014	25.0	0.0	0.0
1015	25.0	0.0	0.0
1016	25.0	0.0	0.0
1017	25.0	0.0	0.8928571428571428
1018	25.0	0.0	0.8928571428571428
1019	31.25	3.125	0.8928571428571428
1020	31.25	1.5625	0.8928571428571428
1021	18.75	1.5625	0.8928571428571428
1022	18.75	3.125	0.0
1023	18.75	1.5625	0.0
1024	25.0	1.5625	0.0
1025	31.25	3.125	0.0
1026	31.25	1.5625	0.0
1027	25.0	1.5625	0.0
1028	18.75	1.5625	0.0
1029	18.75	1.5625	0.0
1030	25.0	1.5625	0.8928571428571428
1031	25.0	1.5625	0.8928571428571428
1032	18.75	1.5625	0.0
1033	18.75	0.0	0.0
1034	18.75	0.0	0.0
1035	18.75	0.0	0.0
1036	18.75	0.0	0.0
1037	12.5	0.0	0.0
1038	18.75	0.0	0.0
1039	18.75	0.0	0.0
1040	18.75	1.5625	0.0
1041	25.0	0.0	0.0
1042	25.0	0.0	0.0
1043	18.75	0.0	0.0
1044	12.5	0.0	0.0
1045	18.75	1.5625	0.0
1046	18.75	0.0	0.0
1047	25.0	1.5625	0.0
1048	25.0	4.6875	0.0
1049	25.0	3.125	0.8928571428571428
1050	25.0	3.125	0.8928571428571428
1051	25.0	3.125	0.0
1052	25.0	1.5625	0.0
1053	25.0	1.5625	0.0
1054	12.5	1.5625	0.0
1055	12.5	1.5625	0.8928571428571428
1056	12.5	1.5625	0.8928571428571428
1057	18.75	0.0	0.8928571428571428
1058	18.75	1.5625	1.7857142857142856
1059	25.0	0.0	1.7857142857142856
1060	25.0	0.0	1.7857142857142856
1061	25.0	0.0	1.7857142857142856
1062	25.0	1.5625	0.0
1063	25.0	1.5625	0.0
1064	31.25	1.5625	0.0
1065	31.25	1.5625	0.0
1066	31.25	1.5625	0.0
1067	37.5	1.5625	0.0
1068	37.5	1.5625	0.0
1069	37.5	1.5625	0.0
1070	31.25	3.125	0.0
1071	25.0	3.125	0.8928571428571428
1072	25.0	3.125	0.8928571428571428
1073	25.0	3.125	0.0
1074	31.25	3.125	0.0
1075	31.25	3.125	0.0
1076	18.75	3.125	0.0
1077	25.0	3.125	0.0
1078	25.0	1.5625	0.0
1079	18.75	1.5625	0.0
1080	25.0	1.5625	0.0
1081	25.0	1.5625	0.0
1082	18.75	3.125	0.0
1083	18.75	3.125	0.0
1084	18.75	6.25	0.0
1085	18.75	4.6875	0.0
1086	31.25	1.5625	0.0
1087	31.25	3.125	0.0
1088	31.25	1.5625	0.0
1089	25.0	3.125	0.0
1090	25.0	3.125	0.0
1091	25.0	3.125	0.0
1092	25.0	3.125	0.0
1093	31.25	3.125	0.8928571428571428
1094	25.0	1.5625	0.8928571428571428
1095	25.0	1.5625	0.8928571428571428
1096	31.25	1.5625	0.0
1097	25.0	1.5625	0.0
1098	25.0	1.5625	0.0
1099	25.0	1.5625	0.0
1100	25.0	1.5625	0.0
1101	31.25	1.5625	0.0
1102	25.0	3.125	0.0
1103	37.5	1.5625	0.0
1104	25.0	1.5625	0.0
1105	25.0	1.5625	0.0
1106	18.75	3.125	0.0
1107	18.75	3.125	0.0
1108	18.75	1.5625	0.0
1109	18.75	1.5625	0.0
1110	18.75	1.5625	0.0
1111	18.75	3.125	0.8928571428571428
1112	12.5	3.125	0.8928571428571428
1113	12.5	1.5625	0.8928571428571428
1114	12.5	4.6875	0.8928571428571428
1115	18.75	4.6875	0.0
1116	25.0	1.5625	0.0
1117	18.75	3.125	0.0
1118	18.75	1.5625	0.0
1119	18.75	1.5625	0.0
1120	18.75	1.5625	0.0
1121	12.5	1.5625	0.0
1122	12.5	1.5625	0.0
1123	12.5	3.125	0.0
1124	18.75	1.5625	0.0
1125	12.5	3.125	0.0
1126	18.75	0.0	0.0
1127	18.75	0.0	0.0
1128	18.75	0.0	0.0
1129	18.75	0.0	0.0
1130	12.5	0.0	0.0
1131	12.5	0.0	0.0
1132	12.5	3.125	0.0
1133	12.5	3.125	0.0
1134	12.5	1.5625	0.8928571428571428
1135	18.75	0.0	0.8928571428571428
1136	18.75	1.5625	0.0
1137	25.0	1.5625	0.0
1138	12.5	1.5625	0.0
1139	12.5	3.125	0.0
1140	12.5	3.125	0.0
1141	18.75	3.125	0.0
1142	18.75	4.6875	0.0
1143	18.75	1.5625	0.0
1144	18.75	0.0	0.0
1145	18.75	0.0	0.8928571428571428
1146	18.75	0.0	0.8928571428571428
1147	18.75	3.125	0.8928571428571428
1148	18.75	3.125	0.0
1149	18.75	3.125	0.0
1150	18.75	4.6875	0.0
1151	18.75	4.6875	0.0
1152	18.75	3.125	0.0
1153	18.75	0.0	0.0
1154	12.5	0.0	0.0
1155	18.75	0.0	0.0
1156	18.75	0.0	0.0
1157	12.5	0.0	0.0
1158	18.75	0.0	0.0
1159	12.5	1.5625	0.0
1160	12.5	1.5625	0.0
1161	12.5	1.5625	0.0
1162	12.5	1.5625	0.0
1163	18.75	1.5625	0.0
1164	18.75	1.5625	0.0
1165	18.75	1.5625	0.0
1166	18.75	1.5625	0.0
1167	18.75	3.125	0.0
1168	18.75	4.6875	0.0
1169	18.75	3.125	0.0
1170	18.75	3.125	0.0
1171	18.75	3.125	0.0
1172	18.75	3.125	0.0
1173	25.0	3.125	0.0
1174	31.25	3.125	0.0
1175	25.0	3.125	0.0
1176	25.0	3.125	0.0
1177	25.0	3.125	0.0
1178	25.0	3.125	0.0
1179	25.0	1.5625	0.0
1180	25.0	0.0	0.0
1181	25.0	0.0	0.0
1182	25.0	0.0	0.8928571428571428
1183	25.0	0.0	0.8928571428571428
1184	37.5	0.0	0.8928571428571428
1185	31.25	0.0	1.7857142857142856
1186	18.75	0.0	0.8928571428571428
1187	25.0	0.0	0.0
1188	25.0	0.0	0.0
1189	25.0	0.0	0.0
1190	25.0	3.125	0.0
1191	31.25	3.125	0.0
1192	31.25	4.6875	0.0
1193	25.0	4.6875	0.0
1194	25.0	3.125	0.0
1195	25.0	3.125	0.0
1196	31.25	3.125	0.0
1197	31.25	3.125	0.0
1198	25.0	1.5625	0.0
1199	25.0	3.125	0.0
1200	25.0	3.125	0.0
1201	18.75	3.125	0.0
1202	18.75	3.125	0.0
1203	18.75	3.125	0.0
1204	18.75	6.25	0.0
1205	25.0	6.25	0.0
1206	25.0	6.25	0.0
1207	25.0	4.6875	0.0
1208	25.0	4.6875	0.0
1209	18.75	4.6875	0.0
1210	18.75	3.125	0.0
1211	18.75	3.125	0.0
1212	18.75	3.125	0.0
1213	25.0	1.5625	0.0
1214	25.0	4.6875	0.0
1215	25.0	4.6875	0.0
1216	25.0	3.125	0.0
1217	25.0	3.125	0.0
1218	25.0	3.125	0.0
1219	25.0	3.125	0.0
1220	31.25	3.125	0.0
1221	31.25	3.125	0.0
1222	31.25	3.125	0.8928571428571428
1223	25.0	3.125	0.8928571428571428
1224	25.0	1.5625	0.0
1225	25.0	1.5625	0.0
1226	25.0	1.5625	0.0
1227	25.0	1.5625	0.0
1228	25.0	1.5625	0.0
1229	18.75	1.5625	0.0
1230	18.75	1.5625	0.8928571428571428
1231	18.75	1.5625	0.0
1232	25.0	1.5625	0.0
1233	31.25	1.5625	0.0
1234	25.0	1.5625	0.0
1235	25.0	1.5625	0.0
1236	25.0	4.6875	0.8928571428571428
1237	31.25	4.6875	0.0
1238	31.25	1.5625	0.0
1239	25.0	0.0	0.0
1240	37.5	0.0	0.0
1241	31.25	0.0	0.0
1242	31.25	0.0	0.0
1243	31.25	0.0	0.0
1244	31.25	0.0	0.0
1245	31.25	0.0	0.0
1246	31.25	0.0	0.0
1247	31.25	1.5625	0.0
1248	31.25	1.5625	0.0
1249	25.0	1.5625	0.0
1250	25.0	1.5625	0.0
1251	18.75	1.5625	0.0
1252	18.75	1.5625	0.0
1253	18.75	1.5625	0.0
1254	18.75	0.0	0.0
1255	18.75	0.0	0.0
1256	12.5	0.0	0.8928571428571428
1257	12.5	0.0	0.8928571428571428
1258	12.5	0.0	0.8928571428571428
1259	12.5	0.0	0.8928571428571428
1260	18.75	0.0	0.8928571428571428
1261	18.75	0.0	0.8928571428571428
1262	18.75	0.0	0.8928571428571428
1263	18.75	0.0	0.8928571428571428
1264	12.5	0.0	0.0
1265	18.75	0.0	0.8928571428571428
1266	18.75	1.5625	0.0
1267	25.0	1.5625	0.0
1268	25.0	1.5625	0.0
1269	25.0	1.5625	0.0
1270	25.0	1.5625	0.0
1271	25.0	1.5625	0.0
1272	25.0	1.5625	0.0
1273	25.0	1.5625	0.0
1274	25.0	0.0	0.0
1275	25.0	0.0	0.0
1276	25.0	0.0	0.0
1277	25.0	1.5625	0.0
1278	25.0	1.5625	0.0
1279	25.0	1.5625	0.0
1280	37.5	1.5625	0.0
1281	37.5	1.5625	0.0
1282	37.5	1.5625	0.0
1283	37.5	1.5625	0.0
1284	25.0	1.5625	0.0
1285	25.0	1.5625	0.0
1286	18.75	0.0	0.0
1287	18.75	1.5625	0.0
1288	18.75	0.0	0.0
1289	25.0	1.5625	0.0
1290	18.75	1.5625	0.0
1291	25.0	3.125	0.0
1292	25.0	3.125	0.0
1293	25.0	3.125	0.0
1294	31.25	3.125	0.0
1295	25.0	3.125	0.0
1296	31.25	3.125	0.0
1297	25.0	3.125	0.0
1298	18.75	1.5625	0.0
1299	18.75	1.5625	0.0
1300	18.75	1.5625	0.0
1301	18.75	1.5625	0.0
1302	25.0	0.0	0.8928571428571428
1303	18.75	0.0	0.8928571428571428
1304	12.5	0.0	0.8928571428571428
1305	12.5	0.0	0.0
1306	12.5	0.0	0.0
1307	18.75	0.0	0.0
1308	18.75	0.0	0.0
1309	12.5	0.0	0.0
1310	12.5	0.0	0.0
1311	25.0	0.0	0.0
1312	18.75	0.0	0.0
1313	18.75	0.0	0.0
1314	25.0	1.5625	0.0
1315	18.75	1.5625	0.0
1316	25.0	1.5625	0.0
1317	31.25	1.5625	0.0
1318	31.25	1.5625	0.0
1319	31.25	1.5625	0.0
1320	31.25	1.5625	0.0
1321	25.0	1.5625	0.0
1322	18.75	1.5625	0.0
1323	18.75	1.5625	0.0
1324	18.75	1.5625	0.0
1325	18.75	1.5625	0.0
1326	18.75	1.5625	0.0
1327	25.0	1.5625	0.0
1328	31.25	1.5625	0.0
1329	31.25	1.5625	0.0
1330	31.25	1.5625	0.0
1331	12.5	1.5625	0.0
1332	12.5	0.0	0.0
1333	18.75	0.0	0.0
1334	31.25	0.0	0.0
1335	37.5	0.0	0.0
1336	37.5	1.5625	0.0
1337	31.25	1.5625	0.0
1338	25.0	1.5625	0.0
1339	18.75	1.5625	0.0
1340	31.25	1.5625	0.8928571428571428
1341	31.25	1.5625	0.8928571428571428
1342	31.25	1.5625	0.8928571428571428
1343	31.25	0.0	0.0
1344	31.25	0.0	0.0
1345	31.25	0.0	0.8928571428571428
1346	31.25	0.0	0.8928571428571428
1347	31.25	0.0	0.8928571428571428
1348	25.0	0.0	0.0
1349	31.25	0.0	0.0
1350	18.75	0.0	0.0
1351	18.75	0.0	0.0
1352	18.75	0.0	0.0
1353	18.75	0.0	0.8928571428571428
1354	18.75	0.0	0.0
1355	18.75	0.0	0.0
1356	25.0	0.0	0.0
1357	31.25	0.0	0.0
1358	31.25	0.0	0.0
1359	25.0	0.0	0.0
1360	25.0	0.0	0.0
1361	25.0	0.0	0.0
1362	18.75	1.5625	0.0
1363	18.75	1.5625	0.0
1364	18.75	1.5625	0.0
1365	18.75	1.5625	0.0
1366	18.75	1.5625	0.0
1367	18.75	1.5625	0.0
1368	18.75	1.5625	0.0
1369	18.75	1.5625	0.0
1370	18.75	3.125	0.0
1371	18.75	3.125	0.8928571428571428
1372	18.75	4.6875	0.8928571428571428
1373	18.75	4.6875	0.8928571428571428
1374	18.75	4.6875	0.8928571428571428
1375	18.75	4.6875	0.8928571428571428
1376	18.75	3.125	0.8928571428571428
1377	18.75	3.125	0.8928571428571428
1378	18.75	3.125	0.8928571428571428
1379	18.75	3.125	0.8928571428571428
1380	31.25	3.125	0.8928571428571428
1381	25.0	3.125	0.0
1382	25.0	3.125	0.0
1383	25.0	3.125	0.0
1384	25.0	3.125	0.0
1385	25.0	1.5625	0.0
1386	25.0	3.125	0.0
1387	25.0	1.5625	0.0
1388	31.25	3.125	0.0
1389	31.25	1.5625	0.0
1390	31.25	3.125	0.0
1391	31.25	3.125	0.0
1392	31.25	3.125	0.0
1393	18.75	3.125	0.0
1394	18.75	3.125	0.0
1395	18.75	3.125	0.0
1396	18.75	3.125	0.0
1397	18.75	3.125	0.0
1398	18.75	0.0	0.0
1399	18.75	1.5625	0.0
1400	18.75	1.5625	0.0
1401	18.75	1.5625	0.0
1402	25.0	1.5625	0.0
1403	18.75	1.5625	0.0
1404	18.75	1.5625	0.0
1405	12.5	1.5625	0.0
1406	12.5	3.125	0.0
1407	12.5	4.6875	0.0
1408	12.5	4.6875	0.0
1409	18.75	3.125	0.0
1410	18.75	3.125	0.0
1411	18.75	3.125	0.0
1412	18.75	3.125	0.0
1413	18.75	3.125	0.0
1414	18.75	3.125	0.0
1415	12.5	3.125	0.8928571428571428
1416	12.5	3.125	0.8928571428571428
1417	12.5	3.125	0.8928571428571428
1418	12.5	3.125	0.8928571428571428
1419	12.5	3.125	0.8928571428571428
1420	6.25	3.125	0.8928571428571428
1421	12.5	3.125	0.0
1422	18.75	3.125	0.0
1423	25.0	4.6875	0.0
1424	25.0	4.6875	0.0
1425	18.75	3.125	0.0
1426	25.0	0.0	0.0
1427	31.25	0.0	0.0
1428	31.25	0.0	0.0
1429	31.25	1.5625	0.0
1430	25.0	1.5625	0.0
1431	18.75	1.5625	0.0
1432	25.0	1.5625	0.0
1433	31.25	4.6875	0.0
1434	25.0	3.125	0.0
1435	25.0	3.125	0.0
1436	25.0	3.125	0.0
1437	25.0	3.125	0.0
1438	25.0	3.125	0.0
1439	25.0	3.125	0.8928571428571428
1440	25.0	3.125	0.8928571428571428
1441	31.25	1.5625	0.8928571428571428
1442	31.25	1.5625	0.8928571428571428
1443	31.25	1.5625	0.8928571428571428
1444	37.5	3.125	0.8928571428571428
1445	25.0	3.125	0.8928571428571428
1446	12.5	3.125	0.8928571428571428
1447	12.5	3.125	0.0
1448	12.5	3.125	0.0
1449	18.75	1.5625	0.0
1450	25.0	1.5625	0.0
1451	18.75	1.5625	0.0
1452	18.75	1.5625	0.0
1453	18.75	1.5625	0.0
1454	18.75	1.5625	0.0
1455	25.0	3.125	0.0
1456	25.0	3.125	0.8928571428571428
1457	25.0	3.125	0.8928571428571428
1458	25.0	3.125	0.0
1459	25.0	1.5625	0.8928571428571428
1460	31.25	1.5625	0.8928571428571428
1461	31.25	1.5625	0.8928571428571428
1462	25.0	0.0	0.8928571428571428
1463	25.0	0.0	0.8928571428571428
1464	25.0	0.0	0.8928571428571428
1465	25.0	0.0	0.0
1466	25.0	0.0	0.8928571428571428
1467	25.0	0.0	0.8928571428571428
1468	25.0	0.0	0.0
1469	25.0	1.5625	0.0
1470	25.0	1.5625	0.0
1471	25.0	1.5625	0.0
1472	25.0	1.5625	0.0
1473	25.0	3.125	0.0
1474	18.75	3.125	0.0
1475	25.0	3.125	0.0
1476	31.25	3.125	0.0
1477	31.25	3.125	0.0
1478	25.0	3.125	0.8928571428571428
1479	25.0	3.125	0.8928571428571428
1480	18.75	1.5625	0.8928571428571428
1481	18.75	1.5625	0.8928571428571428
1482	18.75	1.5625	0.8928571428571428
1483	18.75	1.5625	0.8928571428571428
1484	18.75	3.125	1.7857142857142856
1485	18.75	3.125	0.8928571428571428
1486	12.5	3.125	0.0
1487	12.5	3.125	0.0
1488	12.5	3.125	0.8928571428571428
1489	12.5	3.125	0.8928571428571428
1490	12.5	3.125	0.8928571428571428
1491	12.5	0.0	0.0
1492	12.5	0.0	0.0
1493	12.5	3.125	0.0
1494	12.5	3.125	0.0
1495	12.5	3.125	0.0
1496	12.5	3.125	0.0
1497	12.5	3.125	0.0
1498	12.5	3.125	0.0
1499	12.5	1.5625	0.0
1500	12.5	1.5625	0.0
1501	18.75	1.5625	0.0
1502	18.75	1.5625	0.0
1503	18.75	1.5625	0.0
1504	18.75	0.0	0.0
1505	18.75	0.0	0.0
1506	18.75	0.0	0.0
1507	18.75	0.0	0.0
1508	18.75	0.0	0.8928571428571428
1509	18.75	1.5625	0.8928571428571428
1510	18.75	3.125	0.8928571428571428
1511	12.5	1.5625	0.8928571428571428
1512	12.5	1.5625	0.0
1513	18.75	3.125	0.0
1514	18.75	1.5625	0.0
1515	25.0	1.5625	0.0
1516	12.5	1.5625	0.0
1517	12.5	1.5625	0.0
1518	6.25	1.5625	0.0
1519	6.25	1.5625	0.0
1520	6.25	1.5625	0.0
1521	12.5	1.5625	0.0
1522	12.5	1.5625	0.8928571428571428
1523	6.25	1.5625	0.8928571428571428
1524	6.25	1.5625	0.8928571428571428
1525	12.5	0.0	0.8928571428571428
1526	12.5	0.0	0.8928571428571428
1527	12.5	0.0	0.8928571428571428
1528	18.75	1.5625	0.8928571428571428
1529	18.75	1.5625	0.8928571428571428
1530	18.75	3.125	0.8928571428571428
1531	18.75	3.125	0.8928571428571428
1532	18.75	3.125	0.8928571428571428
1533	12.5	3.125	0.0
1534	12.5	1.5625	0.0
1535	12.5	1.5625	0.0
1536	12.5	1.5625	0.0
1537	12.5	1.5625	0.0
1538	12.5	1.5625	0.0
1539	12.5	1.5625	0.8928571428571428
1540	12.5	1.5625	0.8928571428571428
1541	12.5	0.0	1.7857142857142856
1542	12.5	1.5625	1.7857142857142856
1543	12.5	1.5625	0.8928571428571428
1544	12.5	3.125	0.0
1545	12.5	0.0	0.0
1546	12.5	1.5625	0.0
1547	12.5	3.125	1.7857142857142856
1548	12.5	3.125	0.8928571428571428
1549	18.75	6.25	0.8928571428571428
1550	18.75	6.25	0.0
1551	18.75	4.6875	0.0
1552	12.5	3.125	0.0
1553	12.5	3.125	0.0
1554	12.5	3.125	0.0
1555	18.75	3.125	0.0
1556	18.75	3.125	0.0
1557	18.75	1.5625	0.0
1558	18.75	1.5625	0.0
1559	18.75	1.5625	0.0
1560	12.5	1.5625	0.0
1561	12.5	1.5625	0.0
1562	12.5	1.5625	0.0
1563	12.5	3.125	0.0
1564	12.5	3.125	0.0
1565	12.5	4.6875	0.0
1566	12.5	4.6875	0.8928571428571428
1567	12.5	3.125	0.0
1568	12.5	3.125	0.0
1569	12.5	3.125	0.0
1570	12.5	3.125	0.0
1571	12.5	3.125	0.0
1572	12.5	0.0	0.0
1573	12.5	0.0	0.0
1574	12.5	0.0	0.0
1575	12.5	0.0	0.0
1576	12.5	1.5625	0.0
1577	18.75	0.0	0.0
1578	12.5	0.0	0.0
1579	6.25	1.5625	0.0
1580	6.25	1.5625	0.0
1581	12.5	1.5625	0.0
1582	12.5	3.125	0.0
1583	12.5	3.125	0.8928571428571428
1584	12.5	3.125	0.0
1585	12.5	3.125	0.0
1586	12.5	3.125	0.0
1587	12.5	1.5625	0.0
1588	18.75	1.5625	0.0
1589	25.0	1.5625	0.8928571428571428
1590	18.75	1.5625	0.0
1591	25.0	0.0	0.0
1592	25.0	0.0	0.0
1593	25.0	0.0	0.0
1594	18.75	0.0	0.0
1595	18.75	0.0	0.0
1596	18.75	0.0	0.0
1597	18.75	0.0	0.0
1598	18.75	0.0	0.0
1599	18.75	0.0	0.0
1600	18.75	1.5625	0.0
1601	18.75	3.125	0.0
1602	18.75	1.5625	0.0
1603	18.75	0.0	0.0
1604	18.75	1.5625	0.0
1605	18.75	1.5625	0.0
1606	25.0	1.5625	0.0
1607	25.0	0.0	0.0
1608	25.0	0.0	0.0
1609	18.75	0.0	0.0
1610	18.75	3.125	0.0
1611	18.75	1.5625	0.0
1612	25.0	1.5625	0.0
1613	25.0	1.5625	0.0
1614	25.0	4.6875	0.0
1615	25.0	6.25	0.0
1616	31.25	6.25	0.0
1617	31.25	3.125	0.0
1618	31.25	0.0	0.0
1619	18.75	0.0	0.0
1620	18.75	0.0	0.0
1621	18.75	1.5625	0.0
1622	18.75	1.5625	0.0
1623	18.75	0.0	0.0
1624	18.75	0.0	0.0
1625	18.75	1.5625	0.0
1626	18.75	3.125	0.0
1627	18.75	3.125	0.0
1628	18.75	3.125	0.0
1629	18.75	3.125	0.0
1630	12.5	3.125	0.0
1631	12.5	3.125	0.0
1632	12.5	3.125	0.0
1633	12.5	1.5625	0.0
1634	12.5	3.125	0.0
1635	12.5	1.5625	0.0
1636	12.5	1.5625	0.0
1637	12.5	1.5625	0.0
1638	12.5	0.0	0.8928571428571428
1639	12.5	0.0	0.8928571428571428
1640	18.75	1.5625	0.8928571428571428
1641	12.5	1.5625	0.0
1642	6.25	1.5625	0.0
1643	6.25	0.0	0.0
1644	6.25	0.0	0.0
1645	12.5	0.0	0.0
1646	12.5	1.5625	0.0
1647	18.75	1.5625	0.0
1648	25.0	3.125	0.8928571428571428
1649	25.0	3.125	0.8928571428571428
1650	18.75	3.125	0.0
1651	18.75	3.125	0.0
1652	12.5	3.125	0.0
1653	12.5	1.5625	0.0
1654	12.5	1.5625	0.0
1655	18.75	3.125	0.0
1656	25.0	3.125	0.0
1657	18.75	1.5625	0.0
1658	18.75	1.5625	0.0
1659	12.5	1.5625	0.0
1660	12.5	0.0	0.0
1661	12.5	0.0	0.0
1662	12.5	0.0	0.0
1663	12.5	0.0	0.0
1664	12.5	0.0	0.0
1665	12.5	0.0	0.0
1666	12.5	0.0	0.0
1667	12.5	0.0	0.0
1668	12.5	3.125	0.0
1669	12.5	3.125	0.0
1670	12.5	1.5625	0.0
1671	12.5	0.0	0.0
1672	12.5	0.0	0.0
1673	12.5	0.0	0.0
1674	12.5	0.0	0.0
1675	12.5	3.125	0.0
1676	18.75	4.6875	0.0
1677	12.5	1.5625	0.0
1678	25.0	1.5625	0.0
1679	18.75	3.125	0.0
1680	12.5	3.125	0.0
1681	12.5	1.5625	0.0
1682	12.5	1.5625	0.0
1683	12.5	1.5625	0.0
1684	12.5	1.5625	0.0
1685	12.5	1.5625	0.0
1686	12.5	1.5625	0.0
1687	12.5	1.5625	0.0
1688	18.75	0.0	0.0
1689	18.75	1.5625	0.0
1690	12.5	1.5625	0.0
1691	12.5	1.5625	0.0
1692	18.75	1.5625	0.0
1693	18.75	3.125	0.0
1694	25.0	3.125	0.0
1695	18.75	4.6875	0.0
1696	18.75	6.25	0.0
1697	18.75	3.125	0.0
1698	18.75	3.125	0.0
1699	12.5	3.125	0.0
1700	12.5	1.5625	0.0
1701	12.5	1.5625	0.0
1702	12.5	1.5625	0.0
1703	12.5	1.5625	0.0
1704	12.5	3.125	0.0
1705	12.5	3.125	0.0
1706	12.5	3.125	0.0
1707	12.5	3.125	0.0
1708	12.5	3.125	0.0
1709	12.5	3.125	0.0
1710	12.5	3.125	0.0
1711	12.5	3.125	0.0
1712	12.5	1.5625	0.0
1713	6.25	4.6875	0.0
1714	6.25	3.125	0.0
1715	6.25	3.125	0.0
1716	6.25	1.5625	0.0
1717	12.5	3.125	0.0
1718	12.5	3.125	0.0
1719	12.5	3.125	0.8928571428571428
1720	12.5	3.125	0.8928571428571428
1721	12.5	1.5625	0.0
1722	12.5	1.5625	0.0
1723	18.75	1.5625	0.0
1724	18.75	1.5625	0.0
1725	12.5	0.0	0.0
1726	12.5	0.0	0.0
1727	12.5	0.0	0.0
1728	12.5	0.0	0.0
1729	12.5	1.5625	0.0
1730	12.5	1.5625	0.0
1731	12.5	4.6875	0.0
1732	12.5	4.6875	0.0
1733	12.5	4.6875	0.0
1734	12.5	3.125	0.0
1735	12.5	3.125	0.0
1736	12.5	3.125	0.0
1737	12.5	3.125	0.0
1738	12.5	3.125	0.0
1739	12.5	3.125	0.0
1740	12.5	3.125	0.0
1741	6.25	1.5625	0.0
1742	6.25	1.5625	0.0
1743	6.25	1.5625	0.0
1744	6.25	1.5625	0.0
1745	12.5	1.5625	0.0
1746	12.5	3.125	0.0
1747	12.5	3.125	0.0
1748	12.5	1.5625	0.0
1749	12.5	1.5625	0.0
1750	12.5	3.125	0.0
1751	12.5	3.125	0.8928571428571428
1752	12.5	1.5625	0.8928571428571428
1753	18.75	3.125	0.0
1754	18.75	3.125	0.0
1755	18.75	0.0	0.0
1756	25.0	0.0	0.0
1757	25.0	0.0	0.0
1758	18.75	0.0	0.0
1759	18.75	0.0	0.0
1760	18.75	0.0	0.0
1761	18.75	0.0	0.0
1762	18.75	0.0	0.8928571428571428
1763	18.75	0.0	0.0
1764	18.75	1.5625	0.0
1765	18.75	1.5625	0.8928571428571428
1766	18.75	1.5625	0.8928571428571428
1767	18.75	1.5625	0.0
1768	18.75	1.5625	0.0
1769	18.75	1.5625	0.0
1770	18.75	1.5625	0.8928571428571428
1771	18.75	1.5625	0.8928571428571428
1772	18.75	1.5625	0.0
1773	18.75	1.5625	0.0
1774	18.75	1.5625	0.0
1775	12.5	3.125	0.0
1776	18.75	4.6875	0.0
1777	25.0	6.25	0.0
1778	25.0	3.125	0.0
1779	25.0	1.5625	0.0
1780	18.75	1.5625	0.0
1781	25.0	3.125	0.0
1782	18.75	1.5625	0.0
1783	18.75	1.5625	0.0
1784	25.0	1.5625	0.0
1785	18.75	1.5625	0.0
1786	25.0	1.5625	0.0
1787	25.0	1.5625	0.0
1788	18.75	3.125	0.0
1789	12.5	3.125	0.0
1790	12.5	3.125	0.0
1791	12.5	3.125	0.8928571428571428
1792	18.75	3.125	0.8928571428571428
1793	12.5	3.125	0.8928571428571428
1794	12.5	1.5625	0.8928571428571428
1795	12.5	3.125	0.8928571428571428
1796	18.75	3.125	0.0
1797	25.0	3.125	0.0
1798	31.25	3.125	0.0
1799	25.0	1.5625	0.0
1800	31.25	0.0	0.0
1801	25.0	0.0	0.0
1802	25.0	0.0	0.0
1803	25.0	3.125	0.0
1804	25.0	4.6875	0.0
1805	25.0	3.125	0.0
1806	25.0	4.6875	0.0
1807	25.0	4.6875	0.8928571428571428
1808	25.0	4.6875	0.8928571428571428
1809	31.25	4.6875	0.8928571428571428
1810	25.0	6.25	0.8928571428571428
1811	25.0	3.125	0.8928571428571428
1812	25.0	3.125	0.8928571428571428
1813	31.25	3.125	0.8928571428571428
1814	31.25	3.125	0.0
1815	31.25	3.125	0.8928571428571428
1816	25.0	3.125	0.8928571428571428
1817	25.0	3.125	0.0
1818	25.0	3.125	0.0
1819	25.0	3.125	0.0
1820	12.5	3.125	0.0
1821	12.5	3.125	0.0
1822	12.5	0.0	0.0
1823	12.5	0.0	0.0
1824	12.5	1.5625	0.0
1825	12.5	1.5625	0.0
1826	12.5	1.5625	0.0
1827	12.5	1.5625	0.0
1828	18.75	1.5625	0.0
1829	18.75	1.5625	0.0
1830	25.0	1.5625	0.0
1831	18.75	1.5625	0.0
1832	18.75	1.5625	0.0
1833	18.75	1.5625	0.8928571428571428
1834	18.75	1.5625	0.8928571428571428
1835	12.5	1.5625	0.0
1836	12.5	1.5625	0.0
1837	12.5	1.5625	0.0
1838	25.0	1.5625	0.0
1839	31.25	1.5625	0.0
1840	31.25	1.5625	0.8928571428571428
1841	25.0	3.125	0.8928571428571428
1842	25.0	3.125	0.8928571428571428
1843	25.0	3.125	0.8928571428571428
1844	31.25	3.125	0.8928571428571428
1845	31.25	4.6875	0.0
1846	25.0	4.6875	0.0
1847	31.25	3.125	0.0
1848	18.75	4.6875	0.0
1849	18.75	4.6875	0.0
1850	18.75	4.6875	0.0
1851	18.75	3.125	0.0
1852	25.0	3.125	0.0
1853	12.5	4.6875	0.0
1854	12.5	1.5625	0.0
1855	18.75	1.5625	0.0
1856	37.5	3.125	0.0
1857	31.25	3.125	0.0
1858	31.25	3.125	0.0
1859	31.25	3.125	0.0
1860	25.0	1.5625	0.0
1861	25.0	1.5625	0.0
1862	25.0	1.5625	0.0
1863	25.0	1.5625	0.0
1864	12.5	1.5625	0.0
1865	12.5	1.5625	0.0
1866	18.75	3.125	0.0
1867	18.75	4.6875	0.0
1868	18.75	3.125	0.0
1869	18.75	3.125	0.0
1870	12.5	3.125	0.0
1871	12.5	3.125	0.0
1872	25.0	3.125	0.0
1873	31.25	3.125	0.8928571428571428
1874	31.25	3.125	0.8928571428571428
1875	31.25	3.125	0.8928571428571428
1876	31.25	1.5625	0.8928571428571428
1877	37.5	1.5625	0.0
1878	31.25	1.5625	0.0
1879	31.25	1.5625	0.0
1880	18.75	1.5625	0.0
1881	18.75	1.5625	0.0
1882	18.75	1.5625	0.0
1883	18.75	1.5625	0.0
1884	18.75	1.5625	0.8928571428571428
1885	25.0	4.6875	0.8928571428571428
1886	25.0	4.6875	0.0
1887	25.0	4.6875	0.0
1888	18.75	4.6875	0.0
1889	6.25	3.125	0.0
1890	6.25	3.125	0.0
1891	6.25	3.125	0.0
1892	6.25	3.125	0.0
1893	18.75	3.125	0.0
1894	18.75	3.125	0.0
1895	12.5	1.5625	0.0
1896	12.5	1.5625	0.0
1897	18.75	1.5625	0.0
1898	18.75	1.5625	0.0
1899	18.75	1.5625	0.8928571428571428
1900	18.75	1.5625	0.0
1901	12.5	3.125	0.0
1902	12.5	3.125	0.0
1903	12.5	3.125	0.0
1904	18.75	3.125	0.0
1905	12.5	1.5625	0.0
1906	12.5	1.5625	0.0
1907	12.5	0.0	0.0
1908	12.5	0.0	0.0
1909	12.5	1.5625	0.0
1910	12.5	3.125	0.0
1911	12.5	3.125	0.0
1912	6.25	1.5625	0.0
1913	6.25	1.5625	0.0
1914	6.25	1.5625	0.0
1915	6.25	0.0	0.0
1916	6.25	1.5625	0.0
1917	12.5	0.0	0.0
1918	18.75	0.0	0.0
1919	18.75	1.5625	0.0
1920	18.75	1.5625	0.0
1921	18.75	1.5625	0.0
1922	18.75	1.5625	0.0
1923	18.75	3.125	0.0
1924	12.5	1.5625	0.0
1925	12.5	1.5625	0.0
1926	12.5	4.6875	0.0
1927	12.5	3.125	0.0
1928	12.5	3.125	0.0
1929	12.5	3.125	0.0
1930	12.5	1.5625	0.0
1931	12.5	3.125	0.0
1932	12.5	3.125	0.0
1933	12.5	3.125	0.0
1934	12.5	3.125	0.0
1935	18.75	3.125	0.0
1936	12.5	3.125	0.0
1937	12.5	4.6875	0.0
1938	6.25	3.125	0.0
1939	6.25	1.5625	0.0
1940	6.25	1.5625	0.0
1941	12.5	1.5625	0.0
1942	12.5	1.5625	0.0
1943	25.0	3.125	0.0
1944	25.0	3.125	0.0
1945	25.0	4.6875	0.0
1946	25.0	4.6875	0.0
1947	18.75	3.125	0.0
1948	12.5	1.5625	0.0
1949	12.5	3.125	0.0
1950	12.5	3.125	0.8928571428571428
1951	12.5	3.125	0.8928571428571428
1952	12.5	3.125	0.8928571428571428
1953	12.5	3.125	0.0
1954	18.75	3.125	0.0
1955	18.75	1.5625	0.0
1956	18.75	1.5625	0.0
1957	18.75	1.5625	0.0
1958	18.75	0.0	0.0
1959	12.5	0.0	0.0
1960	6.25	0.0	0.0
1961	6.25	0.0	0.0
1962	12.5	0.0	0.0
1963	12.5	0.0	0.0
1964	18.75	0.0	0.0
1965	12.5	1.5625	0.0
1966	12.5	1.5625	0.0
1967	12.5	0.0	0.0
1968	12.5	0.0	0.0
1969	12.5	0.0	0.0
1970	12.5	0.0	0.0
1971	18.75	0.0	0.0
1972	18.75	0.0	0.0
1973	18.75	1.5625	0.0
1974	18.75	0.0	0.0
1975	18.75	0.0	0.0
1976	12.5	0.0	0.0
1977	12.5	0.0	0.0
1978	12.5	0.0	0.0
1979	12.5	1.5625	0.0
1980	12.5	3.125	0.0
1981	6.25	1.5625	0.0
1982	6.25	1.5625	0.0
1983	6.25	1.5625	0.8928571428571428
1984	6.25	3.125	0.0
1985	6.25	1.5625	0.0
1986	6.25	0.0	0.0
1987	6.25	1.5625	0.0
1988	12.5	1.5625	0.8928571428571428
1989	6.25	1.5625	0.0
1990	6.25	1.5625	0.0
1991	6.25	3.125	0.0
1992	6.25	3.125	0.0
1993	12.5	1.5625	0.0
1994	31.25	3.125	0.0
1995	31.25	3.125	0.0
1996	31.25	3.125	0.0
1997	25.0	1.5625	0.0
1998	25.0	1.5625	0.0
[truncated: 18,001 more rows]
