# Supplementary material for: Full-cycle device-scale simulations of memory materials with a tailored atomic-cluster-expansion potential
Source: Nat Commun. 2025 Sep 30;16:8688. doi: 10.1038/s41467-025-63732-4 (PMC12484596; doi:10.1038/s41467-025-63732-4)
Supplement: Supplementary file 4 — Source Data [file 41467_2025_63732_MOESM4_ESM.zip › Figure S7/Figure S7c - tetrahedral Ge/tetra_fraction_gap_225_300K.csv]

	Ge	Sb	Te
0	38.63636363636363	4.545454545454546	0.9090909090909091
1	38.63636363636363	2.272727272727273	0.9090909090909091
2	31.818181818181817	4.545454545454546	0.0
3	29.545454545454547	4.545454545454546	0.0
4	29.545454545454547	4.545454545454546	0.0
5	29.545454545454547	6.8181818181818175	0.0
6	29.545454545454547	4.545454545454546	0.0
7	22.727272727272727	2.272727272727273	0.0
8	20.454545454545457	2.272727272727273	0.0
9	25.0	2.272727272727273	0.0
10	22.727272727272727	0.0	0.0
11	22.727272727272727	2.272727272727273	0.0
12	22.727272727272727	4.545454545454546	0.0
13	25.0	4.545454545454546	0.0
14	25.0	6.8181818181818175	0.0
15	25.0	6.8181818181818175	0.0
16	27.27272727272727	4.545454545454546	0.0
17	25.0	2.272727272727273	0.0
18	27.27272727272727	2.272727272727273	0.0
19	25.0	2.272727272727273	0.0
20	25.0	4.545454545454546	0.0
21	27.27272727272727	4.545454545454546	0.9090909090909091
22	25.0	4.545454545454546	0.9090909090909091
23	25.0	0.0	0.9090909090909091
24	25.0	0.0	0.9090909090909091
25	22.727272727272727	0.0	0.9090909090909091
26	22.727272727272727	2.272727272727273	0.0
27	18.181818181818183	2.272727272727273	0.0
28	18.181818181818183	2.272727272727273	0.0
29	20.454545454545457	2.272727272727273	0.0
30	18.181818181818183	2.272727272727273	0.0
31	20.454545454545457	2.272727272727273	0.0
32	20.454545454545457	2.272727272727273	0.0
33	20.454545454545457	2.272727272727273	0.9090909090909091
34	20.454545454545457	2.272727272727273	0.0
35	22.727272727272727	2.272727272727273	0.0
36	22.727272727272727	0.0	0.0
37	20.454545454545457	0.0	0.0
38	20.454545454545457	0.0	0.9090909090909091
39	20.454545454545457	2.272727272727273	0.0
40	20.454545454545457	0.0	0.0
41	15.909090909090908	0.0	0.9090909090909091
42	20.454545454545457	0.0	0.9090909090909091
43	22.727272727272727	0.0	0.0
44	18.181818181818183	0.0	0.0
45	15.909090909090908	0.0	0.0
46	15.909090909090908	0.0	0.0
47	22.727272727272727	2.272727272727273	0.0
48	29.545454545454547	0.0	0.0
49	29.545454545454547	0.0	1.8181818181818181
50	27.27272727272727	0.0	1.8181818181818181
51	29.545454545454547	0.0	1.8181818181818181
52	22.727272727272727	0.0	0.0
53	20.454545454545457	0.0	0.0
54	22.727272727272727	0.0	0.0
55	22.727272727272727	0.0	0.0
56	22.727272727272727	0.0	0.0
57	15.909090909090908	0.0	0.0
58	15.909090909090908	0.0	0.0
59	18.181818181818183	0.0	0.9090909090909091
60	25.0	0.0	0.9090909090909091
61	22.727272727272727	2.272727272727273	0.0
62	25.0	4.545454545454546	0.0
63	22.727272727272727	2.272727272727273	0.0
64	22.727272727272727	0.0	0.9090909090909091
65	22.727272727272727	0.0	0.9090909090909091
66	22.727272727272727	0.0	1.8181818181818181
67	25.0	2.272727272727273	0.9090909090909091
68	25.0	2.272727272727273	0.9090909090909091
69	25.0	0.0	0.9090909090909091
70	25.0	2.272727272727273	0.9090909090909091
71	25.0	0.0	0.9090909090909091
72	25.0	0.0	0.9090909090909091
73	22.727272727272727	0.0	0.0
74	22.727272727272727	0.0	0.0
75	22.727272727272727	0.0	0.0
76	22.727272727272727	0.0	0.0
77	22.727272727272727	2.272727272727273	0.0
78	25.0	2.272727272727273	0.0
79	29.545454545454547	0.0	0.0
80	29.545454545454547	0.0	0.0
81	31.818181818181817	0.0	0.0
82	31.818181818181817	2.272727272727273	0.0
83	31.818181818181817	2.272727272727273	0.0
84	29.545454545454547	2.272727272727273	0.9090909090909091
85	27.27272727272727	0.0	0.9090909090909091
86	25.0	0.0	0.9090909090909091
87	27.27272727272727	0.0	0.9090909090909091
88	29.545454545454547	0.0	0.0
89	27.27272727272727	0.0	0.0
90	25.0	2.272727272727273	0.0
91	29.545454545454547	2.272727272727273	0.0
92	29.545454545454547	2.272727272727273	0.0
93	25.0	2.272727272727273	0.0
94	22.727272727272727	2.272727272727273	0.0
95	22.727272727272727	2.272727272727273	0.0
96	22.727272727272727	2.272727272727273	0.0
97	25.0	2.272727272727273	0.0
98	25.0	2.272727272727273	0.0
99	22.727272727272727	2.272727272727273	0.9090909090909091
100	20.454545454545457	2.272727272727273	0.9090909090909091
101	25.0	2.272727272727273	0.0
102	25.0	2.272727272727273	0.0
103	20.454545454545457	2.272727272727273	0.0
104	20.454545454545457	4.545454545454546	0.0
105	20.454545454545457	4.545454545454546	0.0
106	25.0	0.0	0.0
107	27.27272727272727	0.0	0.0
108	29.545454545454547	0.0	0.0
109	25.0	0.0	0.0
110	20.454545454545457	2.272727272727273	0.0
111	25.0	4.545454545454546	0.0
112	25.0	4.545454545454546	0.0
113	22.727272727272727	2.272727272727273	0.0
114	20.454545454545457	2.272727272727273	0.0
115	20.454545454545457	2.272727272727273	0.0
116	22.727272727272727	0.0	0.0
117	29.545454545454547	0.0	0.0
118	27.27272727272727	0.0	0.0
119	29.545454545454547	0.0	0.0
120	29.545454545454547	0.0	0.0
121	29.545454545454547	0.0	0.0
122	25.0	0.0	0.0
123	25.0	2.272727272727273	0.0
124	25.0	2.272727272727273	0.0
125	22.727272727272727	2.272727272727273	0.0
126	22.727272727272727	0.0	0.0
127	20.454545454545457	0.0	0.0
128	20.454545454545457	0.0	0.0
129	27.27272727272727	2.272727272727273	0.9090909090909091
130	25.0	2.272727272727273	0.9090909090909091
131	25.0	2.272727272727273	0.9090909090909091
132	25.0	2.272727272727273	0.9090909090909091
133	27.27272727272727	0.0	0.9090909090909091
134	25.0	0.0	0.9090909090909091
135	22.727272727272727	0.0	0.9090909090909091
136	20.454545454545457	0.0	0.9090909090909091
137	22.727272727272727	0.0	0.9090909090909091
138	25.0	0.0	0.9090909090909091
139	36.36363636363637	0.0	0.9090909090909091
140	27.27272727272727	2.272727272727273	0.9090909090909091
141	27.27272727272727	0.0	0.9090909090909091
142	25.0	0.0	0.0
143	25.0	0.0	0.0
144	27.27272727272727	0.0	0.9090909090909091
145	27.27272727272727	0.0	0.9090909090909091
146	27.27272727272727	0.0	0.9090909090909091
147	31.818181818181817	0.0	0.0
148	31.818181818181817	0.0	0.0
149	29.545454545454547	0.0	0.0
150	27.27272727272727	0.0	0.0
151	27.27272727272727	0.0	0.0
152	22.727272727272727	0.0	0.0
153	22.727272727272727	4.545454545454546	0.0
154	20.454545454545457	2.272727272727273	0.0
155	20.454545454545457	2.272727272727273	0.0
156	20.454545454545457	2.272727272727273	0.0
157	27.27272727272727	2.272727272727273	0.0
158	27.27272727272727	2.272727272727273	0.0
159	29.545454545454547	0.0	0.0
160	25.0	0.0	0.0
161	25.0	0.0	0.0
162	25.0	0.0	0.0
163	20.454545454545457	0.0	0.0
164	22.727272727272727	0.0	0.0
165	25.0	2.272727272727273	0.0
166	29.545454545454547	2.272727272727273	0.0
167	29.545454545454547	2.272727272727273	0.0
168	25.0	2.272727272727273	0.0
169	25.0	2.272727272727273	0.0
170	22.727272727272727	0.0	0.0
171	22.727272727272727	2.272727272727273	0.0
172	22.727272727272727	2.272727272727273	0.0
173	25.0	2.272727272727273	0.0
174	29.545454545454547	2.272727272727273	0.0
175	25.0	2.272727272727273	0.0
176	22.727272727272727	2.272727272727273	0.0
177	27.27272727272727	4.545454545454546	0.0
178	27.27272727272727	2.272727272727273	0.0
179	27.27272727272727	0.0	0.0
180	29.545454545454547	0.0	0.0
181	29.545454545454547	0.0	0.0
182	27.27272727272727	0.0	0.0
183	25.0	0.0	0.0
184	22.727272727272727	0.0	0.0
185	20.454545454545457	0.0	0.0
186	22.727272727272727	0.0	0.0
187	31.818181818181817	0.0	0.0
188	27.27272727272727	0.0	0.0
189	25.0	0.0	0.0
190	22.727272727272727	0.0	0.9090909090909091
191	20.454545454545457	0.0	0.9090909090909091
192	22.727272727272727	0.0	0.9090909090909091
193	22.727272727272727	0.0	0.9090909090909091
194	27.27272727272727	0.0	0.9090909090909091
195	27.27272727272727	2.272727272727273	0.9090909090909091
196	27.27272727272727	2.272727272727273	0.9090909090909091
197	27.27272727272727	2.272727272727273	0.9090909090909091
198	27.27272727272727	2.272727272727273	0.9090909090909091
199	27.27272727272727	2.272727272727273	0.0
200	25.0	0.0	0.9090909090909091
201	25.0	0.0	0.0
202	22.727272727272727	0.0	0.0
203	22.727272727272727	0.0	0.0
204	22.727272727272727	0.0	1.8181818181818181
205	22.727272727272727	0.0	0.9090909090909091
206	25.0	2.272727272727273	0.9090909090909091
207	25.0	2.272727272727273	0.9090909090909091
208	22.727272727272727	4.545454545454546	0.9090909090909091
209	25.0	4.545454545454546	0.9090909090909091
210	27.27272727272727	4.545454545454546	0.9090909090909091
211	29.545454545454547	4.545454545454546	0.9090909090909091
212	31.818181818181817	2.272727272727273	0.9090909090909091
213	31.818181818181817	2.272727272727273	0.0
214	29.545454545454547	2.272727272727273	0.9090909090909091
215	29.545454545454547	4.545454545454546	0.0
216	22.727272727272727	4.545454545454546	0.0
217	22.727272727272727	2.272727272727273	0.0
218	25.0	0.0	0.0
219	25.0	0.0	0.0
220	25.0	0.0	0.0
221	25.0	0.0	0.0
222	22.727272727272727	0.0	0.0
223	22.727272727272727	0.0	0.0
224	22.727272727272727	0.0	0.0
225	22.727272727272727	0.0	0.0
226	20.454545454545457	0.0	0.0
227	20.454545454545457	2.272727272727273	0.9090909090909091
228	22.727272727272727	4.545454545454546	0.9090909090909091
229	25.0	2.272727272727273	0.9090909090909091
230	25.0	0.0	0.9090909090909091
231	25.0	0.0	0.9090909090909091
232	27.27272727272727	0.0	0.9090909090909091
233	25.0	0.0	0.9090909090909091
234	27.27272727272727	0.0	0.9090909090909091
235	27.27272727272727	0.0	0.9090909090909091
236	22.727272727272727	0.0	0.0
237	22.727272727272727	0.0	0.0
238	22.727272727272727	0.0	0.0
239	22.727272727272727	0.0	0.0
240	22.727272727272727	0.0	0.0
241	25.0	0.0	0.0
242	27.27272727272727	2.272727272727273	0.0
243	27.27272727272727	2.272727272727273	0.0
244	29.545454545454547	2.272727272727273	0.0
245	31.818181818181817	2.272727272727273	0.0
246	29.545454545454547	2.272727272727273	0.0
247	25.0	0.0	0.0
248	27.27272727272727	0.0	0.0
249	25.0	0.0	0.0
250	29.545454545454547	0.0	0.0
251	25.0	0.0	0.0
252	29.545454545454547	0.0	0.0
253	25.0	0.0	0.0
254	29.545454545454547	2.272727272727273	0.0
255	22.727272727272727	2.272727272727273	0.0
256	22.727272727272727	0.0	0.0
257	25.0	0.0	0.0
258	25.0	0.0	0.0
259	22.727272727272727	0.0	0.0
260	25.0	2.272727272727273	0.0
261	25.0	2.272727272727273	0.0
262	22.727272727272727	0.0	0.0
263	25.0	0.0	0.0
264	25.0	0.0	0.0
265	27.27272727272727	0.0	0.0
266	25.0	0.0	0.0
267	25.0	0.0	0.0
268	25.0	2.272727272727273	0.9090909090909091
269	25.0	4.545454545454546	0.9090909090909091
270	25.0	4.545454545454546	0.0
271	22.727272727272727	4.545454545454546	0.0
272	25.0	2.272727272727273	0.0
273	20.454545454545457	2.272727272727273	0.0
274	22.727272727272727	0.0	0.0
275	25.0	0.0	0.0
276	27.27272727272727	4.545454545454546	0.0
277	27.27272727272727	2.272727272727273	0.0
278	27.27272727272727	4.545454545454546	0.0
279	29.545454545454547	4.545454545454546	0.0
280	34.090909090909086	4.545454545454546	0.0
281	34.090909090909086	4.545454545454546	0.0
282	34.090909090909086	4.545454545454546	0.0
283	31.818181818181817	2.272727272727273	0.0
284	29.545454545454547	0.0	0.0
285	29.545454545454547	0.0	0.0
286	29.545454545454547	0.0	0.0
287	29.545454545454547	2.272727272727273	0.0
288	25.0	0.0	0.0
289	25.0	0.0	0.0
290	25.0	0.0	0.0
291	22.727272727272727	2.272727272727273	0.0
292	22.727272727272727	2.272727272727273	0.0
293	20.454545454545457	2.272727272727273	0.0
294	25.0	6.8181818181818175	0.0
295	22.727272727272727	4.545454545454546	0.0
296	20.454545454545457	2.272727272727273	0.0
297	20.454545454545457	0.0	0.0
298	20.454545454545457	0.0	0.0
299	20.454545454545457	0.0	0.0
300	20.454545454545457	0.0	0.0
301	20.454545454545457	2.272727272727273	0.0
302	20.454545454545457	2.272727272727273	0.0
303	18.181818181818183	2.272727272727273	0.0
304	18.181818181818183	2.272727272727273	0.0
305	18.181818181818183	2.272727272727273	0.0
306	20.454545454545457	2.272727272727273	0.0
307	22.727272727272727	2.272727272727273	0.0
308	20.454545454545457	2.272727272727273	0.0
309	22.727272727272727	4.545454545454546	0.0
310	25.0	2.272727272727273	0.0
311	25.0	4.545454545454546	0.0
312	18.181818181818183	9.090909090909092	0.0
313	20.454545454545457	6.8181818181818175	0.0
314	22.727272727272727	9.090909090909092	0.0
315	25.0	6.8181818181818175	0.0
316	22.727272727272727	6.8181818181818175	0.0
317	22.727272727272727	6.8181818181818175	0.0
318	22.727272727272727	6.8181818181818175	0.0
319	22.727272727272727	6.8181818181818175	0.0
320	18.181818181818183	4.545454545454546	0.0
321	20.454545454545457	0.0	0.0
322	20.454545454545457	0.0	0.0
323	22.727272727272727	0.0	0.0
324	20.454545454545457	0.0	0.0
325	25.0	0.0	0.0
326	25.0	0.0	0.0
327	27.27272727272727	0.0	0.0
328	27.27272727272727	0.0	0.0
329	27.27272727272727	0.0	0.0
330	29.545454545454547	0.0	0.0
331	29.545454545454547	0.0	0.0
332	22.727272727272727	0.0	0.0
333	18.181818181818183	0.0	0.0
334	18.181818181818183	0.0	0.0
335	20.454545454545457	0.0	0.0
336	18.181818181818183	0.0	0.0
337	20.454545454545457	0.0	0.0
338	20.454545454545457	2.272727272727273	0.0
339	22.727272727272727	6.8181818181818175	0.0
340	25.0	6.8181818181818175	0.0
341	20.454545454545457	4.545454545454546	0.0
342	20.454545454545457	4.545454545454546	0.0
343	20.454545454545457	4.545454545454546	0.0
344	20.454545454545457	4.545454545454546	0.0
345	20.454545454545457	2.272727272727273	0.0
346	20.454545454545457	0.0	0.0
347	20.454545454545457	0.0	0.9090909090909091
348	18.181818181818183	0.0	0.9090909090909091
349	27.27272727272727	2.272727272727273	0.9090909090909091
350	22.727272727272727	4.545454545454546	0.9090909090909091
351	20.454545454545457	2.272727272727273	0.9090909090909091
352	22.727272727272727	2.272727272727273	0.9090909090909091
353	20.454545454545457	0.0	0.9090909090909091
354	20.454545454545457	0.0	0.9090909090909091
355	22.727272727272727	0.0	0.9090909090909091
356	20.454545454545457	0.0	0.9090909090909091
357	22.727272727272727	0.0	0.0
358	27.27272727272727	0.0	0.0
359	27.27272727272727	0.0	0.0
360	27.27272727272727	0.0	0.0
361	29.545454545454547	0.0	0.0
362	27.27272727272727	0.0	0.9090909090909091
363	27.27272727272727	0.0	0.0
364	27.27272727272727	0.0	0.0
365	29.545454545454547	0.0	0.0
366	36.36363636363637	0.0	0.0
367	34.090909090909086	2.272727272727273	0.0
368	34.090909090909086	2.272727272727273	0.0
369	29.545454545454547	4.545454545454546	0.0
370	25.0	2.272727272727273	0.0
371	29.545454545454547	2.272727272727273	0.0
372	27.27272727272727	2.272727272727273	0.0
373	27.27272727272727	2.272727272727273	0.0
374	27.27272727272727	2.272727272727273	0.0
375	27.27272727272727	4.545454545454546	0.0
376	27.27272727272727	2.272727272727273	0.0
377	27.27272727272727	2.272727272727273	0.0
378	27.27272727272727	2.272727272727273	0.0
379	29.545454545454547	4.545454545454546	0.0
380	27.27272727272727	6.8181818181818175	0.0
381	27.27272727272727	6.8181818181818175	0.0
382	22.727272727272727	4.545454545454546	0.0
383	25.0	4.545454545454546	0.0
384	25.0	4.545454545454546	0.0
385	25.0	4.545454545454546	0.0
386	22.727272727272727	2.272727272727273	0.0
387	25.0	0.0	0.9090909090909091
388	27.27272727272727	0.0	0.9090909090909091
389	27.27272727272727	0.0	0.9090909090909091
390	22.727272727272727	0.0	0.9090909090909091
391	22.727272727272727	0.0	0.9090909090909091
392	20.454545454545457	0.0	0.9090909090909091
393	20.454545454545457	2.272727272727273	0.9090909090909091
394	22.727272727272727	2.272727272727273	0.9090909090909091
395	25.0	2.272727272727273	0.9090909090909091
396	25.0	2.272727272727273	0.9090909090909091
397	25.0	2.272727272727273	0.9090909090909091
398	27.27272727272727	2.272727272727273	0.9090909090909091
399	25.0	2.272727272727273	0.9090909090909091
400	27.27272727272727	0.0	0.9090909090909091
401	29.545454545454547	2.272727272727273	0.9090909090909091
402	29.545454545454547	2.272727272727273	0.9090909090909091
403	34.090909090909086	2.272727272727273	0.0
404	34.090909090909086	4.545454545454546	0.0
405	31.818181818181817	4.545454545454546	0.0
406	29.545454545454547	4.545454545454546	0.0
407	27.27272727272727	2.272727272727273	0.0
408	25.0	2.272727272727273	0.0
409	20.454545454545457	2.272727272727273	0.9090909090909091
410	20.454545454545457	2.272727272727273	0.9090909090909091
411	22.727272727272727	4.545454545454546	0.9090909090909091
412	20.454545454545457	2.272727272727273	0.9090909090909091
413	20.454545454545457	0.0	0.0
414	25.0	0.0	0.0
415	22.727272727272727	0.0	0.0
416	22.727272727272727	0.0	0.0
417	25.0	2.272727272727273	0.0
418	31.818181818181817	2.272727272727273	0.0
419	27.27272727272727	0.0	0.0
420	20.454545454545457	2.272727272727273	0.0
421	20.454545454545457	4.545454545454546	0.0
422	20.454545454545457	6.8181818181818175	0.0
423	25.0	4.545454545454546	0.0
424	27.27272727272727	4.545454545454546	0.0
425	25.0	4.545454545454546	0.0
426	22.727272727272727	2.272727272727273	0.0
427	25.0	2.272727272727273	0.0
428	20.454545454545457	0.0	0.0
429	22.727272727272727	0.0	0.0
430	22.727272727272727	0.0	0.0
431	22.727272727272727	0.0	0.0
432	20.454545454545457	0.0	0.0
433	20.454545454545457	2.272727272727273	0.0
434	25.0	0.0	0.0
435	25.0	0.0	0.0
436	18.181818181818183	0.0	0.0
437	20.454545454545457	2.272727272727273	0.0
438	20.454545454545457	2.272727272727273	0.0
439	18.181818181818183	2.272727272727273	0.0
440	18.181818181818183	4.545454545454546	0.0
441	18.181818181818183	4.545454545454546	0.0
442	11.363636363636363	2.272727272727273	0.0
443	15.909090909090908	2.272727272727273	0.0
444	22.727272727272727	4.545454545454546	0.0
445	22.727272727272727	2.272727272727273	0.0
446	22.727272727272727	2.272727272727273	0.9090909090909091
447	18.181818181818183	4.545454545454546	0.0
448	20.454545454545457	4.545454545454546	0.0
449	20.454545454545457	4.545454545454546	0.0
450	20.454545454545457	4.545454545454546	0.0
451	20.454545454545457	4.545454545454546	0.0
452	18.181818181818183	4.545454545454546	0.0
453	20.454545454545457	4.545454545454546	0.0
454	25.0	2.272727272727273	0.0
455	27.27272727272727	2.272727272727273	0.0
456	25.0	2.272727272727273	0.0
457	25.0	0.0	0.0
458	20.454545454545457	0.0	0.0
459	20.454545454545457	0.0	0.0
460	22.727272727272727	0.0	0.0
461	25.0	2.272727272727273	0.0
462	25.0	2.272727272727273	0.0
463	25.0	0.0	0.0
464	25.0	2.272727272727273	0.0
465	22.727272727272727	0.0	0.0
466	20.454545454545457	0.0	0.0
467	22.727272727272727	2.272727272727273	0.0
468	22.727272727272727	0.0	0.0
469	22.727272727272727	2.272727272727273	0.0
470	25.0	2.272727272727273	0.0
471	22.727272727272727	2.272727272727273	0.0
472	25.0	2.272727272727273	0.0
473	20.454545454545457	6.8181818181818175	0.0
474	15.909090909090908	6.8181818181818175	0.0
475	18.181818181818183	9.090909090909092	0.9090909090909091
476	18.181818181818183	9.090909090909092	0.0
477	20.454545454545457	6.8181818181818175	0.0
478	15.909090909090908	9.090909090909092	0.0
479	22.727272727272727	11.363636363636363	0.0
480	29.545454545454547	11.363636363636363	0.0
481	27.27272727272727	4.545454545454546	0.0
482	29.545454545454547	2.272727272727273	0.0
483	31.818181818181817	2.272727272727273	0.0
484	31.818181818181817	2.272727272727273	0.9090909090909091
485	27.27272727272727	2.272727272727273	0.0
486	27.27272727272727	0.0	0.0
487	31.818181818181817	0.0	0.0
488	31.818181818181817	0.0	0.0
489	29.545454545454547	2.272727272727273	0.9090909090909091
490	25.0	2.272727272727273	0.9090909090909091
491	27.27272727272727	0.0	0.9090909090909091
492	31.818181818181817	0.0	0.9090909090909091
493	27.27272727272727	0.0	0.9090909090909091
494	29.545454545454547	0.0	0.9090909090909091
495	22.727272727272727	0.0	0.9090909090909091
496	22.727272727272727	4.545454545454546	0.0
497	18.181818181818183	4.545454545454546	0.0
498	22.727272727272727	4.545454545454546	0.0
499	22.727272727272727	2.272727272727273	0.0
500	25.0	0.0	0.0
501	22.727272727272727	0.0	0.0
502	29.545454545454547	2.272727272727273	0.0
503	27.27272727272727	0.0	0.0
504	34.090909090909086	2.272727272727273	0.0
505	31.818181818181817	4.545454545454546	0.0
506	29.545454545454547	6.8181818181818175	0.0
507	29.545454545454547	6.8181818181818175	0.0
508	31.818181818181817	4.545454545454546	0.0
509	31.818181818181817	4.545454545454546	0.0
510	31.818181818181817	4.545454545454546	0.0
511	31.818181818181817	4.545454545454546	0.9090909090909091
512	31.818181818181817	4.545454545454546	0.9090909090909091
513	27.27272727272727	2.272727272727273	0.9090909090909091
514	27.27272727272727	0.0	0.9090909090909091
515	25.0	0.0	0.9090909090909091
516	25.0	0.0	0.9090909090909091
517	22.727272727272727	0.0	0.9090909090909091
518	25.0	0.0	0.0
519	25.0	2.272727272727273	0.0
520	25.0	2.272727272727273	0.0
521	22.727272727272727	2.272727272727273	0.0
522	29.545454545454547	2.272727272727273	0.0
523	27.27272727272727	2.272727272727273	0.0
524	22.727272727272727	4.545454545454546	0.0
525	22.727272727272727	6.8181818181818175	0.0
526	22.727272727272727	6.8181818181818175	0.0
527	25.0	4.545454545454546	0.0
528	22.727272727272727	6.8181818181818175	0.0
529	20.454545454545457	4.545454545454546	0.0
530	18.181818181818183	6.8181818181818175	0.0
531	15.909090909090908	6.8181818181818175	0.0
532	18.181818181818183	4.545454545454546	0.0
533	25.0	2.272727272727273	0.0
534	29.545454545454547	2.272727272727273	0.0
535	20.454545454545457	2.272727272727273	0.9090909090909091
536	18.181818181818183	6.8181818181818175	0.9090909090909091
537	20.454545454545457	6.8181818181818175	0.9090909090909091
538	20.454545454545457	6.8181818181818175	0.9090909090909091
539	22.727272727272727	4.545454545454546	0.0
540	22.727272727272727	4.545454545454546	0.0
541	20.454545454545457	4.545454545454546	0.0
542	18.181818181818183	4.545454545454546	0.0
543	18.181818181818183	4.545454545454546	0.0
544	20.454545454545457	2.272727272727273	0.0
545	22.727272727272727	2.272727272727273	0.0
546	22.727272727272727	2.272727272727273	0.0
547	22.727272727272727	2.272727272727273	0.0
548	25.0	2.272727272727273	0.0
549	22.727272727272727	2.272727272727273	0.0
550	15.909090909090908	2.272727272727273	0.0
551	15.909090909090908	2.272727272727273	0.0
552	11.363636363636363	2.272727272727273	0.0
553	15.909090909090908	0.0	0.0
554	20.454545454545457	0.0	0.0
555	20.454545454545457	0.0	0.0
556	18.181818181818183	0.0	0.0
557	20.454545454545457	0.0	0.9090909090909091
558	20.454545454545457	2.272727272727273	0.0
559	18.181818181818183	0.0	0.0
560	18.181818181818183	2.272727272727273	0.0
561	20.454545454545457	4.545454545454546	0.0
562	15.909090909090908	4.545454545454546	0.0
563	15.909090909090908	4.545454545454546	0.0
564	18.181818181818183	6.8181818181818175	0.0
565	20.454545454545457	4.545454545454546	0.0
566	18.181818181818183	4.545454545454546	0.0
567	20.454545454545457	4.545454545454546	0.0
568	20.454545454545457	4.545454545454546	0.0
569	20.454545454545457	2.272727272727273	0.0
570	20.454545454545457	2.272727272727273	0.0
571	20.454545454545457	2.272727272727273	0.9090909090909091
572	20.454545454545457	4.545454545454546	0.0
573	20.454545454545457	4.545454545454546	0.0
574	20.454545454545457	4.545454545454546	0.0
575	25.0	4.545454545454546	0.0
576	25.0	4.545454545454546	0.0
577	25.0	4.545454545454546	0.0
578	22.727272727272727	6.8181818181818175	0.0
579	22.727272727272727	6.8181818181818175	0.0
580	20.454545454545457	6.8181818181818175	0.0
581	25.0	4.545454545454546	0.0
582	25.0	4.545454545454546	0.0
583	25.0	6.8181818181818175	0.0
584	22.727272727272727	6.8181818181818175	0.0
585	22.727272727272727	4.545454545454546	0.0
586	22.727272727272727	2.272727272727273	0.0
587	20.454545454545457	0.0	0.0
588	20.454545454545457	0.0	0.0
589	20.454545454545457	4.545454545454546	0.0
590	18.181818181818183	2.272727272727273	0.0
591	18.181818181818183	2.272727272727273	0.0
592	29.545454545454547	2.272727272727273	0.0
593	25.0	0.0	0.0
594	25.0	0.0	0.0
595	29.545454545454547	2.272727272727273	0.0
596	34.090909090909086	2.272727272727273	0.0
597	31.818181818181817	2.272727272727273	0.0
598	31.818181818181817	2.272727272727273	0.0
599	34.090909090909086	2.272727272727273	0.0
600	34.090909090909086	0.0	0.0
601	29.545454545454547	4.545454545454546	0.0
602	25.0	2.272727272727273	0.0
603	20.454545454545457	2.272727272727273	0.0
604	22.727272727272727	2.272727272727273	0.0
605	25.0	2.272727272727273	0.0
606	27.27272727272727	2.272727272727273	0.9090909090909091
607	25.0	4.545454545454546	0.9090909090909091
608	25.0	4.545454545454546	0.9090909090909091
609	22.727272727272727	4.545454545454546	0.0
610	22.727272727272727	0.0	0.0
611	22.727272727272727	0.0	0.0
612	25.0	0.0	0.0
613	22.727272727272727	0.0	0.0
614	22.727272727272727	0.0	0.0
615	22.727272727272727	2.272727272727273	0.0
616	25.0	4.545454545454546	0.0
617	29.545454545454547	4.545454545454546	0.0
618	27.27272727272727	4.545454545454546	0.0
619	27.27272727272727	4.545454545454546	0.0
620	27.27272727272727	4.545454545454546	0.0
621	25.0	6.8181818181818175	0.0
622	18.181818181818183	4.545454545454546	0.0
623	18.181818181818183	2.272727272727273	0.0
624	20.454545454545457	2.272727272727273	0.0
625	20.454545454545457	2.272727272727273	0.0
626	20.454545454545457	2.272727272727273	0.0
627	20.454545454545457	4.545454545454546	0.0
628	18.181818181818183	4.545454545454546	0.0
629	18.181818181818183	4.545454545454546	0.0
630	18.181818181818183	4.545454545454546	0.0
631	20.454545454545457	4.545454545454546	0.0
632	20.454545454545457	2.272727272727273	0.0
633	25.0	2.272727272727273	0.0
634	25.0	4.545454545454546	0.0
635	22.727272727272727	4.545454545454546	0.0
636	22.727272727272727	4.545454545454546	0.0
637	22.727272727272727	4.545454545454546	0.9090909090909091
638	22.727272727272727	6.8181818181818175	0.9090909090909091
639	22.727272727272727	6.8181818181818175	0.9090909090909091
640	22.727272727272727	4.545454545454546	0.9090909090909091
641	25.0	2.272727272727273	0.0
642	22.727272727272727	2.272727272727273	0.0
643	22.727272727272727	2.272727272727273	0.0
644	22.727272727272727	4.545454545454546	0.0
645	22.727272727272727	6.8181818181818175	0.0
646	22.727272727272727	2.272727272727273	0.0
647	18.181818181818183	4.545454545454546	0.0
648	18.181818181818183	4.545454545454546	0.0
649	20.454545454545457	4.545454545454546	0.0
650	18.181818181818183	9.090909090909092	0.0
651	20.454545454545457	6.8181818181818175	0.0
652	20.454545454545457	6.8181818181818175	0.0
653	22.727272727272727	4.545454545454546	0.0
654	25.0	2.272727272727273	0.0
655	25.0	2.272727272727273	0.0
656	25.0	2.272727272727273	0.0
657	22.727272727272727	4.545454545454546	0.0
658	22.727272727272727	4.545454545454546	0.0
659	18.181818181818183	4.545454545454546	0.0
660	15.909090909090908	4.545454545454546	0.0
661	18.181818181818183	2.272727272727273	0.0
662	20.454545454545457	2.272727272727273	0.0
663	20.454545454545457	4.545454545454546	0.0
664	22.727272727272727	2.272727272727273	0.0
665	22.727272727272727	2.272727272727273	0.0
666	22.727272727272727	2.272727272727273	0.0
667	20.454545454545457	4.545454545454546	0.0
668	20.454545454545457	4.545454545454546	0.0
669	25.0	4.545454545454546	0.0
670	29.545454545454547	4.545454545454546	0.0
671	31.818181818181817	0.0	0.0
672	25.0	0.0	0.0
673	25.0	0.0	0.9090909090909091
674	27.27272727272727	2.272727272727273	0.9090909090909091
675	29.545454545454547	4.545454545454546	0.0
676	27.27272727272727	2.272727272727273	0.0
677	27.27272727272727	2.272727272727273	0.0
678	29.545454545454547	4.545454545454546	0.0
679	31.818181818181817	2.272727272727273	0.0
680	34.090909090909086	0.0	0.0
681	36.36363636363637	0.0	0.0
682	36.36363636363637	2.272727272727273	0.0
683	31.818181818181817	4.545454545454546	0.0
684	27.27272727272727	6.8181818181818175	0.0
685	27.27272727272727	9.090909090909092	0.0
686	29.545454545454547	2.272727272727273	0.0
687	25.0	2.272727272727273	0.0
688	20.454545454545457	2.272727272727273	0.0
689	27.27272727272727	2.272727272727273	0.0
690	29.545454545454547	4.545454545454546	0.0
691	29.545454545454547	6.8181818181818175	0.0
692	29.545454545454547	9.090909090909092	0.0
693	29.545454545454547	6.8181818181818175	0.0
694	29.545454545454547	6.8181818181818175	0.0
695	25.0	6.8181818181818175	0.0
696	22.727272727272727	6.8181818181818175	0.0
697	27.27272727272727	6.8181818181818175	0.0
698	27.27272727272727	4.545454545454546	0.0
699	29.545454545454547	4.545454545454546	0.0
700	31.818181818181817	6.8181818181818175	0.0
701	27.27272727272727	6.8181818181818175	0.0
702	22.727272727272727	9.090909090909092	0.0
703	25.0	11.363636363636363	0.0
704	27.27272727272727	11.363636363636363	0.0
705	25.0	4.545454545454546	0.0
706	29.545454545454547	4.545454545454546	0.0
707	34.090909090909086	2.272727272727273	0.0
708	29.545454545454547	2.272727272727273	0.0
709	27.27272727272727	4.545454545454546	0.0
710	27.27272727272727	4.545454545454546	0.0
711	29.545454545454547	4.545454545454546	0.0
712	31.818181818181817	4.545454545454546	0.0
713	29.545454545454547	4.545454545454546	0.0
714	27.27272727272727	4.545454545454546	0.0
715	25.0	4.545454545454546	0.0
716	29.545454545454547	4.545454545454546	0.0
717	29.545454545454547	2.272727272727273	0.0
718	27.27272727272727	2.272727272727273	0.0
719	27.27272727272727	2.272727272727273	0.0
720	22.727272727272727	6.8181818181818175	0.0
721	22.727272727272727	6.8181818181818175	0.0
722	25.0	6.8181818181818175	0.0
723	27.27272727272727	9.090909090909092	0.0
724	29.545454545454547	11.363636363636363	0.0
725	29.545454545454547	11.363636363636363	0.9090909090909091
726	27.27272727272727	6.8181818181818175	0.9090909090909091
727	25.0	6.8181818181818175	0.0
728	25.0	4.545454545454546	0.9090909090909091
729	27.27272727272727	4.545454545454546	0.9090909090909091
730	29.545454545454547	4.545454545454546	1.8181818181818181
731	29.545454545454547	4.545454545454546	1.8181818181818181
732	27.27272727272727	2.272727272727273	1.8181818181818181
733	29.545454545454547	0.0	1.8181818181818181
734	27.27272727272727	0.0	1.8181818181818181
735	29.545454545454547	0.0	1.8181818181818181
736	29.545454545454547	0.0	1.8181818181818181
737	27.27272727272727	2.272727272727273	2.727272727272727
738	25.0	2.272727272727273	0.0
739	25.0	2.272727272727273	0.0
740	22.727272727272727	2.272727272727273	0.0
741	20.454545454545457	4.545454545454546	0.0
742	20.454545454545457	4.545454545454546	0.0
743	25.0	6.8181818181818175	0.0
744	22.727272727272727	6.8181818181818175	0.0
745	20.454545454545457	6.8181818181818175	0.0
746	22.727272727272727	4.545454545454546	0.0
747	22.727272727272727	4.545454545454546	0.0
748	20.454545454545457	4.545454545454546	0.0
749	20.454545454545457	4.545454545454546	0.0
750	20.454545454545457	4.545454545454546	0.0
751	20.454545454545457	4.545454545454546	0.0
752	27.27272727272727	4.545454545454546	0.0
753	25.0	4.545454545454546	0.0
754	22.727272727272727	2.272727272727273	0.0
755	22.727272727272727	4.545454545454546	0.0
756	27.27272727272727	4.545454545454546	0.0
757	22.727272727272727	4.545454545454546	0.0
758	25.0	6.8181818181818175	0.9090909090909091
759	27.27272727272727	9.090909090909092	0.9090909090909091
760	27.27272727272727	9.090909090909092	0.0
761	29.545454545454547	9.090909090909092	0.0
762	31.818181818181817	11.363636363636363	0.0
763	34.090909090909086	9.090909090909092	0.0
764	34.090909090909086	4.545454545454546	0.0
765	29.545454545454547	4.545454545454546	0.0
766	27.27272727272727	2.272727272727273	0.0
767	25.0	2.272727272727273	0.0
768	29.545454545454547	2.272727272727273	0.0
769	31.818181818181817	2.272727272727273	0.0
770	29.545454545454547	4.545454545454546	0.0
771	31.818181818181817	2.272727272727273	0.0
772	27.27272727272727	2.272727272727273	0.0
773	27.27272727272727	0.0	0.9090909090909091
774	27.27272727272727	0.0	0.9090909090909091
775	29.545454545454547	2.272727272727273	0.9090909090909091
776	31.818181818181817	6.8181818181818175	0.9090909090909091
777	31.818181818181817	9.090909090909092	0.0
778	31.818181818181817	6.8181818181818175	0.0
779	27.27272727272727	4.545454545454546	0.0
780	22.727272727272727	4.545454545454546	0.9090909090909091
781	22.727272727272727	2.272727272727273	0.9090909090909091
782	22.727272727272727	4.545454545454546	0.9090909090909091
783	20.454545454545457	4.545454545454546	0.9090909090909091
784	22.727272727272727	4.545454545454546	0.0
785	20.454545454545457	4.545454545454546	0.0
786	25.0	4.545454545454546	0.0
787	22.727272727272727	4.545454545454546	0.0
788	25.0	4.545454545454546	0.0
789	27.27272727272727	4.545454545454546	0.0
790	27.27272727272727	2.272727272727273	0.0
791	27.27272727272727	2.272727272727273	0.0
792	25.0	0.0	0.0
793	22.727272727272727	0.0	0.0
794	22.727272727272727	0.0	0.0
795	27.27272727272727	0.0	0.0
796	25.0	0.0	0.0
797	22.727272727272727	0.0	0.0
798	22.727272727272727	2.272727272727273	0.0
799	22.727272727272727	4.545454545454546	0.0
800	25.0	6.8181818181818175	0.0
801	15.909090909090908	9.090909090909092	0.0
802	20.454545454545457	6.8181818181818175	0.0
803	20.454545454545457	6.8181818181818175	0.0
804	22.727272727272727	6.8181818181818175	0.0
805	22.727272727272727	6.8181818181818175	0.0
806	20.454545454545457	4.545454545454546	0.0
807	20.454545454545457	4.545454545454546	0.0
808	18.181818181818183	2.272727272727273	0.0
809	18.181818181818183	2.272727272727273	0.0
810	18.181818181818183	0.0	0.0
811	22.727272727272727	0.0	0.0
812	29.545454545454547	2.272727272727273	0.0
813	25.0	2.272727272727273	0.0
814	25.0	4.545454545454546	0.0
815	22.727272727272727	4.545454545454546	0.0
816	20.454545454545457	4.545454545454546	0.0
817	20.454545454545457	6.8181818181818175	0.0
818	20.454545454545457	6.8181818181818175	0.0
819	22.727272727272727	6.8181818181818175	0.0
820	27.27272727272727	4.545454545454546	0.0
821	20.454545454545457	4.545454545454546	0.0
822	20.454545454545457	4.545454545454546	0.0
823	20.454545454545457	6.8181818181818175	0.0
824	25.0	2.272727272727273	0.0
825	25.0	2.272727272727273	0.0
826	27.27272727272727	2.272727272727273	0.0
827	29.545454545454547	2.272727272727273	0.0
828	29.545454545454547	2.272727272727273	0.0
829	25.0	2.272727272727273	0.0
830	18.181818181818183	2.272727272727273	0.0
831	20.454545454545457	2.272727272727273	0.0
832	20.454545454545457	0.0	0.0
833	20.454545454545457	4.545454545454546	0.0
834	20.454545454545457	6.8181818181818175	0.0
835	20.454545454545457	6.8181818181818175	0.0
836	20.454545454545457	6.8181818181818175	0.0
837	22.727272727272727	6.8181818181818175	0.0
838	22.727272727272727	9.090909090909092	0.0
839	22.727272727272727	9.090909090909092	0.0
840	15.909090909090908	6.8181818181818175	0.0
841	18.181818181818183	9.090909090909092	0.0
842	18.181818181818183	4.545454545454546	0.0
843	20.454545454545457	4.545454545454546	0.0
844	20.454545454545457	9.090909090909092	0.0
845	25.0	9.090909090909092	0.0
846	22.727272727272727	0.0	0.0
847	20.454545454545457	0.0	0.0
848	18.181818181818183	0.0	0.0
849	20.454545454545457	0.0	0.0
850	22.727272727272727	0.0	0.0
851	22.727272727272727	2.272727272727273	0.0
852	22.727272727272727	2.272727272727273	0.0
853	27.27272727272727	2.272727272727273	0.0
854	27.27272727272727	4.545454545454546	0.0
855	29.545454545454547	2.272727272727273	0.0
856	29.545454545454547	4.545454545454546	0.0
857	27.27272727272727	2.272727272727273	0.0
858	27.27272727272727	0.0	0.0
859	31.818181818181817	0.0	0.0
860	36.36363636363637	2.272727272727273	0.0
861	36.36363636363637	2.272727272727273	0.0
862	36.36363636363637	0.0	0.0
863	31.818181818181817	0.0	0.0
864	34.090909090909086	2.272727272727273	0.0
865	31.818181818181817	2.272727272727273	0.0
866	29.545454545454547	2.272727272727273	0.0
867	29.545454545454547	2.272727272727273	0.0
868	31.818181818181817	2.272727272727273	0.0
869	29.545454545454547	2.272727272727273	0.0
870	25.0	2.272727272727273	0.0
871	25.0	2.272727272727273	0.0
872	25.0	4.545454545454546	0.0
873	25.0	2.272727272727273	0.0
874	29.545454545454547	4.545454545454546	0.0
875	31.818181818181817	4.545454545454546	0.0
876	31.818181818181817	4.545454545454546	0.0
877	29.545454545454547	2.272727272727273	0.0
878	31.818181818181817	2.272727272727273	0.0
879	29.545454545454547	2.272727272727273	0.0
880	25.0	2.272727272727273	0.0
881	25.0	2.272727272727273	0.0
882	20.454545454545457	2.272727272727273	0.0
883	25.0	4.545454545454546	0.0
884	22.727272727272727	4.545454545454546	0.0
885	22.727272727272727	9.090909090909092	0.0
886	22.727272727272727	9.090909090909092	0.0
887	25.0	9.090909090909092	0.0
888	20.454545454545457	9.090909090909092	0.0
889	20.454545454545457	4.545454545454546	0.0
890	18.181818181818183	4.545454545454546	0.0
891	22.727272727272727	4.545454545454546	0.0
892	27.27272727272727	6.8181818181818175	0.0
893	22.727272727272727	4.545454545454546	0.0
894	22.727272727272727	4.545454545454546	0.0
895	25.0	4.545454545454546	0.0
896	25.0	4.545454545454546	0.0
897	25.0	4.545454545454546	0.0
898	22.727272727272727	4.545454545454546	0.0
899	27.27272727272727	4.545454545454546	0.0
900	27.27272727272727	4.545454545454546	0.0
901	27.27272727272727	9.090909090909092	0.0
902	31.818181818181817	6.8181818181818175	0.0
903	29.545454545454547	9.090909090909092	0.0
904	29.545454545454547	11.363636363636363	0.0
905	25.0	11.363636363636363	0.0
906	29.545454545454547	11.363636363636363	0.0
907	25.0	6.8181818181818175	0.0
908	27.27272727272727	6.8181818181818175	0.0
909	22.727272727272727	6.8181818181818175	0.0
910	25.0	6.8181818181818175	0.0
911	22.727272727272727	6.8181818181818175	0.0
912	20.454545454545457	4.545454545454546	0.0
913	18.181818181818183	4.545454545454546	0.0
914	18.181818181818183	6.8181818181818175	0.0
915	18.181818181818183	4.545454545454546	0.0
916	18.181818181818183	2.272727272727273	0.0
917	18.181818181818183	2.272727272727273	0.0
918	18.181818181818183	2.272727272727273	0.0
919	22.727272727272727	2.272727272727273	0.0
920	27.27272727272727	2.272727272727273	0.0
921	22.727272727272727	2.272727272727273	0.0
922	25.0	2.272727272727273	0.0
923	22.727272727272727	4.545454545454546	0.0
924	22.727272727272727	4.545454545454546	0.0
925	29.545454545454547	4.545454545454546	0.0
926	29.545454545454547	6.8181818181818175	0.0
927	25.0	9.090909090909092	0.0
928	27.27272727272727	13.636363636363635	0.0
929	22.727272727272727	13.636363636363635	1.8181818181818181
930	29.545454545454547	11.363636363636363	1.8181818181818181
931	27.27272727272727	9.090909090909092	1.8181818181818181
932	22.727272727272727	4.545454545454546	1.8181818181818181
933	22.727272727272727	4.545454545454546	1.8181818181818181
934	20.454545454545457	6.8181818181818175	0.0
935	25.0	4.545454545454546	0.0
936	25.0	4.545454545454546	0.0
937	20.454545454545457	4.545454545454546	0.0
938	20.454545454545457	4.545454545454546	0.0
939	20.454545454545457	4.545454545454546	0.0
940	18.181818181818183	4.545454545454546	1.8181818181818181
941	15.909090909090908	4.545454545454546	1.8181818181818181
942	22.727272727272727	4.545454545454546	0.9090909090909091
943	18.181818181818183	2.272727272727273	0.0
944	18.181818181818183	4.545454545454546	0.0
945	18.181818181818183	0.0	0.0
946	18.181818181818183	2.272727272727273	0.0
947	20.454545454545457	4.545454545454546	0.0
948	20.454545454545457	2.272727272727273	0.0
949	22.727272727272727	4.545454545454546	0.0
950	15.909090909090908	2.272727272727273	0.0
951	13.636363636363635	2.272727272727273	0.0
952	15.909090909090908	2.272727272727273	0.0
953	20.454545454545457	2.272727272727273	0.0
954	25.0	2.272727272727273	0.0
955	22.727272727272727	2.272727272727273	0.0
956	25.0	2.272727272727273	0.0
957	18.181818181818183	6.8181818181818175	0.0
958	20.454545454545457	2.272727272727273	0.9090909090909091
959	20.454545454545457	2.272727272727273	1.8181818181818181
960	22.727272727272727	2.272727272727273	1.8181818181818181
961	25.0	2.272727272727273	0.0
962	27.27272727272727	2.272727272727273	0.0
963	29.545454545454547	0.0	0.0
964	27.27272727272727	0.0	0.0
965	29.545454545454547	0.0	0.0
966	27.27272727272727	0.0	0.0
967	25.0	0.0	0.0
968	29.545454545454547	2.272727272727273	0.0
969	29.545454545454547	2.272727272727273	0.0
970	29.545454545454547	2.272727272727273	0.0
971	29.545454545454547	2.272727272727273	0.9090909090909091
972	34.090909090909086	2.272727272727273	0.0
973	34.090909090909086	2.272727272727273	0.0
974	31.818181818181817	4.545454545454546	0.0
975	31.818181818181817	6.8181818181818175	0.0
976	31.818181818181817	9.090909090909092	0.9090909090909091
977	29.545454545454547	11.363636363636363	0.9090909090909091
978	31.818181818181817	13.636363636363635	0.9090909090909091
979	27.27272727272727	11.363636363636363	0.9090909090909091
980	25.0	9.090909090909092	1.8181818181818181
981	22.727272727272727	9.090909090909092	1.8181818181818181
982	25.0	6.8181818181818175	0.9090909090909091
983	22.727272727272727	4.545454545454546	0.0
984	25.0	2.272727272727273	0.0
985	29.545454545454547	2.272727272727273	0.0
986	27.27272727272727	2.272727272727273	0.0
987	25.0	2.272727272727273	0.0
988	34.090909090909086	6.8181818181818175	0.0
989	34.090909090909086	4.545454545454546	0.0
990	31.818181818181817	9.090909090909092	0.0
991	31.818181818181817	6.8181818181818175	0.0
992	29.545454545454547	6.8181818181818175	0.0
993	31.818181818181817	6.8181818181818175	0.0
994	29.545454545454547	11.363636363636363	0.0
995	25.0	11.363636363636363	0.0
996	25.0	11.363636363636363	0.0
997	25.0	11.363636363636363	0.0
998	20.454545454545457	6.8181818181818175	0.0
999	25.0	6.8181818181818175	0.0
1000	25.0	6.8181818181818175	0.0
1001	31.818181818181817	6.8181818181818175	0.0
1002	34.090909090909086	6.8181818181818175	0.0
1003	36.36363636363637	2.272727272727273	0.9090909090909091
1004	38.63636363636363	2.272727272727273	0.9090909090909091
1005	36.36363636363637	0.0	0.9090909090909091
1006	29.545454545454547	4.545454545454546	0.0
1007	31.818181818181817	4.545454545454546	0.0
1008	31.818181818181817	4.545454545454546	0.0
1009	34.090909090909086	6.8181818181818175	0.0
1010	34.090909090909086	6.8181818181818175	0.0
1011	36.36363636363637	4.545454545454546	0.0
1012	36.36363636363637	2.272727272727273	0.0
1013	34.090909090909086	2.272727272727273	0.0
1014	27.27272727272727	2.272727272727273	0.0
1015	29.545454545454547	2.272727272727273	0.0
1016	27.27272727272727	2.272727272727273	0.0
1017	27.27272727272727	2.272727272727273	0.0
1018	27.27272727272727	2.272727272727273	0.0
1019	29.545454545454547	2.272727272727273	0.0
1020	29.545454545454547	4.545454545454546	0.0
1021	27.27272727272727	4.545454545454546	0.0
1022	29.545454545454547	4.545454545454546	0.0
1023	31.818181818181817	4.545454545454546	0.0
1024	31.818181818181817	2.272727272727273	0.0
1025	31.818181818181817	2.272727272727273	0.0
1026	34.090909090909086	2.272727272727273	0.0
1027	29.545454545454547	2.272727272727273	0.0
1028	29.545454545454547	2.272727272727273	0.0
1029	29.545454545454547	2.272727272727273	0.9090909090909091
1030	29.545454545454547	2.272727272727273	0.9090909090909091
1031	29.545454545454547	2.272727272727273	0.9090909090909091
1032	22.727272727272727	0.0	0.9090909090909091
1033	22.727272727272727	2.272727272727273	0.9090909090909091
1034	25.0	2.272727272727273	0.9090909090909091
1035	25.0	2.272727272727273	0.9090909090909091
1036	27.27272727272727	0.0	0.9090909090909091
1037	27.27272727272727	0.0	0.9090909090909091
1038	25.0	0.0	0.0
1039	22.727272727272727	0.0	0.0
1040	25.0	0.0	0.0
1041	25.0	4.545454545454546	0.0
1042	27.27272727272727	4.545454545454546	0.0
1043	22.727272727272727	2.272727272727273	0.0
1044	20.454545454545457	4.545454545454546	0.0
1045	20.454545454545457	4.545454545454546	0.0
1046	20.454545454545457	2.272727272727273	0.0
1047	22.727272727272727	4.545454545454546	0.0
1048	20.454545454545457	4.545454545454546	0.0
1049	18.181818181818183	4.545454545454546	0.0
1050	18.181818181818183	2.272727272727273	0.0
1051	20.454545454545457	4.545454545454546	0.0
1052	18.181818181818183	4.545454545454546	0.0
1053	20.454545454545457	2.272727272727273	0.0
1054	18.181818181818183	6.8181818181818175	0.0
1055	15.909090909090908	4.545454545454546	0.0
1056	18.181818181818183	4.545454545454546	0.0
1057	18.181818181818183	2.272727272727273	0.0
1058	20.454545454545457	4.545454545454546	0.0
1059	22.727272727272727	4.545454545454546	0.0
1060	22.727272727272727	2.272727272727273	0.0
1061	25.0	2.272727272727273	0.0
1062	22.727272727272727	2.272727272727273	0.0
1063	20.454545454545457	2.272727272727273	0.0
1064	18.181818181818183	2.272727272727273	0.0
1065	18.181818181818183	4.545454545454546	0.0
1066	18.181818181818183	2.272727272727273	0.0
1067	20.454545454545457	2.272727272727273	0.0
1068	25.0	4.545454545454546	0.0
1069	27.27272727272727	2.272727272727273	0.0
1070	25.0	4.545454545454546	0.0
1071	27.27272727272727	9.090909090909092	0.0
1072	31.818181818181817	9.090909090909092	0.0
1073	29.545454545454547	9.090909090909092	0.0
1074	27.27272727272727	6.8181818181818175	0.0
1075	34.090909090909086	4.545454545454546	0.0
1076	29.545454545454547	4.545454545454546	0.0
1077	25.0	4.545454545454546	0.0
1078	20.454545454545457	4.545454545454546	0.0
1079	15.909090909090908	4.545454545454546	0.0
1080	18.181818181818183	4.545454545454546	0.0
1081	15.909090909090908	4.545454545454546	0.0
1082	15.909090909090908	4.545454545454546	0.0
1083	20.454545454545457	6.8181818181818175	0.0
1084	20.454545454545457	4.545454545454546	0.0
1085	22.727272727272727	2.272727272727273	0.0
1086	22.727272727272727	2.272727272727273	0.0
1087	25.0	2.272727272727273	0.0
1088	27.27272727272727	2.272727272727273	0.0
1089	25.0	4.545454545454546	0.0
1090	25.0	6.8181818181818175	0.0
1091	22.727272727272727	4.545454545454546	0.0
1092	25.0	4.545454545454546	0.0
1093	25.0	6.8181818181818175	0.0
1094	31.818181818181817	4.545454545454546	0.0
1095	31.818181818181817	4.545454545454546	0.0
1096	29.545454545454547	4.545454545454546	0.0
1097	22.727272727272727	2.272727272727273	0.0
1098	27.27272727272727	2.272727272727273	0.9090909090909091
1099	25.0	2.272727272727273	0.9090909090909091
1100	25.0	2.272727272727273	0.9090909090909091
1101	25.0	2.272727272727273	0.9090909090909091
1102	27.27272727272727	2.272727272727273	1.8181818181818181
1103	29.545454545454547	2.272727272727273	0.9090909090909091
1104	29.545454545454547	2.272727272727273	0.9090909090909091
1105	29.545454545454547	2.272727272727273	0.9090909090909091
1106	27.27272727272727	0.0	0.9090909090909091
1107	27.27272727272727	2.272727272727273	0.9090909090909091
1108	25.0	4.545454545454546	0.0
1109	22.727272727272727	4.545454545454546	0.0
1110	22.727272727272727	4.545454545454546	0.9090909090909091
1111	25.0	4.545454545454546	0.9090909090909091
1112	22.727272727272727	4.545454545454546	0.9090909090909091
1113	25.0	4.545454545454546	0.9090909090909091
1114	27.27272727272727	2.272727272727273	0.9090909090909091
1115	25.0	2.272727272727273	0.9090909090909091
1116	22.727272727272727	2.272727272727273	0.9090909090909091
1117	20.454545454545457	0.0	0.9090909090909091
1118	20.454545454545457	0.0	0.9090909090909091
1119	18.181818181818183	0.0	0.0
1120	20.454545454545457	0.0	0.0
1121	22.727272727272727	2.272727272727273	0.0
1122	20.454545454545457	2.272727272727273	0.9090909090909091
1123	22.727272727272727	4.545454545454546	0.9090909090909091
1124	18.181818181818183	6.8181818181818175	0.9090909090909091
1125	15.909090909090908	4.545454545454546	0.9090909090909091
1126	15.909090909090908	4.545454545454546	0.0
1127	18.181818181818183	4.545454545454546	0.0
1128	18.181818181818183	2.272727272727273	0.0
1129	18.181818181818183	2.272727272727273	0.0
1130	22.727272727272727	2.272727272727273	0.0
1131	20.454545454545457	2.272727272727273	0.9090909090909091
1132	25.0	2.272727272727273	0.9090909090909091
1133	27.27272727272727	6.8181818181818175	0.9090909090909091
1134	29.545454545454547	6.8181818181818175	0.9090909090909091
1135	29.545454545454547	6.8181818181818175	0.9090909090909091
1136	29.545454545454547	4.545454545454546	0.9090909090909091
1137	29.545454545454547	4.545454545454546	0.9090909090909091
1138	29.545454545454547	4.545454545454546	0.9090909090909091
1139	27.27272727272727	4.545454545454546	0.9090909090909091
1140	22.727272727272727	2.272727272727273	0.9090909090909091
1141	22.727272727272727	0.0	0.9090909090909091
1142	27.27272727272727	2.272727272727273	0.0
1143	27.27272727272727	4.545454545454546	0.0
1144	29.545454545454547	4.545454545454546	0.0
1145	29.545454545454547	6.8181818181818175	0.0
1146	27.27272727272727	4.545454545454546	0.0
1147	31.818181818181817	4.545454545454546	0.0
1148	31.818181818181817	4.545454545454546	0.0
1149	29.545454545454547	4.545454545454546	0.0
1150	29.545454545454547	4.545454545454546	0.9090909090909091
1151	27.27272727272727	4.545454545454546	0.9090909090909091
1152	25.0	4.545454545454546	0.9090909090909091
1153	25.0	4.545454545454546	0.9090909090909091
1154	22.727272727272727	4.545454545454546	0.9090909090909091
1155	22.727272727272727	2.272727272727273	0.9090909090909091
1156	20.454545454545457	2.272727272727273	0.9090909090909091
1157	22.727272727272727	4.545454545454546	0.9090909090909091
1158	22.727272727272727	4.545454545454546	0.9090909090909091
1159	22.727272727272727	4.545454545454546	0.9090909090909091
1160	25.0	4.545454545454546	0.9090909090909091
1161	22.727272727272727	4.545454545454546	0.9090909090909091
1162	25.0	6.8181818181818175	0.9090909090909091
1163	20.454545454545457	9.090909090909092	0.9090909090909091
1164	22.727272727272727	9.090909090909092	0.9090909090909091
1165	18.181818181818183	6.8181818181818175	0.9090909090909091
1166	13.636363636363635	9.090909090909092	0.9090909090909091
1167	20.454545454545457	4.545454545454546	0.9090909090909091
1168	22.727272727272727	2.272727272727273	0.9090909090909091
1169	22.727272727272727	2.272727272727273	0.9090909090909091
1170	27.27272727272727	2.272727272727273	0.9090909090909091
1171	27.27272727272727	4.545454545454546	0.9090909090909091
1172	29.545454545454547	4.545454545454546	1.8181818181818181
1173	29.545454545454547	4.545454545454546	1.8181818181818181
1174	29.545454545454547	2.272727272727273	1.8181818181818181
1175	29.545454545454547	4.545454545454546	1.8181818181818181
1176	29.545454545454547	6.8181818181818175	1.8181818181818181
1177	29.545454545454547	4.545454545454546	1.8181818181818181
1178	31.818181818181817	4.545454545454546	1.8181818181818181
1179	31.818181818181817	4.545454545454546	1.8181818181818181
1180	29.545454545454547	4.545454545454546	1.8181818181818181
1181	29.545454545454547	4.545454545454546	1.8181818181818181
1182	25.0	4.545454545454546	0.9090909090909091
1183	22.727272727272727	2.272727272727273	0.0
1184	22.727272727272727	2.272727272727273	0.0
1185	22.727272727272727	4.545454545454546	0.0
1186	27.27272727272727	4.545454545454546	0.0
1187	25.0	2.272727272727273	0.0
1188	25.0	2.272727272727273	0.0
1189	27.27272727272727	2.272727272727273	0.0
1190	22.727272727272727	0.0	0.0
1191	22.727272727272727	2.272727272727273	0.0
1192	22.727272727272727	2.272727272727273	0.0
1193	22.727272727272727	4.545454545454546	0.0
1194	25.0	4.545454545454546	0.0
1195	27.27272727272727	4.545454545454546	0.0
1196	29.545454545454547	4.545454545454546	0.0
1197	29.545454545454547	4.545454545454546	0.0
1198	27.27272727272727	2.272727272727273	0.0
1199	27.27272727272727	2.272727272727273	0.0
1200	31.818181818181817	2.272727272727273	0.0
1201	34.090909090909086	2.272727272727273	0.0
1202	31.818181818181817	2.272727272727273	0.0
1203	29.545454545454547	0.0	0.0
1204	29.545454545454547	0.0	0.0
1205	27.27272727272727	0.0	0.0
1206	29.545454545454547	4.545454545454546	0.0
1207	31.818181818181817	6.8181818181818175	0.0
1208	34.090909090909086	4.545454545454546	0.0
1209	31.818181818181817	6.8181818181818175	0.0
1210	29.545454545454547	9.090909090909092	0.0
1211	25.0	9.090909090909092	0.0
1212	25.0	6.8181818181818175	0.0
1213	25.0	4.545454545454546	0.0
1214	25.0	4.545454545454546	0.0
1215	25.0	4.545454545454546	0.0
1216	27.27272727272727	4.545454545454546	0.0
1217	27.27272727272727	4.545454545454546	0.0
1218	25.0	4.545454545454546	0.0
1219	20.454545454545457	6.8181818181818175	0.0
1220	22.727272727272727	6.8181818181818175	0.0
1221	20.454545454545457	6.8181818181818175	0.0
1222	25.0	6.8181818181818175	0.0
1223	20.454545454545457	4.545454545454546	0.0
1224	18.181818181818183	0.0	0.0
1225	20.454545454545457	0.0	0.0
1226	20.454545454545457	0.0	0.0
1227	20.454545454545457	0.0	0.0
1228	20.454545454545457	0.0	0.0
1229	20.454545454545457	2.272727272727273	0.0
1230	22.727272727272727	2.272727272727273	0.0
1231	22.727272727272727	4.545454545454546	0.0
1232	18.181818181818183	4.545454545454546	0.0
1233	20.454545454545457	4.545454545454546	0.0
1234	20.454545454545457	2.272727272727273	0.0
1235	25.0	0.0	0.0
1236	22.727272727272727	0.0	0.0
1237	22.727272727272727	0.0	0.0
1238	25.0	2.272727272727273	0.0
1239	25.0	2.272727272727273	0.0
1240	25.0	2.272727272727273	0.0
1241	22.727272727272727	2.272727272727273	0.0
1242	22.727272727272727	2.272727272727273	0.0
1243	18.181818181818183	2.272727272727273	0.0
1244	18.181818181818183	2.272727272727273	0.0
1245	18.181818181818183	2.272727272727273	0.0
1246	25.0	2.272727272727273	0.0
1247	29.545454545454547	2.272727272727273	0.0
1248	27.27272727272727	2.272727272727273	0.0
1249	25.0	6.8181818181818175	0.0
1250	25.0	4.545454545454546	0.0
1251	22.727272727272727	4.545454545454546	0.0
1252	27.27272727272727	4.545454545454546	0.0
1253	29.545454545454547	4.545454545454546	0.0
1254	25.0	4.545454545454546	0.0
1255	34.090909090909086	4.545454545454546	0.0
1256	31.818181818181817	4.545454545454546	0.0
1257	31.818181818181817	2.272727272727273	0.0
1258	31.818181818181817	2.272727272727273	0.0
1259	31.818181818181817	2.272727272727273	0.0
1260	29.545454545454547	0.0	0.0
1261	29.545454545454547	0.0	0.0
1262	29.545454545454547	2.272727272727273	0.0
1263	27.27272727272727	4.545454545454546	0.0
1264	27.27272727272727	9.090909090909092	0.0
1265	27.27272727272727	6.8181818181818175	0.0
1266	31.818181818181817	4.545454545454546	0.0
1267	27.27272727272727	4.545454545454546	0.0
1268	27.27272727272727	2.272727272727273	0.0
1269	27.27272727272727	2.272727272727273	0.0
1270	25.0	6.8181818181818175	0.0
1271	22.727272727272727	6.8181818181818175	0.0
1272	22.727272727272727	4.545454545454546	0.0
1273	22.727272727272727	4.545454545454546	0.0
1274	20.454545454545457	2.272727272727273	0.0
1275	20.454545454545457	0.0	0.0
1276	22.727272727272727	0.0	0.0
1277	25.0	0.0	0.0
1278	25.0	0.0	0.0
1279	29.545454545454547	0.0	0.0
1280	27.27272727272727	0.0	0.0
1281	29.545454545454547	0.0	0.0
1282	27.27272727272727	2.272727272727273	0.0
1283	25.0	4.545454545454546	0.0
1284	27.27272727272727	4.545454545454546	0.0
1285	29.545454545454547	9.090909090909092	0.0
1286	22.727272727272727	6.8181818181818175	0.0
1287	25.0	6.8181818181818175	0.0
1288	22.727272727272727	2.272727272727273	0.0
1289	27.27272727272727	6.8181818181818175	0.0
1290	27.27272727272727	4.545454545454546	0.0
1291	25.0	4.545454545454546	0.0
1292	22.727272727272727	4.545454545454546	0.0
1293	22.727272727272727	4.545454545454546	0.0
1294	27.27272727272727	6.8181818181818175	0.9090909090909091
1295	29.545454545454547	6.8181818181818175	0.9090909090909091
1296	31.818181818181817	6.8181818181818175	0.0
1297	34.090909090909086	11.363636363636363	0.0
1298	29.545454545454547	13.636363636363635	0.0
1299	29.545454545454547	13.636363636363635	0.0
1300	29.545454545454547	9.090909090909092	0.0
1301	27.27272727272727	4.545454545454546	0.0
1302	25.0	4.545454545454546	0.9090909090909091
1303	25.0	6.8181818181818175	0.9090909090909091
1304	25.0	4.545454545454546	0.9090909090909091
1305	25.0	4.545454545454546	0.9090909090909091
1306	27.27272727272727	2.272727272727273	0.9090909090909091
1307	27.27272727272727	2.272727272727273	0.9090909090909091
1308	29.545454545454547	2.272727272727273	0.9090909090909091
1309	29.545454545454547	0.0	0.9090909090909091
1310	27.27272727272727	0.0	0.0
1311	29.545454545454547	2.272727272727273	0.0
1312	29.545454545454547	0.0	0.0
1313	29.545454545454547	2.272727272727273	0.0
1314	25.0	6.8181818181818175	0.0
1315	27.27272727272727	4.545454545454546	0.0
1316	27.27272727272727	4.545454545454546	0.0
1317	25.0	4.545454545454546	0.0
1318	25.0	9.090909090909092	0.9090909090909091
1319	22.727272727272727	9.090909090909092	0.9090909090909091
1320	25.0	11.363636363636363	0.9090909090909091
1321	22.727272727272727	9.090909090909092	0.0
1322	22.727272727272727	11.363636363636363	0.0
1323	18.181818181818183	6.8181818181818175	0.0
1324	15.909090909090908	4.545454545454546	0.0
1325	15.909090909090908	4.545454545454546	0.0
1326	18.181818181818183	4.545454545454546	0.0
1327	20.454545454545457	6.8181818181818175	0.0
1328	22.727272727272727	6.8181818181818175	0.0
1329	22.727272727272727	9.090909090909092	0.0
1330	27.27272727272727	6.8181818181818175	0.0
1331	25.0	6.8181818181818175	0.0
1332	22.727272727272727	6.8181818181818175	0.0
1333	22.727272727272727	6.8181818181818175	0.9090909090909091
1334	25.0	4.545454545454546	0.9090909090909091
1335	22.727272727272727	0.0	0.9090909090909091
1336	22.727272727272727	2.272727272727273	0.9090909090909091
1337	22.727272727272727	2.272727272727273	0.9090909090909091
1338	25.0	4.545454545454546	0.9090909090909091
1339	25.0	2.272727272727273	0.9090909090909091
1340	25.0	2.272727272727273	0.9090909090909091
1341	27.27272727272727	2.272727272727273	0.9090909090909091
1342	27.27272727272727	2.272727272727273	0.9090909090909091
1343	27.27272727272727	4.545454545454546	0.9090909090909091
1344	27.27272727272727	4.545454545454546	0.9090909090909091
1345	27.27272727272727	6.8181818181818175	0.9090909090909091
1346	29.545454545454547	6.8181818181818175	0.9090909090909091
1347	29.545454545454547	9.090909090909092	0.9090909090909091
1348	34.090909090909086	6.8181818181818175	0.9090909090909091
1349	25.0	6.8181818181818175	0.9090909090909091
1350	27.27272727272727	6.8181818181818175	0.9090909090909091
1351	27.27272727272727	9.090909090909092	0.0
1352	25.0	4.545454545454546	0.0
1353	25.0	4.545454545454546	0.0
1354	25.0	2.272727272727273	0.0
1355	25.0	4.545454545454546	0.0
1356	27.27272727272727	0.0	0.0
1357	27.27272727272727	2.272727272727273	0.0
1358	25.0	2.272727272727273	0.0
1359	25.0	2.272727272727273	0.0
1360	27.27272727272727	2.272727272727273	0.0
1361	27.27272727272727	2.272727272727273	0.0
1362	29.545454545454547	2.272727272727273	0.0
1363	27.27272727272727	2.272727272727273	0.9090909090909091
1364	29.545454545454547	6.8181818181818175	0.9090909090909091
1365	29.545454545454547	9.090909090909092	0.9090909090909091
1366	29.545454545454547	9.090909090909092	0.9090909090909091
1367	25.0	9.090909090909092	0.9090909090909091
1368	25.0	9.090909090909092	0.9090909090909091
1369	22.727272727272727	6.8181818181818175	0.0
1370	20.454545454545457	6.8181818181818175	0.0
1371	22.727272727272727	6.8181818181818175	0.0
1372	25.0	4.545454545454546	0.0
1373	22.727272727272727	2.272727272727273	0.0
1374	20.454545454545457	2.272727272727273	0.0
1375	18.181818181818183	2.272727272727273	0.0
1376	18.181818181818183	2.272727272727273	0.0
1377	20.454545454545457	2.272727272727273	0.9090909090909091
1378	22.727272727272727	2.272727272727273	0.9090909090909091
1379	20.454545454545457	2.272727272727273	0.0
1380	22.727272727272727	2.272727272727273	0.0
1381	22.727272727272727	2.272727272727273	0.9090909090909091
1382	27.27272727272727	2.272727272727273	0.9090909090909091
1383	29.545454545454547	2.272727272727273	0.9090909090909091
1384	29.545454545454547	2.272727272727273	0.0
1385	29.545454545454547	4.545454545454546	0.0
1386	29.545454545454547	4.545454545454546	0.0
1387	27.27272727272727	9.090909090909092	0.0
1388	22.727272727272727	9.090909090909092	0.0
1389	20.454545454545457	6.8181818181818175	0.0
1390	20.454545454545457	6.8181818181818175	0.9090909090909091
1391	22.727272727272727	6.8181818181818175	0.9090909090909091
1392	20.454545454545457	4.545454545454546	0.9090909090909091
1393	25.0	4.545454545454546	0.9090909090909091
1394	22.727272727272727	6.8181818181818175	0.9090909090909091
1395	22.727272727272727	6.8181818181818175	0.9090909090909091
1396	22.727272727272727	4.545454545454546	0.9090909090909091
1397	25.0	2.272727272727273	0.9090909090909091
1398	20.454545454545457	4.545454545454546	0.0
1399	18.181818181818183	2.272727272727273	0.0
1400	18.181818181818183	2.272727272727273	0.0
1401	25.0	2.272727272727273	0.0
1402	29.545454545454547	2.272727272727273	0.0
1403	27.27272727272727	2.272727272727273	0.9090909090909091
1404	25.0	0.0	1.8181818181818181
1405	27.27272727272727	0.0	1.8181818181818181
1406	25.0	2.272727272727273	0.9090909090909091
1407	25.0	0.0	0.9090909090909091
1408	25.0	0.0	0.0
1409	22.727272727272727	0.0	0.0
1410	18.181818181818183	0.0	0.0
1411	20.454545454545457	2.272727272727273	0.0
1412	22.727272727272727	2.272727272727273	0.0
1413	27.27272727272727	0.0	0.0
1414	22.727272727272727	6.8181818181818175	0.0
1415	22.727272727272727	9.090909090909092	0.0
1416	20.454545454545457	4.545454545454546	0.0
1417	25.0	2.272727272727273	0.0
1418	20.454545454545457	4.545454545454546	0.0
1419	22.727272727272727	6.8181818181818175	0.0
1420	22.727272727272727	6.8181818181818175	1.8181818181818181
1421	20.454545454545457	9.090909090909092	1.8181818181818181
1422	18.181818181818183	6.8181818181818175	1.8181818181818181
1423	18.181818181818183	6.8181818181818175	0.9090909090909091
1424	18.181818181818183	6.8181818181818175	0.9090909090909091
1425	15.909090909090908	6.8181818181818175	0.9090909090909091
1426	20.454545454545457	6.8181818181818175	0.9090909090909091
1427	22.727272727272727	6.8181818181818175	0.9090909090909091
1428	27.27272727272727	9.090909090909092	0.0
1429	27.27272727272727	9.090909090909092	0.0
1430	29.545454545454547	6.8181818181818175	0.0
1431	27.27272727272727	4.545454545454546	0.0
1432	25.0	2.272727272727273	0.0
1433	27.27272727272727	9.090909090909092	0.0
1434	29.545454545454547	6.8181818181818175	0.0
1435	31.818181818181817	6.8181818181818175	0.0
1436	29.545454545454547	4.545454545454546	0.0
1437	34.090909090909086	4.545454545454546	0.0
1438	31.818181818181817	4.545454545454546	0.0
1439	38.63636363636363	4.545454545454546	0.0
1440	38.63636363636363	4.545454545454546	0.0
1441	36.36363636363637	6.8181818181818175	0.0
1442	31.818181818181817	2.272727272727273	0.0
1443	29.545454545454547	4.545454545454546	0.0
1444	27.27272727272727	4.545454545454546	0.0
1445	22.727272727272727	6.8181818181818175	0.0
1446	22.727272727272727	6.8181818181818175	0.0
1447	20.454545454545457	6.8181818181818175	0.0
1448	20.454545454545457	4.545454545454546	0.0
1449	20.454545454545457	4.545454545454546	0.0
1450	22.727272727272727	4.545454545454546	0.0
1451	29.545454545454547	2.272727272727273	0.9090909090909091
1452	29.545454545454547	2.272727272727273	0.9090909090909091
1453	29.545454545454547	4.545454545454546	0.0
1454	29.545454545454547	9.090909090909092	0.0
1455	34.090909090909086	9.090909090909092	0.0
1456	31.818181818181817	4.545454545454546	0.0
1457	27.27272727272727	11.363636363636363	0.0
1458	27.27272727272727	13.636363636363635	0.0
1459	27.27272727272727	13.636363636363635	0.0
1460	27.27272727272727	9.090909090909092	0.0
1461	29.545454545454547	6.8181818181818175	0.9090909090909091
1462	31.818181818181817	6.8181818181818175	0.9090909090909091
1463	36.36363636363637	6.8181818181818175	0.9090909090909091
1464	36.36363636363637	6.8181818181818175	0.9090909090909091
1465	34.090909090909086	6.8181818181818175	0.9090909090909091
1466	31.818181818181817	4.545454545454546	0.9090909090909091
1467	29.545454545454547	2.272727272727273	0.9090909090909091
1468	29.545454545454547	4.545454545454546	0.0
1469	27.27272727272727	4.545454545454546	0.0
1470	25.0	2.272727272727273	0.0
1471	25.0	2.272727272727273	0.0
1472	27.27272727272727	2.272727272727273	0.0
1473	29.545454545454547	2.272727272727273	0.0
1474	27.27272727272727	2.272727272727273	0.0
1475	29.545454545454547	2.272727272727273	0.0
1476	29.545454545454547	6.8181818181818175	0.0
1477	36.36363636363637	4.545454545454546	0.0
1478	36.36363636363637	6.8181818181818175	0.9090909090909091
1479	34.090909090909086	4.545454545454546	0.9090909090909091
1480	34.090909090909086	6.8181818181818175	0.9090909090909091
1481	31.818181818181817	6.8181818181818175	0.9090909090909091
1482	27.27272727272727	9.090909090909092	0.9090909090909091
1483	27.27272727272727	9.090909090909092	0.9090909090909091
1484	22.727272727272727	9.090909090909092	0.9090909090909091
1485	20.454545454545457	6.8181818181818175	0.9090909090909091
1486	27.27272727272727	6.8181818181818175	0.9090909090909091
1487	29.545454545454547	6.8181818181818175	0.9090909090909091
1488	31.818181818181817	4.545454545454546	0.9090909090909091
1489	34.090909090909086	6.8181818181818175	0.9090909090909091
1490	27.27272727272727	4.545454545454546	0.9090909090909091
1491	29.545454545454547	4.545454545454546	0.9090909090909091
1492	34.090909090909086	6.8181818181818175	0.9090909090909091
1493	34.090909090909086	6.8181818181818175	0.9090909090909091
1494	40.909090909090914	6.8181818181818175	0.9090909090909091
1495	38.63636363636363	4.545454545454546	0.9090909090909091
1496	34.090909090909086	4.545454545454546	0.9090909090909091
1497	31.818181818181817	4.545454545454546	0.9090909090909091
1498	25.0	9.090909090909092	0.9090909090909091
1499	29.545454545454547	9.090909090909092	0.9090909090909091
1500	34.090909090909086	9.090909090909092	0.9090909090909091
1501	31.818181818181817	6.8181818181818175	0.9090909090909091
1502	29.545454545454547	2.272727272727273	0.9090909090909091
1503	25.0	2.272727272727273	0.9090909090909091
1504	29.545454545454547	2.272727272727273	0.9090909090909091
1505	27.27272727272727	2.272727272727273	0.9090909090909091
1506	29.545454545454547	0.0	0.9090909090909091
1507	31.818181818181817	0.0	0.9090909090909091
1508	27.27272727272727	0.0	0.9090909090909091
1509	27.27272727272727	2.272727272727273	0.9090909090909091
1510	27.27272727272727	2.272727272727273	0.9090909090909091
1511	20.454545454545457	2.272727272727273	0.9090909090909091
1512	25.0	2.272727272727273	0.9090909090909091
1513	31.818181818181817	0.0	0.9090909090909091
1514	29.545454545454547	2.272727272727273	0.9090909090909091
1515	29.545454545454547	0.0	0.9090909090909091
1516	29.545454545454547	0.0	0.9090909090909091
1517	29.545454545454547	2.272727272727273	0.9090909090909091
1518	25.0	0.0	0.9090909090909091
1519	27.27272727272727	2.272727272727273	0.9090909090909091
1520	27.27272727272727	2.272727272727273	0.9090909090909091
1521	27.27272727272727	0.0	0.9090909090909091
1522	27.27272727272727	0.0	0.9090909090909091
1523	27.27272727272727	0.0	0.9090909090909091
1524	25.0	4.545454545454546	0.9090909090909091
1525	22.727272727272727	6.8181818181818175	0.9090909090909091
1526	22.727272727272727	6.8181818181818175	0.9090909090909091
1527	25.0	4.545454545454546	0.9090909090909091
1528	25.0	4.545454545454546	0.9090909090909091
1529	27.27272727272727	4.545454545454546	0.9090909090909091
1530	22.727272727272727	4.545454545454546	0.9090909090909091
1531	18.181818181818183	4.545454545454546	0.9090909090909091
1532	18.181818181818183	4.545454545454546	0.9090909090909091
1533	18.181818181818183	6.8181818181818175	0.9090909090909091
1534	18.181818181818183	6.8181818181818175	0.9090909090909091
1535	18.181818181818183	6.8181818181818175	0.9090909090909091
1536	15.909090909090908	6.8181818181818175	0.9090909090909091
1537	15.909090909090908	4.545454545454546	0.9090909090909091
1538	22.727272727272727	4.545454545454546	0.9090909090909091
1539	27.27272727272727	2.272727272727273	0.9090909090909091
1540	31.818181818181817	2.272727272727273	0.9090909090909091
1541	34.090909090909086	2.272727272727273	0.9090909090909091
1542	34.090909090909086	2.272727272727273	0.9090909090909091
1543	31.818181818181817	4.545454545454546	0.9090909090909091
1544	31.818181818181817	2.272727272727273	0.0
1545	29.545454545454547	2.272727272727273	0.0
1546	25.0	2.272727272727273	0.0
1547	25.0	2.272727272727273	0.0
1548	22.727272727272727	6.8181818181818175	0.0
1549	20.454545454545457	2.272727272727273	0.0
1550	20.454545454545457	0.0	0.0
1551	20.454545454545457	0.0	0.0
1552	20.454545454545457	0.0	0.0
1553	20.454545454545457	2.272727272727273	0.0
1554	20.454545454545457	0.0	0.0
1555	18.181818181818183	0.0	0.0
1556	20.454545454545457	0.0	0.0
1557	25.0	2.272727272727273	0.0
1558	25.0	4.545454545454546	0.0
1559	29.545454545454547	4.545454545454546	0.0
1560	31.818181818181817	6.8181818181818175	0.0
1561	27.27272727272727	6.8181818181818175	0.0
1562	29.545454545454547	2.272727272727273	0.0
1563	27.27272727272727	0.0	0.0
1564	27.27272727272727	2.272727272727273	0.0
1565	25.0	2.272727272727273	0.0
1566	25.0	2.272727272727273	0.0
1567	27.27272727272727	4.545454545454546	0.0
1568	25.0	4.545454545454546	0.0
1569	20.454545454545457	6.8181818181818175	0.0
1570	20.454545454545457	6.8181818181818175	0.0
1571	15.909090909090908	9.090909090909092	0.0
1572	25.0	6.8181818181818175	0.0
1573	25.0	6.8181818181818175	0.0
1574	25.0	2.272727272727273	0.0
1575	25.0	0.0	0.0
1576	25.0	0.0	0.0
1577	27.27272727272727	0.0	0.0
1578	31.818181818181817	0.0	0.0
1579	34.090909090909086	0.0	0.0
1580	22.727272727272727	0.0	0.0
1581	18.181818181818183	2.272727272727273	0.0
1582	20.454545454545457	2.272727272727273	0.0
1583	20.454545454545457	4.545454545454546	0.0
1584	25.0	4.545454545454546	0.0
1585	15.909090909090908	4.545454545454546	0.0
1586	18.181818181818183	4.545454545454546	0.0
1587	15.909090909090908	6.8181818181818175	0.0
1588	15.909090909090908	4.545454545454546	0.0
1589	20.454545454545457	4.545454545454546	0.0
1590	22.727272727272727	2.272727272727273	0.0
1591	27.27272727272727	4.545454545454546	0.0
1592	27.27272727272727	6.8181818181818175	0.0
1593	27.27272727272727	6.8181818181818175	0.0
1594	25.0	6.8181818181818175	0.0
1595	22.727272727272727	9.090909090909092	0.0
1596	22.727272727272727	9.090909090909092	0.0
1597	25.0	6.8181818181818175	0.0
1598	25.0	2.272727272727273	0.0
1599	22.727272727272727	2.272727272727273	0.0
1600	22.727272727272727	2.272727272727273	0.0
1601	22.727272727272727	2.272727272727273	0.0
1602	18.181818181818183	4.545454545454546	0.0
1603	18.181818181818183	4.545454545454546	0.0
1604	18.181818181818183	4.545454545454546	0.0
1605	18.181818181818183	4.545454545454546	0.0
1606	15.909090909090908	2.272727272727273	0.0
1607	18.181818181818183	4.545454545454546	0.0
1608	18.181818181818183	4.545454545454546	0.0
1609	18.181818181818183	0.0	0.0
1610	22.727272727272727	0.0	0.0
1611	25.0	0.0	0.0
1612	25.0	0.0	0.0
1613	25.0	2.272727272727273	0.0
1614	22.727272727272727	2.272727272727273	0.0
1615	22.727272727272727	2.272727272727273	0.0
1616	25.0	0.0	0.0
1617	25.0	2.272727272727273	0.0
1618	25.0	2.272727272727273	0.0
1619	22.727272727272727	0.0	0.0
1620	22.727272727272727	2.272727272727273	0.0
1621	25.0	2.272727272727273	0.0
1622	25.0	6.8181818181818175	0.0
1623	27.27272727272727	9.090909090909092	0.0
1624	25.0	6.8181818181818175	0.0
1625	22.727272727272727	6.8181818181818175	0.0
1626	20.454545454545457	6.8181818181818175	0.0
1627	22.727272727272727	9.090909090909092	0.0
1628	22.727272727272727	9.090909090909092	0.0
1629	22.727272727272727	9.090909090909092	0.0
1630	27.27272727272727	9.090909090909092	0.0
1631	27.27272727272727	9.090909090909092	0.0
1632	27.27272727272727	9.090909090909092	0.0
1633	25.0	6.8181818181818175	0.0
1634	25.0	6.8181818181818175	0.0
1635	25.0	4.545454545454546	0.0
1636	22.727272727272727	4.545454545454546	0.0
1637	18.181818181818183	4.545454545454546	0.0
1638	20.454545454545457	2.272727272727273	0.0
1639	22.727272727272727	2.272727272727273	0.0
1640	25.0	2.272727272727273	0.0
1641	25.0	0.0	0.0
1642	22.727272727272727	0.0	0.0
1643	25.0	0.0	0.0
1644	20.454545454545457	0.0	0.0
1645	20.454545454545457	2.272727272727273	0.0
1646	15.909090909090908	4.545454545454546	0.0
1647	15.909090909090908	2.272727272727273	0.0
1648	15.909090909090908	2.272727272727273	0.0
1649	15.909090909090908	4.545454545454546	0.0
1650	18.181818181818183	4.545454545454546	0.0
1651	18.181818181818183	2.272727272727273	0.0
1652	18.181818181818183	2.272727272727273	0.0
1653	22.727272727272727	2.272727272727273	0.0
1654	22.727272727272727	0.0	0.0
1655	22.727272727272727	2.272727272727273	0.0
1656	22.727272727272727	2.272727272727273	0.0
1657	20.454545454545457	4.545454545454546	0.0
1658	22.727272727272727	4.545454545454546	0.0
1659	22.727272727272727	4.545454545454546	0.0
1660	22.727272727272727	2.272727272727273	0.0
1661	25.0	0.0	0.0
1662	25.0	2.272727272727273	0.0
1663	25.0	2.272727272727273	0.9090909090909091
1664	27.27272727272727	2.272727272727273	0.9090909090909091
1665	29.545454545454547	0.0	0.9090909090909091
1666	31.818181818181817	2.272727272727273	0.0
1667	27.27272727272727	2.272727272727273	0.0
1668	22.727272727272727	2.272727272727273	0.0
1669	25.0	0.0	0.0
1670	20.454545454545457	2.272727272727273	0.0
1671	20.454545454545457	2.272727272727273	0.0
1672	20.454545454545457	4.545454545454546	0.0
1673	22.727272727272727	6.8181818181818175	0.9090909090909091
1674	25.0	6.8181818181818175	0.9090909090909091
1675	18.181818181818183	4.545454545454546	0.9090909090909091
1676	18.181818181818183	6.8181818181818175	0.9090909090909091
1677	18.181818181818183	9.090909090909092	0.9090909090909091
1678	15.909090909090908	11.363636363636363	0.9090909090909091
1679	13.636363636363635	4.545454545454546	0.9090909090909091
1680	15.909090909090908	2.272727272727273	0.9090909090909091
1681	18.181818181818183	4.545454545454546	0.9090909090909091
1682	20.454545454545457	4.545454545454546	0.9090909090909091
1683	22.727272727272727	4.545454545454546	0.0
1684	20.454545454545457	4.545454545454546	0.0
1685	18.181818181818183	2.272727272727273	0.0
1686	20.454545454545457	2.272727272727273	0.0
1687	22.727272727272727	2.272727272727273	0.0
1688	22.727272727272727	2.272727272727273	0.0
1689	20.454545454545457	2.272727272727273	0.0
1690	22.727272727272727	4.545454545454546	0.0
1691	25.0	4.545454545454546	0.0
1692	20.454545454545457	6.8181818181818175	0.9090909090909091
1693	22.727272727272727	2.272727272727273	0.0
1694	22.727272727272727	2.272727272727273	0.0
1695	22.727272727272727	2.272727272727273	0.0
1696	25.0	2.272727272727273	0.9090909090909091
1697	29.545454545454547	2.272727272727273	0.9090909090909091
1698	27.27272727272727	2.272727272727273	0.9090909090909091
1699	22.727272727272727	2.272727272727273	0.9090909090909091
1700	20.454545454545457	4.545454545454546	0.9090909090909091
1701	22.727272727272727	2.272727272727273	0.0
1702	20.454545454545457	2.272727272727273	0.0
1703	22.727272727272727	2.272727272727273	0.0
1704	22.727272727272727	2.272727272727273	0.9090909090909091
1705	25.0	4.545454545454546	0.9090909090909091
1706	25.0	0.0	0.9090909090909091
1707	22.727272727272727	0.0	0.9090909090909091
1708	25.0	2.272727272727273	0.9090909090909091
1709	27.27272727272727	2.272727272727273	0.9090909090909091
1710	27.27272727272727	2.272727272727273	1.8181818181818181
1711	25.0	2.272727272727273	0.9090909090909091
1712	27.27272727272727	2.272727272727273	0.9090909090909091
1713	27.27272727272727	2.272727272727273	0.0
1714	27.27272727272727	2.272727272727273	0.0
1715	27.27272727272727	0.0	0.0
1716	25.0	2.272727272727273	0.0
1717	25.0	2.272727272727273	0.0
1718	25.0	4.545454545454546	0.0
1719	27.27272727272727	4.545454545454546	0.0
1720	27.27272727272727	6.8181818181818175	0.0
1721	22.727272727272727	6.8181818181818175	0.0
1722	22.727272727272727	6.8181818181818175	0.0
1723	27.27272727272727	4.545454545454546	0.0
1724	27.27272727272727	4.545454545454546	0.0
1725	22.727272727272727	2.272727272727273	0.0
1726	25.0	2.272727272727273	0.0
1727	25.0	4.545454545454546	0.0
1728	29.545454545454547	6.8181818181818175	0.0
1729	29.545454545454547	4.545454545454546	0.0
1730	27.27272727272727	4.545454545454546	0.0
1731	25.0	2.272727272727273	0.0
1732	25.0	2.272727272727273	0.0
1733	25.0	2.272727272727273	0.0
1734	22.727272727272727	2.272727272727273	0.0
1735	27.27272727272727	2.272727272727273	0.0
1736	27.27272727272727	4.545454545454546	0.0
1737	29.545454545454547	2.272727272727273	0.0
1738	25.0	0.0	0.0
1739	22.727272727272727	2.272727272727273	0.0
1740	25.0	4.545454545454546	0.0
1741	25.0	4.545454545454546	0.0
1742	25.0	4.545454545454546	0.0
1743	25.0	2.272727272727273	0.0
1744	27.27272727272727	2.272727272727273	0.9090909090909091
1745	29.545454545454547	0.0	0.9090909090909091
1746	25.0	0.0	0.9090909090909091
1747	27.27272727272727	0.0	0.9090909090909091
1748	27.27272727272727	0.0	0.9090909090909091
1749	29.545454545454547	2.272727272727273	0.9090909090909091
1750	34.090909090909086	2.272727272727273	0.9090909090909091
1751	34.090909090909086	2.272727272727273	0.9090909090909091
1752	31.818181818181817	2.272727272727273	0.0
1753	34.090909090909086	2.272727272727273	0.0
1754	36.36363636363637	2.272727272727273	0.0
1755	29.545454545454547	4.545454545454546	0.0
1756	29.545454545454547	4.545454545454546	0.0
1757	31.818181818181817	2.272727272727273	0.0
1758	27.27272727272727	2.272727272727273	0.0
1759	29.545454545454547	4.545454545454546	0.0
1760	27.27272727272727	4.545454545454546	0.0
1761	27.27272727272727	6.8181818181818175	0.0
1762	27.27272727272727	4.545454545454546	0.0
1763	29.545454545454547	2.272727272727273	0.0
1764	29.545454545454547	2.272727272727273	0.0
1765	27.27272727272727	2.272727272727273	0.0
1766	22.727272727272727	4.545454545454546	0.0
1767	18.181818181818183	6.8181818181818175	0.0
1768	22.727272727272727	9.090909090909092	0.9090909090909091
1769	22.727272727272727	6.8181818181818175	0.0
1770	22.727272727272727	6.8181818181818175	0.0
1771	20.454545454545457	6.8181818181818175	0.0
1772	22.727272727272727	6.8181818181818175	0.0
1773	25.0	6.8181818181818175	0.0
1774	27.27272727272727	6.8181818181818175	0.0
1775	31.818181818181817	4.545454545454546	0.0
1776	25.0	4.545454545454546	0.0
1777	22.727272727272727	4.545454545454546	0.0
1778	27.27272727272727	6.8181818181818175	0.9090909090909091
1779	29.545454545454547	6.8181818181818175	0.9090909090909091
1780	29.545454545454547	4.545454545454546	0.0
1781	27.27272727272727	4.545454545454546	0.0
1782	27.27272727272727	4.545454545454546	0.0
1783	27.27272727272727	4.545454545454546	0.0
1784	25.0	4.545454545454546	0.0
1785	22.727272727272727	6.8181818181818175	0.0
1786	20.454545454545457	6.8181818181818175	0.0
1787	18.181818181818183	6.8181818181818175	0.0
1788	15.909090909090908	6.8181818181818175	0.9090909090909091
1789	15.909090909090908	4.545454545454546	0.9090909090909091
1790	20.454545454545457	4.545454545454546	0.9090909090909091
1791	25.0	4.545454545454546	0.9090909090909091
1792	27.27272727272727	4.545454545454546	0.9090909090909091
1793	31.818181818181817	4.545454545454546	0.9090909090909091
1794	31.818181818181817	9.090909090909092	0.9090909090909091
1795	34.090909090909086	9.090909090909092	0.9090909090909091
1796	36.36363636363637	6.8181818181818175	0.9090909090909091
1797	34.090909090909086	6.8181818181818175	0.9090909090909091
1798	34.090909090909086	6.8181818181818175	0.9090909090909091
1799	31.818181818181817	4.545454545454546	0.9090909090909091
1800	29.545454545454547	4.545454545454546	1.8181818181818181
1801	27.27272727272727	6.8181818181818175	0.9090909090909091
1802	27.27272727272727	2.272727272727273	0.9090909090909091
1803	27.27272727272727	2.272727272727273	0.0
1804	25.0	0.0	0.0
1805	25.0	2.272727272727273	0.0
1806	25.0	2.272727272727273	0.9090909090909091
1807	22.727272727272727	2.272727272727273	0.0
1808	22.727272727272727	4.545454545454546	1.8181818181818181
1809	22.727272727272727	6.8181818181818175	1.8181818181818181
1810	22.727272727272727	6.8181818181818175	0.9090909090909091
1811	20.454545454545457	6.8181818181818175	0.9090909090909091
1812	20.454545454545457	6.8181818181818175	0.9090909090909091
1813	22.727272727272727	6.8181818181818175	0.9090909090909091
1814	27.27272727272727	9.090909090909092	0.9090909090909091
1815	27.27272727272727	11.363636363636363	0.0
1816	25.0	11.363636363636363	0.0
1817	25.0	6.8181818181818175	0.0
1818	25.0	4.545454545454546	0.0
1819	25.0	4.545454545454546	0.0
1820	22.727272727272727	4.545454545454546	0.0
1821	27.27272727272727	4.545454545454546	0.0
1822	22.727272727272727	2.272727272727273	0.0
1823	22.727272727272727	2.272727272727273	0.0
1824	22.727272727272727	6.8181818181818175	0.0
1825	22.727272727272727	6.8181818181818175	0.0
1826	27.27272727272727	6.8181818181818175	0.0
1827	27.27272727272727	4.545454545454546	0.0
1828	25.0	6.8181818181818175	0.0
1829	25.0	9.090909090909092	0.0
1830	29.545454545454547	9.090909090909092	0.0
1831	29.545454545454547	6.8181818181818175	0.0
1832	25.0	4.545454545454546	0.0
1833	36.36363636363637	4.545454545454546	0.0
1834	36.36363636363637	4.545454545454546	0.0
1835	34.090909090909086	4.545454545454546	0.0
1836	36.36363636363637	4.545454545454546	0.0
1837	29.545454545454547	4.545454545454546	0.9090909090909091
1838	29.545454545454547	4.545454545454546	0.9090909090909091
1839	27.27272727272727	4.545454545454546	0.9090909090909091
1840	20.454545454545457	6.8181818181818175	0.0
1841	22.727272727272727	6.8181818181818175	0.0
1842	27.27272727272727	6.8181818181818175	0.9090909090909091
1843	27.27272727272727	9.090909090909092	0.0
1844	25.0	9.090909090909092	0.9090909090909091
1845	27.27272727272727	9.090909090909092	0.9090909090909091
1846	27.27272727272727	9.090909090909092	0.9090909090909091
1847	22.727272727272727	6.8181818181818175	0.9090909090909091
1848	22.727272727272727	4.545454545454546	1.8181818181818181
1849	22.727272727272727	6.8181818181818175	1.8181818181818181
1850	22.727272727272727	6.8181818181818175	0.9090909090909091
1851	27.27272727272727	6.8181818181818175	0.9090909090909091
1852	29.545454545454547	11.363636363636363	0.9090909090909091
1853	27.27272727272727	9.090909090909092	0.9090909090909091
1854	27.27272727272727	6.8181818181818175	0.9090909090909091
1855	27.27272727272727	6.8181818181818175	0.9090909090909091
1856	27.27272727272727	6.8181818181818175	0.0
1857	25.0	6.8181818181818175	0.0
1858	25.0	9.090909090909092	0.0
1859	22.727272727272727	6.8181818181818175	0.0
1860	20.454545454545457	6.8181818181818175	0.0
1861	15.909090909090908	9.090909090909092	0.0
1862	15.909090909090908	6.8181818181818175	0.0
1863	20.454545454545457	6.8181818181818175	0.0
1864	20.454545454545457	4.545454545454546	0.0
1865	22.727272727272727	2.272727272727273	0.0
1866	31.818181818181817	4.545454545454546	0.0
1867	31.818181818181817	4.545454545454546	0.0
1868	29.545454545454547	6.8181818181818175	0.0
1869	31.818181818181817	6.8181818181818175	0.0
1870	27.27272727272727	9.090909090909092	0.0
1871	25.0	11.363636363636363	0.0
1872	29.545454545454547	9.090909090909092	0.0
1873	29.545454545454547	11.363636363636363	0.0
1874	29.545454545454547	11.363636363636363	0.0
1875	29.545454545454547	11.363636363636363	0.0
1876	27.27272727272727	6.8181818181818175	0.0
1877	25.0	6.8181818181818175	0.9090909090909091
1878	29.545454545454547	2.272727272727273	0.9090909090909091
1879	34.090909090909086	2.272727272727273	0.9090909090909091
1880	36.36363636363637	4.545454545454546	0.9090909090909091
1881	36.36363636363637	6.8181818181818175	0.9090909090909091
1882	36.36363636363637	6.8181818181818175	0.9090909090909091
1883	34.090909090909086	6.8181818181818175	0.0
1884	38.63636363636363	2.272727272727273	0.0
1885	34.090909090909086	0.0	0.0
1886	40.909090909090914	0.0	0.0
1887	40.909090909090914	2.272727272727273	0.0
1888	38.63636363636363	4.545454545454546	0.0
1889	36.36363636363637	6.8181818181818175	0.0
1890	36.36363636363637	4.545454545454546	0.0
1891	34.090909090909086	6.8181818181818175	0.0
1892	34.090909090909086	6.8181818181818175	0.0
1893	38.63636363636363	6.8181818181818175	0.0
1894	38.63636363636363	6.8181818181818175	0.0
1895	38.63636363636363	6.8181818181818175	0.0
1896	36.36363636363637	6.8181818181818175	0.0
1897	36.36363636363637	6.8181818181818175	0.0
1898	29.545454545454547	9.090909090909092	0.0
1899	31.818181818181817	11.363636363636363	0.0
1900	31.818181818181817	9.090909090909092	0.0
1901	31.818181818181817	9.090909090909092	0.0
1902	31.818181818181817	6.8181818181818175	0.0
1903	31.818181818181817	4.545454545454546	0.0
1904	31.818181818181817	4.545454545454546	0.0
1905	29.545454545454547	4.545454545454546	0.0
1906	34.090909090909086	2.272727272727273	0.0
1907	34.090909090909086	2.272727272727273	0.0
1908	31.818181818181817	4.545454545454546	0.0
1909	31.818181818181817	2.272727272727273	0.0
1910	34.090909090909086	2.272727272727273	0.0
1911	29.545454545454547	2.272727272727273	0.0
1912	29.545454545454547	2.272727272727273	0.0
1913	29.545454545454547	2.272727272727273	0.0
1914	34.090909090909086	2.272727272727273	0.0
1915	36.36363636363637	4.545454545454546	0.0
1916	34.090909090909086	4.545454545454546	0.0
1917	34.090909090909086	4.545454545454546	0.0
1918	36.36363636363637	4.545454545454546	0.0
1919	31.818181818181817	4.545454545454546	0.0
1920	29.545454545454547	4.545454545454546	0.0
1921	27.27272727272727	0.0	0.0
1922	25.0	2.272727272727273	0.0
1923	27.27272727272727	2.272727272727273	0.0
1924	25.0	2.272727272727273	0.0
1925	27.27272727272727	0.0	0.0
1926	29.545454545454547	0.0	0.0
1927	29.545454545454547	0.0	0.0
1928	25.0	0.0	0.0
1929	27.27272727272727	0.0	0.0
1930	29.545454545454547	2.272727272727273	0.0
1931	31.818181818181817	2.272727272727273	0.0
1932	34.090909090909086	2.272727272727273	0.0
1933	36.36363636363637	2.272727272727273	0.0
1934	38.63636363636363	4.545454545454546	0.0
1935	36.36363636363637	4.545454545454546	0.0
1936	34.090909090909086	4.545454545454546	0.0
1937	29.545454545454547	2.272727272727273	0.0
1938	27.27272727272727	2.272727272727273	0.9090909090909091
1939	27.27272727272727	4.545454545454546	0.9090909090909091
1940	31.818181818181817	4.545454545454546	0.0
1941	31.818181818181817	4.545454545454546	0.0
1942	31.818181818181817	4.545454545454546	0.0
1943	27.27272727272727	6.8181818181818175	0.0
1944	27.27272727272727	2.272727272727273	0.0
1945	22.727272727272727	2.272727272727273	0.0
1946	22.727272727272727	2.272727272727273	0.0
1947	20.454545454545457	2.272727272727273	0.0
1948	22.727272727272727	2.272727272727273	0.0
1949	25.0	0.0	0.0
1950	25.0	2.272727272727273	0.0
1951	25.0	2.272727272727273	0.0
1952	22.727272727272727	2.272727272727273	0.0
1953	20.454545454545457	4.545454545454546	0.0
1954	22.727272727272727	4.545454545454546	0.0
1955	27.27272727272727	2.272727272727273	0.0
1956	34.090909090909086	0.0	0.9090909090909091
1957	31.818181818181817	2.272727272727273	0.9090909090909091
1958	25.0	4.545454545454546	0.9090909090909091
1959	27.27272727272727	2.272727272727273	0.0
1960	22.727272727272727	6.8181818181818175	0.0
1961	25.0	6.8181818181818175	0.0
1962	22.727272727272727	11.363636363636363	0.0
1963	27.27272727272727	6.8181818181818175	0.0
1964	29.545454545454547	6.8181818181818175	0.9090909090909091
1965	29.545454545454547	6.8181818181818175	0.9090909090909091
1966	25.0	6.8181818181818175	0.9090909090909091
1967	27.27272727272727	2.272727272727273	0.9090909090909091
1968	29.545454545454547	2.272727272727273	0.9090909090909091
1969	27.27272727272727	2.272727272727273	0.9090909090909091
1970	25.0	4.545454545454546	0.9090909090909091
1971	27.27272727272727	4.545454545454546	0.9090909090909091
1972	25.0	4.545454545454546	0.9090909090909091
1973	29.545454545454547	2.272727272727273	0.9090909090909091
1974	31.818181818181817	2.272727272727273	0.9090909090909091
1975	31.818181818181817	2.272727272727273	0.9090909090909091
1976	29.545454545454547	2.272727272727273	0.9090909090909091
1977	29.545454545454547	0.0	0.9090909090909091
1978	27.27272727272727	2.272727272727273	0.9090909090909091
1979	27.27272727272727	2.272727272727273	0.9090909090909091
1980	27.27272727272727	4.545454545454546	0.9090909090909091
1981	27.27272727272727	4.545454545454546	0.0
1982	27.27272727272727	6.8181818181818175	0.0
1983	29.545454545454547	6.8181818181818175	0.0
1984	38.63636363636363	6.8181818181818175	0.0
1985	38.63636363636363	2.272727272727273	0.0
1986	29.545454545454547	2.272727272727273	0.0
1987	29.545454545454547	4.545454545454546	0.0
1988	29.545454545454547	4.545454545454546	0.0
1989	27.27272727272727	6.8181818181818175	0.0
1990	25.0	4.545454545454546	0.0
1991	25.0	2.272727272727273	0.0
1992	25.0	0.0	0.0
1993	27.27272727272727	0.0	0.0
1994	27.27272727272727	0.0	0.0
1995	27.27272727272727	2.272727272727273	0.0
1996	31.818181818181817	4.545454545454546	0.0
1997	31.818181818181817	4.545454545454546	0.0
1998	31.818181818181817	0.0	0.0
[truncated: 18,001 more rows]
