# Supplementary material for: Full-cycle device-scale simulations of memory materials with a tailored atomic-cluster-expansion potential
Source: Nat Commun. 2025 Sep 30;16:8688. doi: 10.1038/s41467-025-63732-4 (PMC12484596; doi:10.1038/s41467-025-63732-4)
Supplement: Supplementary file 4 — Source Data [file 41467_2025_63732_MOESM4_ESM.zip › Figure S7/Figure S7c - tetrahedral Ge/tetra_fraction_gap_326_300K.csv]

	Ge	Sb	Te
0	33.33333333333333	5.555555555555555	0.0
1	29.629629629629626	2.7777777777777777	0.0
2	31.48148148148148	2.7777777777777777	0.0
3	29.629629629629626	0.0	0.0
4	29.629629629629626	0.0	0.0
5	29.629629629629626	0.0	0.0
6	33.33333333333333	0.0	0.9259259259259258
7	31.48148148148148	0.0	0.9259259259259258
8	33.33333333333333	0.0	0.9259259259259258
9	35.18518518518518	2.7777777777777777	0.9259259259259258
10	33.33333333333333	0.0	0.9259259259259258
11	40.74074074074074	11.11111111111111	0.9259259259259258
12	37.03703703703704	8.333333333333332	0.9259259259259258
13	35.18518518518518	8.333333333333332	0.0
14	40.74074074074074	5.555555555555555	0.0
15	44.44444444444444	5.555555555555555	0.0
16	42.592592592592595	2.7777777777777777	0.0
17	40.74074074074074	2.7777777777777777	0.0
18	40.74074074074074	2.7777777777777777	0.0
19	38.88888888888889	5.555555555555555	0.0
20	40.74074074074074	5.555555555555555	0.0
21	42.592592592592595	5.555555555555555	0.0
22	42.592592592592595	5.555555555555555	0.0
23	42.592592592592595	5.555555555555555	0.0
24	40.74074074074074	5.555555555555555	0.0
25	40.74074074074074	5.555555555555555	0.0
26	37.03703703703704	8.333333333333332	0.0
27	37.03703703703704	5.555555555555555	0.0
28	38.88888888888889	5.555555555555555	0.0
29	38.88888888888889	2.7777777777777777	0.0
30	40.74074074074074	2.7777777777777777	0.9259259259259258
31	40.74074074074074	2.7777777777777777	0.9259259259259258
32	40.74074074074074	2.7777777777777777	0.9259259259259258
33	38.88888888888889	2.7777777777777777	0.9259259259259258
34	38.88888888888889	2.7777777777777777	1.8518518518518516
35	38.88888888888889	0.0	0.9259259259259258
36	38.88888888888889	0.0	0.9259259259259258
37	38.88888888888889	0.0	0.9259259259259258
38	38.88888888888889	0.0	0.9259259259259258
39	38.88888888888889	0.0	0.9259259259259258
40	37.03703703703704	0.0	0.9259259259259258
41	35.18518518518518	2.7777777777777777	0.9259259259259258
42	37.03703703703704	5.555555555555555	0.9259259259259258
43	37.03703703703704	5.555555555555555	0.0
44	37.03703703703704	2.7777777777777777	0.0
45	33.33333333333333	0.0	0.0
46	33.33333333333333	0.0	0.0
47	33.33333333333333	0.0	0.0
48	31.48148148148148	2.7777777777777777	0.0
49	31.48148148148148	2.7777777777777777	0.0
50	31.48148148148148	2.7777777777777777	0.0
51	35.18518518518518	0.0	0.0
52	35.18518518518518	2.7777777777777777	0.0
53	35.18518518518518	2.7777777777777777	0.9259259259259258
54	38.88888888888889	2.7777777777777777	0.0
55	38.88888888888889	5.555555555555555	0.0
56	38.88888888888889	2.7777777777777777	0.0
57	37.03703703703704	2.7777777777777777	0.0
58	33.33333333333333	2.7777777777777777	0.0
59	29.629629629629626	2.7777777777777777	0.0
60	29.629629629629626	2.7777777777777777	0.0
61	31.48148148148148	5.555555555555555	0.0
62	35.18518518518518	5.555555555555555	0.0
63	37.03703703703704	5.555555555555555	0.0
64	37.03703703703704	8.333333333333332	0.0
65	37.03703703703704	5.555555555555555	0.0
66	37.03703703703704	5.555555555555555	0.0
67	37.03703703703704	5.555555555555555	0.0
68	37.03703703703704	5.555555555555555	0.0
69	38.88888888888889	5.555555555555555	0.0
70	38.88888888888889	2.7777777777777777	0.9259259259259258
71	35.18518518518518	2.7777777777777777	0.0
72	42.592592592592595	2.7777777777777777	0.0
73	44.44444444444444	0.0	0.0
74	38.88888888888889	0.0	0.0
75	33.33333333333333	0.0	0.0
76	35.18518518518518	0.0	0.0
77	35.18518518518518	0.0	0.0
78	37.03703703703704	0.0	0.0
79	35.18518518518518	5.555555555555555	0.0
80	33.33333333333333	5.555555555555555	0.0
81	31.48148148148148	5.555555555555555	0.0
82	31.48148148148148	2.7777777777777777	0.9259259259259258
83	33.33333333333333	2.7777777777777777	0.9259259259259258
84	38.88888888888889	2.7777777777777777	0.9259259259259258
85	37.03703703703704	2.7777777777777777	0.9259259259259258
86	35.18518518518518	2.7777777777777777	0.0
87	33.33333333333333	5.555555555555555	0.9259259259259258
88	35.18518518518518	5.555555555555555	0.9259259259259258
89	38.88888888888889	2.7777777777777777	0.9259259259259258
90	42.592592592592595	5.555555555555555	0.0
91	40.74074074074074	0.0	0.0
92	35.18518518518518	2.7777777777777777	0.0
93	35.18518518518518	2.7777777777777777	0.0
94	31.48148148148148	2.7777777777777777	0.0
95	31.48148148148148	2.7777777777777777	0.0
96	31.48148148148148	2.7777777777777777	0.0
97	29.629629629629626	5.555555555555555	0.9259259259259258
98	33.33333333333333	5.555555555555555	0.0
99	31.48148148148148	2.7777777777777777	0.0
100	33.33333333333333	5.555555555555555	0.0
101	37.03703703703704	2.7777777777777777	0.0
102	38.88888888888889	0.0	0.0
103	37.03703703703704	0.0	0.0
104	37.03703703703704	0.0	0.0
105	33.33333333333333	0.0	0.0
106	35.18518518518518	5.555555555555555	0.0
107	35.18518518518518	5.555555555555555	0.0
108	33.33333333333333	5.555555555555555	0.0
109	25.925925925925924	5.555555555555555	0.0
110	33.33333333333333	5.555555555555555	0.0
111	29.629629629629626	5.555555555555555	0.0
112	29.629629629629626	5.555555555555555	0.9259259259259258
113	29.629629629629626	5.555555555555555	0.9259259259259258
114	29.629629629629626	5.555555555555555	0.9259259259259258
115	27.77777777777778	5.555555555555555	0.9259259259259258
116	31.48148148148148	5.555555555555555	0.9259259259259258
117	31.48148148148148	5.555555555555555	0.0
118	31.48148148148148	5.555555555555555	0.0
119	35.18518518518518	2.7777777777777777	0.9259259259259258
120	31.48148148148148	2.7777777777777777	0.9259259259259258
121	33.33333333333333	2.7777777777777777	0.9259259259259258
122	35.18518518518518	5.555555555555555	0.0
123	38.88888888888889	8.333333333333332	0.0
124	33.33333333333333	2.7777777777777777	0.0
125	31.48148148148148	2.7777777777777777	0.0
126	37.03703703703704	2.7777777777777777	0.9259259259259258
127	37.03703703703704	2.7777777777777777	0.9259259259259258
128	37.03703703703704	2.7777777777777777	0.9259259259259258
129	33.33333333333333	2.7777777777777777	0.9259259259259258
130	35.18518518518518	0.0	0.9259259259259258
131	31.48148148148148	0.0	0.9259259259259258
132	31.48148148148148	2.7777777777777777	0.0
133	29.629629629629626	2.7777777777777777	0.0
134	33.33333333333333	5.555555555555555	0.9259259259259258
135	35.18518518518518	5.555555555555555	0.9259259259259258
136	37.03703703703704	8.333333333333332	0.9259259259259258
137	35.18518518518518	5.555555555555555	0.0
138	35.18518518518518	2.7777777777777777	0.0
139	33.33333333333333	2.7777777777777777	0.0
140	29.629629629629626	0.0	0.0
141	29.629629629629626	2.7777777777777777	0.0
142	31.48148148148148	2.7777777777777777	0.0
143	29.629629629629626	2.7777777777777777	0.9259259259259258
144	29.629629629629626	2.7777777777777777	0.0
145	29.629629629629626	5.555555555555555	0.0
146	27.77777777777778	5.555555555555555	0.9259259259259258
147	29.629629629629626	5.555555555555555	0.9259259259259258
148	31.48148148148148	5.555555555555555	0.9259259259259258
149	33.33333333333333	5.555555555555555	0.9259259259259258
150	29.629629629629626	2.7777777777777777	0.9259259259259258
151	27.77777777777778	2.7777777777777777	0.9259259259259258
152	27.77777777777778	2.7777777777777777	0.9259259259259258
153	29.629629629629626	5.555555555555555	0.9259259259259258
154	27.77777777777778	5.555555555555555	0.9259259259259258
155	29.629629629629626	5.555555555555555	0.9259259259259258
156	27.77777777777778	5.555555555555555	0.9259259259259258
157	27.77777777777778	5.555555555555555	0.9259259259259258
158	31.48148148148148	5.555555555555555	0.0
159	33.33333333333333	5.555555555555555	0.0
160	35.18518518518518	5.555555555555555	0.0
161	38.88888888888889	8.333333333333332	0.0
162	37.03703703703704	8.333333333333332	0.0
163	37.03703703703704	8.333333333333332	0.9259259259259258
164	33.33333333333333	5.555555555555555	0.9259259259259258
165	35.18518518518518	8.333333333333332	0.9259259259259258
166	31.48148148148148	8.333333333333332	0.0
167	31.48148148148148	8.333333333333332	0.0
168	33.33333333333333	8.333333333333332	0.0
169	35.18518518518518	11.11111111111111	0.0
170	33.33333333333333	11.11111111111111	0.9259259259259258
171	33.33333333333333	8.333333333333332	0.0
172	33.33333333333333	13.88888888888889	0.0
173	35.18518518518518	13.88888888888889	0.0
174	35.18518518518518	11.11111111111111	0.0
175	35.18518518518518	2.7777777777777777	0.0
176	33.33333333333333	8.333333333333332	0.0
177	33.33333333333333	8.333333333333332	0.0
178	33.33333333333333	5.555555555555555	0.9259259259259258
179	37.03703703703704	2.7777777777777777	0.9259259259259258
180	37.03703703703704	0.0	0.9259259259259258
181	33.33333333333333	2.7777777777777777	1.8518518518518516
182	37.03703703703704	2.7777777777777777	0.9259259259259258
183	35.18518518518518	5.555555555555555	0.9259259259259258
184	33.33333333333333	5.555555555555555	0.9259259259259258
185	35.18518518518518	5.555555555555555	0.0
186	33.33333333333333	5.555555555555555	0.0
187	37.03703703703704	2.7777777777777777	0.0
188	37.03703703703704	0.0	0.0
189	40.74074074074074	2.7777777777777777	0.0
190	37.03703703703704	2.7777777777777777	0.0
191	35.18518518518518	2.7777777777777777	0.0
192	37.03703703703704	2.7777777777777777	0.0
193	31.48148148148148	2.7777777777777777	0.0
194	33.33333333333333	2.7777777777777777	0.0
195	29.629629629629626	2.7777777777777777	0.0
196	31.48148148148148	2.7777777777777777	0.0
197	31.48148148148148	0.0	0.0
198	33.33333333333333	0.0	0.0
199	35.18518518518518	2.7777777777777777	0.0
200	37.03703703703704	5.555555555555555	0.0
201	38.88888888888889	2.7777777777777777	0.0
202	35.18518518518518	2.7777777777777777	0.0
203	35.18518518518518	2.7777777777777777	0.0
204	37.03703703703704	2.7777777777777777	0.0
205	37.03703703703704	2.7777777777777777	0.0
206	35.18518518518518	2.7777777777777777	0.0
207	35.18518518518518	2.7777777777777777	0.0
208	33.33333333333333	2.7777777777777777	0.0
209	33.33333333333333	0.0	0.0
210	33.33333333333333	0.0	0.0
211	31.48148148148148	5.555555555555555	0.0
212	33.33333333333333	8.333333333333332	0.0
213	31.48148148148148	8.333333333333332	0.0
214	27.77777777777778	5.555555555555555	0.0
215	27.77777777777778	5.555555555555555	0.0
216	25.925925925925924	5.555555555555555	0.0
217	27.77777777777778	2.7777777777777777	0.0
218	25.925925925925924	0.0	0.0
219	27.77777777777778	2.7777777777777777	0.0
220	31.48148148148148	2.7777777777777777	0.0
221	33.33333333333333	5.555555555555555	0.0
222	33.33333333333333	5.555555555555555	0.0
223	33.33333333333333	5.555555555555555	0.0
224	35.18518518518518	2.7777777777777777	0.0
225	35.18518518518518	0.0	0.0
226	33.33333333333333	2.7777777777777777	0.0
227	35.18518518518518	2.7777777777777777	0.0
228	37.03703703703704	2.7777777777777777	0.9259259259259258
229	35.18518518518518	2.7777777777777777	0.9259259259259258
230	35.18518518518518	2.7777777777777777	0.9259259259259258
231	33.33333333333333	2.7777777777777777	0.9259259259259258
232	35.18518518518518	5.555555555555555	0.9259259259259258
233	35.18518518518518	2.7777777777777777	0.0
234	33.33333333333333	5.555555555555555	0.0
235	31.48148148148148	2.7777777777777777	0.0
236	35.18518518518518	5.555555555555555	0.0
237	37.03703703703704	2.7777777777777777	0.0
238	35.18518518518518	2.7777777777777777	0.0
239	38.88888888888889	2.7777777777777777	0.9259259259259258
240	38.88888888888889	5.555555555555555	0.0
241	33.33333333333333	5.555555555555555	0.0
242	33.33333333333333	8.333333333333332	0.0
243	33.33333333333333	8.333333333333332	0.0
244	33.33333333333333	8.333333333333332	0.0
245	35.18518518518518	5.555555555555555	0.0
246	31.48148148148148	5.555555555555555	0.0
247	29.629629629629626	5.555555555555555	0.0
248	29.629629629629626	5.555555555555555	0.0
249	33.33333333333333	5.555555555555555	0.9259259259259258
250	31.48148148148148	8.333333333333332	0.9259259259259258
251	33.33333333333333	8.333333333333332	0.9259259259259258
252	35.18518518518518	8.333333333333332	0.9259259259259258
253	33.33333333333333	8.333333333333332	0.9259259259259258
254	35.18518518518518	13.88888888888889	0.9259259259259258
255	35.18518518518518	11.11111111111111	0.9259259259259258
256	37.03703703703704	11.11111111111111	1.8518518518518516
257	35.18518518518518	11.11111111111111	0.9259259259259258
258	31.48148148148148	5.555555555555555	0.0
259	31.48148148148148	5.555555555555555	0.0
260	33.33333333333333	8.333333333333332	0.0
261	33.33333333333333	8.333333333333332	0.0
262	35.18518518518518	11.11111111111111	0.0
263	37.03703703703704	13.88888888888889	0.0
264	37.03703703703704	5.555555555555555	0.0
265	40.74074074074074	5.555555555555555	0.0
266	40.74074074074074	2.7777777777777777	0.0
267	40.74074074074074	2.7777777777777777	0.0
268	40.74074074074074	2.7777777777777777	0.9259259259259258
269	38.88888888888889	2.7777777777777777	0.9259259259259258
270	38.88888888888889	2.7777777777777777	1.8518518518518516
271	40.74074074074074	5.555555555555555	0.9259259259259258
272	40.74074074074074	5.555555555555555	0.0
273	40.74074074074074	5.555555555555555	0.0
274	37.03703703703704	2.7777777777777777	0.0
275	42.592592592592595	2.7777777777777777	0.0
276	40.74074074074074	2.7777777777777777	0.0
277	42.592592592592595	2.7777777777777777	0.0
278	40.74074074074074	8.333333333333332	0.9259259259259258
279	37.03703703703704	8.333333333333332	0.9259259259259258
280	37.03703703703704	11.11111111111111	0.9259259259259258
281	38.88888888888889	11.11111111111111	0.9259259259259258
282	38.88888888888889	5.555555555555555	1.8518518518518516
283	38.88888888888889	5.555555555555555	1.8518518518518516
284	37.03703703703704	5.555555555555555	1.8518518518518516
285	37.03703703703704	5.555555555555555	1.8518518518518516
286	37.03703703703704	5.555555555555555	1.8518518518518516
287	35.18518518518518	5.555555555555555	1.8518518518518516
288	33.33333333333333	5.555555555555555	0.9259259259259258
289	33.33333333333333	5.555555555555555	0.9259259259259258
290	35.18518518518518	2.7777777777777777	1.8518518518518516
291	37.03703703703704	2.7777777777777777	1.8518518518518516
292	37.03703703703704	5.555555555555555	0.9259259259259258
293	38.88888888888889	5.555555555555555	0.0
294	40.74074074074074	5.555555555555555	0.0
295	42.592592592592595	5.555555555555555	0.0
296	40.74074074074074	5.555555555555555	0.0
297	37.03703703703704	2.7777777777777777	0.9259259259259258
298	38.88888888888889	2.7777777777777777	0.9259259259259258
299	38.88888888888889	2.7777777777777777	0.9259259259259258
300	38.88888888888889	5.555555555555555	1.8518518518518516
301	38.88888888888889	8.333333333333332	0.0
302	38.88888888888889	8.333333333333332	0.0
303	35.18518518518518	5.555555555555555	0.0
304	35.18518518518518	8.333333333333332	0.0
305	37.03703703703704	5.555555555555555	0.9259259259259258
306	37.03703703703704	5.555555555555555	0.0
307	37.03703703703704	5.555555555555555	0.0
308	35.18518518518518	8.333333333333332	0.0
309	33.33333333333333	5.555555555555555	0.0
310	33.33333333333333	2.7777777777777777	0.9259259259259258
311	37.03703703703704	2.7777777777777777	0.9259259259259258
312	38.88888888888889	5.555555555555555	0.9259259259259258
313	40.74074074074074	5.555555555555555	0.9259259259259258
314	44.44444444444444	5.555555555555555	0.9259259259259258
315	42.592592592592595	5.555555555555555	0.9259259259259258
316	40.74074074074074	2.7777777777777777	0.0
317	40.74074074074074	5.555555555555555	0.0
318	35.18518518518518	5.555555555555555	0.0
319	31.48148148148148	5.555555555555555	0.0
320	35.18518518518518	5.555555555555555	0.0
321	33.33333333333333	8.333333333333332	0.0
322	35.18518518518518	2.7777777777777777	0.0
323	37.03703703703704	5.555555555555555	0.0
324	38.88888888888889	2.7777777777777777	0.0
325	38.88888888888889	2.7777777777777777	0.0
326	35.18518518518518	2.7777777777777777	0.0
327	31.48148148148148	2.7777777777777777	0.0
328	37.03703703703704	2.7777777777777777	0.0
329	33.33333333333333	5.555555555555555	0.0
330	35.18518518518518	2.7777777777777777	0.9259259259259258
331	35.18518518518518	5.555555555555555	1.8518518518518516
332	35.18518518518518	5.555555555555555	1.8518518518518516
333	31.48148148148148	2.7777777777777777	0.9259259259259258
334	33.33333333333333	2.7777777777777777	0.0
335	29.629629629629626	2.7777777777777777	0.0
336	31.48148148148148	5.555555555555555	0.9259259259259258
337	33.33333333333333	5.555555555555555	0.9259259259259258
338	31.48148148148148	5.555555555555555	1.8518518518518516
339	29.629629629629626	5.555555555555555	1.8518518518518516
340	27.77777777777778	5.555555555555555	0.9259259259259258
341	27.77777777777778	8.333333333333332	1.8518518518518516
342	29.629629629629626	5.555555555555555	1.8518518518518516
343	37.03703703703704	2.7777777777777777	1.8518518518518516
344	37.03703703703704	2.7777777777777777	1.8518518518518516
345	33.33333333333333	5.555555555555555	0.9259259259259258
346	33.33333333333333	5.555555555555555	0.9259259259259258
347	31.48148148148148	5.555555555555555	0.9259259259259258
348	33.33333333333333	5.555555555555555	0.0
349	31.48148148148148	5.555555555555555	0.0
350	29.629629629629626	5.555555555555555	0.0
351	29.629629629629626	2.7777777777777777	0.0
352	29.629629629629626	2.7777777777777777	0.0
353	27.77777777777778	2.7777777777777777	0.0
354	27.77777777777778	2.7777777777777777	0.9259259259259258
355	27.77777777777778	5.555555555555555	0.9259259259259258
356	25.925925925925924	5.555555555555555	0.9259259259259258
357	27.77777777777778	5.555555555555555	0.9259259259259258
358	27.77777777777778	5.555555555555555	0.0
359	25.925925925925924	5.555555555555555	0.9259259259259258
360	27.77777777777778	8.333333333333332	0.9259259259259258
361	27.77777777777778	8.333333333333332	0.9259259259259258
362	29.629629629629626	8.333333333333332	0.9259259259259258
363	29.629629629629626	11.11111111111111	0.9259259259259258
364	27.77777777777778	8.333333333333332	0.9259259259259258
365	27.77777777777778	2.7777777777777777	0.0
366	27.77777777777778	5.555555555555555	0.0
367	33.33333333333333	5.555555555555555	0.0
368	31.48148148148148	2.7777777777777777	0.9259259259259258
369	31.48148148148148	2.7777777777777777	0.9259259259259258
370	31.48148148148148	5.555555555555555	0.9259259259259258
371	29.629629629629626	8.333333333333332	0.0
372	29.629629629629626	5.555555555555555	0.9259259259259258
373	24.074074074074073	5.555555555555555	0.0
374	29.629629629629626	5.555555555555555	0.0
375	27.77777777777778	5.555555555555555	0.0
376	27.77777777777778	5.555555555555555	0.0
377	27.77777777777778	5.555555555555555	0.0
378	33.33333333333333	5.555555555555555	0.9259259259259258
379	33.33333333333333	5.555555555555555	0.9259259259259258
380	33.33333333333333	5.555555555555555	0.9259259259259258
381	31.48148148148148	11.11111111111111	1.8518518518518516
382	35.18518518518518	8.333333333333332	1.8518518518518516
383	33.33333333333333	5.555555555555555	0.9259259259259258
384	35.18518518518518	8.333333333333332	0.9259259259259258
385	33.33333333333333	8.333333333333332	0.0
386	31.48148148148148	5.555555555555555	0.0
387	29.629629629629626	5.555555555555555	0.0
388	29.629629629629626	5.555555555555555	0.0
389	25.925925925925924	11.11111111111111	0.0
390	25.925925925925924	8.333333333333332	0.0
391	27.77777777777778	8.333333333333332	0.0
392	29.629629629629626	8.333333333333332	0.0
393	33.33333333333333	8.333333333333332	0.0
394	37.03703703703704	5.555555555555555	0.0
395	37.03703703703704	5.555555555555555	0.0
396	40.74074074074074	5.555555555555555	0.0
397	37.03703703703704	5.555555555555555	0.0
398	31.48148148148148	2.7777777777777777	0.0
399	31.48148148148148	2.7777777777777777	0.9259259259259258
400	31.48148148148148	2.7777777777777777	0.9259259259259258
401	33.33333333333333	2.7777777777777777	0.9259259259259258
402	31.48148148148148	2.7777777777777777	0.9259259259259258
403	33.33333333333333	2.7777777777777777	0.9259259259259258
404	31.48148148148148	2.7777777777777777	0.9259259259259258
405	31.48148148148148	5.555555555555555	1.8518518518518516
406	33.33333333333333	8.333333333333332	0.9259259259259258
407	33.33333333333333	11.11111111111111	0.9259259259259258
408	33.33333333333333	11.11111111111111	0.9259259259259258
409	35.18518518518518	5.555555555555555	1.8518518518518516
410	37.03703703703704	2.7777777777777777	0.9259259259259258
411	33.33333333333333	2.7777777777777777	0.9259259259259258
412	33.33333333333333	2.7777777777777777	0.9259259259259258
413	33.33333333333333	2.7777777777777777	0.9259259259259258
414	35.18518518518518	2.7777777777777777	0.9259259259259258
415	29.629629629629626	5.555555555555555	0.9259259259259258
416	31.48148148148148	5.555555555555555	0.9259259259259258
417	33.33333333333333	5.555555555555555	0.9259259259259258
418	37.03703703703704	5.555555555555555	0.9259259259259258
419	37.03703703703704	5.555555555555555	1.8518518518518516
420	37.03703703703704	5.555555555555555	1.8518518518518516
421	37.03703703703704	5.555555555555555	0.9259259259259258
422	35.18518518518518	5.555555555555555	0.9259259259259258
423	31.48148148148148	5.555555555555555	1.8518518518518516
424	33.33333333333333	5.555555555555555	2.7777777777777777
425	33.33333333333333	5.555555555555555	2.7777777777777777
426	31.48148148148148	5.555555555555555	2.7777777777777777
427	31.48148148148148	5.555555555555555	1.8518518518518516
428	31.48148148148148	5.555555555555555	1.8518518518518516
429	29.629629629629626	5.555555555555555	1.8518518518518516
430	31.48148148148148	5.555555555555555	2.7777777777777777
431	27.77777777777778	5.555555555555555	2.7777777777777777
432	33.33333333333333	11.11111111111111	1.8518518518518516
433	37.03703703703704	8.333333333333332	1.8518518518518516
434	35.18518518518518	8.333333333333332	0.9259259259259258
435	35.18518518518518	2.7777777777777777	0.0
436	35.18518518518518	2.7777777777777777	0.9259259259259258
437	38.88888888888889	2.7777777777777777	0.0
438	37.03703703703704	2.7777777777777777	0.0
439	37.03703703703704	5.555555555555555	0.0
440	37.03703703703704	8.333333333333332	0.0
441	37.03703703703704	11.11111111111111	0.0
442	33.33333333333333	8.333333333333332	0.0
443	29.629629629629626	8.333333333333332	0.0
444	29.629629629629626	2.7777777777777777	0.0
445	31.48148148148148	2.7777777777777777	0.0
446	35.18518518518518	2.7777777777777777	0.0
447	35.18518518518518	2.7777777777777777	0.0
448	29.629629629629626	2.7777777777777777	0.0
449	35.18518518518518	2.7777777777777777	0.0
450	35.18518518518518	2.7777777777777777	0.0
451	31.48148148148148	2.7777777777777777	0.0
452	31.48148148148148	2.7777777777777777	0.0
453	33.33333333333333	2.7777777777777777	0.0
454	38.88888888888889	5.555555555555555	0.0
455	38.88888888888889	11.11111111111111	0.9259259259259258
456	38.88888888888889	11.11111111111111	0.9259259259259258
457	42.592592592592595	8.333333333333332	0.9259259259259258
458	40.74074074074074	8.333333333333332	0.9259259259259258
459	42.592592592592595	8.333333333333332	0.9259259259259258
460	42.592592592592595	8.333333333333332	0.9259259259259258
461	40.74074074074074	8.333333333333332	0.9259259259259258
462	40.74074074074074	8.333333333333332	0.9259259259259258
463	40.74074074074074	5.555555555555555	0.9259259259259258
464	40.74074074074074	5.555555555555555	0.9259259259259258
465	40.74074074074074	5.555555555555555	0.0
466	38.88888888888889	8.333333333333332	0.0
467	37.03703703703704	8.333333333333332	0.0
468	37.03703703703704	8.333333333333332	0.0
469	37.03703703703704	8.333333333333332	0.9259259259259258
470	40.74074074074074	5.555555555555555	0.9259259259259258
471	33.33333333333333	5.555555555555555	0.9259259259259258
472	31.48148148148148	5.555555555555555	0.9259259259259258
473	31.48148148148148	5.555555555555555	0.9259259259259258
474	35.18518518518518	5.555555555555555	0.9259259259259258
475	31.48148148148148	5.555555555555555	0.0
476	31.48148148148148	5.555555555555555	0.0
477	24.074074074074073	5.555555555555555	0.0
478	27.77777777777778	8.333333333333332	0.9259259259259258
479	25.925925925925924	5.555555555555555	0.9259259259259258
480	29.629629629629626	5.555555555555555	0.9259259259259258
481	29.629629629629626	5.555555555555555	0.9259259259259258
482	25.925925925925924	5.555555555555555	0.0
483	25.925925925925924	8.333333333333332	0.0
484	25.925925925925924	8.333333333333332	0.0
485	25.925925925925924	2.7777777777777777	0.0
486	25.925925925925924	2.7777777777777777	0.0
487	29.629629629629626	2.7777777777777777	0.0
488	29.629629629629626	5.555555555555555	0.9259259259259258
489	33.33333333333333	5.555555555555555	0.9259259259259258
490	35.18518518518518	5.555555555555555	0.9259259259259258
491	33.33333333333333	8.333333333333332	0.9259259259259258
492	31.48148148148148	8.333333333333332	0.9259259259259258
493	31.48148148148148	8.333333333333332	0.9259259259259258
494	38.88888888888889	11.11111111111111	0.0
495	38.88888888888889	8.333333333333332	0.9259259259259258
496	42.592592592592595	5.555555555555555	0.9259259259259258
497	37.03703703703704	5.555555555555555	0.9259259259259258
498	38.88888888888889	5.555555555555555	0.0
499	40.74074074074074	5.555555555555555	0.0
500	40.74074074074074	8.333333333333332	0.0
501	37.03703703703704	5.555555555555555	0.0
502	35.18518518518518	5.555555555555555	0.0
503	38.88888888888889	2.7777777777777777	0.0
504	37.03703703703704	2.7777777777777777	0.0
505	35.18518518518518	2.7777777777777777	0.9259259259259258
506	29.629629629629626	2.7777777777777777	0.9259259259259258
507	29.629629629629626	2.7777777777777777	0.9259259259259258
508	29.629629629629626	2.7777777777777777	0.9259259259259258
509	27.77777777777778	2.7777777777777777	1.8518518518518516
510	25.925925925925924	2.7777777777777777	0.9259259259259258
511	24.074074074074073	2.7777777777777777	0.0
512	25.925925925925924	5.555555555555555	0.0
513	27.77777777777778	5.555555555555555	0.0
514	29.629629629629626	8.333333333333332	0.0
515	29.629629629629626	5.555555555555555	0.0
516	29.629629629629626	5.555555555555555	0.0
517	27.77777777777778	8.333333333333332	0.9259259259259258
518	27.77777777777778	5.555555555555555	0.0
519	29.629629629629626	5.555555555555555	0.0
520	31.48148148148148	5.555555555555555	0.0
521	33.33333333333333	5.555555555555555	0.0
522	33.33333333333333	8.333333333333332	0.0
523	31.48148148148148	8.333333333333332	0.0
524	31.48148148148148	2.7777777777777777	0.0
525	29.629629629629626	2.7777777777777777	1.8518518518518516
526	29.629629629629626	5.555555555555555	1.8518518518518516
527	31.48148148148148	5.555555555555555	1.8518518518518516
528	33.33333333333333	5.555555555555555	0.9259259259259258
529	33.33333333333333	2.7777777777777777	1.8518518518518516
530	33.33333333333333	2.7777777777777777	1.8518518518518516
531	35.18518518518518	2.7777777777777777	1.8518518518518516
532	31.48148148148148	2.7777777777777777	0.9259259259259258
533	31.48148148148148	5.555555555555555	0.0
534	37.03703703703704	5.555555555555555	0.0
535	38.88888888888889	5.555555555555555	0.0
536	38.88888888888889	5.555555555555555	0.0
537	37.03703703703704	8.333333333333332	0.0
538	31.48148148148148	8.333333333333332	0.0
539	31.48148148148148	5.555555555555555	0.0
540	31.48148148148148	5.555555555555555	0.0
541	33.33333333333333	5.555555555555555	0.9259259259259258
542	35.18518518518518	5.555555555555555	0.0
543	33.33333333333333	5.555555555555555	0.0
544	35.18518518518518	2.7777777777777777	0.0
545	33.33333333333333	2.7777777777777777	0.9259259259259258
546	31.48148148148148	2.7777777777777777	0.0
547	31.48148148148148	2.7777777777777777	0.0
548	35.18518518518518	2.7777777777777777	0.0
549	33.33333333333333	5.555555555555555	0.0
550	31.48148148148148	5.555555555555555	0.0
551	35.18518518518518	5.555555555555555	0.0
552	35.18518518518518	5.555555555555555	0.9259259259259258
553	31.48148148148148	2.7777777777777777	0.9259259259259258
554	33.33333333333333	2.7777777777777777	0.9259259259259258
555	31.48148148148148	5.555555555555555	0.0
556	27.77777777777778	8.333333333333332	0.0
557	27.77777777777778	8.333333333333332	0.9259259259259258
558	27.77777777777778	8.333333333333332	0.9259259259259258
559	27.77777777777778	8.333333333333332	0.0
560	27.77777777777778	8.333333333333332	0.0
561	29.629629629629626	5.555555555555555	0.0
562	29.629629629629626	5.555555555555555	0.0
563	29.629629629629626	5.555555555555555	0.9259259259259258
564	31.48148148148148	2.7777777777777777	0.9259259259259258
565	31.48148148148148	2.7777777777777777	0.9259259259259258
566	29.629629629629626	2.7777777777777777	0.0
567	25.925925925925924	2.7777777777777777	0.0
568	29.629629629629626	2.7777777777777777	0.0
569	29.629629629629626	2.7777777777777777	0.0
570	29.629629629629626	2.7777777777777777	0.0
571	35.18518518518518	2.7777777777777777	0.0
572	33.33333333333333	2.7777777777777777	0.0
573	33.33333333333333	5.555555555555555	0.0
574	31.48148148148148	8.333333333333332	0.0
575	33.33333333333333	5.555555555555555	0.0
576	35.18518518518518	5.555555555555555	0.0
577	35.18518518518518	8.333333333333332	0.0
578	33.33333333333333	8.333333333333332	0.0
579	31.48148148148148	5.555555555555555	0.9259259259259258
580	29.629629629629626	2.7777777777777777	0.9259259259259258
581	31.48148148148148	2.7777777777777777	0.9259259259259258
582	33.33333333333333	2.7777777777777777	0.9259259259259258
583	33.33333333333333	8.333333333333332	0.9259259259259258
584	35.18518518518518	5.555555555555555	0.9259259259259258
585	31.48148148148148	2.7777777777777777	0.9259259259259258
586	29.629629629629626	2.7777777777777777	0.9259259259259258
587	31.48148148148148	5.555555555555555	0.9259259259259258
588	31.48148148148148	5.555555555555555	0.9259259259259258
589	29.629629629629626	5.555555555555555	0.9259259259259258
590	27.77777777777778	5.555555555555555	0.9259259259259258
591	25.925925925925924	5.555555555555555	0.9259259259259258
592	25.925925925925924	5.555555555555555	0.9259259259259258
593	29.629629629629626	5.555555555555555	0.9259259259259258
594	27.77777777777778	5.555555555555555	0.9259259259259258
595	27.77777777777778	8.333333333333332	0.9259259259259258
596	25.925925925925924	8.333333333333332	0.9259259259259258
597	27.77777777777778	8.333333333333332	0.9259259259259258
598	24.074074074074073	5.555555555555555	0.9259259259259258
599	24.074074074074073	5.555555555555555	0.9259259259259258
600	22.22222222222222	5.555555555555555	0.9259259259259258
601	25.925925925925924	5.555555555555555	0.0
602	25.925925925925924	5.555555555555555	0.0
603	24.074074074074073	5.555555555555555	0.9259259259259258
604	25.925925925925924	5.555555555555555	0.9259259259259258
605	29.629629629629626	5.555555555555555	0.0
606	29.629629629629626	5.555555555555555	0.0
607	29.629629629629626	5.555555555555555	0.9259259259259258
608	31.48148148148148	5.555555555555555	0.0
609	29.629629629629626	5.555555555555555	0.0
610	25.925925925925924	2.7777777777777777	0.0
611	25.925925925925924	2.7777777777777777	0.0
612	25.925925925925924	2.7777777777777777	0.0
613	29.629629629629626	2.7777777777777777	0.0
614	31.48148148148148	2.7777777777777777	0.9259259259259258
615	33.33333333333333	2.7777777777777777	0.9259259259259258
616	31.48148148148148	5.555555555555555	0.9259259259259258
617	31.48148148148148	5.555555555555555	0.9259259259259258
618	29.629629629629626	5.555555555555555	0.9259259259259258
619	27.77777777777778	8.333333333333332	0.9259259259259258
620	27.77777777777778	11.11111111111111	0.9259259259259258
621	27.77777777777778	11.11111111111111	0.9259259259259258
622	27.77777777777778	5.555555555555555	0.9259259259259258
623	27.77777777777778	2.7777777777777777	0.9259259259259258
624	24.074074074074073	2.7777777777777777	0.9259259259259258
625	24.074074074074073	5.555555555555555	0.9259259259259258
626	25.925925925925924	5.555555555555555	0.0
627	24.074074074074073	5.555555555555555	0.0
628	25.925925925925924	5.555555555555555	0.0
629	24.074074074074073	5.555555555555555	0.0
630	25.925925925925924	5.555555555555555	0.0
631	24.074074074074073	5.555555555555555	0.0
632	22.22222222222222	5.555555555555555	0.0
633	22.22222222222222	5.555555555555555	0.9259259259259258
634	22.22222222222222	5.555555555555555	1.8518518518518516
635	24.074074074074073	5.555555555555555	0.9259259259259258
636	24.074074074074073	5.555555555555555	0.0
637	25.925925925925924	5.555555555555555	0.0
638	29.629629629629626	5.555555555555555	0.0
639	31.48148148148148	5.555555555555555	0.9259259259259258
640	27.77777777777778	5.555555555555555	0.9259259259259258
641	25.925925925925924	2.7777777777777777	0.9259259259259258
642	27.77777777777778	2.7777777777777777	0.9259259259259258
643	27.77777777777778	2.7777777777777777	1.8518518518518516
644	31.48148148148148	2.7777777777777777	1.8518518518518516
645	31.48148148148148	2.7777777777777777	1.8518518518518516
646	25.925925925925924	2.7777777777777777	0.9259259259259258
647	27.77777777777778	2.7777777777777777	0.9259259259259258
648	25.925925925925924	5.555555555555555	0.9259259259259258
649	25.925925925925924	5.555555555555555	0.9259259259259258
650	27.77777777777778	5.555555555555555	0.9259259259259258
651	25.925925925925924	8.333333333333332	0.9259259259259258
652	29.629629629629626	2.7777777777777777	0.9259259259259258
653	29.629629629629626	2.7777777777777777	0.0
654	29.629629629629626	5.555555555555555	0.0
655	29.629629629629626	8.333333333333332	0.0
656	27.77777777777778	5.555555555555555	0.0
657	29.629629629629626	8.333333333333332	0.0
658	33.33333333333333	8.333333333333332	0.0
659	29.629629629629626	2.7777777777777777	0.0
660	31.48148148148148	5.555555555555555	0.0
661	29.629629629629626	8.333333333333332	0.0
662	29.629629629629626	8.333333333333332	0.0
663	29.629629629629626	11.11111111111111	0.0
664	27.77777777777778	8.333333333333332	0.0
665	20.37037037037037	2.7777777777777777	0.9259259259259258
666	18.51851851851852	2.7777777777777777	0.9259259259259258
667	24.074074074074073	2.7777777777777777	1.8518518518518516
668	24.074074074074073	0.0	1.8518518518518516
669	27.77777777777778	0.0	1.8518518518518516
670	31.48148148148148	0.0	0.9259259259259258
671	25.925925925925924	2.7777777777777777	0.9259259259259258
672	25.925925925925924	2.7777777777777777	0.9259259259259258
673	24.074074074074073	2.7777777777777777	0.9259259259259258
674	25.925925925925924	2.7777777777777777	1.8518518518518516
675	27.77777777777778	2.7777777777777777	0.9259259259259258
676	27.77777777777778	2.7777777777777777	0.9259259259259258
677	22.22222222222222	2.7777777777777777	0.0
678	27.77777777777778	2.7777777777777777	0.0
679	22.22222222222222	2.7777777777777777	0.0
680	24.074074074074073	2.7777777777777777	0.9259259259259258
681	29.629629629629626	2.7777777777777777	0.9259259259259258
682	31.48148148148148	5.555555555555555	0.9259259259259258
683	27.77777777777778	2.7777777777777777	0.9259259259259258
684	27.77777777777778	5.555555555555555	0.9259259259259258
685	27.77777777777778	5.555555555555555	0.9259259259259258
686	25.925925925925924	2.7777777777777777	0.0
687	25.925925925925924	2.7777777777777777	0.0
688	22.22222222222222	5.555555555555555	0.0
689	20.37037037037037	5.555555555555555	0.0
690	22.22222222222222	5.555555555555555	0.9259259259259258
691	27.77777777777778	5.555555555555555	0.9259259259259258
692	27.77777777777778	5.555555555555555	0.0
693	25.925925925925924	2.7777777777777777	0.0
694	25.925925925925924	5.555555555555555	0.0
695	27.77777777777778	5.555555555555555	0.0
696	27.77777777777778	5.555555555555555	0.0
697	25.925925925925924	5.555555555555555	0.0
698	24.074074074074073	8.333333333333332	0.0
699	27.77777777777778	11.11111111111111	0.0
700	27.77777777777778	5.555555555555555	0.0
701	27.77777777777778	5.555555555555555	0.0
702	29.629629629629626	5.555555555555555	0.0
703	25.925925925925924	5.555555555555555	0.0
704	31.48148148148148	5.555555555555555	0.0
705	35.18518518518518	5.555555555555555	0.0
706	33.33333333333333	2.7777777777777777	0.0
707	27.77777777777778	2.7777777777777777	0.0
708	27.77777777777778	5.555555555555555	0.0
709	29.629629629629626	5.555555555555555	0.0
710	31.48148148148148	5.555555555555555	0.0
711	31.48148148148148	8.333333333333332	0.0
712	33.33333333333333	8.333333333333332	0.0
713	33.33333333333333	2.7777777777777777	0.9259259259259258
714	31.48148148148148	2.7777777777777777	0.9259259259259258
715	31.48148148148148	2.7777777777777777	0.9259259259259258
716	29.629629629629626	2.7777777777777777	0.9259259259259258
717	31.48148148148148	2.7777777777777777	0.9259259259259258
718	35.18518518518518	2.7777777777777777	0.9259259259259258
719	31.48148148148148	8.333333333333332	0.9259259259259258
720	31.48148148148148	8.333333333333332	0.9259259259259258
721	33.33333333333333	5.555555555555555	1.8518518518518516
722	37.03703703703704	5.555555555555555	1.8518518518518516
723	37.03703703703704	11.11111111111111	1.8518518518518516
724	37.03703703703704	11.11111111111111	1.8518518518518516
725	37.03703703703704	8.333333333333332	1.8518518518518516
726	37.03703703703704	8.333333333333332	1.8518518518518516
727	37.03703703703704	8.333333333333332	0.9259259259259258
728	37.03703703703704	8.333333333333332	0.9259259259259258
729	38.88888888888889	5.555555555555555	0.9259259259259258
730	40.74074074074074	5.555555555555555	0.0
731	42.592592592592595	2.7777777777777777	0.0
732	40.74074074074074	5.555555555555555	0.0
733	35.18518518518518	8.333333333333332	0.0
734	33.33333333333333	11.11111111111111	0.0
735	33.33333333333333	11.11111111111111	0.0
736	31.48148148148148	11.11111111111111	0.0
737	35.18518518518518	11.11111111111111	0.0
738	37.03703703703704	8.333333333333332	0.0
739	37.03703703703704	8.333333333333332	0.9259259259259258
740	38.88888888888889	5.555555555555555	0.0
741	38.88888888888889	5.555555555555555	0.0
742	35.18518518518518	2.7777777777777777	0.0
743	35.18518518518518	2.7777777777777777	0.9259259259259258
744	35.18518518518518	0.0	0.9259259259259258
745	33.33333333333333	2.7777777777777777	0.9259259259259258
746	33.33333333333333	5.555555555555555	0.0
747	38.88888888888889	5.555555555555555	0.0
748	38.88888888888889	2.7777777777777777	0.9259259259259258
749	40.74074074074074	2.7777777777777777	0.9259259259259258
750	35.18518518518518	2.7777777777777777	0.9259259259259258
751	31.48148148148148	2.7777777777777777	0.0
752	29.629629629629626	5.555555555555555	0.0
753	31.48148148148148	5.555555555555555	0.0
754	33.33333333333333	5.555555555555555	0.0
755	33.33333333333333	5.555555555555555	0.9259259259259258
756	35.18518518518518	5.555555555555555	0.9259259259259258
757	35.18518518518518	5.555555555555555	0.9259259259259258
758	31.48148148148148	5.555555555555555	0.9259259259259258
759	29.629629629629626	5.555555555555555	1.8518518518518516
760	29.629629629629626	8.333333333333332	1.8518518518518516
761	29.629629629629626	5.555555555555555	1.8518518518518516
762	25.925925925925924	5.555555555555555	0.0
763	27.77777777777778	2.7777777777777777	0.0
764	29.629629629629626	2.7777777777777777	0.0
765	31.48148148148148	2.7777777777777777	0.0
766	35.18518518518518	2.7777777777777777	0.9259259259259258
767	37.03703703703704	5.555555555555555	0.9259259259259258
768	33.33333333333333	5.555555555555555	0.0
769	35.18518518518518	5.555555555555555	0.0
770	35.18518518518518	5.555555555555555	0.9259259259259258
771	37.03703703703704	2.7777777777777777	0.9259259259259258
772	38.88888888888889	2.7777777777777777	0.9259259259259258
773	33.33333333333333	2.7777777777777777	0.9259259259259258
774	35.18518518518518	2.7777777777777777	0.9259259259259258
775	33.33333333333333	5.555555555555555	0.9259259259259258
776	31.48148148148148	5.555555555555555	0.0
777	27.77777777777778	8.333333333333332	0.0
778	25.925925925925924	8.333333333333332	0.0
779	31.48148148148148	5.555555555555555	0.0
780	31.48148148148148	8.333333333333332	0.9259259259259258
781	29.629629629629626	8.333333333333332	0.9259259259259258
782	29.629629629629626	8.333333333333332	0.9259259259259258
783	27.77777777777778	8.333333333333332	0.9259259259259258
784	27.77777777777778	8.333333333333332	0.0
785	27.77777777777778	8.333333333333332	0.0
786	29.629629629629626	11.11111111111111	0.0
787	29.629629629629626	11.11111111111111	0.0
788	31.48148148148148	8.333333333333332	0.0
789	27.77777777777778	5.555555555555555	0.0
790	31.48148148148148	5.555555555555555	0.0
791	29.629629629629626	5.555555555555555	0.0
792	29.629629629629626	8.333333333333332	0.0
793	37.03703703703704	8.333333333333332	0.0
794	37.03703703703704	8.333333333333332	0.9259259259259258
795	35.18518518518518	5.555555555555555	0.9259259259259258
796	33.33333333333333	5.555555555555555	0.9259259259259258
797	35.18518518518518	5.555555555555555	0.9259259259259258
798	33.33333333333333	5.555555555555555	0.9259259259259258
799	33.33333333333333	5.555555555555555	0.9259259259259258
800	33.33333333333333	5.555555555555555	0.9259259259259258
801	33.33333333333333	5.555555555555555	0.9259259259259258
802	35.18518518518518	2.7777777777777777	0.9259259259259258
803	37.03703703703704	2.7777777777777777	0.9259259259259258
804	35.18518518518518	2.7777777777777777	0.0
805	35.18518518518518	2.7777777777777777	0.0
806	33.33333333333333	5.555555555555555	0.0
807	35.18518518518518	5.555555555555555	0.0
808	37.03703703703704	5.555555555555555	0.0
809	35.18518518518518	5.555555555555555	0.9259259259259258
810	35.18518518518518	5.555555555555555	0.9259259259259258
811	35.18518518518518	5.555555555555555	0.9259259259259258
812	35.18518518518518	2.7777777777777777	1.8518518518518516
813	33.33333333333333	2.7777777777777777	0.9259259259259258
814	35.18518518518518	2.7777777777777777	0.9259259259259258
815	35.18518518518518	2.7777777777777777	0.9259259259259258
816	35.18518518518518	2.7777777777777777	0.9259259259259258
817	35.18518518518518	2.7777777777777777	0.9259259259259258
818	35.18518518518518	2.7777777777777777	0.9259259259259258
819	40.74074074074074	2.7777777777777777	0.9259259259259258
820	40.74074074074074	2.7777777777777777	0.0
821	38.88888888888889	2.7777777777777777	0.0
822	42.592592592592595	2.7777777777777777	0.0
823	40.74074074074074	2.7777777777777777	0.0
824	37.03703703703704	5.555555555555555	0.0
825	37.03703703703704	5.555555555555555	0.0
826	38.88888888888889	5.555555555555555	0.0
827	37.03703703703704	8.333333333333332	0.0
828	38.88888888888889	8.333333333333332	0.0
829	38.88888888888889	11.11111111111111	0.0
830	38.88888888888889	11.11111111111111	0.0
831	37.03703703703704	11.11111111111111	0.0
832	37.03703703703704	11.11111111111111	0.0
833	37.03703703703704	13.88888888888889	0.0
834	37.03703703703704	11.11111111111111	0.0
835	40.74074074074074	13.88888888888889	0.0
836	37.03703703703704	8.333333333333332	0.0
837	33.33333333333333	8.333333333333332	0.0
838	33.33333333333333	13.88888888888889	0.0
839	33.33333333333333	16.666666666666664	0.0
840	31.48148148148148	11.11111111111111	0.0
841	31.48148148148148	11.11111111111111	0.0
842	33.33333333333333	11.11111111111111	0.0
843	37.03703703703704	11.11111111111111	0.0
844	37.03703703703704	8.333333333333332	0.0
845	37.03703703703704	8.333333333333332	0.0
846	35.18518518518518	8.333333333333332	0.0
847	37.03703703703704	8.333333333333332	0.0
848	37.03703703703704	11.11111111111111	0.0
849	35.18518518518518	11.11111111111111	0.0
850	37.03703703703704	11.11111111111111	0.0
851	37.03703703703704	11.11111111111111	0.0
852	37.03703703703704	8.333333333333332	0.0
853	35.18518518518518	8.333333333333332	0.0
854	35.18518518518518	8.333333333333332	0.0
855	37.03703703703704	8.333333333333332	0.0
856	35.18518518518518	5.555555555555555	0.0
857	33.33333333333333	5.555555555555555	0.0
858	35.18518518518518	2.7777777777777777	0.0
859	37.03703703703704	5.555555555555555	0.0
860	37.03703703703704	2.7777777777777777	0.0
861	35.18518518518518	0.0	0.0
862	35.18518518518518	0.0	0.0
863	33.33333333333333	5.555555555555555	0.0
864	29.629629629629626	5.555555555555555	0.0
865	27.77777777777778	5.555555555555555	0.0
866	29.629629629629626	5.555555555555555	0.0
867	31.48148148148148	5.555555555555555	0.0
868	33.33333333333333	5.555555555555555	0.0
869	35.18518518518518	5.555555555555555	0.0
870	35.18518518518518	2.7777777777777777	0.0
871	35.18518518518518	5.555555555555555	0.0
872	35.18518518518518	11.11111111111111	0.0
873	35.18518518518518	8.333333333333332	0.0
874	35.18518518518518	5.555555555555555	0.0
875	38.88888888888889	5.555555555555555	0.0
876	38.88888888888889	8.333333333333332	0.9259259259259258
877	40.74074074074074	5.555555555555555	0.9259259259259258
878	40.74074074074074	5.555555555555555	0.9259259259259258
879	42.592592592592595	5.555555555555555	0.9259259259259258
880	38.88888888888889	5.555555555555555	0.9259259259259258
881	40.74074074074074	2.7777777777777777	0.0
882	37.03703703703704	2.7777777777777777	0.0
883	37.03703703703704	2.7777777777777777	0.0
884	37.03703703703704	2.7777777777777777	0.0
885	37.03703703703704	2.7777777777777777	0.0
886	35.18518518518518	5.555555555555555	0.0
887	31.48148148148148	5.555555555555555	0.0
888	33.33333333333333	5.555555555555555	0.0
889	37.03703703703704	5.555555555555555	0.0
890	35.18518518518518	5.555555555555555	0.0
891	35.18518518518518	5.555555555555555	0.0
892	37.03703703703704	2.7777777777777777	0.0
893	33.33333333333333	2.7777777777777777	0.0
894	31.48148148148148	0.0	0.9259259259259258
895	29.629629629629626	0.0	0.9259259259259258
896	31.48148148148148	0.0	0.9259259259259258
897	31.48148148148148	0.0	0.0
898	37.03703703703704	0.0	0.0
899	33.33333333333333	0.0	0.0
900	35.18518518518518	0.0	0.0
901	35.18518518518518	0.0	0.0
902	37.03703703703704	0.0	0.0
903	38.88888888888889	0.0	0.9259259259259258
904	37.03703703703704	0.0	0.9259259259259258
905	37.03703703703704	0.0	0.0
906	33.33333333333333	0.0	0.0
907	31.48148148148148	2.7777777777777777	0.0
908	29.629629629629626	2.7777777777777777	0.0
909	29.629629629629626	5.555555555555555	0.0
910	29.629629629629626	5.555555555555555	0.9259259259259258
911	31.48148148148148	2.7777777777777777	0.9259259259259258
912	35.18518518518518	2.7777777777777777	0.9259259259259258
913	35.18518518518518	2.7777777777777777	0.9259259259259258
914	35.18518518518518	2.7777777777777777	0.9259259259259258
915	33.33333333333333	2.7777777777777777	0.0
916	37.03703703703704	5.555555555555555	0.9259259259259258
917	35.18518518518518	2.7777777777777777	1.8518518518518516
918	35.18518518518518	2.7777777777777777	0.9259259259259258
919	33.33333333333333	2.7777777777777777	0.9259259259259258
920	31.48148148148148	0.0	0.9259259259259258
921	35.18518518518518	0.0	0.9259259259259258
922	35.18518518518518	2.7777777777777777	0.9259259259259258
923	31.48148148148148	2.7777777777777777	0.9259259259259258
924	31.48148148148148	2.7777777777777777	0.0
925	31.48148148148148	0.0	0.9259259259259258
926	33.33333333333333	0.0	0.9259259259259258
927	31.48148148148148	0.0	0.0
928	33.33333333333333	0.0	0.0
929	29.629629629629626	0.0	0.9259259259259258
930	29.629629629629626	2.7777777777777777	0.9259259259259258
931	29.629629629629626	2.7777777777777777	0.9259259259259258
932	25.925925925925924	2.7777777777777777	0.9259259259259258
933	25.925925925925924	2.7777777777777777	0.0
934	25.925925925925924	2.7777777777777777	0.0
935	29.629629629629626	2.7777777777777777	0.0
936	29.629629629629626	2.7777777777777777	0.0
937	25.925925925925924	2.7777777777777777	0.0
938	24.074074074074073	2.7777777777777777	0.0
939	24.074074074074073	5.555555555555555	0.0
940	24.074074074074073	2.7777777777777777	0.0
941	29.629629629629626	5.555555555555555	0.0
942	27.77777777777778	5.555555555555555	0.0
943	22.22222222222222	5.555555555555555	0.0
944	18.51851851851852	5.555555555555555	0.0
945	24.074074074074073	5.555555555555555	0.0
946	27.77777777777778	5.555555555555555	0.0
947	27.77777777777778	2.7777777777777777	0.0
948	25.925925925925924	2.7777777777777777	0.0
949	29.629629629629626	2.7777777777777777	0.0
950	35.18518518518518	2.7777777777777777	0.0
951	35.18518518518518	2.7777777777777777	0.0
952	33.33333333333333	2.7777777777777777	0.0
953	29.629629629629626	5.555555555555555	0.0
954	31.48148148148148	8.333333333333332	0.0
955	31.48148148148148	8.333333333333332	0.9259259259259258
956	35.18518518518518	8.333333333333332	0.9259259259259258
957	35.18518518518518	5.555555555555555	0.9259259259259258
958	35.18518518518518	2.7777777777777777	0.9259259259259258
959	33.33333333333333	2.7777777777777777	0.9259259259259258
960	29.629629629629626	2.7777777777777777	0.9259259259259258
961	31.48148148148148	2.7777777777777777	0.9259259259259258
962	33.33333333333333	5.555555555555555	1.8518518518518516
963	33.33333333333333	5.555555555555555	0.0
964	33.33333333333333	5.555555555555555	0.0
965	33.33333333333333	5.555555555555555	0.0
966	31.48148148148148	5.555555555555555	0.0
967	25.925925925925924	5.555555555555555	0.9259259259259258
968	27.77777777777778	5.555555555555555	0.9259259259259258
969	29.629629629629626	2.7777777777777777	0.9259259259259258
970	29.629629629629626	2.7777777777777777	1.8518518518518516
971	27.77777777777778	2.7777777777777777	1.8518518518518516
972	31.48148148148148	2.7777777777777777	0.0
973	27.77777777777778	2.7777777777777777	0.0
974	22.22222222222222	2.7777777777777777	0.0
975	24.074074074074073	5.555555555555555	0.0
976	24.074074074074073	5.555555555555555	0.9259259259259258
977	25.925925925925924	5.555555555555555	0.9259259259259258
978	27.77777777777778	5.555555555555555	0.9259259259259258
979	27.77777777777778	5.555555555555555	0.9259259259259258
980	27.77777777777778	5.555555555555555	0.9259259259259258
981	25.925925925925924	5.555555555555555	0.9259259259259258
982	27.77777777777778	0.0	0.9259259259259258
983	27.77777777777778	0.0	0.9259259259259258
984	33.33333333333333	0.0	0.9259259259259258
985	33.33333333333333	0.0	0.9259259259259258
986	29.629629629629626	0.0	0.0
987	25.925925925925924	0.0	0.0
988	27.77777777777778	0.0	0.0
989	25.925925925925924	0.0	0.0
990	27.77777777777778	0.0	0.9259259259259258
991	33.33333333333333	5.555555555555555	0.9259259259259258
992	31.48148148148148	2.7777777777777777	0.0
993	27.77777777777778	2.7777777777777777	0.0
994	29.629629629629626	2.7777777777777777	0.9259259259259258
995	29.629629629629626	5.555555555555555	1.8518518518518516
996	29.629629629629626	11.11111111111111	1.8518518518518516
997	29.629629629629626	11.11111111111111	2.7777777777777777
998	31.48148148148148	8.333333333333332	0.9259259259259258
999	35.18518518518518	8.333333333333332	0.9259259259259258
1000	37.03703703703704	2.7777777777777777	0.9259259259259258
1001	35.18518518518518	2.7777777777777777	0.9259259259259258
1002	31.48148148148148	0.0	0.0
1003	31.48148148148148	0.0	0.0
1004	35.18518518518518	0.0	0.0
1005	33.33333333333333	0.0	0.0
1006	29.629629629629626	0.0	0.9259259259259258
1007	29.629629629629626	0.0	0.9259259259259258
1008	29.629629629629626	0.0	0.0
1009	29.629629629629626	0.0	0.0
1010	33.33333333333333	0.0	0.0
1011	29.629629629629626	0.0	0.0
1012	27.77777777777778	0.0	0.0
1013	31.48148148148148	0.0	0.0
1014	31.48148148148148	0.0	0.0
1015	25.925925925925924	2.7777777777777777	0.0
1016	27.77777777777778	5.555555555555555	0.9259259259259258
1017	31.48148148148148	2.7777777777777777	0.9259259259259258
1018	31.48148148148148	0.0	0.9259259259259258
1019	29.629629629629626	0.0	0.9259259259259258
1020	27.77777777777778	0.0	1.8518518518518516
1021	22.22222222222222	0.0	1.8518518518518516
1022	25.925925925925924	0.0	2.7777777777777777
1023	27.77777777777778	0.0	2.7777777777777777
1024	29.629629629629626	2.7777777777777777	2.7777777777777777
1025	33.33333333333333	2.7777777777777777	2.7777777777777777
1026	31.48148148148148	5.555555555555555	0.9259259259259258
1027	31.48148148148148	5.555555555555555	1.8518518518518516
1028	31.48148148148148	5.555555555555555	0.9259259259259258
1029	31.48148148148148	5.555555555555555	0.0
1030	29.629629629629626	8.333333333333332	0.0
1031	29.629629629629626	11.11111111111111	0.0
1032	29.629629629629626	11.11111111111111	0.0
1033	29.629629629629626	11.11111111111111	0.0
1034	31.48148148148148	5.555555555555555	0.0
1035	29.629629629629626	5.555555555555555	0.0
1036	31.48148148148148	5.555555555555555	0.0
1037	31.48148148148148	8.333333333333332	0.0
1038	31.48148148148148	2.7777777777777777	0.0
1039	31.48148148148148	2.7777777777777777	0.0
1040	31.48148148148148	2.7777777777777777	0.0
1041	29.629629629629626	2.7777777777777777	0.0
1042	33.33333333333333	2.7777777777777777	0.0
1043	35.18518518518518	2.7777777777777777	0.0
1044	37.03703703703704	0.0	0.0
1045	35.18518518518518	2.7777777777777777	1.8518518518518516
1046	37.03703703703704	2.7777777777777777	0.9259259259259258
1047	35.18518518518518	2.7777777777777777	0.9259259259259258
1048	33.33333333333333	2.7777777777777777	0.9259259259259258
1049	33.33333333333333	2.7777777777777777	0.9259259259259258
1050	31.48148148148148	8.333333333333332	0.0
1051	37.03703703703704	5.555555555555555	0.0
1052	33.33333333333333	5.555555555555555	0.0
1053	37.03703703703704	5.555555555555555	0.0
1054	33.33333333333333	5.555555555555555	0.0
1055	33.33333333333333	5.555555555555555	0.0
1056	37.03703703703704	11.11111111111111	0.0
1057	38.88888888888889	11.11111111111111	0.0
1058	38.88888888888889	11.11111111111111	0.0
1059	38.88888888888889	11.11111111111111	0.9259259259259258
1060	31.48148148148148	8.333333333333332	0.9259259259259258
1061	31.48148148148148	5.555555555555555	0.9259259259259258
1062	31.48148148148148	5.555555555555555	0.9259259259259258
1063	33.33333333333333	0.0	0.0
1064	33.33333333333333	0.0	0.0
1065	29.629629629629626	0.0	0.0
1066	29.629629629629626	0.0	0.0
1067	29.629629629629626	2.7777777777777777	0.0
1068	29.629629629629626	2.7777777777777777	0.0
1069	29.629629629629626	2.7777777777777777	0.0
1070	29.629629629629626	2.7777777777777777	0.0
1071	29.629629629629626	2.7777777777777777	0.0
1072	27.77777777777778	0.0	0.0
1073	27.77777777777778	0.0	0.0
1074	29.629629629629626	0.0	0.0
1075	31.48148148148148	0.0	0.0
1076	29.629629629629626	2.7777777777777777	0.9259259259259258
1077	27.77777777777778	2.7777777777777777	0.9259259259259258
1078	31.48148148148148	2.7777777777777777	0.0
1079	31.48148148148148	2.7777777777777777	0.0
1080	33.33333333333333	2.7777777777777777	0.0
1081	35.18518518518518	2.7777777777777777	0.0
1082	35.18518518518518	2.7777777777777777	0.0
1083	35.18518518518518	0.0	0.0
1084	35.18518518518518	0.0	0.0
1085	35.18518518518518	0.0	0.0
1086	35.18518518518518	0.0	0.0
1087	33.33333333333333	0.0	0.0
1088	33.33333333333333	0.0	0.0
1089	33.33333333333333	0.0	0.9259259259259258
1090	29.629629629629626	0.0	1.8518518518518516
1091	31.48148148148148	0.0	1.8518518518518516
1092	29.629629629629626	0.0	0.9259259259259258
1093	31.48148148148148	0.0	0.0
1094	33.33333333333333	0.0	0.0
1095	31.48148148148148	0.0	0.9259259259259258
1096	33.33333333333333	2.7777777777777777	0.9259259259259258
1097	33.33333333333333	2.7777777777777777	0.9259259259259258
1098	29.629629629629626	2.7777777777777777	0.9259259259259258
1099	31.48148148148148	2.7777777777777777	0.0
1100	33.33333333333333	2.7777777777777777	0.0
1101	33.33333333333333	5.555555555555555	0.9259259259259258
1102	37.03703703703704	5.555555555555555	0.9259259259259258
1103	40.74074074074074	5.555555555555555	0.0
1104	35.18518518518518	5.555555555555555	0.0
1105	37.03703703703704	5.555555555555555	0.0
1106	31.48148148148148	5.555555555555555	0.0
1107	31.48148148148148	0.0	0.9259259259259258
1108	33.33333333333333	0.0	0.0
1109	33.33333333333333	0.0	0.0
1110	33.33333333333333	0.0	0.0
1111	37.03703703703704	0.0	0.0
1112	37.03703703703704	2.7777777777777777	0.9259259259259258
1113	35.18518518518518	2.7777777777777777	0.0
1114	33.33333333333333	2.7777777777777777	0.0
1115	31.48148148148148	5.555555555555555	0.0
1116	37.03703703703704	5.555555555555555	0.0
1117	40.74074074074074	5.555555555555555	1.8518518518518516
1118	46.2962962962963	2.7777777777777777	0.9259259259259258
1119	42.592592592592595	5.555555555555555	0.9259259259259258
1120	42.592592592592595	2.7777777777777777	0.0
1121	42.592592592592595	0.0	0.0
1122	38.88888888888889	0.0	0.0
1123	37.03703703703704	0.0	0.0
1124	37.03703703703704	2.7777777777777777	0.0
1125	35.18518518518518	2.7777777777777777	0.0
1126	37.03703703703704	5.555555555555555	0.0
1127	37.03703703703704	8.333333333333332	0.0
1128	37.03703703703704	5.555555555555555	0.9259259259259258
1129	37.03703703703704	5.555555555555555	0.0
1130	37.03703703703704	5.555555555555555	0.0
1131	37.03703703703704	5.555555555555555	0.0
1132	37.03703703703704	5.555555555555555	0.0
1133	37.03703703703704	5.555555555555555	0.0
1134	38.88888888888889	5.555555555555555	0.0
1135	33.33333333333333	2.7777777777777777	0.9259259259259258
1136	33.33333333333333	0.0	0.9259259259259258
1137	33.33333333333333	0.0	0.9259259259259258
1138	35.18518518518518	0.0	0.0
1139	35.18518518518518	0.0	0.0
1140	33.33333333333333	2.7777777777777777	0.0
1141	33.33333333333333	2.7777777777777777	0.0
1142	33.33333333333333	2.7777777777777777	0.9259259259259258
1143	35.18518518518518	0.0	0.9259259259259258
1144	37.03703703703704	2.7777777777777777	0.9259259259259258
1145	38.88888888888889	2.7777777777777777	0.9259259259259258
1146	38.88888888888889	2.7777777777777777	0.0
1147	38.88888888888889	2.7777777777777777	0.0
1148	40.74074074074074	0.0	0.0
1149	38.88888888888889	0.0	0.0
1150	35.18518518518518	0.0	0.0
1151	33.33333333333333	0.0	0.0
1152	31.48148148148148	2.7777777777777777	0.0
1153	31.48148148148148	0.0	0.0
1154	31.48148148148148	0.0	0.0
1155	31.48148148148148	0.0	0.0
1156	35.18518518518518	2.7777777777777777	0.0
1157	31.48148148148148	2.7777777777777777	0.0
1158	33.33333333333333	2.7777777777777777	0.0
1159	35.18518518518518	2.7777777777777777	0.0
1160	35.18518518518518	2.7777777777777777	0.0
1161	31.48148148148148	2.7777777777777777	0.0
1162	33.33333333333333	2.7777777777777777	0.0
1163	29.629629629629626	2.7777777777777777	0.0
1164	29.629629629629626	2.7777777777777777	0.0
1165	29.629629629629626	2.7777777777777777	0.0
1166	31.48148148148148	2.7777777777777777	0.0
1167	29.629629629629626	5.555555555555555	0.0
1168	27.77777777777778	5.555555555555555	0.0
1169	27.77777777777778	2.7777777777777777	0.0
1170	27.77777777777778	2.7777777777777777	0.0
1171	29.629629629629626	2.7777777777777777	0.0
1172	29.629629629629626	2.7777777777777777	0.0
1173	33.33333333333333	8.333333333333332	0.0
1174	35.18518518518518	8.333333333333332	0.0
1175	33.33333333333333	5.555555555555555	0.0
1176	29.629629629629626	2.7777777777777777	0.0
1177	29.629629629629626	8.333333333333332	0.0
1178	29.629629629629626	8.333333333333332	0.0
1179	33.33333333333333	8.333333333333332	0.0
1180	37.03703703703704	8.333333333333332	0.0
1181	37.03703703703704	11.11111111111111	0.0
1182	37.03703703703704	11.11111111111111	0.0
1183	35.18518518518518	8.333333333333332	0.0
1184	33.33333333333333	8.333333333333332	0.0
1185	33.33333333333333	8.333333333333332	0.0
1186	35.18518518518518	5.555555555555555	0.0
1187	38.88888888888889	5.555555555555555	0.0
1188	35.18518518518518	5.555555555555555	0.0
1189	33.33333333333333	5.555555555555555	0.0
1190	35.18518518518518	8.333333333333332	0.0
1191	35.18518518518518	11.11111111111111	0.0
1192	35.18518518518518	8.333333333333332	0.0
1193	31.48148148148148	8.333333333333332	0.0
1194	27.77777777777778	2.7777777777777777	0.0
1195	27.77777777777778	2.7777777777777777	0.0
1196	29.629629629629626	5.555555555555555	0.0
1197	29.629629629629626	2.7777777777777777	0.0
1198	25.925925925925924	2.7777777777777777	0.0
1199	27.77777777777778	2.7777777777777777	0.0
1200	29.629629629629626	2.7777777777777777	0.0
1201	31.48148148148148	2.7777777777777777	0.0
1202	31.48148148148148	5.555555555555555	0.0
1203	31.48148148148148	5.555555555555555	0.0
1204	31.48148148148148	5.555555555555555	0.0
1205	31.48148148148148	8.333333333333332	0.0
1206	31.48148148148148	8.333333333333332	0.0
1207	29.629629629629626	5.555555555555555	0.0
1208	31.48148148148148	2.7777777777777777	0.9259259259259258
1209	27.77777777777778	2.7777777777777777	0.9259259259259258
1210	25.925925925925924	2.7777777777777777	0.9259259259259258
1211	24.074074074074073	5.555555555555555	0.9259259259259258
1212	22.22222222222222	2.7777777777777777	0.0
1213	24.074074074074073	2.7777777777777777	0.0
1214	25.925925925925924	0.0	0.0
1215	27.77777777777778	2.7777777777777777	0.0
1216	27.77777777777778	2.7777777777777777	0.0
1217	27.77777777777778	2.7777777777777777	0.0
1218	27.77777777777778	2.7777777777777777	0.0
1219	27.77777777777778	2.7777777777777777	0.0
1220	33.33333333333333	2.7777777777777777	0.0
1221	33.33333333333333	2.7777777777777777	0.0
1222	35.18518518518518	2.7777777777777777	0.0
1223	33.33333333333333	2.7777777777777777	0.0
1224	37.03703703703704	2.7777777777777777	0.0
1225	38.88888888888889	2.7777777777777777	0.0
1226	38.88888888888889	2.7777777777777777	0.0
1227	33.33333333333333	2.7777777777777777	0.0
1228	27.77777777777778	8.333333333333332	0.0
1229	24.074074074074073	8.333333333333332	0.0
1230	29.629629629629626	5.555555555555555	0.0
1231	31.48148148148148	8.333333333333332	0.0
1232	25.925925925925924	5.555555555555555	0.0
1233	24.074074074074073	5.555555555555555	0.0
1234	24.074074074074073	8.333333333333332	0.0
1235	27.77777777777778	8.333333333333332	0.0
1236	29.629629629629626	5.555555555555555	0.0
1237	31.48148148148148	2.7777777777777777	0.0
1238	27.77777777777778	2.7777777777777777	0.0
1239	29.629629629629626	2.7777777777777777	0.0
1240	29.629629629629626	0.0	0.0
1241	29.629629629629626	2.7777777777777777	0.0
1242	31.48148148148148	2.7777777777777777	0.0
1243	27.77777777777778	2.7777777777777777	0.0
1244	29.629629629629626	0.0	0.0
1245	24.074074074074073	0.0	0.0
1246	25.925925925925924	0.0	0.0
1247	25.925925925925924	0.0	0.0
1248	25.925925925925924	2.7777777777777777	0.0
1249	25.925925925925924	2.7777777777777777	0.0
1250	24.074074074074073	5.555555555555555	0.0
1251	25.925925925925924	8.333333333333332	0.0
1252	27.77777777777778	8.333333333333332	0.0
1253	29.629629629629626	5.555555555555555	0.0
1254	25.925925925925924	5.555555555555555	0.0
1255	27.77777777777778	5.555555555555555	0.0
1256	33.33333333333333	5.555555555555555	0.0
1257	35.18518518518518	8.333333333333332	0.0
1258	35.18518518518518	8.333333333333332	0.0
1259	35.18518518518518	5.555555555555555	0.0
1260	31.48148148148148	8.333333333333332	0.0
1261	31.48148148148148	5.555555555555555	0.0
1262	31.48148148148148	8.333333333333332	0.0
1263	31.48148148148148	8.333333333333332	0.0
1264	33.33333333333333	5.555555555555555	0.0
1265	27.77777777777778	5.555555555555555	0.0
1266	29.629629629629626	5.555555555555555	0.0
1267	33.33333333333333	5.555555555555555	0.0
1268	33.33333333333333	5.555555555555555	0.0
1269	33.33333333333333	2.7777777777777777	0.0
1270	29.629629629629626	2.7777777777777777	0.0
1271	29.629629629629626	2.7777777777777777	0.0
1272	31.48148148148148	2.7777777777777777	0.0
1273	29.629629629629626	5.555555555555555	0.0
1274	25.925925925925924	5.555555555555555	0.0
1275	29.629629629629626	5.555555555555555	0.0
1276	27.77777777777778	5.555555555555555	0.0
1277	25.925925925925924	5.555555555555555	0.0
1278	27.77777777777778	2.7777777777777777	0.0
1279	27.77777777777778	2.7777777777777777	0.0
1280	25.925925925925924	2.7777777777777777	0.0
1281	25.925925925925924	8.333333333333332	0.0
1282	27.77777777777778	8.333333333333332	0.0
1283	29.629629629629626	11.11111111111111	0.0
1284	29.629629629629626	8.333333333333332	0.0
1285	25.925925925925924	8.333333333333332	0.0
1286	27.77777777777778	8.333333333333332	0.0
1287	29.629629629629626	5.555555555555555	0.0
1288	27.77777777777778	2.7777777777777777	0.0
1289	29.629629629629626	2.7777777777777777	0.0
1290	31.48148148148148	2.7777777777777777	0.0
1291	29.629629629629626	2.7777777777777777	0.0
1292	27.77777777777778	2.7777777777777777	0.0
1293	25.925925925925924	2.7777777777777777	0.0
1294	25.925925925925924	2.7777777777777777	0.0
1295	25.925925925925924	5.555555555555555	0.0
1296	25.925925925925924	8.333333333333332	0.0
1297	29.629629629629626	8.333333333333332	0.0
1298	25.925925925925924	8.333333333333332	0.0
1299	27.77777777777778	8.333333333333332	0.0
1300	27.77777777777778	8.333333333333332	0.0
1301	29.629629629629626	11.11111111111111	0.0
1302	31.48148148148148	5.555555555555555	0.0
1303	27.77777777777778	5.555555555555555	0.0
1304	24.074074074074073	2.7777777777777777	0.0
1305	25.925925925925924	5.555555555555555	0.0
1306	27.77777777777778	2.7777777777777777	0.0
1307	22.22222222222222	2.7777777777777777	0.0
1308	22.22222222222222	2.7777777777777777	0.0
1309	22.22222222222222	2.7777777777777777	0.0
1310	25.925925925925924	0.0	0.0
1311	31.48148148148148	5.555555555555555	0.0
1312	31.48148148148148	5.555555555555555	0.0
1313	33.33333333333333	5.555555555555555	0.0
1314	31.48148148148148	5.555555555555555	0.0
1315	33.33333333333333	8.333333333333332	0.0
1316	37.03703703703704	8.333333333333332	0.9259259259259258
1317	35.18518518518518	5.555555555555555	0.9259259259259258
1318	33.33333333333333	8.333333333333332	0.9259259259259258
1319	33.33333333333333	2.7777777777777777	0.0
1320	31.48148148148148	0.0	0.0
1321	29.629629629629626	0.0	0.0
1322	29.629629629629626	2.7777777777777777	0.0
1323	31.48148148148148	2.7777777777777777	0.9259259259259258
1324	35.18518518518518	2.7777777777777777	0.9259259259259258
1325	33.33333333333333	5.555555555555555	0.9259259259259258
1326	35.18518518518518	5.555555555555555	0.9259259259259258
1327	31.48148148148148	5.555555555555555	1.8518518518518516
1328	31.48148148148148	5.555555555555555	0.9259259259259258
1329	29.629629629629626	2.7777777777777777	0.0
1330	25.925925925925924	2.7777777777777777	0.0
1331	29.629629629629626	2.7777777777777777	0.0
1332	29.629629629629626	2.7777777777777777	0.0
1333	24.074074074074073	2.7777777777777777	0.0
1334	25.925925925925924	5.555555555555555	0.0
1335	25.925925925925924	2.7777777777777777	0.0
1336	25.925925925925924	5.555555555555555	0.0
1337	25.925925925925924	8.333333333333332	0.0
1338	25.925925925925924	8.333333333333332	0.0
1339	31.48148148148148	8.333333333333332	0.0
1340	29.629629629629626	8.333333333333332	0.0
1341	29.629629629629626	5.555555555555555	0.0
1342	27.77777777777778	8.333333333333332	0.0
1343	27.77777777777778	5.555555555555555	0.0
1344	25.925925925925924	5.555555555555555	0.0
1345	29.629629629629626	2.7777777777777777	0.0
1346	29.629629629629626	5.555555555555555	0.0
1347	27.77777777777778	8.333333333333332	0.0
1348	27.77777777777778	8.333333333333332	0.0
1349	27.77777777777778	8.333333333333332	0.0
1350	29.629629629629626	8.333333333333332	0.0
1351	27.77777777777778	5.555555555555555	0.0
1352	27.77777777777778	5.555555555555555	0.0
1353	25.925925925925924	5.555555555555555	0.0
1354	24.074074074074073	11.11111111111111	0.0
1355	24.074074074074073	13.88888888888889	0.0
1356	25.925925925925924	13.88888888888889	0.0
1357	25.925925925925924	11.11111111111111	0.0
1358	25.925925925925924	8.333333333333332	0.0
1359	29.629629629629626	5.555555555555555	0.0
1360	33.33333333333333	2.7777777777777777	0.0
1361	29.629629629629626	5.555555555555555	0.0
1362	31.48148148148148	5.555555555555555	0.0
1363	31.48148148148148	2.7777777777777777	0.0
1364	33.33333333333333	0.0	0.0
1365	33.33333333333333	0.0	0.0
1366	33.33333333333333	0.0	0.0
1367	33.33333333333333	2.7777777777777777	0.0
1368	35.18518518518518	5.555555555555555	0.0
1369	33.33333333333333	2.7777777777777777	0.0
1370	37.03703703703704	2.7777777777777777	0.0
1371	37.03703703703704	5.555555555555555	0.0
1372	31.48148148148148	5.555555555555555	0.0
1373	33.33333333333333	5.555555555555555	0.0
1374	31.48148148148148	8.333333333333332	0.0
1375	33.33333333333333	11.11111111111111	0.0
1376	37.03703703703704	5.555555555555555	0.0
1377	37.03703703703704	5.555555555555555	0.0
1378	31.48148148148148	2.7777777777777777	0.0
1379	31.48148148148148	2.7777777777777777	0.0
1380	25.925925925925924	2.7777777777777777	0.0
1381	24.074074074074073	2.7777777777777777	0.0
1382	20.37037037037037	2.7777777777777777	0.0
1383	27.77777777777778	0.0	0.0
1384	29.629629629629626	0.0	0.0
1385	31.48148148148148	0.0	0.0
1386	27.77777777777778	0.0	0.0
1387	31.48148148148148	0.0	0.0
1388	31.48148148148148	0.0	0.0
1389	33.33333333333333	0.0	0.0
1390	37.03703703703704	0.0	0.0
1391	37.03703703703704	0.0	0.9259259259259258
1392	37.03703703703704	2.7777777777777777	1.8518518518518516
1393	35.18518518518518	2.7777777777777777	1.8518518518518516
1394	35.18518518518518	0.0	0.9259259259259258
1395	33.33333333333333	0.0	0.9259259259259258
1396	35.18518518518518	0.0	0.9259259259259258
1397	35.18518518518518	0.0	0.9259259259259258
1398	29.629629629629626	0.0	0.9259259259259258
1399	27.77777777777778	0.0	0.9259259259259258
1400	29.629629629629626	0.0	0.9259259259259258
1401	33.33333333333333	0.0	1.8518518518518516
1402	31.48148148148148	8.333333333333332	0.9259259259259258
1403	29.629629629629626	5.555555555555555	1.8518518518518516
1404	27.77777777777778	5.555555555555555	0.9259259259259258
1405	29.629629629629626	11.11111111111111	0.9259259259259258
1406	29.629629629629626	8.333333333333332	0.9259259259259258
1407	27.77777777777778	2.7777777777777777	0.9259259259259258
1408	27.77777777777778	2.7777777777777777	0.9259259259259258
1409	27.77777777777778	2.7777777777777777	0.9259259259259258
1410	27.77777777777778	0.0	1.8518518518518516
1411	31.48148148148148	2.7777777777777777	1.8518518518518516
1412	29.629629629629626	5.555555555555555	2.7777777777777777
1413	31.48148148148148	2.7777777777777777	3.7037037037037033
1414	31.48148148148148	2.7777777777777777	1.8518518518518516
1415	33.33333333333333	0.0	0.9259259259259258
1416	33.33333333333333	0.0	0.9259259259259258
1417	29.629629629629626	0.0	0.9259259259259258
1418	31.48148148148148	2.7777777777777777	0.9259259259259258
1419	29.629629629629626	0.0	0.9259259259259258
1420	29.629629629629626	0.0	0.9259259259259258
1421	33.33333333333333	0.0	0.9259259259259258
1422	31.48148148148148	2.7777777777777777	0.0
1423	31.48148148148148	2.7777777777777777	0.0
1424	27.77777777777778	2.7777777777777777	0.0
1425	25.925925925925924	2.7777777777777777	0.0
1426	25.925925925925924	2.7777777777777777	0.0
1427	27.77777777777778	2.7777777777777777	0.0
1428	29.629629629629626	2.7777777777777777	0.9259259259259258
1429	33.33333333333333	0.0	0.0
1430	31.48148148148148	0.0	0.0
1431	33.33333333333333	2.7777777777777777	0.0
1432	29.629629629629626	2.7777777777777777	0.0
1433	33.33333333333333	0.0	0.0
1434	33.33333333333333	0.0	0.0
1435	33.33333333333333	0.0	0.0
1436	33.33333333333333	0.0	0.0
1437	31.48148148148148	0.0	0.0
1438	33.33333333333333	2.7777777777777777	0.0
1439	33.33333333333333	2.7777777777777777	0.0
1440	33.33333333333333	2.7777777777777777	0.0
1441	33.33333333333333	2.7777777777777777	0.0
1442	29.629629629629626	2.7777777777777777	0.0
1443	37.03703703703704	2.7777777777777777	0.0
1444	35.18518518518518	0.0	0.9259259259259258
1445	40.74074074074074	2.7777777777777777	0.9259259259259258
1446	35.18518518518518	0.0	0.0
1447	35.18518518518518	2.7777777777777777	0.0
1448	37.03703703703704	2.7777777777777777	0.0
1449	37.03703703703704	2.7777777777777777	0.0
1450	35.18518518518518	2.7777777777777777	0.0
1451	35.18518518518518	2.7777777777777777	0.0
1452	35.18518518518518	5.555555555555555	0.0
1453	37.03703703703704	2.7777777777777777	0.0
1454	37.03703703703704	0.0	0.0
1455	37.03703703703704	2.7777777777777777	0.0
1456	35.18518518518518	2.7777777777777777	0.0
1457	37.03703703703704	2.7777777777777777	0.0
1458	37.03703703703704	0.0	0.0
1459	33.33333333333333	0.0	0.0
1460	29.629629629629626	0.0	0.0
1461	29.629629629629626	0.0	0.0
1462	33.33333333333333	0.0	0.0
1463	37.03703703703704	0.0	0.0
1464	38.88888888888889	0.0	0.0
1465	35.18518518518518	2.7777777777777777	0.0
1466	38.88888888888889	2.7777777777777777	0.0
1467	38.88888888888889	2.7777777777777777	0.0
1468	37.03703703703704	2.7777777777777777	0.0
1469	33.33333333333333	5.555555555555555	0.0
1470	33.33333333333333	5.555555555555555	0.0
1471	29.629629629629626	2.7777777777777777	0.9259259259259258
1472	35.18518518518518	2.7777777777777777	0.9259259259259258
1473	35.18518518518518	2.7777777777777777	1.8518518518518516
1474	35.18518518518518	2.7777777777777777	2.7777777777777777
1475	38.88888888888889	2.7777777777777777	2.7777777777777777
1476	37.03703703703704	2.7777777777777777	2.7777777777777777
1477	37.03703703703704	5.555555555555555	2.7777777777777777
1478	35.18518518518518	2.7777777777777777	1.8518518518518516
1479	35.18518518518518	2.7777777777777777	1.8518518518518516
1480	38.88888888888889	2.7777777777777777	1.8518518518518516
1481	42.592592592592595	2.7777777777777777	1.8518518518518516
1482	44.44444444444444	5.555555555555555	1.8518518518518516
1483	40.74074074074074	2.7777777777777777	1.8518518518518516
1484	38.88888888888889	2.7777777777777777	0.0
1485	40.74074074074074	2.7777777777777777	0.0
1486	37.03703703703704	2.7777777777777777	0.0
1487	35.18518518518518	2.7777777777777777	0.0
1488	38.88888888888889	5.555555555555555	0.0
1489	35.18518518518518	5.555555555555555	0.0
1490	35.18518518518518	8.333333333333332	0.0
1491	33.33333333333333	8.333333333333332	0.0
1492	31.48148148148148	5.555555555555555	0.0
1493	29.629629629629626	5.555555555555555	0.9259259259259258
1494	29.629629629629626	5.555555555555555	0.9259259259259258
1495	31.48148148148148	8.333333333333332	1.8518518518518516
1496	31.48148148148148	8.333333333333332	0.9259259259259258
1497	31.48148148148148	8.333333333333332	0.9259259259259258
1498	35.18518518518518	5.555555555555555	0.9259259259259258
1499	27.77777777777778	2.7777777777777777	0.9259259259259258
1500	29.629629629629626	2.7777777777777777	0.0
1501	27.77777777777778	5.555555555555555	0.0
1502	27.77777777777778	5.555555555555555	0.0
1503	27.77777777777778	5.555555555555555	0.0
1504	25.925925925925924	5.555555555555555	0.0
1505	22.22222222222222	5.555555555555555	0.9259259259259258
1506	25.925925925925924	5.555555555555555	0.9259259259259258
1507	29.629629629629626	2.7777777777777777	0.9259259259259258
1508	31.48148148148148	5.555555555555555	0.9259259259259258
1509	35.18518518518518	5.555555555555555	0.9259259259259258
1510	35.18518518518518	5.555555555555555	0.0
1511	37.03703703703704	5.555555555555555	0.0
1512	35.18518518518518	5.555555555555555	0.0
1513	33.33333333333333	5.555555555555555	0.0
1514	33.33333333333333	8.333333333333332	0.9259259259259258
1515	33.33333333333333	11.11111111111111	0.0
1516	33.33333333333333	8.333333333333332	0.0
1517	31.48148148148148	5.555555555555555	0.0
1518	29.629629629629626	2.7777777777777777	0.0
1519	29.629629629629626	0.0	0.9259259259259258
1520	29.629629629629626	2.7777777777777777	0.9259259259259258
1521	29.629629629629626	5.555555555555555	0.0
1522	31.48148148148148	8.333333333333332	0.0
1523	29.629629629629626	8.333333333333332	0.0
1524	31.48148148148148	8.333333333333332	0.0
1525	37.03703703703704	5.555555555555555	0.0
1526	38.88888888888889	5.555555555555555	0.0
1527	37.03703703703704	5.555555555555555	0.0
1528	35.18518518518518	8.333333333333332	0.0
1529	35.18518518518518	2.7777777777777777	0.0
1530	35.18518518518518	2.7777777777777777	0.0
1531	35.18518518518518	5.555555555555555	0.0
1532	33.33333333333333	5.555555555555555	0.9259259259259258
1533	35.18518518518518	2.7777777777777777	0.0
1534	37.03703703703704	2.7777777777777777	0.0
1535	33.33333333333333	0.0	0.0
1536	31.48148148148148	0.0	0.0
1537	31.48148148148148	0.0	0.0
1538	31.48148148148148	5.555555555555555	0.0
1539	35.18518518518518	2.7777777777777777	0.0
1540	35.18518518518518	2.7777777777777777	0.9259259259259258
1541	37.03703703703704	5.555555555555555	0.9259259259259258
1542	35.18518518518518	2.7777777777777777	0.9259259259259258
1543	29.629629629629626	2.7777777777777777	0.9259259259259258
1544	31.48148148148148	2.7777777777777777	1.8518518518518516
1545	29.629629629629626	2.7777777777777777	1.8518518518518516
1546	31.48148148148148	2.7777777777777777	0.9259259259259258
1547	29.629629629629626	2.7777777777777777	0.9259259259259258
1548	25.925925925925924	2.7777777777777777	1.8518518518518516
1549	27.77777777777778	2.7777777777777777	1.8518518518518516
1550	31.48148148148148	2.7777777777777777	1.8518518518518516
1551	35.18518518518518	2.7777777777777777	1.8518518518518516
1552	37.03703703703704	2.7777777777777777	1.8518518518518516
1553	35.18518518518518	2.7777777777777777	0.9259259259259258
1554	33.33333333333333	2.7777777777777777	0.9259259259259258
1555	35.18518518518518	2.7777777777777777	0.9259259259259258
1556	37.03703703703704	2.7777777777777777	1.8518518518518516
1557	33.33333333333333	2.7777777777777777	0.9259259259259258
1558	33.33333333333333	2.7777777777777777	0.9259259259259258
1559	31.48148148148148	5.555555555555555	0.9259259259259258
1560	37.03703703703704	5.555555555555555	0.9259259259259258
1561	29.629629629629626	5.555555555555555	0.9259259259259258
1562	29.629629629629626	5.555555555555555	0.9259259259259258
1563	29.629629629629626	2.7777777777777777	0.9259259259259258
1564	29.629629629629626	5.555555555555555	0.9259259259259258
1565	31.48148148148148	8.333333333333332	0.9259259259259258
1566	29.629629629629626	5.555555555555555	1.8518518518518516
1567	29.629629629629626	5.555555555555555	1.8518518518518516
1568	31.48148148148148	5.555555555555555	1.8518518518518516
1569	27.77777777777778	5.555555555555555	1.8518518518518516
1570	27.77777777777778	2.7777777777777777	0.0
1571	27.77777777777778	5.555555555555555	0.0
1572	25.925925925925924	5.555555555555555	0.9259259259259258
1573	25.925925925925924	5.555555555555555	0.9259259259259258
1574	27.77777777777778	2.7777777777777777	1.8518518518518516
1575	25.925925925925924	2.7777777777777777	0.9259259259259258
1576	25.925925925925924	2.7777777777777777	0.9259259259259258
1577	27.77777777777778	5.555555555555555	0.9259259259259258
1578	25.925925925925924	5.555555555555555	0.9259259259259258
1579	29.629629629629626	5.555555555555555	0.0
1580	27.77777777777778	2.7777777777777777	0.0
1581	29.629629629629626	2.7777777777777777	0.0
1582	27.77777777777778	2.7777777777777777	0.9259259259259258
1583	27.77777777777778	2.7777777777777777	0.9259259259259258
1584	27.77777777777778	2.7777777777777777	0.9259259259259258
1585	25.925925925925924	5.555555555555555	0.0
1586	25.925925925925924	5.555555555555555	0.0
1587	31.48148148148148	2.7777777777777777	0.0
1588	24.074074074074073	2.7777777777777777	0.0
1589	27.77777777777778	2.7777777777777777	0.0
1590	31.48148148148148	2.7777777777777777	0.0
1591	31.48148148148148	2.7777777777777777	0.9259259259259258
1592	31.48148148148148	2.7777777777777777	0.9259259259259258
1593	31.48148148148148	2.7777777777777777	0.9259259259259258
1594	27.77777777777778	2.7777777777777777	0.9259259259259258
1595	33.33333333333333	5.555555555555555	1.8518518518518516
1596	31.48148148148148	5.555555555555555	0.9259259259259258
1597	29.629629629629626	5.555555555555555	0.9259259259259258
1598	31.48148148148148	8.333333333333332	0.9259259259259258
1599	35.18518518518518	8.333333333333332	0.9259259259259258
1600	35.18518518518518	8.333333333333332	0.9259259259259258
1601	33.33333333333333	8.333333333333332	0.9259259259259258
1602	33.33333333333333	8.333333333333332	0.9259259259259258
1603	35.18518518518518	8.333333333333332	0.9259259259259258
1604	35.18518518518518	5.555555555555555	1.8518518518518516
1605	37.03703703703704	2.7777777777777777	1.8518518518518516
1606	35.18518518518518	2.7777777777777777	1.8518518518518516
1607	35.18518518518518	2.7777777777777777	1.8518518518518516
1608	33.33333333333333	2.7777777777777777	1.8518518518518516
1609	33.33333333333333	2.7777777777777777	1.8518518518518516
1610	38.88888888888889	2.7777777777777777	1.8518518518518516
1611	38.88888888888889	5.555555555555555	1.8518518518518516
1612	37.03703703703704	5.555555555555555	1.8518518518518516
1613	33.33333333333333	2.7777777777777777	0.9259259259259258
1614	31.48148148148148	2.7777777777777777	0.9259259259259258
1615	31.48148148148148	5.555555555555555	0.9259259259259258
1616	31.48148148148148	5.555555555555555	0.9259259259259258
1617	31.48148148148148	5.555555555555555	0.9259259259259258
1618	29.629629629629626	5.555555555555555	0.9259259259259258
1619	29.629629629629626	5.555555555555555	0.9259259259259258
1620	33.33333333333333	8.333333333333332	0.9259259259259258
1621	33.33333333333333	8.333333333333332	0.9259259259259258
1622	35.18518518518518	5.555555555555555	0.9259259259259258
1623	35.18518518518518	5.555555555555555	0.9259259259259258
1624	31.48148148148148	5.555555555555555	0.9259259259259258
1625	33.33333333333333	5.555555555555555	0.0
1626	33.33333333333333	5.555555555555555	0.0
1627	35.18518518518518	2.7777777777777777	0.9259259259259258
1628	33.33333333333333	2.7777777777777777	0.9259259259259258
1629	33.33333333333333	2.7777777777777777	0.9259259259259258
1630	33.33333333333333	2.7777777777777777	1.8518518518518516
1631	29.629629629629626	2.7777777777777777	1.8518518518518516
1632	31.48148148148148	5.555555555555555	1.8518518518518516
1633	33.33333333333333	5.555555555555555	1.8518518518518516
1634	35.18518518518518	5.555555555555555	1.8518518518518516
1635	37.03703703703704	5.555555555555555	0.9259259259259258
1636	38.88888888888889	5.555555555555555	0.9259259259259258
1637	35.18518518518518	5.555555555555555	0.9259259259259258
1638	35.18518518518518	5.555555555555555	0.9259259259259258
1639	31.48148148148148	2.7777777777777777	0.9259259259259258
1640	31.48148148148148	2.7777777777777777	1.8518518518518516
1641	33.33333333333333	2.7777777777777777	0.9259259259259258
1642	31.48148148148148	2.7777777777777777	0.9259259259259258
1643	33.33333333333333	2.7777777777777777	0.9259259259259258
1644	33.33333333333333	2.7777777777777777	0.9259259259259258
1645	33.33333333333333	2.7777777777777777	0.9259259259259258
1646	33.33333333333333	2.7777777777777777	0.9259259259259258
1647	35.18518518518518	2.7777777777777777	1.8518518518518516
1648	35.18518518518518	5.555555555555555	1.8518518518518516
1649	33.33333333333333	5.555555555555555	1.8518518518518516
1650	33.33333333333333	5.555555555555555	1.8518518518518516
1651	29.629629629629626	5.555555555555555	0.9259259259259258
1652	29.629629629629626	2.7777777777777777	0.9259259259259258
1653	29.629629629629626	2.7777777777777777	0.9259259259259258
1654	29.629629629629626	2.7777777777777777	0.9259259259259258
1655	31.48148148148148	2.7777777777777777	0.9259259259259258
1656	31.48148148148148	2.7777777777777777	0.0
1657	29.629629629629626	2.7777777777777777	0.0
1658	31.48148148148148	2.7777777777777777	0.0
1659	31.48148148148148	2.7777777777777777	0.0
1660	31.48148148148148	2.7777777777777777	0.0
1661	31.48148148148148	2.7777777777777777	0.9259259259259258
1662	33.33333333333333	2.7777777777777777	0.9259259259259258
1663	29.629629629629626	2.7777777777777777	0.9259259259259258
1664	33.33333333333333	2.7777777777777777	0.9259259259259258
1665	31.48148148148148	5.555555555555555	0.9259259259259258
1666	33.33333333333333	5.555555555555555	0.9259259259259258
1667	33.33333333333333	5.555555555555555	0.9259259259259258
1668	31.48148148148148	5.555555555555555	0.9259259259259258
1669	33.33333333333333	8.333333333333332	0.9259259259259258
1670	35.18518518518518	8.333333333333332	0.9259259259259258
1671	31.48148148148148	8.333333333333332	0.9259259259259258
1672	31.48148148148148	5.555555555555555	0.0
1673	31.48148148148148	5.555555555555555	0.0
1674	27.77777777777778	5.555555555555555	0.9259259259259258
1675	27.77777777777778	5.555555555555555	1.8518518518518516
1676	31.48148148148148	5.555555555555555	0.9259259259259258
1677	27.77777777777778	5.555555555555555	0.9259259259259258
1678	31.48148148148148	5.555555555555555	0.9259259259259258
1679	29.629629629629626	5.555555555555555	0.0
1680	37.03703703703704	2.7777777777777777	0.9259259259259258
1681	37.03703703703704	2.7777777777777777	0.9259259259259258
1682	33.33333333333333	2.7777777777777777	0.9259259259259258
1683	31.48148148148148	2.7777777777777777	0.9259259259259258
1684	27.77777777777778	2.7777777777777777	1.8518518518518516
1685	27.77777777777778	2.7777777777777777	1.8518518518518516
1686	29.629629629629626	5.555555555555555	1.8518518518518516
1687	29.629629629629626	2.7777777777777777	1.8518518518518516
1688	31.48148148148148	2.7777777777777777	0.0
1689	33.33333333333333	0.0	0.0
1690	33.33333333333333	2.7777777777777777	0.9259259259259258
1691	29.629629629629626	2.7777777777777777	0.0
1692	25.925925925925924	0.0	0.0
1693	29.629629629629626	0.0	0.9259259259259258
1694	33.33333333333333	0.0	0.9259259259259258
1695	33.33333333333333	0.0	0.9259259259259258
1696	31.48148148148148	0.0	0.0
1697	27.77777777777778	0.0	0.0
1698	27.77777777777778	0.0	0.9259259259259258
1699	33.33333333333333	0.0	0.9259259259259258
1700	35.18518518518518	0.0	0.9259259259259258
1701	33.33333333333333	0.0	0.0
1702	35.18518518518518	0.0	0.0
1703	35.18518518518518	2.7777777777777777	0.9259259259259258
1704	33.33333333333333	2.7777777777777777	1.8518518518518516
1705	33.33333333333333	2.7777777777777777	1.8518518518518516
1706	33.33333333333333	2.7777777777777777	0.9259259259259258
1707	33.33333333333333	5.555555555555555	0.9259259259259258
1708	33.33333333333333	5.555555555555555	1.8518518518518516
1709	33.33333333333333	8.333333333333332	1.8518518518518516
1710	31.48148148148148	8.333333333333332	0.9259259259259258
1711	31.48148148148148	8.333333333333332	0.9259259259259258
1712	31.48148148148148	5.555555555555555	0.0
1713	33.33333333333333	5.555555555555555	0.0
1714	31.48148148148148	2.7777777777777777	0.0
1715	31.48148148148148	2.7777777777777777	0.9259259259259258
1716	35.18518518518518	5.555555555555555	0.9259259259259258
1717	35.18518518518518	2.7777777777777777	0.9259259259259258
1718	35.18518518518518	2.7777777777777777	0.9259259259259258
1719	31.48148148148148	2.7777777777777777	1.8518518518518516
1720	31.48148148148148	0.0	1.8518518518518516
1721	29.629629629629626	0.0	1.8518518518518516
1722	29.629629629629626	5.555555555555555	0.9259259259259258
1723	27.77777777777778	2.7777777777777777	0.0
1724	29.629629629629626	2.7777777777777777	0.0
1725	29.629629629629626	2.7777777777777777	0.9259259259259258
1726	31.48148148148148	5.555555555555555	0.9259259259259258
1727	31.48148148148148	5.555555555555555	0.9259259259259258
1728	31.48148148148148	5.555555555555555	0.9259259259259258
1729	31.48148148148148	5.555555555555555	0.9259259259259258
1730	35.18518518518518	5.555555555555555	0.9259259259259258
1731	33.33333333333333	5.555555555555555	0.9259259259259258
1732	33.33333333333333	2.7777777777777777	1.8518518518518516
1733	29.629629629629626	2.7777777777777777	1.8518518518518516
1734	25.925925925925924	2.7777777777777777	1.8518518518518516
1735	25.925925925925924	5.555555555555555	1.8518518518518516
1736	29.629629629629626	2.7777777777777777	1.8518518518518516
1737	31.48148148148148	2.7777777777777777	1.8518518518518516
1738	37.03703703703704	2.7777777777777777	1.8518518518518516
1739	35.18518518518518	2.7777777777777777	1.8518518518518516
1740	35.18518518518518	2.7777777777777777	1.8518518518518516
1741	33.33333333333333	2.7777777777777777	1.8518518518518516
1742	31.48148148148148	2.7777777777777777	1.8518518518518516
1743	31.48148148148148	2.7777777777777777	1.8518518518518516
1744	29.629629629629626	2.7777777777777777	1.8518518518518516
1745	29.629629629629626	2.7777777777777777	1.8518518518518516
1746	33.33333333333333	2.7777777777777777	1.8518518518518516
1747	35.18518518518518	2.7777777777777777	1.8518518518518516
1748	35.18518518518518	2.7777777777777777	1.8518518518518516
1749	37.03703703703704	2.7777777777777777	1.8518518518518516
1750	31.48148148148148	2.7777777777777777	1.8518518518518516
1751	29.629629629629626	2.7777777777777777	1.8518518518518516
1752	35.18518518518518	5.555555555555555	1.8518518518518516
1753	29.629629629629626	2.7777777777777777	1.8518518518518516
1754	29.629629629629626	0.0	1.8518518518518516
1755	33.33333333333333	0.0	1.8518518518518516
1756	27.77777777777778	0.0	0.9259259259259258
1757	29.629629629629626	0.0	0.0
1758	33.33333333333333	0.0	0.0
1759	40.74074074074074	0.0	0.0
1760	38.88888888888889	0.0	0.0
1761	35.18518518518518	0.0	0.0
1762	35.18518518518518	0.0	0.9259259259259258
1763	33.33333333333333	0.0	0.9259259259259258
1764	37.03703703703704	2.7777777777777777	0.9259259259259258
1765	37.03703703703704	2.7777777777777777	1.8518518518518516
1766	38.88888888888889	2.7777777777777777	1.8518518518518516
1767	40.74074074074074	2.7777777777777777	0.9259259259259258
1768	38.88888888888889	2.7777777777777777	0.9259259259259258
1769	40.74074074074074	2.7777777777777777	0.9259259259259258
1770	38.88888888888889	2.7777777777777777	0.9259259259259258
1771	37.03703703703704	2.7777777777777777	1.8518518518518516
1772	35.18518518518518	0.0	1.8518518518518516
1773	37.03703703703704	0.0	0.0
1774	35.18518518518518	0.0	0.9259259259259258
1775	33.33333333333333	0.0	0.9259259259259258
1776	35.18518518518518	0.0	0.9259259259259258
1777	33.33333333333333	0.0	0.9259259259259258
1778	31.48148148148148	0.0	0.9259259259259258
1779	29.629629629629626	0.0	0.9259259259259258
1780	27.77777777777778	0.0	1.8518518518518516
1781	29.629629629629626	0.0	1.8518518518518516
1782	31.48148148148148	0.0	1.8518518518518516
1783	33.33333333333333	0.0	1.8518518518518516
1784	33.33333333333333	0.0	1.8518518518518516
1785	33.33333333333333	0.0	1.8518518518518516
1786	35.18518518518518	0.0	1.8518518518518516
1787	38.88888888888889	0.0	1.8518518518518516
1788	40.74074074074074	0.0	1.8518518518518516
1789	40.74074074074074	0.0	1.8518518518518516
1790	40.74074074074074	0.0	1.8518518518518516
1791	37.03703703703704	0.0	0.9259259259259258
1792	38.88888888888889	0.0	0.9259259259259258
1793	42.592592592592595	0.0	0.9259259259259258
1794	42.592592592592595	2.7777777777777777	0.9259259259259258
1795	46.2962962962963	2.7777777777777777	1.8518518518518516
1796	42.592592592592595	2.7777777777777777	1.8518518518518516
1797	38.88888888888889	2.7777777777777777	1.8518518518518516
1798	38.88888888888889	2.7777777777777777	0.9259259259259258
1799	38.88888888888889	0.0	0.9259259259259258
1800	40.74074074074074	0.0	0.9259259259259258
1801	40.74074074074074	0.0	0.9259259259259258
1802	42.592592592592595	0.0	1.8518518518518516
1803	40.74074074074074	0.0	1.8518518518518516
1804	37.03703703703704	0.0	0.9259259259259258
1805	35.18518518518518	0.0	0.9259259259259258
1806	29.629629629629626	0.0	0.9259259259259258
1807	29.629629629629626	0.0	0.9259259259259258
1808	29.629629629629626	0.0	0.9259259259259258
1809	31.48148148148148	0.0	0.9259259259259258
1810	27.77777777777778	0.0	1.8518518518518516
1811	31.48148148148148	0.0	1.8518518518518516
1812	27.77777777777778	0.0	1.8518518518518516
1813	27.77777777777778	0.0	1.8518518518518516
1814	29.629629629629626	0.0	1.8518518518518516
1815	31.48148148148148	0.0	1.8518518518518516
1816	29.629629629629626	0.0	0.9259259259259258
1817	25.925925925925924	0.0	0.9259259259259258
1818	24.074074074074073	5.555555555555555	0.9259259259259258
1819	31.48148148148148	5.555555555555555	1.8518518518518516
1820	35.18518518518518	5.555555555555555	1.8518518518518516
1821	31.48148148148148	2.7777777777777777	2.7777777777777777
1822	35.18518518518518	2.7777777777777777	2.7777777777777777
1823	31.48148148148148	2.7777777777777777	1.8518518518518516
1824	31.48148148148148	0.0	1.8518518518518516
1825	33.33333333333333	2.7777777777777777	0.9259259259259258
1826	33.33333333333333	2.7777777777777777	0.9259259259259258
1827	35.18518518518518	2.7777777777777777	0.9259259259259258
1828	38.88888888888889	2.7777777777777777	0.9259259259259258
1829	37.03703703703704	2.7777777777777777	0.9259259259259258
1830	37.03703703703704	0.0	0.9259259259259258
1831	37.03703703703704	0.0	0.9259259259259258
1832	35.18518518518518	0.0	0.9259259259259258
1833	37.03703703703704	0.0	0.9259259259259258
1834	27.77777777777778	2.7777777777777777	0.0
1835	35.18518518518518	0.0	0.0
1836	33.33333333333333	2.7777777777777777	0.0
1837	33.33333333333333	0.0	0.0
1838	33.33333333333333	0.0	0.0
1839	31.48148148148148	0.0	0.0
1840	29.629629629629626	0.0	0.9259259259259258
1841	27.77777777777778	0.0	1.8518518518518516
1842	31.48148148148148	0.0	2.7777777777777777
1843	29.629629629629626	0.0	2.7777777777777777
1844	29.629629629629626	0.0	2.7777777777777777
1845	29.629629629629626	0.0	2.7777777777777777
1846	29.629629629629626	0.0	1.8518518518518516
1847	31.48148148148148	0.0	1.8518518518518516
1848	35.18518518518518	0.0	2.7777777777777777
1849	35.18518518518518	0.0	2.7777777777777777
1850	35.18518518518518	0.0	2.7777777777777777
1851	38.88888888888889	0.0	1.8518518518518516
1852	38.88888888888889	0.0	2.7777777777777777
1853	35.18518518518518	0.0	2.7777777777777777
1854	27.77777777777778	0.0	2.7777777777777777
1855	25.925925925925924	0.0	0.9259259259259258
1856	25.925925925925924	0.0	0.9259259259259258
1857	33.33333333333333	0.0	0.9259259259259258
1858	33.33333333333333	0.0	0.9259259259259258
1859	33.33333333333333	0.0	0.9259259259259258
1860	33.33333333333333	0.0	2.7777777777777777
1861	35.18518518518518	0.0	2.7777777777777777
1862	37.03703703703704	0.0	1.8518518518518516
1863	33.33333333333333	2.7777777777777777	1.8518518518518516
1864	35.18518518518518	2.7777777777777777	1.8518518518518516
1865	33.33333333333333	2.7777777777777777	1.8518518518518516
1866	31.48148148148148	2.7777777777777777	1.8518518518518516
1867	35.18518518518518	2.7777777777777777	1.8518518518518516
1868	37.03703703703704	2.7777777777777777	1.8518518518518516
1869	38.88888888888889	2.7777777777777777	1.8518518518518516
1870	31.48148148148148	2.7777777777777777	1.8518518518518516
1871	29.629629629629626	2.7777777777777777	1.8518518518518516
1872	31.48148148148148	2.7777777777777777	0.9259259259259258
1873	31.48148148148148	2.7777777777777777	0.9259259259259258
1874	31.48148148148148	0.0	0.9259259259259258
1875	25.925925925925924	0.0	0.0
1876	25.925925925925924	0.0	0.0
1877	27.77777777777778	0.0	0.0
1878	25.925925925925924	0.0	0.0
1879	25.925925925925924	0.0	0.0
1880	29.629629629629626	0.0	0.9259259259259258
1881	31.48148148148148	0.0	0.9259259259259258
1882	29.629629629629626	0.0	0.9259259259259258
1883	27.77777777777778	0.0	0.0
1884	25.925925925925924	0.0	0.9259259259259258
1885	25.925925925925924	0.0	0.9259259259259258
1886	27.77777777777778	0.0	1.8518518518518516
1887	33.33333333333333	0.0	2.7777777777777777
1888	31.48148148148148	0.0	0.9259259259259258
1889	31.48148148148148	0.0	0.9259259259259258
1890	35.18518518518518	2.7777777777777777	1.8518518518518516
1891	35.18518518518518	2.7777777777777777	1.8518518518518516
1892	37.03703703703704	2.7777777777777777	1.8518518518518516
1893	40.74074074074074	2.7777777777777777	1.8518518518518516
1894	33.33333333333333	2.7777777777777777	1.8518518518518516
1895	29.629629629629626	2.7777777777777777	1.8518518518518516
1896	31.48148148148148	2.7777777777777777	1.8518518518518516
1897	27.77777777777778	5.555555555555555	1.8518518518518516
1898	29.629629629629626	5.555555555555555	1.8518518518518516
1899	29.629629629629626	5.555555555555555	1.8518518518518516
1900	29.629629629629626	2.7777777777777777	1.8518518518518516
1901	33.33333333333333	2.7777777777777777	1.8518518518518516
1902	33.33333333333333	2.7777777777777777	1.8518518518518516
1903	35.18518518518518	2.7777777777777777	1.8518518518518516
1904	37.03703703703704	2.7777777777777777	1.8518518518518516
1905	37.03703703703704	2.7777777777777777	1.8518518518518516
1906	33.33333333333333	5.555555555555555	1.8518518518518516
1907	33.33333333333333	2.7777777777777777	0.9259259259259258
1908	33.33333333333333	2.7777777777777777	0.0
1909	33.33333333333333	2.7777777777777777	0.0
1910	35.18518518518518	2.7777777777777777	0.0
1911	35.18518518518518	2.7777777777777777	0.0
1912	35.18518518518518	2.7777777777777777	0.9259259259259258
1913	37.03703703703704	2.7777777777777777	0.9259259259259258
1914	35.18518518518518	2.7777777777777777	1.8518518518518516
1915	33.33333333333333	2.7777777777777777	1.8518518518518516
1916	35.18518518518518	2.7777777777777777	0.9259259259259258
1917	33.33333333333333	2.7777777777777777	0.9259259259259258
1918	33.33333333333333	2.7777777777777777	0.9259259259259258
1919	31.48148148148148	2.7777777777777777	1.8518518518518516
1920	29.629629629629626	2.7777777777777777	1.8518518518518516
1921	31.48148148148148	2.7777777777777777	0.9259259259259258
1922	33.33333333333333	2.7777777777777777	0.9259259259259258
1923	33.33333333333333	2.7777777777777777	0.9259259259259258
1924	33.33333333333333	2.7777777777777777	0.9259259259259258
1925	33.33333333333333	2.7777777777777777	0.9259259259259258
1926	33.33333333333333	0.0	0.9259259259259258
1927	27.77777777777778	0.0	0.9259259259259258
1928	25.925925925925924	0.0	0.9259259259259258
1929	29.629629629629626	0.0	0.9259259259259258
1930	33.33333333333333	0.0	0.0
1931	31.48148148148148	0.0	0.0
1932	29.629629629629626	0.0	0.0
1933	31.48148148148148	0.0	0.0
1934	31.48148148148148	0.0	0.0
1935	33.33333333333333	2.7777777777777777	0.9259259259259258
1936	29.629629629629626	2.7777777777777777	0.9259259259259258
1937	29.629629629629626	2.7777777777777777	0.9259259259259258
1938	33.33333333333333	0.0	0.9259259259259258
1939	35.18518518518518	0.0	0.9259259259259258
1940	37.03703703703704	0.0	1.8518518518518516
1941	38.88888888888889	0.0	1.8518518518518516
1942	40.74074074074074	0.0	0.9259259259259258
1943	35.18518518518518	0.0	0.9259259259259258
1944	35.18518518518518	0.0	0.9259259259259258
1945	37.03703703703704	0.0	0.9259259259259258
1946	35.18518518518518	0.0	0.9259259259259258
1947	37.03703703703704	0.0	0.9259259259259258
1948	37.03703703703704	0.0	0.9259259259259258
1949	35.18518518518518	0.0	0.9259259259259258
1950	37.03703703703704	0.0	0.9259259259259258
1951	38.88888888888889	0.0	0.9259259259259258
1952	37.03703703703704	0.0	0.9259259259259258
1953	31.48148148148148	0.0	0.9259259259259258
1954	33.33333333333333	2.7777777777777777	0.9259259259259258
1955	35.18518518518518	2.7777777777777777	0.9259259259259258
1956	31.48148148148148	2.7777777777777777	0.9259259259259258
1957	33.33333333333333	2.7777777777777777	1.8518518518518516
1958	31.48148148148148	2.7777777777777777	1.8518518518518516
1959	27.77777777777778	2.7777777777777777	1.8518518518518516
1960	33.33333333333333	2.7777777777777777	0.9259259259259258
1961	33.33333333333333	2.7777777777777777	0.9259259259259258
1962	33.33333333333333	0.0	0.9259259259259258
1963	37.03703703703704	0.0	0.9259259259259258
1964	37.03703703703704	0.0	0.9259259259259258
1965	33.33333333333333	0.0	0.9259259259259258
1966	37.03703703703704	0.0	0.0
1967	31.48148148148148	0.0	0.0
1968	33.33333333333333	0.0	0.0
1969	37.03703703703704	0.0	0.9259259259259258
1970	35.18518518518518	0.0	0.9259259259259258
1971	35.18518518518518	2.7777777777777777	0.9259259259259258
1972	37.03703703703704	2.7777777777777777	1.8518518518518516
1973	35.18518518518518	2.7777777777777777	1.8518518518518516
1974	35.18518518518518	2.7777777777777777	1.8518518518518516
1975	29.629629629629626	5.555555555555555	1.8518518518518516
1976	31.48148148148148	5.555555555555555	1.8518518518518516
1977	35.18518518518518	2.7777777777777777	1.8518518518518516
1978	38.88888888888889	2.7777777777777777	0.9259259259259258
1979	38.88888888888889	2.7777777777777777	0.9259259259259258
1980	37.03703703703704	2.7777777777777777	0.9259259259259258
1981	37.03703703703704	2.7777777777777777	0.9259259259259258
1982	40.74074074074074	0.0	0.9259259259259258
1983	37.03703703703704	2.7777777777777777	0.9259259259259258
1984	35.18518518518518	2.7777777777777777	0.9259259259259258
1985	33.33333333333333	2.7777777777777777	0.9259259259259258
1986	33.33333333333333	2.7777777777777777	0.9259259259259258
1987	35.18518518518518	2.7777777777777777	0.9259259259259258
1988	35.18518518518518	2.7777777777777777	0.9259259259259258
1989	35.18518518518518	2.7777777777777777	0.9259259259259258
1990	35.18518518518518	2.7777777777777777	0.9259259259259258
1991	35.18518518518518	2.7777777777777777	0.9259259259259258
1992	35.18518518518518	2.7777777777777777	0.9259259259259258
1993	37.03703703703704	2.7777777777777777	1.8518518518518516
1994	33.33333333333333	2.7777777777777777	1.8518518518518516
1995	35.18518518518518	2.7777777777777777	1.8518518518518516
1996	31.48148148148148	0.0	1.8518518518518516
1997	31.48148148148148	0.0	1.8518518518518516
1998	33.33333333333333	0.0	1.8518518518518516
[truncated: 18,001 more rows]
