# Supplementary material for: Full-cycle device-scale simulations of memory materials with a tailored atomic-cluster-expansion potential
Source: Nat Commun. 2025 Sep 30;16:8688. doi: 10.1038/s41467-025-63732-4 (PMC12484596; doi:10.1038/s41467-025-63732-4)
Supplement: Supplementary file 4 — Source Data [file 41467_2025_63732_MOESM4_ESM.zip › Figure S7/Figure S7c - tetrahedral Ge/tetra_fraction_gap_8211_300K.csv]

	Ge	Sb	Te
0	26.25	0.0	0.9090909090909091
1	26.25	0.0	0.9090909090909091
2	27.500000000000004	0.0	0.9090909090909091
3	26.25	0.0	0.9090909090909091
4	27.500000000000004	0.0	0.0
5	30.0	0.0	0.9090909090909091
6	30.0	0.0	0.9090909090909091
7	28.749999999999996	0.0	0.9090909090909091
8	33.75	0.0	1.8181818181818181
9	32.5	0.0	2.727272727272727
10	33.75	0.0	0.9090909090909091
11	32.5	0.0	0.9090909090909091
12	33.75	0.0	0.9090909090909091
13	31.25	0.0	0.0
14	31.25	0.0	0.9090909090909091
15	30.0	0.0	0.9090909090909091
16	31.25	0.0	0.9090909090909091
17	31.25	0.0	0.0
18	33.75	0.0	0.0
19	31.25	0.0	0.0
20	27.500000000000004	0.0	0.0
21	28.749999999999996	0.0	0.9090909090909091
22	31.25	0.0	1.8181818181818181
23	31.25	0.0	1.8181818181818181
24	28.749999999999996	0.0	1.8181818181818181
25	27.500000000000004	0.0	0.9090909090909091
26	31.25	0.0	0.9090909090909091
27	32.5	0.0	0.9090909090909091
28	33.75	0.0	0.9090909090909091
29	32.5	0.0	0.9090909090909091
30	31.25	0.0	0.0
31	31.25	0.0	0.9090909090909091
32	27.500000000000004	0.0	0.0
33	25.0	0.0	0.0
34	26.25	0.0	0.0
35	30.0	0.0	0.0
36	32.5	0.0	0.0
37	31.25	0.0	0.0
38	30.0	0.0	0.0
39	31.25	0.0	0.9090909090909091
40	33.75	0.0	0.9090909090909091
41	37.5	0.0	0.9090909090909091
42	36.25	0.0	1.8181818181818181
43	35.0	0.0	0.9090909090909091
44	35.0	0.0	0.9090909090909091
45	37.5	0.0	1.8181818181818181
46	33.75	0.0	1.8181818181818181
47	36.25	0.0	1.8181818181818181
48	32.5	0.0	0.9090909090909091
49	30.0	0.0	0.9090909090909091
50	26.25	0.0	0.0
51	25.0	0.0	0.9090909090909091
52	28.749999999999996	0.0	1.8181818181818181
53	30.0	0.0	1.8181818181818181
54	28.749999999999996	0.0	1.8181818181818181
55	31.25	0.0	1.8181818181818181
56	27.500000000000004	0.0	1.8181818181818181
57	27.500000000000004	0.0	1.8181818181818181
58	26.25	0.0	1.8181818181818181
59	27.500000000000004	0.0	1.8181818181818181
60	26.25	0.0	0.9090909090909091
61	27.500000000000004	0.0	0.0
62	26.25	0.0	0.0
63	26.25	0.0	0.0
64	25.0	0.0	0.0
65	30.0	0.0	0.9090909090909091
66	27.500000000000004	0.0	0.9090909090909091
67	28.749999999999996	0.0	0.9090909090909091
68	27.500000000000004	0.0	0.0
69	28.749999999999996	0.0	0.0
70	28.749999999999996	0.0	0.0
71	32.5	5.0	0.0
72	32.5	5.0	0.0
73	30.0	5.0	0.0
74	31.25	5.0	0.9090909090909091
75	35.0	0.0	1.8181818181818181
76	33.75	0.0	1.8181818181818181
77	36.25	0.0	1.8181818181818181
78	36.25	0.0	1.8181818181818181
79	35.0	0.0	1.8181818181818181
80	33.75	0.0	1.8181818181818181
81	35.0	0.0	1.8181818181818181
82	38.75	0.0	1.8181818181818181
83	37.5	0.0	1.8181818181818181
84	35.0	0.0	2.727272727272727
85	36.25	0.0	2.727272727272727
86	35.0	0.0	1.8181818181818181
87	33.75	0.0	1.8181818181818181
88	38.75	0.0	0.0
89	35.0	0.0	0.0
90	31.25	0.0	0.0
91	31.25	0.0	0.0
92	32.5	0.0	0.0
93	31.25	0.0	0.9090909090909091
94	30.0	0.0	1.8181818181818181
95	27.500000000000004	0.0	0.9090909090909091
96	28.749999999999996	0.0	0.0
97	30.0	0.0	0.9090909090909091
98	28.749999999999996	0.0	0.0
99	31.25	5.0	0.9090909090909091
100	30.0	5.0	0.9090909090909091
101	30.0	5.0	0.9090909090909091
102	30.0	0.0	1.8181818181818181
103	30.0	0.0	1.8181818181818181
104	27.500000000000004	0.0	0.9090909090909091
105	31.25	0.0	0.9090909090909091
106	26.25	5.0	0.9090909090909091
107	30.0	5.0	0.9090909090909091
108	28.749999999999996	5.0	1.8181818181818181
109	25.0	0.0	0.9090909090909091
110	26.25	0.0	0.0
111	28.749999999999996	0.0	0.0
112	30.0	0.0	0.0
113	30.0	0.0	0.0
114	26.25	5.0	0.0
115	26.25	0.0	0.0
116	25.0	0.0	0.9090909090909091
117	25.0	0.0	0.9090909090909091
118	28.749999999999996	0.0	0.9090909090909091
119	30.0	0.0	0.0
120	30.0	0.0	0.9090909090909091
121	28.749999999999996	0.0	0.9090909090909091
122	28.749999999999996	0.0	0.0
123	27.500000000000004	0.0	0.0
124	31.25	0.0	0.0
125	30.0	0.0	0.0
126	32.5	0.0	0.9090909090909091
127	30.0	0.0	0.9090909090909091
128	31.25	0.0	1.8181818181818181
129	32.5	0.0	1.8181818181818181
130	30.0	0.0	1.8181818181818181
131	27.500000000000004	0.0	0.9090909090909091
132	28.749999999999996	0.0	0.9090909090909091
133	30.0	0.0	0.9090909090909091
134	31.25	0.0	0.9090909090909091
135	28.749999999999996	0.0	0.9090909090909091
136	26.25	0.0	1.8181818181818181
137	31.25	0.0	1.8181818181818181
138	30.0	0.0	1.8181818181818181
139	28.749999999999996	0.0	1.8181818181818181
140	32.5	0.0	1.8181818181818181
141	33.75	5.0	2.727272727272727
142	31.25	5.0	1.8181818181818181
143	31.25	5.0	0.9090909090909091
144	32.5	5.0	1.8181818181818181
145	35.0	5.0	1.8181818181818181
146	36.25	5.0	2.727272727272727
147	35.0	0.0	3.6363636363636362
148	33.75	0.0	2.727272727272727
149	33.75	0.0	1.8181818181818181
150	32.5	0.0	0.9090909090909091
151	33.75	0.0	0.9090909090909091
152	32.5	0.0	0.9090909090909091
153	33.75	0.0	0.9090909090909091
154	35.0	0.0	0.9090909090909091
155	30.0	0.0	0.9090909090909091
156	30.0	0.0	0.9090909090909091
157	32.5	0.0	0.9090909090909091
158	33.75	0.0	0.9090909090909091
159	32.5	0.0	1.8181818181818181
160	32.5	0.0	0.9090909090909091
161	30.0	0.0	0.9090909090909091
162	27.500000000000004	0.0	0.9090909090909091
163	30.0	0.0	0.9090909090909091
164	30.0	0.0	0.9090909090909091
165	30.0	0.0	0.9090909090909091
166	26.25	0.0	1.8181818181818181
167	27.500000000000004	0.0	2.727272727272727
168	28.749999999999996	0.0	2.727272727272727
169	30.0	0.0	2.727272727272727
170	31.25	0.0	3.6363636363636362
171	35.0	0.0	3.6363636363636362
172	31.25	0.0	2.727272727272727
173	31.25	0.0	1.8181818181818181
174	31.25	0.0	2.727272727272727
175	31.25	0.0	1.8181818181818181
176	30.0	0.0	1.8181818181818181
177	33.75	0.0	2.727272727272727
178	33.75	0.0	3.6363636363636362
179	32.5	0.0	1.8181818181818181
180	27.500000000000004	0.0	1.8181818181818181
181	26.25	0.0	0.9090909090909091
182	27.500000000000004	0.0	1.8181818181818181
183	27.500000000000004	0.0	1.8181818181818181
184	27.500000000000004	0.0	0.9090909090909091
185	26.25	0.0	1.8181818181818181
186	25.0	0.0	1.8181818181818181
187	26.25	0.0	1.8181818181818181
188	26.25	0.0	1.8181818181818181
189	25.0	0.0	1.8181818181818181
190	26.25	0.0	1.8181818181818181
191	28.749999999999996	0.0	1.8181818181818181
192	30.0	0.0	1.8181818181818181
193	30.0	0.0	1.8181818181818181
194	31.25	0.0	0.9090909090909091
195	32.5	0.0	1.8181818181818181
196	32.5	0.0	0.9090909090909091
197	32.5	0.0	1.8181818181818181
198	33.75	0.0	1.8181818181818181
199	32.5	0.0	1.8181818181818181
200	36.25	0.0	1.8181818181818181
201	36.25	0.0	0.0
202	32.5	0.0	0.0
203	31.25	0.0	0.9090909090909091
204	32.5	0.0	0.9090909090909091
205	33.75	0.0	0.9090909090909091
206	36.25	0.0	0.9090909090909091
207	35.0	0.0	0.0
208	35.0	0.0	0.0
209	35.0	0.0	0.9090909090909091
210	32.5	0.0	0.9090909090909091
211	27.500000000000004	5.0	0.9090909090909091
212	30.0	0.0	0.9090909090909091
213	30.0	0.0	0.9090909090909091
214	33.75	0.0	0.9090909090909091
215	33.75	0.0	0.9090909090909091
216	30.0	0.0	0.9090909090909091
217	32.5	5.0	0.0
218	32.5	0.0	0.0
219	31.25	0.0	0.0
220	27.500000000000004	5.0	0.0
221	28.749999999999996	5.0	0.0
222	27.500000000000004	0.0	0.0
223	30.0	0.0	0.0
224	28.749999999999996	0.0	0.9090909090909091
225	26.25	0.0	0.9090909090909091
226	28.749999999999996	0.0	0.9090909090909091
227	27.500000000000004	0.0	0.9090909090909091
228	28.749999999999996	0.0	0.9090909090909091
229	31.25	0.0	0.9090909090909091
230	30.0	0.0	0.0
231	31.25	0.0	0.0
232	28.749999999999996	0.0	0.0
233	28.749999999999996	0.0	0.0
234	30.0	0.0	0.9090909090909091
235	27.500000000000004	0.0	0.9090909090909091
236	31.25	5.0	0.9090909090909091
237	31.25	5.0	0.0
238	31.25	5.0	0.0
239	33.75	5.0	0.0
240	32.5	5.0	0.0
241	31.25	5.0	0.0
242	28.749999999999996	5.0	0.0
243	28.749999999999996	5.0	0.0
244	27.500000000000004	5.0	0.0
245	30.0	0.0	0.9090909090909091
246	28.749999999999996	0.0	0.9090909090909091
247	31.25	0.0	0.9090909090909091
248	26.25	0.0	0.0
249	25.0	0.0	0.0
250	22.5	0.0	1.8181818181818181
251	26.25	0.0	1.8181818181818181
252	28.749999999999996	0.0	0.9090909090909091
253	33.75	0.0	0.9090909090909091
254	35.0	0.0	0.0
255	35.0	0.0	0.0
256	35.0	0.0	0.0
257	32.5	0.0	0.0
258	35.0	5.0	0.0
259	32.5	5.0	0.0
260	33.75	5.0	0.0
261	33.75	5.0	0.0
262	35.0	5.0	0.0
263	33.75	5.0	0.9090909090909091
264	35.0	5.0	0.9090909090909091
265	36.25	5.0	0.9090909090909091
266	35.0	5.0	0.9090909090909091
267	35.0	5.0	0.9090909090909091
268	35.0	0.0	0.9090909090909091
269	33.75	0.0	0.9090909090909091
270	30.0	0.0	0.0
271	30.0	0.0	0.9090909090909091
272	32.5	0.0	1.8181818181818181
273	31.25	0.0	0.0
274	30.0	0.0	0.0
275	26.25	0.0	0.0
276	27.500000000000004	0.0	0.9090909090909091
277	28.749999999999996	0.0	1.8181818181818181
278	28.749999999999996	5.0	1.8181818181818181
279	30.0	5.0	1.8181818181818181
280	31.25	0.0	0.9090909090909091
281	28.749999999999996	0.0	1.8181818181818181
282	28.749999999999996	0.0	1.8181818181818181
283	28.749999999999996	0.0	1.8181818181818181
284	31.25	0.0	1.8181818181818181
285	31.25	0.0	1.8181818181818181
286	35.0	0.0	2.727272727272727
287	35.0	0.0	2.727272727272727
288	35.0	0.0	2.727272727272727
289	32.5	5.0	2.727272727272727
290	32.5	5.0	2.727272727272727
291	35.0	5.0	2.727272727272727
292	33.75	5.0	2.727272727272727
293	35.0	5.0	1.8181818181818181
294	32.5	10.0	1.8181818181818181
295	33.75	5.0	1.8181818181818181
296	31.25	5.0	1.8181818181818181
297	30.0	5.0	1.8181818181818181
298	31.25	10.0	0.0
299	31.25	10.0	0.0
300	30.0	10.0	0.0
301	31.25	5.0	0.0
302	32.5	10.0	0.9090909090909091
303	33.75	15.0	0.9090909090909091
304	35.0	15.0	0.9090909090909091
305	33.75	15.0	1.8181818181818181
306	36.25	15.0	0.9090909090909091
307	38.75	10.0	0.9090909090909091
308	35.0	5.0	0.0
309	31.25	5.0	0.0
310	35.0	5.0	0.0
311	36.25	5.0	0.9090909090909091
312	31.25	0.0	0.0
313	33.75	0.0	0.0
314	33.75	10.0	0.0
315	32.5	15.0	0.0
316	31.25	15.0	0.0
317	31.25	15.0	0.0
318	31.25	10.0	0.9090909090909091
319	32.5	5.0	0.0
320	35.0	5.0	0.0
321	36.25	5.0	0.0
322	36.25	5.0	0.0
323	36.25	5.0	0.9090909090909091
324	28.749999999999996	5.0	0.9090909090909091
325	31.25	5.0	0.0
326	32.5	0.0	0.0
327	32.5	5.0	0.0
328	33.75	5.0	0.0
329	32.5	0.0	0.0
330	33.75	0.0	0.9090909090909091
331	33.75	0.0	0.9090909090909091
332	32.5	0.0	0.9090909090909091
333	35.0	0.0	0.9090909090909091
334	31.25	5.0	0.9090909090909091
335	28.749999999999996	5.0	0.9090909090909091
336	27.500000000000004	10.0	0.9090909090909091
337	27.500000000000004	10.0	0.9090909090909091
338	30.0	10.0	0.9090909090909091
339	33.75	10.0	0.9090909090909091
340	31.25	10.0	0.9090909090909091
341	30.0	10.0	0.9090909090909091
342	27.500000000000004	10.0	0.9090909090909091
343	31.25	5.0	0.9090909090909091
344	33.75	5.0	0.9090909090909091
345	31.25	5.0	1.8181818181818181
346	32.5	5.0	1.8181818181818181
347	30.0	5.0	0.9090909090909091
348	32.5	5.0	0.9090909090909091
349	32.5	5.0	1.8181818181818181
350	33.75	5.0	1.8181818181818181
351	35.0	5.0	1.8181818181818181
352	36.25	5.0	0.0
353	37.5	5.0	0.0
354	36.25	0.0	0.9090909090909091
355	35.0	0.0	0.9090909090909091
356	36.25	5.0	0.9090909090909091
357	37.5	0.0	0.9090909090909091
358	35.0	10.0	0.0
359	36.25	10.0	0.0
360	36.25	10.0	0.0
361	37.5	10.0	0.0
362	35.0	10.0	0.0
363	38.75	10.0	0.0
364	33.75	10.0	0.0
365	33.75	5.0	0.0
366	31.25	5.0	0.0
367	32.5	5.0	0.0
368	30.0	10.0	0.0
369	31.25	10.0	0.0
370	31.25	10.0	0.0
371	28.749999999999996	10.0	0.0
372	30.0	5.0	0.9090909090909091
373	30.0	5.0	1.8181818181818181
374	28.749999999999996	10.0	1.8181818181818181
375	27.500000000000004	10.0	0.9090909090909091
376	28.749999999999996	10.0	0.9090909090909091
377	30.0	10.0	0.0
378	28.749999999999996	10.0	0.0
379	30.0	10.0	0.0
380	30.0	10.0	0.0
381	30.0	10.0	0.9090909090909091
382	31.25	10.0	1.8181818181818181
383	35.0	10.0	1.8181818181818181
384	36.25	10.0	2.727272727272727
385	33.75	10.0	1.8181818181818181
386	32.5	10.0	1.8181818181818181
387	32.5	15.0	0.9090909090909091
388	31.25	15.0	0.0
389	33.75	15.0	0.0
390	32.5	15.0	0.0
391	31.25	15.0	0.9090909090909091
392	32.5	15.0	0.9090909090909091
393	33.75	15.0	0.9090909090909091
394	35.0	15.0	0.9090909090909091
395	36.25	10.0	0.9090909090909091
396	37.5	10.0	0.9090909090909091
397	33.75	10.0	0.9090909090909091
398	32.5	15.0	0.0
399	31.25	15.0	0.0
400	31.25	10.0	0.0
401	31.25	5.0	0.0
402	26.25	5.0	0.0
403	25.0	5.0	0.0
404	22.5	5.0	0.0
405	23.75	5.0	0.0
406	22.5	5.0	0.0
407	25.0	10.0	0.9090909090909091
408	28.749999999999996	10.0	0.9090909090909091
409	25.0	10.0	0.0
410	23.75	5.0	0.0
411	23.75	5.0	0.0
412	26.25	5.0	0.0
413	30.0	0.0	0.9090909090909091
414	30.0	5.0	0.9090909090909091
415	30.0	5.0	0.9090909090909091
416	32.5	5.0	0.9090909090909091
417	32.5	0.0	0.9090909090909091
418	33.75	5.0	1.8181818181818181
419	31.25	5.0	0.9090909090909091
420	28.749999999999996	0.0	0.9090909090909091
421	28.749999999999996	0.0	0.0
422	30.0	0.0	0.9090909090909091
423	32.5	5.0	0.9090909090909091
424	30.0	0.0	0.0
425	30.0	5.0	0.0
426	26.25	5.0	0.0
427	25.0	5.0	0.0
428	26.25	5.0	0.0
429	26.25	5.0	0.0
430	28.749999999999996	5.0	0.0
431	28.749999999999996	0.0	0.0
432	28.749999999999996	0.0	0.0
433	28.749999999999996	0.0	0.0
434	25.0	0.0	0.0
435	26.25	0.0	0.0
436	30.0	0.0	0.0
437	28.749999999999996	5.0	0.0
438	27.500000000000004	0.0	0.0
439	31.25	0.0	0.9090909090909091
440	32.5	0.0	0.9090909090909091
441	31.25	0.0	0.9090909090909091
442	31.25	0.0	0.9090909090909091
443	31.25	0.0	0.9090909090909091
444	28.749999999999996	0.0	0.9090909090909091
445	25.0	0.0	0.0
446	26.25	0.0	0.0
447	27.500000000000004	0.0	0.0
448	36.25	0.0	0.0
449	32.5	0.0	0.0
450	33.75	0.0	0.0
451	33.75	0.0	0.0
452	32.5	0.0	0.0
453	30.0	0.0	0.0
454	26.25	0.0	0.0
455	28.749999999999996	0.0	0.0
456	28.749999999999996	0.0	0.0
457	28.749999999999996	0.0	0.9090909090909091
458	31.25	0.0	0.0
459	32.5	0.0	0.9090909090909091
460	35.0	5.0	0.9090909090909091
461	35.0	5.0	0.9090909090909091
462	31.25	5.0	0.9090909090909091
463	31.25	5.0	0.9090909090909091
464	31.25	0.0	0.9090909090909091
465	27.500000000000004	0.0	0.9090909090909091
466	28.749999999999996	0.0	0.9090909090909091
467	26.25	5.0	0.0
468	27.500000000000004	5.0	0.0
469	27.500000000000004	5.0	0.0
470	27.500000000000004	5.0	0.9090909090909091
471	27.500000000000004	5.0	1.8181818181818181
472	27.500000000000004	0.0	1.8181818181818181
473	27.500000000000004	0.0	0.9090909090909091
474	31.25	5.0	0.9090909090909091
475	35.0	5.0	0.9090909090909091
476	33.75	5.0	0.9090909090909091
477	31.25	5.0	0.9090909090909091
478	30.0	5.0	0.9090909090909091
479	27.500000000000004	10.0	0.9090909090909091
480	27.500000000000004	10.0	0.0
481	26.25	10.0	0.0
482	27.500000000000004	5.0	0.0
483	28.749999999999996	5.0	0.9090909090909091
484	31.25	5.0	0.9090909090909091
485	35.0	5.0	0.9090909090909091
486	35.0	10.0	1.8181818181818181
487	35.0	10.0	1.8181818181818181
488	32.5	5.0	1.8181818181818181
489	30.0	5.0	1.8181818181818181
490	31.25	5.0	1.8181818181818181
491	30.0	5.0	0.9090909090909091
492	28.749999999999996	5.0	0.0
493	27.500000000000004	5.0	0.0
494	27.500000000000004	5.0	0.9090909090909091
495	27.500000000000004	10.0	1.8181818181818181
496	25.0	10.0	0.9090909090909091
497	30.0	10.0	0.9090909090909091
498	32.5	10.0	0.0
499	32.5	10.0	0.0
500	33.75	10.0	0.0
501	33.75	10.0	0.9090909090909091
502	33.75	10.0	1.8181818181818181
503	33.75	10.0	1.8181818181818181
504	31.25	10.0	2.727272727272727
505	27.500000000000004	0.0	1.8181818181818181
506	28.749999999999996	0.0	1.8181818181818181
507	30.0	0.0	0.9090909090909091
508	30.0	5.0	0.9090909090909091
509	31.25	5.0	0.9090909090909091
510	32.5	5.0	0.9090909090909091
511	32.5	10.0	0.9090909090909091
512	35.0	10.0	0.9090909090909091
513	33.75	10.0	1.8181818181818181
514	32.5	10.0	1.8181818181818181
515	33.75	10.0	0.0
516	33.75	10.0	0.0
517	31.25	10.0	0.9090909090909091
518	32.5	10.0	0.9090909090909091
519	35.0	10.0	1.8181818181818181
520	33.75	10.0	0.9090909090909091
521	31.25	10.0	0.9090909090909091
522	31.25	10.0	0.0
523	33.75	10.0	0.0
524	32.5	10.0	0.9090909090909091
525	35.0	10.0	0.9090909090909091
526	32.5	10.0	0.9090909090909091
527	30.0	5.0	1.8181818181818181
528	32.5	5.0	1.8181818181818181
529	33.75	5.0	1.8181818181818181
530	33.75	5.0	1.8181818181818181
531	35.0	5.0	1.8181818181818181
532	31.25	5.0	1.8181818181818181
533	32.5	5.0	1.8181818181818181
534	33.75	5.0	0.9090909090909091
535	37.5	10.0	0.9090909090909091
536	31.25	10.0	0.9090909090909091
537	32.5	5.0	0.9090909090909091
538	37.5	5.0	0.9090909090909091
539	37.5	5.0	0.9090909090909091
540	38.75	5.0	0.9090909090909091
541	36.25	5.0	0.9090909090909091
542	37.5	5.0	0.0
543	40.0	5.0	0.0
544	38.75	5.0	0.0
545	40.0	5.0	0.9090909090909091
546	38.75	5.0	0.9090909090909091
547	38.75	5.0	0.9090909090909091
548	38.75	5.0	0.9090909090909091
549	33.75	5.0	0.9090909090909091
550	35.0	5.0	0.9090909090909091
551	31.25	0.0	2.727272727272727
552	27.500000000000004	0.0	3.6363636363636362
553	28.749999999999996	0.0	3.6363636363636362
554	30.0	0.0	3.6363636363636362
555	35.0	5.0	2.727272727272727
556	35.0	10.0	1.8181818181818181
557	35.0	10.0	1.8181818181818181
558	32.5	10.0	0.9090909090909091
559	28.749999999999996	10.0	0.9090909090909091
560	28.749999999999996	10.0	0.9090909090909091
561	30.0	10.0	0.9090909090909091
562	28.749999999999996	10.0	0.0
563	30.0	10.0	0.9090909090909091
564	31.25	10.0	0.9090909090909091
565	31.25	10.0	0.9090909090909091
566	31.25	5.0	0.9090909090909091
567	30.0	5.0	0.9090909090909091
568	31.25	0.0	0.9090909090909091
569	31.25	5.0	0.9090909090909091
570	28.749999999999996	5.0	1.8181818181818181
571	30.0	5.0	1.8181818181818181
572	27.500000000000004	5.0	2.727272727272727
573	32.5	5.0	0.9090909090909091
574	32.5	5.0	0.9090909090909091
575	31.25	5.0	0.0
576	32.5	0.0	0.0
577	31.25	0.0	0.0
578	31.25	0.0	0.0
579	33.75	0.0	0.0
580	35.0	0.0	0.0
581	36.25	5.0	0.0
582	35.0	5.0	0.0
583	32.5	5.0	0.0
584	35.0	5.0	0.0
585	30.0	5.0	0.0
586	30.0	5.0	0.0
587	30.0	5.0	0.0
588	27.500000000000004	5.0	0.0
589	28.749999999999996	5.0	0.9090909090909091
590	31.25	5.0	0.9090909090909091
591	28.749999999999996	5.0	0.0
592	26.25	5.0	0.0
593	31.25	0.0	0.0
594	32.5	5.0	0.0
595	32.5	5.0	0.0
596	32.5	5.0	0.0
597	32.5	5.0	0.0
598	30.0	5.0	0.0
599	31.25	10.0	0.0
600	31.25	5.0	0.0
601	31.25	5.0	0.0
602	30.0	5.0	0.0
603	32.5	0.0	0.0
604	32.5	0.0	0.0
605	31.25	0.0	0.0
606	28.749999999999996	0.0	0.0
607	31.25	0.0	0.0
608	32.5	5.0	0.0
609	31.25	5.0	0.0
610	32.5	5.0	0.0
611	33.75	5.0	0.0
612	32.5	5.0	0.9090909090909091
613	31.25	5.0	0.9090909090909091
614	31.25	5.0	0.9090909090909091
615	32.5	5.0	0.0
616	36.25	5.0	0.0
617	36.25	5.0	0.0
618	37.5	5.0	0.0
619	36.25	5.0	0.0
620	36.25	5.0	0.0
621	37.5	5.0	0.0
622	38.75	5.0	0.0
623	36.25	5.0	0.0
624	33.75	5.0	0.0
625	35.0	5.0	0.0
626	33.75	5.0	0.0
627	35.0	5.0	0.0
628	35.0	5.0	0.0
629	33.75	5.0	0.0
630	35.0	5.0	0.0
631	35.0	5.0	0.0
632	32.5	5.0	0.0
633	31.25	5.0	0.9090909090909091
634	30.0	5.0	0.9090909090909091
635	36.25	5.0	0.9090909090909091
636	38.75	5.0	0.0
637	36.25	5.0	0.0
638	35.0	5.0	0.0
639	35.0	5.0	0.0
640	35.0	5.0	0.0
641	35.0	5.0	0.0
642	36.25	5.0	0.0
643	32.5	5.0	0.0
644	33.75	5.0	0.0
645	32.5	5.0	0.0
646	33.75	10.0	0.0
647	32.5	10.0	0.9090909090909091
648	33.75	10.0	0.9090909090909091
649	37.5	10.0	0.9090909090909091
650	40.0	10.0	0.9090909090909091
651	41.25	10.0	1.8181818181818181
652	40.0	10.0	0.0
653	35.0	10.0	0.0
654	33.75	10.0	0.0
655	36.25	5.0	0.0
656	35.0	0.0	0.0
657	35.0	0.0	0.9090909090909091
658	33.75	0.0	0.9090909090909091
659	32.5	0.0	0.9090909090909091
660	31.25	0.0	0.9090909090909091
661	33.75	0.0	0.0
662	31.25	0.0	0.0
663	28.749999999999996	0.0	0.0
664	28.749999999999996	0.0	0.0
665	27.500000000000004	0.0	0.0
666	27.500000000000004	0.0	0.0
667	28.749999999999996	5.0	0.0
668	27.500000000000004	5.0	0.0
669	27.500000000000004	5.0	0.9090909090909091
670	25.0	5.0	0.0
671	28.749999999999996	5.0	0.0
672	28.749999999999996	5.0	0.0
673	30.0	5.0	0.0
674	28.749999999999996	10.0	0.0
675	26.25	10.0	0.0
676	27.500000000000004	10.0	0.0
677	27.500000000000004	10.0	0.0
678	28.749999999999996	10.0	0.0
679	27.500000000000004	10.0	0.0
680	26.25	10.0	0.0
681	27.500000000000004	10.0	0.0
682	27.500000000000004	10.0	0.0
683	27.500000000000004	10.0	0.0
684	27.500000000000004	15.0	0.0
685	23.75	10.0	0.0
686	20.0	10.0	0.0
687	20.0	10.0	0.0
688	25.0	10.0	0.0
689	25.0	10.0	0.0
690	25.0	5.0	0.0
691	28.749999999999996	0.0	0.0
692	28.749999999999996	0.0	0.0
693	28.749999999999996	0.0	0.0
694	30.0	0.0	0.0
695	26.25	0.0	0.0
696	26.25	0.0	0.0
697	25.0	5.0	0.9090909090909091
698	22.5	5.0	0.9090909090909091
699	25.0	5.0	0.9090909090909091
700	26.25	5.0	0.0
701	30.0	5.0	0.9090909090909091
702	30.0	5.0	0.9090909090909091
703	31.25	5.0	0.9090909090909091
704	32.5	5.0	0.9090909090909091
705	30.0	5.0	0.0
706	28.749999999999996	5.0	0.0
707	28.749999999999996	10.0	0.0
708	26.25	10.0	0.0
709	21.25	10.0	0.0
710	20.0	10.0	0.0
711	21.25	10.0	0.0
712	23.75	5.0	0.0
713	23.75	5.0	0.0
714	23.75	5.0	0.0
715	30.0	5.0	0.0
716	27.500000000000004	5.0	0.9090909090909091
717	25.0	5.0	0.9090909090909091
718	23.75	5.0	0.9090909090909091
719	23.75	5.0	0.9090909090909091
720	25.0	0.0	0.9090909090909091
721	26.25	0.0	0.9090909090909091
722	26.25	0.0	0.9090909090909091
723	27.500000000000004	0.0	1.8181818181818181
724	28.749999999999996	0.0	1.8181818181818181
725	28.749999999999996	0.0	0.9090909090909091
726	26.25	0.0	1.8181818181818181
727	23.75	0.0	1.8181818181818181
728	22.5	0.0	0.9090909090909091
729	25.0	0.0	0.9090909090909091
730	25.0	0.0	0.9090909090909091
731	30.0	0.0	0.0
732	26.25	0.0	0.0
733	27.500000000000004	0.0	0.0
734	25.0	0.0	0.0
735	23.75	0.0	0.0
736	22.5	0.0	0.0
737	22.5	0.0	0.0
738	23.75	0.0	0.0
739	21.25	5.0	0.0
740	23.75	5.0	0.0
741	21.25	0.0	0.0
742	25.0	0.0	0.0
743	22.5	0.0	0.0
744	22.5	5.0	0.0
745	26.25	5.0	0.9090909090909091
746	28.749999999999996	5.0	0.9090909090909091
747	27.500000000000004	0.0	0.0
748	28.749999999999996	0.0	0.0
749	27.500000000000004	0.0	0.0
750	26.25	0.0	0.0
751	25.0	0.0	0.0
752	28.749999999999996	0.0	0.0
753	28.749999999999996	0.0	0.0
754	31.25	5.0	0.0
755	32.5	5.0	0.0
756	30.0	5.0	0.0
757	32.5	5.0	0.0
758	31.25	5.0	0.0
759	28.749999999999996	5.0	0.9090909090909091
760	25.0	5.0	0.9090909090909091
761	23.75	5.0	0.9090909090909091
762	22.5	5.0	0.9090909090909091
763	21.25	5.0	0.0
764	21.25	5.0	0.0
765	20.0	10.0	0.0
766	20.0	10.0	0.0
767	20.0	10.0	0.9090909090909091
768	21.25	10.0	0.9090909090909091
769	22.5	15.0	0.9090909090909091
770	22.5	10.0	0.9090909090909091
771	23.75	5.0	0.0
772	22.5	5.0	0.0
773	22.5	5.0	0.0
774	21.25	5.0	0.0
775	21.25	5.0	0.0
776	27.500000000000004	5.0	0.0
777	32.5	0.0	0.0
778	32.5	0.0	0.9090909090909091
779	25.0	0.0	0.0
780	27.500000000000004	0.0	0.0
781	25.0	0.0	0.9090909090909091
782	22.5	5.0	1.8181818181818181
783	25.0	5.0	1.8181818181818181
784	23.75	5.0	0.9090909090909091
785	31.25	5.0	0.9090909090909091
786	28.749999999999996	5.0	0.0
787	31.25	5.0	0.0
788	23.75	5.0	0.0
789	25.0	5.0	0.0
790	27.500000000000004	5.0	0.0
791	28.749999999999996	5.0	1.8181818181818181
792	28.749999999999996	0.0	0.9090909090909091
793	26.25	0.0	0.9090909090909091
794	26.25	0.0	0.9090909090909091
795	26.25	0.0	0.0
796	27.500000000000004	0.0	0.0
797	23.75	0.0	0.9090909090909091
798	25.0	0.0	0.9090909090909091
799	25.0	0.0	0.9090909090909091
800	25.0	0.0	0.9090909090909091
801	25.0	0.0	0.0
802	25.0	0.0	0.0
803	23.75	0.0	0.0
804	23.75	0.0	0.0
805	23.75	0.0	0.0
806	26.25	0.0	0.0
807	26.25	0.0	0.0
808	26.25	0.0	0.0
809	23.75	0.0	0.0
810	26.25	5.0	0.0
811	27.500000000000004	5.0	0.0
812	25.0	5.0	0.0
813	25.0	5.0	0.0
814	25.0	5.0	0.0
815	31.25	5.0	0.0
816	31.25	5.0	0.0
817	30.0	5.0	0.0
818	31.25	0.0	0.0
819	28.749999999999996	5.0	0.0
820	30.0	5.0	0.0
821	30.0	5.0	0.0
822	33.75	0.0	0.9090909090909091
823	28.749999999999996	0.0	0.9090909090909091
824	30.0	0.0	0.0
825	32.5	0.0	0.9090909090909091
826	31.25	0.0	0.9090909090909091
827	31.25	0.0	0.9090909090909091
828	33.75	0.0	0.9090909090909091
829	33.75	0.0	0.9090909090909091
830	32.5	0.0	0.9090909090909091
831	33.75	0.0	0.9090909090909091
832	33.75	0.0	0.9090909090909091
833	35.0	0.0	0.0
834	32.5	0.0	0.0
835	32.5	0.0	0.0
836	33.75	0.0	0.0
837	33.75	0.0	0.0
838	35.0	0.0	0.9090909090909091
839	32.5	0.0	0.9090909090909091
840	35.0	0.0	0.9090909090909091
841	32.5	0.0	0.0
842	32.5	0.0	0.0
843	30.0	0.0	0.0
844	28.749999999999996	0.0	0.0
845	30.0	0.0	0.0
846	31.25	0.0	0.9090909090909091
847	30.0	0.0	0.0
848	33.75	0.0	0.9090909090909091
849	30.0	0.0	0.0
850	30.0	0.0	0.9090909090909091
851	30.0	0.0	0.9090909090909091
852	27.500000000000004	0.0	0.9090909090909091
853	27.500000000000004	0.0	0.9090909090909091
854	27.500000000000004	0.0	0.9090909090909091
855	30.0	0.0	0.9090909090909091
856	31.25	0.0	0.9090909090909091
857	31.25	5.0	0.9090909090909091
858	30.0	5.0	1.8181818181818181
859	30.0	5.0	0.9090909090909091
860	26.25	5.0	0.9090909090909091
861	28.749999999999996	0.0	0.9090909090909091
862	27.500000000000004	0.0	0.0
863	27.500000000000004	0.0	0.0
864	28.749999999999996	0.0	0.9090909090909091
865	28.749999999999996	0.0	0.9090909090909091
866	26.25	0.0	0.9090909090909091
867	28.749999999999996	0.0	0.9090909090909091
868	31.25	0.0	0.0
869	27.500000000000004	0.0	0.0
870	30.0	0.0	0.9090909090909091
871	25.0	0.0	0.9090909090909091
872	25.0	0.0	0.9090909090909091
873	23.75	0.0	0.9090909090909091
874	27.500000000000004	0.0	0.9090909090909091
875	30.0	0.0	0.9090909090909091
876	31.25	0.0	0.9090909090909091
877	28.749999999999996	0.0	0.9090909090909091
878	28.749999999999996	0.0	2.727272727272727
879	31.25	0.0	1.8181818181818181
880	27.500000000000004	0.0	2.727272727272727
881	28.749999999999996	0.0	1.8181818181818181
882	28.749999999999996	5.0	0.9090909090909091
883	28.749999999999996	5.0	0.0
884	31.25	5.0	0.0
885	30.0	5.0	0.0
886	28.749999999999996	5.0	0.0
887	27.500000000000004	5.0	0.0
888	28.749999999999996	5.0	0.0
889	28.749999999999996	5.0	0.0
890	30.0	5.0	0.0
891	30.0	5.0	0.0
892	28.749999999999996	0.0	0.0
893	27.500000000000004	0.0	0.0
894	27.500000000000004	0.0	0.0
895	26.25	0.0	0.0
896	26.25	0.0	0.0
897	23.75	5.0	0.0
898	25.0	5.0	0.0
899	26.25	5.0	0.0
900	26.25	5.0	0.0
901	30.0	5.0	0.0
902	32.5	5.0	0.0
903	35.0	5.0	0.0
904	30.0	5.0	0.9090909090909091
905	25.0	5.0	0.9090909090909091
906	26.25	0.0	0.0
907	27.500000000000004	5.0	0.9090909090909091
908	25.0	0.0	0.9090909090909091
909	26.25	0.0	0.9090909090909091
910	25.0	0.0	0.0
911	25.0	0.0	0.0
912	31.25	0.0	0.0
913	28.749999999999996	0.0	0.0
914	27.500000000000004	0.0	0.0
915	26.25	0.0	0.9090909090909091
916	25.0	0.0	0.0
917	25.0	0.0	0.0
918	25.0	0.0	0.0
919	25.0	0.0	0.0
920	25.0	0.0	0.0
921	25.0	0.0	0.0
922	27.500000000000004	0.0	0.0
923	26.25	0.0	0.0
924	27.500000000000004	0.0	0.0
925	27.500000000000004	0.0	0.0
926	31.25	0.0	0.9090909090909091
927	30.0	0.0	0.9090909090909091
928	30.0	0.0	0.9090909090909091
929	28.749999999999996	0.0	0.0
930	28.749999999999996	0.0	0.0
931	28.749999999999996	0.0	0.0
932	30.0	0.0	0.0
933	31.25	0.0	0.9090909090909091
934	32.5	0.0	2.727272727272727
935	35.0	0.0	2.727272727272727
936	30.0	0.0	1.8181818181818181
937	27.500000000000004	0.0	2.727272727272727
938	25.0	0.0	2.727272727272727
939	26.25	0.0	2.727272727272727
940	27.500000000000004	0.0	0.9090909090909091
941	28.749999999999996	0.0	0.0
942	30.0	0.0	0.0
943	31.25	0.0	0.0
944	28.749999999999996	0.0	0.0
945	28.749999999999996	0.0	0.0
946	28.749999999999996	0.0	0.0
947	27.500000000000004	0.0	0.0
948	28.749999999999996	0.0	0.0
949	28.749999999999996	0.0	0.0
950	27.500000000000004	0.0	0.0
951	27.500000000000004	0.0	0.9090909090909091
952	28.749999999999996	0.0	0.9090909090909091
953	26.25	0.0	0.9090909090909091
954	23.75	0.0	0.9090909090909091
955	25.0	0.0	0.9090909090909091
956	26.25	0.0	0.0
957	26.25	0.0	0.9090909090909091
958	28.749999999999996	0.0	0.9090909090909091
959	26.25	0.0	0.9090909090909091
960	25.0	0.0	0.9090909090909091
961	25.0	0.0	0.9090909090909091
962	26.25	0.0	1.8181818181818181
963	30.0	5.0	0.9090909090909091
964	30.0	5.0	0.9090909090909091
965	28.749999999999996	5.0	0.0
966	27.500000000000004	5.0	0.0
967	28.749999999999996	5.0	0.0
968	27.500000000000004	0.0	0.0
969	32.5	0.0	0.0
970	32.5	5.0	0.0
971	31.25	5.0	0.0
972	35.0	5.0	0.0
973	33.75	5.0	0.0
974	32.5	5.0	0.0
975	32.5	0.0	0.0
976	28.749999999999996	0.0	0.0
977	27.500000000000004	0.0	0.0
978	26.25	0.0	0.0
979	23.75	0.0	0.0
980	27.500000000000004	0.0	0.0
981	26.25	0.0	0.0
982	27.500000000000004	0.0	0.0
983	31.25	0.0	0.0
984	32.5	5.0	0.0
985	32.5	5.0	0.9090909090909091
986	28.749999999999996	5.0	0.9090909090909091
987	27.500000000000004	5.0	0.9090909090909091
988	30.0	5.0	0.9090909090909091
989	33.75	0.0	0.9090909090909091
990	32.5	0.0	0.0
991	33.75	0.0	0.0
992	28.749999999999996	0.0	0.0
993	30.0	0.0	0.0
994	32.5	0.0	0.0
995	28.749999999999996	0.0	0.0
996	32.5	0.0	0.0
997	32.5	0.0	0.0
998	33.75	0.0	0.0
999	32.5	0.0	0.0
1000	31.25	0.0	0.0
1001	32.5	0.0	0.0
1002	32.5	0.0	0.0
1003	32.5	5.0	0.0
1004	28.749999999999996	5.0	0.0
1005	33.75	5.0	0.9090909090909091
1006	31.25	5.0	1.8181818181818181
1007	31.25	5.0	1.8181818181818181
1008	30.0	0.0	1.8181818181818181
1009	32.5	0.0	0.9090909090909091
1010	32.5	0.0	0.9090909090909091
1011	28.749999999999996	0.0	0.0
1012	27.500000000000004	0.0	0.0
1013	30.0	0.0	0.0
1014	26.25	0.0	0.9090909090909091
1015	31.25	0.0	0.9090909090909091
1016	30.0	0.0	0.9090909090909091
1017	27.500000000000004	5.0	0.0
1018	28.749999999999996	5.0	0.0
1019	28.749999999999996	5.0	0.0
1020	28.749999999999996	5.0	0.9090909090909091
1021	30.0	5.0	0.9090909090909091
1022	31.25	0.0	1.8181818181818181
1023	31.25	0.0	0.9090909090909091
1024	31.25	0.0	0.9090909090909091
1025	31.25	0.0	1.8181818181818181
1026	32.5	0.0	0.9090909090909091
1027	32.5	0.0	0.0
1028	28.749999999999996	0.0	0.0
1029	26.25	0.0	0.0
1030	23.75	0.0	0.0
1031	25.0	0.0	0.0
1032	25.0	0.0	0.0
1033	27.500000000000004	0.0	0.0
1034	28.749999999999996	0.0	0.0
1035	30.0	0.0	0.0
1036	31.25	0.0	0.0
1037	31.25	0.0	0.0
1038	32.5	0.0	0.0
1039	33.75	0.0	0.0
1040	33.75	0.0	0.9090909090909091
1041	35.0	0.0	0.9090909090909091
1042	35.0	0.0	0.9090909090909091
1043	35.0	0.0	0.9090909090909091
1044	35.0	0.0	0.9090909090909091
1045	31.25	0.0	0.0
1046	30.0	0.0	0.0
1047	31.25	0.0	0.0
1048	33.75	0.0	0.9090909090909091
1049	33.75	0.0	0.9090909090909091
1050	32.5	0.0	0.9090909090909091
1051	31.25	0.0	0.9090909090909091
1052	31.25	0.0	0.9090909090909091
1053	27.500000000000004	0.0	0.9090909090909091
1054	27.500000000000004	0.0	0.9090909090909091
1055	28.749999999999996	0.0	0.9090909090909091
1056	31.25	0.0	0.9090909090909091
1057	32.5	5.0	0.9090909090909091
1058	31.25	0.0	1.8181818181818181
1059	30.0	0.0	0.9090909090909091
1060	27.500000000000004	0.0	0.9090909090909091
1061	27.500000000000004	0.0	0.9090909090909091
1062	28.749999999999996	0.0	0.9090909090909091
1063	30.0	0.0	0.9090909090909091
1064	31.25	0.0	0.9090909090909091
1065	27.500000000000004	0.0	0.9090909090909091
1066	27.500000000000004	0.0	0.9090909090909091
1067	31.25	0.0	0.9090909090909091
1068	30.0	0.0	0.9090909090909091
1069	31.25	0.0	0.9090909090909091
1070	31.25	0.0	0.9090909090909091
1071	28.749999999999996	0.0	0.9090909090909091
1072	30.0	0.0	0.9090909090909091
1073	28.749999999999996	0.0	0.9090909090909091
1074	31.25	0.0	0.0
1075	27.500000000000004	0.0	0.0
1076	27.500000000000004	0.0	0.0
1077	30.0	5.0	0.0
1078	27.500000000000004	5.0	0.0
1079	31.25	5.0	0.9090909090909091
1080	30.0	5.0	0.9090909090909091
1081	32.5	5.0	0.0
1082	33.75	5.0	0.0
1083	32.5	5.0	0.0
1084	33.75	0.0	0.0
1085	31.25	5.0	0.0
1086	31.25	5.0	0.0
1087	36.25	5.0	0.0
1088	36.25	5.0	0.0
1089	38.75	5.0	0.0
1090	36.25	5.0	0.0
1091	28.749999999999996	5.0	0.9090909090909091
1092	26.25	5.0	0.9090909090909091
1093	25.0	5.0	0.9090909090909091
1094	25.0	5.0	1.8181818181818181
1095	30.0	5.0	0.9090909090909091
1096	26.25	5.0	0.9090909090909091
1097	23.75	5.0	0.9090909090909091
1098	25.0	5.0	0.0
1099	25.0	5.0	0.0
1100	27.500000000000004	5.0	0.9090909090909091
1101	28.749999999999996	5.0	0.9090909090909091
1102	30.0	5.0	0.0
1103	31.25	5.0	0.0
1104	31.25	5.0	0.0
1105	31.25	5.0	0.0
1106	28.749999999999996	5.0	0.0
1107	31.25	5.0	0.0
1108	31.25	5.0	0.0
1109	33.75	5.0	0.0
1110	36.25	5.0	0.0
1111	35.0	5.0	0.0
1112	28.749999999999996	5.0	0.0
1113	28.749999999999996	5.0	0.0
1114	28.749999999999996	5.0	0.0
1115	26.25	5.0	0.0
1116	28.749999999999996	0.0	0.0
1117	22.5	0.0	0.0
1118	23.75	0.0	0.0
1119	26.25	0.0	0.0
1120	26.25	0.0	0.0
1121	28.749999999999996	0.0	0.0
1122	27.500000000000004	0.0	0.0
1123	26.25	0.0	0.0
1124	27.500000000000004	0.0	0.0
1125	27.500000000000004	0.0	0.0
1126	27.500000000000004	0.0	0.9090909090909091
1127	25.0	0.0	0.0
1128	25.0	0.0	0.0
1129	27.500000000000004	0.0	0.0
1130	28.749999999999996	0.0	0.0
1131	30.0	0.0	0.0
1132	30.0	0.0	0.9090909090909091
1133	32.5	0.0	0.9090909090909091
1134	32.5	0.0	1.8181818181818181
1135	28.749999999999996	0.0	1.8181818181818181
1136	27.500000000000004	0.0	1.8181818181818181
1137	27.500000000000004	0.0	1.8181818181818181
1138	27.500000000000004	0.0	0.9090909090909091
1139	28.749999999999996	0.0	0.9090909090909091
1140	25.0	0.0	0.9090909090909091
1141	25.0	0.0	0.0
1142	25.0	0.0	0.0
1143	23.75	0.0	0.9090909090909091
1144	21.25	0.0	0.0
1145	22.5	0.0	0.0
1146	20.0	0.0	0.0
1147	23.75	5.0	0.0
1148	25.0	5.0	0.0
1149	26.25	5.0	0.0
1150	30.0	5.0	0.9090909090909091
1151	27.500000000000004	5.0	0.9090909090909091
1152	26.25	5.0	0.9090909090909091
1153	26.25	5.0	0.9090909090909091
1154	27.500000000000004	0.0	0.9090909090909091
1155	31.25	0.0	1.8181818181818181
1156	31.25	0.0	0.9090909090909091
1157	31.25	0.0	0.9090909090909091
1158	30.0	0.0	0.9090909090909091
1159	33.75	0.0	0.9090909090909091
1160	35.0	0.0	0.9090909090909091
1161	37.5	0.0	0.9090909090909091
1162	36.25	0.0	0.9090909090909091
1163	33.75	0.0	0.9090909090909091
1164	35.0	0.0	0.9090909090909091
1165	32.5	0.0	0.9090909090909091
1166	33.75	0.0	0.9090909090909091
1167	33.75	0.0	0.9090909090909091
1168	31.25	0.0	0.0
1169	35.0	0.0	0.0
1170	33.75	0.0	0.0
1171	33.75	0.0	0.0
1172	35.0	0.0	0.0
1173	35.0	0.0	0.0
1174	31.25	0.0	0.0
1175	35.0	0.0	0.0
1176	30.0	0.0	0.0
1177	26.25	0.0	0.0
1178	28.749999999999996	0.0	0.9090909090909091
1179	30.0	0.0	0.9090909090909091
1180	32.5	0.0	0.9090909090909091
1181	32.5	5.0	0.9090909090909091
1182	30.0	5.0	0.9090909090909091
1183	28.749999999999996	5.0	0.9090909090909091
1184	28.749999999999996	5.0	0.9090909090909091
1185	28.749999999999996	5.0	0.9090909090909091
1186	30.0	5.0	0.9090909090909091
1187	30.0	5.0	0.9090909090909091
1188	31.25	0.0	0.9090909090909091
1189	32.5	0.0	0.9090909090909091
1190	28.749999999999996	0.0	0.0
1191	31.25	0.0	0.0
1192	28.749999999999996	0.0	0.0
1193	28.749999999999996	0.0	0.0
1194	28.749999999999996	0.0	0.0
1195	26.25	0.0	0.0
1196	27.500000000000004	0.0	0.0
1197	25.0	0.0	0.9090909090909091
1198	27.500000000000004	0.0	0.9090909090909091
1199	27.500000000000004	0.0	1.8181818181818181
1200	30.0	0.0	1.8181818181818181
1201	30.0	0.0	0.0
1202	32.5	0.0	0.9090909090909091
1203	31.25	0.0	0.9090909090909091
1204	32.5	0.0	0.9090909090909091
1205	35.0	0.0	0.0
1206	33.75	0.0	0.0
1207	35.0	0.0	0.0
1208	35.0	0.0	0.0
1209	27.500000000000004	0.0	0.0
1210	27.500000000000004	0.0	0.0
1211	27.500000000000004	0.0	0.0
1212	22.5	0.0	0.0
1213	21.25	0.0	0.9090909090909091
1214	25.0	0.0	0.9090909090909091
1215	26.25	0.0	0.9090909090909091
1216	26.25	0.0	0.9090909090909091
1217	26.25	0.0	1.8181818181818181
1218	27.500000000000004	0.0	0.9090909090909091
1219	27.500000000000004	5.0	0.9090909090909091
1220	27.500000000000004	5.0	1.8181818181818181
1221	30.0	5.0	1.8181818181818181
1222	33.75	5.0	0.9090909090909091
1223	28.749999999999996	5.0	0.9090909090909091
1224	30.0	5.0	0.9090909090909091
1225	31.25	5.0	0.9090909090909091
1226	35.0	0.0	0.9090909090909091
1227	32.5	0.0	0.9090909090909091
1228	32.5	0.0	0.9090909090909091
1229	33.75	0.0	0.9090909090909091
1230	33.75	0.0	0.9090909090909091
1231	31.25	0.0	1.8181818181818181
1232	28.749999999999996	0.0	1.8181818181818181
1233	31.25	0.0	1.8181818181818181
1234	33.75	0.0	1.8181818181818181
1235	31.25	0.0	0.9090909090909091
1236	33.75	0.0	0.9090909090909091
1237	31.25	10.0	0.9090909090909091
1238	32.5	10.0	0.9090909090909091
1239	33.75	5.0	0.9090909090909091
1240	28.749999999999996	10.0	0.9090909090909091
1241	28.749999999999996	10.0	0.9090909090909091
1242	33.75	5.0	0.9090909090909091
1243	32.5	5.0	0.9090909090909091
1244	32.5	5.0	0.9090909090909091
1245	32.5	0.0	0.9090909090909091
1246	33.75	0.0	0.9090909090909091
1247	32.5	0.0	0.0
1248	30.0	0.0	0.0
1249	26.25	0.0	0.0
1250	26.25	0.0	0.0
1251	26.25	0.0	0.0
1252	26.25	0.0	0.0
1253	28.749999999999996	0.0	0.0
1254	31.25	0.0	0.0
1255	30.0	0.0	0.0
1256	30.0	0.0	0.9090909090909091
1257	36.25	0.0	0.0
1258	36.25	0.0	0.0
1259	32.5	0.0	0.0
1260	28.749999999999996	0.0	0.0
1261	28.749999999999996	0.0	0.0
1262	30.0	0.0	0.0
1263	32.5	0.0	0.0
1264	30.0	0.0	0.0
1265	27.500000000000004	0.0	0.0
1266	31.25	0.0	0.0
1267	32.5	0.0	0.0
1268	31.25	0.0	0.0
1269	31.25	0.0	0.0
1270	32.5	0.0	0.9090909090909091
1271	31.25	0.0	0.9090909090909091
1272	32.5	0.0	0.9090909090909091
1273	32.5	0.0	0.9090909090909091
1274	30.0	0.0	0.9090909090909091
1275	30.0	0.0	0.9090909090909091
1276	27.500000000000004	0.0	0.9090909090909091
1277	28.749999999999996	0.0	1.8181818181818181
1278	28.749999999999996	0.0	0.9090909090909091
1279	27.500000000000004	0.0	0.9090909090909091
1280	27.500000000000004	0.0	0.9090909090909091
1281	27.500000000000004	0.0	0.9090909090909091
1282	26.25	0.0	0.0
1283	26.25	0.0	0.0
1284	27.500000000000004	0.0	0.0
1285	27.500000000000004	0.0	0.0
1286	26.25	0.0	0.0
1287	28.749999999999996	0.0	0.0
1288	31.25	0.0	0.9090909090909091
1289	31.25	0.0	0.9090909090909091
1290	31.25	0.0	0.9090909090909091
1291	32.5	0.0	0.9090909090909091
1292	36.25	0.0	0.0
1293	32.5	0.0	0.0
1294	32.5	0.0	0.0
1295	32.5	0.0	0.0
1296	32.5	0.0	0.0
1297	30.0	5.0	0.0
1298	30.0	5.0	0.0
1299	30.0	5.0	0.0
1300	31.25	0.0	0.0
1301	32.5	0.0	0.0
1302	33.75	0.0	0.9090909090909091
1303	33.75	0.0	0.9090909090909091
1304	33.75	0.0	0.9090909090909091
1305	32.5	0.0	0.0
1306	31.25	0.0	0.0
1307	32.5	0.0	0.9090909090909091
1308	33.75	0.0	0.9090909090909091
1309	33.75	0.0	0.9090909090909091
1310	35.0	0.0	0.0
1311	33.75	0.0	0.0
1312	33.75	0.0	0.0
1313	33.75	0.0	0.9090909090909091
1314	36.25	0.0	0.0
1315	36.25	0.0	0.0
1316	36.25	0.0	0.0
1317	33.75	0.0	0.9090909090909091
1318	32.5	0.0	0.0
1319	35.0	0.0	0.0
1320	36.25	0.0	0.0
1321	38.75	0.0	0.0
1322	37.5	0.0	0.0
1323	37.5	0.0	0.0
1324	35.0	0.0	0.0
1325	32.5	0.0	0.9090909090909091
1326	31.25	0.0	0.9090909090909091
1327	33.75	0.0	1.8181818181818181
1328	31.25	0.0	1.8181818181818181
1329	30.0	0.0	1.8181818181818181
1330	27.500000000000004	0.0	2.727272727272727
1331	31.25	0.0	2.727272727272727
1332	32.5	0.0	2.727272727272727
1333	32.5	0.0	1.8181818181818181
1334	33.75	0.0	0.9090909090909091
1335	32.5	0.0	0.9090909090909091
1336	31.25	0.0	0.9090909090909091
1337	31.25	0.0	0.9090909090909091
1338	35.0	0.0	0.9090909090909091
1339	38.75	0.0	0.9090909090909091
1340	36.25	5.0	0.0
1341	38.75	0.0	0.0
1342	35.0	0.0	0.0
1343	35.0	0.0	0.0
1344	37.5	0.0	0.0
1345	32.5	0.0	0.0
1346	31.25	0.0	0.0
1347	32.5	0.0	0.0
1348	33.75	0.0	0.0
1349	30.0	0.0	0.9090909090909091
1350	27.500000000000004	0.0	0.9090909090909091
1351	31.25	0.0	0.9090909090909091
1352	31.25	0.0	0.9090909090909091
1353	30.0	5.0	0.0
1354	27.500000000000004	5.0	0.0
1355	26.25	5.0	0.0
1356	27.500000000000004	5.0	0.0
1357	32.5	5.0	0.0
1358	33.75	0.0	0.0
1359	33.75	0.0	0.0
1360	31.25	0.0	0.0
1361	32.5	0.0	0.9090909090909091
1362	31.25	0.0	0.0
1363	33.75	0.0	0.0
1364	35.0	0.0	0.0
1365	33.75	0.0	0.0
1366	31.25	0.0	0.0
1367	30.0	5.0	0.0
1368	32.5	5.0	0.9090909090909091
1369	35.0	5.0	0.9090909090909091
1370	35.0	0.0	0.9090909090909091
1371	32.5	0.0	0.9090909090909091
1372	33.75	0.0	0.9090909090909091
1373	30.0	0.0	0.9090909090909091
1374	27.500000000000004	0.0	0.9090909090909091
1375	25.0	5.0	0.9090909090909091
1376	26.25	5.0	0.9090909090909091
1377	27.500000000000004	5.0	0.9090909090909091
1378	27.500000000000004	5.0	0.0
1379	30.0	5.0	0.0
1380	31.25	5.0	0.0
1381	30.0	5.0	0.0
1382	31.25	0.0	0.0
1383	33.75	0.0	0.0
1384	36.25	0.0	0.0
1385	35.0	0.0	0.0
1386	33.75	5.0	0.0
1387	33.75	5.0	0.0
1388	32.5	5.0	0.0
1389	31.25	0.0	0.0
1390	32.5	0.0	0.9090909090909091
1391	31.25	0.0	0.9090909090909091
1392	31.25	0.0	1.8181818181818181
1393	31.25	0.0	0.9090909090909091
1394	35.0	0.0	0.9090909090909091
1395	31.25	0.0	0.0
1396	30.0	5.0	0.0
1397	31.25	5.0	0.0
1398	36.25	0.0	0.0
1399	33.75	0.0	0.0
1400	33.75	0.0	0.0
1401	31.25	0.0	0.0
1402	32.5	0.0	0.0
1403	36.25	0.0	0.0
1404	33.75	0.0	0.0
1405	36.25	0.0	0.0
1406	36.25	0.0	0.0
1407	37.5	0.0	0.0
1408	36.25	5.0	0.0
1409	36.25	0.0	0.0
1410	38.75	0.0	0.0
1411	38.75	0.0	0.0
1412	36.25	0.0	0.0
1413	31.25	0.0	0.0
1414	32.5	0.0	0.0
1415	27.500000000000004	5.0	0.0
1416	27.500000000000004	5.0	0.0
1417	30.0	0.0	0.0
1418	30.0	0.0	0.0
1419	27.500000000000004	0.0	0.0
1420	27.500000000000004	0.0	0.0
1421	28.749999999999996	0.0	0.0
1422	28.749999999999996	0.0	0.0
1423	30.0	0.0	0.0
1424	31.25	0.0	0.0
1425	28.749999999999996	0.0	0.0
1426	27.500000000000004	5.0	0.0
1427	26.25	5.0	0.0
1428	31.25	15.0	0.0
1429	27.500000000000004	15.0	0.0
1430	27.500000000000004	15.0	0.9090909090909091
1431	27.500000000000004	15.0	0.9090909090909091
1432	30.0	15.0	0.9090909090909091
1433	30.0	10.0	0.9090909090909091
1434	31.25	10.0	0.9090909090909091
1435	28.749999999999996	10.0	0.9090909090909091
1436	31.25	10.0	0.9090909090909091
1437	35.0	5.0	0.9090909090909091
1438	32.5	5.0	0.9090909090909091
1439	31.25	5.0	0.9090909090909091
1440	28.749999999999996	0.0	0.0
1441	26.25	5.0	0.0
1442	30.0	10.0	0.0
1443	31.25	10.0	0.0
1444	32.5	15.0	0.0
1445	30.0	10.0	0.0
1446	33.75	5.0	0.0
1447	35.0	5.0	0.0
1448	35.0	5.0	0.0
1449	32.5	5.0	0.0
1450	33.75	5.0	0.0
1451	32.5	5.0	0.0
1452	28.749999999999996	5.0	0.0
1453	31.25	5.0	0.0
1454	30.0	5.0	0.0
1455	31.25	5.0	0.0
1456	31.25	5.0	0.0
1457	30.0	5.0	0.0
1458	32.5	10.0	0.0
1459	32.5	5.0	0.0
1460	31.25	5.0	0.0
1461	26.25	5.0	0.0
1462	25.0	5.0	0.0
1463	26.25	5.0	0.9090909090909091
1464	25.0	5.0	0.0
1465	25.0	5.0	0.0
1466	25.0	5.0	0.0
1467	28.749999999999996	5.0	0.0
1468	27.500000000000004	5.0	0.0
1469	28.749999999999996	5.0	0.0
1470	27.500000000000004	5.0	0.0
1471	26.25	0.0	0.0
1472	23.75	0.0	0.0
1473	22.5	0.0	0.0
1474	25.0	0.0	0.0
1475	23.75	0.0	0.0
1476	25.0	5.0	0.0
1477	25.0	5.0	0.9090909090909091
1478	26.25	0.0	0.0
1479	26.25	0.0	0.0
1480	26.25	0.0	0.0
1481	27.500000000000004	0.0	0.0
1482	25.0	5.0	0.0
1483	27.500000000000004	5.0	0.0
1484	28.749999999999996	0.0	0.0
1485	30.0	0.0	0.0
1486	31.25	0.0	0.0
1487	27.500000000000004	0.0	0.0
1488	28.749999999999996	0.0	0.0
1489	31.25	0.0	0.0
1490	33.75	0.0	0.0
1491	33.75	0.0	0.0
1492	31.25	0.0	0.0
1493	31.25	0.0	0.0
1494	32.5	0.0	0.0
1495	32.5	0.0	0.0
1496	32.5	0.0	0.0
1497	35.0	0.0	0.0
1498	38.75	0.0	0.0
1499	38.75	0.0	0.0
1500	36.25	0.0	0.9090909090909091
1501	35.0	0.0	0.9090909090909091
1502	33.75	0.0	0.9090909090909091
1503	28.749999999999996	0.0	0.9090909090909091
1504	27.500000000000004	0.0	0.9090909090909091
1505	25.0	5.0	0.9090909090909091
1506	26.25	5.0	0.0
1507	27.500000000000004	5.0	0.0
1508	27.500000000000004	5.0	0.0
1509	28.749999999999996	5.0	0.9090909090909091
1510	32.5	5.0	0.9090909090909091
1511	33.75	5.0	0.9090909090909091
1512	30.0	5.0	0.9090909090909091
1513	30.0	5.0	0.0
1514	32.5	5.0	0.9090909090909091
1515	36.25	5.0	0.9090909090909091
1516	38.75	5.0	0.9090909090909091
1517	36.25	5.0	0.0
1518	36.25	5.0	0.0
1519	36.25	5.0	0.0
1520	32.5	5.0	0.0
1521	27.500000000000004	5.0	0.0
1522	30.0	5.0	0.0
1523	31.25	5.0	0.0
1524	31.25	5.0	0.0
1525	30.0	5.0	0.0
1526	30.0	5.0	0.0
1527	30.0	5.0	0.0
1528	31.25	5.0	0.0
1529	30.0	5.0	0.0
1530	32.5	5.0	0.0
1531	32.5	5.0	0.0
1532	32.5	5.0	0.0
1533	31.25	0.0	0.0
1534	28.749999999999996	0.0	0.9090909090909091
1535	27.500000000000004	0.0	0.0
1536	27.500000000000004	0.0	0.0
1537	31.25	0.0	0.0
1538	26.25	0.0	0.0
1539	22.5	0.0	0.0
1540	23.75	0.0	1.8181818181818181
1541	25.0	0.0	1.8181818181818181
1542	23.75	0.0	1.8181818181818181
1543	25.0	0.0	1.8181818181818181
1544	23.75	0.0	1.8181818181818181
1545	27.500000000000004	0.0	0.9090909090909091
1546	27.500000000000004	0.0	0.9090909090909091
1547	30.0	0.0	0.9090909090909091
1548	31.25	0.0	0.0
1549	30.0	0.0	0.0
1550	30.0	0.0	0.0
1551	28.749999999999996	0.0	0.0
1552	27.500000000000004	0.0	0.0
1553	28.749999999999996	0.0	0.0
1554	27.500000000000004	0.0	0.9090909090909091
1555	23.75	0.0	0.9090909090909091
1556	26.25	0.0	0.9090909090909091
1557	26.25	0.0	0.9090909090909091
1558	23.75	0.0	0.9090909090909091
1559	25.0	0.0	0.9090909090909091
1560	26.25	0.0	0.0
1561	28.749999999999996	0.0	0.0
1562	28.749999999999996	5.0	0.0
1563	27.500000000000004	5.0	0.0
1564	30.0	5.0	0.0
1565	30.0	0.0	0.0
1566	26.25	0.0	0.0
1567	26.25	0.0	0.0
1568	25.0	0.0	0.0
1569	23.75	5.0	0.0
1570	23.75	0.0	0.0
1571	30.0	0.0	0.0
1572	31.25	0.0	0.0
1573	32.5	0.0	0.0
1574	33.75	0.0	0.0
1575	36.25	5.0	0.0
1576	37.5	5.0	0.0
1577	35.0	0.0	0.0
1578	32.5	0.0	0.0
1579	35.0	0.0	0.9090909090909091
1580	33.75	0.0	0.9090909090909091
1581	33.75	0.0	0.0
1582	32.5	0.0	0.0
1583	31.25	0.0	0.0
1584	31.25	0.0	0.0
1585	33.75	0.0	0.0
1586	33.75	0.0	0.9090909090909091
1587	33.75	5.0	0.0
1588	32.5	10.0	0.0
1589	32.5	10.0	0.0
1590	32.5	10.0	0.0
1591	32.5	10.0	0.0
1592	30.0	10.0	0.0
1593	32.5	10.0	0.0
1594	35.0	10.0	0.0
1595	35.0	5.0	0.0
1596	37.5	5.0	0.0
1597	37.5	5.0	0.0
1598	37.5	5.0	0.0
1599	32.5	5.0	0.0
1600	33.75	5.0	0.0
1601	31.25	5.0	0.0
1602	26.25	5.0	0.0
1603	25.0	5.0	0.0
1604	30.0	5.0	0.0
1605	28.749999999999996	5.0	0.9090909090909091
1606	30.0	5.0	0.9090909090909091
1607	28.749999999999996	5.0	0.9090909090909091
1608	27.500000000000004	5.0	0.9090909090909091
1609	26.25	5.0	0.0
1610	30.0	5.0	0.0
1611	27.500000000000004	0.0	0.0
1612	28.749999999999996	5.0	0.0
1613	30.0	5.0	0.0
1614	32.5	5.0	0.0
1615	27.500000000000004	5.0	0.0
1616	30.0	0.0	0.0
1617	30.0	5.0	0.0
1618	27.500000000000004	5.0	0.0
1619	25.0	5.0	0.0
1620	23.75	5.0	0.0
1621	25.0	10.0	0.0
1622	28.749999999999996	10.0	0.0
1623	27.500000000000004	10.0	0.0
1624	27.500000000000004	10.0	0.0
1625	27.500000000000004	10.0	0.0
1626	23.75	10.0	0.9090909090909091
1627	25.0	10.0	0.9090909090909091
1628	25.0	10.0	0.9090909090909091
1629	27.500000000000004	10.0	0.9090909090909091
1630	27.500000000000004	10.0	0.9090909090909091
1631	28.749999999999996	10.0	0.9090909090909091
1632	31.25	5.0	0.9090909090909091
1633	31.25	5.0	0.9090909090909091
1634	33.75	5.0	0.9090909090909091
1635	30.0	5.0	0.0
1636	28.749999999999996	5.0	0.0
1637	26.25	5.0	0.9090909090909091
1638	28.749999999999996	10.0	0.9090909090909091
1639	31.25	10.0	0.9090909090909091
1640	27.500000000000004	10.0	0.9090909090909091
1641	27.500000000000004	10.0	0.9090909090909091
1642	25.0	5.0	0.0
1643	26.25	5.0	0.0
1644	27.500000000000004	5.0	0.9090909090909091
1645	27.500000000000004	5.0	0.9090909090909091
1646	31.25	0.0	0.9090909090909091
1647	32.5	5.0	0.9090909090909091
1648	32.5	5.0	1.8181818181818181
1649	30.0	5.0	1.8181818181818181
1650	31.25	5.0	1.8181818181818181
1651	27.500000000000004	5.0	0.0
1652	27.500000000000004	5.0	0.0
1653	28.749999999999996	0.0	0.0
1654	30.0	0.0	0.0
1655	28.749999999999996	0.0	0.0
1656	28.749999999999996	0.0	0.9090909090909091
1657	31.25	0.0	0.9090909090909091
1658	32.5	5.0	0.9090909090909091
1659	31.25	5.0	0.9090909090909091
1660	28.749999999999996	10.0	0.9090909090909091
1661	25.0	5.0	0.9090909090909091
1662	23.75	5.0	0.0
1663	25.0	5.0	0.0
1664	27.500000000000004	5.0	0.0
1665	31.25	10.0	0.9090909090909091
1666	33.75	10.0	0.9090909090909091
1667	28.749999999999996	10.0	0.9090909090909091
1668	31.25	10.0	0.9090909090909091
1669	31.25	5.0	0.0
1670	32.5	5.0	0.0
1671	31.25	5.0	0.0
1672	31.25	5.0	0.0
1673	30.0	5.0	0.0
1674	27.500000000000004	5.0	0.0
1675	30.0	0.0	0.0
1676	32.5	0.0	0.0
1677	31.25	0.0	0.0
1678	32.5	0.0	0.0
1679	35.0	0.0	0.0
1680	33.75	5.0	0.0
1681	32.5	5.0	0.0
1682	35.0	5.0	0.0
1683	36.25	5.0	0.0
1684	35.0	5.0	0.0
1685	35.0	5.0	0.0
1686	36.25	5.0	0.0
1687	32.5	5.0	0.0
1688	32.5	5.0	0.0
1689	28.749999999999996	5.0	0.0
1690	30.0	5.0	0.0
1691	31.25	5.0	0.0
1692	33.75	5.0	0.0
1693	31.25	5.0	0.0
1694	32.5	5.0	0.0
1695	31.25	5.0	0.0
1696	32.5	5.0	0.0
1697	32.5	0.0	0.0
1698	33.75	0.0	0.0
1699	35.0	0.0	0.0
1700	38.75	5.0	0.0
1701	38.75	5.0	0.0
1702	38.75	5.0	0.0
1703	33.75	5.0	0.0
1704	35.0	0.0	0.0
1705	35.0	0.0	0.0
1706	35.0	5.0	0.0
1707	35.0	5.0	0.9090909090909091
1708	33.75	5.0	0.0
1709	33.75	0.0	0.0
1710	32.5	0.0	0.0
1711	33.75	0.0	0.0
1712	32.5	0.0	0.0
1713	31.25	0.0	0.0
1714	31.25	5.0	0.0
1715	32.5	5.0	0.0
1716	31.25	5.0	0.0
1717	30.0	5.0	0.0
1718	32.5	5.0	0.9090909090909091
1719	33.75	5.0	0.9090909090909091
1720	36.25	5.0	0.9090909090909091
1721	36.25	5.0	0.0
1722	36.25	5.0	0.0
1723	33.75	5.0	0.0
1724	35.0	10.0	0.0
1725	32.5	10.0	0.0
1726	30.0	10.0	1.8181818181818181
1727	30.0	10.0	1.8181818181818181
1728	28.749999999999996	10.0	0.9090909090909091
1729	28.749999999999996	10.0	0.0
1730	31.25	10.0	0.0
1731	27.500000000000004	10.0	0.0
1732	26.25	10.0	0.0
1733	25.0	10.0	0.0
1734	22.5	10.0	0.0
1735	21.25	10.0	0.0
1736	20.0	5.0	0.9090909090909091
1737	22.5	5.0	0.0
1738	26.25	5.0	0.0
1739	25.0	5.0	0.0
1740	27.500000000000004	5.0	0.0
1741	27.500000000000004	5.0	0.0
1742	27.500000000000004	5.0	0.0
1743	25.0	5.0	0.0
1744	27.500000000000004	5.0	0.0
1745	27.500000000000004	5.0	0.9090909090909091
1746	26.25	5.0	0.9090909090909091
1747	30.0	0.0	0.9090909090909091
1748	28.749999999999996	0.0	0.9090909090909091
1749	27.500000000000004	5.0	0.0
1750	28.749999999999996	5.0	0.0
1751	28.749999999999996	5.0	0.0
1752	28.749999999999996	5.0	0.9090909090909091
1753	28.749999999999996	5.0	1.8181818181818181
1754	32.5	5.0	1.8181818181818181
1755	31.25	5.0	0.9090909090909091
1756	30.0	5.0	1.8181818181818181
1757	28.749999999999996	5.0	0.9090909090909091
1758	27.500000000000004	10.0	0.0
1759	30.0	10.0	0.0
1760	30.0	10.0	0.0
1761	30.0	5.0	0.0
1762	31.25	5.0	0.0
1763	31.25	10.0	0.0
1764	32.5	5.0	0.0
1765	31.25	5.0	0.0
1766	32.5	5.0	0.0
1767	32.5	5.0	0.0
1768	32.5	5.0	0.9090909090909091
1769	32.5	5.0	0.9090909090909091
1770	33.75	5.0	0.9090909090909091
1771	32.5	0.0	0.9090909090909091
1772	31.25	0.0	0.9090909090909091
1773	35.0	0.0	0.9090909090909091
1774	35.0	0.0	0.0
1775	35.0	5.0	0.0
1776	36.25	10.0	0.0
1777	36.25	10.0	0.0
1778	32.5	10.0	0.0
1779	33.75	10.0	0.0
1780	31.25	10.0	0.0
1781	31.25	10.0	0.0
1782	30.0	10.0	0.9090909090909091
1783	31.25	5.0	0.9090909090909091
1784	30.0	5.0	0.9090909090909091
1785	32.5	5.0	1.8181818181818181
1786	31.25	5.0	0.9090909090909091
1787	35.0	5.0	0.9090909090909091
1788	32.5	10.0	1.8181818181818181
1789	33.75	5.0	1.8181818181818181
1790	31.25	5.0	1.8181818181818181
1791	28.749999999999996	10.0	1.8181818181818181
1792	28.749999999999996	10.0	0.9090909090909091
1793	27.500000000000004	10.0	0.9090909090909091
1794	27.500000000000004	10.0	0.9090909090909091
1795	27.500000000000004	10.0	0.9090909090909091
1796	27.500000000000004	10.0	0.9090909090909091
1797	28.749999999999996	10.0	0.9090909090909091
1798	28.749999999999996	10.0	0.9090909090909091
1799	33.75	5.0	0.9090909090909091
1800	33.75	5.0	0.9090909090909091
1801	36.25	5.0	0.9090909090909091
1802	36.25	5.0	0.9090909090909091
1803	36.25	5.0	0.9090909090909091
1804	32.5	5.0	0.9090909090909091
1805	36.25	10.0	0.9090909090909091
1806	32.5	10.0	0.9090909090909091
1807	31.25	10.0	0.9090909090909091
1808	32.5	5.0	0.9090909090909091
1809	33.75	5.0	0.0
1810	31.25	5.0	0.0
1811	30.0	10.0	0.9090909090909091
1812	27.500000000000004	10.0	0.9090909090909091
1813	27.500000000000004	10.0	0.9090909090909091
1814	27.500000000000004	10.0	0.9090909090909091
1815	30.0	10.0	0.0
1816	26.25	10.0	0.0
1817	28.749999999999996	5.0	0.0
1818	31.25	5.0	0.0
1819	33.75	5.0	0.0
1820	35.0	5.0	0.0
1821	37.5	5.0	0.0
1822	38.75	5.0	0.0
1823	35.0	5.0	0.0
1824	32.5	10.0	0.9090909090909091
1825	32.5	5.0	0.9090909090909091
1826	32.5	5.0	0.9090909090909091
1827	31.25	5.0	0.9090909090909091
1828	32.5	5.0	0.0
1829	35.0	5.0	0.0
1830	36.25	5.0	0.0
1831	38.75	5.0	0.0
1832	35.0	10.0	0.0
1833	35.0	10.0	0.0
1834	32.5	10.0	0.0
1835	32.5	10.0	0.0
1836	32.5	10.0	0.0
1837	31.25	10.0	0.0
1838	30.0	10.0	0.0
1839	27.500000000000004	10.0	0.0
1840	27.500000000000004	5.0	0.0
1841	27.500000000000004	5.0	0.0
1842	28.749999999999996	5.0	0.0
1843	30.0	5.0	0.0
1844	32.5	5.0	0.0
1845	32.5	5.0	0.0
1846	35.0	5.0	0.0
1847	33.75	5.0	0.0
1848	33.75	5.0	0.0
1849	33.75	5.0	0.0
1850	32.5	5.0	0.0
1851	31.25	5.0	0.0
1852	32.5	5.0	0.0
1853	32.5	5.0	0.0
1854	32.5	10.0	0.0
1855	33.75	10.0	0.0
1856	37.5	10.0	0.0
1857	33.75	10.0	0.0
1858	36.25	10.0	0.0
1859	32.5	10.0	0.0
1860	31.25	5.0	0.0
1861	31.25	5.0	0.0
1862	31.25	5.0	0.0
1863	28.749999999999996	5.0	0.0
1864	28.749999999999996	0.0	0.0
1865	30.0	0.0	0.0
1866	27.500000000000004	0.0	0.0
1867	28.749999999999996	0.0	0.0
1868	26.25	0.0	0.0
1869	27.500000000000004	0.0	0.0
1870	27.500000000000004	0.0	0.9090909090909091
1871	28.749999999999996	0.0	0.0
1872	28.749999999999996	0.0	0.0
1873	31.25	0.0	0.0
1874	31.25	0.0	0.0
1875	32.5	0.0	0.0
1876	32.5	0.0	0.0
1877	36.25	0.0	0.0
1878	36.25	5.0	0.0
1879	35.0	5.0	0.0
1880	33.75	5.0	0.0
1881	32.5	5.0	0.0
1882	31.25	5.0	0.0
1883	31.25	5.0	0.0
1884	32.5	5.0	0.0
1885	35.0	5.0	0.0
1886	32.5	5.0	0.0
1887	30.0	5.0	0.0
1888	31.25	0.0	0.0
1889	31.25	0.0	0.9090909090909091
1890	31.25	0.0	0.9090909090909091
1891	28.749999999999996	0.0	0.9090909090909091
1892	32.5	0.0	0.9090909090909091
1893	32.5	0.0	0.0
1894	32.5	0.0	0.0
1895	33.75	0.0	0.0
1896	35.0	5.0	0.0
1897	32.5	5.0	0.0
1898	28.749999999999996	5.0	0.9090909090909091
1899	28.749999999999996	0.0	0.9090909090909091
1900	28.749999999999996	0.0	0.9090909090909091
1901	27.500000000000004	5.0	0.9090909090909091
1902	26.25	5.0	0.9090909090909091
1903	30.0	0.0	0.9090909090909091
1904	27.500000000000004	0.0	0.9090909090909091
1905	23.75	0.0	0.9090909090909091
1906	28.749999999999996	5.0	0.9090909090909091
1907	30.0	0.0	0.9090909090909091
1908	32.5	0.0	1.8181818181818181
1909	33.75	0.0	0.9090909090909091
1910	35.0	0.0	0.9090909090909091
1911	31.25	0.0	0.0
1912	32.5	0.0	0.0
1913	33.75	0.0	0.0
1914	32.5	0.0	0.0
1915	28.749999999999996	0.0	0.0
1916	30.0	0.0	0.0
1917	30.0	0.0	0.0
1918	28.749999999999996	5.0	0.0
1919	32.5	0.0	0.0
1920	35.0	0.0	0.0
1921	36.25	0.0	0.0
1922	37.5	5.0	0.0
1923	37.5	5.0	0.0
1924	40.0	5.0	0.0
1925	42.5	0.0	0.0
1926	38.75	0.0	0.0
1927	36.25	0.0	0.9090909090909091
1928	33.75	0.0	0.9090909090909091
1929	33.75	0.0	0.9090909090909091
1930	33.75	5.0	0.9090909090909091
1931	32.5	5.0	0.9090909090909091
1932	35.0	5.0	0.9090909090909091
1933	33.75	0.0	0.0
1934	36.25	0.0	0.0
1935	31.25	5.0	0.0
1936	33.75	5.0	0.0
1937	35.0	5.0	0.0
1938	33.75	5.0	0.0
1939	31.25	5.0	0.0
1940	32.5	5.0	0.0
1941	33.75	5.0	0.0
1942	36.25	5.0	0.0
1943	37.5	5.0	0.0
1944	38.75	5.0	0.0
1945	42.5	5.0	0.0
1946	42.5	5.0	0.0
1947	40.0	5.0	0.0
1948	40.0	5.0	0.0
1949	37.5	5.0	0.9090909090909091
1950	38.75	5.0	0.9090909090909091
1951	40.0	5.0	0.9090909090909091
1952	40.0	5.0	0.9090909090909091
1953	36.25	5.0	0.0
1954	37.5	0.0	0.0
1955	37.5	0.0	0.0
1956	36.25	0.0	0.0
1957	37.5	5.0	0.0
1958	37.5	5.0	0.0
1959	35.0	5.0	0.0
1960	35.0	5.0	0.0
1961	35.0	10.0	0.0
1962	36.25	10.0	0.0
1963	37.5	10.0	0.0
1964	40.0	10.0	0.0
1965	33.75	5.0	0.0
1966	33.75	5.0	0.0
1967	36.25	5.0	0.0
1968	37.5	0.0	0.0
1969	37.5	5.0	0.0
1970	37.5	5.0	0.0
1971	37.5	5.0	0.0
1972	38.75	5.0	0.0
1973	37.5	5.0	0.0
1974	36.25	5.0	0.0
1975	37.5	0.0	0.0
1976	41.25	0.0	0.0
1977	36.25	0.0	0.0
1978	35.0	0.0	0.0
1979	31.25	5.0	0.0
1980	31.25	5.0	0.0
1981	30.0	5.0	0.0
1982	30.0	5.0	0.0
1983	33.75	0.0	0.9090909090909091
1984	30.0	0.0	0.9090909090909091
1985	31.25	0.0	1.8181818181818181
1986	32.5	0.0	1.8181818181818181
1987	32.5	0.0	1.8181818181818181
1988	31.25	0.0	1.8181818181818181
1989	30.0	0.0	1.8181818181818181
1990	28.749999999999996	5.0	1.8181818181818181
1991	25.0	5.0	1.8181818181818181
1992	26.25	5.0	0.9090909090909091
1993	28.749999999999996	10.0	1.8181818181818181
1994	28.749999999999996	5.0	0.9090909090909091
1995	27.500000000000004	5.0	0.9090909090909091
1996	30.0	5.0	0.9090909090909091
1997	31.25	10.0	0.9090909090909091
1998	30.0	10.0	0.9090909090909091
[truncated: 18,001 more rows]
