# Supplementary material for: Full-cycle device-scale simulations of memory materials with a tailored atomic-cluster-expansion potential
Source: Nat Commun. 2025 Sep 30;16:8688. doi: 10.1038/s41467-025-63732-4 (PMC12484596; doi:10.1038/s41467-025-63732-4)
Supplement: Supplementary file 4 — Source Data [file 41467_2025_63732_MOESM4_ESM.zip › Figure S7/Figure S7d - homopolar bonds/bond_fraction_ace_023_300K.csv]

	total	Sb-Sb	Sb-Te	Te-Te
0	501.0	0.08782435129740519	0.844311377245509	0.06786427145708583
1	505.0	0.08514851485148515	0.8376237623762376	0.07722772277227723
2	492.0	0.08739837398373984	0.8292682926829268	0.08333333333333333
3	493.0	0.08316430020283976	0.847870182555781	0.06896551724137931
4	503.0	0.0874751491053678	0.8449304174950298	0.06759443339960239
5	489.0	0.08588957055214724	0.8445807770961146	0.06952965235173825
6	489.0	0.07975460122699386	0.8425357873210634	0.07770961145194274
7	491.0	0.0835030549898167	0.8472505091649695	0.06924643584521385
8	507.0	0.08481262327416174	0.8481262327416174	0.0670611439842209
9	501.0	0.08582834331337326	0.8483033932135728	0.0658682634730539
10	497.0	0.07645875251509054	0.8571428571428571	0.06639839034205232
11	505.0	0.07920792079207921	0.8514851485148515	0.06930693069306931
12	510.0	0.08431372549019608	0.8470588235294118	0.06862745098039216
13	498.0	0.08433734939759036	0.8433734939759037	0.07228915662650602
14	508.0	0.08464566929133858	0.8346456692913385	0.08070866141732283
15	498.0	0.0783132530120482	0.8473895582329317	0.07429718875502007
16	498.0	0.08032128514056225	0.8514056224899599	0.06827309236947791
17	499.0	0.08817635270541083	0.8476953907815631	0.06412825651302605
18	500.0	0.094	0.838	0.068
19	492.0	0.09146341463414634	0.8353658536585366	0.07317073170731707
20	487.0	0.08829568788501027	0.8521560574948666	0.059548254620123205
21	492.0	0.07926829268292683	0.8455284552845529	0.07520325203252033
22	495.0	0.08686868686868687	0.8404040404040404	0.07272727272727272
23	485.0	0.09278350515463918	0.8371134020618557	0.07010309278350516
24	487.0	0.08829568788501027	0.839835728952772	0.07186858316221766
25	495.0	0.09494949494949495	0.8323232323232324	0.07272727272727272
26	481.0	0.08523908523908524	0.8503118503118503	0.06444906444906445
27	478.0	0.07740585774058577	0.8577405857740585	0.06485355648535565
28	482.0	0.08091286307053942	0.8568464730290456	0.06224066390041494
29	483.0	0.08488612836438923	0.8530020703933747	0.062111801242236024
30	483.0	0.08902691511387163	0.8488612836438924	0.062111801242236024
31	507.0	0.08086785009861933	0.8560157790927022	0.0631163708086785
32	503.0	0.08548707753479125	0.8489065606361829	0.06560636182902585
33	498.0	0.0783132530120482	0.8534136546184738	0.06827309236947791
34	493.0	0.07707910750507099	0.8539553752535497	0.06896551724137931
35	503.0	0.0775347912524851	0.8489065606361829	0.073558648111332
36	503.0	0.0874751491053678	0.8369781312127237	0.07554671968190854
37	494.0	0.08502024291497975	0.8380566801619433	0.07692307692307693
38	487.0	0.09034907597535935	0.837782340862423	0.07186858316221766
39	493.0	0.0872210953346856	0.8397565922920892	0.07302231237322515
40	501.0	0.08782435129740519	0.846307385229541	0.0658682634730539
41	501.0	0.08582834331337326	0.8522954091816367	0.06187624750499002
42	497.0	0.08651911468812877	0.8450704225352113	0.06841046277665996
43	507.0	0.08481262327416174	0.8481262327416174	0.0670611439842209
44	497.0	0.08450704225352113	0.8551307847082495	0.060362173038229376
45	505.0	0.08712871287128712	0.8435643564356435	0.06930693069306931
46	492.0	0.08943089430894309	0.8455284552845529	0.06504065040650407
47	512.0	0.0859375	0.84765625	0.06640625
48	496.0	0.0907258064516129	0.8387096774193549	0.07056451612903226
49	498.0	0.0783132530120482	0.8453815261044176	0.07630522088353414
50	496.0	0.08266129032258064	0.8487903225806451	0.06854838709677419
51	505.0	0.09108910891089109	0.8495049504950495	0.0594059405940594
52	516.0	0.08333333333333333	0.8468992248062015	0.06976744186046512
53	493.0	0.0872210953346856	0.847870182555781	0.06490872210953347
54	500.0	0.088	0.844	0.068
55	505.0	0.08514851485148515	0.8396039603960396	0.07524752475247524
56	483.0	0.09316770186335403	0.8405797101449275	0.06625258799171843
57	489.0	0.09611451942740286	0.8343558282208589	0.06952965235173825
58	489.0	0.08997955010224949	0.8384458077709611	0.07157464212678936
59	493.0	0.08924949290060852	0.8336713995943205	0.07707910750507099
60	491.0	0.09164969450101833	0.835030549898167	0.07331975560081466
61	496.0	0.09274193548387097	0.8387096774193549	0.06854838709677419
62	494.0	0.08299595141700405	0.8522267206477733	0.06477732793522267
63	483.0	0.08902691511387163	0.8467908902691511	0.06418219461697723
64	498.0	0.09236947791164658	0.8413654618473896	0.06626506024096386
65	504.0	0.08928571428571429	0.8373015873015873	0.07341269841269842
66	496.0	0.0967741935483871	0.8366935483870968	0.06653225806451613
67	512.0	0.095703125	0.83984375	0.064453125
68	503.0	0.09940357852882704	0.8210735586481114	0.07952286282306163
69	495.0	0.09090909090909091	0.8222222222222222	0.08686868686868687
70	495.0	0.09292929292929293	0.8343434343434344	0.07272727272727272
71	495.0	0.08686868686868687	0.8444444444444444	0.06868686868686869
72	499.0	0.09819639278557114	0.8376753507014028	0.06412825651302605
73	479.0	0.10020876826722339	0.8308977035490606	0.06889352818371608
74	490.0	0.09795918367346938	0.8326530612244898	0.06938775510204082
75	501.0	0.09381237524950099	0.844311377245509	0.06187624750499002
76	505.0	0.0891089108910891	0.8455445544554455	0.06534653465346535
77	500.0	0.084	0.858	0.058
78	506.0	0.09683794466403162	0.849802371541502	0.0533596837944664
79	496.0	0.08870967741935484	0.8467741935483871	0.06451612903225806
80	490.0	0.0836734693877551	0.8530612244897959	0.06326530612244897
81	497.0	0.08651911468812877	0.8470824949698189	0.06639839034205232
82	505.0	0.09504950495049505	0.8455445544554455	0.0594059405940594
83	494.0	0.08704453441295547	0.8481781376518218	0.06477732793522267
84	495.0	0.09696969696969697	0.8383838383838383	0.06464646464646465
85	491.0	0.08757637474541752	0.8472505091649695	0.06517311608961303
86	479.0	0.08768267223382047	0.8455114822546973	0.06680584551148225
87	489.0	0.08384458077709611	0.8568507157464212	0.05930470347648262
88	498.0	0.08433734939759036	0.8534136546184738	0.06224899598393574
89	503.0	0.0874751491053678	0.8489065606361829	0.0636182902584493
90	485.0	0.088659793814433	0.8474226804123711	0.06391752577319587
91	479.0	0.08559498956158663	0.8538622129436325	0.060542797494780795
92	500.0	0.084	0.854	0.062
93	498.0	0.0823293172690763	0.857429718875502	0.060240963855421686
94	495.0	0.08888888888888889	0.8424242424242424	0.06868686868686869
95	495.0	0.10101010101010101	0.8323232323232324	0.06666666666666667
96	489.0	0.08588957055214724	0.8507157464212679	0.06339468302658487
97	502.0	0.09163346613545817	0.8466135458167331	0.061752988047808766
98	499.0	0.09018036072144289	0.8396793587174348	0.07014028056112225
99	498.0	0.08835341365461848	0.8433734939759037	0.06827309236947791
100	496.0	0.08669354838709678	0.8508064516129032	0.0625
101	494.0	0.08299595141700405	0.8502024291497976	0.06680161943319839
102	498.0	0.08032128514056225	0.8493975903614458	0.07028112449799197
103	515.0	0.07961165048543689	0.8466019417475729	0.07378640776699029
104	503.0	0.08548707753479125	0.8449304174950298	0.06958250497017893
105	507.0	0.08678500986193294	0.8461538461538461	0.0670611439842209
106	496.0	0.09274193548387097	0.8366935483870968	0.07056451612903226
107	494.0	0.09109311740890688	0.8421052631578947	0.06680161943319839
108	500.0	0.08	0.852	0.068
109	504.0	0.0873015873015873	0.8452380952380952	0.06746031746031746
110	489.0	0.07770961145194274	0.8568507157464212	0.065439672801636
111	489.0	0.07566462167689161	0.8609406952965235	0.06339468302658487
112	503.0	0.06759443339960239	0.8648111332007953	0.06759443339960239
113	494.0	0.07489878542510121	0.854251012145749	0.0708502024291498
114	501.0	0.08183632734530938	0.8502994011976048	0.06786427145708583
115	501.0	0.08383233532934131	0.846307385229541	0.06986027944111776
116	492.0	0.08536585365853659	0.8516260162601627	0.06300813008130081
117	508.0	0.08267716535433071	0.8523622047244095	0.06496062992125984
118	488.0	0.08811475409836066	0.8504098360655737	0.06147540983606557
119	495.0	0.09090909090909091	0.8464646464646465	0.06262626262626263
120	506.0	0.08695652173913043	0.841897233201581	0.07114624505928854
121	492.0	0.09349593495934959	0.8414634146341463	0.06504065040650407
122	509.0	0.09037328094302555	0.8487229862475442	0.060903732809430254
123	504.0	0.08333333333333333	0.8472222222222222	0.06944444444444445
124	498.0	0.08433734939759036	0.8534136546184738	0.06224899598393574
125	491.0	0.0835030549898167	0.8533604887983707	0.06313645621181263
126	498.0	0.0823293172690763	0.8634538152610441	0.05421686746987952
127	497.0	0.08048289738430583	0.8591549295774648	0.060362173038229376
128	494.0	0.07894736842105263	0.8623481781376519	0.058704453441295545
129	496.0	0.08266129032258064	0.8568548387096774	0.06048387096774194
130	503.0	0.07952286282306163	0.8648111332007953	0.055666003976143144
131	498.0	0.0783132530120482	0.8614457831325302	0.060240963855421686
132	491.0	0.08757637474541752	0.8533604887983707	0.059063136456211814
133	491.0	0.0814663951120163	0.8533604887983707	0.06517311608961303
134	490.0	0.08571428571428572	0.8469387755102041	0.0673469387755102
135	496.0	0.07258064516129033	0.8608870967741935	0.06653225806451613
136	505.0	0.06336633663366337	0.8693069306930693	0.06732673267326733
137	502.0	0.0796812749003984	0.848605577689243	0.07171314741035857
138	496.0	0.07862903225806452	0.8588709677419355	0.0625
139	500.0	0.088	0.846	0.066
140	498.0	0.08634538152610442	0.8554216867469879	0.05823293172690763
141	497.0	0.08853118712273642	0.8470824949698189	0.06438631790744467
142	498.0	0.0823293172690763	0.857429718875502	0.060240963855421686
143	504.0	0.07936507936507936	0.8551587301587301	0.06547619047619048
144	493.0	0.07910750507099391	0.8600405679513184	0.060851926977687626
145	491.0	0.08961303462321792	0.8431771894093686	0.06720977596741344
146	494.0	0.07692307692307693	0.8582995951417004	0.06477732793522267
147	500.0	0.08	0.862	0.058
148	505.0	0.07920792079207921	0.8594059405940594	0.061386138613861385
149	498.0	0.07630522088353414	0.8634538152610441	0.060240963855421686
150	498.0	0.07630522088353414	0.8614457831325302	0.06224899598393574
151	509.0	0.07858546168958742	0.8526522593320236	0.068762278978389
152	493.0	0.07910750507099391	0.8559837728194726	0.06490872210953347
153	499.0	0.0841683366733467	0.8517034068136272	0.06412825651302605
154	498.0	0.08634538152610442	0.8433734939759037	0.07028112449799197
155	495.0	0.08686868686868687	0.8484848484848485	0.06464646464646465
156	498.0	0.07630522088353414	0.8654618473895582	0.05823293172690763
157	495.0	0.08080808080808081	0.8585858585858586	0.06060606060606061
158	492.0	0.07520325203252033	0.8556910569105691	0.06910569105691057
159	489.0	0.08793456032719836	0.8466257668711656	0.065439672801636
160	490.0	0.08571428571428572	0.8489795918367347	0.0653061224489796
161	483.0	0.08281573498964803	0.8488612836438924	0.06832298136645963
162	478.0	0.07531380753138076	0.8640167364016736	0.060669456066945605
163	501.0	0.08183632734530938	0.8562874251497006	0.06187624750499002
164	493.0	0.07302231237322515	0.8722109533468559	0.05476673427991886
165	493.0	0.08519269776876268	0.8580121703853956	0.056795131845841784
166	491.0	0.0814663951120163	0.8655804480651731	0.05295315682281059
167	495.0	0.08686868686868687	0.8585858585858586	0.05454545454545454
168	502.0	0.09163346613545817	0.852589641434263	0.055776892430278883
169	501.0	0.07984031936127745	0.8602794411177644	0.059880239520958084
170	499.0	0.08817635270541083	0.8537074148296593	0.05811623246492986
171	490.0	0.09387755102040816	0.8510204081632653	0.05510204081632653
172	497.0	0.0925553319919517	0.8470824949698189	0.060362173038229376
173	490.0	0.08979591836734693	0.8510204081632653	0.05918367346938776
174	491.0	0.07739307535641547	0.8655804480651731	0.05702647657841141
175	484.0	0.08057851239669421	0.8574380165289256	0.06198347107438017
176	490.0	0.09591836734693877	0.8469387755102041	0.05714285714285714
177	498.0	0.09036144578313253	0.8514056224899599	0.05823293172690763
178	492.0	0.08943089430894309	0.8597560975609756	0.0508130081300813
179	487.0	0.08829568788501027	0.8521560574948666	0.059548254620123205
180	497.0	0.08450704225352113	0.8551307847082495	0.060362173038229376
181	486.0	0.08024691358024691	0.8600823045267489	0.059670781893004114
182	480.0	0.09166666666666666	0.8479166666666667	0.06041666666666667
183	482.0	0.08298755186721991	0.8526970954356846	0.06431535269709543
184	484.0	0.08677685950413223	0.8533057851239669	0.05991735537190083
185	493.0	0.08316430020283976	0.8539553752535497	0.06288032454361055
186	503.0	0.07952286282306163	0.8608349900596421	0.05964214711729622
187	496.0	0.08870967741935484	0.8528225806451613	0.05846774193548387
188	498.0	0.08433734939759036	0.8554216867469879	0.060240963855421686
189	498.0	0.0823293172690763	0.8514056224899599	0.06626506024096386
190	485.0	0.08453608247422681	0.8515463917525773	0.06391752577319587
191	491.0	0.07739307535641547	0.8594704684317719	0.06313645621181263
192	490.0	0.07755102040816327	0.8551020408163266	0.0673469387755102
193	499.0	0.0841683366733467	0.8476953907815631	0.06813627254509018
194	493.0	0.08519269776876268	0.8539553752535497	0.060851926977687626
195	493.0	0.08519269776876268	0.8519269776876268	0.06288032454361055
196	489.0	0.08588957055214724	0.8588957055214724	0.05521472392638037
197	490.0	0.08163265306122448	0.8653061224489796	0.053061224489795916
198	499.0	0.07214428857715431	0.8637274549098196	0.06412825651302605
199	492.0	0.07723577235772358	0.8658536585365854	0.056910569105691054
200	491.0	0.11608961303462322	0.8044806517311609	0.07942973523421588
201	492.0	0.11178861788617886	0.8150406504065041	0.07317073170731707
202	488.0	0.10860655737704918	0.8073770491803278	0.08401639344262295
203	490.0	0.10816326530612246	0.8020408163265306	0.08979591836734693
204	498.0	0.10642570281124498	0.8072289156626506	0.08634538152610442
205	493.0	0.10141987829614604	0.8154158215010142	0.08316430020283976
206	488.0	0.10040983606557377	0.8258196721311475	0.07377049180327869
207	486.0	0.10082304526748971	0.8168724279835391	0.0823045267489712
208	493.0	0.10547667342799188	0.8194726166328601	0.07505070993914807
209	484.0	0.09917355371900827	0.8285123966942148	0.07231404958677685
210	480.0	0.10625	0.8125	0.08125
211	492.0	0.10365853658536585	0.8089430894308943	0.08739837398373984
212	480.0	0.10416666666666667	0.8125	0.08333333333333333
213	497.0	0.10462776659959759	0.8189134808853119	0.07645875251509054
214	485.0	0.10103092783505155	0.8247422680412371	0.07422680412371134
215	488.0	0.09836065573770492	0.8237704918032787	0.0778688524590164
216	499.0	0.1062124248496994	0.8196392785571143	0.07414829659318638
217	496.0	0.10080645161290322	0.8125	0.08669354838709678
218	485.0	0.10103092783505155	0.8123711340206186	0.0865979381443299
219	484.0	0.09504132231404959	0.8140495867768595	0.09090909090909091
220	481.0	0.09563409563409564	0.814968814968815	0.0893970893970894
221	472.0	0.09533898305084745	0.8177966101694916	0.08686440677966102
222	488.0	0.10040983606557377	0.8094262295081968	0.09016393442622951
223	488.0	0.10245901639344263	0.8278688524590164	0.06967213114754098
224	478.0	0.100418410041841	0.8242677824267782	0.07531380753138076
225	494.0	0.09716599190283401	0.8157894736842105	0.08704453441295547
226	485.0	0.10515463917525773	0.8164948453608247	0.07835051546391752
227	483.0	0.10351966873706005	0.8136645962732919	0.08281573498964803
228	483.0	0.10766045548654245	0.8136645962732919	0.07867494824016563
229	475.0	0.11157894736842106	0.8126315789473684	0.07578947368421053
230	486.0	0.10905349794238683	0.8168724279835391	0.07407407407407407
231	486.0	0.102880658436214	0.8148148148148148	0.0823045267489712
232	483.0	0.10144927536231885	0.8136645962732919	0.08488612836438923
233	481.0	0.10810810810810811	0.8066528066528067	0.08523908523908524
234	483.0	0.10144927536231885	0.8115942028985508	0.08695652173913043
235	478.0	0.09623430962343096	0.8179916317991632	0.08577405857740586
236	484.0	0.10743801652892562	0.8057851239669421	0.08677685950413223
237	480.0	0.1125	0.8020833333333334	0.08541666666666667
238	485.0	0.10927835051546392	0.8	0.09072164948453608
239	485.0	0.10309278350515463	0.8164948453608247	0.08041237113402062
240	490.0	0.10612244897959183	0.8122448979591836	0.08163265306122448
241	491.0	0.109979633401222	0.8105906313645621	0.07942973523421588
242	479.0	0.10855949895615867	0.8079331941544885	0.08350730688935282
243	488.0	0.10860655737704918	0.8073770491803278	0.08401639344262295
244	489.0	0.10429447852760736	0.8139059304703476	0.081799591002045
245	478.0	0.10460251046025104	0.8138075313807531	0.08158995815899582
246	473.0	0.09513742071881606	0.8181818181818182	0.08668076109936575
247	486.0	0.10493827160493827	0.8127572016460906	0.0823045267489712
248	482.0	0.0975103734439834	0.8174273858921162	0.08506224066390042
249	487.0	0.1026694045174538	0.8193018480492813	0.07802874743326489
250	478.0	0.10669456066945607	0.8138075313807531	0.0794979079497908
251	479.0	0.10020876826722339	0.8204592901878914	0.07933194154488518
252	501.0	0.09780439121756487	0.8243512974051896	0.07784431137724551
253	487.0	0.09856262833675565	0.8336755646817249	0.06776180698151951
254	481.0	0.0997920997920998	0.8191268191268192	0.08108108108108109
255	477.0	0.1111111111111111	0.8092243186582809	0.07966457023060797
256	491.0	0.10590631364562118	0.8126272912423625	0.0814663951120163
257	497.0	0.1006036217303823	0.8169014084507042	0.08249496981891348
258	480.0	0.10208333333333333	0.8104166666666667	0.0875
259	479.0	0.11064718162839249	0.8100208768267223	0.07933194154488518
260	491.0	0.1079429735234216	0.8004073319755601	0.09164969450101833
261	480.0	0.09791666666666667	0.80625	0.09583333333333334
262	487.0	0.10677618069815195	0.8049281314168378	0.08829568788501027
263	494.0	0.10728744939271255	0.8097165991902834	0.08299595141700405
264	493.0	0.10547667342799188	0.8093306288032455	0.08519269776876268
265	481.0	0.0997920997920998	0.8253638253638254	0.07484407484407485
266	487.0	0.10061601642710473	0.8193018480492813	0.08008213552361396
267	498.0	0.09839357429718876	0.8132530120481928	0.08835341365461848
268	494.0	0.10121457489878542	0.8157894736842105	0.08299595141700405
269	479.0	0.10647181628392484	0.8100208768267223	0.08350730688935282
270	486.0	0.102880658436214	0.8065843621399177	0.09053497942386832
271	477.0	0.09853249475890985	0.8259958071278826	0.07547169811320754
272	495.0	0.10505050505050505	0.8121212121212121	0.08282828282828283
273	484.0	0.11363636363636363	0.8057851239669421	0.08057851239669421
274	489.0	0.1165644171779141	0.7995910020449898	0.08384458077709611
275	493.0	0.11156186612576065	0.7991886409736308	0.08924949290060852
276	480.0	0.1	0.8145833333333333	0.08541666666666667
277	488.0	0.10245901639344263	0.805327868852459	0.09221311475409837
278	486.0	0.1111111111111111	0.7983539094650206	0.09053497942386832
279	474.0	0.10970464135021098	0.8080168776371308	0.08227848101265822
280	475.0	0.10526315789473684	0.8021052631578948	0.09263157894736843
281	477.0	0.1090146750524109	0.8071278825995807	0.08385744234800839
282	482.0	0.11203319502074689	0.8070539419087137	0.08091286307053942
283	494.0	0.10931174089068826	0.8016194331983806	0.08906882591093117
284	493.0	0.1075050709939148	0.8052738336713996	0.0872210953346856
285	491.0	0.1079429735234216	0.8044806517311609	0.08757637474541752
286	492.0	0.09349593495934959	0.8109756097560976	0.09552845528455285
287	481.0	0.10187110187110188	0.8087318087318087	0.0893970893970894
288	486.0	0.11728395061728394	0.7962962962962963	0.08641975308641975
289	486.0	0.10905349794238683	0.8106995884773662	0.08024691358024691
290	507.0	0.09861932938856016	0.8126232741617357	0.08875739644970414
291	499.0	0.10020040080160321	0.8136272545090181	0.08617234468937876
292	479.0	0.10438413361169102	0.8100208768267223	0.08559498956158663
293	476.0	0.10714285714285714	0.8046218487394958	0.08823529411764706
294	485.0	0.09896907216494845	0.8103092783505155	0.09072164948453608
295	487.0	0.10061601642710473	0.813141683778234	0.08624229979466119
296	497.0	0.09456740442655935	0.8289738430583501	0.07645875251509054
297	487.0	0.10061601642710473	0.8234086242299795	0.07597535934291581
298	492.0	0.0975609756097561	0.8211382113821138	0.08130081300813008
299	475.0	0.1031578947368421	0.8126315789473684	0.08421052631578947
300	485.0	0.09896907216494845	0.8185567010309278	0.08247422680412371
301	489.0	0.10020449897750511	0.8118609406952966	0.08793456032719836
302	486.0	0.10699588477366255	0.8148148148148148	0.07818930041152264
303	483.0	0.09937888198757763	0.8219461697722568	0.07867494824016563
304	484.0	0.1012396694214876	0.8223140495867769	0.07644628099173553
305	485.0	0.10721649484536082	0.8185567010309278	0.07422680412371134
306	481.0	0.10187110187110188	0.8087318087318087	0.0893970893970894
307	476.0	0.09663865546218488	0.8214285714285714	0.0819327731092437
308	489.0	0.10020449897750511	0.8241308793456033	0.07566462167689161
309	481.0	0.10187110187110188	0.8232848232848233	0.07484407484407485
310	477.0	0.10272536687631027	0.8134171907756813	0.08385744234800839
311	484.0	0.10330578512396695	0.8099173553719008	0.08677685950413223
312	489.0	0.10020449897750511	0.8098159509202454	0.08997955010224949
313	493.0	0.09533468559837728	0.8154158215010142	0.08924949290060852
314	484.0	0.1012396694214876	0.8140495867768595	0.08471074380165289
315	486.0	0.10082304526748971	0.8189300411522634	0.08024691358024691
316	487.0	0.10061601642710473	0.8172484599589322	0.08213552361396304
317	474.0	0.10337552742616034	0.8164556962025317	0.08016877637130802
318	475.0	0.10526315789473684	0.8189473684210526	0.07578947368421053
319	480.0	0.09583333333333334	0.825	0.07916666666666666
320	482.0	0.10580912863070539	0.8153526970954357	0.07883817427385892
321	482.0	0.0975103734439834	0.8215767634854771	0.08091286307053942
322	475.0	0.10526315789473684	0.8042105263157895	0.09052631578947369
323	473.0	0.10359408033826638	0.8181818181818182	0.07822410147991543
324	480.0	0.1	0.8145833333333333	0.08541666666666667
325	463.0	0.10367170626349892	0.8185745140388769	0.07775377969762419
326	479.0	0.10020876826722339	0.824634655532359	0.07515657620041753
327	469.0	0.09594882729211088	0.8294243070362474	0.07462686567164178
328	482.0	0.1037344398340249	0.8215767634854771	0.07468879668049792
329	476.0	0.10504201680672269	0.8172268907563025	0.07773109243697479
330	474.0	0.10548523206751055	0.820675105485232	0.07383966244725738
331	469.0	0.09381663113006397	0.8294243070362474	0.0767590618336887
332	479.0	0.08559498956158663	0.8329853862212944	0.081419624217119
333	492.0	0.10365853658536585	0.8150406504065041	0.08130081300813008
334	485.0	0.10309278350515463	0.8247422680412371	0.07216494845360824
335	479.0	0.09812108559498957	0.8329853862212944	0.06889352818371608
336	488.0	0.0942622950819672	0.8278688524590164	0.0778688524590164
337	489.0	0.09406952965235174	0.8343558282208589	0.07157464212678936
338	494.0	0.08502024291497975	0.8360323886639676	0.07894736842105263
339	475.0	0.0863157894736842	0.8294736842105264	0.08421052631578947
340	488.0	0.08811475409836066	0.8299180327868853	0.08196721311475409
341	482.0	0.08921161825726141	0.8278008298755186	0.08298755186721991
342	495.0	0.09292929292929293	0.8282828282828283	0.07878787878787878
343	493.0	0.0973630831643002	0.8194726166328601	0.08316430020283976
344	484.0	0.09710743801652892	0.8202479338842975	0.08264462809917356
345	477.0	0.10272536687631027	0.8176100628930818	0.07966457023060797
346	494.0	0.0931174089068826	0.819838056680162	0.08704453441295547
347	485.0	0.09278350515463918	0.8247422680412371	0.08247422680412371
348	484.0	0.10330578512396695	0.8140495867768595	0.08264462809917356
349	474.0	0.10337552742616034	0.820675105485232	0.0759493670886076
350	472.0	0.1016949152542373	0.8283898305084746	0.06991525423728813
351	484.0	0.09917355371900827	0.8223140495867769	0.07851239669421488
352	490.0	0.1	0.8163265306122449	0.0836734693877551
353	483.0	0.09523809523809523	0.8260869565217391	0.07867494824016563
354	484.0	0.09504132231404959	0.8181818181818182	0.08677685950413223
355	495.0	0.09898989898989899	0.8222222222222222	0.07878787878787878
356	496.0	0.10080645161290322	0.8185483870967742	0.08064516129032258
357	478.0	0.10460251046025104	0.8075313807531381	0.08786610878661087
358	482.0	0.0912863070539419	0.8278008298755186	0.08091286307053942
359	483.0	0.09316770186335403	0.8260869565217391	0.08074534161490683
360	486.0	0.09053497942386832	0.823045267489712	0.08641975308641975
361	495.0	0.09090909090909091	0.8242424242424242	0.08484848484848485
362	485.0	0.088659793814433	0.8288659793814434	0.08247422680412371
363	487.0	0.09240246406570841	0.8234086242299795	0.08418891170431211
364	491.0	0.09979633401221996	0.8167006109979633	0.0835030549898167
365	480.0	0.09791666666666667	0.8270833333333333	0.075
366	500.0	0.096	0.824	0.08
367	500.0	0.09	0.822	0.088
368	486.0	0.09465020576131687	0.8209876543209876	0.08436213991769548
369	494.0	0.09109311740890688	0.8218623481781376	0.08704453441295547
370	481.0	0.09355509355509356	0.8253638253638254	0.08108108108108109
371	479.0	0.0918580375782881	0.8204592901878914	0.08768267223382047
372	482.0	0.1078838174273859	0.8008298755186722	0.0912863070539419
373	480.0	0.09583333333333334	0.8145833333333333	0.08958333333333333
374	487.0	0.0944558521560575	0.8172484599589322	0.08829568788501027
375	486.0	0.09876543209876543	0.8189300411522634	0.0823045267489712
376	486.0	0.09876543209876543	0.8065843621399177	0.09465020576131687
377	489.0	0.10224948875255624	0.8220858895705522	0.07566462167689161
378	476.0	0.09243697478991597	0.8256302521008403	0.0819327731092437
379	485.0	0.09278350515463918	0.8329896907216495	0.07422680412371134
380	483.0	0.09316770186335403	0.8157349896480331	0.09109730848861283
381	489.0	0.10020449897750511	0.8118609406952966	0.08793456032719836
382	488.0	0.09221311475409837	0.8237704918032787	0.08401639344262295
383	479.0	0.1022964509394572	0.8204592901878914	0.07724425887265135
384	470.0	0.09574468085106383	0.8319148936170213	0.07234042553191489
385	480.0	0.09375	0.8291666666666667	0.07708333333333334
386	475.0	0.1031578947368421	0.8294736842105264	0.06736842105263158
387	489.0	0.10224948875255624	0.8159509202453987	0.081799591002045
388	485.0	0.10103092783505155	0.8103092783505155	0.088659793814433
389	496.0	0.10483870967741936	0.8165322580645161	0.07862903225806452
390	493.0	0.10344827586206896	0.8174442190669371	0.07910750507099391
391	477.0	0.10482180293501048	0.8238993710691824	0.07127882599580712
392	474.0	0.09915611814345991	0.8333333333333334	0.06751054852320675
393	483.0	0.09730848861283643	0.8260869565217391	0.07660455486542443
394	461.0	0.09978308026030369	0.8221258134490239	0.07809110629067245
395	476.0	0.10084033613445378	0.8172268907563025	0.0819327731092437
396	481.0	0.0893970893970894	0.8274428274428275	0.08316008316008316
397	476.0	0.10714285714285714	0.8109243697478992	0.0819327731092437
398	468.0	0.1111111111111111	0.8034188034188035	0.08547008547008547
399	473.0	0.10359408033826638	0.8202959830866807	0.07610993657505286
400	481.0	0.06860706860706861	0.8690228690228691	0.062370062370062374
401	492.0	0.06504065040650407	0.8739837398373984	0.06097560975609756
402	484.0	0.06818181818181818	0.871900826446281	0.05991735537190083
403	486.0	0.06584362139917696	0.8724279835390947	0.06172839506172839
404	491.0	0.06720977596741344	0.8676171079429735	0.06517311608961303
405	499.0	0.07414829659318638	0.8657314629258517	0.06012024048096192
406	495.0	0.07272727272727272	0.8707070707070707	0.05656565656565657
407	501.0	0.06786427145708583	0.8762475049900199	0.05588822355289421
408	494.0	0.06072874493927125	0.8765182186234818	0.06275303643724696
409	494.0	0.06680161943319839	0.868421052631579	0.06477732793522267
410	504.0	0.06547619047619048	0.8809523809523809	0.05357142857142857
411	507.0	0.0650887573964497	0.883629191321499	0.05128205128205128
412	501.0	0.0658682634730539	0.8902195608782435	0.043912175648702596
413	493.0	0.06693711967545639	0.8823529411764706	0.05070993914807302
414	496.0	0.06653225806451613	0.8850806451612904	0.04838709677419355
415	480.0	0.06875	0.8791666666666667	0.052083333333333336
416	491.0	0.06720977596741344	0.879837067209776	0.05295315682281059
417	493.0	0.07302231237322515	0.8762677484787018	0.05070993914807302
418	491.0	0.06924643584521385	0.8737270875763747	0.05702647657841141
419	499.0	0.07014028056112225	0.8797595190380761	0.050100200400801605
420	488.0	0.06557377049180328	0.8790983606557377	0.055327868852459015
421	498.0	0.0642570281124498	0.8815261044176707	0.05421686746987952
422	501.0	0.06387225548902195	0.8782435129740519	0.05788423153692615
423	495.0	0.06666666666666667	0.8868686868686869	0.046464646464646465
424	481.0	0.060291060291060294	0.8898128898128899	0.0498960498960499
425	487.0	0.061601642710472276	0.8809034907597536	0.057494866529774126
426	490.0	0.061224489795918366	0.8857142857142857	0.053061224489795916
427	492.0	0.05894308943089431	0.8902439024390244	0.0508130081300813
428	492.0	0.056910569105691054	0.8902439024390244	0.052845528455284556
429	502.0	0.06573705179282868	0.8824701195219123	0.05179282868525897
430	487.0	0.06570841889117043	0.8829568788501027	0.0513347022587269
431	494.0	0.06680161943319839	0.8846153846153846	0.048582995951417005
432	491.0	0.06517311608961303	0.8778004073319755	0.05702647657841141
433	493.0	0.07302231237322515	0.8681541582150102	0.058823529411764705
434	501.0	0.0658682634730539	0.872255489021956	0.06187624750499002
435	489.0	0.06748466257668712	0.8752556237218814	0.05725971370143149
436	478.0	0.060669456066945605	0.8870292887029289	0.05230125523012552
437	492.0	0.06300813008130081	0.8739837398373984	0.06300813008130081
438	491.0	0.06313645621181263	0.8839103869653768	0.05295315682281059
439	490.0	0.061224489795918366	0.8857142857142857	0.053061224489795916
440	494.0	0.06680161943319839	0.888663967611336	0.044534412955465584
441	503.0	0.073558648111332	0.8707753479125249	0.055666003976143144
442	509.0	0.06679764243614932	0.8762278978388998	0.05697445972495088
443	511.0	0.0684931506849315	0.8786692759295499	0.05283757338551859
444	503.0	0.061630218687872766	0.882703777335984	0.055666003976143144
445	502.0	0.07171314741035857	0.8764940239043825	0.05179282868525897
446	498.0	0.06224899598393574	0.8895582329317269	0.04819277108433735
447	503.0	0.06560636182902585	0.882703777335984	0.05168986083499006
448	489.0	0.06952965235173825	0.8813905930470347	0.049079754601226995
449	508.0	0.06692913385826772	0.8858267716535433	0.047244094488188976
450	494.0	0.0728744939271255	0.8785425101214575	0.048582995951417005
451	499.0	0.06813627254509018	0.8797595190380761	0.052104208416833664
452	492.0	0.07317073170731707	0.8800813008130082	0.046747967479674794
453	487.0	0.06981519507186858	0.8809034907597536	0.049281314168377825
454	486.0	0.06378600823045268	0.8888888888888888	0.047325102880658436
455	481.0	0.062370062370062374	0.8856548856548857	0.05197505197505198
456	499.0	0.07214428857715431	0.8797595190380761	0.04809619238476954
457	488.0	0.07172131147540983	0.8831967213114754	0.045081967213114756
458	478.0	0.07112970711297072	0.8807531380753139	0.04811715481171548
459	505.0	0.07524752475247524	0.8712871287128713	0.053465346534653464
460	487.0	0.07186858316221766	0.8809034907597536	0.04722792607802875
461	474.0	0.06962025316455696	0.8755274261603375	0.05485232067510549
462	477.0	0.06918238993710692	0.8784067085953878	0.05241090146750524
463	483.0	0.06625258799171843	0.8778467908902692	0.055900621118012424
464	495.0	0.0707070707070707	0.8767676767676768	0.052525252525252523
465	488.0	0.07991803278688525	0.8688524590163934	0.05122950819672131
466	488.0	0.0778688524590164	0.8709016393442623	0.05122950819672131
467	503.0	0.073558648111332	0.8707753479125249	0.055666003976143144
468	489.0	0.0736196319018405	0.8732106339468303	0.053169734151329244
469	486.0	0.06790123456790123	0.8847736625514403	0.047325102880658436
470	486.0	0.05761316872427984	0.8888888888888888	0.053497942386831275
471	479.0	0.060542797494780795	0.8851774530271399	0.054279749478079335
472	485.0	0.061855670103092786	0.8845360824742268	0.05360824742268041
473	489.0	0.06134969325153374	0.8793456032719836	0.05930470347648262
474	487.0	0.061601642710472276	0.891170431211499	0.04722792607802875
475	486.0	0.05761316872427984	0.8868312757201646	0.05555555555555555
476	489.0	0.05930470347648262	0.8875255623721882	0.053169734151329244
477	487.0	0.055441478439425054	0.893223819301848	0.0513347022587269
478	483.0	0.055900621118012424	0.8861283643892339	0.057971014492753624
479	482.0	0.06639004149377593	0.8755186721991701	0.058091286307053944
480	495.0	0.06464646464646465	0.8828282828282829	0.052525252525252523
481	498.0	0.07028112449799197	0.8835341365461847	0.04618473895582329
482	484.0	0.06198347107438017	0.8822314049586777	0.05578512396694215
483	493.0	0.06693711967545639	0.8782961460446247	0.05476673427991886
484	491.0	0.06720977596741344	0.8879837067209776	0.04480651731160896
485	493.0	0.06896551724137931	0.8884381338742393	0.04259634888438134
486	494.0	0.06477732793522267	0.8825910931174089	0.05263157894736842
487	484.0	0.06818181818181818	0.878099173553719	0.05371900826446281
488	491.0	0.06517311608961303	0.8818737270875764	0.05295315682281059
489	486.0	0.06790123456790123	0.8806584362139918	0.051440329218107
490	484.0	0.06198347107438017	0.8760330578512396	0.06198347107438017
491	480.0	0.06875	0.8791666666666667	0.052083333333333336
492	495.0	0.06262626262626263	0.8828282828282829	0.05454545454545454
493	494.0	0.06882591093117409	0.8704453441295547	0.06072874493927125
494	493.0	0.06490872210953347	0.8782961460446247	0.056795131845841784
495	489.0	0.06952965235173825	0.869120654396728	0.06134969325153374
496	484.0	0.0640495867768595	0.8760330578512396	0.05991735537190083
497	484.0	0.05991735537190083	0.8884297520661157	0.05165289256198347
498	484.0	0.06611570247933884	0.8822314049586777	0.05165289256198347
499	484.0	0.06818181818181818	0.8739669421487604	0.05785123966942149
500	476.0	0.06092436974789916	0.884453781512605	0.0546218487394958
501	477.0	0.06079664570230608	0.8867924528301887	0.05241090146750524
502	480.0	0.06458333333333334	0.8895833333333333	0.04583333333333333
503	475.0	0.06736842105263158	0.8842105263157894	0.04842105263157895
504	476.0	0.07142857142857142	0.8781512605042017	0.05042016806722689
505	471.0	0.07006369426751592	0.8704883227176221	0.059447983014861996
506	481.0	0.07484407484407485	0.8690228690228691	0.056133056133056136
507	489.0	0.065439672801636	0.8813905930470347	0.053169734151329244
508	480.0	0.06458333333333334	0.8791666666666667	0.05625
509	493.0	0.06288032454361055	0.8803245436105477	0.056795131845841784
510	494.0	0.06680161943319839	0.8785425101214575	0.05465587044534413
511	489.0	0.06952965235173825	0.8732106339468303	0.05725971370143149
512	497.0	0.06841046277665996	0.8712273641851107	0.060362173038229376
513	495.0	0.06262626262626263	0.8747474747474747	0.06262626262626263
514	493.0	0.07099391480730223	0.8742393509127789	0.05476673427991886
515	502.0	0.06573705179282868	0.8784860557768924	0.055776892430278883
516	496.0	0.06451612903225806	0.8709677419354839	0.06451612903225806
517	494.0	0.05668016194331984	0.8825910931174089	0.06072874493927125
518	496.0	0.07459677419354839	0.875	0.05040322580645161
519	495.0	0.06666666666666667	0.8787878787878788	0.05454545454545454
520	502.0	0.06772908366533864	0.8804780876494024	0.05179282868525897
521	506.0	0.06719367588932806	0.8774703557312253	0.05533596837944664
522	501.0	0.0658682634730539	0.8902195608782435	0.043912175648702596
523	487.0	0.061601642710472276	0.891170431211499	0.04722792607802875
524	497.0	0.06237424547283702	0.8832997987927566	0.05432595573440644
525	498.0	0.06626506024096386	0.8815261044176707	0.05220883534136546
526	494.0	0.06275303643724696	0.8825910931174089	0.05465587044534413
527	491.0	0.06109979633401222	0.8879837067209776	0.05091649694501019
528	500.0	0.07	0.88	0.05
529	510.0	0.07058823529411765	0.8745098039215686	0.054901960784313725
530	503.0	0.06958250497017893	0.878727634194831	0.05168986083499006
531	495.0	0.06060606060606061	0.8868686868686869	0.052525252525252523
532	500.0	0.064	0.882	0.054
533	509.0	0.0550098231827112	0.8939096267190569	0.05108055009823183
534	499.0	0.06412825651302605	0.8857715430861723	0.050100200400801605
535	497.0	0.06237424547283702	0.8812877263581489	0.056338028169014086
536	493.0	0.06896551724137931	0.8742393509127789	0.056795131845841784
537	490.0	0.06938775510204082	0.8775510204081632	0.053061224489795916
538	495.0	0.06666666666666667	0.8767676767676768	0.05656565656565657
539	484.0	0.07024793388429752	0.871900826446281	0.05785123966942149
540	491.0	0.06720977596741344	0.879837067209776	0.05295315682281059
541	496.0	0.07056451612903226	0.8729838709677419	0.056451612903225805
542	496.0	0.0625	0.8709677419354839	0.06653225806451613
543	492.0	0.06707317073170732	0.8739837398373984	0.05894308943089431
544	490.0	0.061224489795918366	0.8714285714285714	0.0673469387755102
545	483.0	0.06625258799171843	0.8674948240165632	0.06625258799171843
546	477.0	0.07547169811320754	0.8637316561844863	0.06079664570230608
547	496.0	0.07459677419354839	0.8709677419354839	0.05443548387096774
548	488.0	0.07581967213114754	0.875	0.04918032786885246
549	481.0	0.07484407484407485	0.8690228690228691	0.056133056133056136
550	489.0	0.07157464212678936	0.8752556237218814	0.053169734151329244
551	489.0	0.06339468302658487	0.8813905930470347	0.05521472392638037
552	489.0	0.065439672801636	0.885480572597137	0.049079754601226995
553	497.0	0.060362173038229376	0.8873239436619719	0.052313883299798795
554	492.0	0.06504065040650407	0.8861788617886179	0.04878048780487805
555	487.0	0.06570841889117043	0.8809034907597536	0.053388090349075976
556	487.0	0.06570841889117043	0.8870636550308009	0.04722792607802875
557	491.0	0.06517311608961303	0.879837067209776	0.054989816700611
558	491.0	0.05702647657841141	0.8859470468431772	0.05702647657841141
559	489.0	0.06339468302658487	0.885480572597137	0.05112474437627812
560	481.0	0.07068607068607069	0.8752598752598753	0.05405405405405406
561	490.0	0.07142857142857142	0.8775510204081632	0.05102040816326531
562	493.0	0.06693711967545639	0.8864097363083164	0.04665314401622718
563	497.0	0.06841046277665996	0.8832997987927566	0.0482897384305835
564	491.0	0.06720977596741344	0.8818737270875764	0.05091649694501019
565	485.0	0.06391752577319587	0.8845360824742268	0.05154639175257732
566	500.0	0.068	0.874	0.058
567	502.0	0.06573705179282868	0.8804780876494024	0.053784860557768925
568	494.0	0.06680161943319839	0.8906882591093117	0.04251012145748988
569	490.0	0.07142857142857142	0.8816326530612245	0.04693877551020408
570	487.0	0.07392197125256673	0.8788501026694046	0.04722792607802875
571	489.0	0.07566462167689161	0.8773006134969326	0.04703476482617587
572	490.0	0.07551020408163266	0.8775510204081632	0.04693877551020408
573	489.0	0.06952965235173825	0.8752556237218814	0.05521472392638037
574	492.0	0.06504065040650407	0.8821138211382114	0.052845528455284556
575	483.0	0.06625258799171843	0.8861283643892339	0.047619047619047616
576	490.0	0.06326530612244897	0.8795918367346939	0.05714285714285714
577	498.0	0.06827309236947791	0.8755020080321285	0.05622489959839357
578	488.0	0.06557377049180328	0.8770491803278688	0.05737704918032787
579	493.0	0.07302231237322515	0.8742393509127789	0.05273833671399594
580	496.0	0.07258064516129033	0.8729838709677419	0.05443548387096774
581	498.0	0.07228915662650602	0.8795180722891566	0.04819277108433735
582	491.0	0.06517311608961303	0.8818737270875764	0.05295315682281059
583	484.0	0.0743801652892562	0.8657024793388429	0.05991735537190083
584	497.0	0.07042253521126761	0.8752515090543259	0.05432595573440644
585	508.0	0.06496062992125984	0.8838582677165354	0.051181102362204724
586	496.0	0.07056451612903226	0.8830645161290323	0.046370967741935484
587	501.0	0.0658682634730539	0.8902195608782435	0.043912175648702596
588	499.0	0.06012024048096192	0.8897795591182365	0.050100200400801605
589	498.0	0.0642570281124498	0.8835341365461847	0.05220883534136546
590	491.0	0.06313645621181263	0.8879837067209776	0.048879837067209775
591	491.0	0.06109979633401222	0.8859470468431772	0.05295315682281059
592	491.0	0.06313645621181263	0.8839103869653768	0.05295315682281059
593	493.0	0.07302231237322515	0.8722109533468559	0.05476673427991886
594	487.0	0.06981519507186858	0.8747433264887063	0.055441478439425054
595	485.0	0.07010309278350516	0.8783505154639175	0.05154639175257732
596	491.0	0.07128309572301425	0.879837067209776	0.048879837067209775
597	492.0	0.06504065040650407	0.8841463414634146	0.0508130081300813
598	495.0	0.06464646464646465	0.8787878787878788	0.05656565656565657
599	495.0	0.06060606060606061	0.8848484848484849	0.05454545454545454
