# Supplementary material for: Full-cycle device-scale simulations of memory materials with a tailored atomic-cluster-expansion potential
Source: Nat Commun. 2025 Sep 30;16:8688. doi: 10.1038/s41467-025-63732-4 (PMC12484596; doi:10.1038/s41467-025-63732-4)
Supplement: Supplementary file 4 — Source Data [file 41467_2025_63732_MOESM4_ESM.zip › Figure S7/Figure S7d - homopolar bonds/bond_fraction_ace_101_300K.csv]

	total	Ge-Ge	Ge-Te	Te-Te
0	638.0	0.11442006269592477	0.8824451410658307	0.003134796238244514
1	628.0	0.11464968152866242	0.8837579617834395	0.0015923566878980893
2	644.0	0.11180124223602485	0.8866459627329193	0.0015527950310559005
3	634.0	0.11198738170347003	0.886435331230284	0.0015772870662460567
4	630.0	0.11587301587301588	0.8809523809523809	0.0031746031746031746
5	627.0	0.11323763955342903	0.8835725677830941	0.003189792663476874
6	638.0	0.11598746081504702	0.8808777429467085	0.003134796238244514
7	637.0	0.1130298273155416	0.8854003139717426	0.0015698587127158557
8	635.0	0.11338582677165354	0.8850393700787401	0.0015748031496062992
9	635.0	0.11338582677165354	0.8834645669291339	0.0031496062992125984
10	645.0	0.11317829457364341	0.8837209302325582	0.0031007751937984496
11	638.0	0.11285266457680251	0.8824451410658307	0.004702194357366771
12	647.0	0.11282843894899536	0.8825347758887172	0.00463678516228748
13	641.0	0.11700468018720749	0.8798751950078003	0.0031201248049922
14	646.0	0.11455108359133127	0.8839009287925697	0.0015479876160990713
15	635.0	0.11653543307086614	0.8818897637795275	0.0015748031496062992
16	634.0	0.11198738170347003	0.8832807570977917	0.00473186119873817
17	633.0	0.11690363349131122	0.8799368088467614	0.00315955766192733
18	640.0	0.1046875	0.890625	0.0046875
19	631.0	0.11568938193343899	0.8795562599049128	0.004754358161648178
20	631.0	0.11568938193343899	0.8795562599049128	0.004754358161648178
21	643.0	0.12130637636080871	0.8740279937791602	0.004665629860031105
22	645.0	0.11627906976744186	0.8790697674418605	0.004651162790697674
23	643.0	0.11975116640746501	0.8786936236391913	0.0015552099533437014
24	634.0	0.12460567823343849	0.8722397476340694	0.0031545741324921135
25	640.0	0.115625	0.88125	0.003125
26	633.0	0.11848341232227488	0.8799368088467614	0.001579778830963665
27	629.0	0.11287758346581876	0.8823529411764706	0.0047694753577106515
28	640.0	0.1203125	0.8765625	0.003125
29	637.0	0.12087912087912088	0.8744113029827315	0.004709576138147566
30	636.0	0.11949685534591195	0.8773584905660378	0.0031446540880503146
31	625.0	0.1184	0.88	0.0016
32	630.0	0.11904761904761904	0.8793650793650793	0.0015873015873015873
33	624.0	0.11698717948717949	0.8814102564102564	0.0016025641025641025
34	639.0	0.12363067292644757	0.8732394366197183	0.003129890453834116
35	630.0	0.11904761904761904	0.8777777777777778	0.0031746031746031746
36	630.0	0.11904761904761904	0.8777777777777778	0.0031746031746031746
37	630.0	0.11587301587301588	0.8825396825396825	0.0015873015873015873
38	629.0	0.11764705882352941	0.8807631160572337	0.001589825119236884
39	646.0	0.12538699690402477	0.871517027863777	0.0030959752321981426
40	633.0	0.12164296998420221	0.8767772511848341	0.001579778830963665
41	642.0	0.11682242990654206	0.881619937694704	0.001557632398753894
42	635.0	0.11496062992125984	0.8834645669291339	0.0015748031496062992
43	641.0	0.12012480499219969	0.8783151326053042	0.0015600624024961
44	639.0	0.12206572769953052	0.8763693270735524	0.001564945226917058
45	637.0	0.11773940345368916	0.880690737833595	0.0015698587127158557
46	634.0	0.1167192429022082	0.8817034700315457	0.0015772870662460567
47	622.0	0.12057877813504823	0.8762057877813505	0.003215434083601286
48	630.0	0.12222222222222222	0.8761904761904762	0.0015873015873015873
49	638.0	0.1206896551724138	0.877742946708464	0.001567398119122257
50	637.0	0.12558869701726844	0.8728414442700158	0.0015698587127158557
51	639.0	0.11737089201877934	0.8810641627543035	0.001564945226917058
52	638.0	0.11442006269592477	0.8824451410658307	0.003134796238244514
53	635.0	0.12440944881889764	0.8724409448818897	0.0031496062992125984
54	630.0	0.11428571428571428	0.8825396825396825	0.0031746031746031746
55	637.0	0.1130298273155416	0.8838304552590267	0.0031397174254317113
56	632.0	0.11234177215189874	0.8829113924050633	0.004746835443037975
57	641.0	0.11856474258970359	0.8814352574102964	0.0
58	638.0	0.11598746081504702	0.8808777429467085	0.003134796238244514
59	627.0	0.12121212121212122	0.8755980861244019	0.003189792663476874
60	637.0	0.11616954474097331	0.880690737833595	0.0031397174254317113
61	631.0	0.11727416798732171	0.8811410459587956	0.001584786053882726
62	637.0	0.11773940345368916	0.880690737833595	0.0015698587127158557
63	632.0	0.11867088607594936	0.8813291139240507	0.0
64	632.0	0.11392405063291139	0.8829113924050633	0.0031645569620253164
65	635.0	0.11496062992125984	0.8818897637795275	0.0031496062992125984
66	643.0	0.1150855365474339	0.8818040435458787	0.003110419906687403
67	629.0	0.11287758346581876	0.8839427662957074	0.003179650238473768
68	637.0	0.1130298273155416	0.8838304552590267	0.0031397174254317113
69	647.0	0.11746522411128284	0.8794435857805255	0.0030911901081916537
70	638.0	0.12225705329153605	0.8761755485893417	0.001567398119122257
71	630.0	0.12063492063492064	0.8777777777777778	0.0015873015873015873
72	629.0	0.12082670906200318	0.875993640699523	0.003179650238473768
73	626.0	0.11501597444089456	0.8817891373801917	0.003194888178913738
74	626.0	0.11980830670926518	0.8769968051118211	0.003194888178913738
75	625.0	0.112	0.8864	0.0016
76	624.0	0.11698717948717949	0.8814102564102564	0.0016025641025641025
77	642.0	0.11526479750778816	0.881619937694704	0.003115264797507788
78	636.0	0.11320754716981132	0.8852201257861635	0.0015723270440251573
79	642.0	0.12305295950155763	0.8738317757009346	0.003115264797507788
80	632.0	0.11867088607594936	0.879746835443038	0.0015822784810126582
81	633.0	0.11690363349131122	0.8799368088467614	0.00315955766192733
82	629.0	0.11446740858505565	0.8839427662957074	0.001589825119236884
83	645.0	0.11627906976744186	0.8806201550387597	0.0031007751937984496
84	637.0	0.1130298273155416	0.8838304552590267	0.0031397174254317113
85	629.0	0.12241653418124006	0.875993640699523	0.001589825119236884
86	650.0	0.12	0.8769230769230769	0.003076923076923077
87	632.0	0.11234177215189874	0.884493670886076	0.0031645569620253164
88	636.0	0.12106918238993711	0.8757861635220126	0.0031446540880503146
89	635.0	0.11496062992125984	0.8818897637795275	0.0031496062992125984
90	634.0	0.11514195583596215	0.8817034700315457	0.0031545741324921135
91	645.0	0.11627906976744186	0.8806201550387597	0.0031007751937984496
92	629.0	0.11287758346581876	0.8839427662957074	0.003179650238473768
93	625.0	0.1136	0.8848	0.0016
94	630.0	0.11587301587301588	0.8809523809523809	0.0031746031746031746
95	631.0	0.12044374009508717	0.8763866877971473	0.003169572107765452
96	630.0	0.11587301587301588	0.8809523809523809	0.0031746031746031746
97	636.0	0.11635220125786164	0.8805031446540881	0.0031446540880503146
98	636.0	0.12578616352201258	0.8710691823899371	0.0031446540880503146
99	638.0	0.11755485893416928	0.8808777429467085	0.001567398119122257
100	630.0	0.1111111111111111	0.8857142857142857	0.0031746031746031746
101	639.0	0.1189358372456964	0.8779342723004695	0.003129890453834116
102	632.0	0.11867088607594936	0.8781645569620253	0.0031645569620253164
103	624.0	0.10737179487179487	0.8894230769230769	0.003205128205128205
104	624.0	0.10897435897435898	0.8862179487179487	0.004807692307692308
105	630.0	0.11587301587301588	0.8793650793650793	0.004761904761904762
106	622.0	0.1157556270096463	0.8794212218649518	0.00482315112540193
107	624.0	0.11378205128205128	0.8830128205128205	0.003205128205128205
108	621.0	0.11272141706924316	0.8840579710144928	0.00322061191626409
109	636.0	0.11320754716981132	0.8820754716981132	0.0047169811320754715
110	627.0	0.11323763955342903	0.8851674641148325	0.001594896331738437
111	636.0	0.1179245283018868	0.8805031446540881	0.0015723270440251573
112	638.0	0.11285266457680251	0.8855799373040752	0.001567398119122257
113	633.0	0.10900473933649289	0.8894154818325435	0.001579778830963665
114	631.0	0.10776545166402536	0.8890649762282092	0.003169572107765452
115	634.0	0.10725552050473186	0.8911671924290221	0.0015772870662460567
116	635.0	0.11023622047244094	0.8881889763779528	0.0015748031496062992
117	633.0	0.11532385466034756	0.8830963665086888	0.001579778830963665
118	639.0	0.11737089201877934	0.8810641627543035	0.001564945226917058
119	634.0	0.11829652996845426	0.8801261829652997	0.0015772870662460567
120	627.0	0.11961722488038277	0.8771929824561403	0.003189792663476874
121	633.0	0.11690363349131122	0.8815165876777251	0.001579778830963665
122	637.0	0.10989010989010989	0.8869701726844584	0.0031397174254317113
123	630.0	0.10952380952380952	0.8873015873015873	0.0031746031746031746
124	632.0	0.10917721518987342	0.8876582278481012	0.0031645569620253164
125	619.0	0.10662358642972536	0.8901453957996769	0.0032310177705977385
126	635.0	0.10236220472440945	0.8944881889763779	0.0031496062992125984
127	649.0	0.10785824345146379	0.889060092449923	0.0030816640986132513
128	645.0	0.10852713178294573	0.889922480620155	0.0015503875968992248
129	633.0	0.10900473933649289	0.8894154818325435	0.001579778830963665
130	640.0	0.10625	0.8921875	0.0015625
131	644.0	0.11024844720496894	0.8881987577639752	0.0015527950310559005
132	641.0	0.11388455538221529	0.8845553822152886	0.0015600624024961
133	623.0	0.10914927768860354	0.8892455858747994	0.0016051364365971107
134	632.0	0.10759493670886076	0.8908227848101266	0.0015822784810126582
135	643.0	0.11353032659409021	0.8833592534992224	0.003110419906687403
136	641.0	0.11388455538221529	0.8829953198127926	0.0031201248049922
137	641.0	0.11076443057722309	0.8876755070202809	0.0015600624024961
138	648.0	0.11265432098765432	0.8858024691358025	0.0015432098765432098
139	640.0	0.1109375	0.8875	0.0015625
140	636.0	0.10849056603773585	0.889937106918239	0.0015723270440251573
141	631.0	0.1109350237717908	0.8874801901743264	0.001584786053882726
142	639.0	0.1111111111111111	0.8873239436619719	0.001564945226917058
143	642.0	0.1043613707165109	0.8940809968847352	0.001557632398753894
144	645.0	0.10697674418604651	0.8914728682170543	0.0015503875968992248
145	645.0	0.11317829457364341	0.8852713178294573	0.0015503875968992248
146	638.0	0.11128526645768025	0.8871473354231975	0.001567398119122257
147	636.0	0.1179245283018868	0.8805031446540881	0.0015723270440251573
148	638.0	0.11442006269592477	0.8840125391849529	0.001567398119122257
149	634.0	0.11198738170347003	0.8848580441640379	0.0031545741324921135
150	639.0	0.11424100156494522	0.8841940532081377	0.001564945226917058
151	634.0	0.1167192429022082	0.8817034700315457	0.0015772870662460567
152	632.0	0.12025316455696203	0.8781645569620253	0.0015822784810126582
153	634.0	0.11987381703470032	0.8785488958990536	0.0015772870662460567
154	629.0	0.11128775834658187	0.8855325914149443	0.003179650238473768
155	639.0	0.11737089201877934	0.8810641627543035	0.001564945226917058
156	632.0	0.11708860759493671	0.8813291139240507	0.0015822784810126582
157	629.0	0.11128775834658187	0.8887122416534181	0.0
158	640.0	0.1171875	0.88125	0.0015625
159	639.0	0.11424100156494522	0.8826291079812206	0.003129890453834116
160	632.0	0.11708860759493671	0.879746835443038	0.0031645569620253164
161	633.0	0.10584518167456557	0.8925750394944708	0.001579778830963665
162	636.0	0.11006289308176101	0.8883647798742138	0.0015723270440251573
163	629.0	0.11287758346581876	0.8855325914149443	0.001589825119236884
164	638.0	0.11598746081504702	0.8824451410658307	0.001567398119122257
165	643.0	0.1181959564541213	0.880248833592535	0.0015552099533437014
166	646.0	0.11609907120743033	0.8823529411764706	0.0015479876160990713
167	634.0	0.1167192429022082	0.8817034700315457	0.0015772870662460567
168	625.0	0.112	0.8864	0.0016
169	637.0	0.10832025117739404	0.8901098901098901	0.0015698587127158557
170	631.0	0.1109350237717908	0.8874801901743264	0.001584786053882726
171	630.0	0.10634920634920635	0.8920634920634921	0.0015873015873015873
172	633.0	0.10426540284360189	0.8941548183254344	0.001579778830963665
173	641.0	0.11388455538221529	0.8845553822152886	0.0015600624024961
174	627.0	0.11802232854864433	0.8803827751196173	0.001594896331738437
175	624.0	0.11538461538461539	0.8830128205128205	0.0016025641025641025
176	632.0	0.11075949367088607	0.8876582278481012	0.0015822784810126582
177	634.0	0.11356466876971609	0.8832807570977917	0.0031545741324921135
178	631.0	0.11568938193343899	0.8811410459587956	0.003169572107765452
179	645.0	0.11317829457364341	0.8837209302325582	0.0031007751937984496
180	639.0	0.11424100156494522	0.8826291079812206	0.003129890453834116
181	636.0	0.1069182389937107	0.8915094339622641	0.0015723270440251573
182	629.0	0.11605723370429252	0.8823529411764706	0.001589825119236884
183	637.0	0.10989010989010989	0.8869701726844584	0.0031397174254317113
184	633.0	0.10426540284360189	0.8925750394944708	0.00315955766192733
185	653.0	0.10566615620214395	0.892802450229709	0.0015313935681470138
186	637.0	0.10832025117739404	0.8901098901098901	0.0015698587127158557
187	643.0	0.1088646967340591	0.8895800933125972	0.0015552099533437014
188	638.0	0.10501567398119123	0.8934169278996865	0.001567398119122257
189	628.0	0.10031847133757962	0.8980891719745223	0.0015923566878980893
190	630.0	0.10317460317460317	0.8952380952380953	0.0015873015873015873
191	645.0	0.10852713178294573	0.889922480620155	0.0015503875968992248
192	646.0	0.10835913312693499	0.8900928792569659	0.0015479876160990713
193	635.0	0.10866141732283464	0.889763779527559	0.0015748031496062992
194	633.0	0.10900473933649289	0.8894154818325435	0.001579778830963665
195	632.0	0.09968354430379747	0.8987341772151899	0.0015822784810126582
196	641.0	0.1029641185647426	0.8954758190327613	0.0015600624024961
197	634.0	0.10252365930599369	0.8958990536277602	0.0015772870662460567
198	634.0	0.1056782334384858	0.8911671924290221	0.0031545741324921135
199	627.0	0.10366826156299841	0.8947368421052632	0.001594896331738437
200	641.0	0.12636505460218408	0.8736349453978159	0.0
201	645.0	0.13023255813953488	0.8697674418604651	0.0
202	637.0	0.13186813186813187	0.8681318681318682	0.0
203	640.0	0.1234375	0.8765625	0.0
204	633.0	0.12480252764612954	0.8751974723538705	0.0
205	628.0	0.12101910828025478	0.8789808917197452	0.0
206	636.0	0.12578616352201258	0.8742138364779874	0.0
207	631.0	0.12678288431061807	0.873217115689382	0.0
208	645.0	0.12868217054263567	0.8713178294573644	0.0
209	628.0	0.12579617834394904	0.8742038216560509	0.0
210	640.0	0.1265625	0.871875	0.0015625
211	633.0	0.12164296998420221	0.8783570300157978	0.0
212	644.0	0.12111801242236025	0.8788819875776398	0.0
213	647.0	0.11901081916537867	0.8794435857805255	0.0015455950540958269
214	649.0	0.12480739599383667	0.8736517719568567	0.0015408320493066256
215	638.0	0.11912225705329153	0.8793103448275862	0.001567398119122257
216	651.0	0.11213517665130568	0.8863287250384024	0.0015360983102918587
217	635.0	0.11496062992125984	0.8834645669291339	0.0015748031496062992
218	650.0	0.11384615384615385	0.8846153846153846	0.0015384615384615385
219	641.0	0.12168486739469579	0.8767550702028081	0.0015600624024961
220	655.0	0.12213740458015267	0.8748091603053435	0.0030534351145038168
221	640.0	0.125	0.8734375	0.0015625
222	646.0	0.11764705882352941	0.8808049535603715	0.0015479876160990713
223	645.0	0.12093023255813953	0.8790697674418605	0.0
224	639.0	0.1189358372456964	0.8810641627543035	0.0
225	640.0	0.1234375	0.8765625	0.0
226	624.0	0.1201923076923077	0.8798076923076923	0.0
227	635.0	0.12598425196850394	0.8724409448818897	0.0015748031496062992
228	635.0	0.12440944881889764	0.8740157480314961	0.0015748031496062992
229	635.0	0.12283464566929134	0.8755905511811024	0.0015748031496062992
230	634.0	0.12302839116719243	0.8769716088328076	0.0
231	633.0	0.12322274881516587	0.8736176935229067	0.00315955766192733
232	633.0	0.12006319115323855	0.8799368088467614	0.0
233	638.0	0.11912225705329153	0.8793103448275862	0.001567398119122257
234	644.0	0.11956521739130435	0.8788819875776398	0.0015527950310559005
235	639.0	0.12519561815336464	0.8732394366197183	0.001564945226917058
236	637.0	0.1271585557299843	0.8712715855572999	0.0015698587127158557
237	636.0	0.12578616352201258	0.8726415094339622	0.0015723270440251573
238	636.0	0.12106918238993711	0.8773584905660378	0.0015723270440251573
239	640.0	0.121875	0.8765625	0.0015625
240	642.0	0.1292834890965732	0.8691588785046729	0.001557632398753894
241	638.0	0.12852664576802508	0.8699059561128527	0.001567398119122257
242	641.0	0.1294851794071763	0.8689547581903276	0.0015600624024961
243	635.0	0.12125984251968504	0.8771653543307086	0.0015748031496062992
244	645.0	0.12558139534883722	0.8728682170542635	0.0015503875968992248
245	640.0	0.1234375	0.875	0.0015625
246	636.0	0.12264150943396226	0.8773584905660378	0.0
247	633.0	0.12322274881516587	0.8767772511848341	0.0
248	629.0	0.12241653418124006	0.8775834658187599	0.0
249	632.0	0.1281645569620253	0.8718354430379747	0.0
250	644.0	0.12111801242236025	0.8788819875776398	0.0
251	634.0	0.12302839116719243	0.8769716088328076	0.0
252	636.0	0.11320754716981132	0.8867924528301887	0.0
253	632.0	0.12025316455696203	0.8781645569620253	0.0015822784810126582
254	625.0	0.1216	0.8768	0.0016
255	625.0	0.12	0.88	0.0
256	627.0	0.12121212121212122	0.8771929824561403	0.001594896331738437
257	638.0	0.12695924764890282	0.8714733542319749	0.001567398119122257
258	632.0	0.12183544303797468	0.8781645569620253	0.0
259	640.0	0.1203125	0.878125	0.0015625
260	645.0	0.11472868217054263	0.8837209302325582	0.0015503875968992248
261	649.0	0.12326656394453005	0.8751926040061633	0.0015408320493066256
262	648.0	0.12191358024691358	0.8780864197530864	0.0
263	647.0	0.12364760432766615	0.874806800618238	0.0015455950540958269
264	635.0	0.11968503937007874	0.878740157480315	0.0015748031496062992
265	638.0	0.1206896551724138	0.8761755485893417	0.003134796238244514
266	628.0	0.12420382165605096	0.8757961783439491	0.0
267	632.0	0.1281645569620253	0.870253164556962	0.0015822784810126582
268	622.0	0.1270096463022508	0.8729903536977492	0.0
269	634.0	0.12460567823343849	0.8738170347003155	0.0015772870662460567
270	623.0	0.1332263242375602	0.8651685393258427	0.0016051364365971107
271	634.0	0.12933753943217666	0.8690851735015773	0.0015772870662460567
272	633.0	0.13112164296998421	0.8688783570300158	0.0
273	627.0	0.12759170653907495	0.8724082934609251	0.0
274	619.0	0.1260096930533118	0.8739903069466882	0.0
275	628.0	0.12261146496815287	0.8742038216560509	0.0031847133757961785
276	632.0	0.12658227848101267	0.8718354430379747	0.0015822784810126582
277	634.0	0.12302839116719243	0.8753943217665615	0.0015772870662460567
278	636.0	0.12735849056603774	0.8726415094339622	0.0
279	628.0	0.12738853503184713	0.8726114649681529	0.0
280	635.0	0.12125984251968504	0.878740157480315	0.0
281	636.0	0.11949685534591195	0.8805031446540881	0.0
282	635.0	0.12125984251968504	0.8771653543307086	0.0015748031496062992
283	644.0	0.11956521739130435	0.8788819875776398	0.0015527950310559005
284	651.0	0.11674347158218126	0.8832565284178188	0.0
285	645.0	0.12868217054263567	0.8713178294573644	0.0
286	637.0	0.13186813186813187	0.8681318681318682	0.0
287	642.0	0.1261682242990654	0.8707165109034268	0.003115264797507788
288	636.0	0.13050314465408805	0.8679245283018868	0.0015723270440251573
289	627.0	0.1291866028708134	0.8708133971291866	0.0
290	627.0	0.12759170653907495	0.8724082934609251	0.0
291	641.0	0.12324492979719189	0.8767550702028081	0.0
292	641.0	0.12636505460218408	0.8736349453978159	0.0
293	645.0	0.12868217054263567	0.8682170542635659	0.0031007751937984496
294	639.0	0.12832550860719874	0.8701095461658842	0.001564945226917058
295	643.0	0.12130637636080871	0.8786936236391913	0.0
296	636.0	0.1289308176100629	0.8694968553459119	0.0015723270440251573
297	642.0	0.1261682242990654	0.8722741433021807	0.001557632398753894
298	648.0	0.125	0.875	0.0
299	640.0	0.125	0.875	0.0
300	639.0	0.12832550860719874	0.8716744913928013	0.0
301	644.0	0.12732919254658384	0.8726708074534162	0.0
302	632.0	0.12974683544303797	0.870253164556962	0.0
303	640.0	0.1234375	0.8765625	0.0
304	630.0	0.11904761904761904	0.8809523809523809	0.0
305	636.0	0.12264150943396226	0.8773584905660378	0.0
306	644.0	0.12577639751552794	0.8742236024844721	0.0
307	640.0	0.125	0.8734375	0.0015625
308	640.0	0.1265625	0.871875	0.0015625
309	640.0	0.1203125	0.878125	0.0015625
310	631.0	0.12519809825673534	0.8748019017432647	0.0
311	632.0	0.13291139240506328	0.8670886075949367	0.0
312	643.0	0.12752721617418353	0.8709175738724728	0.0015552099533437014
313	645.0	0.12558139534883722	0.8744186046511628	0.0
314	634.0	0.1309148264984227	0.8690851735015773	0.0
315	633.0	0.12322274881516587	0.8767772511848341	0.0
316	628.0	0.12579617834394904	0.8742038216560509	0.0
317	635.0	0.12440944881889764	0.8755905511811024	0.0
318	632.0	0.125	0.875	0.0
319	644.0	0.12422360248447205	0.8757763975155279	0.0
320	643.0	0.12597200622083982	0.8740279937791602	0.0
321	643.0	0.12752721617418353	0.8724727838258165	0.0
322	642.0	0.12461059190031153	0.8753894080996885	0.0
323	638.0	0.11755485893416928	0.8808777429467085	0.001567398119122257
324	642.0	0.1277258566978193	0.8707165109034268	0.001557632398753894
325	626.0	0.12939297124600638	0.8706070287539937	0.0
326	633.0	0.12322274881516587	0.8767772511848341	0.0
327	635.0	0.12913385826771653	0.8692913385826772	0.0015748031496062992
328	637.0	0.12872841444270017	0.8712715855572999	0.0
329	649.0	0.1263482280431433	0.8736517719568567	0.0
330	638.0	0.12852664576802508	0.8714733542319749	0.0
331	637.0	0.12401883830455258	0.8759811616954474	0.0
332	641.0	0.1310452418096724	0.8689547581903276	0.0
333	633.0	0.12480252764612954	0.8751974723538705	0.0
334	634.0	0.11829652996845426	0.8817034700315457	0.0
335	640.0	0.1234375	0.8765625	0.0
336	637.0	0.12558869701726844	0.8744113029827315	0.0
337	641.0	0.13260530421216848	0.8658346333853354	0.0015600624024961
338	635.0	0.12283464566929134	0.8755905511811024	0.0015748031496062992
339	626.0	0.12300319488817892	0.8753993610223643	0.001597444089456869
340	631.0	0.12836767036450078	0.8700475435816165	0.001584786053882726
341	630.0	0.1253968253968254	0.873015873015873	0.0015873015873015873
342	631.0	0.12202852614896989	0.8779714738510301	0.0
343	637.0	0.12244897959183673	0.8775510204081632	0.0
344	635.0	0.11968503937007874	0.878740157480315	0.0015748031496062992
345	641.0	0.11856474258970359	0.8814352574102964	0.0
346	631.0	0.11885895404120443	0.8811410459587956	0.0
347	636.0	0.11949685534591195	0.8805031446540881	0.0
348	636.0	0.12578616352201258	0.8742138364779874	0.0
349	636.0	0.12421383647798742	0.8742138364779874	0.0015723270440251573
350	632.0	0.125	0.8734177215189873	0.0015822784810126582
351	632.0	0.125	0.875	0.0
352	636.0	0.12578616352201258	0.8742138364779874	0.0
353	634.0	0.12302839116719243	0.8753943217665615	0.0015772870662460567
354	623.0	0.12199036918138041	0.8764044943820225	0.0016051364365971107
355	634.0	0.12145110410094637	0.8785488958990536	0.0
356	627.0	0.12280701754385964	0.8755980861244019	0.001594896331738437
357	633.0	0.11848341232227488	0.8815165876777251	0.0
358	640.0	0.11875	0.8796875	0.0015625
359	623.0	0.12841091492776885	0.8715890850722311	0.0
360	626.0	0.11980830670926518	0.8801916932907349	0.0
361	626.0	0.12140575079872204	0.8785942492012779	0.0
362	626.0	0.12619808306709265	0.8738019169329073	0.0
363	627.0	0.12440191387559808	0.8755980861244019	0.0
364	620.0	0.12419354838709677	0.8758064516129033	0.0
365	617.0	0.12479740680713128	0.8752025931928687	0.0
366	617.0	0.12155591572123177	0.8784440842787682	0.0
367	638.0	0.12695924764890282	0.8730407523510971	0.0
368	634.0	0.11514195583596215	0.8848580441640379	0.0
369	631.0	0.11885895404120443	0.8811410459587956	0.0
370	642.0	0.11682242990654206	0.883177570093458	0.0
371	632.0	0.12183544303797468	0.8781645569620253	0.0
372	634.0	0.1277602523659306	0.8722397476340694	0.0
373	635.0	0.11968503937007874	0.8803149606299212	0.0
374	632.0	0.12341772151898735	0.8765822784810127	0.0
375	627.0	0.11642743221690591	0.8835725677830941	0.0
376	632.0	0.12658227848101267	0.8734177215189873	0.0
377	621.0	0.12238325281803543	0.8776167471819646	0.0
378	634.0	0.12145110410094637	0.8785488958990536	0.0
379	631.0	0.12361331220285261	0.8763866877971473	0.0
380	640.0	0.121875	0.878125	0.0
381	642.0	0.12305295950155763	0.8769470404984424	0.0
382	634.0	0.12460567823343849	0.8753943217665615	0.0
383	628.0	0.1305732484076433	0.8694267515923567	0.0
384	636.0	0.12735849056603774	0.8726415094339622	0.0
385	624.0	0.1266025641025641	0.8733974358974359	0.0
386	632.0	0.13132911392405064	0.8686708860759493	0.0
387	630.0	0.11746031746031746	0.8825396825396825	0.0
388	634.0	0.12618296529968454	0.8722397476340694	0.0015772870662460567
389	635.0	0.12440944881889764	0.8740157480314961	0.0015748031496062992
390	633.0	0.12954186413902052	0.8688783570300158	0.001579778830963665
391	637.0	0.13343799058084774	0.8649921507064364	0.0015698587127158557
392	629.0	0.12559618441971382	0.8744038155802861	0.0
393	637.0	0.12401883830455258	0.8759811616954474	0.0
394	636.0	0.1289308176100629	0.8710691823899371	0.0
395	634.0	0.1277602523659306	0.8722397476340694	0.0
396	643.0	0.12597200622083982	0.8740279937791602	0.0
397	640.0	0.1265625	0.871875	0.0015625
398	641.0	0.12168486739469579	0.8783151326053042	0.0
399	623.0	0.12199036918138041	0.8780096308186196	0.0
400	644.0	0.13198757763975155	0.8649068322981367	0.003105590062111801
401	662.0	0.13746223564954682	0.8595166163141994	0.0030211480362537764
402	654.0	0.13302752293577982	0.863914373088685	0.0030581039755351682
403	641.0	0.1357254290171607	0.8611544461778471	0.0031201248049922
404	641.0	0.1310452418096724	0.8658346333853354	0.0031201248049922
405	638.0	0.13009404388714735	0.8667711598746082	0.003134796238244514
406	642.0	0.12461059190031153	0.8722741433021807	0.003115264797507788
407	643.0	0.13530326594090203	0.8615863141524106	0.003110419906687403
408	639.0	0.12206572769953052	0.8748043818466353	0.003129890453834116
409	648.0	0.12808641975308643	0.8688271604938271	0.0030864197530864196
410	652.0	0.13190184049079753	0.8650306748466258	0.003067484662576687
411	642.0	0.14330218068535824	0.8535825545171339	0.003115264797507788
412	635.0	0.13543307086614173	0.8614173228346457	0.0031496062992125984
413	629.0	0.12559618441971382	0.8712241653418124	0.003179650238473768
414	637.0	0.13343799058084774	0.8634222919937206	0.0031397174254317113
415	642.0	0.12149532710280374	0.8753894080996885	0.003115264797507788
416	646.0	0.12693498452012383	0.8699690402476781	0.0030959752321981426
417	639.0	0.12519561815336464	0.8716744913928013	0.003129890453834116
418	627.0	0.12121212121212122	0.8755980861244019	0.003189792663476874
419	624.0	0.1282051282051282	0.8685897435897436	0.003205128205128205
420	631.0	0.11885895404120443	0.8779714738510301	0.003169572107765452
421	626.0	0.12140575079872204	0.8753993610223643	0.003194888178913738
422	630.0	0.12857142857142856	0.8682539682539683	0.0031746031746031746
423	639.0	0.1267605633802817	0.8701095461658842	0.003129890453834116
424	644.0	0.12888198757763975	0.8680124223602484	0.003105590062111801
425	632.0	0.1281645569620253	0.8686708860759493	0.0031645569620253164
426	640.0	0.1265625	0.8703125	0.003125
427	640.0	0.1296875	0.8671875	0.003125
428	632.0	0.125	0.8718354430379747	0.0031645569620253164
429	632.0	0.13132911392405064	0.865506329113924	0.0031645569620253164
430	630.0	0.1253968253968254	0.8714285714285714	0.0031746031746031746
431	626.0	0.12460063897763578	0.8722044728434505	0.003194888178913738
432	636.0	0.1320754716981132	0.8647798742138365	0.0031446540880503146
433	640.0	0.1265625	0.8703125	0.003125
434	641.0	0.1310452418096724	0.8658346333853354	0.0031201248049922
435	627.0	0.12599681020733652	0.8708133971291866	0.003189792663476874
436	636.0	0.1289308176100629	0.8679245283018868	0.0031446540880503146
437	641.0	0.13416536661466458	0.8627145085803433	0.0031201248049922
438	636.0	0.13364779874213836	0.8632075471698113	0.0031446540880503146
439	644.0	0.13509316770186336	0.8618012422360248	0.003105590062111801
440	647.0	0.13137557959814528	0.865533230293663	0.0030911901081916537
441	640.0	0.128125	0.86875	0.003125
442	643.0	0.13374805598755832	0.8631415241057543	0.003110419906687403
443	645.0	0.13643410852713178	0.8604651162790697	0.0031007751937984496
444	647.0	0.1267387944358578	0.8701700154559505	0.0030911901081916537
445	639.0	0.1267605633802817	0.8701095461658842	0.003129890453834116
446	645.0	0.13333333333333333	0.8635658914728682	0.0031007751937984496
447	644.0	0.12888198757763975	0.8680124223602484	0.003105590062111801
448	641.0	0.1310452418096724	0.8658346333853354	0.0031201248049922
449	649.0	0.12942989214175654	0.8674884437596302	0.0030816640986132513
450	644.0	0.13043478260869565	0.8664596273291926	0.003105590062111801
451	641.0	0.13260530421216848	0.8642745709828393	0.0031201248049922
452	634.0	0.138801261829653	0.8580441640378549	0.0031545741324921135
453	646.0	0.13157894736842105	0.8653250773993808	0.0030959752321981426
454	643.0	0.12597200622083982	0.8709175738724728	0.003110419906687403
455	656.0	0.12804878048780488	0.8689024390243902	0.003048780487804878
456	646.0	0.12848297213622292	0.8699690402476781	0.0015479876160990713
457	649.0	0.12788906009244994	0.8690292758089369	0.0030816640986132513
458	632.0	0.125	0.8718354430379747	0.0031645569620253164
459	637.0	0.1271585557299843	0.869701726844584	0.0031397174254317113
460	639.0	0.12519561815336464	0.8716744913928013	0.003129890453834116
461	632.0	0.12025316455696203	0.8765822784810127	0.0031645569620253164
462	640.0	0.1203125	0.8765625	0.003125
463	633.0	0.12164296998420221	0.8751974723538705	0.00315955766192733
464	631.0	0.12202852614896989	0.8748019017432647	0.003169572107765452
465	623.0	0.12680577849117175	0.869983948635634	0.0032102728731942215
466	639.0	0.12206572769953052	0.8748043818466353	0.003129890453834116
467	631.0	0.12361331220285261	0.873217115689382	0.003169572107765452
468	648.0	0.125	0.8719135802469136	0.0030864197530864196
469	651.0	0.12749615975422426	0.869431643625192	0.0030721966205837174
470	652.0	0.12576687116564417	0.8711656441717791	0.003067484662576687
471	637.0	0.11930926216640503	0.8775510204081632	0.0031397174254317113
472	638.0	0.13166144200626959	0.8667711598746082	0.001567398119122257
473	645.0	0.13178294573643412	0.8635658914728682	0.004651162790697674
474	642.0	0.13395638629283488	0.8613707165109035	0.004672897196261682
475	631.0	0.12678288431061807	0.8700475435816165	0.003169572107765452
476	640.0	0.1296875	0.8671875	0.003125
477	642.0	0.1292834890965732	0.867601246105919	0.003115264797507788
478	643.0	0.13063763608087092	0.8662519440124417	0.003110419906687403
479	629.0	0.13036565977742448	0.8648648648648649	0.0047694753577106515
480	637.0	0.12558869701726844	0.869701726844584	0.004709576138147566
481	640.0	0.1359375	0.8609375	0.003125
482	635.0	0.12913385826771653	0.8692913385826772	0.0015748031496062992
483	636.0	0.12264150943396226	0.8742138364779874	0.0031446540880503146
484	634.0	0.12145110410094637	0.8769716088328076	0.0015772870662460567
485	645.0	0.12868217054263567	0.8682170542635659	0.0031007751937984496
486	635.0	0.13385826771653545	0.8645669291338582	0.0015748031496062992
487	645.0	0.12558139534883722	0.8713178294573644	0.0031007751937984496
488	640.0	0.125	0.871875	0.003125
489	644.0	0.12732919254658384	0.8680124223602484	0.004658385093167702
490	643.0	0.12597200622083982	0.8709175738724728	0.003110419906687403
491	634.0	0.12933753943217666	0.8675078864353313	0.0031545741324921135
492	651.0	0.1259600614439324	0.8709677419354839	0.0030721966205837174
493	655.0	0.13129770992366413	0.8656488549618321	0.0030534351145038168
494	653.0	0.12863705972434916	0.8683001531393568	0.0030627871362940277
495	634.0	0.13722397476340695	0.8596214511041009	0.0031545741324921135
496	639.0	0.12363067292644757	0.8732394366197183	0.003129890453834116
497	641.0	0.11544461778471139	0.8814352574102964	0.0031201248049922
498	644.0	0.12267080745341614	0.8742236024844721	0.003105590062111801
499	637.0	0.12087912087912088	0.8759811616954474	0.0031397174254317113
500	641.0	0.12168486739469579	0.875195007800312	0.0031201248049922
501	638.0	0.11598746081504702	0.8824451410658307	0.001567398119122257
502	641.0	0.12480499219968799	0.8705148205928237	0.0046801872074883
503	653.0	0.12098009188361408	0.8744257274119449	0.004594180704441042
504	630.0	0.11904761904761904	0.8777777777777778	0.0031746031746031746
505	640.0	0.128125	0.86875	0.003125
506	648.0	0.125	0.8719135802469136	0.0030864197530864196
507	648.0	0.12808641975308643	0.8688271604938271	0.0030864197530864196
508	645.0	0.12403100775193798	0.8728682170542635	0.0031007751937984496
509	652.0	0.12423312883435583	0.8726993865030674	0.003067484662576687
510	651.0	0.1336405529953917	0.8632872503840245	0.0030721966205837174
511	645.0	0.12403100775193798	0.8728682170542635	0.0031007751937984496
512	643.0	0.12286158631415241	0.8740279937791602	0.003110419906687403
513	649.0	0.12788906009244994	0.8690292758089369	0.0030816640986132513
514	654.0	0.12691131498470948	0.8700305810397554	0.0030581039755351682
515	642.0	0.1277258566978193	0.8691588785046729	0.003115264797507788
516	644.0	0.13043478260869565	0.8664596273291926	0.003105590062111801
517	632.0	0.1281645569620253	0.8686708860759493	0.0031645569620253164
518	639.0	0.1298904538341158	0.86697965571205	0.003129890453834116
519	641.0	0.12324492979719189	0.8736349453978159	0.0031201248049922
520	620.0	0.12258064516129032	0.8741935483870967	0.0032258064516129032
521	634.0	0.11514195583596215	0.8817034700315457	0.0031545741324921135
522	640.0	0.1171875	0.8796875	0.003125
523	639.0	0.11424100156494522	0.8826291079812206	0.003129890453834116
524	631.0	0.11885895404120443	0.8779714738510301	0.003169572107765452
525	640.0	0.11875	0.878125	0.003125
526	639.0	0.1189358372456964	0.8763693270735524	0.004694835680751174
527	641.0	0.11856474258970359	0.8767550702028081	0.0046801872074883
528	653.0	0.12098009188361408	0.8759571209800919	0.0030627871362940277
529	645.0	0.12403100775193798	0.8728682170542635	0.0031007751937984496
530	642.0	0.12305295950155763	0.8753894080996885	0.001557632398753894
531	655.0	0.12366412213740458	0.8732824427480916	0.0030534351145038168
532	643.0	0.12752721617418353	0.8693623639191291	0.003110419906687403
533	638.0	0.12539184952978055	0.8714733542319749	0.003134796238244514
534	655.0	0.1267175572519084	0.8702290076335878	0.0030534351145038168
535	642.0	0.12149532710280374	0.8753894080996885	0.003115264797507788
536	632.0	0.12658227848101267	0.870253164556962	0.0031645569620253164
537	632.0	0.13132911392405064	0.865506329113924	0.0031645569620253164
538	635.0	0.12755905511811025	0.8692913385826772	0.0031496062992125984
539	646.0	0.12693498452012383	0.8699690402476781	0.0030959752321981426
540	640.0	0.1203125	0.8765625	0.003125
541	632.0	0.125	0.8718354430379747	0.0031645569620253164
542	644.0	0.13043478260869565	0.8664596273291926	0.003105590062111801
543	639.0	0.1189358372456964	0.8779342723004695	0.003129890453834116
544	631.0	0.11885895404120443	0.8779714738510301	0.003169572107765452
545	632.0	0.12183544303797468	0.875	0.0031645569620253164
546	636.0	0.12421383647798742	0.8726415094339622	0.0031446540880503146
547	648.0	0.125	0.8719135802469136	0.0030864197530864196
548	643.0	0.12441679626749612	0.8709175738724728	0.004665629860031105
549	629.0	0.11764705882352941	0.8791732909379968	0.003179650238473768
550	637.0	0.11773940345368916	0.8791208791208791	0.0031397174254317113
551	628.0	0.1178343949044586	0.8789808917197452	0.0031847133757961785
552	633.0	0.11532385466034756	0.8815165876777251	0.00315955766192733
553	642.0	0.12149532710280374	0.8738317757009346	0.004672897196261682
554	627.0	0.12121212121212122	0.8740031897926634	0.004784688995215311
555	632.0	0.125	0.870253164556962	0.004746835443037975
556	624.0	0.1282051282051282	0.8669871794871795	0.004807692307692308
557	635.0	0.13070866141732285	0.8645669291338582	0.004724409448818898
558	638.0	0.13009404388714735	0.8667711598746082	0.003134796238244514
559	638.0	0.11912225705329153	0.877742946708464	0.003134796238244514
560	647.0	0.12364760432766615	0.8732612055641422	0.0030911901081916537
561	645.0	0.12713178294573643	0.8697674418604651	0.0031007751937984496
562	640.0	0.1296875	0.8671875	0.003125
563	625.0	0.1264	0.8704	0.0032
564	640.0	0.13125	0.8671875	0.0015625
565	637.0	0.13343799058084774	0.8634222919937206	0.0031397174254317113
566	637.0	0.12401883830455258	0.8728414442700158	0.0031397174254317113
567	644.0	0.13198757763975155	0.8649068322981367	0.003105590062111801
568	638.0	0.12852664576802508	0.8683385579937304	0.003134796238244514
569	646.0	0.13003095975232198	0.8668730650154799	0.0030959752321981426
570	648.0	0.125	0.8719135802469136	0.0030864197530864196
571	653.0	0.12710566615620214	0.8698315467075038	0.0030627871362940277
572	639.0	0.12832550860719874	0.8701095461658842	0.001564945226917058
573	642.0	0.1292834890965732	0.8691588785046729	0.001557632398753894
574	629.0	0.13513513513513514	0.863275039745628	0.001589825119236884
575	650.0	0.13230769230769232	0.8646153846153846	0.003076923076923077
576	642.0	0.1261682242990654	0.8707165109034268	0.003115264797507788
577	648.0	0.12808641975308643	0.8688271604938271	0.0030864197530864196
578	644.0	0.12732919254658384	0.8695652173913043	0.003105590062111801
579	644.0	0.12732919254658384	0.8695652173913043	0.003105590062111801
580	634.0	0.1277602523659306	0.8690851735015773	0.0031545741324921135
581	636.0	0.1289308176100629	0.8694968553459119	0.0015723270440251573
582	653.0	0.13016845329249618	0.8683001531393568	0.0015313935681470138
583	644.0	0.12888198757763975	0.8680124223602484	0.003105590062111801
584	640.0	0.1265625	0.8703125	0.003125
585	642.0	0.1308411214953271	0.8660436137071651	0.003115264797507788
586	652.0	0.12423312883435583	0.8726993865030674	0.003067484662576687
587	633.0	0.13428120063191154	0.8641390205371248	0.001579778830963665
588	642.0	0.1292834890965732	0.8707165109034268	0.0
589	640.0	0.128125	0.86875	0.003125
590	645.0	0.12093023255813953	0.875968992248062	0.0031007751937984496
591	644.0	0.12422360248447205	0.8726708074534162	0.003105590062111801
592	634.0	0.12145110410094637	0.8753943217665615	0.0031545741324921135
593	638.0	0.13166144200626959	0.8652037617554859	0.003134796238244514
594	621.0	0.12560386473429952	0.8695652173913043	0.004830917874396135
595	628.0	0.1178343949044586	0.8773885350318471	0.004777070063694267
596	628.0	0.1305732484076433	0.8662420382165605	0.0031847133757961785
597	633.0	0.1263823064770932	0.8704581358609794	0.00315955766192733
598	636.0	0.12106918238993711	0.8757861635220126	0.0031446540880503146
599	639.0	0.12519561815336464	0.8701095461658842	0.004694835680751174
