# Supplementary material for: Full-cycle device-scale simulations of memory materials with a tailored atomic-cluster-expansion potential
Source: Nat Commun. 2025 Sep 30;16:8688. doi: 10.1038/s41467-025-63732-4 (PMC12484596; doi:10.1038/s41467-025-63732-4)
Supplement: Supplementary file 4 — Source Data [file 41467_2025_63732_MOESM4_ESM.zip › Figure S7/Figure S7d - homopolar bonds/bond_fraction_ace_124_300K.csv]

	total	Ge-Ge	Ge-Sb	Ge-Te	Sb-Sb	Sb-Te	Te-Te
0	528.0	0.015151515151515152	0.032196969696969696	0.32386363636363635	0.03409090909090909	0.5568181818181818	0.03787878787878788
1	543.0	0.014732965009208104	0.03130755064456722	0.32228360957642727	0.034990791896869246	0.5598526703499079	0.03683241252302026
2	539.0	0.012987012987012988	0.03525046382189239	0.313543599257885	0.03710575139146568	0.5658627087198516	0.03525046382189239
3	542.0	0.012915129151291513	0.02952029520295203	0.3191881918819188	0.04059040590405904	0.5535055350553506	0.04428044280442804
4	545.0	0.014678899082568808	0.029357798165137616	0.3284403669724771	0.03302752293577982	0.5541284403669725	0.04036697247706422
5	539.0	0.00927643784786642	0.03339517625231911	0.3209647495361781	0.03525046382189239	0.562152133580705	0.03896103896103896
6	529.0	0.00945179584120983	0.034026465028355386	0.32136105860113423	0.03780718336483932	0.5595463137996219	0.03780718336483932
7	527.0	0.009487666034155597	0.036053130929791274	0.32637571157495254	0.03984819734345351	0.5464895635673624	0.04174573055028463
8	533.0	0.009380863039399626	0.03377110694183865	0.3302063789868668	0.03189493433395872	0.5553470919324578	0.039399624765478425
9	528.0	0.011363636363636364	0.030303030303030304	0.3314393939393939	0.03787878787878788	0.5473484848484849	0.041666666666666664
10	527.0	0.009487666034155597	0.026565464895635674	0.33586337760910817	0.03984819734345351	0.5483870967741935	0.03984819734345351
11	525.0	0.009523809523809525	0.030476190476190476	0.3333333333333333	0.03619047619047619	0.5523809523809524	0.0380952380952381
12	539.0	0.0074211502782931356	0.027829313543599257	0.3339517625231911	0.04267161410018553	0.5473098330241187	0.04081632653061224
13	548.0	0.010948905109489052	0.032846715328467155	0.3284671532846715	0.0364963503649635	0.5583941605839416	0.032846715328467155
14	528.0	0.011363636363636364	0.030303030303030304	0.32386363636363635	0.03977272727272727	0.5606060606060606	0.03409090909090909
15	535.0	0.009345794392523364	0.03177570093457944	0.3233644859813084	0.03925233644859813	0.5570093457943925	0.03925233644859813
16	538.0	0.013011152416356878	0.031598513011152414	0.3215613382899628	0.040892193308550186	0.5520446096654275	0.040892193308550186
17	547.0	0.010968921389396709	0.029250457038391225	0.3162705667276051	0.04021937842778794	0.5575868372943327	0.04570383912248629
18	549.0	0.009107468123861567	0.029143897996357013	0.3205828779599271	0.03642987249544627	0.5610200364298725	0.04371584699453552
19	552.0	0.009057971014492754	0.030797101449275364	0.3188405797101449	0.03985507246376811	0.5579710144927537	0.043478260869565216
20	537.0	0.00931098696461825	0.0260707635009311	0.33147113594040967	0.040968342644320296	0.5493482309124768	0.04283054003724395
21	535.0	0.009345794392523364	0.026168224299065422	0.3233644859813084	0.03925233644859813	0.5663551401869159	0.03551401869158879
22	537.0	0.00931098696461825	0.027932960893854747	0.31843575418994413	0.037243947858473	0.5623836126629422	0.0446927374301676
23	544.0	0.011029411764705883	0.027573529411764705	0.3235294117647059	0.034926470588235295	0.5606617647058824	0.042279411764705885
24	540.0	0.011111111111111112	0.02962962962962963	0.32407407407407407	0.03148148148148148	0.562962962962963	0.040740740740740744
25	547.0	0.012797074954296161	0.027422303473491772	0.33089579524680074	0.031078610603290677	0.5594149908592322	0.038391224862888484
26	531.0	0.009416195856873822	0.026365348399246705	0.3370998116760829	0.03766478342749529	0.5499058380414312	0.03954802259887006
27	531.0	0.011299435028248588	0.022598870056497175	0.3352165725047081	0.032015065913371	0.5536723163841808	0.04519774011299435
28	534.0	0.009363295880149813	0.0299625468164794	0.33146067415730335	0.03745318352059925	0.5543071161048689	0.03745318352059925
29	546.0	0.007326007326007326	0.029304029304029304	0.3333333333333333	0.038461538461538464	0.5531135531135531	0.038461538461538464
30	543.0	0.009208103130755065	0.03314917127071823	0.32044198895027626	0.040515653775322284	0.5580110497237569	0.03867403314917127
31	530.0	0.013207547169811321	0.035849056603773584	0.32452830188679244	0.02830188679245283	0.560377358490566	0.03773584905660377
32	528.0	0.013257575757575758	0.030303030303030304	0.3314393939393939	0.030303030303030304	0.553030303030303	0.041666666666666664
33	542.0	0.00922509225092251	0.02952029520295203	0.34317343173431736	0.03505535055350553	0.540590405904059	0.042435424354243544
34	534.0	0.011235955056179775	0.0299625468164794	0.3389513108614232	0.031835205992509365	0.5543071161048689	0.033707865168539325
35	540.0	0.009259259259259259	0.03148148148148148	0.3296296296296296	0.03518518518518519	0.55	0.044444444444444446
36	537.0	0.0111731843575419	0.027932960893854747	0.33147113594040967	0.0335195530726257	0.5586592178770949	0.037243947858473
37	534.0	0.00749063670411985	0.028089887640449437	0.33707865168539325	0.033707865168539325	0.5561797752808989	0.03745318352059925
38	539.0	0.00927643784786642	0.03339517625231911	0.3339517625231911	0.03710575139146568	0.5417439703153989	0.04452690166975881
39	532.0	0.009398496240601503	0.03383458646616541	0.3383458646616541	0.03759398496240601	0.5413533834586466	0.039473684210526314
40	537.0	0.0111731843575419	0.03165735567970205	0.3258845437616387	0.03910614525139665	0.5549348230912476	0.037243947858473
41	528.0	0.013257575757575758	0.03787878787878788	0.3352272727272727	0.03598484848484849	0.5397727272727273	0.03787878787878788
42	526.0	0.011406844106463879	0.034220532319391636	0.33460076045627374	0.03802281368821293	0.5456273764258555	0.03612167300380228
43	532.0	0.011278195488721804	0.03383458646616541	0.33646616541353386	0.03759398496240601	0.5413533834586466	0.039473684210526314
44	535.0	0.007476635514018692	0.03177570093457944	0.32710280373831774	0.03925233644859813	0.5532710280373832	0.041121495327102804
45	547.0	0.009140767824497258	0.03473491773308958	0.3290676416819013	0.03473491773308958	0.5521023765996343	0.04021937842778794
46	541.0	0.011090573012939002	0.033271719038817	0.3290203327171904	0.036968576709796676	0.5508317929759704	0.038817005545286505
47	535.0	0.013084112149532711	0.028037383177570093	0.32149532710280376	0.03364485981308411	0.5626168224299065	0.041121495327102804
48	541.0	0.011090573012939002	0.031423290203327174	0.3290203327171904	0.03512014787430684	0.5545286506469501	0.038817005545286505
49	549.0	0.01092896174863388	0.03278688524590164	0.32786885245901637	0.03642987249544627	0.5519125683060109	0.04007285974499089
50	559.0	0.012522361359570662	0.03398926654740608	0.32737030411449014	0.03577817531305903	0.5456171735241503	0.044722719141323794
51	543.0	0.011049723756906077	0.03130755064456722	0.3333333333333333	0.03314917127071823	0.5488029465930019	0.0423572744014733
52	542.0	0.00922509225092251	0.03136531365313653	0.32656826568265684	0.03874538745387454	0.5535055350553506	0.04059040590405904
53	546.0	0.01282051282051282	0.029304029304029304	0.32234432234432236	0.03663003663003663	0.5567765567765568	0.04212454212454213
54	562.0	0.010676156583629894	0.028469750889679714	0.33451957295373663	0.03558718861209965	0.5462633451957295	0.04448398576512456
55	554.0	0.009025270758122744	0.02707581227436823	0.3285198555956679	0.03790613718411552	0.5541516245487365	0.04332129963898917
56	558.0	0.010752688172043012	0.02867383512544803	0.32437275985663083	0.035842293906810034	0.5555555555555556	0.044802867383512544
57	545.0	0.011009174311926606	0.031192660550458717	0.3321100917431193	0.03669724770642202	0.5486238532110091	0.04036697247706422
58	542.0	0.007380073800738007	0.02952029520295203	0.3339483394833948	0.03505535055350553	0.5553505535055351	0.03874538745387454
59	546.0	0.009157509157509158	0.031135531135531136	0.336996336996337	0.0347985347985348	0.5476190476190477	0.040293040293040296
60	545.0	0.007339449541284404	0.03486238532110092	0.3339449541284404	0.031192660550458717	0.5467889908256881	0.045871559633027525
61	543.0	0.009208103130755065	0.03314917127071823	0.3259668508287293	0.03683241252302026	0.5524861878453039	0.0423572744014733
62	535.0	0.009345794392523364	0.03177570093457944	0.32149532710280376	0.03925233644859813	0.5532710280373832	0.044859813084112146
63	539.0	0.00927643784786642	0.029684601113172542	0.32838589981447125	0.03339517625231911	0.5510204081632653	0.04823747680890538
64	531.0	0.009416195856873822	0.02824858757062147	0.3258003766478343	0.030131826741996232	0.5630885122410546	0.04331450094161959
65	525.0	0.011428571428571429	0.030476190476190476	0.32761904761904764	0.03619047619047619	0.5523809523809524	0.0419047619047619
66	543.0	0.01289134438305709	0.029465930018416207	0.3314917127071823	0.03683241252302026	0.5469613259668509	0.0423572744014733
67	542.0	0.01107011070110701	0.02952029520295203	0.3413284132841328	0.03505535055350553	0.544280442804428	0.03874538745387454
68	534.0	0.009363295880149813	0.028089887640449437	0.33707865168539325	0.035580524344569285	0.550561797752809	0.03932584269662921
69	546.0	0.01282051282051282	0.029304029304029304	0.3241758241758242	0.040293040293040296	0.5531135531135531	0.040293040293040296
70	540.0	0.012962962962962963	0.03148148148148148	0.32592592592592595	0.03888888888888889	0.5462962962962963	0.044444444444444446
71	542.0	0.01107011070110701	0.027675276752767528	0.33210332103321033	0.033210332103321034	0.5535055350553506	0.042435424354243544
72	538.0	0.013011152416356878	0.027881040892193308	0.3308550185873606	0.03531598513011153	0.550185873605948	0.04275092936802974
73	548.0	0.010948905109489052	0.03102189781021898	0.33211678832116787	0.0364963503649635	0.5492700729927007	0.040145985401459854
74	536.0	0.014925373134328358	0.029850746268656716	0.31343283582089554	0.03917910447761194	0.5652985074626866	0.03731343283582089
75	544.0	0.012867647058823529	0.029411764705882353	0.32536764705882354	0.04044117647058824	0.5533088235294118	0.03860294117647059
76	544.0	0.012867647058823529	0.02389705882352941	0.33088235294117646	0.034926470588235295	0.5569852941176471	0.04044117647058824
77	550.0	0.012727272727272728	0.02727272727272727	0.34	0.03090909090909091	0.5490909090909091	0.04
78	543.0	0.01289134438305709	0.03130755064456722	0.3333333333333333	0.03683241252302026	0.5395948434622467	0.04604051565377532
79	536.0	0.011194029850746268	0.027985074626865673	0.3358208955223881	0.029850746268656716	0.5522388059701493	0.04291044776119403
80	540.0	0.009259259259259259	0.027777777777777776	0.3296296296296296	0.03333333333333333	0.5574074074074075	0.04259259259259259
81	534.0	0.011235955056179775	0.0299625468164794	0.32771535580524347	0.035580524344569285	0.5561797752808989	0.03932584269662921
82	537.0	0.01303538175046555	0.03165735567970205	0.32774674115456237	0.03165735567970205	0.553072625698324	0.04283054003724395
83	544.0	0.012867647058823529	0.03125	0.3290441176470588	0.034926470588235295	0.5496323529411765	0.042279411764705885
84	529.0	0.011342155009451797	0.030245746691871456	0.332703213610586	0.035916824196597356	0.5482041587901701	0.04158790170132325
85	539.0	0.012987012987012988	0.03339517625231911	0.3320964749536178	0.03339517625231911	0.5473098330241187	0.04081632653061224
86	531.0	0.011299435028248588	0.03389830508474576	0.3258003766478343	0.03766478342749529	0.544256120527307	0.047080979284369114
87	539.0	0.011131725417439703	0.03153988868274583	0.3320964749536178	0.03710575139146568	0.5454545454545454	0.04267161410018553
88	550.0	0.01090909090909091	0.02727272727272727	0.32545454545454544	0.04	0.5545454545454546	0.04181818181818182
89	529.0	0.011342155009451797	0.03213610586011342	0.32514177693761814	0.03780718336483932	0.5500945179584121	0.043478260869565216
90	544.0	0.009191176470588236	0.03125	0.33088235294117646	0.03860294117647059	0.5459558823529411	0.04411764705882353
91	542.0	0.00922509225092251	0.03136531365313653	0.3284132841328413	0.03690036900369004	0.5535055350553506	0.04059040590405904
92	547.0	0.010968921389396709	0.03290676416819013	0.3327239488117002	0.038391224862888484	0.5447897623400365	0.04021937842778794
93	544.0	0.012867647058823529	0.025735294117647058	0.33639705882352944	0.034926470588235295	0.5441176470588235	0.04595588235294118
94	540.0	0.011111111111111112	0.022222222222222223	0.32592592592592595	0.037037037037037035	0.5555555555555556	0.04814814814814815
95	534.0	0.0149812734082397	0.028089887640449437	0.3258426966292135	0.031835205992509365	0.552434456928839	0.04681647940074907
96	532.0	0.011278195488721804	0.02819548872180451	0.3308270676691729	0.03383458646616541	0.5507518796992481	0.045112781954887216
97	549.0	0.012750455373406194	0.0273224043715847	0.3224043715846995	0.029143897996357013	0.5628415300546448	0.04553734061930783
98	554.0	0.010830324909747292	0.02888086642599278	0.3249097472924188	0.032490974729241874	0.5595667870036101	0.04332129963898917
99	546.0	0.01098901098901099	0.029304029304029304	0.32051282051282054	0.029304029304029304	0.5714285714285714	0.038461538461538464
100	542.0	0.00922509225092251	0.027675276752767528	0.32656826568265684	0.03136531365313653	0.5645756457564576	0.04059040590405904
101	538.0	0.00929368029739777	0.026022304832713755	0.31784386617100374	0.03345724907063197	0.5687732342007435	0.04460966542750929
102	545.0	0.011009174311926606	0.029357798165137616	0.3247706422018349	0.03853211009174312	0.5541284403669725	0.04220183486238532
103	539.0	0.012987012987012988	0.025974025974025976	0.3302411873840445	0.03525046382189239	0.5547309833024119	0.04081632653061224
104	533.0	0.01125703564727955	0.024390243902439025	0.3339587242026266	0.03377110694183865	0.5553470919324578	0.04127579737335835
105	535.0	0.013084112149532711	0.024299065420560748	0.3252336448598131	0.03551401869158879	0.5607476635514018	0.041121495327102804
106	535.0	0.013084112149532711	0.026168224299065422	0.32710280373831774	0.041121495327102804	0.5532710280373832	0.03925233644859813
107	532.0	0.013157894736842105	0.03007518796992481	0.33458646616541354	0.039473684210526314	0.5451127819548872	0.03759398496240601
108	533.0	0.013133208255159476	0.03189493433395872	0.3320825515947467	0.03377110694183865	0.5478424015009381	0.04127579737335835
109	545.0	0.011009174311926606	0.027522935779816515	0.3284403669724771	0.03486238532110092	0.5577981651376147	0.04036697247706422
110	540.0	0.011111111111111112	0.02962962962962963	0.32407407407407407	0.037037037037037035	0.5592592592592592	0.03888888888888889
111	540.0	0.011111111111111112	0.024074074074074074	0.3277777777777778	0.03888888888888889	0.5518518518518518	0.046296296296296294
112	535.0	0.011214953271028037	0.028037383177570093	0.3233644859813084	0.03925233644859813	0.5588785046728972	0.03925233644859813
113	532.0	0.013157894736842105	0.03007518796992481	0.32706766917293234	0.03759398496240601	0.5507518796992481	0.041353383458646614
114	528.0	0.013257575757575758	0.026515151515151516	0.3352272727272727	0.03409090909090909	0.5492424242424242	0.041666666666666664
115	528.0	0.013257575757575758	0.026515151515151516	0.32954545454545453	0.03787878787878788	0.5568181818181818	0.03598484848484849
116	534.0	0.013108614232209739	0.026217228464419477	0.3089887640449438	0.04307116104868914	0.5636704119850188	0.0449438202247191
117	538.0	0.01486988847583643	0.024163568773234202	0.3271375464684015	0.03531598513011153	0.5594795539033457	0.03903345724907063
118	541.0	0.014787430683918669	0.025878003696857672	0.33271719038817005	0.038817005545286505	0.5489833641404805	0.038817005545286505
119	537.0	0.01303538175046555	0.024208566108007448	0.3333333333333333	0.037243947858473	0.547486033519553	0.0446927374301676
120	545.0	0.012844036697247707	0.025688073394495414	0.3174311926605505	0.03669724770642202	0.5651376146788991	0.04220183486238532
121	545.0	0.012844036697247707	0.025688073394495414	0.3302752293577982	0.04220183486238532	0.5522935779816514	0.03669724770642202
122	547.0	0.010968921389396709	0.027422303473491772	0.32541133455210236	0.04021937842778794	0.546617915904936	0.04936014625228519
123	544.0	0.011029411764705883	0.02389705882352941	0.32536764705882354	0.03860294117647059	0.5569852941176471	0.04411764705882353
124	555.0	0.010810810810810811	0.02882882882882883	0.34054054054054056	0.03963963963963964	0.5369369369369369	0.043243243243243246
125	554.0	0.01263537906137184	0.02527075812274368	0.3267148014440433	0.039711191335740074	0.5631768953068592	0.032490974729241874
126	537.0	0.01303538175046555	0.0260707635009311	0.32774674115456237	0.037243947858473	0.5623836126629422	0.0335195530726257
127	539.0	0.012987012987012988	0.025974025974025976	0.32838589981447125	0.03710575139146568	0.5584415584415584	0.03710575139146568
128	549.0	0.012750455373406194	0.030965391621129327	0.32604735883424407	0.03642987249544627	0.5555555555555556	0.03825136612021858
129	533.0	0.013133208255159476	0.028142589118198873	0.324577861163227	0.03564727954971857	0.5609756097560976	0.0375234521575985
130	548.0	0.010948905109489052	0.029197080291970802	0.3266423357664234	0.03102189781021898	0.5638686131386861	0.03832116788321168
131	536.0	0.011194029850746268	0.027985074626865673	0.32276119402985076	0.03731343283582089	0.5652985074626866	0.03544776119402985
132	543.0	0.011049723756906077	0.027624309392265192	0.3259668508287293	0.034990791896869246	0.5580110497237569	0.0423572744014733
133	551.0	0.014519056261343012	0.02722323049001815	0.32849364791288566	0.036297640653357534	0.5480943738656987	0.045372050816696916
134	544.0	0.014705882352941176	0.027573529411764705	0.32536764705882354	0.03860294117647059	0.5533088235294118	0.04044117647058824
135	533.0	0.013133208255159476	0.028142589118198873	0.3227016885553471	0.03564727954971857	0.5609756097560976	0.039399624765478425
136	536.0	0.013059701492537313	0.027985074626865673	0.32276119402985076	0.03544776119402985	0.5578358208955224	0.04291044776119403
137	548.0	0.012773722627737226	0.02737226277372263	0.32116788321167883	0.040145985401459854	0.5547445255474452	0.043795620437956206
138	537.0	0.0148975791433892	0.0297951582867784	0.33147113594040967	0.03910614525139665	0.5418994413407822	0.04283054003724395
139	543.0	0.01289134438305709	0.027624309392265192	0.3149171270718232	0.03683241252302026	0.565377532228361	0.0423572744014733
140	545.0	0.014678899082568808	0.025688073394495414	0.3137614678899083	0.031192660550458717	0.5669724770642202	0.047706422018348627
141	546.0	0.014652014652014652	0.02197802197802198	0.32783882783882784	0.03296703296703297	0.554945054945055	0.047619047619047616
142	527.0	0.015180265654648957	0.028462998102466792	0.3225806451612903	0.03984819734345351	0.5502846299810247	0.04364326375711575
143	535.0	0.011214953271028037	0.026168224299065422	0.32710280373831774	0.04299065420560748	0.5439252336448598	0.048598130841121495
144	534.0	0.011235955056179775	0.026217228464419477	0.32209737827715357	0.04119850187265917	0.552434456928839	0.04681647940074907
145	537.0	0.01303538175046555	0.027932960893854747	0.3128491620111732	0.03910614525139665	0.5642458100558659	0.04283054003724395
146	532.0	0.009398496240601503	0.02631578947368421	0.3176691729323308	0.03383458646616541	0.5695488721804511	0.043233082706766915
147	547.0	0.010968921389396709	0.031078610603290677	0.3053016453382084	0.03656307129798903	0.5703839122486288	0.04570383912248629
148	541.0	0.012939001848428836	0.029574861367837338	0.30868761552680224	0.031423290203327174	0.5767097966728281	0.04066543438077634
149	535.0	0.013084112149532711	0.028037383177570093	0.31588785046728973	0.03551401869158879	0.5644859813084112	0.04299065420560748
150	542.0	0.01107011070110701	0.02952029520295203	0.32287822878228783	0.03136531365313653	0.566420664206642	0.03874538745387454
151	532.0	0.011278195488721804	0.03007518796992481	0.32706766917293234	0.03759398496240601	0.5582706766917294	0.03571428571428571
152	527.0	0.011385199240986717	0.03225806451612903	0.32637571157495254	0.03795066413662239	0.5540796963946869	0.03795066413662239
153	539.0	0.012987012987012988	0.03339517625231911	0.3116883116883117	0.03339517625231911	0.5584415584415584	0.05009276437847866
154	533.0	0.01125703564727955	0.0300187617260788	0.31894934333958724	0.0375234521575985	0.5647279549718575	0.0375234521575985
155	535.0	0.013084112149532711	0.028037383177570093	0.31588785046728973	0.03177570093457944	0.5738317757009346	0.037383177570093455
156	541.0	0.012939001848428836	0.029574861367837338	0.32532347504621073	0.031423290203327174	0.5619223659889094	0.038817005545286505
157	542.0	0.01107011070110701	0.02952029520295203	0.3284132841328413	0.033210332103321034	0.5608856088560885	0.03690036900369004
158	551.0	0.012704174228675136	0.029038112522686024	0.3248638838475499	0.038112522686025406	0.5607985480943739	0.034482758620689655
159	550.0	0.012727272727272728	0.02909090909090909	0.3236363636363636	0.038181818181818185	0.5618181818181818	0.034545454545454546
160	559.0	0.01073345259391771	0.026833631484794274	0.32379248658318427	0.03935599284436494	0.5581395348837209	0.04114490161001789
161	555.0	0.010810810810810811	0.02702702702702703	0.3207207207207207	0.04144144144144144	0.5621621621621622	0.03783783783783784
162	545.0	0.012844036697247707	0.023853211009174313	0.326605504587156	0.03853211009174312	0.5541284403669725	0.044036697247706424
163	544.0	0.012867647058823529	0.02389705882352941	0.3235294117647059	0.03676470588235294	0.5569852941176471	0.04595588235294118
164	547.0	0.010968921389396709	0.031078610603290677	0.32541133455210236	0.038391224862888484	0.5521023765996343	0.04204753199268738
165	553.0	0.012658227848101266	0.03074141048824593	0.32368896925858953	0.034358047016274866	0.5605786618444847	0.0379746835443038
166	549.0	0.014571948998178506	0.023679417122040074	0.3333333333333333	0.03460837887067395	0.5555555555555556	0.03825136612021858
167	560.0	0.0125	0.02857142857142857	0.3196428571428571	0.03214285714285714	0.5625	0.044642857142857144
168	546.0	0.01282051282051282	0.029304029304029304	0.32783882783882784	0.03663003663003663	0.554945054945055	0.038461538461538464
169	542.0	0.01107011070110701	0.02952029520295203	0.32656826568265684	0.03505535055350553	0.5608856088560885	0.03690036900369004
170	541.0	0.012939001848428836	0.031423290203327174	0.3290203327171904	0.029574861367837338	0.5582255083179297	0.038817005545286505
171	547.0	0.010968921389396709	0.031078610603290677	0.3327239488117002	0.03290676416819013	0.5539305301645339	0.038391224862888484
172	542.0	0.007380073800738007	0.02952029520295203	0.3284132841328413	0.033210332103321034	0.559040590405904	0.042435424354243544
173	548.0	0.009124087591240875	0.03102189781021898	0.3156934306569343	0.02737226277372263	0.5711678832116789	0.04562043795620438
174	542.0	0.00922509225092251	0.02952029520295203	0.31365313653136534	0.033210332103321034	0.5738007380073801	0.04059040590405904
175	545.0	0.009174311926605505	0.029357798165137616	0.3155963302752294	0.03302752293577982	0.5743119266055046	0.03853211009174312
176	551.0	0.010889292196007259	0.02722323049001815	0.3121597096188748	0.032667876588021776	0.5771324863883848	0.039927404718693285
177	555.0	0.010810810810810811	0.02882882882882883	0.31351351351351353	0.03423423423423423	0.5711711711711712	0.04144144144144144
178	540.0	0.012962962962962963	0.027777777777777776	0.32037037037037036	0.03518518518518519	0.5648148148148148	0.03888888888888889
179	538.0	0.007434944237918215	0.024163568773234202	0.31970260223048325	0.03717472118959108	0.5687732342007435	0.04275092936802974
180	545.0	0.009174311926605505	0.025688073394495414	0.3302752293577982	0.03486238532110092	0.5577981651376147	0.04220183486238532
181	550.0	0.00909090909090909	0.02909090909090909	0.3327272727272727	0.03090909090909091	0.5581818181818182	0.04
182	548.0	0.009124087591240875	0.02737226277372263	0.3375912408759124	0.03102189781021898	0.5529197080291971	0.041970802919708027
183	554.0	0.009025270758122744	0.03429602888086643	0.3194945848375451	0.036101083032490974	0.5577617328519856	0.04332129963898917
184	553.0	0.0108499095840868	0.027124773960216998	0.325497287522604	0.028933092224231464	0.569620253164557	0.0379746835443038
185	553.0	0.009041591320072333	0.0325497287522604	0.321880650994575	0.034358047016274866	0.5623869801084991	0.039783001808318265
186	552.0	0.009057971014492754	0.03260869565217391	0.31521739130434784	0.030797101449275364	0.5670289855072463	0.04528985507246377
187	542.0	0.00922509225092251	0.027675276752767528	0.3154981549815498	0.02952029520295203	0.5738007380073801	0.04428044280442804
188	535.0	0.013084112149532711	0.03177570093457944	0.32149532710280376	0.029906542056074768	0.5644859813084112	0.03925233644859813
189	551.0	0.010889292196007259	0.025408348457350273	0.3194192377495463	0.034482758620689655	0.5680580762250453	0.041742286751361164
190	555.0	0.009009009009009009	0.02882882882882883	0.32432432432432434	0.032432432432432434	0.563963963963964	0.04144144144144144
191	544.0	0.009191176470588236	0.027573529411764705	0.31985294117647056	0.029411764705882353	0.5735294117647058	0.04044117647058824
192	559.0	0.01073345259391771	0.025044722719141325	0.32558139534883723	0.03041144901610018	0.5688729874776386	0.03935599284436494
193	537.0	0.0111731843575419	0.027932960893854747	0.3240223463687151	0.0297951582867784	0.5698324022346368	0.037243947858473
194	549.0	0.007285974499089253	0.029143897996357013	0.3205828779599271	0.030965391621129327	0.5664845173041895	0.04553734061930783
195	549.0	0.01092896174863388	0.03278688524590164	0.3132969034608379	0.030965391621129327	0.5664845173041895	0.04553734061930783
196	543.0	0.011049723756906077	0.03130755064456722	0.31675874769797424	0.029465930018416207	0.570902394106814	0.040515653775322284
197	533.0	0.01125703564727955	0.028142589118198873	0.3227016885553471	0.03377110694183865	0.5572232645403377	0.04690431519699812
198	540.0	0.011111111111111112	0.025925925925925925	0.32037037037037036	0.03518518518518519	0.5666666666666667	0.040740740740740744
199	536.0	0.011194029850746268	0.026119402985074626	0.3208955223880597	0.03731343283582089	0.5690298507462687	0.03544776119402985
200	539.0	0.0037105751391465678	0.03896103896103896	0.3302411873840445	0.04452690166975881	0.5435992578849722	0.03896103896103896
201	529.0	0.005671077504725898	0.03969754253308128	0.32514177693761814	0.043478260869565216	0.5500945179584121	0.035916824196597356
202	527.0	0.003795066413662239	0.036053130929791274	0.3301707779886148	0.04174573055028463	0.5521821631878557	0.036053130929791274
203	531.0	0.0018832391713747645	0.03389830508474576	0.3314500941619586	0.04519774011299435	0.5480225988700564	0.03954802259887006
204	534.0	0.0018726591760299626	0.035580524344569285	0.33146067415730335	0.04307116104868914	0.550561797752809	0.03745318352059925
205	544.0	0.001838235294117647	0.034926470588235295	0.3290441176470588	0.04044117647058824	0.5551470588235294	0.03860294117647059
206	527.0	0.0018975332068311196	0.036053130929791274	0.33206831119544594	0.04174573055028463	0.5540796963946869	0.03415559772296015
207	528.0	0.003787878787878788	0.041666666666666664	0.32386363636363635	0.041666666666666664	0.5492424242424242	0.03977272727272727
208	519.0	0.0038535645472061657	0.04238921001926782	0.325626204238921	0.04238921001926782	0.5472061657032755	0.038535645472061654
209	527.0	0.0018975332068311196	0.03795066413662239	0.33396584440227706	0.04364326375711575	0.5464895635673624	0.036053130929791274
210	534.0	0.0018726591760299626	0.03932584269662921	0.3352059925093633	0.04307116104868914	0.5468164794007491	0.033707865168539325
211	535.0	0.001869158878504673	0.03925233644859813	0.3364485981308411	0.044859813084112146	0.5439252336448598	0.03364485981308411
212	530.0	0.0037735849056603774	0.03207547169811321	0.330188679245283	0.045283018867924525	0.5471698113207547	0.04150943396226415
213	522.0	0.0019157088122605363	0.03639846743295019	0.3486590038314176	0.0421455938697318	0.5344827586206896	0.03639846743295019
214	529.0	0.001890359168241966	0.035916824196597356	0.33459357277882795	0.045368620037807186	0.5482041587901701	0.034026465028355386
215	519.0	0.005780346820809248	0.036608863198458574	0.33140655105973027	0.046242774566473986	0.5452793834296724	0.03468208092485549
216	534.0	0.0056179775280898875	0.03745318352059925	0.32397003745318353	0.0449438202247191	0.5543071161048689	0.033707865168539325
217	520.0	0.0057692307692307696	0.03461538461538462	0.3269230769230769	0.046153846153846156	0.551923076923077	0.03461538461538462
218	521.0	0.003838771593090211	0.036468330134357005	0.33013435700575816	0.046065259117082535	0.54510556621881	0.03838771593090211
219	536.0	0.0037313432835820895	0.04291044776119403	0.3358208955223881	0.04291044776119403	0.539179104477612	0.03544776119402985
220	531.0	0.003766478342749529	0.04143126177024482	0.3408662900188324	0.04331450094161959	0.5310734463276836	0.03954802259887006
221	533.0	0.001876172607879925	0.039399624765478425	0.3339587242026266	0.043151969981238276	0.5440900562851783	0.0375234521575985
222	526.0	0.0019011406844106464	0.039923954372623575	0.33840304182509506	0.043726235741444866	0.5361216730038023	0.039923954372623575
223	524.0	0.003816793893129771	0.04007633587786259	0.3435114503816794	0.04580152671755725	0.5286259541984732	0.03816793893129771
224	523.0	0.0038240917782026767	0.036328871892925434	0.3365200764818356	0.04206500956022945	0.5430210325047801	0.03824091778202677
225	524.0	0.003816793893129771	0.04007633587786259	0.3244274809160305	0.04580152671755725	0.5458015267175572	0.04007633587786259
226	508.0	0.003937007874015748	0.03937007874015748	0.3346456692913386	0.04133858267716536	0.5374015748031497	0.04330708661417323
227	516.0	0.003875968992248062	0.044573643410852716	0.33527131782945735	0.04263565891472868	0.5310077519379846	0.04263565891472868
228	518.0	0.003861003861003861	0.04054054054054054	0.3359073359073359	0.04247104247104247	0.5386100386100386	0.03861003861003861
229	532.0	0.0018796992481203006	0.039473684210526314	0.3308270676691729	0.043233082706766915	0.5451127819548872	0.039473684210526314
230	515.0	0.001941747572815534	0.036893203883495145	0.32815533980582523	0.038834951456310676	0.5495145631067961	0.04466019417475728
231	508.0	0.003937007874015748	0.03937007874015748	0.33267716535433073	0.03543307086614173	0.5492125984251969	0.03937007874015748
232	516.0	0.001937984496124031	0.03875968992248062	0.3333333333333333	0.03875968992248062	0.5445736434108527	0.04263565891472868
233	517.0	0.0019342359767891683	0.04061895551257253	0.33268858800773693	0.04061895551257253	0.5435203094777563	0.04061895551257253
234	516.0	0.001937984496124031	0.03875968992248062	0.32945736434108525	0.04263565891472868	0.5465116279069767	0.040697674418604654
235	511.0	0.0019569471624266144	0.03522504892367906	0.33463796477495106	0.043052837573385516	0.5440313111545988	0.0410958904109589
236	521.0	0.0019193857965451055	0.04222648752399232	0.33397312859884837	0.044145873320537425	0.5374280230326296	0.04030710172744722
237	514.0	0.0038910505836575876	0.04085603112840467	0.3326848249027237	0.042801556420233464	0.5428015564202334	0.03696498054474708
238	523.0	0.0038240917782026767	0.03441682600382409	0.32887189292543023	0.04397705544933078	0.5506692160611855	0.03824091778202677
239	513.0	0.003898635477582846	0.037037037037037035	0.32748538011695905	0.04093567251461988	0.5536062378167641	0.037037037037037035
240	519.0	0.0019267822736030828	0.038535645472061654	0.33140655105973027	0.05009633911368015	0.5337186897880539	0.04431599229287091
241	513.0	0.005847953216374269	0.03508771929824561	0.33528265107212474	0.042884990253411304	0.5399610136452242	0.04093567251461988
242	523.0	0.0038240917782026767	0.03441682600382409	0.33078393881453155	0.045889101338432124	0.5468451242829828	0.03824091778202677
243	531.0	0.003766478342749529	0.03954802259887006	0.3314500941619586	0.04519774011299435	0.5404896421845574	0.03954802259887006
244	529.0	0.003780718336483932	0.03780718336483932	0.33081285444234404	0.045368620037807186	0.5406427221172023	0.04158790170132325
245	521.0	0.0019193857965451055	0.04030710172744722	0.3378119001919386	0.04222648752399232	0.5335892514395394	0.044145873320537425
246	522.0	0.0038314176245210726	0.038314176245210725	0.3333333333333333	0.040229885057471264	0.5440613026819924	0.040229885057471264
247	526.0	0.0038022813688212928	0.039923954372623575	0.33840304182509506	0.04182509505703422	0.5380228136882129	0.03802281368821293
248	530.0	0.0037735849056603774	0.03773584905660377	0.33773584905660375	0.045283018867924525	0.5377358490566038	0.03773584905660377
249	521.0	0.003838771593090211	0.036468330134357005	0.32629558541266795	0.04222648752399232	0.5508637236084453	0.04030710172744722
250	523.0	0.0038240917782026767	0.03824091778202677	0.33078393881453155	0.04206500956022945	0.5430210325047801	0.04206500956022945
251	521.0	0.003838771593090211	0.03838771593090211	0.3397312859884837	0.04222648752399232	0.5393474088291746	0.036468330134357005
252	515.0	0.003883495145631068	0.03495145631067961	0.32815533980582523	0.04466019417475728	0.5495145631067961	0.038834951456310676
253	519.0	0.0038535645472061657	0.038535645472061654	0.32755298651252407	0.04046242774566474	0.5472061657032755	0.04238921001926782
254	523.0	0.0038240917782026767	0.03824091778202677	0.33078393881453155	0.04397705544933078	0.5353728489483748	0.04780114722753346
255	524.0	0.0019083969465648854	0.03625954198473282	0.3320610687022901	0.04389312977099236	0.5458015267175572	0.04007633587786259
256	520.0	0.0038461538461538464	0.038461538461538464	0.34423076923076923	0.04807692307692308	0.5269230769230769	0.038461538461538464
257	526.0	0.0038022813688212928	0.039923954372623575	0.33269961977186313	0.045627376425855515	0.5361216730038023	0.04182509505703422
258	515.0	0.003883495145631068	0.03495145631067961	0.3339805825242718	0.040776699029126215	0.5475728155339806	0.038834951456310676
259	527.0	0.003795066413662239	0.03795066413662239	0.33396584440227706	0.04554079696394687	0.5370018975332068	0.04174573055028463
260	514.0	0.0019455252918287938	0.04085603112840467	0.3346303501945525	0.04085603112840467	0.5428015564202334	0.038910505836575876
261	524.0	0.003816793893129771	0.03816793893129771	0.3282442748091603	0.03816793893129771	0.5515267175572519	0.04007633587786259
262	525.0	0.0019047619047619048	0.03619047619047619	0.3352380952380952	0.04380952380952381	0.539047619047619	0.04380952380952381
263	531.0	0.0018832391713747645	0.03954802259887006	0.3352165725047081	0.03766478342749529	0.5423728813559322	0.04331450094161959
264	523.0	0.0019120458891013384	0.036328871892925434	0.33078393881453155	0.040152963671128104	0.5430210325047801	0.04780114722753346
265	518.0	0.0019305019305019305	0.03861003861003861	0.33204633204633205	0.04247104247104247	0.5405405405405406	0.0444015444015444
266	529.0	0.001890359168241966	0.03213610586011342	0.34593572778827975	0.03969754253308128	0.5406427221172023	0.03969754253308128
267	526.0	0.0019011406844106464	0.030418250950570342	0.3365019011406844	0.03802281368821293	0.5475285171102662	0.045627376425855515
268	529.0	0.001890359168241966	0.034026465028355386	0.3270321361058601	0.04158790170132325	0.5595463137996219	0.035916824196597356
269	525.0	0.0019047619047619048	0.03428571428571429	0.3333333333333333	0.0380952380952381	0.5504761904761905	0.0419047619047619
270	525.0	0.0019047619047619048	0.03238095238095238	0.3352380952380952	0.03428571428571429	0.5561904761904762	0.04
271	529.0	0.001890359168241966	0.035916824196597356	0.33459357277882795	0.043478260869565216	0.5425330812854442	0.04158790170132325
272	525.0	0.0019047619047619048	0.0380952380952381	0.34095238095238095	0.04	0.540952380952381	0.0380952380952381
273	521.0	0.0019193857965451055	0.03838771593090211	0.3397312859884837	0.036468330134357005	0.5412667946257198	0.04222648752399232
274	519.0	0.0019267822736030828	0.038535645472061654	0.34104046242774566	0.038535645472061654	0.5394990366088632	0.04046242774566474
275	514.0	0.0019455252918287938	0.04085603112840467	0.33852140077821014	0.038910505836575876	0.5408560311284046	0.038910505836575876
276	521.0	0.0019193857965451055	0.036468330134357005	0.3435700575815739	0.036468330134357005	0.5393474088291746	0.04222648752399232
277	530.0	0.0018867924528301887	0.035849056603773584	0.33584905660377357	0.03773584905660377	0.5433962264150943	0.045283018867924525
278	525.0	0.0019047619047619048	0.0380952380952381	0.3314285714285714	0.04	0.5485714285714286	0.04
279	535.0	0.001869158878504673	0.041121495327102804	0.3364485981308411	0.041121495327102804	0.5364485981308411	0.04299065420560748
280	536.0	0.0018656716417910447	0.041044776119402986	0.333955223880597	0.04291044776119403	0.5354477611940298	0.04477611940298507
281	526.0	0.0019011406844106464	0.04182509505703422	0.33840304182509506	0.043726235741444866	0.532319391634981	0.04182509505703422
282	527.0	0.0018975332068311196	0.03984819734345351	0.34535104364326374	0.03984819734345351	0.5294117647058824	0.04364326375711575
283	525.0	0.0019047619047619048	0.0380952380952381	0.33714285714285713	0.0419047619047619	0.539047619047619	0.0419047619047619
284	530.0	0.0018867924528301887	0.03773584905660377	0.33773584905660375	0.04150943396226415	0.5339622641509434	0.04716981132075472
285	525.0	0.0019047619047619048	0.0380952380952381	0.3295238095238095	0.0419047619047619	0.5504761904761905	0.0380952380952381
286	525.0	0.0019047619047619048	0.04	0.32761904761904764	0.0419047619047619	0.5485714285714286	0.04
287	532.0	0.0018796992481203006	0.03571428571428571	0.325187969924812	0.03759398496240601	0.5601503759398496	0.039473684210526314
288	534.0	0.0018726591760299626	0.03745318352059925	0.3295880149812734	0.04119850187265917	0.548689138576779	0.04119850187265917
289	522.0	0.0019157088122605363	0.038314176245210725	0.3275862068965517	0.040229885057471264	0.5555555555555556	0.03639846743295019
290	529.0	0.001890359168241966	0.035916824196597356	0.33648393194706994	0.043478260869565216	0.5425330812854442	0.03969754253308128
291	529.0	0.001890359168241966	0.03780718336483932	0.34026465028355385	0.03969754253308128	0.5387523629489603	0.04158790170132325
292	514.0	0.0019455252918287938	0.03501945525291829	0.33852140077821014	0.03696498054474708	0.546692607003891	0.04085603112840467
293	520.0	0.0019230769230769232	0.03653846153846154	0.3384615384615385	0.04230769230769231	0.5365384615384615	0.04423076923076923
294	511.0	0.0019569471624266144	0.0410958904109589	0.33268101761252444	0.03718199608610567	0.5401174168297456	0.046966731898238745
295	517.0	0.0019342359767891683	0.04061895551257253	0.3365570599613153	0.04061895551257253	0.5377176015473888	0.0425531914893617
296	513.0	0.001949317738791423	0.04093567251461988	0.33528265107212474	0.042884990253411304	0.5419103313840156	0.037037037037037035
297	529.0	0.001890359168241966	0.035916824196597356	0.31758034026465026	0.03969754253308128	0.5633270321361059	0.04158790170132325
298	511.0	0.0019569471624266144	0.03913894324853229	0.33072407045009783	0.03718199608610567	0.5420743639921722	0.04892367906066536
299	520.0	0.0019230769230769232	0.04038461538461539	0.3384615384615385	0.038461538461538464	0.5384615384615384	0.04230769230769231
300	530.0	0.0018867924528301887	0.03773584905660377	0.34150943396226413	0.04150943396226415	0.539622641509434	0.03773584905660377
301	513.0	0.001949317738791423	0.037037037037037035	0.3313840155945419	0.03898635477582846	0.5516569200779727	0.03898635477582846
302	510.0	0.00196078431372549	0.0392156862745098	0.33137254901960783	0.03725490196078431	0.5588235294117647	0.03137254901960784
303	528.0	0.001893939393939394	0.03977272727272727	0.32954545454545453	0.03977272727272727	0.553030303030303	0.03598484848484849
304	529.0	0.001890359168241966	0.035916824196597356	0.33081285444234404	0.03969754253308128	0.55765595463138	0.034026465028355386
305	526.0	0.0019011406844106464	0.03231939163498099	0.3365019011406844	0.03612167300380228	0.5551330798479087	0.03802281368821293
306	533.0	0.00375234521575985	0.03564727954971857	0.3302063789868668	0.0375234521575985	0.5553470919324578	0.0375234521575985
307	520.0	0.0019230769230769232	0.03461538461538462	0.3269230769230769	0.04038461538461539	0.5596153846153846	0.03653846153846154
308	523.0	0.0038240917782026767	0.03441682600382409	0.34608030592734224	0.03824091778202677	0.5430210325047801	0.03441682600382409
309	531.0	0.0018832391713747645	0.035781544256120526	0.3370998116760829	0.03954802259887006	0.5480225988700564	0.03766478342749529
310	518.0	0.003861003861003861	0.03474903474903475	0.33783783783783783	0.03861003861003861	0.5521235521235521	0.032818532818532815
311	524.0	0.0019083969465648854	0.03625954198473282	0.33587786259541985	0.03435114503816794	0.5648854961832062	0.026717557251908396
312	521.0	0.0019193857965451055	0.0345489443378119	0.33589251439539347	0.04030710172744722	0.5527831094049904	0.0345489443378119
313	525.0	0.0019047619047619048	0.03619047619047619	0.32761904761904764	0.04	0.5580952380952381	0.03619047619047619
314	522.0	0.0038314176245210726	0.034482758620689655	0.32950191570881227	0.040229885057471264	0.5593869731800766	0.032567049808429116
315	520.0	0.0019230769230769232	0.032692307692307694	0.3423076923076923	0.03076923076923077	0.5596153846153846	0.032692307692307694
316	525.0	0.0019047619047619048	0.03428571428571429	0.33714285714285713	0.03619047619047619	0.5580952380952381	0.03238095238095238
317	524.0	0.0019083969465648854	0.03625954198473282	0.3377862595419847	0.03435114503816794	0.5534351145038168	0.03625954198473282
318	530.0	0.0018867924528301887	0.03773584905660377	0.3433962264150943	0.035849056603773584	0.5452830188679245	0.035849056603773584
319	526.0	0.0019011406844106464	0.03612167300380228	0.33079847908745247	0.03231939163498099	0.5627376425855514	0.03612167300380228
320	528.0	0.003787878787878788	0.03598484848484849	0.3314393939393939	0.032196969696969696	0.5587121212121212	0.03787878787878788
321	520.0	0.0019230769230769232	0.028846153846153848	0.3384615384615385	0.03653846153846154	0.5596153846153846	0.03461538461538462
322	526.0	0.0019011406844106464	0.03612167300380228	0.33269961977186313	0.039923954372623575	0.5570342205323194	0.03231939163498099
323	523.0	0.0019120458891013384	0.032504780114722756	0.32887189292543023	0.03824091778202677	0.5659655831739961	0.032504780114722756
324	512.0	0.001953125	0.033203125	0.32421875	0.029296875	0.57421875	0.037109375
325	514.0	0.0019455252918287938	0.04085603112840467	0.33852140077821014	0.0311284046692607	0.5505836575875487	0.03696498054474708
326	518.0	0.0019305019305019305	0.03861003861003861	0.333976833976834	0.03667953667953668	0.5521235521235521	0.03667953667953668
327	526.0	0.0019011406844106464	0.03802281368821293	0.3365019011406844	0.034220532319391636	0.5475285171102662	0.04182509505703422
328	521.0	0.0019193857965451055	0.036468330134357005	0.33205374280230326	0.04222648752399232	0.5470249520153551	0.04030710172744722
329	508.0	0.003937007874015748	0.03937007874015748	0.328740157480315	0.03740157480314961	0.5551181102362205	0.03543307086614173
330	525.0	0.0038095238095238095	0.03428571428571429	0.32571428571428573	0.0419047619047619	0.5504761904761905	0.04380952380952381
331	525.0	0.0038095238095238095	0.04	0.32761904761904764	0.0419047619047619	0.5485714285714286	0.0380952380952381
332	536.0	0.0037313432835820895	0.033582089552238806	0.3246268656716418	0.041044776119402986	0.5578358208955224	0.03917910447761194
333	521.0	0.003838771593090211	0.036468330134357005	0.32437619961612285	0.04030710172744722	0.5527831094049904	0.04222648752399232
334	515.0	0.003883495145631068	0.038834951456310676	0.3320388349514563	0.031067961165048542	0.5572815533980583	0.036893203883495145
335	520.0	0.0038461538461538464	0.038461538461538464	0.3326923076923077	0.03461538461538462	0.551923076923077	0.038461538461538464
336	530.0	0.0037735849056603774	0.04150943396226415	0.3433962264150943	0.04150943396226415	0.5320754716981132	0.03773584905660377
337	525.0	0.0038095238095238095	0.0380952380952381	0.3314285714285714	0.0380952380952381	0.5504761904761905	0.0380952380952381
338	520.0	0.0019230769230769232	0.038461538461538464	0.33653846153846156	0.032692307692307694	0.55	0.04038461538461539
339	528.0	0.003787878787878788	0.03598484848484849	0.32954545454545453	0.041666666666666664	0.5511363636363636	0.03787878787878788
340	527.0	0.003795066413662239	0.03415559772296015	0.32447817836812143	0.03984819734345351	0.5597722960151803	0.03795066413662239
341	522.0	0.0038314176245210726	0.032567049808429116	0.3390804597701149	0.034482758620689655	0.553639846743295	0.03639846743295019
342	523.0	0.0038240917782026767	0.028680688336520075	0.33078393881453155	0.03824091778202677	0.5621414913957935	0.036328871892925434
343	522.0	0.0038314176245210726	0.032567049808429116	0.34099616858237547	0.040229885057471264	0.5440613026819924	0.038314176245210725
344	525.0	0.0038095238095238095	0.030476190476190476	0.34095238095238095	0.04	0.5466666666666666	0.0380952380952381
345	523.0	0.0038240917782026767	0.03824091778202677	0.3365200764818356	0.04206500956022945	0.5468451242829828	0.032504780114722756
346	517.0	0.0019342359767891683	0.03481624758220503	0.3365570599613153	0.04061895551257253	0.5493230174081238	0.0367504835589942
347	520.0	0.0038461538461538464	0.032692307692307694	0.33076923076923076	0.038461538461538464	0.5596153846153846	0.03461538461538462
348	520.0	0.0019230769230769232	0.03076923076923077	0.3346153846153846	0.03653846153846154	0.5538461538461539	0.04230769230769231
349	523.0	0.0038240917782026767	0.032504780114722756	0.33078393881453155	0.040152963671128104	0.5564053537284895	0.036328871892925434
350	528.0	0.003787878787878788	0.03598484848484849	0.32765151515151514	0.03409090909090909	0.5643939393939394	0.03409090909090909
351	519.0	0.0038535645472061657	0.03468208092485549	0.3236994219653179	0.03468208092485549	0.5664739884393064	0.036608863198458574
352	533.0	0.00375234521575985	0.03377110694183865	0.32833020637898686	0.03564727954971857	0.5609756097560976	0.0375234521575985
353	525.0	0.0038095238095238095	0.03619047619047619	0.3295238095238095	0.0380952380952381	0.5580952380952381	0.03428571428571429
354	524.0	0.003816793893129771	0.03435114503816794	0.3282442748091603	0.04007633587786259	0.5591603053435115	0.03435114503816794
355	522.0	0.0038314176245210726	0.034482758620689655	0.3314176245210728	0.03639846743295019	0.553639846743295	0.040229885057471264
356	527.0	0.0018975332068311196	0.03415559772296015	0.32447817836812143	0.03984819734345351	0.5559772296015181	0.04364326375711575
357	529.0	0.003780718336483932	0.035916824196597356	0.3270321361058601	0.04158790170132325	0.55765595463138	0.034026465028355386
358	526.0	0.0019011406844106464	0.03612167300380228	0.3288973384030418	0.04182509505703422	0.5551330798479087	0.03612167300380228
359	524.0	0.003816793893129771	0.03625954198473282	0.32633587786259544	0.04389312977099236	0.549618320610687	0.04007633587786259
360	524.0	0.003816793893129771	0.03435114503816794	0.3244274809160305	0.03816793893129771	0.5629770992366412	0.03625954198473282
361	518.0	0.003861003861003861	0.032818532818532815	0.33204633204633205	0.032818532818532815	0.5617760617760618	0.03667953667953668
362	526.0	0.0038022813688212928	0.03231939163498099	0.3365019011406844	0.03802281368821293	0.5494296577946768	0.039923954372623575
363	517.0	0.0038684719535783366	0.029013539651837523	0.33268858800773693	0.03481624758220503	0.5551257253384912	0.04448742746615087
364	517.0	0.0038684719535783366	0.03288201160541586	0.3230174081237911	0.03868471953578337	0.5609284332688588	0.04061895551257253
365	526.0	0.0038022813688212928	0.03231939163498099	0.33269961977186313	0.03612167300380228	0.5551330798479087	0.039923954372623575
366	516.0	0.003875968992248062	0.031007751937984496	0.32945736434108525	0.03875968992248062	0.5581395348837209	0.03875968992248062
367	524.0	0.003816793893129771	0.026717557251908396	0.3320610687022901	0.04389312977099236	0.5553435114503816	0.03816793893129771
368	528.0	0.003787878787878788	0.032196969696969696	0.3333333333333333	0.045454545454545456	0.5492424242424242	0.03598484848484849
369	525.0	0.0038095238095238095	0.03238095238095238	0.3314285714285714	0.045714285714285714	0.5542857142857143	0.03238095238095238
370	512.0	0.00390625	0.033203125	0.337890625	0.044921875	0.55078125	0.029296875
371	512.0	0.00390625	0.0390625	0.33203125	0.037109375	0.55859375	0.029296875
372	521.0	0.003838771593090211	0.036468330134357005	0.33013435700575816	0.04030710172744722	0.5604606525911708	0.028790786948176585
373	520.0	0.0038461538461538464	0.032692307692307694	0.3230769230769231	0.04230769230769231	0.5653846153846154	0.032692307692307694
374	526.0	0.0038022813688212928	0.028517110266159697	0.33079847908745247	0.04182509505703422	0.55893536121673	0.03612167300380228
375	523.0	0.0038240917782026767	0.028680688336520075	0.33078393881453155	0.036328871892925434	0.5659655831739961	0.03441682600382409
376	517.0	0.0038684719535783366	0.027079303675048357	0.33849129593810445	0.03868471953578337	0.562862669245648	0.029013539651837523
377	515.0	0.003883495145631068	0.031067961165048542	0.3300970873786408	0.040776699029126215	0.5631067961165048	0.031067961165048542
378	532.0	0.0037593984962406013	0.02819548872180451	0.33458646616541354	0.039473684210526314	0.556390977443609	0.03759398496240601
379	527.0	0.003795066413662239	0.030360531309297913	0.33396584440227706	0.03795066413662239	0.5597722960151803	0.03415559772296015
380	528.0	0.003787878787878788	0.03598484848484849	0.3333333333333333	0.03598484848484849	0.5587121212121212	0.032196969696969696
381	526.0	0.0038022813688212928	0.034220532319391636	0.33269961977186313	0.03612167300380228	0.5608365019011406	0.03231939163498099
382	530.0	0.0037735849056603774	0.033962264150943396	0.3339622641509434	0.03962264150943396	0.5528301886792453	0.035849056603773584
383	531.0	0.003766478342749529	0.035781544256120526	0.3314500941619586	0.04143126177024482	0.5499058380414312	0.03766478342749529
384	527.0	0.003795066413662239	0.03415559772296015	0.33396584440227706	0.03984819734345351	0.5559772296015181	0.03225806451612903
385	531.0	0.003766478342749529	0.03389830508474576	0.3333333333333333	0.03954802259887006	0.559322033898305	0.030131826741996232
386	527.0	0.003795066413662239	0.036053130929791274	0.33206831119544594	0.04364326375711575	0.5540796963946869	0.030360531309297913
387	533.0	0.00375234521575985	0.03189493433395872	0.3227016885553471	0.043151969981238276	0.5628517823639775	0.03564727954971857
388	531.0	0.003766478342749529	0.030131826741996232	0.3389830508474576	0.035781544256120526	0.5612052730696798	0.030131826741996232
389	526.0	0.0038022813688212928	0.03231939163498099	0.33079847908745247	0.03802281368821293	0.564638783269962	0.030418250950570342
390	528.0	0.003787878787878788	0.03598484848484849	0.3333333333333333	0.03409090909090909	0.5625	0.030303030303030304
391	528.0	0.001893939393939394	0.03598484848484849	0.3390151515151515	0.032196969696969696	0.5549242424242424	0.03598484848484849
392	518.0	0.005791505791505791	0.03088803088803089	0.33204633204633205	0.03667953667953668	0.5617760617760618	0.032818532818532815
393	514.0	0.0038910505836575876	0.033073929961089495	0.33657587548638135	0.038910505836575876	0.5525291828793775	0.03501945525291829
394	522.0	0.0019157088122605363	0.028735632183908046	0.3314176245210728	0.03639846743295019	0.5632183908045977	0.038314176245210725
395	521.0	0.003838771593090211	0.028790786948176585	0.32821497120921306	0.0345489443378119	0.5662188099808061	0.03838771593090211
396	520.0	0.0038461538461538464	0.03461538461538462	0.3269230769230769	0.03653846153846154	0.5673076923076923	0.03076923076923077
397	527.0	0.003795066413662239	0.030360531309297913	0.3396584440227704	0.03795066413662239	0.5578747628083491	0.030360531309297913
398	510.0	0.00392156862745098	0.03333333333333333	0.3352941176470588	0.043137254901960784	0.5568627450980392	0.027450980392156862
399	528.0	0.003787878787878788	0.03598484848484849	0.3314393939393939	0.03977272727272727	0.5549242424242424	0.03409090909090909
400	538.0	0.00929368029739777	0.02973977695167286	0.3215613382899628	0.03531598513011153	0.5650557620817844	0.03903345724907063
401	535.0	0.009345794392523364	0.029906542056074768	0.3121495327102804	0.041121495327102804	0.5682242990654206	0.03925233644859813
402	541.0	0.009242144177449169	0.031423290203327174	0.3142329020332717	0.036968576709796676	0.5693160813308688	0.038817005545286505
403	530.0	0.009433962264150943	0.03207547169811321	0.3169811320754717	0.033962264150943396	0.569811320754717	0.03773584905660377
404	525.0	0.007619047619047619	0.03428571428571429	0.3238095238095238	0.04	0.5580952380952381	0.03619047619047619
405	530.0	0.009433962264150943	0.035849056603773584	0.32452830188679244	0.035849056603773584	0.5566037735849056	0.03773584905660377
406	537.0	0.0074487895716946	0.0335195530726257	0.31843575418994413	0.037243947858473	0.5642458100558659	0.03910614525139665
407	528.0	0.00946969696969697	0.03787878787878788	0.3314393939393939	0.041666666666666664	0.5454545454545454	0.03409090909090909
408	527.0	0.009487666034155597	0.036053130929791274	0.3301707779886148	0.04364326375711575	0.5464895635673624	0.03415559772296015
409	523.0	0.009560229445506692	0.036328871892925434	0.3231357552581262	0.036328871892925434	0.5583173996175909	0.036328871892925434
410	528.0	0.00946969696969697	0.032196969696969696	0.32386363636363635	0.03409090909090909	0.5662878787878788	0.03409090909090909
411	532.0	0.009398496240601503	0.03007518796992481	0.32142857142857145	0.03195488721804511	0.5676691729323309	0.039473684210526314
412	525.0	0.011428571428571429	0.02857142857142857	0.32761904761904764	0.0380952380952381	0.5561904761904762	0.0380952380952381
413	527.0	0.009487666034155597	0.030360531309297913	0.3187855787476281	0.04554079696394687	0.5578747628083491	0.03795066413662239
414	537.0	0.00931098696461825	0.0335195530726257	0.3240223463687151	0.040968342644320296	0.5567970204841713	0.035381750465549346
415	529.0	0.00945179584120983	0.034026465028355386	0.31947069943289225	0.04158790170132325	0.5614366729678639	0.034026465028355386
416	534.0	0.00749063670411985	0.033707865168539325	0.32771535580524347	0.04307116104868914	0.550561797752809	0.03745318352059925
417	532.0	0.011278195488721804	0.03571428571428571	0.3308270676691729	0.043233082706766915	0.5413533834586466	0.03759398496240601
418	526.0	0.0076045627376425855	0.028517110266159697	0.3288973384030418	0.045627376425855515	0.5494296577946768	0.039923954372623575
419	527.0	0.007590132827324478	0.024667931688804556	0.3377609108159393	0.03795066413662239	0.5559772296015181	0.036053130929791274
420	525.0	0.009523809523809525	0.030476190476190476	0.3295238095238095	0.0380952380952381	0.5523809523809524	0.04
421	531.0	0.009416195856873822	0.032015065913371	0.3258003766478343	0.035781544256120526	0.5555555555555556	0.04143126177024482
422	528.0	0.00946969696969697	0.030303030303030304	0.32196969696969696	0.041666666666666664	0.5587121212121212	0.03787878787878788
423	536.0	0.007462686567164179	0.029850746268656716	0.3283582089552239	0.03917910447761194	0.5559701492537313	0.03917910447761194
424	526.0	0.009505703422053232	0.030418250950570342	0.3269961977186312	0.039923954372623575	0.5532319391634981	0.039923954372623575
425	529.0	0.00945179584120983	0.030245746691871456	0.31947069943289225	0.035916824196597356	0.5652173913043478	0.03969754253308128
426	534.0	0.011235955056179775	0.031835205992509365	0.3258426966292135	0.03745318352059925	0.5561797752808989	0.03745318352059925
427	526.0	0.009505703422053232	0.03231939163498099	0.3231939163498099	0.039923954372623575	0.5570342205323194	0.03802281368821293
428	529.0	0.00945179584120983	0.034026465028355386	0.32325141776937616	0.03969754253308128	0.553875236294896	0.03969754253308128
429	534.0	0.009363295880149813	0.031835205992509365	0.31647940074906367	0.04119850187265917	0.5617977528089888	0.03932584269662921
430	526.0	0.009505703422053232	0.030418250950570342	0.311787072243346	0.04182509505703422	0.5665399239543726	0.039923954372623575
431	535.0	0.009345794392523364	0.029906542056074768	0.32149532710280376	0.041121495327102804	0.5626168224299065	0.03551401869158879
432	537.0	0.00931098696461825	0.03165735567970205	0.31843575418994413	0.040968342644320296	0.5623836126629422	0.037243947858473
433	542.0	0.007380073800738007	0.03505535055350553	0.33210332103321033	0.04059040590405904	0.551660516605166	0.033210332103321034
434	533.0	0.0075046904315197	0.03377110694183865	0.32833020637898686	0.039399624765478425	0.5553470919324578	0.03564727954971857
435	536.0	0.009328358208955223	0.033582089552238806	0.32649253731343286	0.03731343283582089	0.5559701492537313	0.03731343283582089
436	540.0	0.009259259259259259	0.03148148148148148	0.31851851851851853	0.037037037037037035	0.5648148148148148	0.03888888888888889
437	532.0	0.011278195488721804	0.03571428571428571	0.3233082706766917	0.041353383458646614	0.5507518796992481	0.03759398496240601
438	538.0	0.00929368029739777	0.031598513011152414	0.3271375464684015	0.040892193308550186	0.5539033457249071	0.03717472118959108
439	532.0	0.009398496240601503	0.03195488721804511	0.32894736842105265	0.045112781954887216	0.5469924812030075	0.03759398496240601
440	530.0	0.009433962264150943	0.03018867924528302	0.32452830188679244	0.045283018867924525	0.5547169811320755	0.035849056603773584
441	528.0	0.00946969696969697	0.030303030303030304	0.3181818181818182	0.045454545454545456	0.5568181818181818	0.03977272727272727
442	513.0	0.007797270955165692	0.031189083820662766	0.33528265107212474	0.03313840155945419	0.5555555555555556	0.037037037037037035
443	533.0	0.005628517823639775	0.03377110694183865	0.3302063789868668	0.0375234521575985	0.5534709193245778	0.039399624765478425
444	539.0	0.00927643784786642	0.029684601113172542	0.3209647495361781	0.03525046382189239	0.5677179962894249	0.03710575139146568
445	530.0	0.009433962264150943	0.03207547169811321	0.31886792452830187	0.03773584905660377	0.5622641509433962	0.03962264150943396
446	541.0	0.0073937153419593345	0.029574861367837338	0.3234750462107209	0.038817005545286505	0.5637707948243993	0.036968576709796676
447	543.0	0.007366482504604052	0.029465930018416207	0.3314917127071823	0.03314917127071823	0.565377532228361	0.03314917127071823
448	536.0	0.007462686567164179	0.027985074626865673	0.3302238805970149	0.03731343283582089	0.5634328358208955	0.033582089552238806
449	530.0	0.009433962264150943	0.03207547169811321	0.3264150943396226	0.035849056603773584	0.5566037735849056	0.03962264150943396
450	543.0	0.007366482504604052	0.03867403314917127	0.3241252302025783	0.03683241252302026	0.5543278084714549	0.03867403314917127
451	544.0	0.007352941176470588	0.03308823529411765	0.3235294117647059	0.034926470588235295	0.5643382352941176	0.03676470588235294
452	533.0	0.009380863039399626	0.03377110694183865	0.3302063789868668	0.03377110694183865	0.5553470919324578	0.0375234521575985
453	538.0	0.00929368029739777	0.02973977695167286	0.33643122676579923	0.03717472118959108	0.5557620817843866	0.031598513011152414
454	530.0	0.007547169811320755	0.03018867924528302	0.3320754716981132	0.03773584905660377	0.5528301886792453	0.03962264150943396
455	531.0	0.009416195856873822	0.02824858757062147	0.327683615819209	0.04143126177024482	0.5555555555555556	0.03766478342749529
456	531.0	0.009416195856873822	0.03389830508474576	0.3333333333333333	0.03954802259887006	0.544256120527307	0.03954802259887006
457	537.0	0.00931098696461825	0.03165735567970205	0.31098696461824954	0.03910614525139665	0.5679702048417132	0.040968342644320296
458	538.0	0.00929368029739777	0.031598513011152414	0.31970260223048325	0.03903345724907063	0.5669144981412639	0.03345724907063197
459	536.0	0.009328358208955223	0.033582089552238806	0.3208955223880597	0.03731343283582089	0.5578358208955224	0.041044776119402986
460	531.0	0.009416195856873822	0.03389830508474576	0.32015065913371	0.035781544256120526	0.5630885122410546	0.03766478342749529
461	531.0	0.009416195856873822	0.032015065913371	0.32015065913371	0.04143126177024482	0.5630885122410546	0.03389830508474576
462	536.0	0.009328358208955223	0.03171641791044776	0.3246268656716418	0.041044776119402986	0.5578358208955224	0.03544776119402985
463	545.0	0.007339449541284404	0.027522935779816515	0.3192660550458716	0.03853211009174312	0.5706422018348624	0.03669724770642202
464	533.0	0.0075046904315197	0.03189493433395872	0.32645403377110693	0.03564727954971857	0.5647279549718575	0.03377110694183865
465	535.0	0.007476635514018692	0.03364485981308411	0.32710280373831774	0.03177570093457944	0.5644859813084112	0.03551401869158879
466	530.0	0.009433962264150943	0.033962264150943396	0.31886792452830187	0.03773584905660377	0.5641509433962264	0.035849056603773584
467	534.0	0.009363295880149813	0.03745318352059925	0.3202247191011236	0.03745318352059925	0.5655430711610487	0.0299625468164794
468	539.0	0.00927643784786642	0.03339517625231911	0.32838589981447125	0.04081632653061224	0.5528756957328386	0.03525046382189239
469	537.0	0.00931098696461825	0.035381750465549346	0.33519553072625696	0.040968342644320296	0.5437616387337058	0.035381750465549346
470	532.0	0.007518796992481203	0.03383458646616541	0.32894736842105265	0.039473684210526314	0.5545112781954887	0.03571428571428571
471	540.0	0.009259259259259259	0.03518518518518519	0.32592592592592595	0.044444444444444446	0.55	0.03518518518518519
472	526.0	0.0076045627376425855	0.034220532319391636	0.3288973384030418	0.03802281368821293	0.5627376425855514	0.028517110266159697
473	542.0	0.00922509225092251	0.03505535055350553	0.32287822878228783	0.04059040590405904	0.559040590405904	0.033210332103321034
474	539.0	0.00927643784786642	0.03896103896103896	0.3116883116883117	0.04267161410018553	0.5602968460111317	0.03710575139146568
475	535.0	0.007476635514018692	0.037383177570093455	0.3233644859813084	0.04672897196261682	0.5439252336448598	0.041121495327102804
476	548.0	0.0072992700729927005	0.032846715328467155	0.3193430656934307	0.04562043795620438	0.5583941605839416	0.0364963503649635
477	544.0	0.007352941176470588	0.03676470588235294	0.3180147058823529	0.04044117647058824	0.5643382352941176	0.03308823529411765
478	536.0	0.009328358208955223	0.03731343283582089	0.31716417910447764	0.03544776119402985	0.5671641791044776	0.033582089552238806
479	527.0	0.0056925996204933585	0.03415559772296015	0.3187855787476281	0.04364326375711575	0.5597722960151803	0.03795066413662239
480	517.0	0.005802707930367505	0.03481624758220503	0.3191489361702128	0.04061895551257253	0.5667311411992263	0.03288201160541586
481	536.0	0.005597014925373134	0.03544776119402985	0.31529850746268656	0.04664179104477612	0.5615671641791045	0.03544776119402985
482	540.0	0.009259259259259259	0.03888888888888889	0.32037037037037036	0.044444444444444446	0.55	0.037037037037037035
483	537.0	0.0074487895716946	0.037243947858473	0.33147113594040967	0.037243947858473	0.5493482309124768	0.037243947858473
484	530.0	0.005660377358490566	0.03207547169811321	0.330188679245283	0.045283018867924525	0.5509433962264151	0.035849056603773584
485	532.0	0.005639097744360902	0.03195488721804511	0.3176691729323308	0.045112781954887216	0.5639097744360902	0.03571428571428571
486	539.0	0.0074211502782931356	0.029684601113172542	0.3228200371057514	0.03710575139146568	0.5714285714285714	0.03153988868274583
487	543.0	0.007366482504604052	0.03130755064456722	0.31860036832412525	0.03683241252302026	0.569060773480663	0.03683241252302026
488	542.0	0.005535055350553505	0.03505535055350553	0.3154981549815498	0.04059040590405904	0.5682656826568265	0.03505535055350553
489	546.0	0.007326007326007326	0.038461538461538464	0.31135531135531136	0.038461538461538464	0.5677655677655677	0.03663003663003663
490	544.0	0.007352941176470588	0.034926470588235295	0.3272058823529412	0.03308823529411765	0.5606617647058824	0.03676470588235294
491	536.0	0.007462686567164179	0.03731343283582089	0.332089552238806	0.03731343283582089	0.5522388059701493	0.033582089552238806
492	532.0	0.0037593984962406013	0.03759398496240601	0.32706766917293234	0.039473684210526314	0.556390977443609	0.03571428571428571
493	524.0	0.007633587786259542	0.04007633587786259	0.3282442748091603	0.03816793893129771	0.5477099236641222	0.03816793893129771
494	525.0	0.005714285714285714	0.03428571428571429	0.32	0.0380952380952381	0.5676190476190476	0.03428571428571429
495	534.0	0.00749063670411985	0.03932584269662921	0.32397003745318353	0.031835205992509365	0.5636704119850188	0.033707865168539325
496	541.0	0.0036968576709796672	0.03512014787430684	0.32717190388170053	0.04066543438077634	0.5545286506469501	0.038817005545286505
497	538.0	0.0037174721189591076	0.03903345724907063	0.31970260223048325	0.040892193308550186	0.5557620817843866	0.040892193308550186
498	533.0	0.005628517823639775	0.03564727954971857	0.3320825515947467	0.04127579737335835	0.549718574108818	0.03564727954971857
499	532.0	0.009398496240601503	0.03759398496240601	0.31954887218045114	0.03759398496240601	0.5582706766917294	0.03759398496240601
500	537.0	0.0111731843575419	0.03910614525139665	0.3221601489757914	0.035381750465549346	0.5567970204841713	0.035381750465549346
501	543.0	0.007366482504604052	0.03683241252302026	0.32228360957642727	0.03867403314917127	0.5616942909760589	0.03314917127071823
502	532.0	0.005639097744360902	0.03571428571428571	0.32142857142857145	0.03759398496240601	0.5657894736842105	0.03383458646616541
503	535.0	0.007476635514018692	0.037383177570093455	0.3177570093457944	0.041121495327102804	0.5607476635514018	0.03551401869158879
504	532.0	0.009398496240601503	0.03571428571428571	0.32142857142857145	0.03383458646616541	0.5657894736842105	0.03383458646616541
505	528.0	0.007575757575757576	0.03409090909090909	0.3162878787878788	0.03787878787878788	0.571969696969697	0.032196969696969696
506	532.0	0.007518796992481203	0.03195488721804511	0.3176691729323308	0.03759398496240601	0.5733082706766918	0.03195488721804511
507	533.0	0.009380863039399626	0.03377110694183865	0.3227016885553471	0.03564727954971857	0.5647279549718575	0.03377110694183865
508	527.0	0.007590132827324478	0.03415559772296015	0.31688804554079697	0.036053130929791274	0.571157495256167	0.03415559772296015
509	532.0	0.009398496240601503	0.03195488721804511	0.31203007518796994	0.03759398496240601	0.5695488721804511	0.039473684210526314
510	539.0	0.0074211502782931356	0.03525046382189239	0.31910946196660483	0.03896103896103896	0.562152133580705	0.03710575139146568
511	530.0	0.007547169811320755	0.03773584905660377	0.3132075471698113	0.04339622641509434	0.560377358490566	0.03773584905660377
512	535.0	0.009345794392523364	0.037383177570093455	0.30654205607476637	0.03925233644859813	0.5738317757009346	0.03364485981308411
513	541.0	0.0073937153419593345	0.038817005545286505	0.3068391866913124	0.04066543438077634	0.5693160813308688	0.036968576709796676
514	534.0	0.00749063670411985	0.033707865168539325	0.31086142322097376	0.035580524344569285	0.5767790262172284	0.035580524344569285
515	542.0	0.007380073800738007	0.03690036900369004	0.3025830258302583	0.03874538745387454	0.577490774907749	0.03690036900369004
516	539.0	0.0074211502782931356	0.03339517625231911	0.3042671614100185	0.03896103896103896	0.5807050092764379	0.03525046382189239
517	547.0	0.009140767824497258	0.03656307129798903	0.31078610603290674	0.03656307129798903	0.5703839122486288	0.03656307129798903
518	536.0	0.009328358208955223	0.03544776119402985	0.30597014925373134	0.03731343283582089	0.5783582089552238	0.033582089552238806
519	542.0	0.00922509225092251	0.03505535055350553	0.3062730627306273	0.03874538745387454	0.5719557195571956	0.03874538745387454
520	532.0	0.005639097744360902	0.03759398496240601	0.31954887218045114	0.03759398496240601	0.5657894736842105	0.03383458646616541
521	529.0	0.005671077504725898	0.035916824196597356	0.32136105860113423	0.04158790170132325	0.5595463137996219	0.035916824196597356
522	544.0	0.007352941176470588	0.03676470588235294	0.32169117647058826	0.03860294117647059	0.5625	0.03308823529411765
523	549.0	0.00546448087431694	0.03278688524590164	0.31693989071038253	0.04371584699453552	0.5701275045537341	0.030965391621129327
524	547.0	0.007312614259597806	0.03290676416819013	0.3162705667276051	0.03656307129798903	0.5703839122486288	0.03656307129798903
525	539.0	0.0037105751391465678	0.03153988868274583	0.3098330241187384	0.04081632653061224	0.575139146567718	0.03896103896103896
526	544.0	0.0055147058823529415	0.03308823529411765	0.31433823529411764	0.04044117647058824	0.5753676470588235	0.03125
527	545.0	0.005504587155963303	0.03302752293577982	0.3192660550458716	0.03853211009174312	0.5669724770642202	0.03669724770642202
528	531.0	0.007532956685499058	0.03389830508474576	0.3220338983050847	0.03389830508474576	0.5668549905838042	0.035781544256120526
529	531.0	0.007532956685499058	0.03954802259887006	0.3182674199623352	0.04331450094161959	0.559322033898305	0.032015065913371
530	539.0	0.0074211502782931356	0.03153988868274583	0.3209647495361781	0.04081632653061224	0.5658627087198516	0.03339517625231911
531	546.0	0.007326007326007326	0.03663003663003663	0.3131868131868132	0.038461538461538464	0.5714285714285714	0.03296703296703297
532	547.0	0.009140767824497258	0.038391224862888484	0.31078610603290674	0.04021937842778794	0.5722120658135283	0.029250457038391225
533	549.0	0.009107468123861567	0.03460837887067395	0.31693989071038253	0.03642987249544627	0.5701275045537341	0.03278688524590164
534	546.0	0.009157509157509158	0.03296703296703297	0.315018315018315	0.038461538461538464	0.5695970695970696	0.0347985347985348
535	552.0	0.009057971014492754	0.034420289855072464	0.3115942028985507	0.041666666666666664	0.5670289855072463	0.036231884057971016
536	525.0	0.009523809523809525	0.03238095238095238	0.3219047619047619	0.0419047619047619	0.56	0.03428571428571429
537	530.0	0.009433962264150943	0.03018867924528302	0.30754716981132074	0.035849056603773584	0.5792452830188679	0.03773584905660377
538	541.0	0.009242144177449169	0.031423290203327174	0.3179297597042514	0.03512014787430684	0.5711645101663586	0.03512014787430684
539	541.0	0.009242144177449169	0.038817005545286505	0.30868761552680224	0.038817005545286505	0.5711645101663586	0.033271719038817
540	536.0	0.007462686567164179	0.03917910447761194	0.31529850746268656	0.04291044776119403	0.5522388059701493	0.04291044776119403
541	530.0	0.009433962264150943	0.033962264150943396	0.3150943396226415	0.03962264150943396	0.560377358490566	0.04150943396226415
542	535.0	0.009345794392523364	0.037383177570093455	0.31588785046728973	0.03925233644859813	0.5570093457943925	0.041121495327102804
543	533.0	0.009380863039399626	0.0375234521575985	0.31144465290806755	0.03564727954971857	0.5666041275797373	0.039399624765478425
544	533.0	0.0075046904315197	0.03189493433395872	0.30956848030018763	0.03189493433395872	0.574108818011257	0.0450281425891182
545	526.0	0.0076045627376425855	0.03231939163498099	0.311787072243346	0.034220532319391636	0.5760456273764258	0.03802281368821293
546	523.0	0.009560229445506692	0.03441682600382409	0.3193116634799235	0.040152963671128104	0.5621414913957935	0.03441682600382409
547	524.0	0.009541984732824428	0.03816793893129771	0.32061068702290074	0.03244274809160305	0.566793893129771	0.03244274809160305
548	529.0	0.003780718336483932	0.03213610586011342	0.32325141776937616	0.035916824196597356	0.5595463137996219	0.045368620037807186
549	531.0	0.009416195856873822	0.03389830508474576	0.327683615819209	0.03766478342749529	0.5536723163841808	0.03766478342749529
550	533.0	0.009380863039399626	0.03377110694183865	0.324577861163227	0.039399624765478425	0.5590994371482176	0.03377110694183865
551	534.0	0.00749063670411985	0.031835205992509365	0.32209737827715357	0.03932584269662921	0.5617977528089888	0.03745318352059925
552	530.0	0.007547169811320755	0.035849056603773584	0.32264150943396225	0.035849056603773584	0.5547169811320755	0.04339622641509434
553	533.0	0.005628517823639775	0.03564727954971857	0.3170731707317073	0.04127579737335835	0.5609756097560976	0.039399624765478425
554	541.0	0.0073937153419593345	0.03512014787430684	0.3123844731977819	0.04066543438077634	0.5637707948243993	0.04066543438077634
555	541.0	0.0073937153419593345	0.038817005545286505	0.3142329020332717	0.027726432532347505	0.5748613678373382	0.036968576709796676
556	545.0	0.009174311926605505	0.04036697247706422	0.3119266055045872	0.03486238532110092	0.563302752293578	0.04036697247706422
557	546.0	0.007326007326007326	0.040293040293040296	0.31868131868131866	0.0347985347985348	0.5567765567765568	0.04212454212454213
558	543.0	0.007366482504604052	0.0423572744014733	0.32044198895027626	0.03314917127071823	0.5543278084714549	0.0423572744014733
559	543.0	0.0055248618784530384	0.0423572744014733	0.3241252302025783	0.03314917127071823	0.5580110497237569	0.03683241252302026
560	540.0	0.009259259259259259	0.037037037037037035	0.32407407407407407	0.03148148148148148	0.5574074074074075	0.040740740740740744
561	528.0	0.007575757575757576	0.03598484848484849	0.3162878787878788	0.03598484848484849	0.5625	0.041666666666666664
562	543.0	0.009208103130755065	0.034990791896869246	0.30386740331491713	0.03683241252302026	0.576427255985267	0.03867403314917127
563	534.0	0.0056179775280898875	0.03932584269662921	0.31273408239700373	0.03932584269662921	0.5674157303370787	0.035580524344569285
564	544.0	0.007352941176470588	0.03676470588235294	0.31985294117647056	0.03860294117647059	0.5569852941176471	0.04044117647058824
565	557.0	0.005385996409335727	0.03949730700179533	0.31597845601436264	0.03949730700179533	0.5601436265709157	0.03949730700179533
566	547.0	0.009140767824497258	0.03473491773308958	0.3071297989031079	0.04021937842778794	0.5685557586837294	0.04021937842778794
567	541.0	0.0073937153419593345	0.036968576709796676	0.3179297597042514	0.04436229205175601	0.5545286506469501	0.038817005545286505
568	532.0	0.009398496240601503	0.039473684210526314	0.30639097744360905	0.041353383458646614	0.5620300751879699	0.041353383458646614
569	528.0	0.007575757575757576	0.03787878787878788	0.3087121212121212	0.03787878787878788	0.5643939393939394	0.043560606060606064
570	546.0	0.007326007326007326	0.0347985347985348	0.30952380952380953	0.04395604395604396	0.5622710622710623	0.04212454212454213
571	541.0	0.0073937153419593345	0.03512014787430684	0.3123844731977819	0.03512014787430684	0.5711645101663586	0.038817005545286505
572	538.0	0.007434944237918215	0.03903345724907063	0.3141263940520446	0.03717472118959108	0.5669144981412639	0.03531598513011153
573	540.0	0.007407407407407408	0.03518518518518519	0.32222222222222224	0.040740740740740744	0.5574074074074075	0.037037037037037035
574	538.0	0.0037174721189591076	0.03345724907063197	0.3141263940520446	0.03903345724907063	0.570631970260223	0.03903345724907063
575	533.0	0.0075046904315197	0.03564727954971857	0.31894934333958724	0.039399624765478425	0.5609756097560976	0.0375234521575985
576	538.0	0.007434944237918215	0.03903345724907063	0.31784386617100374	0.03717472118959108	0.5631970260223048	0.03531598513011153
577	542.0	0.007380073800738007	0.03874538745387454	0.3118081180811808	0.03136531365313653	0.5719557195571956	0.03874538745387454
578	523.0	0.0076481835564053535	0.03441682600382409	0.3173996175908222	0.03441682600382409	0.5736137667304015	0.032504780114722756
579	535.0	0.007476635514018692	0.03925233644859813	0.3177570093457944	0.03364485981308411	0.5663551401869159	0.03551401869158879
580	542.0	0.007380073800738007	0.03690036900369004	0.3154981549815498	0.03874538745387454	0.5645756457564576	0.03690036900369004
581	531.0	0.007532956685499058	0.04143126177024482	0.3182674199623352	0.03954802259887006	0.5555555555555556	0.03766478342749529
582	534.0	0.0056179775280898875	0.04119850187265917	0.3146067415730337	0.03932584269662921	0.5636704119850188	0.035580524344569285
583	549.0	0.007285974499089253	0.03825136612021858	0.3132969034608379	0.03825136612021858	0.5555555555555556	0.04735883424408015
584	533.0	0.005628517823639775	0.04127579737335835	0.30956848030018763	0.039399624765478425	0.5666041275797373	0.0375234521575985
585	531.0	0.005649717514124294	0.04143126177024482	0.3182674199623352	0.035781544256120526	0.559322033898305	0.03954802259887006
586	538.0	0.0037174721189591076	0.040892193308550186	0.3159851301115242	0.040892193308550186	0.5557620817843866	0.04275092936802974
587	537.0	0.0037243947858473	0.040968342644320296	0.3165735567970205	0.040968342644320296	0.5567970204841713	0.040968342644320296
588	537.0	0.00558659217877095	0.040968342644320296	0.31098696461824954	0.040968342644320296	0.5586592178770949	0.04283054003724395
589	529.0	0.005671077504725898	0.035916824196597356	0.32136105860113423	0.03969754253308128	0.553875236294896	0.043478260869565216
590	532.0	0.005639097744360902	0.039473684210526314	0.3082706766917293	0.041353383458646614	0.5657894736842105	0.039473684210526314
591	543.0	0.007366482504604052	0.034990791896869246	0.30386740331491713	0.040515653775322284	0.572744014732965	0.040515653775322284
592	526.0	0.0076045627376425855	0.03612167300380228	0.31749049429657794	0.04182509505703422	0.5570342205323194	0.039923954372623575
593	534.0	0.00749063670411985	0.035580524344569285	0.32397003745318353	0.04119850187265917	0.5580524344569289	0.033707865168539325
594	538.0	0.0055762081784386614	0.03531598513011153	0.32899628252788105	0.040892193308550186	0.550185873605948	0.03903345724907063
595	538.0	0.0055762081784386614	0.03717472118959108	0.32342007434944237	0.040892193308550186	0.5576208178438662	0.03531598513011153
596	528.0	0.005681818181818182	0.03787878787878788	0.32386363636363635	0.03598484848484849	0.5625	0.03409090909090909
597	531.0	0.005649717514124294	0.035781544256120526	0.3220338983050847	0.03954802259887006	0.5630885122410546	0.03389830508474576
598	537.0	0.0074487895716946	0.035381750465549346	0.3128491620111732	0.040968342644320296	0.5698324022346368	0.0335195530726257
599	529.0	0.007561436672967864	0.035916824196597356	0.31190926275992437	0.03780718336483932	0.5671077504725898	0.03969754253308128
