# Supplementary material for: Full-cycle device-scale simulations of memory materials with a tailored atomic-cluster-expansion potential
Source: Nat Commun. 2025 Sep 30;16:8688. doi: 10.1038/s41467-025-63732-4 (PMC12484596; doi:10.1038/s41467-025-63732-4)
Supplement: Supplementary file 4 — Source Data [file 41467_2025_63732_MOESM4_ESM.zip › Figure S7/Figure S7d - homopolar bonds/bond_fraction_ace_147_300K.csv]

	total	Ge-Ge	Ge-Sb	Ge-Te	Sb-Sb	Sb-Te	Te-Te
0	517.0	0.0	0.02321083172147002	0.19729206963249515	0.06382978723404255	0.6653771760154739	0.05029013539651837
1	512.0	0.0	0.025390625	0.1953125	0.0546875	0.669921875	0.0546875
2	519.0	0.0	0.02119460500963391	0.1907514450867052	0.057803468208092484	0.6782273603082851	0.05202312138728324
3	512.0	0.0	0.01953125	0.197265625	0.060546875	0.67578125	0.046875
4	521.0	0.0	0.02111324376199616	0.19769673704414586	0.061420345489443376	0.6698656429942419	0.04990403071017274
5	521.0	0.0	0.02111324376199616	0.19577735124760076	0.04990403071017274	0.6775431861804223	0.05566218809980806
6	519.0	0.0	0.02119460500963391	0.20423892100192678	0.057803468208092484	0.6705202312138728	0.046242774566473986
7	512.0	0.0	0.0234375	0.193359375	0.06640625	0.66796875	0.048828125
8	518.0	0.0	0.02895752895752896	0.19305019305019305	0.06177606177606178	0.6640926640926641	0.052123552123552123
9	519.0	0.0	0.025048169556840076	0.19460500963391136	0.04816955684007707	0.6820809248554913	0.05009633911368015
10	527.0	0.0	0.022770398481973434	0.2030360531309298	0.056925996204933584	0.6679316888045541	0.04933586337760911
11	517.0	0.0	0.02321083172147002	0.1895551257253385	0.05415860735009671	0.6827852998065764	0.05029013539651837
12	513.0	0.0	0.023391812865497075	0.20077972709551656	0.04483430799220273	0.6842105263157895	0.04678362573099415
13	516.0	0.0	0.023255813953488372	0.20155038759689922	0.04844961240310078	0.6705426356589147	0.0562015503875969
14	510.0	0.0	0.025490196078431372	0.19607843137254902	0.049019607843137254	0.6745098039215687	0.054901960784313725
15	504.0	0.0	0.025793650793650792	0.2003968253968254	0.047619047619047616	0.6666666666666666	0.05952380952380952
16	519.0	0.0	0.025048169556840076	0.1907514450867052	0.05394990366088632	0.6685934489402697	0.06165703275529865
17	524.0	0.0	0.02480916030534351	0.20229007633587787	0.05725190839694656	0.6603053435114504	0.05534351145038168
18	507.0	0.0	0.021696252465483234	0.20512820512820512	0.0631163708086785	0.6587771203155819	0.05128205128205128
19	503.0	0.0	0.02584493041749503	0.1988071570576541	0.061630218687872766	0.6640159045725647	0.04970178926441352
20	514.0	0.0	0.02529182879377432	0.20233463035019456	0.054474708171206226	0.6595330739299611	0.058365758754863814
21	510.0	0.0	0.023529411764705882	0.20392156862745098	0.045098039215686274	0.6725490196078432	0.054901960784313725
22	502.0	0.0	0.02390438247011952	0.2051792828685259	0.04780876494023904	0.6693227091633466	0.053784860557768925
23	500.0	0.0	0.024	0.206	0.048	0.668	0.054
24	508.0	0.0	0.021653543307086614	0.19291338582677164	0.05511811023622047	0.6692913385826772	0.0610236220472441
25	494.0	0.0	0.022267206477732792	0.19635627530364372	0.05668016194331984	0.6659919028340081	0.058704453441295545
26	506.0	0.0	0.021739130434782608	0.19960474308300397	0.05533596837944664	0.66600790513834	0.05731225296442688
27	503.0	0.0	0.019880715705765408	0.20278330019880716	0.0536779324055666	0.6660039761431411	0.05765407554671968
28	508.0	0.0	0.021653543307086614	0.19488188976377951	0.04921259842519685	0.6811023622047244	0.0531496062992126
29	503.0	0.0	0.017892644135188866	0.2047713717693837	0.04771371769383698	0.6819085487077535	0.04771371769383698
30	513.0	0.0	0.021442495126705652	0.21052631578947367	0.050682261208576995	0.6647173489278753	0.05263157894736842
31	519.0	0.0	0.02119460500963391	0.19845857418111754	0.05394990366088632	0.6705202312138728	0.055876685934489405
32	512.0	0.0	0.021484375	0.1953125	0.0546875	0.681640625	0.046875
33	514.0	0.0	0.019455252918287938	0.20233463035019456	0.05252918287937743	0.6731517509727627	0.05252918287937743
34	514.0	0.0	0.017509727626459144	0.20038910505836577	0.054474708171206226	0.669260700389105	0.058365758754863814
35	510.0	0.0	0.01764705882352941	0.19215686274509805	0.052941176470588235	0.6803921568627451	0.056862745098039215
36	514.0	0.0	0.021400778210116732	0.20428015564202334	0.05252918287937743	0.6770428015564203	0.04474708171206226
37	516.0	0.0	0.02131782945736434	0.18410852713178294	0.05232558139534884	0.689922480620155	0.05232558139534884
38	518.0	0.0	0.023166023166023165	0.1833976833976834	0.05405405405405406	0.6833976833976834	0.055984555984555984
39	524.0	0.0	0.019083969465648856	0.19083969465648856	0.05152671755725191	0.683206106870229	0.05534351145038168
40	510.0	0.00196078431372549	0.021568627450980392	0.19607843137254902	0.052941176470588235	0.6745098039215687	0.052941176470588235
41	513.0	0.0	0.025341130604288498	0.20272904483430798	0.05263157894736842	0.6627680311890838	0.056530214424951264
42	511.0	0.0	0.025440313111545987	0.19765166340508805	0.050880626223091974	0.6731898238747553	0.05283757338551859
43	513.0	0.0	0.023391812865497075	0.2046783625730994	0.056530214424951264	0.6647173489278753	0.050682261208576995
44	511.0	0.0	0.025440313111545987	0.2054794520547945	0.04892367906066536	0.6673189823874756	0.05283757338551859
45	506.0	0.0	0.023715415019762844	0.1956521739130435	0.05533596837944664	0.6679841897233202	0.05731225296442688
46	518.0	0.0	0.021235521235521235	0.20077220077220076	0.05405405405405406	0.667953667953668	0.055984555984555984
47	521.0	0.0	0.023032629558541268	0.2092130518234165	0.05182341650671785	0.6621880998080614	0.053742802303262956
48	522.0	0.0	0.022988505747126436	0.20306513409961685	0.04980842911877394	0.6743295019157088	0.04980842911877394
49	525.0	0.0	0.022857142857142857	0.2	0.05714285714285714	0.6666666666666666	0.05333333333333334
50	511.0	0.0	0.025440313111545987	0.20743639921722112	0.050880626223091974	0.6614481409001957	0.0547945205479452
51	510.0	0.0	0.023529411764705882	0.2019607843137255	0.047058823529411764	0.6764705882352942	0.050980392156862744
52	518.0	0.0	0.023166023166023165	0.20270270270270271	0.052123552123552123	0.666023166023166	0.055984555984555984
53	519.0	0.0	0.023121387283236993	0.19460500963391136	0.057803468208092484	0.6724470134874759	0.05202312138728324
54	517.0	0.0	0.02321083172147002	0.19729206963249515	0.058027079303675046	0.6673114119922631	0.05415860735009671
55	512.0	0.0	0.0234375	0.193359375	0.0546875	0.673828125	0.0546875
56	515.0	0.0	0.02912621359223301	0.20388349514563106	0.05048543689320388	0.6660194174757281	0.05048543689320388
57	504.0	0.0	0.023809523809523808	0.1984126984126984	0.05357142857142857	0.6726190476190477	0.051587301587301584
58	516.0	0.0	0.027131782945736434	0.18992248062015504	0.060077519379844964	0.6705426356589147	0.05232558139534884
59	517.0	0.0	0.02127659574468085	0.19922630560928434	0.059961315280464215	0.6653771760154739	0.05415860735009671
60	526.0	0.0	0.02091254752851711	0.20532319391634982	0.04752851711026616	0.6768060836501901	0.049429657794676805
61	515.0	0.0	0.021359223300970873	0.19805825242718447	0.05242718446601942	0.6776699029126214	0.05048543689320388
62	519.0	0.0	0.025048169556840076	0.19653179190751446	0.055876685934489405	0.6647398843930635	0.057803468208092484
63	519.0	0.0	0.02119460500963391	0.19845857418111754	0.055876685934489405	0.6647398843930635	0.05973025048169557
64	510.0	0.0	0.023529411764705882	0.19411764705882353	0.052941176470588235	0.6705882352941176	0.058823529411764705
65	501.0	0.0	0.021956087824351298	0.1996007984031936	0.05588822355289421	0.6606786427145709	0.06187624750499002
66	509.0	0.0	0.023575638506876228	0.20039292730844793	0.060903732809430254	0.6640471512770137	0.05108055009823183
67	504.0	0.0	0.025793650793650792	0.19642857142857142	0.057539682539682536	0.6726190476190477	0.047619047619047616
68	506.0	0.0	0.023715415019762844	0.2015810276679842	0.05928853754940711	0.6600790513833992	0.05533596837944664
69	508.0	0.0	0.025590551181102362	0.19881889763779528	0.05905511811023622	0.655511811023622	0.0610236220472441
70	514.0	0.0	0.027237354085603113	0.188715953307393	0.054474708171206226	0.669260700389105	0.06031128404669261
71	515.0	0.0	0.02524271844660194	0.1941747572815534	0.05436893203883495	0.6660194174757281	0.06019417475728155
72	511.0	0.0	0.025440313111545987	0.19765166340508805	0.05283757338551859	0.6673189823874756	0.05675146771037182
73	517.0	0.0	0.029013539651837523	0.20502901353965183	0.05609284332688588	0.655705996131528	0.05415860735009671
74	519.0	0.0	0.02697495183044316	0.19653179190751446	0.05009633911368015	0.6782273603082851	0.04816955684007707
75	508.0	0.0	0.027559055118110236	0.2047244094488189	0.05511811023622047	0.6633858267716536	0.04921259842519685
76	501.0	0.0	0.02594810379241517	0.20159680638722555	0.05788423153692615	0.6666666666666666	0.04790419161676647
77	496.0	0.0	0.02620967741935484	0.20766129032258066	0.05443548387096774	0.6633064516129032	0.04838709677419355
78	506.0	0.0	0.023715415019762844	0.2134387351778656	0.05533596837944664	0.6600790513833992	0.04743083003952569
79	504.0	0.0	0.021825396825396824	0.2222222222222222	0.05357142857142857	0.6567460317460317	0.04563492063492063
80	511.0	0.0	0.023483365949119372	0.2035225048923679	0.050880626223091974	0.6712328767123288	0.050880626223091974
81	512.0	0.0	0.0234375	0.20703125	0.044921875	0.669921875	0.0546875
82	502.0	0.0	0.021912350597609563	0.2051792828685259	0.043824701195219126	0.6713147410358565	0.05776892430278884
83	503.0	0.0	0.02584493041749503	0.2047713717693837	0.0437375745526839	0.6739562624254473	0.05168986083499006
84	511.0	0.0	0.021526418786692758	0.2035225048923679	0.046966731898238745	0.6829745596868885	0.04500978473581213
85	506.0	0.0	0.021739130434782608	0.20553359683794467	0.045454545454545456	0.6798418972332015	0.04743083003952569
86	511.0	0.0	0.023483365949119372	0.20156555772994128	0.04892367906066536	0.675146771037182	0.050880626223091974
87	508.0	0.0	0.021653543307086614	0.20078740157480315	0.04921259842519685	0.6771653543307087	0.051181102362204724
88	502.0	0.0	0.021912350597609563	0.20119521912350596	0.043824701195219126	0.6832669322709163	0.049800796812749
89	490.0	0.0	0.022448979591836733	0.20204081632653062	0.04897959183673469	0.673469387755102	0.053061224489795916
90	504.0	0.0	0.021825396825396824	0.20833333333333334	0.05357142857142857	0.6666666666666666	0.0496031746031746
91	508.0	0.0	0.023622047244094488	0.2047244094488189	0.05905511811023622	0.6633858267716536	0.04921259842519685
92	510.0	0.0	0.021568627450980392	0.1980392156862745	0.054901960784313725	0.6745098039215687	0.050980392156862744
93	504.0	0.0	0.01984126984126984	0.19642857142857142	0.05555555555555555	0.6765873015873016	0.051587301587301584
94	494.0	0.0	0.024291497975708502	0.19838056680161945	0.05060728744939271	0.6761133603238867	0.05060728744939271
95	511.0	0.0	0.021526418786692758	0.2035225048923679	0.046966731898238745	0.6771037181996086	0.050880626223091974
96	508.0	0.0	0.01968503937007874	0.19881889763779528	0.045275590551181105	0.6791338582677166	0.05708661417322835
97	499.0	0.0	0.02004008016032064	0.19839679358717435	0.056112224448897796	0.6753507014028056	0.050100200400801605
98	504.0	0.0	0.01984126984126984	0.20238095238095238	0.05555555555555555	0.6706349206349206	0.051587301587301584
99	499.0	0.0	0.022044088176352707	0.19839679358717435	0.04809619238476954	0.6833667334669339	0.04809619238476954
100	510.0	0.0	0.021568627450980392	0.1980392156862745	0.043137254901960784	0.6823529411764706	0.054901960784313725
101	506.0	0.0	0.023715415019762844	0.2015810276679842	0.04743083003952569	0.6778656126482213	0.04940711462450593
102	507.0	0.0	0.023668639053254437	0.19723865877712032	0.05128205128205128	0.6745562130177515	0.05325443786982249
103	504.0	0.0	0.021825396825396824	0.19642857142857142	0.0496031746031746	0.6765873015873016	0.05555555555555555
104	510.0	0.0	0.025490196078431372	0.19411764705882353	0.052941176470588235	0.6784313725490196	0.049019607843137254
105	510.0	0.0	0.023529411764705882	0.2019607843137255	0.052941176470588235	0.6725490196078432	0.049019607843137254
106	500.0	0.0	0.026	0.198	0.054	0.674	0.048
107	510.0	0.0	0.025490196078431372	0.19607843137254902	0.056862745098039215	0.6745098039215687	0.047058823529411764
108	510.0	0.0	0.027450980392156862	0.20588235294117646	0.050980392156862744	0.6686274509803921	0.047058823529411764
109	513.0	0.0	0.029239766081871343	0.20857699805068225	0.050682261208576995	0.6569200779727096	0.05458089668615984
110	513.0	0.0	0.02729044834307992	0.1949317738791423	0.050682261208576995	0.6744639376218323	0.05263157894736842
111	507.0	0.0	0.029585798816568046	0.1932938856015779	0.05325443786982249	0.6765285996055227	0.047337278106508875
112	508.0	0.0	0.025590551181102362	0.19881889763779528	0.051181102362204724	0.6811023622047244	0.04330708661417323
113	516.0	0.0	0.023255813953488372	0.19767441860465115	0.050387596899224806	0.6821705426356589	0.046511627906976744
114	513.0	0.0	0.023391812865497075	0.19883040935672514	0.05263157894736842	0.6744639376218323	0.050682261208576995
115	506.0	0.0	0.025691699604743084	0.2015810276679842	0.05928853754940711	0.6541501976284585	0.05928853754940711
116	510.0	0.0	0.027450980392156862	0.18823529411764706	0.058823529411764705	0.6686274509803921	0.056862745098039215
117	505.0	0.0	0.027722772277227723	0.2	0.05148514851485148	0.6653465346534654	0.055445544554455446
118	525.0	0.0	0.02666666666666667	0.1961904761904762	0.05142857142857143	0.6723809523809524	0.05333333333333334
119	502.0	0.0	0.027888446215139442	0.19322709163346613	0.05976095617529881	0.6633466135458167	0.055776892430278883
120	509.0	0.0	0.021611001964636542	0.20039292730844793	0.05304518664047151	0.6679764243614931	0.05697445972495088
121	510.0	0.0	0.027450980392156862	0.2019607843137255	0.052941176470588235	0.6666666666666666	0.050980392156862744
122	521.0	0.0	0.02495201535508637	0.19961612284069097	0.046065259117082535	0.6775431861804223	0.05182341650671785
123	524.0	0.0	0.022900763358778626	0.1946564885496183	0.04961832061068702	0.6774809160305344	0.05534351145038168
124	500.0	0.0	0.028	0.194	0.052	0.676	0.05
125	506.0	0.0	0.02766798418972332	0.19960474308300397	0.05138339920948617	0.6679841897233202	0.0533596837944664
126	507.0	0.0	0.02564102564102564	0.20315581854043394	0.05325443786982249	0.6646942800788954	0.05325443786982249
127	504.0	0.0	0.025793650793650792	0.20634920634920634	0.051587301587301584	0.6666666666666666	0.0496031746031746
128	517.0	0.0	0.02321083172147002	0.20696324951644102	0.05222437137330754	0.6673114119922631	0.05029013539651837
129	512.0	0.0	0.0234375	0.203125	0.0546875	0.662109375	0.056640625
130	516.0	0.0	0.023255813953488372	0.21124031007751937	0.046511627906976744	0.6647286821705426	0.05426356589147287
131	513.0	0.0	0.023391812865497075	0.2124756335282651	0.04873294346978557	0.6627680311890838	0.05263157894736842
132	512.0	0.0	0.0234375	0.208984375	0.046875	0.666015625	0.0546875
133	508.0	0.0	0.023622047244094488	0.2047244094488189	0.047244094488188976	0.6692913385826772	0.05511811023622047
134	506.0	0.0	0.023715415019762844	0.2015810276679842	0.05533596837944664	0.6699604743083004	0.04940711462450593
135	510.0	0.0	0.021568627450980392	0.2019607843137255	0.056862745098039215	0.6686274509803921	0.050980392156862744
136	510.0	0.0	0.0196078431372549	0.1980392156862745	0.050980392156862744	0.6843137254901961	0.047058823529411764
137	498.0	0.0	0.02208835341365462	0.19477911646586346	0.05622489959839357	0.6847389558232931	0.04216867469879518
138	495.0	0.0	0.022222222222222223	0.2	0.05454545454545454	0.6727272727272727	0.050505050505050504
139	511.0	0.0	0.025440313111545987	0.19960861056751467	0.05675146771037182	0.6673189823874756	0.050880626223091974
140	500.0	0.0	0.026	0.204	0.05	0.668	0.052
141	499.0	0.0	0.026052104208416832	0.1963927855711423	0.050100200400801605	0.6773547094188377	0.050100200400801605
142	519.0	0.0	0.025048169556840076	0.19845857418111754	0.04816955684007707	0.6801541425818882	0.04816955684007707
143	509.0	0.0	0.025540275049115914	0.1944990176817289	0.04911591355599214	0.6836935166994106	0.047151277013752456
144	513.0	0.0	0.023391812865497075	0.20077972709551656	0.05458089668615984	0.6686159844054581	0.05263157894736842
145	517.0	0.0	0.02127659574468085	0.20696324951644102	0.048355899419729204	0.6653771760154739	0.058027079303675046
146	521.0	0.0	0.02495201535508637	0.19385796545105566	0.04990403071017274	0.6794625719769674	0.05182341650671785
147	512.0	0.0	0.0234375	0.203125	0.05859375	0.666015625	0.048828125
148	511.0	0.0	0.023483365949119372	0.19960861056751467	0.05675146771037182	0.6712328767123288	0.04892367906066536
149	508.0	0.0	0.023622047244094488	0.19881889763779528	0.051181102362204724	0.6751968503937008	0.051181102362204724
150	507.0	0.0	0.023668639053254437	0.19723865877712032	0.045364891518737675	0.6706114398422091	0.0631163708086785
151	500.0	0.0	0.024	0.208	0.044	0.672	0.052
152	513.0	0.0	0.023391812865497075	0.20272904483430798	0.05263157894736842	0.6705653021442495	0.050682261208576995
153	509.0	0.0	0.025540275049115914	0.21218074656188604	0.047151277013752456	0.6601178781925344	0.0550098231827112
154	518.0	0.0	0.02702702702702703	0.1969111969111969	0.052123552123552123	0.6718146718146718	0.052123552123552123
155	524.0	0.0	0.02480916030534351	0.1984732824427481	0.04961832061068702	0.6698473282442748	0.05725190839694656
156	512.0	0.0	0.0234375	0.197265625	0.05078125	0.673828125	0.0546875
157	514.0	0.0	0.021400778210116732	0.19455252918287938	0.054474708171206226	0.6770428015564203	0.05252918287937743
158	518.0	0.0	0.021235521235521235	0.19498069498069498	0.059845559845559844	0.6795366795366795	0.0444015444015444
159	522.0	0.0	0.02490421455938697	0.19731800766283525	0.05363984674329502	0.6724137931034483	0.05172413793103448
160	514.0	0.0	0.023346303501945526	0.20038910505836577	0.048638132295719845	0.6809338521400778	0.04669260700389105
161	518.0	0.0	0.025096525096525095	0.19884169884169883	0.055984555984555984	0.666023166023166	0.05405405405405406
162	515.0	0.0	0.02524271844660194	0.19805825242718447	0.04660194174757282	0.6757281553398058	0.05436893203883495
163	502.0	0.0	0.021912350597609563	0.20119521912350596	0.05976095617529881	0.6653386454183267	0.05179282868525897
164	501.0	0.0	0.02594810379241517	0.2055888223552894	0.05189620758483034	0.6626746506986028	0.05389221556886228
165	503.0	0.0	0.02584493041749503	0.20278330019880716	0.055666003976143144	0.6640159045725647	0.05168986083499006
166	498.0	0.0	0.02610441767068273	0.20481927710843373	0.05823293172690763	0.6646586345381527	0.04618473895582329
167	505.0	0.0	0.023762376237623763	0.19801980198019803	0.055445544554455446	0.6732673267326733	0.04950495049504951
168	501.0	0.0	0.021956087824351298	0.20159680638722555	0.05389221556886228	0.6766467065868264	0.04590818363273453
169	494.0	0.0	0.02631578947368421	0.19838056680161945	0.044534412955465584	0.680161943319838	0.05060728744939271
170	503.0	0.0	0.02385685884691849	0.20278330019880716	0.05168986083499006	0.6640159045725647	0.05765407554671968
171	511.0	0.0	0.023483365949119372	0.20156555772994128	0.04892367906066536	0.6771037181996086	0.04892367906066536
172	513.0	0.0	0.023391812865497075	0.1968810916179337	0.04873294346978557	0.6764132553606238	0.05458089668615984
173	510.0	0.0	0.023529411764705882	0.20588235294117646	0.050980392156862744	0.6764705882352942	0.043137254901960784
174	497.0	0.0	0.022132796780684104	0.2112676056338028	0.05030181086519115	0.6680080482897385	0.0482897384305835
175	516.0	0.0	0.023255813953488372	0.20155038759689922	0.05426356589147287	0.6666666666666666	0.05426356589147287
176	502.0	0.0	0.021912350597609563	0.21314741035856574	0.05179282868525897	0.6613545816733067	0.05179282868525897
177	499.0	0.0	0.022044088176352707	0.21442885771543085	0.04809619238476954	0.6673346693386774	0.04809619238476954
178	509.0	0.0	0.019646365422396856	0.20039292730844793	0.05304518664047151	0.6836935166994106	0.043222003929273084
179	503.0	0.0	0.02385685884691849	0.21272365805168986	0.04970178926441352	0.6660039761431411	0.04771371769383698
180	508.0	0.0	0.023622047244094488	0.19488188976377951	0.04921259842519685	0.6909448818897638	0.04133858267716536
181	496.0	0.0	0.02217741935483871	0.20766129032258066	0.04838709677419355	0.6673387096774194	0.05443548387096774
182	515.0	0.0	0.021359223300970873	0.19805825242718447	0.05048543689320388	0.6776699029126214	0.05242718446601942
183	514.0	0.0	0.02529182879377432	0.19649805447470817	0.04669260700389105	0.6828793774319066	0.048638132295719845
184	505.0	0.0	0.02574257425742574	0.19801980198019803	0.047524752475247525	0.6851485148514852	0.04356435643564356
185	506.0	0.0	0.025691699604743084	0.20355731225296442	0.045454545454545456	0.6778656126482213	0.04743083003952569
186	511.0	0.0	0.023483365949119372	0.19960861056751467	0.03913894324853229	0.6908023483365949	0.046966731898238745
187	499.0	0.0	0.022044088176352707	0.21042084168336672	0.04208416833667335	0.6793587174348698	0.04609218436873747
188	504.0	0.0	0.023809523809523808	0.2003968253968254	0.051587301587301584	0.6746031746031746	0.0496031746031746
189	514.0	0.0	0.019455252918287938	0.20038910505836577	0.048638132295719845	0.6809338521400778	0.05058365758754864
190	523.0	0.0	0.021032504780114723	0.19694072657743786	0.04206500956022945	0.6902485659655831	0.0497131931166348
191	519.0	0.0	0.019267822736030827	0.20616570327552985	0.046242774566473986	0.6820809248554913	0.046242774566473986
192	513.0	0.0	0.021442495126705652	0.19883040935672514	0.050682261208576995	0.682261208576998	0.04678362573099415
193	499.0	0.0	0.018036072144288578	0.20240480961923848	0.04809619238476954	0.6813627254509018	0.050100200400801605
194	503.0	0.0	0.015904572564612324	0.20278330019880716	0.055666003976143144	0.6719681908548708	0.0536779324055666
195	511.0	0.0	0.021526418786692758	0.2054794520547945	0.05675146771037182	0.6614481409001957	0.0547945205479452
196	507.0	0.0	0.01972386587771203	0.20512820512820512	0.055226824457593686	0.6686390532544378	0.05128205128205128
197	500.0	0.0	0.022	0.2	0.048	0.688	0.042
198	509.0	0.0	0.019646365422396856	0.2043222003929273	0.04911591355599214	0.6738703339882122	0.05304518664047151
199	515.0	0.0	0.021359223300970873	0.2058252427184466	0.04271844660194175	0.6815533980582524	0.04854368932038835
200	521.0	0.0	0.013435700575815739	0.18809980806142035	0.04990403071017274	0.7005758157389635	0.04798464491362764
201	507.0	0.0	0.009861932938856016	0.1992110453648915	0.047337278106508875	0.6962524654832347	0.047337278106508875
202	511.0	0.0019569471624266144	0.015655577299412915	0.2035225048923679	0.04892367906066536	0.6829745596868885	0.046966731898238745
203	510.0	0.0	0.013725490196078431	0.2019607843137255	0.052941176470588235	0.6843137254901961	0.047058823529411764
204	514.0	0.0	0.01556420233463035	0.20038910505836577	0.05642023346303502	0.6828793774319066	0.04474708171206226
205	512.0	0.0	0.015625	0.193359375	0.05859375	0.689453125	0.04296875
206	518.0	0.0	0.009652509652509652	0.20270270270270271	0.05405405405405406	0.6911196911196911	0.04247104247104247
207	506.0	0.0	0.009881422924901186	0.20355731225296442	0.0533596837944664	0.6936758893280632	0.039525691699604744
208	506.0	0.0	0.011857707509881422	0.2015810276679842	0.05138339920948617	0.691699604743083	0.043478260869565216
209	494.0	0.0	0.010121457489878543	0.2125506072874494	0.05668016194331984	0.680161943319838	0.04048582995951417
210	506.0	0.0	0.009881422924901186	0.20553359683794467	0.04940711462450593	0.6976284584980237	0.037549407114624504
211	512.0	0.001953125	0.005859375	0.208984375	0.05078125	0.69140625	0.041015625
212	509.0	0.0	0.005893909626719057	0.21218074656188604	0.05304518664047151	0.6895874263261297	0.03929273084479371
213	507.0	0.0	0.007889546351084813	0.20710059171597633	0.05128205128205128	0.6923076923076923	0.04142011834319527
214	504.0	0.0	0.00992063492063492	0.19642857142857142	0.05555555555555555	0.6924603174603174	0.04563492063492063
215	502.0	0.00199203187250996	0.01195219123505976	0.20119521912350596	0.05179282868525897	0.6912350597609562	0.04183266932270916
216	510.0	0.0	0.00784313725490196	0.2	0.054901960784313725	0.6941176470588235	0.043137254901960784
217	509.0	0.0	0.011787819253438114	0.20235756385068762	0.04911591355599214	0.6974459724950884	0.03929273084479371
218	516.0	0.001937984496124031	0.011627906976744186	0.19573643410852712	0.05426356589147287	0.6918604651162791	0.044573643410852716
219	528.0	0.0	0.013257575757575758	0.21022727272727273	0.05303030303030303	0.6837121212121212	0.03977272727272727
220	500.0	0.0	0.012	0.204	0.058	0.688	0.038
221	494.0	0.0	0.012145748987854251	0.20445344129554655	0.05668016194331984	0.680161943319838	0.0465587044534413
222	522.0	0.0	0.011494252873563218	0.20306513409961685	0.05555555555555555	0.6781609195402298	0.05172413793103448
223	522.0	0.0019157088122605363	0.009578544061302681	0.2049808429118774	0.05747126436781609	0.6819923371647509	0.044061302681992334
224	523.0	0.0019120458891013384	0.011472275334608031	0.19694072657743786	0.05162523900573614	0.6883365200764818	0.0497131931166348
225	514.0	0.0019455252918287938	0.011673151750972763	0.19455252918287938	0.05252918287937743	0.6964980544747081	0.042801556420233464
226	519.0	0.0019267822736030828	0.009633911368015413	0.1907514450867052	0.05394990366088632	0.6955684007707129	0.04816955684007707
227	514.0	0.0019455252918287938	0.011673151750972763	0.19649805447470817	0.05058365758754864	0.688715953307393	0.05058365758754864
228	511.0	0.0	0.011741682974559686	0.19960861056751467	0.04892367906066536	0.6966731898238747	0.043052837573385516
229	506.0	0.0	0.009881422924901186	0.1976284584980237	0.04940711462450593	0.7035573122529645	0.039525691699604744
230	501.0	0.0	0.013972055888223553	0.19760479041916168	0.04790419161676647	0.6966067864271457	0.043912175648702596
231	505.0	0.0	0.011881188118811881	0.19405940594059407	0.04950495049504951	0.700990099009901	0.04356435643564356
232	510.0	0.00196078431372549	0.01568627450980392	0.20392156862745098	0.050980392156862744	0.6862745098039216	0.041176470588235294
233	517.0	0.0	0.01160541586073501	0.21083172147001933	0.048355899419729204	0.690522243713733	0.03868471953578337
234	509.0	0.0	0.007858546168958742	0.21218074656188604	0.05304518664047151	0.6836935166994106	0.043222003929273084
235	504.0	0.0	0.011904761904761904	0.20634920634920634	0.05357142857142857	0.6944444444444444	0.03373015873015873
236	504.0	0.0	0.013888888888888888	0.20833333333333334	0.0496031746031746	0.6904761904761905	0.037698412698412696
237	504.0	0.0	0.011904761904761904	0.20634920634920634	0.05357142857142857	0.6865079365079365	0.041666666666666664
238	509.0	0.0	0.011787819253438114	0.2043222003929273	0.05697445972495088	0.68762278978389	0.03929273084479371
239	504.0	0.0	0.011904761904761904	0.19444444444444445	0.05555555555555555	0.7003968253968254	0.037698412698412696
240	514.0	0.0	0.013618677042801557	0.20233463035019456	0.05642023346303502	0.6848249027237354	0.042801556420233464
241	501.0	0.0	0.00998003992015968	0.20758483033932135	0.05389221556886228	0.6786427145708582	0.0499001996007984
242	514.0	0.0	0.013618677042801557	0.20233463035019456	0.05252918287937743	0.6828793774319066	0.048638132295719845
243	509.0	0.0	0.009823182711198428	0.20039292730844793	0.05304518664047151	0.693516699410609	0.043222003929273084
244	503.0	0.0	0.011928429423459244	0.20079522862823063	0.04970178926441352	0.6958250497017893	0.041749502982107355
245	500.0	0.0	0.006	0.208	0.052	0.69	0.044
246	508.0	0.0	0.00984251968503937	0.19881889763779528	0.051181102362204724	0.6988188976377953	0.04133858267716536
247	503.0	0.0	0.011928429423459244	0.1988071570576541	0.0536779324055666	0.6858846918489065	0.04970178926441352
248	505.0	0.0	0.009900990099009901	0.20594059405940593	0.053465346534653464	0.689108910891089	0.041584158415841586
249	508.0	0.001968503937007874	0.007874015748031496	0.20275590551181102	0.0531496062992126	0.6929133858267716	0.04133858267716536
250	514.0	0.0	0.007782101167315175	0.19455252918287938	0.05058365758754864	0.7003891050583657	0.04669260700389105
251	513.0	0.0	0.007797270955165692	0.20662768031189083	0.04873294346978557	0.6920077972709552	0.04483430799220273
252	508.0	0.0	0.00984251968503937	0.2106299212598425	0.05511811023622047	0.6771653543307087	0.047244094488188976
253	497.0	0.0	0.008048289738430584	0.20724346076458752	0.05432595573440644	0.6861167002012073	0.04426559356136821
254	504.0	0.0	0.011904761904761904	0.2003968253968254	0.0496031746031746	0.6944444444444444	0.04365079365079365
255	518.0	0.0	0.013513513513513514	0.20270270270270271	0.04826254826254826	0.6911196911196911	0.0444015444015444
256	515.0	0.0	0.011650485436893204	0.20194174757281552	0.05048543689320388	0.6951456310679611	0.040776699029126215
257	506.0	0.0	0.011857707509881422	0.20948616600790515	0.04743083003952569	0.6936758893280632	0.037549407114624504
258	515.0	0.0	0.009708737864077669	0.19805825242718447	0.05631067961165048	0.6951456310679611	0.040776699029126215
259	519.0	0.0	0.009633911368015413	0.2023121387283237	0.05202312138728324	0.6917148362235067	0.04431599229287091
260	506.0	0.0	0.011857707509881422	0.20948616600790515	0.04743083003952569	0.6956521739130435	0.03557312252964427
261	519.0	0.0	0.011560693641618497	0.2003853564547206	0.05009633911368015	0.7013487475915221	0.036608863198458574
262	499.0	0.0	0.01002004008016032	0.20841683366733466	0.04609218436873747	0.6973947895791583	0.03807615230460922
263	496.0	0.0	0.012096774193548387	0.1935483870967742	0.046370967741935484	0.7036290322580645	0.04435483870967742
264	494.0	0.0	0.012145748987854251	0.20040485829959515	0.03643724696356275	0.7125506072874493	0.038461538461538464
265	494.0	0.0	0.012145748987854251	0.20242914979757085	0.0465587044534413	0.708502024291498	0.030364372469635626
266	501.0	0.0	0.00998003992015968	0.19760479041916168	0.04790419161676647	0.7065868263473054	0.03792415169660679
267	494.0	0.0	0.012145748987854251	0.19838056680161945	0.05060728744939271	0.7024291497975709	0.03643724696356275
268	493.0	0.0	0.010141987829614604	0.2028397565922921	0.04665314401622718	0.6937119675456389	0.04665314401622718
269	485.0	0.0	0.01443298969072165	0.20618556701030927	0.04742268041237113	0.6927835051546392	0.03917525773195876
270	490.0	0.0	0.014285714285714285	0.20816326530612245	0.04897959183673469	0.6857142857142857	0.04285714285714286
271	496.0	0.0020161290322580645	0.012096774193548387	0.1975806451612903	0.04838709677419355	0.7036290322580645	0.036290322580645164
272	503.0	0.0	0.011928429423459244	0.2047713717693837	0.04970178926441352	0.68389662027833	0.04970178926441352
273	495.0	0.0	0.012121212121212121	0.20606060606060606	0.052525252525252523	0.6909090909090909	0.03838383838383838
274	501.0	0.0	0.013972055888223553	0.20159680638722555	0.05189620758483034	0.6946107784431138	0.03792415169660679
275	503.0	0.0	0.013916500994035786	0.1988071570576541	0.04771371769383698	0.6998011928429424	0.039761431411530816
276	504.0	0.0	0.011904761904761904	0.20833333333333334	0.051587301587301584	0.6964285714285714	0.031746031746031744
277	510.0	0.0	0.011764705882352941	0.20392156862745098	0.052941176470588235	0.696078431372549	0.03529411764705882
278	505.0	0.0	0.011881188118811881	0.20594059405940593	0.047524752475247525	0.700990099009901	0.033663366336633666
279	509.0	0.0	0.0137524557956778	0.20039292730844793	0.05108055009823183	0.6974459724950884	0.03732809430255403
280	507.0	0.0	0.013806706114398421	0.1992110453648915	0.04930966469428008	0.7041420118343196	0.03353057199211045
281	491.0	0.0	0.012219959266802444	0.20773930753564154	0.04684317718940937	0.6945010183299389	0.038696537678207736
282	508.0	0.0	0.011811023622047244	0.2047244094488189	0.04330708661417323	0.6968503937007874	0.04330708661417323
283	508.0	0.001968503937007874	0.011811023622047244	0.19291338582677164	0.047244094488188976	0.7086614173228346	0.03740157480314961
284	504.0	0.0	0.013888888888888888	0.19444444444444445	0.051587301587301584	0.7003968253968254	0.03968253968253968
285	513.0	0.0	0.01364522417153996	0.20272904483430798	0.050682261208576995	0.6881091617933723	0.04483430799220273
286	497.0	0.0	0.01006036217303823	0.20925553319919518	0.0482897384305835	0.6921529175050302	0.04024144869215292
287	507.0	0.0	0.013806706114398421	0.20315581854043394	0.05128205128205128	0.6942800788954635	0.03747534516765286
288	498.0	0.0	0.012048192771084338	0.20481927710843373	0.04618473895582329	0.7008032128514057	0.03614457831325301
289	499.0	0.002004008016032064	0.014028056112224449	0.20841683366733466	0.04408817635270541	0.687374749498998	0.04408817635270541
290	505.0	0.0019801980198019802	0.013861386138613862	0.19801980198019803	0.04356435643564356	0.700990099009901	0.041584158415841586
291	503.0	0.0	0.013916500994035786	0.1988071570576541	0.0437375745526839	0.6998011928429424	0.0437375745526839
292	502.0	0.0	0.013944223107569721	0.20717131474103587	0.049800796812749	0.6872509960159362	0.04183266932270916
293	507.0	0.0	0.013806706114398421	0.19723865877712032	0.045364891518737675	0.6982248520710059	0.045364891518737675
294	507.0	0.0	0.013806706114398421	0.20118343195266272	0.047337278106508875	0.6962524654832347	0.04142011834319527
295	496.0	0.0	0.012096774193548387	0.20161290322580644	0.056451612903225805	0.6895161290322581	0.04032258064516129
296	495.0	0.0	0.012121212121212121	0.20404040404040405	0.04242424242424243	0.692929292929293	0.048484848484848485
297	507.0	0.0	0.011834319526627219	0.20118343195266272	0.04930966469428008	0.6923076923076923	0.045364891518737675
298	501.0	0.0	0.011976047904191617	0.20359281437125748	0.04590818363273453	0.6946107784431138	0.043912175648702596
299	498.0	0.0	0.012048192771084338	0.20682730923694778	0.04417670682730924	0.6907630522088354	0.04618473895582329
300	516.0	0.0	0.011627906976744186	0.1937984496124031	0.050387596899224806	0.6976744186046512	0.046511627906976744
301	508.0	0.0	0.011811023622047244	0.19488188976377951	0.047244094488188976	0.7047244094488189	0.04133858267716536
302	515.0	0.0	0.013592233009708738	0.2058252427184466	0.05242718446601942	0.6815533980582524	0.04660194174757282
303	514.0	0.0	0.011673151750972763	0.20038910505836577	0.05058365758754864	0.6945525291828794	0.042801556420233464
304	503.0	0.0	0.011928429423459244	0.20278330019880716	0.0437375745526839	0.6998011928429424	0.041749502982107355
305	511.0	0.0	0.011741682974559686	0.2054794520547945	0.05283757338551859	0.6908023483365949	0.03913894324853229
306	499.0	0.0	0.012024048096192385	0.20641282565130262	0.04809619238476954	0.6953907815631263	0.03807615230460922
307	508.0	0.001968503937007874	0.011811023622047244	0.20275590551181102	0.05511811023622047	0.6909448818897638	0.03740157480314961
308	516.0	0.001937984496124031	0.011627906976744186	0.20348837209302326	0.04844961240310078	0.6937984496124031	0.040697674418604654
309	509.0	0.0019646365422396855	0.0137524557956778	0.19842829076620824	0.05304518664047151	0.6954813359528488	0.03732809430255403
310	506.0	0.001976284584980237	0.01383399209486166	0.20553359683794467	0.04743083003952569	0.6936758893280632	0.037549407114624504
311	515.0	0.001941747572815534	0.013592233009708738	0.19611650485436893	0.05048543689320388	0.7029126213592233	0.03495145631067961
312	505.0	0.0	0.011881188118811881	0.201980198019802	0.053465346534653464	0.697029702970297	0.03564356435643564
313	510.0	0.00196078431372549	0.013725490196078431	0.19607843137254902	0.052941176470588235	0.6980392156862745	0.03725490196078431
314	509.0	0.0019646365422396855	0.0137524557956778	0.1944990176817289	0.05108055009823183	0.7033398821218074	0.03536345776031434
315	508.0	0.0	0.011811023622047244	0.20275590551181102	0.051181102362204724	0.6968503937007874	0.03740157480314961
316	507.0	0.0	0.013806706114398421	0.1992110453648915	0.04930966469428008	0.6942800788954635	0.04339250493096647
317	512.0	0.0	0.01171875	0.201171875	0.052734375	0.6953125	0.0390625
318	519.0	0.0	0.011560693641618497	0.19460500963391136	0.04816955684007707	0.7071290944123314	0.038535645472061654
319	519.0	0.0	0.009633911368015413	0.19653179190751446	0.04816955684007707	0.7013487475915221	0.04431599229287091
320	528.0	0.0	0.011363636363636364	0.20454545454545456	0.04734848484848485	0.6950757575757576	0.041666666666666664
321	525.0	0.0019047619047619048	0.009523809523809525	0.1980952380952381	0.047619047619047616	0.6971428571428572	0.045714285714285714
322	512.0	0.001953125	0.0078125	0.201171875	0.048828125	0.697265625	0.04296875
323	512.0	0.0	0.005859375	0.19921875	0.05078125	0.705078125	0.0390625
324	525.0	0.0	0.009523809523809525	0.1980952380952381	0.05333333333333334	0.6971428571428572	0.0419047619047619
325	512.0	0.0	0.013671875	0.197265625	0.0546875	0.6953125	0.0390625
326	495.0	0.0	0.014141414141414142	0.2	0.05454545454545454	0.692929292929293	0.03838383838383838
327	503.0	0.0	0.011928429423459244	0.20874751491053678	0.05168986083499006	0.6878727634194831	0.039761431411530816
328	500.0	0.0	0.012	0.204	0.044	0.706	0.034
329	506.0	0.0	0.009881422924901186	0.20553359683794467	0.05138339920948617	0.6996047430830039	0.03359683794466403
330	518.0	0.0	0.009652509652509652	0.19111969111969113	0.052123552123552123	0.7104247104247104	0.03667953667953668
331	509.0	0.0	0.009823182711198428	0.1925343811394892	0.05108055009823183	0.7053045186640472	0.0412573673870334
332	506.0	0.0	0.007905138339920948	0.1956521739130435	0.043478260869565216	0.7154150197628458	0.037549407114624504
333	505.0	0.0	0.011881188118811881	0.20396039603960395	0.039603960396039604	0.7049504950495049	0.039603960396039604
334	509.0	0.0	0.009823182711198428	0.20039292730844793	0.043222003929273084	0.7072691552062869	0.03929273084479371
335	509.0	0.0019646365422396855	0.0137524557956778	0.1944990176817289	0.0412573673870334	0.7092337917485265	0.03929273084479371
336	504.0	0.0	0.013888888888888888	0.19444444444444445	0.04365079365079365	0.7123015873015873	0.03571428571428571
337	510.0	0.00196078431372549	0.00980392156862745	0.20392156862745098	0.045098039215686274	0.6980392156862745	0.041176470588235294
338	510.0	0.00196078431372549	0.013725490196078431	0.19607843137254902	0.045098039215686274	0.703921568627451	0.0392156862745098
339	501.0	0.001996007984031936	0.007984031936127744	0.2055888223552894	0.05189620758483034	0.6946107784431138	0.03792415169660679
340	507.0	0.0019723865877712033	0.007889546351084813	0.20907297830374755	0.04930966469428008	0.6863905325443787	0.045364891518737675
341	497.0	0.002012072434607646	0.01006036217303823	0.20724346076458752	0.04627766599597585	0.6981891348088531	0.03621730382293763
342	505.0	0.0	0.011881188118811881	0.19801980198019803	0.04554455445544554	0.7029702970297029	0.041584158415841586
343	499.0	0.0	0.01002004008016032	0.20841683366733466	0.04208416833667335	0.7014028056112225	0.03807615230460922
344	522.0	0.0019157088122605363	0.013409961685823755	0.21264367816091953	0.0421455938697318	0.6915708812260536	0.038314176245210725
345	509.0	0.0019646365422396855	0.011787819253438114	0.21218074656188604	0.047151277013752456	0.6836935166994106	0.043222003929273084
346	510.0	0.00196078431372549	0.01568627450980392	0.21372549019607842	0.049019607843137254	0.6862745098039216	0.03333333333333333
347	508.0	0.0	0.011811023622047244	0.20669291338582677	0.047244094488188976	0.6948818897637795	0.03937007874015748
348	505.0	0.0	0.007920792079207921	0.21188118811881188	0.05148514851485148	0.6871287128712872	0.041584158415841586
349	503.0	0.0	0.011928429423459244	0.21272365805168986	0.04771371769383698	0.6918489065606361	0.03578528827037773
350	490.0	0.0	0.01020408163265306	0.20204081632653062	0.05102040816326531	0.7	0.036734693877551024
351	505.0	0.0	0.011881188118811881	0.21386138613861386	0.04950495049504951	0.6851485148514852	0.039603960396039604
352	501.0	0.0	0.011976047904191617	0.20359281437125748	0.05189620758483034	0.6906187624750499	0.041916167664670656
353	510.0	0.00196078431372549	0.011764705882352941	0.20588235294117646	0.045098039215686274	0.6941176470588235	0.041176470588235294
354	510.0	0.00196078431372549	0.011764705882352941	0.2019607843137255	0.043137254901960784	0.6941176470588235	0.047058823529411764
355	509.0	0.0019646365422396855	0.011787819253438114	0.20039292730844793	0.043222003929273084	0.6994106090373281	0.043222003929273084
356	509.0	0.0019646365422396855	0.015717092337917484	0.21021611001964635	0.05108055009823183	0.6817288801571709	0.03929273084479371
357	511.0	0.0	0.0136986301369863	0.2035225048923679	0.046966731898238745	0.6947162426614482	0.0410958904109589
358	508.0	0.001968503937007874	0.011811023622047244	0.20669291338582677	0.045275590551181105	0.6889763779527559	0.045275590551181105
359	492.0	0.0	0.01016260162601626	0.20121951219512196	0.046747967479674794	0.7032520325203252	0.03861788617886179
360	506.0	0.0	0.009881422924901186	0.20355731225296442	0.045454545454545456	0.7075098814229249	0.03359683794466403
361	512.0	0.0	0.0078125	0.20703125	0.05078125	0.69921875	0.03515625
362	521.0	0.0	0.009596928982725527	0.2092130518234165	0.04222648752399232	0.6948176583493282	0.044145873320537425
363	517.0	0.0019342359767891683	0.01160541586073501	0.21083172147001933	0.048355899419729204	0.688588007736944	0.03868471953578337
364	516.0	0.001937984496124031	0.011627906976744186	0.20348837209302326	0.044573643410852716	0.7015503875968992	0.03682170542635659
365	523.0	0.0	0.011472275334608031	0.2084130019120459	0.04780114722753346	0.6940726577437859	0.03824091778202677
366	506.0	0.001976284584980237	0.009881422924901186	0.2075098814229249	0.045454545454545456	0.6936758893280632	0.041501976284584984
367	502.0	0.0	0.01195219123505976	0.21115537848605578	0.05179282868525897	0.6872509960159362	0.037848605577689244
368	504.0	0.0	0.007936507936507936	0.20833333333333334	0.05357142857142857	0.6964285714285714	0.03373015873015873
369	513.0	0.0	0.011695906432748537	0.1949317738791423	0.04873294346978557	0.7056530214424951	0.03898635477582846
370	512.0	0.001953125	0.009765625	0.205078125	0.044921875	0.6953125	0.04296875
371	499.0	0.0	0.012024048096192385	0.19839679358717435	0.050100200400801605	0.7034068136272545	0.036072144288577156
372	501.0	0.0	0.007984031936127744	0.20359281437125748	0.041916167664670656	0.7105788423153693	0.03592814371257485
373	506.0	0.001976284584980237	0.007905138339920948	0.20553359683794467	0.045454545454545456	0.6976284584980237	0.041501976284584984
374	511.0	0.0019569471624266144	0.009784735812133072	0.21135029354207435	0.046966731898238745	0.6927592954990215	0.03718199608610567
375	506.0	0.001976284584980237	0.009881422924901186	0.20948616600790515	0.039525691699604744	0.7035573122529645	0.03557312252964427
376	512.0	0.001953125	0.009765625	0.20703125	0.05078125	0.69140625	0.0390625
377	501.0	0.001996007984031936	0.00998003992015968	0.20359281437125748	0.0499001996007984	0.7005988023952096	0.033932135728542916
378	507.0	0.0	0.011834319526627219	0.20512820512820512	0.047337278106508875	0.6962524654832347	0.03944773175542406
379	498.0	0.0	0.012048192771084338	0.21485943775100402	0.04417670682730924	0.6907630522088354	0.03815261044176707
380	503.0	0.0019880715705765406	0.009940357852882704	0.2047713717693837	0.04572564612326044	0.6938369781312127	0.0437375745526839
381	506.0	0.001976284584980237	0.011857707509881422	0.20948616600790515	0.043478260869565216	0.6956521739130435	0.037549407114624504
382	509.0	0.0	0.011787819253438114	0.2043222003929273	0.05108055009823183	0.693516699410609	0.03929273084479371
383	513.0	0.0	0.009746588693957114	0.20662768031189083	0.04483430799220273	0.6978557504873294	0.04093567251461988
384	514.0	0.0019455252918287938	0.009727626459143969	0.19844357976653695	0.05252918287937743	0.6964980544747081	0.04085603112840467
385	517.0	0.0019342359767891683	0.013539651837524178	0.20309477756286268	0.05029013539651837	0.688588007736944	0.0425531914893617
386	517.0	0.0019342359767891683	0.01160541586073501	0.20309477756286268	0.05222437137330754	0.6943907156673114	0.0367504835589942
387	510.0	0.00196078431372549	0.013725490196078431	0.2	0.050980392156862744	0.6901960784313725	0.043137254901960784
388	508.0	0.001968503937007874	0.00984251968503937	0.2047244094488189	0.047244094488188976	0.6968503937007874	0.03937007874015748
389	509.0	0.0019646365422396855	0.011787819253438114	0.2043222003929273	0.043222003929273084	0.6954813359528488	0.043222003929273084
390	507.0	0.0019723865877712033	0.013806706114398421	0.20710059171597633	0.045364891518737675	0.6883629191321499	0.04339250493096647
391	514.0	0.0019455252918287938	0.011673151750972763	0.20428015564202334	0.048638132295719845	0.6945525291828794	0.038910505836575876
392	511.0	0.0019569471624266144	0.009784735812133072	0.21330724070450097	0.050880626223091974	0.6829745596868885	0.0410958904109589
393	505.0	0.0019801980198019802	0.007920792079207921	0.2079207920792079	0.04950495049504951	0.697029702970297	0.03564356435643564
394	508.0	0.001968503937007874	0.00984251968503937	0.20669291338582677	0.04921259842519685	0.6968503937007874	0.03543307086614173
395	513.0	0.001949317738791423	0.009746588693957114	0.21442495126705652	0.050682261208576995	0.6881091617933723	0.03508771929824561
396	516.0	0.0	0.009689922480620155	0.21705426356589147	0.050387596899224806	0.686046511627907	0.03682170542635659
397	507.0	0.0	0.013806706114398421	0.20710059171597633	0.04930966469428008	0.6923076923076923	0.03747534516765286
398	503.0	0.0	0.013916500994035786	0.2047713717693837	0.04771371769383698	0.6978131212723658	0.03578528827037773
399	510.0	0.0	0.013725490196078431	0.19411764705882353	0.045098039215686274	0.7058823529411765	0.041176470588235294
400	505.0	0.0	0.015841584158415842	0.201980198019802	0.0594059405940594	0.6792079207920793	0.04356435643564356
401	514.0	0.0	0.023346303501945526	0.20817120622568094	0.06031128404669261	0.6673151750972762	0.04085603112840467
402	517.0	0.0	0.015473887814313346	0.20502901353965183	0.05609284332688588	0.6808510638297872	0.0425531914893617
403	510.0	0.0	0.021568627450980392	0.20980392156862746	0.056862745098039215	0.6686274509803921	0.043137254901960784
404	512.0	0.0	0.01953125	0.21484375	0.05859375	0.662109375	0.044921875
405	505.0	0.0	0.013861386138613862	0.22178217821782178	0.053465346534653464	0.6673267326732674	0.04356435643564356
406	514.0	0.0	0.017509727626459144	0.2178988326848249	0.05058365758754864	0.6712062256809338	0.042801556420233464
407	502.0	0.0	0.017928286852589643	0.20916334661354583	0.053784860557768925	0.6792828685258964	0.0398406374501992
408	504.0	0.0	0.01984126984126984	0.2003968253968254	0.057539682539682536	0.6825396825396826	0.03968253968253968
409	499.0	0.0	0.02004008016032064	0.21042084168336672	0.05410821643286573	0.6813627254509018	0.03406813627254509
410	504.0	0.0	0.017857142857142856	0.20833333333333334	0.05952380952380952	0.6746031746031746	0.03968253968253968
411	498.0	0.0	0.014056224899598393	0.21887550200803213	0.050200803212851405	0.6827309236947792	0.03413654618473896
412	515.0	0.0	0.015533980582524271	0.2174757281553398	0.05631067961165048	0.6679611650485436	0.04271844660194175
413	492.0	0.0	0.014227642276422764	0.21341463414634146	0.05894308943089431	0.676829268292683	0.036585365853658534
414	508.0	0.0	0.013779527559055118	0.20669291338582677	0.0610236220472441	0.6811023622047244	0.03740157480314961
415	507.0	0.0	0.011834319526627219	0.21301775147928995	0.0631163708086785	0.6725838264299803	0.03944773175542406
416	505.0	0.0	0.01782178217821782	0.21386138613861386	0.061386138613861385	0.6653465346534654	0.041584158415841586
417	515.0	0.0	0.013592233009708738	0.20970873786407768	0.062135922330097085	0.6776699029126214	0.036893203883495145
418	493.0	0.0	0.02028397565922921	0.2129817444219067	0.060851926977687626	0.6734279918864098	0.032454361054766734
419	507.0	0.0	0.015779092702169626	0.21696252465483234	0.0650887573964497	0.6666666666666666	0.03550295857988166
420	509.0	0.0	0.01768172888015717	0.21021611001964635	0.060903732809430254	0.6738703339882122	0.03732809430255403
421	508.0	0.0	0.013779527559055118	0.21456692913385828	0.06299212598425197	0.6673228346456693	0.04133858267716536
422	516.0	0.0	0.01744186046511628	0.20155038759689922	0.05813953488372093	0.6821705426356589	0.040697674418604654
423	510.0	0.0	0.011764705882352941	0.20980392156862746	0.056862745098039215	0.6803921568627451	0.041176470588235294
424	509.0	0.0	0.011787819253438114	0.21218074656188604	0.0550098231827112	0.6797642436149313	0.0412573673870334
425	507.0	0.0	0.013806706114398421	0.20907297830374755	0.0670611439842209	0.6666666666666666	0.04339250493096647
426	510.0	0.0	0.01568627450980392	0.2	0.060784313725490195	0.6803921568627451	0.043137254901960784
427	509.0	0.0	0.015717092337917484	0.2043222003929273	0.05893909626719057	0.6817288801571709	0.03929273084479371
428	510.0	0.0	0.01568627450980392	0.21372549019607842	0.06274509803921569	0.6745098039215687	0.03333333333333333
429	513.0	0.0	0.01364522417153996	0.20857699805068225	0.06432748538011696	0.6744639376218323	0.03898635477582846
430	503.0	0.0	0.015904572564612324	0.21073558648111332	0.0636182902584493	0.6699801192842942	0.039761431411530816
431	505.0	0.0	0.015841584158415842	0.20396039603960395	0.055445544554455446	0.6772277227722773	0.047524752475247525
432	513.0	0.0	0.017543859649122806	0.20662768031189083	0.05263157894736842	0.6803118908382066	0.042884990253411304
433	506.0	0.0	0.017786561264822136	0.2134387351778656	0.05731225296442688	0.6679841897233202	0.043478260869565216
434	509.0	0.0	0.015717092337917484	0.2043222003929273	0.05697445972495088	0.6797642436149313	0.043222003929273084
435	506.0	0.0	0.017786561264822136	0.2015810276679842	0.05928853754940711	0.6778656126482213	0.043478260869565216
436	492.0	0.0	0.016260162601626018	0.21138211382113822	0.06097560975609756	0.6707317073170732	0.04065040650406504
437	501.0	0.0	0.01996007984031936	0.2055888223552894	0.05788423153692615	0.6786427145708582	0.03792415169660679
438	506.0	0.0	0.015810276679841896	0.20553359683794467	0.05731225296442688	0.6739130434782609	0.04743083003952569
439	497.0	0.0	0.014084507042253521	0.2012072434607646	0.05432595573440644	0.6961770623742455	0.03420523138832998
440	504.0	0.0	0.013888888888888888	0.19642857142857142	0.061507936507936505	0.6865079365079365	0.041666666666666664
441	517.0	0.0	0.013539651837524178	0.20502901353965183	0.059961315280464215	0.6866537717601547	0.03481624758220503
442	509.0	0.0	0.0137524557956778	0.20039292730844793	0.06286836935166994	0.68762278978389	0.03536345776031434
443	512.0	0.0	0.013671875	0.205078125	0.05859375	0.685546875	0.037109375
444	508.0	0.0	0.015748031496062992	0.2047244094488189	0.05905511811023622	0.6811023622047244	0.03937007874015748
445	491.0	0.0	0.014256619144602852	0.20366598778004075	0.04684317718940937	0.7006109979633401	0.034623217922606926
446	495.0	0.0	0.01818181818181818	0.20606060606060606	0.050505050505050504	0.6868686868686869	0.03838383838383838
447	504.0	0.0	0.015873015873015872	0.20436507936507936	0.057539682539682536	0.6845238095238095	0.037698412698412696
448	510.0	0.0	0.013725490196078431	0.2019607843137255	0.056862745098039215	0.6901960784313725	0.03725490196078431
449	489.0	0.0	0.014314928425357873	0.21267893660531698	0.05521472392638037	0.6871165644171779	0.03067484662576687
450	499.0	0.0	0.01603206412825651	0.21643286573146292	0.06012024048096192	0.6753507014028056	0.03206412825651302
451	494.0	0.0	0.012145748987854251	0.20850202429149797	0.06275303643724696	0.6862348178137652	0.030364372469635626
452	506.0	0.0	0.019762845849802372	0.20355731225296442	0.05533596837944664	0.6877470355731226	0.03359683794466403
453	505.0	0.0	0.015841584158415842	0.2099009900990099	0.05742574257425743	0.6851485148514852	0.031683168316831684
454	522.0	0.0	0.017241379310344827	0.21839080459770116	0.05363984674329502	0.6762452107279694	0.034482758620689655
455	517.0	0.0	0.02321083172147002	0.2127659574468085	0.058027079303675046	0.6653771760154739	0.04061895551257253
456	512.0	0.0	0.015625	0.21875	0.0625	0.669921875	0.033203125
457	506.0	0.0	0.01383399209486166	0.21541501976284586	0.06324110671936758	0.6699604743083004	0.037549407114624504
458	505.0	0.0	0.01782178217821782	0.21584158415841584	0.05742574257425743	0.6712871287128713	0.03762376237623762
459	506.0	0.0	0.01383399209486166	0.2134387351778656	0.05533596837944664	0.6818181818181818	0.03557312252964427
460	503.0	0.0	0.013916500994035786	0.20874751491053678	0.05964214711729622	0.6858846918489065	0.03180914512922465
461	506.0	0.0	0.01383399209486166	0.20948616600790515	0.05731225296442688	0.6857707509881423	0.03359683794466403
462	502.0	0.0	0.013944223107569721	0.21115537848605578	0.055776892430278883	0.6772908366533864	0.04183266932270916
463	498.0	0.0	0.01606425702811245	0.19879518072289157	0.060240963855421686	0.6887550200803213	0.03614457831325301
464	505.0	0.0	0.011881188118811881	0.21188118811881188	0.05742574257425743	0.6792079207920793	0.039603960396039604
465	518.0	0.0	0.013513513513513514	0.20270270270270271	0.055984555984555984	0.6872586872586872	0.04054054054054054
466	503.0	0.0	0.015904572564612324	0.20278330019880716	0.055666003976143144	0.6878727634194831	0.03777335984095427
467	517.0	0.0	0.015473887814313346	0.20502901353965183	0.05609284332688588	0.6847195357833655	0.03868471953578337
468	526.0	0.0	0.013307984790874524	0.20532319391634982	0.058935361216730035	0.688212927756654	0.034220532319391636
469	514.0	0.0	0.01556420233463035	0.1926070038910506	0.05642023346303502	0.7023346303501945	0.033073929961089495
470	513.0	0.0	0.017543859649122806	0.20662768031189083	0.056530214424951264	0.6764132553606238	0.042884990253411304
471	506.0	0.0	0.017786561264822136	0.21146245059288538	0.05928853754940711	0.6739130434782609	0.037549407114624504
472	514.0	0.0	0.01556420233463035	0.20622568093385213	0.06031128404669261	0.6828793774319066	0.03501945525291829
473	513.0	0.0	0.009746588693957114	0.20077972709551656	0.05458089668615984	0.6998050682261209	0.03508771929824561
474	518.0	0.0	0.011583011583011582	0.21235521235521235	0.052123552123552123	0.6891891891891891	0.03474903474903475
475	527.0	0.0	0.013282732447817837	0.21062618595825428	0.051233396584440226	0.6925996204933587	0.03225806451612903
476	515.0	0.0	0.013592233009708738	0.21553398058252426	0.05631067961165048	0.6796116504854369	0.03495145631067961
477	510.0	0.0	0.01764705882352941	0.20784313725490197	0.058823529411764705	0.6705882352941176	0.045098039215686274
478	505.0	0.0	0.01782178217821782	0.2099009900990099	0.0594059405940594	0.6792079207920793	0.033663366336633666
479	509.0	0.0	0.01768172888015717	0.21218074656188604	0.05697445972495088	0.6738703339882122	0.03929273084479371
480	502.0	0.0	0.017928286852589643	0.21115537848605578	0.055776892430278883	0.6752988047808764	0.0398406374501992
481	510.0	0.0	0.0196078431372549	0.20980392156862746	0.054901960784313725	0.6803921568627451	0.03529411764705882
482	514.0	0.0	0.019455252918287938	0.21011673151750973	0.054474708171206226	0.6828793774319066	0.033073929961089495
483	523.0	0.0	0.015296367112810707	0.21032504780114722	0.05736137667304015	0.6845124282982792	0.032504780114722756
484	518.0	0.0	0.013513513513513514	0.21042471042471042	0.055984555984555984	0.6853281853281853	0.03474903474903475
485	516.0	0.0	0.01744186046511628	0.20930232558139536	0.05813953488372093	0.6802325581395349	0.03488372093023256
486	514.0	0.0	0.01556420233463035	0.20622568093385213	0.05058365758754864	0.6926070038910506	0.03501945525291829
487	519.0	0.0	0.015414258188824663	0.21001926782273603	0.046242774566473986	0.6878612716763006	0.04046242774566474
488	528.0	0.0	0.015151515151515152	0.20265151515151514	0.05303030303030303	0.696969696969697	0.032196969696969696
489	524.0	0.0	0.015267175572519083	0.1984732824427481	0.05725190839694656	0.6908396946564885	0.03816793893129771
490	510.0	0.0	0.01568627450980392	0.20392156862745098	0.054901960784313725	0.6862745098039216	0.0392156862745098
491	504.0	0.0	0.015873015873015872	0.20436507936507936	0.05952380952380952	0.6865079365079365	0.03373015873015873
492	501.0	0.0	0.011976047904191617	0.20758483033932135	0.059880239520958084	0.6846307385229541	0.03592814371257485
493	522.0	0.0	0.017241379310344827	0.2049808429118774	0.05555555555555555	0.6896551724137931	0.032567049808429116
494	524.0	0.0	0.01717557251908397	0.20038167938931298	0.04770992366412214	0.700381679389313	0.03435114503816794
495	509.0	0.0	0.015717092337917484	0.20235756385068762	0.047151277013752456	0.7013752455795678	0.03339882121807466
496	516.0	0.0	0.015503875968992248	0.20155038759689922	0.046511627906976744	0.6976744186046512	0.03875968992248062
497	521.0	0.0	0.01727447216890595	0.20153550863723607	0.05182341650671785	0.690978886756238	0.03838771593090211
498	523.0	0.0	0.019120458891013385	0.2045889101338432	0.05736137667304015	0.6864244741873805	0.032504780114722756
499	518.0	0.0	0.019305019305019305	0.20656370656370657	0.05791505791505792	0.6795366795366795	0.03667953667953668
500	522.0	0.0	0.01532567049808429	0.20881226053639848	0.04980842911877394	0.6915708812260536	0.034482758620689655
501	512.0	0.0	0.017578125	0.2109375	0.044921875	0.693359375	0.033203125
502	526.0	0.0	0.013307984790874524	0.20722433460076045	0.053231939163498096	0.688212927756654	0.03802281368821293
503	504.0	0.0	0.013888888888888888	0.21031746031746032	0.04563492063492063	0.6964285714285714	0.03373015873015873
504	514.0	0.0	0.017509727626459144	0.20428015564202334	0.05252918287937743	0.6848249027237354	0.04085603112840467
505	515.0	0.0	0.015533980582524271	0.19805825242718447	0.05825242718446602	0.6912621359223301	0.036893203883495145
506	510.0	0.0	0.01764705882352941	0.2019607843137255	0.054901960784313725	0.6882352941176471	0.03725490196078431
507	508.0	0.0	0.013779527559055118	0.20669291338582677	0.0531496062992126	0.687007874015748	0.03937007874015748
508	514.0	0.0	0.01556420233463035	0.20038910505836577	0.05642023346303502	0.6867704280155642	0.04085603112840467
509	517.0	0.0	0.013539651837524178	0.20696324951644102	0.059961315280464215	0.6808510638297872	0.03868471953578337
510	506.0	0.0	0.015810276679841896	0.21146245059288538	0.05533596837944664	0.6837944664031621	0.03359683794466403
511	499.0	0.0	0.01603206412825651	0.20440881763527055	0.06012024048096192	0.6813627254509018	0.03807615230460922
512	501.0	0.0	0.013972055888223553	0.20359281437125748	0.05788423153692615	0.688622754491018	0.03592814371257485
513	500.0	0.0	0.016	0.206	0.05	0.692	0.036
514	503.0	0.0	0.015904572564612324	0.20079522862823063	0.05168986083499006	0.6958250497017893	0.03578528827037773
515	501.0	0.0	0.017964071856287425	0.1936127744510978	0.05389221556886228	0.6986027944111777	0.03592814371257485
516	500.0	0.0	0.022	0.2	0.052	0.684	0.042
517	495.0	0.0	0.022222222222222223	0.20606060606060606	0.048484848484848485	0.6848484848484848	0.03838383838383838
518	501.0	0.0	0.01996007984031936	0.2155688622754491	0.05189620758483034	0.6726546906187625	0.03992015968063872
519	505.0	0.0	0.01782178217821782	0.20396039603960395	0.055445544554455446	0.6851485148514852	0.03762376237623762
520	499.0	0.0	0.018036072144288578	0.19839679358717435	0.052104208416833664	0.6953907815631263	0.036072144288577156
521	509.0	0.0	0.021611001964636542	0.2043222003929273	0.0550098231827112	0.6817288801571709	0.03732809430255403
522	517.0	0.0	0.019342359767891684	0.20502901353965183	0.05609284332688588	0.6789168278529981	0.04061895551257253
523	509.0	0.0	0.019646365422396856	0.21218074656188604	0.05893909626719057	0.6699410609037328	0.03929273084479371
524	503.0	0.0	0.019880715705765408	0.21073558648111332	0.05964214711729622	0.6719681908548708	0.03777335984095427
525	509.0	0.0	0.021611001964636542	0.2082514734774067	0.0550098231827112	0.6797642436149313	0.03536345776031434
526	503.0	0.0	0.017892644135188866	0.20874751491053678	0.0536779324055666	0.6858846918489065	0.033797216699801194
527	509.0	0.0	0.019646365422396856	0.2082514734774067	0.05108055009823183	0.6817288801571709	0.03929273084479371
528	500.0	0.0	0.02	0.206	0.058	0.682	0.034
529	514.0	0.0	0.021400778210116732	0.2140077821011673	0.0622568093385214	0.6634241245136187	0.038910505836575876
530	510.0	0.0	0.0196078431372549	0.20784313725490197	0.058823529411764705	0.6823529411764706	0.03137254901960784
531	505.0	0.0	0.015841584158415842	0.21188118811881188	0.0594059405940594	0.6792079207920793	0.033663366336633666
532	496.0	0.0	0.020161290322580645	0.2157258064516129	0.05846774193548387	0.6774193548387096	0.028225806451612902
533	505.0	0.0	0.019801980198019802	0.20396039603960395	0.053465346534653464	0.695049504950495	0.027722772277227723
534	511.0	0.0	0.01761252446183953	0.20156555772994128	0.050880626223091974	0.6986301369863014	0.03131115459882583
535	502.0	0.0	0.02390438247011952	0.2051792828685259	0.05776892430278884	0.6812749003984063	0.03187250996015936
536	505.0	0.0	0.01782178217821782	0.2	0.053465346534653464	0.6871287128712872	0.041584158415841586
537	497.0	0.0	0.02012072434607646	0.20724346076458752	0.05432595573440644	0.682092555331992	0.03621730382293763
538	484.0	0.0	0.01859504132231405	0.2128099173553719	0.05578512396694215	0.6797520661157025	0.03305785123966942
539	496.0	0.0	0.020161290322580645	0.20362903225806453	0.056451612903225805	0.6875	0.03225806451612903
540	500.0	0.0	0.016	0.2	0.058	0.692	0.034
541	513.0	0.0	0.01949317738791423	0.20077972709551656	0.056530214424951264	0.6900584795321637	0.03313840155945419
542	508.0	0.0	0.01968503937007874	0.2047244094488189	0.05511811023622047	0.687007874015748	0.03346456692913386
543	503.0	0.0	0.019880715705765408	0.2047713717693837	0.055666003976143144	0.68389662027833	0.03578528827037773
544	510.0	0.0	0.0196078431372549	0.2	0.056862745098039215	0.692156862745098	0.03137254901960784
545	506.0	0.0	0.015810276679841896	0.2075098814229249	0.05928853754940711	0.6837944664031621	0.03359683794466403
546	510.0	0.0	0.0196078431372549	0.20980392156862746	0.056862745098039215	0.6803921568627451	0.03333333333333333
547	499.0	0.0	0.01603206412825651	0.21042084168336672	0.056112224448897796	0.687374749498998	0.03006012024048096
548	509.0	0.0	0.015717092337917484	0.206286836935167	0.0550098231827112	0.6915520628683693	0.03143418467583497
549	511.0	0.0	0.01761252446183953	0.20939334637964774	0.05675146771037182	0.6790606653620352	0.03718199608610567
550	495.0	0.0	0.020202020202020204	0.21212121212121213	0.05656565656565657	0.6767676767676768	0.03434343434343434
551	509.0	0.0	0.0137524557956778	0.21021611001964635	0.05304518664047151	0.6836935166994106	0.03929273084479371
552	508.0	0.0	0.017716535433070866	0.2106299212598425	0.05511811023622047	0.6830708661417323	0.03346456692913386
553	509.0	0.0	0.01768172888015717	0.20039292730844793	0.05893909626719057	0.6836935166994106	0.03929273084479371
554	513.0	0.0	0.017543859649122806	0.2124756335282651	0.056530214424951264	0.6744639376218323	0.03898635477582846
555	498.0	0.0	0.020080321285140562	0.20281124497991967	0.05823293172690763	0.6827309236947792	0.03614457831325301
556	501.0	0.0	0.021956087824351298	0.20758483033932135	0.05189620758483034	0.6786427145708582	0.03992015968063872
557	498.0	0.0	0.018072289156626505	0.20481927710843373	0.04618473895582329	0.6867469879518072	0.04417670682730924
558	518.0	0.0	0.021235521235521235	0.19111969111969113	0.04826254826254826	0.6988416988416989	0.04054054054054054
559	517.0	0.0	0.019342359767891684	0.2011605415860735	0.05029013539651837	0.6827852998065764	0.04642166344294004
560	495.0	0.0	0.020202020202020204	0.20404040404040405	0.050505050505050504	0.6828282828282828	0.04242424242424243
561	504.0	0.0	0.01984126984126984	0.20238095238095238	0.05357142857142857	0.6805555555555556	0.04365079365079365
562	514.0	0.0	0.021400778210116732	0.19844357976653695	0.058365758754863814	0.6809338521400778	0.04085603112840467
563	503.0	0.0	0.02186878727634195	0.20079522862823063	0.05765407554671968	0.6858846918489065	0.033797216699801194
564	514.0	0.0	0.021400778210116732	0.20428015564202334	0.058365758754863814	0.6770428015564203	0.038910505836575876
565	510.0	0.0	0.021568627450980392	0.20392156862745098	0.050980392156862744	0.6862745098039216	0.03725490196078431
566	517.0	0.0	0.019342359767891684	0.2011605415860735	0.058027079303675046	0.6808510638297872	0.04061895551257253
567	522.0	0.0	0.017241379310344827	0.210727969348659	0.05172413793103448	0.6819923371647509	0.038314176245210725
568	517.0	0.0	0.02127659574468085	0.2011605415860735	0.059961315280464215	0.6808510638297872	0.0367504835589942
569	502.0	0.0	0.0199203187250996	0.20318725099601595	0.061752988047808766	0.6733067729083665	0.04183266932270916
570	510.0	0.0	0.0196078431372549	0.20392156862745098	0.052941176470588235	0.6764705882352942	0.047058823529411764
571	518.0	0.0	0.021235521235521235	0.20270270270270271	0.05791505791505792	0.6756756756756757	0.04247104247104247
572	512.0	0.0	0.017578125	0.201171875	0.060546875	0.681640625	0.0390625
573	517.0	0.0	0.019342359767891684	0.20696324951644102	0.05609284332688588	0.6789168278529981	0.03868471953578337
574	516.0	0.0	0.01937984496124031	0.20930232558139536	0.0562015503875969	0.6763565891472868	0.03875968992248062
575	520.0	0.0	0.01730769230769231	0.20961538461538462	0.06538461538461539	0.6730769230769231	0.03461538461538462
576	511.0	0.0	0.01761252446183953	0.2054794520547945	0.05870841487279843	0.6829745596868885	0.03522504892367906
577	508.0	0.0	0.017716535433070866	0.20669291338582677	0.06299212598425197	0.6811023622047244	0.031496062992125984
578	503.0	0.0	0.017892644135188866	0.20874751491053678	0.0636182902584493	0.6719681908548708	0.03777335984095427
579	508.0	0.0	0.01968503937007874	0.2125984251968504	0.06299212598425197	0.6653543307086615	0.03937007874015748
580	508.0	0.0	0.023622047244094488	0.20866141732283464	0.05905511811023622	0.6712598425196851	0.03740157480314961
581	503.0	0.0	0.019880715705765408	0.20675944333996024	0.055666003976143144	0.6819085487077535	0.03578528827037773
582	499.0	0.0	0.022044088176352707	0.20440881763527055	0.05410821643286573	0.685370741482966	0.03406813627254509
583	502.0	0.0	0.021912350597609563	0.1952191235059761	0.053784860557768925	0.6972111553784861	0.03187250996015936
584	508.0	0.0	0.021653543307086614	0.1968503937007874	0.05511811023622047	0.6929133858267716	0.03346456692913386
585	508.0	0.0	0.025590551181102362	0.1968503937007874	0.05905511811023622	0.6850393700787402	0.03346456692913386
586	502.0	0.0	0.017928286852589643	0.20916334661354583	0.05776892430278884	0.6772908366533864	0.037848605577689244
587	520.0	0.0	0.023076923076923078	0.20384615384615384	0.057692307692307696	0.6807692307692308	0.03461538461538462
588	518.0	0.0	0.021235521235521235	0.19498069498069498	0.05791505791505792	0.6891891891891891	0.03667953667953668
589	523.0	0.0	0.021032504780114723	0.2045889101338432	0.05927342256214149	0.6768642447418738	0.03824091778202677
590	509.0	0.0	0.023575638506876228	0.206286836935167	0.06286836935166994	0.6699410609037328	0.03732809430255403
591	513.0	0.0	0.02729044834307992	0.20662768031189083	0.06237816764132553	0.6627680311890838	0.04093567251461988
592	519.0	0.0	0.02119460500963391	0.2003853564547206	0.06358381502890173	0.6724470134874759	0.04238921001926782
593	512.0	0.0	0.0234375	0.208984375	0.060546875	0.669921875	0.037109375
594	522.0	0.0	0.0210727969348659	0.20114942528735633	0.06130268199233716	0.6839080459770115	0.032567049808429116
595	508.0	0.0	0.01968503937007874	0.2047244094488189	0.05708661417322835	0.6850393700787402	0.03346456692913386
596	508.0	0.0	0.023622047244094488	0.19881889763779528	0.05905511811023622	0.6811023622047244	0.03740157480314961
597	509.0	0.0	0.025540275049115914	0.20235756385068762	0.060903732809430254	0.6777996070726916	0.03339882121807466
598	524.0	0.0	0.02099236641221374	0.20038167938931298	0.0648854961832061	0.6736641221374046	0.04007633587786259
599	521.0	0.0	0.023032629558541268	0.19961612284069097	0.05950095969289827	0.6794625719769674	0.03838771593090211
