# Supplementary material for: Full-cycle device-scale simulations of memory materials with a tailored atomic-cluster-expansion potential
Source: Nat Commun. 2025 Sep 30;16:8688. doi: 10.1038/s41467-025-63732-4 (PMC12484596; doi:10.1038/s41467-025-63732-4)
Supplement: Supplementary file 4 — Source Data [file 41467_2025_63732_MOESM4_ESM.zip › Figure S7/Figure S7d - homopolar bonds/bond_fraction_ace_225_300K.csv]

	total	Ge-Ge	Ge-Sb	Ge-Te	Sb-Sb	Sb-Te	Te-Te
0	553.0	0.023508137432188065	0.0379746835443038	0.4918625678119349	0.03074141048824593	0.3833634719710669	0.0325497287522604
1	555.0	0.021621621621621623	0.04864864864864865	0.4864864864864865	0.02702702702702703	0.38738738738738737	0.02882882882882883
2	554.0	0.021660649819494584	0.04332129963898917	0.48014440433212996	0.02888086642599278	0.3971119133574007	0.02888086642599278
3	556.0	0.019784172661870502	0.046762589928057555	0.4784172661870504	0.030575539568345324	0.39568345323741005	0.02877697841726619
4	564.0	0.02127659574468085	0.044326241134751775	0.4769503546099291	0.031914893617021274	0.39893617021276595	0.026595744680851064
5	560.0	0.02142857142857143	0.04285714285714286	0.475	0.030357142857142857	0.4035714285714286	0.026785714285714284
6	558.0	0.021505376344086023	0.04121863799283154	0.471326164874552	0.02867383512544803	0.4121863799283154	0.025089605734767026
7	549.0	0.023679417122040074	0.04007285974499089	0.47540983606557374	0.029143897996357013	0.40619307832422585	0.025500910746812388
8	545.0	0.022018348623853212	0.03853211009174312	0.47889908256880737	0.029357798165137616	0.4055045871559633	0.025688073394495414
9	541.0	0.022181146025878003	0.033271719038817	0.4787430683918669	0.027726432532347505	0.4066543438077634	0.031423290203327174
10	536.0	0.022388059701492536	0.03731343283582089	0.4832089552238806	0.029850746268656716	0.40298507462686567	0.024253731343283583
11	539.0	0.022263450834879406	0.03525046382189239	0.4749536178107607	0.027829313543599257	0.41929499072356213	0.02040816326530612
12	537.0	0.020484171322160148	0.040968342644320296	0.4748603351955307	0.027932960893854747	0.41527001862197394	0.020484171322160148
13	546.0	0.020146520146520148	0.04212454212454213	0.47619047619047616	0.02564102564102564	0.4139194139194139	0.02197802197802198
14	545.0	0.022018348623853212	0.04220183486238532	0.47706422018348627	0.023853211009174313	0.41100917431192663	0.023853211009174313
15	543.0	0.020257826887661142	0.03683241252302026	0.47882136279926335	0.02578268876611418	0.4162062615101289	0.022099447513812154
16	551.0	0.019963702359346643	0.039927404718693285	0.47549909255898365	0.029038112522686024	0.41379310344827586	0.021778584392014518
17	545.0	0.022018348623853212	0.03853211009174312	0.47706422018348627	0.029357798165137616	0.41284403669724773	0.02018348623853211
18	546.0	0.020146520146520148	0.04212454212454213	0.47435897435897434	0.031135531135531136	0.4084249084249084	0.023809523809523808
19	553.0	0.0216998191681736	0.03616636528028933	0.47920433996383366	0.0325497287522604	0.4050632911392405	0.02531645569620253
20	560.0	0.019642857142857142	0.03571428571428571	0.4785714285714286	0.03214285714285714	0.4107142857142857	0.023214285714285715
21	554.0	0.019855595667870037	0.04151624548736462	0.48194945848375453	0.032490974729241874	0.40613718411552346	0.018050541516245487
22	552.0	0.019927536231884056	0.041666666666666664	0.47282608695652173	0.02717391304347826	0.4148550724637681	0.02355072463768116
23	552.0	0.02355072463768116	0.03804347826086957	0.4782608695652174	0.02717391304347826	0.4148550724637681	0.018115942028985508
24	540.0	0.022222222222222223	0.03333333333333333	0.47962962962962963	0.027777777777777776	0.4185185185185185	0.018518518518518517
25	552.0	0.018115942028985508	0.036231884057971016	0.48188405797101447	0.028985507246376812	0.40942028985507245	0.025362318840579712
26	548.0	0.020072992700729927	0.03467153284671533	0.4835766423357664	0.029197080291970802	0.40875912408759124	0.023722627737226276
27	547.0	0.021937842778793418	0.03473491773308958	0.4826325411334552	0.029250457038391225	0.40585009140767825	0.025594149908592323
28	552.0	0.019927536231884056	0.041666666666666664	0.47644927536231885	0.028985507246376812	0.40398550724637683	0.028985507246376812
29	545.0	0.02018348623853211	0.03302752293577982	0.48440366972477067	0.027522935779816515	0.4018348623853211	0.03302752293577982
30	549.0	0.02185792349726776	0.04189435336976321	0.47176684881602915	0.030965391621129327	0.40619307832422585	0.0273224043715847
31	553.0	0.019891500904159132	0.039783001808318265	0.48282097649186256	0.028933092224231464	0.4050632911392405	0.023508137432188065
32	564.0	0.01950354609929078	0.040780141843971635	0.4787234042553192	0.028368794326241134	0.4078014184397163	0.024822695035460994
33	561.0	0.0196078431372549	0.040998217468805706	0.47950089126559714	0.024955436720142603	0.41354723707664887	0.0213903743315508
34	548.0	0.021897810218978103	0.040145985401459854	0.4708029197080292	0.032846715328467155	0.40693430656934304	0.02737226277372263
35	545.0	0.022018348623853212	0.03853211009174312	0.47522935779816516	0.029357798165137616	0.41100917431192663	0.023853211009174313
36	559.0	0.02146690518783542	0.03935599284436494	0.4776386404293381	0.03041144901610018	0.40608228980322003	0.025044722719141325
37	539.0	0.02040816326530612	0.03339517625231911	0.48608534322820035	0.03153988868274583	0.4025974025974026	0.025974025974025976
38	540.0	0.022222222222222223	0.03888888888888889	0.47962962962962963	0.02962962962962963	0.4074074074074074	0.022222222222222223
39	542.0	0.02214022140221402	0.042435424354243544	0.474169741697417	0.033210332103321034	0.4059040590405904	0.02214022140221402
40	550.0	0.02181818181818182	0.045454545454545456	0.48363636363636364	0.02909090909090909	0.4	0.02
41	541.0	0.022181146025878003	0.04066543438077634	0.4879852125693161	0.029574861367837338	0.3955637707948244	0.024029574861367836
42	543.0	0.02394106813996317	0.040515653775322284	0.4880294659300184	0.02578268876611418	0.39594843462246776	0.02578268876611418
43	546.0	0.023809523809523808	0.03296703296703297	0.4835164835164835	0.031135531135531136	0.4065934065934066	0.02197802197802198
44	548.0	0.021897810218978103	0.03467153284671533	0.4762773722627737	0.032846715328467155	0.41058394160583944	0.023722627737226276
45	551.0	0.023593466424682397	0.034482758620689655	0.4791288566243194	0.030852994555353903	0.4047186932849365	0.02722323049001815
46	546.0	0.023809523809523808	0.0347985347985348	0.4835164835164835	0.031135531135531136	0.40293040293040294	0.023809523809523808
47	540.0	0.022222222222222223	0.03333333333333333	0.48518518518518516	0.027777777777777776	0.4111111111111111	0.020370370370370372
48	548.0	0.021897810218978103	0.0364963503649635	0.47992700729927007	0.029197080291970802	0.40875912408759124	0.023722627737226276
49	543.0	0.020257826887661142	0.03314917127071823	0.48250460405156537	0.029465930018416207	0.4106813996316759	0.02394106813996317
50	542.0	0.02214022140221402	0.03505535055350553	0.4870848708487085	0.02952029520295203	0.4059040590405904	0.02029520295202952
51	537.0	0.020484171322160148	0.037243947858473	0.4897579143389199	0.027932960893854747	0.4022346368715084	0.0223463687150838
52	549.0	0.02185792349726776	0.03642987249544627	0.48269581056466304	0.03460837887067395	0.4007285974499089	0.023679417122040074
53	545.0	0.022018348623853212	0.04036697247706422	0.48623853211009177	0.027522935779816515	0.4018348623853211	0.022018348623853212
54	540.0	0.020370370370370372	0.037037037037037035	0.48518518518518516	0.027777777777777776	0.4074074074074074	0.022222222222222223
55	546.0	0.023809523809523808	0.038461538461538464	0.48534798534798534	0.029304029304029304	0.3974358974358974	0.02564102564102564
56	550.0	0.02181818181818182	0.034545454545454546	0.48727272727272725	0.02909090909090909	0.4018181818181818	0.025454545454545455
57	552.0	0.021739130434782608	0.036231884057971016	0.4855072463768116	0.028985507246376812	0.4003623188405797	0.02717391304347826
58	546.0	0.018315018315018316	0.038461538461538464	0.48534798534798534	0.027472527472527472	0.40476190476190477	0.02564102564102564
59	543.0	0.020257826887661142	0.03130755064456722	0.47697974217311234	0.03130755064456722	0.4162062615101289	0.02394106813996317
60	535.0	0.016822429906542057	0.03551401869158879	0.48598130841121495	0.029906542056074768	0.4074766355140187	0.024299065420560748
61	534.0	0.016853932584269662	0.033707865168539325	0.49063670411985016	0.0299625468164794	0.40262172284644193	0.026217228464419477
62	543.0	0.01841620626151013	0.03130755064456722	0.4861878453038674	0.029465930018416207	0.4088397790055249	0.02578268876611418
63	542.0	0.02214022140221402	0.033210332103321034	0.4870848708487085	0.02952029520295203	0.4022140221402214	0.025830258302583026
64	541.0	0.018484288354898338	0.033271719038817	0.4787430683918669	0.031423290203327174	0.4121996303142329	0.025878003696857672
65	536.0	0.022388059701492536	0.033582089552238806	0.47574626865671643	0.03171641791044776	0.4123134328358209	0.024253731343283583
66	540.0	0.018518518518518517	0.027777777777777776	0.48333333333333334	0.025925925925925925	0.4222222222222222	0.022222222222222223
67	549.0	0.020036429872495445	0.030965391621129327	0.4772313296903461	0.030965391621129327	0.41894353369763204	0.02185792349726776
68	542.0	0.02029520295202952	0.033210332103321034	0.48523985239852396	0.02952029520295203	0.4114391143911439	0.02029520295202952
69	539.0	0.02040816326530612	0.027829313543599257	0.48237476808905383	0.029684601113172542	0.4174397031539889	0.022263450834879406
70	547.0	0.02010968921389397	0.03473491773308958	0.48080438756855576	0.029250457038391225	0.4113345521023766	0.02376599634369287
71	538.0	0.022304832713754646	0.031598513011152414	0.4888475836431227	0.02973977695167286	0.4033457249070632	0.024163568773234202
72	539.0	0.022263450834879406	0.03710575139146568	0.48237476808905383	0.03339517625231911	0.4007421150278293	0.02411873840445269
73	549.0	0.02185792349726776	0.030965391621129327	0.4790528233151184	0.03278688524590164	0.4080145719489982	0.0273224043715847
74	542.0	0.01845018450184502	0.03505535055350553	0.48154981549815495	0.03136531365313653	0.4059040590405904	0.027675276752767528
75	542.0	0.02214022140221402	0.03690036900369004	0.4870848708487085	0.03136531365313653	0.4022140221402214	0.02029520295202952
76	533.0	0.0225140712945591	0.028142589118198873	0.4878048780487805	0.02626641651031895	0.41275797373358347	0.0225140712945591
77	536.0	0.024253731343283583	0.03544776119402985	0.47761194029850745	0.027985074626865673	0.41044776119402987	0.024253731343283583
78	540.0	0.020370370370370372	0.02962962962962963	0.48148148148148145	0.03148148148148148	0.4148148148148148	0.022222222222222223
79	542.0	0.02029520295202952	0.03136531365313653	0.48523985239852396	0.027675276752767528	0.4132841328413284	0.02214022140221402
80	549.0	0.02185792349726776	0.03825136612021858	0.4772313296903461	0.030965391621129327	0.41530054644808745	0.01639344262295082
81	547.0	0.021937842778793418	0.03656307129798903	0.4826325411334552	0.03473491773308958	0.4076782449725777	0.016453382084095063
82	548.0	0.021897810218978103	0.032846715328467155	0.48905109489051096	0.032846715328467155	0.40145985401459855	0.021897810218978103
83	551.0	0.019963702359346643	0.039927404718693285	0.4791288566243194	0.02722323049001815	0.41197822141560797	0.021778584392014518
84	535.0	0.020560747663551402	0.03551401869158879	0.4822429906542056	0.029906542056074768	0.411214953271028	0.020560747663551402
85	551.0	0.019963702359346643	0.041742286751361164	0.4791288566243194	0.030852994555353903	0.4047186932849365	0.023593466424682397
86	550.0	0.02	0.04181818181818182	0.4818181818181818	0.02727272727272727	0.4018181818181818	0.02727272727272727
87	552.0	0.019927536231884056	0.03985507246376811	0.48188405797101447	0.02717391304347826	0.4057971014492754	0.025362318840579712
88	552.0	0.018115942028985508	0.03804347826086957	0.4945652173913043	0.025362318840579712	0.40217391304347827	0.021739130434782608
89	554.0	0.021660649819494584	0.039711191335740074	0.4855595667870036	0.02888086642599278	0.4043321299638989	0.019855595667870037
90	549.0	0.023679417122040074	0.03642987249544627	0.48451730418943534	0.03460837887067395	0.39526411657559196	0.025500910746812388
91	549.0	0.02185792349726776	0.03460837887067395	0.48451730418943534	0.030965391621129327	0.40619307832422585	0.02185792349726776
92	555.0	0.023423423423423424	0.03783783783783784	0.4810810810810811	0.03423423423423423	0.3981981981981982	0.025225225225225224
93	554.0	0.023465703971119134	0.036101083032490974	0.48736462093862815	0.03429602888086643	0.3953068592057762	0.023465703971119134
94	559.0	0.023255813953488372	0.03577817531305903	0.47227191413237923	0.03398926654740608	0.40966010733452596	0.025044722719141325
95	549.0	0.023679417122040074	0.04007285974499089	0.4790528233151184	0.029143897996357013	0.40255009107468126	0.025500910746812388
96	555.0	0.021621621621621623	0.043243243243243246	0.47387387387387386	0.02702702702702703	0.409009009009009	0.025225225225225224
97	556.0	0.025179856115107913	0.03776978417266187	0.4766187050359712	0.02697841726618705	0.4064748201438849	0.02697841726618705
98	554.0	0.023465703971119134	0.036101083032490974	0.4855595667870036	0.02527075812274368	0.40794223826714804	0.021660649819494584
99	551.0	0.023593466424682397	0.038112522686025406	0.484573502722323	0.025408348457350273	0.4029038112522686	0.025408348457350273
100	553.0	0.0216998191681736	0.04159132007233273	0.488245931283906	0.028933092224231464	0.3960216998191682	0.023508137432188065
101	553.0	0.019891500904159132	0.04159132007233273	0.4918625678119349	0.023508137432188065	0.3996383363471971	0.023508137432188065
102	548.0	0.020072992700729927	0.032846715328467155	0.4908759124087591	0.025547445255474453	0.4051094890510949	0.025547445255474453
103	548.0	0.023722627737226276	0.03832116788321168	0.4762773722627737	0.029197080291970802	0.4051094890510949	0.02737226277372263
104	554.0	0.023465703971119134	0.036101083032490974	0.4747292418772563	0.03429602888086643	0.40974729241877256	0.021660649819494584
105	561.0	0.024955436720142603	0.0285204991087344	0.48484848484848486	0.030303030303030304	0.40641711229946526	0.024955436720142603
106	547.0	0.02376599634369287	0.03290676416819013	0.48080438756855576	0.031078610603290677	0.4076782449725777	0.02376599634369287
107	561.0	0.026737967914438502	0.0374331550802139	0.47950089126559714	0.0338680926916221	0.39572192513368987	0.026737967914438502
108	556.0	0.025179856115107913	0.0341726618705036	0.4784172661870504	0.0341726618705036	0.4028776978417266	0.025179856115107913
109	554.0	0.023465703971119134	0.036101083032490974	0.4711191335740072	0.036101083032490974	0.40974729241877256	0.023465703971119134
110	565.0	0.024778761061946902	0.03008849557522124	0.4761061946902655	0.03008849557522124	0.41415929203539825	0.024778761061946902
111	558.0	0.021505376344086023	0.034050179211469536	0.4731182795698925	0.03046594982078853	0.41935483870967744	0.021505376344086023
112	558.0	0.021505376344086023	0.034050179211469536	0.478494623655914	0.03046594982078853	0.4103942652329749	0.025089605734767026
113	554.0	0.02527075812274368	0.032490974729241874	0.48375451263537905	0.02527075812274368	0.40974729241877256	0.023465703971119134
114	560.0	0.026785714285714284	0.0375	0.4857142857142857	0.025	0.4	0.025
115	547.0	0.02010968921389397	0.03473491773308958	0.489945155393053	0.029250457038391225	0.396709323583181	0.029250457038391225
116	563.0	0.021314387211367674	0.03197158081705151	0.48845470692717585	0.03374777975133215	0.3996447602131439	0.02486678507992895
117	559.0	0.023255813953488372	0.03577817531305903	0.4865831842576029	0.028622540250447227	0.39713774597495527	0.028622540250447227
118	559.0	0.02146690518783542	0.03756708407871199	0.48300536672629696	0.028622540250447227	0.40429338103756707	0.025044722719141325
119	553.0	0.019891500904159132	0.039783001808318265	0.4719710669077758	0.028933092224231464	0.4141048824593128	0.02531645569620253
120	544.0	0.02389705882352941	0.03860294117647059	0.4852941176470588	0.029411764705882353	0.39705882352941174	0.025735294117647058
121	556.0	0.019784172661870502	0.03597122302158273	0.4748201438848921	0.030575539568345324	0.41007194244604317	0.02877697841726619
122	562.0	0.021352313167259787	0.03558718861209965	0.47153024911032027	0.03202846975088968	0.4128113879003559	0.026690391459074734
123	561.0	0.0213903743315508	0.040998217468805706	0.47237076648841353	0.030303030303030304	0.40819964349376114	0.026737967914438502
124	557.0	0.019748653500897665	0.03770197486535009	0.48114901256732495	0.03590664272890485	0.400359066427289	0.025134649910233394
125	551.0	0.019963702359346643	0.043557168784029036	0.47549909255898365	0.029038112522686024	0.40834845735027225	0.023593466424682397
126	542.0	0.016605166051660517	0.03505535055350553	0.4870848708487085	0.033210332103321034	0.4040590405904059	0.023985239852398525
127	552.0	0.02355072463768116	0.03804347826086957	0.4782608695652174	0.03260869565217391	0.4003623188405797	0.02717391304347826
128	551.0	0.021778584392014518	0.039927404718693285	0.484573502722323	0.030852994555353903	0.397459165154265	0.025408348457350273
129	554.0	0.023465703971119134	0.03429602888086643	0.48736462093862815	0.02707581227436823	0.4043321299638989	0.023465703971119134
130	555.0	0.01981981981981982	0.03423423423423423	0.4918918918918919	0.02882882882882883	0.3981981981981982	0.02702702702702703
131	543.0	0.01841620626151013	0.03683241252302026	0.4880294659300184	0.029465930018416207	0.40331491712707185	0.02394106813996317
132	543.0	0.020257826887661142	0.03130755064456722	0.48987108655616945	0.034990791896869246	0.4014732965009208	0.022099447513812154
133	553.0	0.018083182640144666	0.0325497287522604	0.49005424954792043	0.03616636528028933	0.40325497287522605	0.019891500904159132
134	552.0	0.02355072463768116	0.036231884057971016	0.48731884057971014	0.02717391304347826	0.40217391304347827	0.02355072463768116
135	562.0	0.023131672597864767	0.037366548042704624	0.4822064056939502	0.03202846975088968	0.40391459074733094	0.021352313167259787
136	562.0	0.019572953736654804	0.033807829181494664	0.4893238434163701	0.02491103202846975	0.4110320284697509	0.021352313167259787
137	546.0	0.018315018315018316	0.03663003663003663	0.489010989010989	0.029304029304029304	0.4010989010989011	0.02564102564102564
138	558.0	0.01971326164874552	0.03942652329749104	0.48028673835125446	0.03225806451612903	0.4050179211469534	0.023297491039426525
139	556.0	0.019784172661870502	0.04136690647482014	0.48381294964028776	0.030575539568345324	0.39568345323741005	0.02877697841726619
140	556.0	0.017985611510791366	0.03776978417266187	0.49460431654676257	0.02697841726618705	0.4028776978417266	0.019784172661870502
141	556.0	0.019784172661870502	0.03597122302158273	0.49280575539568344	0.02877697841726619	0.4010791366906475	0.02158273381294964
142	547.0	0.02010968921389397	0.03290676416819013	0.48628884826325414	0.029250457038391225	0.4113345521023766	0.02010968921389397
143	556.0	0.02158273381294964	0.030575539568345324	0.4856115107913669	0.02877697841726619	0.41007194244604317	0.023381294964028777
144	562.0	0.019572953736654804	0.033807829181494664	0.4804270462633452	0.030249110320284697	0.41459074733096085	0.021352313167259787
145	566.0	0.022968197879858657	0.037102473498233215	0.4752650176678445	0.030035335689045935	0.411660777385159	0.022968197879858657
146	543.0	0.022099447513812154	0.034990791896869246	0.47697974217311234	0.03130755064456722	0.4143646408839779	0.020257826887661142
147	553.0	0.023508137432188065	0.0325497287522604	0.48282097649186256	0.02531645569620253	0.41229656419529837	0.023508137432188065
148	549.0	0.02185792349726776	0.03278688524590164	0.4772313296903461	0.029143897996357013	0.41894353369763204	0.020036429872495445
149	550.0	0.023636363636363636	0.03636363636363636	0.48545454545454547	0.02727272727272727	0.4109090909090909	0.016363636363636365
150	559.0	0.02146690518783542	0.03756708407871199	0.47942754919499103	0.026833631484794274	0.41323792486583183	0.02146690518783542
151	556.0	0.02158273381294964	0.03237410071942446	0.47302158273381295	0.02877697841726619	0.4262589928057554	0.017985611510791366
152	555.0	0.023423423423423424	0.03423423423423423	0.4828828828828829	0.023423423423423424	0.409009009009009	0.02702702702702703
153	549.0	0.020036429872495445	0.030965391621129327	0.4808743169398907	0.02185792349726776	0.41894353369763204	0.0273224043715847
154	554.0	0.023465703971119134	0.036101083032490974	0.48014440433212996	0.02707581227436823	0.41155234657039713	0.021660649819494584
155	554.0	0.023465703971119134	0.032490974729241874	0.4855595667870036	0.023465703971119134	0.4151624548736462	0.019855595667870037
156	538.0	0.022304832713754646	0.03531598513011153	0.4944237918215613	0.024163568773234202	0.4033457249070632	0.020446096654275093
157	540.0	0.025925925925925925	0.02962962962962963	0.48703703703703705	0.02962962962962963	0.40555555555555556	0.022222222222222223
158	550.0	0.023636363636363636	0.03636363636363636	0.4890909090909091	0.02909090909090909	0.4018181818181818	0.02
159	551.0	0.025408348457350273	0.034482758620689655	0.47368421052631576	0.029038112522686024	0.41560798548094374	0.021778584392014518
160	552.0	0.02355072463768116	0.036231884057971016	0.47644927536231885	0.02717391304347826	0.4148550724637681	0.021739130434782608
161	551.0	0.025408348457350273	0.038112522686025406	0.4809437386569873	0.030852994555353903	0.4029038112522686	0.021778584392014518
162	546.0	0.027472527472527472	0.0347985347985348	0.4926739926739927	0.03296703296703297	0.3901098901098901	0.02197802197802198
163	552.0	0.025362318840579712	0.034420289855072464	0.4782608695652174	0.02717391304347826	0.4076086956521739	0.02717391304347826
164	544.0	0.02389705882352941	0.034926470588235295	0.48713235294117646	0.03125	0.39889705882352944	0.02389705882352941
165	552.0	0.02355072463768116	0.036231884057971016	0.48731884057971014	0.028985507246376812	0.40398550724637683	0.019927536231884056
166	548.0	0.023722627737226276	0.0364963503649635	0.4981751824817518	0.025547445255474453	0.39233576642335766	0.023722627737226276
167	558.0	0.023297491039426525	0.034050179211469536	0.496415770609319	0.026881720430107527	0.3978494623655914	0.021505376344086023
168	556.0	0.02697841726618705	0.03597122302158273	0.4784172661870504	0.0341726618705036	0.4064748201438849	0.017985611510791366
169	554.0	0.021660649819494584	0.036101083032490974	0.48194945848375453	0.02888086642599278	0.40974729241877256	0.021660649819494584
170	555.0	0.025225225225225224	0.036036036036036036	0.47927927927927927	0.03063063063063063	0.41081081081081083	0.018018018018018018
171	557.0	0.02333931777378815	0.03949730700179533	0.47755834829443444	0.026929982046678635	0.4129263913824057	0.019748653500897665
172	554.0	0.023465703971119134	0.04151624548736462	0.49097472924187724	0.02707581227436823	0.4007220216606498	0.016245487364620937
173	558.0	0.023297491039426525	0.034050179211469536	0.48566308243727596	0.03225806451612903	0.4050179211469534	0.01971326164874552
174	557.0	0.02333931777378815	0.03590664272890485	0.4829443447037702	0.026929982046678635	0.4111310592459605	0.019748653500897665
175	548.0	0.025547445255474453	0.03832116788321168	0.4762773722627737	0.029197080291970802	0.4142335766423358	0.016423357664233577
176	552.0	0.02355072463768116	0.034420289855072464	0.47282608695652173	0.030797101449275364	0.42028985507246375	0.018115942028985508
177	545.0	0.023853211009174313	0.03302752293577982	0.48256880733944957	0.029357798165137616	0.41100917431192663	0.02018348623853211
178	549.0	0.025500910746812388	0.030965391621129327	0.48633879781420764	0.0273224043715847	0.4098360655737705	0.020036429872495445
179	556.0	0.02158273381294964	0.03597122302158273	0.4748201438848921	0.03597122302158273	0.4136690647482014	0.017985611510791366
180	557.0	0.02333931777378815	0.03770197486535009	0.4757630161579892	0.03231597845601436	0.40754039497307004	0.02333931777378815
181	546.0	0.023809523809523808	0.027472527472527472	0.48717948717948717	0.0347985347985348	0.40476190476190477	0.02197802197802198
182	554.0	0.023465703971119134	0.03429602888086643	0.48736462093862815	0.02888086642599278	0.40252707581227437	0.023465703971119134
183	559.0	0.025044722719141325	0.03398926654740608	0.47942754919499103	0.028622540250447227	0.40429338103756707	0.028622540250447227
184	556.0	0.025179856115107913	0.03776978417266187	0.4802158273381295	0.02697841726618705	0.41007194244604317	0.019784172661870502
185	541.0	0.022181146025878003	0.036968576709796676	0.4879852125693161	0.029574861367837338	0.4048059149722736	0.018484288354898338
186	542.0	0.023985239852398525	0.03690036900369004	0.4944649446494465	0.02029520295202952	0.4040590405904059	0.02029520295202952
187	547.0	0.02376599634369287	0.03656307129798903	0.4789762340036563	0.029250457038391225	0.40585009140767825	0.025594149908592323
188	545.0	0.022018348623853212	0.03669724770642202	0.48073394495412847	0.029357798165137616	0.4018348623853211	0.029357798165137616
189	551.0	0.023593466424682397	0.034482758620689655	0.4900181488203267	0.029038112522686024	0.3956442831215971	0.02722323049001815
190	545.0	0.022018348623853212	0.03669724770642202	0.4917431192660551	0.031192660550458717	0.4	0.01834862385321101
191	554.0	0.021660649819494584	0.036101083032490974	0.4855595667870036	0.032490974729241874	0.3989169675090253	0.02527075812274368
192	554.0	0.023465703971119134	0.032490974729241874	0.4855595667870036	0.030685920577617327	0.4007220216606498	0.02707581227436823
193	549.0	0.02185792349726776	0.03825136612021858	0.4899817850637523	0.029143897996357013	0.39526411657559196	0.025500910746812388
194	544.0	0.025735294117647058	0.03308823529411765	0.47610294117647056	0.03308823529411765	0.40808823529411764	0.02389705882352941
195	554.0	0.02527075812274368	0.032490974729241874	0.47653429602888087	0.02888086642599278	0.41335740072202165	0.023465703971119134
196	546.0	0.02564102564102564	0.0347985347985348	0.47802197802197804	0.031135531135531136	0.40293040293040294	0.027472527472527472
197	565.0	0.023008849557522124	0.035398230088495575	0.479646017699115	0.03008849557522124	0.40707964601769914	0.024778761061946902
198	549.0	0.025500910746812388	0.03460837887067395	0.48269581056466304	0.030965391621129327	0.4007285974499089	0.025500910746812388
199	544.0	0.02389705882352941	0.034926470588235295	0.47794117647058826	0.03308823529411765	0.40625	0.02389705882352941
200	545.0	0.023853211009174313	0.031192660550458717	0.47522935779816516	0.03302752293577982	0.4055045871559633	0.031192660550458717
201	537.0	0.0260707635009311	0.03165735567970205	0.478584729981378	0.035381750465549346	0.39664804469273746	0.03165735567970205
202	534.0	0.02247191011235955	0.033707865168539325	0.47752808988764045	0.035580524344569285	0.40636704119850187	0.024344569288389514
203	540.0	0.027777777777777776	0.03333333333333333	0.4777777777777778	0.03518518518518519	0.39814814814814814	0.027777777777777776
204	540.0	0.024074074074074074	0.037037037037037035	0.47962962962962963	0.037037037037037035	0.39444444444444443	0.027777777777777776
205	549.0	0.0273224043715847	0.03642987249544627	0.4772313296903461	0.03278688524590164	0.3989071038251366	0.0273224043715847
206	546.0	0.029304029304029304	0.03296703296703297	0.4816849816849817	0.03296703296703297	0.3956043956043956	0.027472527472527472
207	546.0	0.029304029304029304	0.03296703296703297	0.48534798534798534	0.0347985347985348	0.3901098901098901	0.027472527472527472
208	544.0	0.025735294117647058	0.034926470588235295	0.4834558823529412	0.03308823529411765	0.39889705882352944	0.02389705882352941
209	542.0	0.02952029520295203	0.03505535055350553	0.466789667896679	0.03874538745387454	0.4003690036900369	0.02952029520295203
210	542.0	0.02952029520295203	0.02952029520295203	0.48154981549815495	0.03505535055350553	0.3985239852398524	0.025830258302583026
211	553.0	0.02531645569620253	0.03074141048824593	0.4810126582278481	0.02531645569620253	0.41229656419529837	0.02531645569620253
212	534.0	0.028089887640449437	0.031835205992509365	0.4794007490636704	0.026217228464419477	0.4101123595505618	0.024344569288389514
213	541.0	0.031423290203327174	0.031423290203327174	0.4898336414048059	0.031423290203327174	0.38817005545286504	0.027726432532347505
214	555.0	0.02702702702702703	0.032432432432432434	0.4882882882882883	0.032432432432432434	0.3945945945945946	0.025225225225225224
215	559.0	0.026833631484794274	0.03577817531305903	0.4776386404293381	0.025044722719141325	0.407871198568873	0.026833631484794274
216	548.0	0.025547445255474453	0.03467153284671533	0.47992700729927007	0.03102189781021898	0.40145985401459855	0.02737226277372263
217	557.0	0.026929982046678635	0.03949730700179533	0.4793536804308797	0.03231597845601436	0.39676840215439857	0.025134649910233394
218	558.0	0.02867383512544803	0.034050179211469536	0.48028673835125446	0.03046594982078853	0.4032258064516129	0.023297491039426525
219	558.0	0.03046594982078853	0.034050179211469536	0.4767025089605735	0.03046594982078853	0.4032258064516129	0.025089605734767026
220	560.0	0.02857142857142857	0.033928571428571426	0.4732142857142857	0.033928571428571426	0.4017857142857143	0.02857142857142857
221	562.0	0.030249110320284697	0.03202846975088968	0.4804270462633452	0.030249110320284697	0.398576512455516	0.028469750889679714
222	554.0	0.02707581227436823	0.032490974729241874	0.47653429602888087	0.02888086642599278	0.40974729241877256	0.02527075812274368
223	559.0	0.026833631484794274	0.03577817531305903	0.4740608228980322	0.03041144901610018	0.40966010733452596	0.023255813953488372
224	549.0	0.029143897996357013	0.03460837887067395	0.48816029143898	0.029143897996357013	0.38979963570127507	0.029143897996357013
225	557.0	0.026929982046678635	0.03231597845601436	0.4883303411131059	0.02872531418312388	0.39676840215439857	0.026929982046678635
226	553.0	0.02531645569620253	0.0325497287522604	0.4864376130198915	0.027124773960216998	0.4014466546112116	0.027124773960216998
227	553.0	0.028933092224231464	0.0325497287522604	0.47920433996383366	0.02531645569620253	0.40325497287522605	0.03074141048824593
228	547.0	0.027422303473491772	0.03290676416819013	0.4826325411334552	0.029250457038391225	0.3912248628884826	0.03656307129798903
229	550.0	0.02727272727272727	0.03090909090909091	0.4727272727272727	0.04	0.4	0.02909090909090909
230	550.0	0.02909090909090909	0.03090909090909091	0.4763636363636364	0.034545454545454546	0.3981818181818182	0.03090909090909091
231	549.0	0.0273224043715847	0.030965391621129327	0.48633879781420764	0.03642987249544627	0.38979963570127507	0.029143897996357013
232	544.0	0.025735294117647058	0.029411764705882353	0.4852941176470588	0.03125	0.4007352941176471	0.027573529411764705
233	556.0	0.02697841726618705	0.03237410071942446	0.49280575539568344	0.023381294964028777	0.39388489208633093	0.030575539568345324
234	550.0	0.02909090909090909	0.034545454545454546	0.4763636363636364	0.023636363636363636	0.40545454545454546	0.03090909090909091
235	542.0	0.025830258302583026	0.033210332103321034	0.48154981549815495	0.027675276752767528	0.4040590405904059	0.027675276752767528
236	558.0	0.025089605734767026	0.03225806451612903	0.4838709677419355	0.03046594982078853	0.4068100358422939	0.021505376344086023
237	556.0	0.023381294964028777	0.03237410071942446	0.4748201438848921	0.02697841726618705	0.4118705035971223	0.030575539568345324
238	550.0	0.02727272727272727	0.03272727272727273	0.48545454545454547	0.025454545454545455	0.4018181818181818	0.02727272727272727
239	561.0	0.026737967914438502	0.030303030303030304	0.47950089126559714	0.030303030303030304	0.40463458110516937	0.0285204991087344
240	556.0	0.02877697841726619	0.03237410071942446	0.4694244604316547	0.030575539568345324	0.40827338129496404	0.030575539568345324
241	546.0	0.027472527472527472	0.031135531135531136	0.4835164835164835	0.029304029304029304	0.3992673992673993	0.029304029304029304
242	546.0	0.02564102564102564	0.03296703296703297	0.47985347985347987	0.027472527472527472	0.40293040293040294	0.031135531135531136
243	541.0	0.027726432532347505	0.03512014787430684	0.47689463955637706	0.027726432532347505	0.4029574861367837	0.029574861367837338
244	553.0	0.02531645569620253	0.0379746835443038	0.4810126582278481	0.027124773960216998	0.3996383363471971	0.028933092224231464
245	549.0	0.023679417122040074	0.030965391621129327	0.48269581056466304	0.029143897996357013	0.40255009107468126	0.030965391621129327
246	542.0	0.025830258302583026	0.02952029520295203	0.48154981549815495	0.03505535055350553	0.4003690036900369	0.027675276752767528
247	547.0	0.027422303473491772	0.03290676416819013	0.4990859232175503	0.031078610603290677	0.38391224862888484	0.025594149908592323
248	544.0	0.029411764705882353	0.029411764705882353	0.48161764705882354	0.02389705882352941	0.40808823529411764	0.027573529411764705
249	548.0	0.02737226277372263	0.03467153284671533	0.4854014598540146	0.029197080291970802	0.39416058394160586	0.029197080291970802
250	550.0	0.02727272727272727	0.038181818181818185	0.4709090909090909	0.03090909090909091	0.4018181818181818	0.03090909090909091
251	557.0	0.02872531418312388	0.03231597845601436	0.4703770197486535	0.03052064631956912	0.40933572710951527	0.02872531418312388
252	549.0	0.029143897996357013	0.03278688524590164	0.48633879781420764	0.029143897996357013	0.39526411657559196	0.0273224043715847
253	550.0	0.02727272727272727	0.03272727272727273	0.48727272727272725	0.023636363636363636	0.40545454545454546	0.023636363636363636
254	547.0	0.029250457038391225	0.03656307129798903	0.4789762340036563	0.029250457038391225	0.4040219378427788	0.021937842778793418
255	544.0	0.029411764705882353	0.03676470588235294	0.47794117647058826	0.03125	0.39705882352941174	0.027573529411764705
256	555.0	0.02702702702702703	0.03063063063063063	0.4882882882882883	0.03063063063063063	0.3963963963963964	0.02702702702702703
257	550.0	0.025454545454545455	0.03272727272727273	0.47454545454545455	0.03272727272727273	0.4036363636363636	0.03090909090909091
258	556.0	0.025179856115107913	0.03237410071942446	0.48741007194244607	0.03237410071942446	0.39568345323741005	0.02697841726618705
259	545.0	0.022018348623853212	0.03669724770642202	0.47889908256880737	0.027522935779816515	0.4091743119266055	0.025688073394495414
260	544.0	0.02389705882352941	0.03125	0.4944852941176471	0.02389705882352941	0.4007352941176471	0.025735294117647058
261	537.0	0.027932960893854747	0.03165735567970205	0.49534450651769085	0.024208566108007448	0.3947858472998138	0.0260707635009311
262	554.0	0.02707581227436823	0.03429602888086643	0.48736462093862815	0.03429602888086643	0.3953068592057762	0.021660649819494584
263	542.0	0.027675276752767528	0.03690036900369004	0.4833948339483395	0.02952029520295203	0.4003690036900369	0.02214022140221402
264	545.0	0.025688073394495414	0.03669724770642202	0.48623853211009177	0.031192660550458717	0.3926605504587156	0.027522935779816515
265	542.0	0.023985239852398525	0.033210332103321034	0.4944649446494465	0.02952029520295203	0.4003690036900369	0.01845018450184502
266	543.0	0.022099447513812154	0.034990791896869246	0.49171270718232046	0.02578268876611418	0.4014732965009208	0.02394106813996317
267	550.0	0.023636363636363636	0.03272727272727273	0.48363636363636364	0.03090909090909091	0.40545454545454546	0.023636363636363636
268	549.0	0.023679417122040074	0.030965391621129327	0.4899817850637523	0.029143897996357013	0.40619307832422585	0.020036429872495445
269	543.0	0.02578268876611418	0.03130755064456722	0.47882136279926335	0.03130755064456722	0.4143646408839779	0.01841620626151013
270	537.0	0.024208566108007448	0.03165735567970205	0.4897579143389199	0.0260707635009311	0.40409683426443205	0.024208566108007448
271	546.0	0.02197802197802198	0.029304029304029304	0.47619047619047616	0.0347985347985348	0.41208791208791207	0.02564102564102564
272	546.0	0.02197802197802198	0.02564102564102564	0.48717948717948717	0.0347985347985348	0.41025641025641024	0.020146520146520148
273	534.0	0.020599250936329586	0.028089887640449437	0.4794007490636704	0.031835205992509365	0.41760299625468167	0.02247191011235955
274	551.0	0.021778584392014518	0.030852994555353903	0.484573502722323	0.029038112522686024	0.41379310344827586	0.019963702359346643
275	549.0	0.02185792349726776	0.0273224043715847	0.48451730418943534	0.029143897996357013	0.4134790528233151	0.023679417122040074
276	550.0	0.023636363636363636	0.03272727272727273	0.4781818181818182	0.02909090909090909	0.4109090909090909	0.025454545454545455
277	549.0	0.02185792349726776	0.029143897996357013	0.48816029143898	0.030965391621129327	0.40255009107468126	0.0273224043715847
278	539.0	0.025974025974025976	0.027829313543599257	0.48794063079777367	0.03153988868274583	0.4044526901669759	0.022263450834879406
279	554.0	0.02527075812274368	0.02888086642599278	0.4927797833935018	0.032490974729241874	0.3971119133574007	0.023465703971119134
280	542.0	0.01845018450184502	0.025830258302583026	0.4907749077490775	0.033210332103321034	0.4059040590405904	0.025830258302583026
281	548.0	0.025547445255474453	0.02737226277372263	0.47992700729927007	0.0364963503649635	0.40145985401459855	0.029197080291970802
282	544.0	0.02389705882352941	0.027573529411764705	0.4944852941176471	0.03125	0.39705882352941174	0.025735294117647058
283	540.0	0.022222222222222223	0.02962962962962963	0.48703703703703705	0.03148148148148148	0.40370370370370373	0.025925925925925925
284	545.0	0.023853211009174313	0.029357798165137616	0.47889908256880737	0.03669724770642202	0.4036697247706422	0.027522935779816515
285	541.0	0.025878003696857672	0.029574861367837338	0.4805914972273567	0.031423290203327174	0.41035120147874304	0.022181146025878003
286	540.0	0.024074074074074074	0.02962962962962963	0.48333333333333334	0.03148148148148148	0.40555555555555556	0.025925925925925925
287	544.0	0.02389705882352941	0.03125	0.4852941176470588	0.03125	0.40625	0.022058823529411766
288	544.0	0.02389705882352941	0.029411764705882353	0.48713235294117646	0.034926470588235295	0.4007352941176471	0.02389705882352941
289	546.0	0.029304029304029304	0.027472527472527472	0.47985347985347987	0.03663003663003663	0.40293040293040294	0.023809523809523808
290	538.0	0.024163568773234202	0.027881040892193308	0.48141263940520446	0.03345724907063197	0.41263940520446096	0.020446096654275093
291	539.0	0.027829313543599257	0.027829313543599257	0.4842300556586271	0.029684601113172542	0.4100185528756957	0.02040816326530612
292	546.0	0.02564102564102564	0.031135531135531136	0.4816849816849817	0.029304029304029304	0.41025641025641024	0.02197802197802198
293	552.0	0.025362318840579712	0.028985507246376812	0.483695652173913	0.03260869565217391	0.4076086956521739	0.021739130434782608
294	547.0	0.02376599634369287	0.029250457038391225	0.48080438756855576	0.03290676416819013	0.40950639853747717	0.02376599634369287
295	543.0	0.022099447513812154	0.029465930018416207	0.4880294659300184	0.029465930018416207	0.40699815837937386	0.02394106813996317
296	554.0	0.021660649819494584	0.02707581227436823	0.4855595667870036	0.032490974729241874	0.40974729241877256	0.023465703971119134
297	552.0	0.019927536231884056	0.030797101449275364	0.4855072463768116	0.030797101449275364	0.40942028985507245	0.02355072463768116
298	543.0	0.022099447513812154	0.029465930018416207	0.49171270718232046	0.03130755064456722	0.40331491712707185	0.022099447513812154
299	547.0	0.02010968921389397	0.031078610603290677	0.4954296160877514	0.03290676416819013	0.39853747714808047	0.021937842778793418
300	559.0	0.023255813953488372	0.03041144901610018	0.4919499105545617	0.03041144901610018	0.40429338103756707	0.01967799642218247
301	552.0	0.018115942028985508	0.03260869565217391	0.4945652173913043	0.036231884057971016	0.39311594202898553	0.025362318840579712
302	544.0	0.02389705882352941	0.03125	0.4944852941176471	0.03308823529411765	0.3915441176470588	0.025735294117647058
303	546.0	0.020146520146520148	0.029304029304029304	0.5	0.02564102564102564	0.40293040293040294	0.02197802197802198
304	552.0	0.02355072463768116	0.030797101449275364	0.4927536231884058	0.02717391304347826	0.40217391304347827	0.02355072463768116
305	551.0	0.023593466424682397	0.034482758620689655	0.49183303085299457	0.030852994555353903	0.3956442831215971	0.023593466424682397
306	548.0	0.021897810218978103	0.032846715328467155	0.47992700729927007	0.032846715328467155	0.40693430656934304	0.025547445255474453
307	552.0	0.025362318840579712	0.030797101449275364	0.483695652173913	0.036231884057971016	0.39492753623188404	0.028985507246376812
308	548.0	0.023722627737226276	0.03102189781021898	0.4781021897810219	0.029197080291970802	0.4124087591240876	0.025547445255474453
309	560.0	0.02142857142857143	0.03214285714285714	0.48214285714285715	0.023214285714285715	0.4142857142857143	0.026785714285714284
310	555.0	0.025225225225225224	0.02882882882882883	0.4864864864864865	0.02882882882882883	0.40540540540540543	0.025225225225225224
311	544.0	0.02389705882352941	0.027573529411764705	0.49816176470588236	0.03125	0.39705882352941174	0.022058823529411766
312	543.0	0.02578268876611418	0.027624309392265192	0.49171270718232046	0.029465930018416207	0.39779005524861877	0.027624309392265192
313	550.0	0.02181818181818182	0.03090909090909091	0.49818181818181817	0.03636363636363636	0.38727272727272727	0.025454545454545455
314	550.0	0.025454545454545455	0.02909090909090909	0.48545454545454547	0.038181818181818185	0.39636363636363636	0.025454545454545455
315	548.0	0.025547445255474453	0.03102189781021898	0.48175182481751827	0.03467153284671533	0.39963503649635035	0.02737226277372263
316	551.0	0.021778584392014518	0.030852994555353903	0.49727767695099817	0.032667876588021776	0.3938294010889292	0.023593466424682397
317	538.0	0.022304832713754646	0.03345724907063197	0.4851301115241636	0.03903345724907063	0.3940520446096654	0.026022304832713755
318	539.0	0.01855287569573284	0.03339517625231911	0.48794063079777367	0.03339517625231911	0.40630797773654914	0.02040816326530612
319	540.0	0.024074074074074074	0.03333333333333333	0.4888888888888889	0.03518518518518519	0.39814814814814814	0.020370370370370372
320	548.0	0.023722627737226276	0.03102189781021898	0.4981751824817518	0.029197080291970802	0.3978102189781022	0.020072992700729927
321	550.0	0.023636363636363636	0.03090909090909091	0.4890909090909091	0.034545454545454546	0.3981818181818182	0.023636363636363636
322	552.0	0.02355072463768116	0.02717391304347826	0.48188405797101447	0.03260869565217391	0.40942028985507245	0.025362318840579712
323	548.0	0.025547445255474453	0.02737226277372263	0.48175182481751827	0.040145985401459854	0.4051094890510949	0.020072992700729927
324	543.0	0.02578268876611418	0.029465930018416207	0.4972375690607735	0.029465930018416207	0.39410681399631675	0.02394106813996317
325	547.0	0.02376599634369287	0.029250457038391225	0.49177330895795246	0.03290676416819013	0.39488117001828155	0.027422303473491772
326	534.0	0.020599250936329586	0.028089887640449437	0.5	0.0299625468164794	0.3951310861423221	0.026217228464419477
327	545.0	0.02018348623853211	0.025688073394495414	0.4917431192660551	0.031192660550458717	0.4036697247706422	0.027522935779816515
328	549.0	0.020036429872495445	0.030965391621129327	0.47358834244080145	0.04007285974499089	0.4098360655737705	0.025500910746812388
329	544.0	0.02022058823529412	0.029411764705882353	0.4834558823529412	0.03860294117647059	0.4025735294117647	0.025735294117647058
330	551.0	0.018148820326678767	0.030852994555353903	0.4809437386569873	0.036297640653357534	0.40834845735027225	0.025408348457350273
331	541.0	0.02033271719038817	0.031423290203327174	0.4898336414048059	0.03512014787430684	0.3955637707948244	0.027726432532347505
332	549.0	0.020036429872495445	0.030965391621129327	0.48633879781420764	0.03642987249544627	0.4007285974499089	0.025500910746812388
333	550.0	0.02181818181818182	0.03272727272727273	0.48727272727272725	0.034545454545454546	0.3981818181818182	0.025454545454545455
334	543.0	0.022099447513812154	0.034990791896869246	0.48250460405156537	0.03683241252302026	0.4014732965009208	0.022099447513812154
335	553.0	0.02531645569620253	0.028933092224231464	0.4864376130198915	0.03074141048824593	0.3996383363471971	0.028933092224231464
336	552.0	0.025362318840579712	0.030797101449275364	0.4782608695652174	0.028985507246376812	0.40942028985507245	0.02717391304347826
337	547.0	0.02010968921389397	0.031078610603290677	0.4753199268738574	0.03473491773308958	0.41316270566727603	0.025594149908592323
338	551.0	0.021778584392014518	0.029038112522686024	0.47368421052631576	0.030852994555353903	0.4192377495462795	0.025408348457350273
339	541.0	0.024029574861367836	0.031423290203327174	0.4731977818853974	0.033271719038817	0.41035120147874304	0.027726432532347505
340	536.0	0.020522388059701493	0.033582089552238806	0.4832089552238806	0.033582089552238806	0.39925373134328357	0.029850746268656716
341	542.0	0.01845018450184502	0.03690036900369004	0.4944649446494465	0.03505535055350553	0.39114391143911437	0.023985239852398525
342	544.0	0.02022058823529412	0.029411764705882353	0.49264705882352944	0.03676470588235294	0.3952205882352941	0.025735294117647058
343	540.0	0.020370370370370372	0.03148148148148148	0.48333333333333334	0.03333333333333333	0.4074074074074074	0.024074074074074074
344	542.0	0.023985239852398525	0.03136531365313653	0.48523985239852396	0.02952029520295203	0.4059040590405904	0.023985239852398525
345	549.0	0.025500910746812388	0.03278688524590164	0.48633879781420764	0.03278688524590164	0.39526411657559196	0.0273224043715847
346	543.0	0.022099447513812154	0.03683241252302026	0.48250460405156537	0.03130755064456722	0.4014732965009208	0.02578268876611418
347	547.0	0.025594149908592323	0.031078610603290677	0.473491773308958	0.029250457038391225	0.41316270566727603	0.027422303473491772
348	550.0	0.025454545454545455	0.03090909090909091	0.4818181818181818	0.025454545454545455	0.4072727272727273	0.02909090909090909
349	556.0	0.023381294964028777	0.03237410071942446	0.48381294964028776	0.030575539568345324	0.39748201438848924	0.03237410071942446
350	553.0	0.023508137432188065	0.027124773960216998	0.48282097649186256	0.034358047016274866	0.40687160940325495	0.02531645569620253
351	543.0	0.022099447513812154	0.034990791896869246	0.48066298342541436	0.03130755064456722	0.4088397790055249	0.022099447513812154
352	547.0	0.02010968921389397	0.03290676416819013	0.4716636197440585	0.025594149908592323	0.42230347349177333	0.027422303473491772
353	539.0	0.022263450834879406	0.03525046382189239	0.4805194805194805	0.029684601113172542	0.40630797773654914	0.025974025974025976
354	551.0	0.023593466424682397	0.034482758620689655	0.4809437386569873	0.029038112522686024	0.40653357531760437	0.025408348457350273
355	545.0	0.022018348623853212	0.03669724770642202	0.48073394495412847	0.029357798165137616	0.4073394495412844	0.023853211009174313
356	544.0	0.01838235294117647	0.034926470588235295	0.49264705882352944	0.03125	0.39705882352941174	0.025735294117647058
357	537.0	0.020484171322160148	0.037243947858473	0.4823091247672253	0.0297951582867784	0.4059590316573557	0.024208566108007448
358	531.0	0.022598870056497175	0.032015065913371	0.487758945386064	0.02824858757062147	0.4030131826741996	0.026365348399246705
359	540.0	0.020370370370370372	0.037037037037037035	0.4888888888888889	0.03333333333333333	0.3962962962962963	0.024074074074074074
360	538.0	0.020446096654275093	0.03531598513011153	0.47769516728624534	0.031598513011152414	0.4107806691449814	0.024163568773234202
361	541.0	0.02033271719038817	0.031423290203327174	0.48428835489833644	0.029574861367837338	0.40850277264325324	0.025878003696857672
362	543.0	0.016574585635359115	0.034990791896869246	0.48987108655616945	0.029465930018416207	0.40515653775322286	0.02394106813996317
363	541.0	0.0166358595194085	0.036968576709796676	0.48613678373382624	0.027726432532347505	0.4066543438077634	0.025878003696857672
364	546.0	0.020146520146520148	0.0347985347985348	0.47802197802197804	0.029304029304029304	0.4139194139194139	0.023809523809523808
365	546.0	0.016483516483516484	0.03663003663003663	0.48717948717948717	0.02564102564102564	0.41208791208791207	0.02197802197802198
366	551.0	0.016333938294010888	0.032667876588021776	0.4882032667876588	0.025408348457350273	0.41560798548094374	0.021778584392014518
367	549.0	0.018214936247723135	0.03278688524590164	0.48451730418943534	0.0273224043715847	0.4134790528233151	0.023679417122040074
368	541.0	0.018484288354898338	0.027726432532347505	0.49722735674676527	0.029574861367837338	0.3974121996303142	0.029574861367837338
369	545.0	0.01834862385321101	0.03302752293577982	0.48440366972477067	0.027522935779816515	0.4073394495412844	0.029357798165137616
370	545.0	0.01834862385321101	0.031192660550458717	0.48990825688073397	0.025688073394495414	0.4091743119266055	0.025688073394495414
371	559.0	0.01967799642218247	0.026833631484794274	0.4847942754919499	0.028622540250447227	0.4150268336314848	0.025044722719141325
372	546.0	0.020146520146520148	0.03296703296703297	0.48534798534798534	0.027472527472527472	0.4139194139194139	0.020146520146520148
373	544.0	0.01838235294117647	0.027573529411764705	0.49264705882352944	0.027573529411764705	0.40808823529411764	0.025735294117647058
374	540.0	0.016666666666666666	0.02962962962962963	0.4888888888888889	0.027777777777777776	0.412962962962963	0.024074074074074074
375	550.0	0.016363636363636365	0.03090909090909091	0.4818181818181818	0.02909090909090909	0.42	0.02181818181818182
376	552.0	0.016304347826086956	0.030797101449275364	0.48007246376811596	0.025362318840579712	0.4221014492753623	0.025362318840579712
377	545.0	0.01834862385321101	0.03486238532110092	0.48440366972477067	0.023853211009174313	0.41284403669724773	0.025688073394495414
378	533.0	0.016885553470919325	0.03564727954971857	0.4803001876172608	0.02626641651031895	0.41275797373358347	0.028142589118198873
379	546.0	0.018315018315018316	0.03663003663003663	0.4908424908424908	0.02564102564102564	0.41025641025641024	0.018315018315018316
380	548.0	0.016423357664233577	0.03832116788321168	0.48722627737226276	0.023722627737226276	0.40693430656934304	0.02737226277372263
381	544.0	0.022058823529411766	0.03860294117647059	0.4742647058823529	0.022058823529411766	0.41360294117647056	0.029411764705882353
382	548.0	0.020072992700729927	0.032846715328467155	0.48175182481751827	0.02737226277372263	0.41058394160583944	0.02737226277372263
383	547.0	0.02010968921389397	0.029250457038391225	0.489945155393053	0.029250457038391225	0.40950639853747717	0.021937842778793418
384	555.0	0.01981981981981982	0.03423423423423423	0.4936936936936937	0.023423423423423424	0.4036036036036036	0.025225225225225224
385	547.0	0.02010968921389397	0.03473491773308958	0.489945155393053	0.029250457038391225	0.40585009140767825	0.02010968921389397
386	545.0	0.014678899082568808	0.031192660550458717	0.4990825688073395	0.027522935779816515	0.3981651376146789	0.029357798165137616
387	545.0	0.02018348623853211	0.03669724770642202	0.48990825688073397	0.027522935779816515	0.3963302752293578	0.029357798165137616
388	542.0	0.02029520295202952	0.03690036900369004	0.477859778597786	0.025830258302583026	0.4114391143911439	0.027675276752767528
389	546.0	0.018315018315018316	0.0347985347985348	0.47619047619047616	0.031135531135531136	0.4175824175824176	0.02197802197802198
390	540.0	0.020370370370370372	0.037037037037037035	0.49444444444444446	0.02962962962962963	0.39814814814814814	0.020370370370370372
391	551.0	0.023593466424682397	0.036297640653357534	0.47731397459165154	0.02722323049001815	0.40834845735027225	0.02722323049001815
392	549.0	0.02185792349726776	0.03642987249544627	0.4790528233151184	0.0273224043715847	0.40619307832422585	0.029143897996357013
393	541.0	0.022181146025878003	0.038817005545286505	0.4713493530499076	0.027726432532347505	0.4121996303142329	0.027726432532347505
394	559.0	0.01967799642218247	0.03398926654740608	0.47942754919499103	0.028622540250447227	0.407871198568873	0.03041144901610018
395	553.0	0.018083182640144666	0.0379746835443038	0.48282097649186256	0.027124773960216998	0.40687160940325495	0.027124773960216998
396	551.0	0.018148820326678767	0.032667876588021776	0.47731397459165154	0.029038112522686024	0.41379310344827586	0.029038112522686024
397	554.0	0.019855595667870037	0.03429602888086643	0.4711191335740072	0.02888086642599278	0.42057761732851984	0.02527075812274368
398	540.0	0.020370370370370372	0.03333333333333333	0.4759259259259259	0.025925925925925925	0.4203703703703704	0.024074074074074074
399	549.0	0.01639344262295082	0.03460837887067395	0.4808743169398907	0.0273224043715847	0.4098360655737705	0.030965391621129327
400	538.0	0.013011152416356878	0.048327137546468404	0.4851301115241636	0.02973977695167286	0.39776951672862454	0.026022304832713755
401	531.0	0.013182674199623353	0.04519774011299435	0.487758945386064	0.02824858757062147	0.4011299435028249	0.02448210922787194
402	543.0	0.01289134438305709	0.04788213627992634	0.48987108655616945	0.02394106813996317	0.39779005524861877	0.027624309392265192
403	527.0	0.013282732447817837	0.04743833017077799	0.4876660341555977	0.024667931688804556	0.40037950664136623	0.026565464895635674
404	522.0	0.013409961685823755	0.04980842911877394	0.48084291187739464	0.02681992337164751	0.40229885057471265	0.02681992337164751
405	529.0	0.015122873345935728	0.04914933837429111	0.4763705103969754	0.02835538752362949	0.4007561436672968	0.030245746691871456
406	534.0	0.013108614232209739	0.04868913857677903	0.47191011235955055	0.0299625468164794	0.40823970037453183	0.028089887640449437
407	543.0	0.014732965009208104	0.04604051565377532	0.47513812154696133	0.03130755064456722	0.40699815837937386	0.02578268876611418
408	547.0	0.014625228519195612	0.038391224862888484	0.4844606946983547	0.03290676416819013	0.40219378427787933	0.027422303473491772
409	534.0	0.0149812734082397	0.04307116104868914	0.4850187265917603	0.031835205992509365	0.40262172284644193	0.02247191011235955
410	540.0	0.016666666666666666	0.04259259259259259	0.4888888888888889	0.02962962962962963	0.39814814814814814	0.024074074074074074
411	540.0	0.016666666666666666	0.044444444444444446	0.4703703703703704	0.02962962962962963	0.4111111111111111	0.027777777777777776
412	543.0	0.01841620626151013	0.0423572744014733	0.4714548802946593	0.027624309392265192	0.4125230202578269	0.027624309392265192
413	538.0	0.016728624535315983	0.04275092936802974	0.49256505576208176	0.02973977695167286	0.395910780669145	0.022304832713754646
414	533.0	0.016885553470919325	0.04690431519699812	0.49530956848030017	0.03189493433395872	0.38649155722326456	0.0225140712945591
415	535.0	0.018691588785046728	0.048598130841121495	0.497196261682243	0.03364485981308411	0.38317757009345793	0.018691588785046728
416	533.0	0.01876172607879925	0.04690431519699812	0.47842401500938087	0.0300187617260788	0.40150093808630394	0.024390243902439025
417	539.0	0.02040816326530612	0.04452690166975881	0.4712430426716141	0.029684601113172542	0.41187384044526903	0.022263450834879406
418	534.0	0.018726591760299626	0.04868913857677903	0.4812734082397004	0.024344569288389514	0.40262172284644193	0.024344569288389514
419	540.0	0.018518518518518517	0.040740740740740744	0.4777777777777778	0.03148148148148148	0.4074074074074074	0.024074074074074074
420	554.0	0.018050541516245487	0.04693140794223827	0.47833935018050544	0.030685920577617327	0.4043321299638989	0.021660649819494584
421	538.0	0.01486988847583643	0.048327137546468404	0.49256505576208176	0.02973977695167286	0.39219330855018586	0.022304832713754646
422	542.0	0.016605166051660517	0.05166051660516605	0.4870848708487085	0.027675276752767528	0.3948339483394834	0.02214022140221402
423	542.0	0.01845018450184502	0.04981549815498155	0.48154981549815495	0.02952029520295203	0.3929889298892989	0.027675276752767528
424	539.0	0.01855287569573284	0.04452690166975881	0.4805194805194805	0.027829313543599257	0.4025974025974026	0.025974025974025976
425	532.0	0.020676691729323307	0.04887218045112782	0.4830827067669173	0.02443609022556391	0.39473684210526316	0.02819548872180451
426	533.0	0.01876172607879925	0.04690431519699812	0.4896810506566604	0.0225140712945591	0.39399624765478425	0.028142589118198873
427	537.0	0.01675977653631285	0.0446927374301676	0.4934823091247672	0.0260707635009311	0.3929236499068901	0.0260707635009311
428	551.0	0.014519056261343012	0.043557168784029036	0.4863883847549909	0.030852994555353903	0.397459165154265	0.02722323049001815
429	540.0	0.018518518518518517	0.04259259259259259	0.47962962962962963	0.03148148148148148	0.4	0.027777777777777776
430	552.0	0.016304347826086956	0.043478260869565216	0.483695652173913	0.030797101449275364	0.39855072463768115	0.02717391304347826
431	545.0	0.014678899082568808	0.044036697247706424	0.48990825688073397	0.029357798165137616	0.3944954128440367	0.027522935779816515
432	543.0	0.016574585635359115	0.04419889502762431	0.4880294659300184	0.029465930018416207	0.39779005524861877	0.02394106813996317
433	546.0	0.016483516483516484	0.04395604395604396	0.47435897435897434	0.031135531135531136	0.4065934065934066	0.027472527472527472
434	539.0	0.016697588126159554	0.04267161410018553	0.47680890538033394	0.027829313543599257	0.40816326530612246	0.027829313543599257
435	553.0	0.018083182640144666	0.045207956600361664	0.47739602169981915	0.028933092224231464	0.3996383363471971	0.03074141048824593
436	545.0	0.01834862385321101	0.04220183486238532	0.48256880733944957	0.027522935779816515	0.4018348623853211	0.027522935779816515
437	540.0	0.018518518518518517	0.04259259259259259	0.48518518518518516	0.027777777777777776	0.4	0.025925925925925925
438	540.0	0.018518518518518517	0.04259259259259259	0.48148148148148145	0.02962962962962963	0.4	0.027777777777777776
439	534.0	0.018726591760299626	0.04119850187265917	0.47752808988764045	0.026217228464419477	0.4101123595505618	0.026217228464419477
440	536.0	0.018656716417910446	0.04477611940298507	0.48134328358208955	0.024253731343283583	0.4048507462686567	0.026119402985074626
441	540.0	0.016666666666666666	0.044444444444444446	0.48148148148148145	0.022222222222222223	0.40555555555555556	0.02962962962962963
442	535.0	0.018691588785046728	0.044859813084112146	0.4747663551401869	0.03364485981308411	0.4	0.028037383177570093
443	545.0	0.02018348623853211	0.045871559633027525	0.48807339449541287	0.027522935779816515	0.3908256880733945	0.027522935779816515
444	547.0	0.016453382084095063	0.04570383912248629	0.489945155393053	0.027422303473491772	0.39488117001828155	0.025594149908592323
445	540.0	0.020370370370370372	0.044444444444444446	0.49074074074074076	0.03148148148148148	0.387037037037037	0.025925925925925925
446	537.0	0.01675977653631285	0.0446927374301676	0.4860335195530726	0.0297951582867784	0.39664804469273746	0.0260707635009311
447	533.0	0.01876172607879925	0.04127579737335835	0.4971857410881801	0.028142589118198873	0.3883677298311445	0.02626641651031895
448	529.0	0.01890359168241966	0.04158790170132325	0.48582230623818523	0.02835538752362949	0.3988657844990548	0.026465028355387523
449	545.0	0.01651376146788991	0.03669724770642202	0.48440366972477067	0.03302752293577982	0.4018348623853211	0.027522935779816515
450	547.0	0.018281535648994516	0.04021937842778794	0.489945155393053	0.031078610603290677	0.39488117001828155	0.025594149908592323
451	541.0	0.0166358595194085	0.04251386321626617	0.48428835489833644	0.029574861367837338	0.4048059149722736	0.022181146025878003
452	551.0	0.019963702359346643	0.041742286751361164	0.4882032667876588	0.029038112522686024	0.3956442831215971	0.025408348457350273
453	550.0	0.01818181818181818	0.04727272727272727	0.48727272727272725	0.02727272727272727	0.39454545454545453	0.025454545454545455
454	549.0	0.023679417122040074	0.04553734061930783	0.4808743169398907	0.025500910746812388	0.3989071038251366	0.025500910746812388
455	548.0	0.01824817518248175	0.041970802919708027	0.47992700729927007	0.03102189781021898	0.40145985401459855	0.02737226277372263
456	550.0	0.01818181818181818	0.04363636363636364	0.48727272727272725	0.02909090909090909	0.39636363636363636	0.025454545454545455
457	535.0	0.018691588785046728	0.04299065420560748	0.491588785046729	0.028037383177570093	0.3925233644859813	0.026168224299065422
458	545.0	0.01651376146788991	0.045871559633027525	0.48073394495412847	0.027522935779816515	0.4055045871559633	0.023853211009174313
459	540.0	0.018518518518518517	0.044444444444444446	0.48518518518518516	0.027777777777777776	0.4	0.024074074074074074
460	538.0	0.01858736059479554	0.04275092936802974	0.49256505576208176	0.02973977695167286	0.3903345724907063	0.026022304832713755
461	539.0	0.02040816326530612	0.04452690166975881	0.4897959183673469	0.027829313543599257	0.38961038961038963	0.027829313543599257
462	537.0	0.0186219739292365	0.04283054003724395	0.48789571694599626	0.0297951582867784	0.39664804469273746	0.024208566108007448
463	542.0	0.01845018450184502	0.046125461254612546	0.4797047970479705	0.033210332103321034	0.3966789667896679	0.025830258302583026
464	538.0	0.020446096654275093	0.04460966542750929	0.46654275092936803	0.03345724907063197	0.41263940520446096	0.022304832713754646
465	534.0	0.018726591760299626	0.04307116104868914	0.4737827715355805	0.035580524344569285	0.40262172284644193	0.026217228464419477
466	527.0	0.017077798861480076	0.04174573055028463	0.4781783681214421	0.030360531309297913	0.4098671726755218	0.022770398481973434
467	534.0	0.018726591760299626	0.0449438202247191	0.48314606741573035	0.031835205992509365	0.39325842696629215	0.028089887640449437
468	544.0	0.02022058823529412	0.04595588235294118	0.48713235294117646	0.03125	0.3915441176470588	0.02389705882352941
469	542.0	0.02029520295202952	0.042435424354243544	0.474169741697417	0.02952029520295203	0.4114391143911439	0.02214022140221402
470	536.0	0.020522388059701493	0.04477611940298507	0.4832089552238806	0.033582089552238806	0.39738805970149255	0.020522388059701493
471	531.0	0.01694915254237288	0.04519774011299435	0.480225988700565	0.032015065913371	0.4048964218455744	0.02071563088512241
472	542.0	0.01845018450184502	0.046125461254612546	0.4833948339483395	0.02952029520295203	0.4022140221402214	0.02029520295202952
473	534.0	0.0149812734082397	0.04868913857677903	0.4887640449438202	0.0299625468164794	0.3970037453183521	0.020599250936329586
474	535.0	0.014953271028037384	0.044859813084112146	0.4822429906542056	0.03177570093457944	0.40186915887850466	0.024299065420560748
475	540.0	0.016666666666666666	0.044444444444444446	0.48148148148148145	0.027777777777777776	0.4074074074074074	0.022222222222222223
476	537.0	0.01675977653631285	0.040968342644320296	0.4860335195530726	0.0297951582867784	0.4022346368715084	0.024208566108007448
477	551.0	0.018148820326678767	0.041742286751361164	0.4882032667876588	0.029038112522686024	0.397459165154265	0.025408348457350273
478	542.0	0.014760147601476014	0.04059040590405904	0.48154981549815495	0.027675276752767528	0.41697416974169743	0.01845018450184502
479	548.0	0.01824817518248175	0.043795620437956206	0.4835766423357664	0.02737226277372263	0.40693430656934304	0.020072992700729927
480	538.0	0.016728624535315983	0.046468401486988845	0.49256505576208176	0.02973977695167286	0.38847583643122674	0.026022304832713755
481	539.0	0.016697588126159554	0.04638218923933209	0.49536178107606677	0.029684601113172542	0.3914656771799629	0.02040816326530612
482	536.0	0.018656716417910446	0.04477611940298507	0.4832089552238806	0.03171641791044776	0.39552238805970147	0.026119402985074626
483	546.0	0.020146520146520148	0.04395604395604396	0.4835164835164835	0.031135531135531136	0.3956043956043956	0.02564102564102564
484	543.0	0.01841620626151013	0.04788213627992634	0.47513812154696133	0.027624309392265192	0.40331491712707185	0.027624309392265192
485	527.0	0.018975332068311195	0.04364326375711575	0.4876660341555977	0.028462998102466792	0.3946869070208729	0.026565464895635674
486	531.0	0.018832391713747645	0.04519774011299435	0.4839924670433145	0.030131826741996232	0.3954802259887006	0.026365348399246705
487	541.0	0.022181146025878003	0.04621072088724584	0.4824399260628466	0.029574861367837338	0.39371534195933455	0.025878003696857672
488	547.0	0.018281535648994516	0.04753199268738574	0.4954296160877514	0.02376599634369287	0.3912248628884826	0.02376599634369287
489	541.0	0.018484288354898338	0.053604436229205174	0.47504621072088726	0.025878003696857672	0.4048059149722736	0.022181146025878003
490	537.0	0.0148975791433892	0.04655493482309125	0.49162011173184356	0.0260707635009311	0.3985102420856611	0.0223463687150838
491	552.0	0.016304347826086956	0.04891304347826087	0.48731884057971014	0.028985507246376812	0.39855072463768115	0.019927536231884056
492	565.0	0.019469026548672566	0.04424778761061947	0.4814159292035398	0.024778761061946902	0.40353982300884955	0.02654867256637168
493	545.0	0.01834862385321101	0.047706422018348627	0.47889908256880737	0.027522935779816515	0.4036697247706422	0.023853211009174313
494	548.0	0.01824817518248175	0.05291970802919708	0.4762773722627737	0.025547445255474453	0.40145985401459855	0.025547445255474453
495	534.0	0.018726591760299626	0.05056179775280899	0.4868913857677903	0.02247191011235955	0.3970037453183521	0.024344569288389514
496	557.0	0.017953321364452424	0.04847396768402154	0.47755834829443444	0.02333931777378815	0.40754039497307004	0.025134649910233394
497	542.0	0.01845018450184502	0.04797047970479705	0.4797047970479705	0.023985239852398525	0.4022140221402214	0.027675276752767528
498	554.0	0.016245487364620937	0.04512635379061372	0.47653429602888087	0.02707581227436823	0.40794223826714804	0.02707581227436823
499	539.0	0.01855287569573284	0.04638218923933209	0.49536178107606677	0.022263450834879406	0.39517625231910947	0.022263450834879406
500	552.0	0.018115942028985508	0.04710144927536232	0.4927536231884058	0.02717391304347826	0.39311594202898553	0.021739130434782608
501	546.0	0.02197802197802198	0.04395604395604396	0.4926739926739927	0.02564102564102564	0.39377289377289376	0.02197802197802198
502	545.0	0.01834862385321101	0.047706422018348627	0.4917431192660551	0.027522935779816515	0.3926605504587156	0.022018348623853212
503	546.0	0.018315018315018316	0.045787545787545784	0.49633699633699635	0.027472527472527472	0.3901098901098901	0.02197802197802198
504	542.0	0.01845018450184502	0.04797047970479705	0.4833948339483395	0.03136531365313653	0.3948339483394834	0.023985239852398525
505	547.0	0.018281535648994516	0.04753199268738574	0.48811700182815354	0.031078610603290677	0.3875685557586837	0.027422303473491772
506	550.0	0.02	0.045454545454545456	0.4909090909090909	0.02909090909090909	0.38727272727272727	0.02727272727272727
507	546.0	0.016483516483516484	0.047619047619047616	0.4835164835164835	0.02564102564102564	0.4065934065934066	0.020146520146520148
508	545.0	0.01651376146788991	0.04954128440366973	0.48256880733944957	0.027522935779816515	0.4055045871559633	0.01834862385321101
509	535.0	0.018691588785046728	0.05046728971962617	0.48598130841121495	0.020560747663551402	0.4	0.024299065420560748
510	543.0	0.022099447513812154	0.04604051565377532	0.48066298342541436	0.022099447513812154	0.40515653775322286	0.02394106813996317
511	538.0	0.020446096654275093	0.04460966542750929	0.48141263940520446	0.026022304832713755	0.4070631970260223	0.020446096654275093
512	536.0	0.018656716417910446	0.04477611940298507	0.4869402985074627	0.022388059701492536	0.4048507462686567	0.022388059701492536
513	547.0	0.018281535648994516	0.04570383912248629	0.4844606946983547	0.027422303473491772	0.40219378427787933	0.021937842778793418
514	548.0	0.01824817518248175	0.04562043795620438	0.48175182481751827	0.029197080291970802	0.4051094890510949	0.020072992700729927
515	535.0	0.018691588785046728	0.04672897196261682	0.491588785046729	0.024299065420560748	0.3981308411214953	0.020560747663551402
516	549.0	0.02185792349726776	0.04735883424408015	0.47540983606557374	0.030965391621129327	0.40437158469945356	0.020036429872495445
517	549.0	0.020036429872495445	0.04735883424408015	0.4772313296903461	0.030965391621129327	0.40255009107468126	0.02185792349726776
518	546.0	0.02197802197802198	0.047619047619047616	0.48534798534798534	0.029304029304029304	0.3956043956043956	0.020146520146520148
519	539.0	0.02040816326530612	0.04452690166975881	0.49536178107606677	0.029684601113172542	0.3877551020408163	0.022263450834879406
520	541.0	0.02033271719038817	0.04251386321626617	0.48613678373382624	0.029574861367837338	0.39926062846580407	0.022181146025878003
521	539.0	0.022263450834879406	0.04638218923933209	0.49165120593692024	0.022263450834879406	0.39517625231910947	0.022263450834879406
522	545.0	0.022018348623853212	0.045871559633027525	0.48440366972477067	0.02018348623853211	0.4073394495412844	0.02018348623853211
523	533.0	0.01876172607879925	0.04690431519699812	0.48592870544090055	0.020637898686679174	0.4071294559099437	0.020637898686679174
524	542.0	0.02029520295202952	0.04428044280442804	0.4833948339483395	0.025830258302583026	0.4059040590405904	0.02029520295202952
525	547.0	0.02010968921389397	0.043875685557586835	0.48628884826325414	0.029250457038391225	0.39853747714808047	0.021937842778793418
526	538.0	0.01858736059479554	0.046468401486988845	0.4962825278810409	0.026022304832713755	0.38847583643122674	0.024163568773234202
527	550.0	0.01818181818181818	0.04727272727272727	0.48545454545454547	0.02181818181818182	0.4036363636363636	0.023636363636363636
528	538.0	0.022304832713754646	0.04275092936802974	0.483271375464684	0.027881040892193308	0.4033457249070632	0.020446096654275093
529	536.0	0.020522388059701493	0.04664179104477612	0.4869402985074627	0.024253731343283583	0.40111940298507465	0.020522388059701493
530	545.0	0.022018348623853212	0.047706422018348627	0.48073394495412847	0.027522935779816515	0.4036697247706422	0.01834862385321101
531	538.0	0.022304832713754646	0.04275092936802974	0.48698884758364314	0.024163568773234202	0.40148698884758366	0.022304832713754646
532	544.0	0.022058823529411766	0.04595588235294118	0.4834558823529412	0.025735294117647058	0.40441176470588236	0.01838235294117647
533	547.0	0.018281535648994516	0.04570383912248629	0.48811700182815354	0.025594149908592323	0.39853747714808047	0.02376599634369287
534	528.0	0.01893939393939394	0.043560606060606064	0.49053030303030304	0.020833333333333332	0.4034090909090909	0.022727272727272728
535	536.0	0.018656716417910446	0.04477611940298507	0.498134328358209	0.022388059701492536	0.39365671641791045	0.022388059701492536
536	542.0	0.01845018450184502	0.04428044280442804	0.4944649446494465	0.025830258302583026	0.3948339483394834	0.02214022140221402
537	551.0	0.018148820326678767	0.043557168784029036	0.4900181488203267	0.029038112522686024	0.3992740471869328	0.019963702359346643
538	545.0	0.01651376146788991	0.044036697247706424	0.4954128440366973	0.025688073394495414	0.3963302752293578	0.022018348623853212
539	545.0	0.02018348623853211	0.04036697247706422	0.4990825688073395	0.023853211009174313	0.3963302752293578	0.02018348623853211
540	538.0	0.01858736059479554	0.040892193308550186	0.48698884758364314	0.027881040892193308	0.40148698884758366	0.024163568773234202
541	546.0	0.020146520146520148	0.040293040293040296	0.48534798534798534	0.029304029304029304	0.40293040293040294	0.02197802197802198
542	539.0	0.02040816326530612	0.03896103896103896	0.48794063079777367	0.02411873840445269	0.4100185528756957	0.01855287569573284
543	533.0	0.01876172607879925	0.04127579737335835	0.4878048780487805	0.02626641651031895	0.4052532833020638	0.020637898686679174
544	535.0	0.020560747663551402	0.04299065420560748	0.4953271028037383	0.022429906542056073	0.3981308411214953	0.020560747663551402
545	541.0	0.018484288354898338	0.04621072088724584	0.49907578558225507	0.024029574861367836	0.39186691312384475	0.02033271719038817
546	534.0	0.020599250936329586	0.04681647940074907	0.4943820224719101	0.020599250936329586	0.398876404494382	0.018726591760299626
547	532.0	0.018796992481203006	0.041353383458646614	0.48120300751879697	0.02819548872180451	0.4116541353383459	0.018796992481203006
548	545.0	0.02018348623853211	0.044036697247706424	0.48440366972477067	0.025688073394495414	0.4036697247706422	0.022018348623853212
549	541.0	0.018484288354898338	0.04436229205175601	0.49722735674676527	0.025878003696857672	0.3900184842883549	0.024029574861367836
550	537.0	0.0148975791433892	0.04655493482309125	0.49162011173184356	0.0260707635009311	0.4022346368715084	0.0186219739292365
551	532.0	0.016917293233082706	0.045112781954887216	0.5	0.03007518796992481	0.3890977443609023	0.018796992481203006
552	539.0	0.01855287569573284	0.04452690166975881	0.4935064935064935	0.025974025974025976	0.39888682745825604	0.01855287569573284
553	535.0	0.016822429906542057	0.04672897196261682	0.4934579439252336	0.029906542056074768	0.39065420560747666	0.022429906542056073
554	544.0	0.016544117647058824	0.04411764705882353	0.49264705882352944	0.029411764705882353	0.39338235294117646	0.02389705882352941
555	546.0	0.020146520146520148	0.04395604395604396	0.4908424908424908	0.027472527472527472	0.3956043956043956	0.02197802197802198
556	544.0	0.01838235294117647	0.04779411764705882	0.49264705882352944	0.03125	0.3860294117647059	0.02389705882352941
557	534.0	0.020599250936329586	0.052434456928838954	0.4812734082397004	0.024344569288389514	0.40074906367041196	0.020599250936329586
558	540.0	0.016666666666666666	0.04259259259259259	0.48703703703703705	0.025925925925925925	0.40185185185185185	0.025925925925925925
559	545.0	0.02018348623853211	0.044036697247706424	0.4954128440366973	0.027522935779816515	0.3926605504587156	0.02018348623853211
560	546.0	0.018315018315018316	0.04395604395604396	0.4945054945054945	0.027472527472527472	0.39377289377289376	0.02197802197802198
561	537.0	0.020484171322160148	0.040968342644320296	0.4823091247672253	0.027932960893854747	0.4059590316573557	0.0223463687150838
562	545.0	0.02018348623853211	0.047706422018348627	0.48440366972477067	0.027522935779816515	0.3926605504587156	0.027522935779816515
563	544.0	0.01838235294117647	0.04595588235294118	0.4944852941176471	0.03125	0.38235294117647056	0.027573529411764705
564	534.0	0.016853932584269662	0.04307116104868914	0.5037453183520599	0.026217228464419477	0.3857677902621723	0.024344569288389514
565	533.0	0.01876172607879925	0.0450281425891182	0.4971857410881801	0.024390243902439025	0.39399624765478425	0.020637898686679174
566	538.0	0.016728624535315983	0.048327137546468404	0.49814126394052044	0.020446096654275093	0.3940520446096654	0.022304832713754646
567	543.0	0.020257826887661142	0.0423572744014733	0.49355432780847147	0.02578268876611418	0.39779005524861877	0.020257826887661142
568	542.0	0.016605166051660517	0.04428044280442804	0.4833948339483395	0.027675276752767528	0.4077490774907749	0.02029520295202952
569	545.0	0.01834862385321101	0.045871559633027525	0.48256880733944957	0.023853211009174313	0.4073394495412844	0.022018348623853212
570	546.0	0.018315018315018316	0.045787545787545784	0.489010989010989	0.02564102564102564	0.3992673992673993	0.02197802197802198
571	544.0	0.016544117647058824	0.042279411764705885	0.4889705882352941	0.02389705882352941	0.40441176470588236	0.02389705882352941
572	544.0	0.016544117647058824	0.042279411764705885	0.4944852941176471	0.027573529411764705	0.39705882352941174	0.022058823529411766
573	545.0	0.01651376146788991	0.047706422018348627	0.48256880733944957	0.027522935779816515	0.4073394495412844	0.01834862385321101
574	531.0	0.018832391713747645	0.04331450094161959	0.4896421845574388	0.02824858757062147	0.4011299435028249	0.018832391713747645
575	547.0	0.02010968921389397	0.043875685557586835	0.4826325411334552	0.027422303473491772	0.4040219378427788	0.021937842778793418
576	557.0	0.017953321364452424	0.04308797127468582	0.4793536804308797	0.026929982046678635	0.4111310592459605	0.02154398563734291
577	543.0	0.01841620626151013	0.04419889502762431	0.4880294659300184	0.029465930018416207	0.4014732965009208	0.01841620626151013
578	540.0	0.018518518518518517	0.04259259259259259	0.49444444444444446	0.027777777777777776	0.40185185185185185	0.014814814814814815
579	541.0	0.018484288354898338	0.04251386321626617	0.4953789279112754	0.029574861367837338	0.3974121996303142	0.0166358595194085
580	531.0	0.018832391713747645	0.04896421845574388	0.4858757062146893	0.02448210922787194	0.4011299435028249	0.02071563088512241
581	528.0	0.015151515151515152	0.04734848484848485	0.4810606060606061	0.02462121212121212	0.4109848484848485	0.020833333333333332
582	533.0	0.013133208255159476	0.043151969981238276	0.4727954971857411	0.028142589118198873	0.4202626641651032	0.0225140712945591
583	544.0	0.014705882352941176	0.04779411764705882	0.4834558823529412	0.02389705882352941	0.40808823529411764	0.022058823529411766
584	536.0	0.016791044776119403	0.04664179104477612	0.48880597014925375	0.03171641791044776	0.39552238805970147	0.020522388059701493
585	519.0	0.017341040462427744	0.04046242774566474	0.49710982658959535	0.030828516377649325	0.3969171483622351	0.017341040462427744
586	526.0	0.017110266159695818	0.045627376425855515	0.49619771863117873	0.028517110266159697	0.3935361216730038	0.019011406844106463
587	534.0	0.016853932584269662	0.0449438202247191	0.49625468164794007	0.0299625468164794	0.39325842696629215	0.018726591760299626
588	528.0	0.017045454545454544	0.045454545454545456	0.49242424242424243	0.030303030303030304	0.39204545454545453	0.022727272727272728
589	536.0	0.018656716417910446	0.041044776119402986	0.503731343283582	0.029850746268656716	0.3843283582089552	0.022388059701492536
590	538.0	0.01858736059479554	0.04275092936802974	0.5	0.027881040892193308	0.3903345724907063	0.020446096654275093
591	538.0	0.01858736059479554	0.03903345724907063	0.48698884758364314	0.031598513011152414	0.4033457249070632	0.020446096654275093
592	529.0	0.015122873345935728	0.043478260869565216	0.4952741020793951	0.026465028355387523	0.4007561436672968	0.01890359168241966
593	540.0	0.018518518518518517	0.04259259259259259	0.4962962962962963	0.027777777777777776	0.3925925925925926	0.022222222222222223
594	548.0	0.020072992700729927	0.04562043795620438	0.4908759124087591	0.025547445255474453	0.39416058394160586	0.023722627737226276
595	539.0	0.016697588126159554	0.04452690166975881	0.4897959183673469	0.029684601113172542	0.39888682745825604	0.02040816326530612
596	545.0	0.01834862385321101	0.04036697247706422	0.48623853211009177	0.025688073394495414	0.4073394495412844	0.022018348623853212
597	534.0	0.0149812734082397	0.04119850187265917	0.4943820224719101	0.028089887640449437	0.398876404494382	0.02247191011235955
598	525.0	0.017142857142857144	0.04	0.49333333333333335	0.02666666666666667	0.40190476190476193	0.02095238095238095
599	526.0	0.015209125475285171	0.045627376425855515	0.49429657794676807	0.030418250950570342	0.3973384030418251	0.017110266159695818
