# Supplementary material for: Full-cycle device-scale simulations of memory materials with a tailored atomic-cluster-expansion potential
Source: Nat Commun. 2025 Sep 30;16:8688. doi: 10.1038/s41467-025-63732-4 (PMC12484596; doi:10.1038/s41467-025-63732-4)
Supplement: Supplementary file 4 — Source Data [file 41467_2025_63732_MOESM4_ESM.zip › Figure S7/Figure S7d - homopolar bonds/bond_fraction_ace_326_300K.csv]

	total	Ge-Ge	Ge-Sb	Ge-Te	Sb-Sb	Sb-Te	Te-Te
0	560.0	0.03571428571428571	0.05	0.5607142857142857	0.0125	0.3125	0.02857142857142857
1	557.0	0.03770197486535009	0.05206463195691203	0.5457809694793537	0.017953321364452424	0.3213644524236984	0.025134649910233394
2	566.0	0.038869257950530034	0.045936395759717315	0.5441696113074205	0.019434628975265017	0.3250883392226148	0.026501766784452298
3	569.0	0.03866432337434095	0.0492091388400703	0.5448154657293497	0.01757469244288225	0.3233743409490334	0.026362038664323375
4	571.0	0.03502626970227671	0.05253940455341506	0.5394045534150613	0.021015761821366025	0.3204903677758319	0.03152364273204904
5	574.0	0.03484320557491289	0.05226480836236934	0.5505226480836237	0.020905923344947737	0.3153310104529617	0.02613240418118467
6	567.0	0.029982363315696647	0.05291005291005291	0.54673721340388	0.024691358024691357	0.31569664902998235	0.029982363315696647
7	564.0	0.030141843971631204	0.05319148936170213	0.5460992907801419	0.02304964539007092	0.3191489361702128	0.028368794326241134
8	564.0	0.031914893617021274	0.04609929078014184	0.5602836879432624	0.02127659574468085	0.3102836879432624	0.030141843971631204
9	569.0	0.03690685413005272	0.04569420035149385	0.5500878734622144	0.022847100175746926	0.3163444639718805	0.028119507908611598
10	564.0	0.03723404255319149	0.04609929078014184	0.549645390070922	0.02127659574468085	0.3173758865248227	0.028368794326241134
11	566.0	0.030035335689045935	0.053003533568904596	0.5530035335689046	0.0176678445229682	0.31625441696113077	0.030035335689045935
12	567.0	0.03880070546737213	0.04409171075837742	0.54673721340388	0.021164021164021163	0.31746031746031744	0.031746031746031744
13	572.0	0.033216783216783216	0.04895104895104895	0.5506993006993007	0.017482517482517484	0.32342657342657344	0.026223776223776224
14	573.0	0.034904013961605584	0.04712041884816754	0.5602094240837696	0.019197207678883072	0.3089005235602094	0.029668411867364748
15	574.0	0.033101045296167246	0.047038327526132406	0.5627177700348432	0.020905923344947737	0.3048780487804878	0.0313588850174216
16	579.0	0.03454231433506045	0.046632124352331605	0.5457685664939551	0.025906735751295335	0.3160621761658031	0.031088082901554404
17	577.0	0.03466204506065858	0.04679376083188908	0.5441941074523396	0.02079722703639515	0.3240901213171577	0.029462738301559793
18	567.0	0.037037037037037035	0.037037037037037035	0.5555555555555556	0.019400352733686066	0.31922398589065254	0.031746031746031744
19	573.0	0.038394415357766144	0.04537521815008726	0.5427574171029669	0.015706806282722512	0.33158813263525305	0.02617801047120419
20	571.0	0.03677758318739054	0.043782837127845885	0.5446584938704028	0.021015761821366025	0.329246935201401	0.024518388791593695
21	568.0	0.03345070422535211	0.040492957746478875	0.545774647887324	0.01936619718309859	0.3345070422535211	0.02640845070422535
22	568.0	0.03697183098591549	0.04401408450704225	0.5475352112676056	0.01936619718309859	0.3257042253521127	0.02640845070422535
23	560.0	0.03571428571428571	0.044642857142857144	0.5428571428571428	0.02142857142857143	0.325	0.030357142857142857
24	557.0	0.03770197486535009	0.04488330341113106	0.5583482944344704	0.017953321364452424	0.31597845601436264	0.025134649910233394
25	557.0	0.03949730700179533	0.04847396768402154	0.5511669658886894	0.01615798922800718	0.31956912028725315	0.025134649910233394
26	564.0	0.03900709219858156	0.04609929078014184	0.5531914893617021	0.015957446808510637	0.3173758865248227	0.028368794326241134
27	567.0	0.03527336860670194	0.05291005291005291	0.5590828924162258	0.01763668430335097	0.30687830687830686	0.02821869488536155
28	568.0	0.03697183098591549	0.0528169014084507	0.5563380281690141	0.017605633802816902	0.30985915492957744	0.02640845070422535
29	563.0	0.03907637655417407	0.0497335701598579	0.5559502664298401	0.015985790408525755	0.31438721136767317	0.02486678507992895
30	573.0	0.03664921465968586	0.05410122164048865	0.5462478184991274	0.019197207678883072	0.31762652705061084	0.02617801047120419
31	572.0	0.03146853146853147	0.045454545454545456	0.5454545454545454	0.019230769230769232	0.32867132867132864	0.02972027972027972
32	567.0	0.03350970017636684	0.04938271604938271	0.5396825396825397	0.02292768959435626	0.32098765432098764	0.03350970017636684
33	561.0	0.0427807486631016	0.0481283422459893	0.5472370766488414	0.0213903743315508	0.3155080213903743	0.024955436720142603
34	567.0	0.042328042328042326	0.04056437389770723	0.5555555555555556	0.02292768959435626	0.31216931216931215	0.026455026455026454
35	567.0	0.03527336860670194	0.04409171075837742	0.5590828924162258	0.02292768959435626	0.31569664902998235	0.02292768959435626
36	570.0	0.03859649122807018	0.0456140350877193	0.5491228070175439	0.021052631578947368	0.32105263157894737	0.02456140350877193
37	572.0	0.04020979020979021	0.04195804195804196	0.5472027972027972	0.024475524475524476	0.3181818181818182	0.027972027972027972
38	581.0	0.039586919104991396	0.04647160068846816	0.5490533562822719	0.020654044750430294	0.31669535283993117	0.027538726333907058
39	572.0	0.038461538461538464	0.045454545454545456	0.5541958041958042	0.02097902097902098	0.31643356643356646	0.024475524475524476
40	571.0	0.040280210157618214	0.047285464098073555	0.5464098073555166	0.01926444833625219	0.3222416812609457	0.024518388791593695
41	562.0	0.042704626334519574	0.046263345195729534	0.5498220640569395	0.019572953736654804	0.3167259786476868	0.02491103202846975
42	572.0	0.04195804195804196	0.04895104895104895	0.548951048951049	0.022727272727272728	0.3111888111888112	0.026223776223776224
43	573.0	0.04013961605584642	0.04886561954624782	0.5462478184991274	0.017452006980802792	0.32111692844677137	0.02617801047120419
44	571.0	0.03852889667250438	0.043782837127845885	0.5481611208406305	0.01926444833625219	0.3204903677758319	0.0297723292469352
45	566.0	0.04063604240282685	0.04770318021201413	0.5459363957597173	0.019434628975265017	0.31625441696113077	0.030035335689045935
46	563.0	0.04262877442273535	0.047957371225577264	0.5417406749555951	0.021314387211367674	0.31793960923623443	0.028419182948490232
47	572.0	0.043706293706293704	0.045454545454545456	0.5437062937062938	0.017482517482517484	0.32342657342657344	0.026223776223776224
48	574.0	0.04006968641114982	0.04878048780487805	0.5470383275261324	0.020905923344947737	0.3170731707317073	0.02613240418118467
49	568.0	0.03873239436619718	0.045774647887323945	0.5440140845070423	0.02112676056338028	0.3221830985915493	0.028169014084507043
50	560.0	0.0375	0.04642857142857143	0.5517857142857143	0.019642857142857142	0.3196428571428571	0.025
51	566.0	0.03356890459363958	0.053003533568904596	0.5441696113074205	0.019434628975265017	0.3250883392226148	0.024734982332155476
52	574.0	0.033101045296167246	0.050522648083623695	0.5505226480836237	0.01916376306620209	0.3240418118466899	0.02264808362369338
53	579.0	0.03281519861830743	0.055267702936096716	0.5440414507772021	0.018998272884283247	0.32469775474956825	0.024179620034542316
54	571.0	0.03327495621716287	0.05604203152364273	0.553415061295972	0.01576182136602452	0.3169877408056042	0.024518388791593695
55	575.0	0.034782608695652174	0.05217391304347826	0.5478260869565217	0.019130434782608695	0.3234782608695652	0.022608695652173914
56	570.0	0.03684210526315789	0.05087719298245614	0.5508771929824562	0.01929824561403509	0.3140350877192982	0.028070175438596492
57	567.0	0.03527336860670194	0.04938271604938271	0.5485008818342152	0.019400352733686066	0.32098765432098764	0.026455026455026454
58	570.0	0.03859649122807018	0.0456140350877193	0.5526315789473685	0.017543859649122806	0.3175438596491228	0.028070175438596492
59	562.0	0.04092526690391459	0.04804270462633452	0.5480427046263345	0.021352313167259787	0.3185053380782918	0.023131672597864767
60	565.0	0.035398230088495575	0.049557522123893805	0.5557522123893806	0.023008849557522124	0.31327433628318585	0.023008849557522124
61	570.0	0.03684210526315789	0.04736842105263158	0.5491228070175439	0.02456140350877193	0.3175438596491228	0.02456140350877193
62	561.0	0.035650623885918005	0.058823529411764705	0.5418894830659536	0.016042780748663103	0.31907308377896615	0.0285204991087344
63	556.0	0.04136690647482014	0.05755395683453238	0.5413669064748201	0.014388489208633094	0.32194244604316546	0.023381294964028777
64	573.0	0.04363001745200698	0.05235602094240838	0.537521815008726	0.020942408376963352	0.31762652705061084	0.027923211169284468
65	574.0	0.041811846689895474	0.05574912891986063	0.5452961672473867	0.020905923344947737	0.313588850174216	0.02264808362369338
66	568.0	0.03873239436619718	0.05457746478873239	0.5369718309859155	0.02112676056338028	0.323943661971831	0.02464788732394366
67	576.0	0.036458333333333336	0.05555555555555555	0.5434027777777778	0.015625	0.3263888888888889	0.022569444444444444
68	575.0	0.03826086956521739	0.050434782608695654	0.5443478260869565	0.017391304347826087	0.3234782608695652	0.02608695652173913
69	566.0	0.03356890459363958	0.04946996466431095	0.5441696113074205	0.02120141342756184	0.3250883392226148	0.026501766784452298
70	573.0	0.031413612565445025	0.0506108202443281	0.5427574171029669	0.017452006980802792	0.33158813263525305	0.02617801047120419
71	564.0	0.031914893617021274	0.051418439716312055	0.5531914893617021	0.01950354609929078	0.31382978723404253	0.030141843971631204
72	557.0	0.03052064631956912	0.04847396768402154	0.5619389587073609	0.01615798922800718	0.3177737881508079	0.025134649910233394
73	561.0	0.035650623885918005	0.049910873440285206	0.5401069518716578	0.0213903743315508	0.32798573975044565	0.024955436720142603
74	580.0	0.032758620689655175	0.05517241379310345	0.5327586206896552	0.020689655172413793	0.3310344827586207	0.027586206896551724
75	566.0	0.0353356890459364	0.054770318021201414	0.5477031802120141	0.022968197879858657	0.31448763250883394	0.024734982332155476
76	569.0	0.03163444639718805	0.05272407732864675	0.5413005272407733	0.015817223198594025	0.335676625659051	0.022847100175746926
77	568.0	0.03169014084507042	0.04753521126760563	0.551056338028169	0.01936619718309859	0.3274647887323944	0.022887323943661973
78	573.0	0.03664921465968586	0.04363001745200698	0.537521815008726	0.019197207678883072	0.34205933682373474	0.020942408376963352
79	575.0	0.04	0.043478260869565216	0.5495652173913044	0.017391304347826087	0.3269565217391304	0.022608695652173914
80	580.0	0.032758620689655175	0.04655172413793104	0.5517241379310345	0.01896551724137931	0.32241379310344825	0.027586206896551724
81	577.0	0.03119584055459272	0.053726169844020795	0.5424610051993067	0.02079722703639515	0.3240901213171577	0.02772963604852686
82	577.0	0.038128249566724434	0.053726169844020795	0.5320623916811091	0.019064124783362217	0.3327556325823224	0.024263431542461005
83	571.0	0.03327495621716287	0.047285464098073555	0.5464098073555166	0.01576182136602452	0.3345008756567426	0.02276707530647986
84	565.0	0.035398230088495575	0.04247787610619469	0.5486725663716814	0.019469026548672566	0.3274336283185841	0.02654867256637168
85	564.0	0.03368794326241135	0.047872340425531915	0.5531914893617021	0.02127659574468085	0.32092198581560283	0.02304964539007092
86	573.0	0.034904013961605584	0.04886561954624782	0.5462478184991274	0.017452006980802792	0.33158813263525305	0.020942408376963352
87	562.0	0.033807829181494664	0.0498220640569395	0.5516014234875445	0.017793594306049824	0.3220640569395018	0.02491103202846975
88	561.0	0.035650623885918005	0.053475935828877004	0.5454545454545454	0.0196078431372549	0.3172905525846702	0.0285204991087344
89	569.0	0.03690685413005272	0.04569420035149385	0.5430579964850615	0.0210896309314587	0.3286467486818981	0.02460456942003515
90	566.0	0.037102473498233215	0.045936395759717315	0.5441696113074205	0.019434628975265017	0.3286219081272085	0.024734982332155476
91	573.0	0.03664921465968586	0.04712041884816754	0.5462478184991274	0.019197207678883072	0.3298429319371728	0.020942408376963352
92	575.0	0.036521739130434785	0.04695652173913043	0.5373913043478261	0.020869565217391306	0.3339130434782609	0.02434782608695652
93	567.0	0.03880070546737213	0.05291005291005291	0.5414462081128748	0.019400352733686066	0.32098765432098764	0.026455026455026454
94	571.0	0.03852889667250438	0.047285464098073555	0.5481611208406305	0.01926444833625219	0.3239929947460595	0.02276707530647986
95	563.0	0.037300177619893425	0.05328596802841918	0.5488454706927176	0.015985790408525755	0.3197158081705151	0.02486678507992895
96	564.0	0.03546099290780142	0.051418439716312055	0.549645390070922	0.01950354609929078	0.31560283687943264	0.028368794326241134
97	565.0	0.035398230088495575	0.049557522123893805	0.5469026548672566	0.023008849557522124	0.32035398230088497	0.024778761061946902
98	564.0	0.03546099290780142	0.04964539007092199	0.5460992907801419	0.02127659574468085	0.324468085106383	0.02304964539007092
99	572.0	0.03496503496503497	0.050699300699300696	0.548951048951049	0.022727272727272728	0.3181818181818182	0.024475524475524476
100	563.0	0.03374777975133215	0.0497335701598579	0.5417406749555951	0.019538188277087035	0.3268206039076377	0.028419182948490232
101	565.0	0.03716814159292035	0.047787610619469026	0.536283185840708	0.021238938053097345	0.3327433628318584	0.024778761061946902
102	561.0	0.035650623885918005	0.0427807486631016	0.5418894830659536	0.023172905525846704	0.3333333333333333	0.023172905525846704
103	559.0	0.03577817531305903	0.046511627906976744	0.5491949910554562	0.025044722719141325	0.3220035778175313	0.02146690518783542
104	555.0	0.03423423423423423	0.04684684684684685	0.5423423423423424	0.025225225225225224	0.3261261261261261	0.025225225225225224
105	557.0	0.03770197486535009	0.05026929982046679	0.5421903052064632	0.02154398563734291	0.3249551166965889	0.02333931777378815
106	559.0	0.03756708407871199	0.05008944543828265	0.5420393559928444	0.026833631484794274	0.3220035778175313	0.02146690518783542
107	574.0	0.033101045296167246	0.050522648083623695	0.5505226480836237	0.024390243902439025	0.3170731707317073	0.024390243902439025
108	574.0	0.04006968641114982	0.050522648083623695	0.5435540069686411	0.02264808362369338	0.3170731707317073	0.02613240418118467
109	564.0	0.03368794326241135	0.05319148936170213	0.549645390070922	0.01773049645390071	0.3191489361702128	0.026595744680851064
110	563.0	0.03197158081705151	0.05328596802841918	0.5541740674955595	0.017761989342806393	0.31793960923623443	0.02486678507992895
111	567.0	0.031746031746031744	0.05114638447971781	0.544973544973545	0.02292768959435626	0.32451499118165783	0.024691358024691357
112	567.0	0.037037037037037035	0.04938271604938271	0.5502645502645502	0.019400352733686066	0.32098765432098764	0.02292768959435626
113	568.0	0.035211267605633804	0.051056338028169015	0.5492957746478874	0.02112676056338028	0.31866197183098594	0.02464788732394366
114	566.0	0.037102473498233215	0.04946996466431095	0.549469964664311	0.022968197879858657	0.31802120141342755	0.022968197879858657
115	566.0	0.037102473498233215	0.053003533568904596	0.5441696113074205	0.0176678445229682	0.3250883392226148	0.022968197879858657
116	572.0	0.03671328671328671	0.055944055944055944	0.541958041958042	0.017482517482517484	0.32342657342657344	0.024475524475524476
117	578.0	0.03806228373702422	0.04844290657439446	0.5553633217993079	0.015570934256055362	0.32006920415224915	0.02249134948096886
118	561.0	0.0392156862745098	0.049910873440285206	0.5508021390374331	0.0196078431372549	0.3172905525846702	0.023172905525846704
119	560.0	0.0375	0.048214285714285716	0.5535714285714286	0.02142857142857143	0.31785714285714284	0.02142857142857143
120	560.0	0.033928571428571426	0.05	0.5571428571428572	0.017857142857142856	0.31785714285714284	0.023214285714285715
121	576.0	0.036458333333333336	0.050347222222222224	0.546875	0.017361111111111112	0.3263888888888889	0.022569444444444444
122	562.0	0.03558718861209965	0.05516014234875445	0.5604982206405694	0.014234875444839857	0.31316725978647686	0.021352313167259787
123	566.0	0.038869257950530034	0.04946996466431095	0.5477031802120141	0.0176678445229682	0.32332155477031804	0.022968197879858657
124	567.0	0.04056437389770723	0.04585537918871252	0.544973544973545	0.021164021164021163	0.32275132275132273	0.024691358024691357
125	567.0	0.04056437389770723	0.04409171075837742	0.5502645502645502	0.019400352733686066	0.32451499118165783	0.021164021164021163
126	570.0	0.042105263157894736	0.04912280701754386	0.5421052631578948	0.021052631578947368	0.32280701754385965	0.02280701754385965
127	576.0	0.03993055555555555	0.04513888888888889	0.5555555555555556	0.019097222222222224	0.3177083333333333	0.022569444444444444
128	575.0	0.03826086956521739	0.04695652173913043	0.5547826086956522	0.01565217391304348	0.3234782608695652	0.020869565217391306
129	572.0	0.038461538461538464	0.04895104895104895	0.548951048951049	0.015734265734265736	0.32517482517482516	0.022727272727272728
130	564.0	0.03546099290780142	0.04609929078014184	0.5478723404255319	0.015957446808510637	0.3333333333333333	0.02127659574468085
131	568.0	0.03873239436619718	0.051056338028169015	0.5545774647887324	0.01584507042253521	0.3204225352112676	0.01936619718309859
132	561.0	0.035650623885918005	0.049910873440285206	0.5579322638146168	0.017825311942959002	0.31907308377896615	0.0196078431372549
133	571.0	0.03852889667250438	0.0542907180385289	0.5464098073555166	0.014010507880910683	0.3222416812609457	0.024518388791593695
134	572.0	0.03496503496503497	0.050699300699300696	0.5524475524475524	0.015734265734265736	0.32167832167832167	0.024475524475524476
135	576.0	0.036458333333333336	0.052083333333333336	0.5538194444444444	0.015625	0.3159722222222222	0.026041666666666668
136	567.0	0.03527336860670194	0.04585537918871252	0.5502645502645502	0.015873015873015872	0.328042328042328	0.024691358024691357
137	568.0	0.03697183098591549	0.04753521126760563	0.5404929577464789	0.01584507042253521	0.3362676056338028	0.022887323943661973
138	566.0	0.0353356890459364	0.04946996466431095	0.5406360424028268	0.015901060070671377	0.3339222614840989	0.024734982332155476
139	560.0	0.03571428571428571	0.05	0.5482142857142858	0.01607142857142857	0.325	0.025
140	564.0	0.03368794326241135	0.047872340425531915	0.549645390070922	0.014184397163120567	0.3333333333333333	0.02127659574468085
141	556.0	0.03597122302158273	0.04316546762589928	0.5575539568345323	0.01079136690647482	0.3273381294964029	0.025179856115107913
142	558.0	0.035842293906810034	0.04838709677419355	0.5555555555555556	0.012544802867383513	0.32616487455197135	0.021505376344086023
143	561.0	0.0374331550802139	0.04634581105169341	0.5597147950089126	0.017825311942959002	0.3172905525846702	0.0213903743315508
144	573.0	0.034904013961605584	0.0506108202443281	0.5479930191972077	0.013961605584642234	0.32809773123909247	0.02443280977312391
145	568.0	0.03697183098591549	0.04753521126760563	0.5492957746478874	0.014084507042253521	0.32922535211267606	0.022887323943661973
146	562.0	0.03558718861209965	0.04804270462633452	0.5587188612099644	0.014234875444839857	0.3185053380782918	0.02491103202846975
147	558.0	0.03942652329749104	0.044802867383512544	0.5555555555555556	0.016129032258064516	0.32437275985663083	0.01971326164874552
148	558.0	0.04121863799283154	0.053763440860215055	0.553763440860215	0.012544802867383513	0.31362007168458783	0.025089605734767026
149	560.0	0.039285714285714285	0.05714285714285714	0.5553571428571429	0.014285714285714285	0.3125	0.02142857142857143
150	565.0	0.03716814159292035	0.05663716814159292	0.5539823008849557	0.017699115044247787	0.31327433628318585	0.021238938053097345
151	571.0	0.03502626970227671	0.05253940455341506	0.5551663747810858	0.017513134851138354	0.3169877408056042	0.02276707530647986
152	572.0	0.03671328671328671	0.05419580419580419	0.5541958041958042	0.017482517482517484	0.3146853146853147	0.022727272727272728
153	563.0	0.035523978685612786	0.0497335701598579	0.5612788632326821	0.014209591474245116	0.31793960923623443	0.021314387211367674
154	572.0	0.033216783216783216	0.05419580419580419	0.5594405594405595	0.015734265734265736	0.31993006993006995	0.017482517482517484
155	565.0	0.033628318584070796	0.05309734513274336	0.5575221238938053	0.01592920353982301	0.32212389380530976	0.017699115044247787
156	562.0	0.03558718861209965	0.05338078291814947	0.5551601423487544	0.01601423487544484	0.3202846975088968	0.019572953736654804
157	557.0	0.03770197486535009	0.05206463195691203	0.5547576301615799	0.019748653500897665	0.3141831238779174	0.02154398563734291
158	563.0	0.035523978685612786	0.05150976909413854	0.5541740674955595	0.023090586145648313	0.31261101243339257	0.023090586145648313
159	558.0	0.03942652329749104	0.05017921146953405	0.553763440860215	0.021505376344086023	0.31362007168458783	0.021505376344086023
160	570.0	0.031578947368421054	0.042105263157894736	0.5508771929824562	0.02280701754385965	0.3298245614035088	0.02280701754385965
161	585.0	0.035897435897435895	0.04957264957264957	0.5384615384615384	0.020512820512820513	0.335042735042735	0.020512820512820513
162	560.0	0.033928571428571426	0.048214285714285716	0.5464285714285714	0.017857142857142856	0.32857142857142857	0.025
163	571.0	0.03502626970227671	0.04903677758318739	0.5446584938704028	0.017513134851138354	0.3309982486865149	0.02276707530647986
164	572.0	0.033216783216783216	0.04895104895104895	0.5472027972027972	0.017482517482517484	0.3321678321678322	0.02097902097902098
165	569.0	0.033391915641476276	0.056239015817223195	0.5430579964850615	0.015817223198594025	0.3321616871704745	0.019332161687170474
166	564.0	0.03546099290780142	0.05319148936170213	0.5514184397163121	0.015957446808510637	0.324468085106383	0.01950354609929078
167	563.0	0.035523978685612786	0.05328596802841918	0.5595026642984015	0.017761989342806393	0.31438721136767317	0.019538188277087035
168	566.0	0.037102473498233215	0.05653710247349823	0.5565371024734982	0.015901060070671377	0.31448763250883394	0.019434628975265017
169	561.0	0.035650623885918005	0.053475935828877004	0.5579322638146168	0.0196078431372549	0.3137254901960784	0.0196078431372549
170	573.0	0.034904013961605584	0.05235602094240838	0.5514834205933682	0.020942408376963352	0.32111692844677137	0.019197207678883072
171	561.0	0.03208556149732621	0.05169340463458111	0.5543672014260249	0.017825311942959002	0.32620320855614976	0.017825311942959002
172	560.0	0.030357142857142857	0.05	0.5571428571428572	0.02142857142857143	0.32142857142857145	0.019642857142857142
173	566.0	0.03180212014134275	0.04770318021201413	0.5441696113074205	0.019434628975265017	0.3339222614840989	0.022968197879858657
174	562.0	0.033807829181494664	0.051601423487544484	0.5640569395017794	0.019572953736654804	0.3096085409252669	0.021352313167259787
175	554.0	0.036101083032490974	0.048736462093862815	0.5631768953068592	0.019855595667870037	0.3140794223826715	0.018050541516245487
176	558.0	0.034050179211469536	0.05017921146953405	0.5609318996415771	0.01971326164874552	0.31362007168458783	0.021505376344086023
177	567.0	0.037037037037037035	0.04585537918871252	0.5502645502645502	0.024691358024691357	0.31569664902998235	0.026455026455026454
178	564.0	0.03546099290780142	0.040780141843971635	0.5531914893617021	0.01950354609929078	0.324468085106383	0.026595744680851064
179	559.0	0.03398926654740608	0.046511627906976744	0.552772808586762	0.01967799642218247	0.3220035778175313	0.025044722719141325
180	559.0	0.03756708407871199	0.04293381037567084	0.554561717352415	0.01967799642218247	0.3220035778175313	0.023255813953488372
181	560.0	0.03214285714285714	0.044642857142857144	0.5517857142857143	0.02142857142857143	0.32321428571428573	0.026785714285714284
182	558.0	0.03225806451612903	0.044802867383512544	0.557347670250896	0.021505376344086023	0.31899641577060933	0.025089605734767026
183	564.0	0.028368794326241134	0.04964539007092199	0.5567375886524822	0.01773049645390071	0.32269503546099293	0.024822695035460994
184	571.0	0.03327495621716287	0.04903677758318739	0.5499124343257443	0.02276707530647986	0.3222416812609457	0.02276707530647986
185	577.0	0.029462738301559793	0.04852686308492201	0.5528596187175043	0.024263431542461005	0.3188908145580589	0.025996533795493933
186	574.0	0.029616724738675958	0.047038327526132406	0.5470383275261324	0.020905923344947737	0.3310104529616725	0.024390243902439025
187	561.0	0.030303030303030304	0.05169340463458111	0.5472370766488414	0.0213903743315508	0.31907308377896615	0.030303030303030304
188	568.0	0.02992957746478873	0.051056338028169015	0.5404929577464789	0.01936619718309859	0.32922535211267606	0.02992957746478873
189	566.0	0.03180212014134275	0.05123674911660778	0.5530035335689046	0.022968197879858657	0.3197879858657244	0.02120141342756184
190	552.0	0.028985507246376812	0.05253623188405797	0.5543478260869565	0.018115942028985508	0.322463768115942	0.02355072463768116
191	564.0	0.030141843971631204	0.051418439716312055	0.5460992907801419	0.01773049645390071	0.32978723404255317	0.024822695035460994
192	555.0	0.032432432432432434	0.05405405405405406	0.5477477477477477	0.02702702702702703	0.3207207207207207	0.018018018018018018
193	569.0	0.03163444639718805	0.054481546572934976	0.5483304042179262	0.02460456942003515	0.3216168717047452	0.019332161687170474
194	568.0	0.03169014084507042	0.0528169014084507	0.545774647887324	0.02464788732394366	0.3204225352112676	0.02464788732394366
195	558.0	0.03046594982078853	0.05197132616487455	0.543010752688172	0.023297491039426525	0.32437275985663083	0.026881720430107527
196	553.0	0.0325497287522604	0.05605786618444846	0.5533453887884268	0.018083182640144666	0.31645569620253167	0.023508137432188065
197	561.0	0.035650623885918005	0.05169340463458111	0.5561497326203209	0.0213903743315508	0.3137254901960784	0.0213903743315508
198	567.0	0.037037037037037035	0.047619047619047616	0.562610229276896	0.021164021164021163	0.31216931216931215	0.019400352733686066
199	559.0	0.03398926654740608	0.04830053667262969	0.554561717352415	0.01967799642218247	0.3220035778175313	0.02146690518783542
200	564.0	0.014184397163120567	0.04609929078014184	0.5868794326241135	0.02304964539007092	0.30141843971631205	0.028368794326241134
201	563.0	0.015985790408525755	0.047957371225577264	0.5932504440497336	0.019538188277087035	0.30017761989342806	0.023090586145648313
202	570.0	0.014035087719298246	0.0456140350877193	0.5842105263157895	0.02456140350877193	0.3105263157894737	0.021052631578947368
203	567.0	0.014109347442680775	0.04938271604938271	0.5943562610229277	0.021164021164021163	0.2980599647266314	0.02292768959435626
204	560.0	0.010714285714285714	0.05178571428571429	0.5910714285714286	0.019642857142857142	0.30178571428571427	0.025
205	560.0	0.014285714285714285	0.05	0.5892857142857143	0.019642857142857142	0.30178571428571427	0.025
206	565.0	0.012389380530973451	0.05309734513274336	0.5946902654867257	0.024778761061946902	0.2920353982300885	0.023008849557522124
207	576.0	0.013888888888888888	0.05381944444444445	0.5885416666666666	0.026041666666666668	0.296875	0.020833333333333332
208	577.0	0.01559792027729636	0.05199306759098787	0.5788561525129983	0.022530329289428077	0.3050259965337955	0.025996533795493933
209	581.0	0.01721170395869191	0.04819277108433735	0.5938037865748709	0.020654044750430294	0.2943201376936317	0.025817555938037865
210	579.0	0.015544041450777202	0.05008635578583765	0.5872193436960277	0.02072538860103627	0.307426597582038	0.018998272884283247
211	577.0	0.01559792027729636	0.04852686308492201	0.5909878682842288	0.02079722703639515	0.3050259965337955	0.019064124783362217
212	583.0	0.015437392795883362	0.05317324185248713	0.5866209262435678	0.018867924528301886	0.3053173241852487	0.02058319039451115
213	565.0	0.01592920353982301	0.05132743362831858	0.5716814159292035	0.023008849557522124	0.31150442477876106	0.02654867256637168
214	577.0	0.012131715771230503	0.05545927209705372	0.5736568457538995	0.022530329289428077	0.30849220103986136	0.02772963604852686
215	576.0	0.013888888888888888	0.05555555555555555	0.5763888888888888	0.026041666666666668	0.3055555555555556	0.022569444444444444
216	576.0	0.013888888888888888	0.052083333333333336	0.578125	0.024305555555555556	0.3107638888888889	0.020833333333333332
217	570.0	0.010526315789473684	0.05087719298245614	0.5842105263157895	0.021052631578947368	0.312280701754386	0.021052631578947368
218	572.0	0.012237762237762238	0.04895104895104895	0.5891608391608392	0.02097902097902098	0.3094405594405594	0.019230769230769232
219	577.0	0.012131715771230503	0.05199306759098787	0.584055459272097	0.024263431542461005	0.3050259965337955	0.022530329289428077
220	580.0	0.015517241379310345	0.05	0.5896551724137931	0.02413793103448276	0.296551724137931	0.02413793103448276
221	580.0	0.015517241379310345	0.04655172413793104	0.5827586206896552	0.022413793103448276	0.3120689655172414	0.020689655172413793
222	572.0	0.012237762237762238	0.04895104895104895	0.5961538461538461	0.022727272727272728	0.3006993006993007	0.019230769230769232
223	575.0	0.01391304347826087	0.050434782608695654	0.5843478260869566	0.022608695652173914	0.3060869565217391	0.022608695652173914
224	582.0	0.013745704467353952	0.04982817869415808	0.5756013745704467	0.020618556701030927	0.31443298969072164	0.02577319587628866
225	572.0	0.015734265734265736	0.045454545454545456	0.5769230769230769	0.024475524475524476	0.3181818181818182	0.019230769230769232
226	571.0	0.014010507880910683	0.047285464098073555	0.5814360770577933	0.02276707530647986	0.3117338003502627	0.02276707530647986
227	574.0	0.017421602787456445	0.050522648083623695	0.5766550522648084	0.02264808362369338	0.3083623693379791	0.024390243902439025
228	566.0	0.015901060070671377	0.04946996466431095	0.5777385159010601	0.024734982332155476	0.31095406360424027	0.02120141342756184
229	561.0	0.0142602495543672	0.0481283422459893	0.5757575757575758	0.024955436720142603	0.3172905525846702	0.0196078431372549
230	568.0	0.014084507042253521	0.04753521126760563	0.5809859154929577	0.02112676056338028	0.31690140845070425	0.01936619718309859
231	570.0	0.017543859649122806	0.05087719298245614	0.5964912280701754	0.02280701754385965	0.29473684210526313	0.017543859649122806
232	563.0	0.015985790408525755	0.046181172291296625	0.5968028419182948	0.02486678507992895	0.2966252220248668	0.019538188277087035
233	582.0	0.018900343642611683	0.044673539518900345	0.584192439862543	0.027491408934707903	0.3006872852233677	0.024054982817869417
234	570.0	0.021052631578947368	0.0456140350877193	0.5789473684210527	0.02631578947368421	0.30350877192982456	0.02456140350877193
235	571.0	0.01576182136602452	0.04553415061295972	0.5849387040280211	0.02276707530647986	0.30823117338003503	0.02276707530647986
236	578.0	0.015570934256055362	0.05190311418685121	0.5726643598615917	0.020761245674740483	0.314878892733564	0.02422145328719723
237	573.0	0.015706806282722512	0.04712041884816754	0.5846422338568935	0.020942408376963352	0.3036649214659686	0.027923211169284468
238	571.0	0.01576182136602452	0.04203152364273205	0.5936952714535902	0.02276707530647986	0.30472854640980734	0.021015761821366025
239	576.0	0.015625	0.043402777777777776	0.5902777777777778	0.020833333333333332	0.3055555555555556	0.024305555555555556
240	580.0	0.015517241379310345	0.04655172413793104	0.5793103448275863	0.020689655172413793	0.3086206896551724	0.029310344827586206
241	574.0	0.0156794425087108	0.047038327526132406	0.5818815331010453	0.02264808362369338	0.30662020905923343	0.02613240418118467
242	571.0	0.017513134851138354	0.04553415061295972	0.5761821366024519	0.024518388791593695	0.3117338003502627	0.024518388791593695
243	570.0	0.015789473684210527	0.05263157894736842	0.5877192982456141	0.02456140350877193	0.2964912280701754	0.02280701754385965
244	563.0	0.017761989342806393	0.047957371225577264	0.5879218472468917	0.023090586145648313	0.2984014209591474	0.02486678507992895
245	564.0	0.01950354609929078	0.04609929078014184	0.5886524822695035	0.02304964539007092	0.299645390070922	0.02304964539007092
246	574.0	0.017421602787456445	0.047038327526132406	0.5923344947735192	0.01916376306620209	0.29965156794425085	0.024390243902439025
247	572.0	0.017482517482517484	0.050699300699300696	0.5856643356643356	0.022727272727272728	0.3006993006993007	0.022727272727272728
248	575.0	0.01391304347826087	0.05391304347826087	0.5860869565217391	0.02608695652173913	0.2956521739130435	0.02434782608695652
249	569.0	0.01757469244288225	0.0492091388400703	0.5799648506151143	0.026362038664323375	0.30404217926186294	0.022847100175746926
250	568.0	0.01584507042253521	0.04753521126760563	0.5880281690140845	0.02464788732394366	0.3045774647887324	0.01936619718309859
251	571.0	0.014010507880910683	0.05253940455341506	0.5761821366024519	0.024518388791593695	0.30297723292469353	0.0297723292469352
252	567.0	0.015873015873015872	0.047619047619047616	0.5784832451499118	0.02292768959435626	0.31040564373897706	0.024691358024691357
253	575.0	0.01565217391304348	0.043478260869565216	0.5808695652173913	0.022608695652173914	0.3095652173913043	0.02782608695652174
254	575.0	0.01565217391304348	0.05217391304347826	0.5808695652173913	0.022608695652173914	0.3026086956521739	0.02608695652173913
255	572.0	0.019230769230769232	0.05244755244755245	0.5751748251748252	0.026223776223776224	0.30244755244755245	0.024475524475524476
256	569.0	0.019332161687170474	0.054481546572934976	0.5764499121265377	0.02460456942003515	0.29876977152899825	0.026362038664323375
257	579.0	0.018998272884283247	0.05181347150259067	0.5837651122625216	0.024179620034542316	0.2970639032815199	0.024179620034542316
258	572.0	0.017482517482517484	0.05244755244755245	0.583916083916084	0.022727272727272728	0.3006993006993007	0.022727272727272728
259	566.0	0.0176678445229682	0.054770318021201414	0.5848056537102474	0.022968197879858657	0.3003533568904594	0.019434628975265017
260	580.0	0.015517241379310345	0.05344827586206897	0.5810344827586207	0.022413793103448276	0.30689655172413793	0.020689655172413793
261	575.0	0.01391304347826087	0.05391304347826087	0.5791304347826087	0.02434782608695652	0.3060869565217391	0.022608695652173914
262	570.0	0.014035087719298246	0.05263157894736842	0.5859649122807018	0.021052631578947368	0.3017543859649123	0.02456140350877193
263	569.0	0.015817223198594025	0.04745166959578207	0.5817223198594025	0.022847100175746926	0.3110720562390158	0.0210896309314587
264	574.0	0.017421602787456445	0.047038327526132406	0.5905923344947736	0.02264808362369338	0.29965156794425085	0.02264808362369338
265	572.0	0.013986013986013986	0.045454545454545456	0.5979020979020979	0.022727272727272728	0.29545454545454547	0.024475524475524476
266	569.0	0.015817223198594025	0.0492091388400703	0.5782073813708261	0.022847100175746926	0.3093145869947276	0.02460456942003515
267	581.0	0.01721170395869191	0.04819277108433735	0.5834767641996558	0.024096385542168676	0.3080895008605852	0.0189328743545611
268	574.0	0.0156794425087108	0.05226480836236934	0.578397212543554	0.02613240418118467	0.30313588850174217	0.024390243902439025
269	567.0	0.015873015873015872	0.04938271604938271	0.582010582010582	0.021164021164021163	0.30864197530864196	0.02292768959435626
270	560.0	0.01607142857142857	0.044642857142857144	0.5803571428571429	0.023214285714285715	0.3107142857142857	0.025
271	577.0	0.01733102253032929	0.045060658578856154	0.5823223570190641	0.019064124783362217	0.30675909878682844	0.029462738301559793
272	571.0	0.01576182136602452	0.047285464098073555	0.5779334500875657	0.017513134851138354	0.3169877408056042	0.024518388791593695
273	581.0	0.01721170395869191	0.05163511187607573	0.5800344234079173	0.024096385542168676	0.3046471600688468	0.022375215146299483
274	577.0	0.01733102253032929	0.05199306759098787	0.5805892547660312	0.019064124783362217	0.30329289428076256	0.02772963604852686
275	562.0	0.017793594306049824	0.046263345195729534	0.5818505338078291	0.021352313167259787	0.30782918149466193	0.02491103202846975
276	573.0	0.017452006980802792	0.04363001745200698	0.5794066317626527	0.020942408376963352	0.31239092495637	0.02617801047120419
277	567.0	0.01763668430335097	0.05114638447971781	0.5890652557319224	0.01763668430335097	0.30158730158730157	0.02292768959435626
278	562.0	0.01601423487544484	0.046263345195729534	0.5889679715302492	0.019572953736654804	0.3096085409252669	0.019572953736654804
279	559.0	0.017889087656529516	0.04830053667262969	0.5885509838998211	0.02146690518783542	0.3023255813953488	0.02146690518783542
280	578.0	0.01903114186851211	0.04844290657439446	0.5813148788927336	0.02422145328719723	0.3062283737024221	0.020761245674740483
281	586.0	0.015358361774744027	0.04948805460750853	0.5716723549488054	0.025597269624573378	0.3174061433447099	0.020477815699658702
282	566.0	0.015901060070671377	0.04770318021201413	0.5865724381625441	0.02120141342756184	0.30742049469964666	0.02120141342756184
283	564.0	0.01773049645390071	0.0425531914893617	0.5886524822695035	0.02304964539007092	0.3067375886524823	0.02127659574468085
284	574.0	0.01916376306620209	0.04529616724738676	0.5853658536585366	0.02613240418118467	0.3048780487804878	0.01916376306620209
285	568.0	0.01936619718309859	0.04753521126760563	0.5845070422535211	0.02112676056338028	0.3045774647887324	0.022887323943661973
286	571.0	0.017513134851138354	0.04903677758318739	0.5814360770577933	0.021015761821366025	0.30472854640980734	0.02626970227670753
287	569.0	0.015817223198594025	0.04745166959578207	0.5782073813708261	0.01757469244288225	0.3163444639718805	0.02460456942003515
288	578.0	0.01903114186851211	0.05363321799307959	0.5795847750865052	0.01730103806228374	0.3062283737024221	0.02422145328719723
289	571.0	0.017513134851138354	0.05253940455341506	0.574430823117338	0.021015761821366025	0.3117338003502627	0.02276707530647986
290	573.0	0.019197207678883072	0.0506108202443281	0.5863874345549738	0.020942408376963352	0.30017452006980805	0.02268760907504363
291	576.0	0.017361111111111112	0.050347222222222224	0.5763888888888888	0.020833333333333332	0.3072916666666667	0.027777777777777776
292	580.0	0.015517241379310345	0.05344827586206897	0.5775862068965517	0.020689655172413793	0.3086206896551724	0.02413793103448276
293	569.0	0.015817223198594025	0.05272407732864675	0.5782073813708261	0.02460456942003515	0.30579964850615116	0.022847100175746926
294	568.0	0.014084507042253521	0.058098591549295774	0.5774647887323944	0.022887323943661973	0.3028169014084507	0.02464788732394366
295	567.0	0.019400352733686066	0.0564373897707231	0.5837742504409171	0.02292768959435626	0.30158730158730157	0.015873015873015872
296	572.0	0.019230769230769232	0.05419580419580419	0.5699300699300699	0.02097902097902098	0.3146853146853147	0.02097902097902098
297	572.0	0.017482517482517484	0.055944055944055944	0.5699300699300699	0.022727272727272728	0.3111888111888112	0.022727272727272728
298	568.0	0.02112676056338028	0.045774647887323945	0.5774647887323944	0.01936619718309859	0.31161971830985913	0.02464788732394366
299	566.0	0.02120141342756184	0.05123674911660778	0.5759717314487632	0.015901060070671377	0.31095406360424027	0.024734982332155476
300	572.0	0.017482517482517484	0.04895104895104895	0.583916083916084	0.022727272727272728	0.3041958041958042	0.022727272727272728
301	571.0	0.01926444833625219	0.0542907180385289	0.5761821366024519	0.02276707530647986	0.30472854640980734	0.02276707530647986
302	572.0	0.019230769230769232	0.055944055944055944	0.5751748251748252	0.024475524475524476	0.3006993006993007	0.024475524475524476
303	578.0	0.01730103806228374	0.05363321799307959	0.5795847750865052	0.02422145328719723	0.3044982698961938	0.020761245674740483
304	578.0	0.01730103806228374	0.05536332179930796	0.5795847750865052	0.02422145328719723	0.3079584775086505	0.015570934256055362
305	573.0	0.015706806282722512	0.04537521815008726	0.5776614310645725	0.02617801047120419	0.31239092495637	0.02268760907504363
306	565.0	0.017699115044247787	0.047787610619469026	0.5787610619469027	0.021238938053097345	0.31327433628318585	0.021238938053097345
307	563.0	0.014209591474245116	0.047957371225577264	0.5879218472468917	0.023090586145648313	0.3037300177619893	0.023090586145648313
308	561.0	0.0196078431372549	0.05525846702317291	0.5811051693404634	0.024955436720142603	0.2994652406417112	0.0196078431372549
309	562.0	0.02491103202846975	0.0498220640569395	0.5800711743772242	0.023131672597864767	0.298932384341637	0.023131672597864767
310	578.0	0.02249134948096886	0.04671280276816609	0.5778546712802768	0.02249134948096886	0.3096885813148789	0.020761245674740483
311	576.0	0.019097222222222224	0.052083333333333336	0.578125	0.024305555555555556	0.3090277777777778	0.017361111111111112
312	567.0	0.019400352733686066	0.04585537918871252	0.5908289241622575	0.02292768959435626	0.2998236331569665	0.021164021164021163
313	572.0	0.017482517482517484	0.0472027972027972	0.5786713286713286	0.019230769230769232	0.3146853146853147	0.022727272727272728
314	568.0	0.01936619718309859	0.045774647887323945	0.5933098591549296	0.01936619718309859	0.29577464788732394	0.02640845070422535
315	569.0	0.019332161687170474	0.0421792618629174	0.5834797891036907	0.02460456942003515	0.30404217926186294	0.026362038664323375
316	570.0	0.01929824561403509	0.04736842105263158	0.5807017543859649	0.02456140350877193	0.30350877192982456	0.02456140350877193
317	569.0	0.019332161687170474	0.05272407732864675	0.5746924428822495	0.0210896309314587	0.31282952548330406	0.019332161687170474
318	567.0	0.019400352733686066	0.04056437389770723	0.5837742504409171	0.021164021164021163	0.31393298059964725	0.021164021164021163
319	567.0	0.015873015873015872	0.042328042328042326	0.5873015873015873	0.026455026455026454	0.30335097001763667	0.024691358024691357
320	566.0	0.019434628975265017	0.045936395759717315	0.5706713780918727	0.024734982332155476	0.31448763250883394	0.024734982332155476
321	575.0	0.019130434782608695	0.04695652173913043	0.5843478260869566	0.022608695652173914	0.30434782608695654	0.022608695652173914
322	570.0	0.01929824561403509	0.043859649122807015	0.5807017543859649	0.02456140350877193	0.3087719298245614	0.02280701754385965
323	572.0	0.02097902097902098	0.04895104895104895	0.5804195804195804	0.022727272727272728	0.3041958041958042	0.022727272727272728
324	563.0	0.021314387211367674	0.047957371225577264	0.5719360568383659	0.02486678507992895	0.31261101243339257	0.021314387211367674
325	576.0	0.019097222222222224	0.04513888888888889	0.578125	0.026041666666666668	0.3072916666666667	0.024305555555555556
326	582.0	0.020618556701030927	0.04639175257731959	0.5756013745704467	0.022336769759450172	0.3161512027491409	0.018900343642611683
327	566.0	0.015901060070671377	0.045936395759717315	0.5848056537102474	0.02120141342756184	0.31448763250883394	0.0176678445229682
328	560.0	0.019642857142857142	0.044642857142857144	0.5821428571428572	0.02142857142857143	0.3125	0.019642857142857142
329	565.0	0.019469026548672566	0.04601769911504425	0.5769911504424778	0.024778761061946902	0.31327433628318585	0.019469026548672566
330	571.0	0.01926444833625219	0.047285464098073555	0.5831873905429071	0.024518388791593695	0.3064798598949212	0.01926444833625219
331	566.0	0.019434628975265017	0.04240282685512368	0.5812720848056537	0.019434628975265017	0.31625441696113077	0.02120141342756184
332	557.0	0.01615798922800718	0.04308797127468582	0.5888689407540395	0.02154398563734291	0.3087971274685817	0.02154398563734291
333	565.0	0.017699115044247787	0.04424778761061947	0.5964601769911504	0.021238938053097345	0.2991150442477876	0.021238938053097345
334	567.0	0.01763668430335097	0.04409171075837742	0.5978835978835979	0.02292768959435626	0.2962962962962963	0.021164021164021163
335	560.0	0.017857142857142856	0.039285714285714285	0.5875	0.023214285714285715	0.3125	0.019642857142857142
336	565.0	0.01592920353982301	0.047787610619469026	0.584070796460177	0.02654867256637168	0.30619469026548674	0.019469026548672566
337	569.0	0.019332161687170474	0.04569420035149385	0.5940246045694201	0.019332161687170474	0.29876977152899825	0.022847100175746926
338	573.0	0.013961605584642234	0.04886561954624782	0.5898778359511344	0.020942408376963352	0.3036649214659686	0.02268760907504363
339	568.0	0.01584507042253521	0.04753521126760563	0.5880281690140845	0.022887323943661973	0.3028169014084507	0.022887323943661973
340	567.0	0.015873015873015872	0.04409171075837742	0.5837742504409171	0.019400352733686066	0.31216931216931215	0.024691358024691357
341	564.0	0.015957446808510637	0.040780141843971635	0.5780141843971631	0.01950354609929078	0.32092198581560283	0.024822695035460994
342	570.0	0.017543859649122806	0.042105263157894736	0.5719298245614035	0.021052631578947368	0.3263157894736842	0.021052631578947368
343	575.0	0.017391304347826087	0.04	0.591304347826087	0.019130434782608695	0.3130434782608696	0.019130434782608695
344	557.0	0.017953321364452424	0.03949730700179533	0.5870736086175943	0.02154398563734291	0.31597845601436264	0.017953321364452424
345	562.0	0.017793594306049824	0.04092526690391459	0.5800711743772242	0.023131672597864767	0.31316725978647686	0.02491103202846975
346	566.0	0.0176678445229682	0.044169611307420496	0.5918727915194346	0.019434628975265017	0.303886925795053	0.022968197879858657
347	573.0	0.019197207678883072	0.04363001745200698	0.5776614310645725	0.020942408376963352	0.3158813263525305	0.02268760907504363
348	562.0	0.019572953736654804	0.03914590747330961	0.5782918149466192	0.021352313167259787	0.3167259786476868	0.02491103202846975
349	555.0	0.01981981981981982	0.03963963963963964	0.5801801801801801	0.023423423423423424	0.3153153153153153	0.021621621621621623
350	560.0	0.019642857142857142	0.04642857142857143	0.5678571428571428	0.019642857142857142	0.325	0.02142857142857143
351	564.0	0.01773049645390071	0.04609929078014184	0.5762411347517731	0.01950354609929078	0.3173758865248227	0.02304964539007092
352	564.0	0.01950354609929078	0.0425531914893617	0.5851063829787234	0.02127659574468085	0.3120567375886525	0.01950354609929078
353	568.0	0.01936619718309859	0.03697183098591549	0.5933098591549296	0.01936619718309859	0.31161971830985913	0.01936619718309859
354	569.0	0.015817223198594025	0.043936731107205626	0.5799648506151143	0.0210896309314587	0.3181019332161687	0.0210896309314587
355	563.0	0.017761989342806393	0.04440497335701599	0.5754884547069272	0.021314387211367674	0.3197158081705151	0.021314387211367674
356	557.0	0.017953321364452424	0.04488330341113106	0.585278276481149	0.02154398563734291	0.3087971274685817	0.02154398563734291
357	560.0	0.01607142857142857	0.04642857142857143	0.5839285714285715	0.023214285714285715	0.30892857142857144	0.02142857142857143
358	562.0	0.019572953736654804	0.046263345195729534	0.5836298932384342	0.023131672597864767	0.30782918149466193	0.019572953736654804
359	565.0	0.019469026548672566	0.049557522123893805	0.5823008849557522	0.023008849557522124	0.30796460176991153	0.017699115044247787
360	559.0	0.017889087656529516	0.044722719141323794	0.5849731663685152	0.025044722719141325	0.3094812164579606	0.017889087656529516
361	571.0	0.017513134851138354	0.04203152364273205	0.5814360770577933	0.02626970227670753	0.3134851138353765	0.01926444833625219
362	561.0	0.016042780748663103	0.0427807486631016	0.5864527629233511	0.024955436720142603	0.31016042780748665	0.0196078431372549
363	570.0	0.015789473684210527	0.043859649122807015	0.5894736842105263	0.021052631578947368	0.30701754385964913	0.02280701754385965
364	584.0	0.015410958904109588	0.039383561643835614	0.589041095890411	0.02226027397260274	0.3099315068493151	0.023972602739726026
365	563.0	0.014209591474245116	0.0497335701598579	0.5825932504440497	0.019538188277087035	0.31438721136767317	0.019538188277087035
366	577.0	0.01386481802426343	0.05025996533795494	0.5823223570190641	0.019064124783362217	0.31542461005199307	0.019064124783362217
367	582.0	0.020618556701030927	0.041237113402061855	0.5893470790378007	0.01718213058419244	0.3127147766323024	0.018900343642611683
368	587.0	0.020442930153321975	0.04088586030664395	0.5843270868824532	0.020442930153321975	0.3151618398637138	0.018739352640545145
369	570.0	0.01929824561403509	0.04736842105263158	0.5912280701754385	0.017543859649122806	0.30526315789473685	0.01929824561403509
370	564.0	0.01773049645390071	0.047872340425531915	0.5868794326241135	0.02127659574468085	0.3049645390070922	0.02127659574468085
371	567.0	0.015873015873015872	0.04056437389770723	0.5978835978835979	0.02292768959435626	0.30158730158730157	0.021164021164021163
372	560.0	0.017857142857142856	0.044642857142857144	0.5767857142857142	0.02142857142857143	0.31607142857142856	0.023214285714285715
373	568.0	0.017605633802816902	0.04929577464788732	0.5757042253521126	0.01584507042253521	0.31514084507042256	0.02640845070422535
374	568.0	0.017605633802816902	0.045774647887323945	0.5862676056338029	0.022887323943661973	0.3028169014084507	0.02464788732394366
375	568.0	0.017605633802816902	0.04753521126760563	0.5862676056338029	0.02112676056338028	0.3028169014084507	0.02464788732394366
376	561.0	0.017825311942959002	0.0481283422459893	0.5846702317290553	0.023172905525846704	0.2994652406417112	0.026737967914438502
377	561.0	0.016042780748663103	0.049910873440285206	0.5739750445632799	0.0213903743315508	0.31016042780748665	0.0285204991087344
378	565.0	0.01592920353982301	0.04601769911504425	0.5823008849557522	0.023008849557522124	0.30796460176991153	0.024778761061946902
379	574.0	0.0156794425087108	0.04355400696864112	0.578397212543554	0.020905923344947737	0.3153310104529617	0.02613240418118467
380	574.0	0.0156794425087108	0.04006968641114982	0.5749128919860628	0.020905923344947737	0.32229965156794427	0.02613240418118467
381	564.0	0.015957446808510637	0.04609929078014184	0.5762411347517731	0.01950354609929078	0.32092198581560283	0.02127659574468085
382	561.0	0.016042780748663103	0.049910873440285206	0.5793226381461676	0.0213903743315508	0.3065953654188948	0.026737967914438502
383	565.0	0.019469026548672566	0.03893805309734513	0.5911504424778761	0.023008849557522124	0.30796460176991153	0.019469026548672566
384	580.0	0.013793103448275862	0.05172413793103448	0.5844827586206897	0.022413793103448276	0.30517241379310345	0.022413793103448276
385	562.0	0.01601423487544484	0.04804270462633452	0.5782918149466192	0.019572953736654804	0.31494661921708184	0.023131672597864767
386	563.0	0.017761989342806393	0.0497335701598579	0.5950266429840142	0.017761989342806393	0.30017761989342806	0.019538188277087035
387	566.0	0.0176678445229682	0.044169611307420496	0.5901060070671378	0.022968197879858657	0.30212014134275617	0.022968197879858657
388	566.0	0.019434628975265017	0.053003533568904596	0.5759717314487632	0.024734982332155476	0.303886925795053	0.022968197879858657
389	564.0	0.015957446808510637	0.04609929078014184	0.5797872340425532	0.02304964539007092	0.3173758865248227	0.01773049645390071
390	558.0	0.016129032258064516	0.044802867383512544	0.5860215053763441	0.023297491039426525	0.3064516129032258	0.023297491039426525
391	560.0	0.01607142857142857	0.044642857142857144	0.5857142857142857	0.019642857142857142	0.3142857142857143	0.019642857142857142
392	559.0	0.016100178890876567	0.05008944543828265	0.592128801431127	0.01967799642218247	0.30590339892665475	0.016100178890876567
393	563.0	0.015985790408525755	0.0497335701598579	0.5896980461811723	0.02486678507992895	0.2984014209591474	0.021314387211367674
394	555.0	0.016216216216216217	0.04864864864864865	0.5837837837837838	0.01981981981981982	0.31351351351351353	0.018018018018018018
395	569.0	0.01757469244288225	0.050966608084358524	0.5869947275922671	0.0210896309314587	0.30755711775043937	0.015817223198594025
396	565.0	0.017699115044247787	0.04247787610619469	0.5858407079646017	0.019469026548672566	0.31327433628318585	0.021238938053097345
397	566.0	0.0176678445229682	0.05123674911660778	0.5865724381625441	0.02120141342756184	0.30742049469964666	0.015901060070671377
398	567.0	0.015873015873015872	0.04938271604938271	0.5890652557319224	0.019400352733686066	0.30864197530864196	0.01763668430335097
399	573.0	0.015706806282722512	0.04886561954624782	0.5881326352530541	0.02268760907504363	0.3089005235602094	0.015706806282722512
400	583.0	0.036020583190394515	0.04288164665523156	0.5574614065180102	0.025728987993138937	0.3190394511149228	0.018867924528301886
401	581.0	0.03270223752151463	0.04130808950086059	0.5662650602409639	0.024096385542168676	0.3132530120481928	0.022375215146299483
402	587.0	0.03577512776831346	0.039182282793867124	0.5638841567291312	0.022146507666098807	0.3151618398637138	0.02385008517887564
403	577.0	0.03119584055459272	0.043327556325823226	0.5545927209705372	0.025996533795493933	0.3240901213171577	0.02079722703639515
404	591.0	0.030456852791878174	0.04230118443316413	0.5583756345177665	0.02707275803722504	0.32148900169204736	0.02030456852791878
405	578.0	0.031141868512110725	0.039792387543252594	0.5570934256055363	0.025951557093425604	0.32525951557093424	0.020761245674740483
406	583.0	0.025728987993138937	0.04288164665523156	0.5626072041166381	0.025728987993138937	0.32246998284734135	0.02058319039451115
407	580.0	0.02586206896551724	0.04310344827586207	0.5586206896551724	0.022413793103448276	0.3293103448275862	0.020689655172413793
408	569.0	0.026362038664323375	0.040421792618629174	0.562390158172232	0.02460456942003515	0.3304042179261863	0.015817223198594025
409	574.0	0.024390243902439025	0.04355400696864112	0.5592334494773519	0.024390243902439025	0.3310104529616725	0.017421602787456445
410	587.0	0.02385008517887564	0.044293015332197615	0.5621805792163543	0.02555366269165247	0.3219761499148211	0.022146507666098807
411	580.0	0.03103448275862069	0.039655172413793106	0.5586206896551724	0.02586206896551724	0.32241379310344825	0.022413793103448276
412	580.0	0.029310344827586206	0.041379310344827586	0.55	0.02413793103448276	0.3310344827586207	0.02413793103448276
413	579.0	0.024179620034542316	0.04317789291882556	0.5647668393782384	0.024179620034542316	0.32124352331606215	0.022452504317789293
414	586.0	0.025597269624573378	0.042662116040955635	0.5614334470989761	0.02218430034129693	0.32593856655290104	0.02218430034129693
415	587.0	0.027257240204429302	0.04088586030664395	0.5638841567291312	0.020442930153321975	0.32538330494037476	0.022146507666098807
416	584.0	0.0273972602739726	0.04280821917808219	0.565068493150685	0.02054794520547945	0.3219178082191781	0.02226027397260274
417	580.0	0.02413793103448276	0.04482758620689655	0.5672413793103448	0.02413793103448276	0.32068965517241377	0.01896551724137931
418	576.0	0.03125	0.03993055555555555	0.5711805555555556	0.024305555555555556	0.3125	0.020833333333333332
419	569.0	0.026362038664323375	0.0421792618629174	0.5694200351493849	0.026362038664323375	0.3145869947275923	0.0210896309314587
420	572.0	0.02972027972027972	0.043706293706293704	0.5611888111888111	0.024475524475524476	0.31993006993006995	0.02097902097902098
421	572.0	0.03146853146853147	0.04195804195804196	0.5506993006993007	0.024475524475524476	0.32867132867132864	0.022727272727272728
422	578.0	0.02422145328719723	0.04325259515570934	0.5674740484429066	0.025951557093425604	0.31833910034602075	0.020761245674740483
423	569.0	0.02460456942003515	0.0421792618629174	0.5694200351493849	0.02460456942003515	0.31985940246045697	0.019332161687170474
424	564.0	0.028368794326241134	0.03900709219858156	0.5762411347517731	0.026595744680851064	0.3102836879432624	0.01950354609929078
425	575.0	0.02608695652173913	0.043478260869565216	0.5652173913043478	0.02434782608695652	0.3234782608695652	0.017391304347826087
426	567.0	0.02821869488536155	0.037037037037037035	0.5679012345679012	0.026455026455026454	0.31746031746031744	0.02292768959435626
427	578.0	0.02768166089965398	0.04152249134948097	0.5605536332179931	0.02768166089965398	0.32006920415224915	0.02249134948096886
428	570.0	0.02456140350877193	0.042105263157894736	0.5649122807017544	0.02280701754385965	0.32105263157894737	0.02456140350877193
429	584.0	0.023972602739726026	0.04452054794520548	0.5702054794520548	0.025684931506849314	0.3167808219178082	0.018835616438356163
430	582.0	0.024054982817869417	0.0429553264604811	0.563573883161512	0.020618556701030927	0.3247422680412371	0.024054982817869417
431	584.0	0.023972602739726026	0.03767123287671233	0.5736301369863014	0.02054794520547945	0.3202054794520548	0.023972602739726026
432	575.0	0.02782608695652174	0.03826086956521739	0.56	0.02782608695652174	0.3234782608695652	0.022608695652173914
433	577.0	0.029462738301559793	0.043327556325823226	0.5684575389948007	0.02079722703639515	0.317157712305026	0.02079722703639515
434	579.0	0.02936096718480138	0.039723661485319514	0.5716753022452504	0.024179620034542316	0.3160621761658031	0.018998272884283247
435	573.0	0.027923211169284468	0.041884816753926704	0.5706806282722513	0.02268760907504363	0.3158813263525305	0.020942408376963352
436	575.0	0.02608695652173913	0.043478260869565216	0.5756521739130435	0.022608695652173914	0.31130434782608696	0.020869565217391306
437	569.0	0.02460456942003515	0.0421792618629174	0.5711775043936731	0.022847100175746926	0.3181019332161687	0.0210896309314587
438	569.0	0.029876977152899824	0.03690685413005272	0.562390158172232	0.022847100175746926	0.3286467486818981	0.019332161687170474
439	577.0	0.02079722703639515	0.045060658578856154	0.5667244367417678	0.024263431542461005	0.3223570190641248	0.02079722703639515
440	580.0	0.020689655172413793	0.041379310344827586	0.5706896551724138	0.02586206896551724	0.31896551724137934	0.022413793103448276
441	578.0	0.02422145328719723	0.04152249134948097	0.5692041522491349	0.02422145328719723	0.3166089965397924	0.02422145328719723
442	574.0	0.02613240418118467	0.041811846689895474	0.5714285714285714	0.020905923344947737	0.3153310104529617	0.024390243902439025
443	572.0	0.027972027972027972	0.043706293706293704	0.5681818181818182	0.022727272727272728	0.31643356643356646	0.02097902097902098
444	578.0	0.025951557093425604	0.04498269896193772	0.5692041522491349	0.02249134948096886	0.314878892733564	0.02249134948096886
445	558.0	0.023297491039426525	0.04659498207885305	0.5734767025089605	0.025089605734767026	0.31362007168458783	0.017921146953405017
446	578.0	0.02768166089965398	0.04498269896193772	0.5692041522491349	0.02249134948096886	0.31314878892733566	0.02249134948096886
447	575.0	0.02434782608695652	0.043478260869565216	0.568695652173913	0.02608695652173913	0.31478260869565217	0.022608695652173914
448	570.0	0.021052631578947368	0.04736842105263158	0.5771929824561404	0.02456140350877193	0.3087719298245614	0.021052631578947368
449	570.0	0.021052631578947368	0.05087719298245614	0.5701754385964912	0.02456140350877193	0.312280701754386	0.021052631578947368
450	569.0	0.019332161687170474	0.04569420035149385	0.5641476274165202	0.02460456942003515	0.3233743409490334	0.022847100175746926
451	565.0	0.024778761061946902	0.047787610619469026	0.5716814159292035	0.021238938053097345	0.31327433628318585	0.021238938053097345
452	572.0	0.024475524475524476	0.04895104895104895	0.5506993006993007	0.024475524475524476	0.32517482517482516	0.026223776223776224
453	583.0	0.0274442538593482	0.048027444253859346	0.5574614065180102	0.025728987993138937	0.31732418524871353	0.024013722126929673
454	580.0	0.02586206896551724	0.04655172413793104	0.5706896551724138	0.022413793103448276	0.3103448275862069	0.02413793103448276
455	583.0	0.029159519725557463	0.04974271012006861	0.5574614065180102	0.025728987993138937	0.3156089193825043	0.022298456260720412
456	582.0	0.027491408934707903	0.048109965635738834	0.5670103092783505	0.02577319587628866	0.30927835051546393	0.022336769759450172
457	575.0	0.02782608695652174	0.050434782608695654	0.5652173913043478	0.022608695652173914	0.3095652173913043	0.02434782608695652
458	582.0	0.03264604810996564	0.048109965635738834	0.570446735395189	0.02577319587628866	0.3006872852233677	0.022336769759450172
459	567.0	0.02821869488536155	0.04585537918871252	0.5731922398589065	0.02292768959435626	0.31040564373897706	0.019400352733686066
460	584.0	0.0273972602739726	0.046232876712328765	0.5633561643835616	0.018835616438356163	0.3253424657534247	0.018835616438356163
461	578.0	0.029411764705882353	0.04844290657439446	0.5657439446366782	0.02422145328719723	0.314878892733564	0.01730103806228374
462	575.0	0.03130434782608696	0.04869565217391304	0.5617391304347826	0.022608695652173914	0.3165217391304348	0.019130434782608695
463	572.0	0.03146853146853147	0.043706293706293704	0.5646853146853147	0.024475524475524476	0.31643356643356646	0.019230769230769232
464	561.0	0.026737967914438502	0.040998217468805706	0.5739750445632799	0.023172905525846704	0.3172905525846702	0.017825311942959002
465	574.0	0.02613240418118467	0.047038327526132406	0.5644599303135889	0.020905923344947737	0.32229965156794427	0.01916376306620209
466	593.0	0.03204047217537943	0.047217537942664416	0.5699831365935919	0.021922428330522766	0.3069139966273187	0.021922428330522766
467	588.0	0.03571428571428571	0.04591836734693878	0.5680272108843537	0.025510204081632654	0.30612244897959184	0.01870748299319728
468	597.0	0.035175879396984924	0.04522613065326633	0.5611390284757118	0.023450586264656615	0.3165829145728643	0.018425460636515914
469	595.0	0.031932773109243695	0.05042016806722689	0.5546218487394958	0.025210084033613446	0.31932773109243695	0.018487394957983194
470	585.0	0.03418803418803419	0.05128205128205128	0.558974358974359	0.020512820512820513	0.3162393162393162	0.018803418803418803
471	581.0	0.03614457831325301	0.05335628227194492	0.5559380378657487	0.022375215146299483	0.31497418244406195	0.01721170395869191
472	568.0	0.03345070422535211	0.05457746478873239	0.5580985915492958	0.022887323943661973	0.31338028169014087	0.017605633802816902
473	566.0	0.03180212014134275	0.04240282685512368	0.5653710247349824	0.02120141342756184	0.31802120141342755	0.02120141342756184
474	566.0	0.03180212014134275	0.04770318021201413	0.568904593639576	0.02120141342756184	0.31095406360424027	0.019434628975265017
475	569.0	0.028119507908611598	0.0421792618629174	0.5711775043936731	0.022847100175746926	0.3181019332161687	0.01757469244288225
476	573.0	0.029668411867364748	0.04363001745200698	0.5724258289703316	0.019197207678883072	0.3193717277486911	0.015706806282722512
477	575.0	0.02782608695652174	0.04521739130434783	0.568695652173913	0.022608695652173914	0.3182608695652174	0.017391304347826087
478	575.0	0.03130434782608696	0.04521739130434783	0.5652173913043478	0.02608695652173913	0.3165217391304348	0.01565217391304348
479	575.0	0.029565217391304348	0.04173913043478261	0.5704347826086956	0.02434782608695652	0.31478260869565217	0.019130434782608695
480	578.0	0.025951557093425604	0.04498269896193772	0.5692041522491349	0.02422145328719723	0.3166089965397924	0.01903114186851211
481	564.0	0.028368794326241134	0.04609929078014184	0.5780141843971631	0.01950354609929078	0.3102836879432624	0.01773049645390071
482	566.0	0.026501766784452298	0.045936395759717315	0.5795053003533569	0.022968197879858657	0.30742049469964666	0.0176678445229682
483	569.0	0.028119507908611598	0.043936731107205626	0.562390158172232	0.02460456942003515	0.31985940246045697	0.0210896309314587
484	564.0	0.031914893617021274	0.04609929078014184	0.5673758865248227	0.02304964539007092	0.31382978723404253	0.01773049645390071
485	578.0	0.02422145328719723	0.04498269896193772	0.5692041522491349	0.02249134948096886	0.3235294117647059	0.015570934256055362
486	575.0	0.02782608695652174	0.04	0.568695652173913	0.022608695652173914	0.3234782608695652	0.017391304347826087
487	568.0	0.028169014084507043	0.04929577464788732	0.5669014084507042	0.02112676056338028	0.31690140845070425	0.017605633802816902
488	568.0	0.028169014084507043	0.04753521126760563	0.5669014084507042	0.02112676056338028	0.3204225352112676	0.01584507042253521
489	576.0	0.029513888888888888	0.04861111111111111	0.5677083333333334	0.022569444444444444	0.3142361111111111	0.017361111111111112
490	578.0	0.031141868512110725	0.04844290657439446	0.5674740484429066	0.02249134948096886	0.31314878892733566	0.01730103806228374
491	576.0	0.029513888888888888	0.04513888888888889	0.5677083333333334	0.019097222222222224	0.3177083333333333	0.020833333333333332
492	580.0	0.029310344827586206	0.04482758620689655	0.5689655172413793	0.022413793103448276	0.3120689655172414	0.022413793103448276
493	583.0	0.025728987993138937	0.04974271012006861	0.5711835334476844	0.02058319039451115	0.3156089193825043	0.017152658662092625
494	567.0	0.026455026455026454	0.04585537918871252	0.5767195767195767	0.015873015873015872	0.31922398589065254	0.015873015873015872
495	582.0	0.027491408934707903	0.04639175257731959	0.5618556701030928	0.022336769759450172	0.32130584192439865	0.020618556701030927
496	571.0	0.02276707530647986	0.047285464098073555	0.5656742556917689	0.02276707530647986	0.3204903677758319	0.021015761821366025
497	569.0	0.022847100175746926	0.040421792618629174	0.5711775043936731	0.022847100175746926	0.31985940246045697	0.022847100175746926
498	577.0	0.02772963604852686	0.04852686308492201	0.5736568457538995	0.024263431542461005	0.3050259965337955	0.02079722703639515
499	578.0	0.025951557093425604	0.04671280276816609	0.5795847750865052	0.02422145328719723	0.3044982698961938	0.01903114186851211
500	569.0	0.026362038664323375	0.04569420035149385	0.5729349736379613	0.022847100175746926	0.3110720562390158	0.0210896309314587
501	565.0	0.024778761061946902	0.04601769911504425	0.5805309734513274	0.02654867256637168	0.30442477876106194	0.017699115044247787
502	582.0	0.024054982817869417	0.048109965635738834	0.5807560137457045	0.022336769759450172	0.30584192439862545	0.018900343642611683
503	581.0	0.025817555938037865	0.04991394148020654	0.5783132530120482	0.0189328743545611	0.306368330464716	0.020654044750430294
504	589.0	0.025466893039049237	0.04753820033955857	0.5806451612903226	0.02037351443123939	0.3073005093378608	0.01867572156196944
505	582.0	0.02577319587628866	0.048109965635738834	0.570446735395189	0.01718213058419244	0.31958762886597936	0.018900343642611683
506	587.0	0.02555366269165247	0.04770017035775128	0.5672913117546848	0.018739352640545145	0.3185689948892675	0.022146507666098807
507	574.0	0.020905923344947737	0.041811846689895474	0.573170731707317	0.02264808362369338	0.3153310104529617	0.02613240418118467
508	576.0	0.022569444444444444	0.046875	0.5677083333333334	0.020833333333333332	0.3229166666666667	0.019097222222222224
509	564.0	0.02304964539007092	0.04609929078014184	0.5780141843971631	0.02127659574468085	0.3102836879432624	0.02127659574468085
510	567.0	0.024691358024691357	0.042328042328042326	0.5696649029982364	0.019400352733686066	0.3262786596119929	0.01763668430335097
511	574.0	0.02264808362369338	0.04355400696864112	0.5662020905923345	0.02264808362369338	0.32578397212543553	0.01916376306620209
512	573.0	0.02617801047120419	0.04712041884816754	0.5654450261780105	0.020942408376963352	0.32111692844677137	0.019197207678883072
513	575.0	0.02434782608695652	0.04521739130434783	0.5669565217391305	0.022608695652173914	0.3234782608695652	0.017391304347826087
514	569.0	0.022847100175746926	0.04745166959578207	0.5694200351493849	0.01757469244288225	0.3216168717047452	0.0210896309314587
515	579.0	0.024179620034542316	0.046632124352331605	0.5716753022452504	0.017271157167530225	0.31951640759930916	0.02072538860103627
516	580.0	0.020689655172413793	0.04655172413793104	0.5741379310344827	0.01896551724137931	0.31896551724137934	0.020689655172413793
517	574.0	0.01916376306620209	0.04529616724738676	0.5696864111498258	0.017421602787456445	0.32752613240418116	0.020905923344947737
518	572.0	0.024475524475524476	0.0472027972027972	0.5734265734265734	0.019230769230769232	0.3129370629370629	0.022727272727272728
519	567.0	0.026455026455026454	0.042328042328042326	0.5679012345679012	0.01763668430335097	0.328042328042328	0.01763668430335097
520	565.0	0.02831858407079646	0.04070796460176991	0.5646017699115045	0.017699115044247787	0.3292035398230089	0.019469026548672566
521	577.0	0.022530329289428077	0.043327556325823226	0.5701906412478336	0.02079722703639515	0.32582322357019067	0.01733102253032929
522	562.0	0.028469750889679714	0.042704626334519574	0.5711743772241993	0.021352313167259787	0.3185053380782918	0.017793594306049824
523	576.0	0.029513888888888888	0.03993055555555555	0.578125	0.020833333333333332	0.3090277777777778	0.022569444444444444
524	576.0	0.027777777777777776	0.04513888888888889	0.5815972222222222	0.020833333333333332	0.3038194444444444	0.020833333333333332
525	576.0	0.03125	0.043402777777777776	0.5677083333333334	0.022569444444444444	0.3125	0.022569444444444444
526	575.0	0.03130434782608696	0.04	0.5721739130434783	0.022608695652173914	0.3095652173913043	0.02434782608695652
527	560.0	0.025	0.04285714285714286	0.5857142857142857	0.017857142857142856	0.30714285714285716	0.02142857142857143
528	566.0	0.028268551236749116	0.045936395759717315	0.5636042402826855	0.019434628975265017	0.3197879858657244	0.022968197879858657
529	555.0	0.02882882882882883	0.04864864864864865	0.5711711711711712	0.018018018018018018	0.3099099099099099	0.023423423423423424
530	567.0	0.03350970017636684	0.04938271604938271	0.564373897707231	0.019400352733686066	0.31216931216931215	0.021164021164021163
531	570.0	0.02982456140350877	0.043859649122807015	0.5684210526315789	0.021052631578947368	0.3157894736842105	0.021052631578947368
532	563.0	0.03019538188277087	0.04262877442273535	0.566607460035524	0.017761989342806393	0.31793960923623443	0.02486678507992895
533	560.0	0.03214285714285714	0.04642857142857143	0.5607142857142857	0.023214285714285715	0.3125	0.025
534	575.0	0.02608695652173913	0.04695652173913043	0.568695652173913	0.01565217391304348	0.32	0.022608695652173914
535	570.0	0.02280701754385965	0.0456140350877193	0.5631578947368421	0.02280701754385965	0.32280701754385965	0.02280701754385965
536	563.0	0.02486678507992895	0.05150976909413854	0.5630550621669627	0.021314387211367674	0.3197158081705151	0.019538188277087035
537	580.0	0.029310344827586206	0.04827586206896552	0.5620689655172414	0.020689655172413793	0.31896551724137934	0.020689655172413793
538	582.0	0.029209621993127148	0.044673539518900345	0.5618556701030928	0.022336769759450172	0.31958762886597936	0.022336769759450172
539	583.0	0.025728987993138937	0.048027444253859346	0.5626072041166381	0.022298456260720412	0.31046312178387653	0.030874785591766724
540	581.0	0.025817555938037865	0.05163511187607573	0.5697074010327022	0.020654044750430294	0.31153184165232356	0.020654044750430294
541	570.0	0.028070175438596492	0.05087719298245614	0.5701754385964912	0.01929824561403509	0.3140350877192982	0.017543859649122806
542	583.0	0.0274442538593482	0.048027444253859346	0.5728987993138936	0.02058319039451115	0.31046312178387653	0.02058319039451115
543	582.0	0.029209621993127148	0.041237113402061855	0.5721649484536082	0.018900343642611683	0.3161512027491409	0.022336769759450172
544	578.0	0.025951557093425604	0.04325259515570934	0.5709342560553633	0.020761245674740483	0.31833910034602075	0.020761245674740483
545	585.0	0.02905982905982906	0.041025641025641026	0.5794871794871795	0.018803418803418803	0.3145299145299145	0.017094017094017096
546	575.0	0.029565217391304348	0.04173913043478261	0.5791304347826087	0.020869565217391306	0.3095652173913043	0.019130434782608695
547	570.0	0.02456140350877193	0.0456140350877193	0.5807017543859649	0.015789473684210527	0.3140350877192982	0.01929824561403509
548	573.0	0.02443280977312391	0.04363001745200698	0.5881326352530541	0.019197207678883072	0.3089005235602094	0.015706806282722512
549	577.0	0.022530329289428077	0.04679376083188908	0.5736568457538995	0.019064124783362217	0.3188908145580589	0.019064124783362217
550	577.0	0.022530329289428077	0.043327556325823226	0.5736568457538995	0.019064124783362217	0.32582322357019067	0.01559792027729636
551	576.0	0.026041666666666668	0.046875	0.5694444444444444	0.020833333333333332	0.3194444444444444	0.017361111111111112
552	576.0	0.024305555555555556	0.046875	0.5625	0.020833333333333332	0.328125	0.017361111111111112
553	574.0	0.02613240418118467	0.047038327526132406	0.5714285714285714	0.02264808362369338	0.3153310104529617	0.017421602787456445
554	572.0	0.024475524475524476	0.04195804195804196	0.5699300699300699	0.022727272727272728	0.32167832167832167	0.019230769230769232
555	580.0	0.03103448275862069	0.04482758620689655	0.5706896551724138	0.022413793103448276	0.3137931034482759	0.017241379310344827
556	587.0	0.030664395229982964	0.04599659284497445	0.575809199318569	0.018739352640545145	0.313458262350937	0.015332197614991482
557	568.0	0.02640845070422535	0.045774647887323945	0.5757042253521126	0.02112676056338028	0.31514084507042256	0.01584507042253521
558	568.0	0.02640845070422535	0.051056338028169015	0.573943661971831	0.02112676056338028	0.30985915492957744	0.017605633802816902
559	564.0	0.026595744680851064	0.051418439716312055	0.5691489361702128	0.02127659574468085	0.3120567375886525	0.01950354609929078
560	572.0	0.022727272727272728	0.050699300699300696	0.5664335664335665	0.022727272727272728	0.31993006993006995	0.017482517482517484
561	578.0	0.02249134948096886	0.04844290657439446	0.5640138408304498	0.020761245674740483	0.32698961937716264	0.01730103806228374
562	573.0	0.027923211169284468	0.04363001745200698	0.5636998254799301	0.020942408376963352	0.3228621291448517	0.020942408376963352
563	585.0	0.02905982905982906	0.04957264957264957	0.5709401709401709	0.020512820512820513	0.3111111111111111	0.018803418803418803
564	585.0	0.02564102564102564	0.05299145299145299	0.5777777777777777	0.022222222222222223	0.30427350427350425	0.017094017094017096
565	569.0	0.029876977152899824	0.04569420035149385	0.5694200351493849	0.01757469244288225	0.3181019332161687	0.019332161687170474
566	573.0	0.029668411867364748	0.041884816753926704	0.5636998254799301	0.02268760907504363	0.32111692844677137	0.020942408376963352
567	579.0	0.02936096718480138	0.04317789291882556	0.5751295336787565	0.022452504317789293	0.3126079447322971	0.017271157167530225
568	580.0	0.03103448275862069	0.039655172413793106	0.5724137931034483	0.020689655172413793	0.31896551724137934	0.017241379310344827
569	584.0	0.032534246575342464	0.03767123287671233	0.5667808219178082	0.02226027397260274	0.3202054794520548	0.02054794520547945
570	573.0	0.031413612565445025	0.04537521815008726	0.5602094240837696	0.02268760907504363	0.32111692844677137	0.019197207678883072
571	589.0	0.028862478777589132	0.04753820033955857	0.5619694397283531	0.022071307300509338	0.3157894736842105	0.023769100169779286
572	573.0	0.031413612565445025	0.04537521815008726	0.5671902268760908	0.02443280977312391	0.3089005235602094	0.02268760907504363
573	566.0	0.0353356890459364	0.04063604240282685	0.5742049469964664	0.022968197879858657	0.30918727915194344	0.0176678445229682
574	576.0	0.03298611111111111	0.041666666666666664	0.5625	0.024305555555555556	0.3194444444444444	0.019097222222222224
575	577.0	0.03119584055459272	0.045060658578856154	0.5701906412478336	0.022530329289428077	0.3119584055459272	0.019064124783362217
576	563.0	0.03197158081705151	0.0497335701598579	0.5612788632326821	0.023090586145648313	0.31616341030195383	0.017761989342806393
577	580.0	0.029310344827586206	0.04655172413793104	0.5724137931034483	0.02413793103448276	0.3086206896551724	0.01896551724137931
578	565.0	0.03185840707964602	0.04070796460176991	0.5752212389380531	0.019469026548672566	0.31150442477876106	0.021238938053097345
579	564.0	0.026595744680851064	0.044326241134751775	0.5673758865248227	0.02127659574468085	0.32092198581560283	0.01950354609929078
580	579.0	0.031088082901554404	0.037996545768566495	0.5734024179620034	0.022452504317789293	0.3177892918825561	0.017271157167530225
581	574.0	0.029616724738675958	0.041811846689895474	0.5679442508710801	0.02264808362369338	0.3205574912891986	0.017421602787456445
582	569.0	0.029876977152899824	0.040421792618629174	0.5799648506151143	0.022847100175746926	0.3093145869947276	0.01757469244288225
583	567.0	0.026455026455026454	0.04409171075837742	0.5802469135802469	0.019400352733686066	0.31216931216931215	0.01763668430335097
584	564.0	0.030141843971631204	0.040780141843971635	0.574468085106383	0.01950354609929078	0.31560283687943264	0.01950354609929078
585	575.0	0.03130434782608696	0.04695652173913043	0.5704347826086956	0.02434782608695652	0.30782608695652175	0.019130434782608695
586	569.0	0.028119507908611598	0.043936731107205626	0.5659050966608085	0.019332161687170474	0.3233743409490334	0.019332161687170474
587	578.0	0.029411764705882353	0.04498269896193772	0.5657439446366782	0.020761245674740483	0.31833910034602075	0.020761245674740483
588	574.0	0.02613240418118467	0.04355400696864112	0.5662020905923345	0.02264808362369338	0.3205574912891986	0.020905923344947737
589	573.0	0.027923211169284468	0.04712041884816754	0.5619546247818499	0.019197207678883072	0.3228621291448517	0.020942408376963352
590	567.0	0.026455026455026454	0.03880070546737213	0.5696649029982364	0.02292768959435626	0.32275132275132273	0.019400352733686066
591	572.0	0.026223776223776224	0.043706293706293704	0.5681818181818182	0.022727272727272728	0.31993006993006995	0.019230769230769232
592	578.0	0.029411764705882353	0.039792387543252594	0.5674740484429066	0.020761245674740483	0.31833910034602075	0.02422145328719723
593	572.0	0.024475524475524476	0.043706293706293704	0.5751748251748252	0.015734265734265736	0.31993006993006995	0.02097902097902098
594	573.0	0.020942408376963352	0.04537521815008726	0.5724258289703316	0.020942408376963352	0.3193717277486911	0.020942408376963352
595	571.0	0.024518388791593695	0.04553415061295972	0.5656742556917689	0.021015761821366025	0.3222416812609457	0.021015761821366025
596	557.0	0.026929982046678635	0.04129263913824058	0.5727109515260324	0.02333931777378815	0.3141831238779174	0.02154398563734291
597	565.0	0.02654867256637168	0.04601769911504425	0.5663716814159292	0.023008849557522124	0.31504424778761064	0.023008849557522124
598	555.0	0.025225225225225224	0.043243243243243246	0.5783783783783784	0.023423423423423424	0.3099099099099099	0.01981981981981982
599	569.0	0.028119507908611598	0.043936731107205626	0.5782073813708261	0.02460456942003515	0.3093145869947276	0.015817223198594025
