# Supplementary material for: Full-cycle device-scale simulations of memory materials with a tailored atomic-cluster-expansion potential
Source: Nat Commun. 2025 Sep 30;16:8688. doi: 10.1038/s41467-025-63732-4 (PMC12484596; doi:10.1038/s41467-025-63732-4)
Supplement: Supplementary file 4 — Source Data [file 41467_2025_63732_MOESM4_ESM.zip › Figure S7/Figure S7d - homopolar bonds/bond_fraction_ace_8211_300K.csv]

	total	Ge-Ge	Ge-Sb	Ge-Te	Sb-Sb	Sb-Te	Te-Te
0	628.0	0.05573248407643312	0.054140127388535034	0.7308917197452229	0.0015923566878980893	0.14968152866242038	0.007961783439490446
1	616.0	0.048701298701298704	0.048701298701298704	0.737012987012987	0.0016233766233766235	0.15584415584415584	0.008116883116883116
2	625.0	0.0512	0.0496	0.7328	0.0016	0.1568	0.008
3	612.0	0.049019607843137254	0.049019607843137254	0.7352941176470589	0.0016339869281045752	0.1568627450980392	0.008169934640522876
4	615.0	0.05203252032520325	0.05040650406504065	0.734959349593496	0.0016260162601626016	0.15447154471544716	0.0065040650406504065
5	627.0	0.05741626794258373	0.04784688995215311	0.7320574162679426	0.001594896331738437	0.1547049441786284	0.006379585326953748
6	617.0	0.055105348460291734	0.04862236628849271	0.7374392220421394	0.0016207455429497568	0.1507293354943274	0.006482982171799027
7	623.0	0.051364365971107544	0.051364365971107544	0.7319422150882825	0.0016051364365971107	0.15409309791332262	0.009630818619582664
8	621.0	0.05475040257648953	0.05152979066022544	0.7214170692431562	0.001610305958132045	0.16264090177133655	0.008051529790660225
9	616.0	0.056818181818181816	0.048701298701298704	0.724025974025974	0.003246753246753247	0.16071428571428573	0.006493506493506494
10	617.0	0.04862236628849271	0.050243111831442464	0.7309562398703403	0.0032414910858995136	0.15883306320907617	0.008103727714748784
11	610.0	0.05245901639344262	0.04918032786885246	0.7278688524590164	0.003278688524590164	0.15737704918032788	0.009836065573770493
12	624.0	0.052884615384615384	0.05128205128205128	0.7275641025641025	0.003205128205128205	0.15705128205128205	0.008012820512820512
13	624.0	0.05128205128205128	0.04807692307692308	0.7259615384615384	0.003205128205128205	0.16185897435897437	0.009615384615384616
14	622.0	0.05466237942122187	0.04501607717041801	0.7315112540192926	0.003215434083601286	0.15755627009646303	0.008038585209003215
15	621.0	0.05475040257648953	0.04508856682769726	0.7310789049919485	0.00322061191626409	0.15942028985507245	0.00644122383252818
16	621.0	0.05475040257648953	0.04669887278582931	0.7359098228663447	0.00322061191626409	0.1529790660225443	0.00644122383252818
17	623.0	0.051364365971107544	0.04654895666131621	0.7351524879614767	0.0032102728731942215	0.15730337078651685	0.006420545746388443
18	629.0	0.04292527821939587	0.04769475357710652	0.7329093799682035	0.001589825119236884	0.1669316375198728	0.00794912559618442
19	631.0	0.05388272583201268	0.05229793977812995	0.7290015847860539	0.003169572107765452	0.15213946117274169	0.009508716323296355
20	635.0	0.05511811023622047	0.048818897637795275	0.7307086614173228	0.0031496062992125984	0.15118110236220472	0.011023622047244094
21	625.0	0.0528	0.048	0.736	0.0	0.1552	0.008
22	636.0	0.05188679245283019	0.04559748427672956	0.7311320754716981	0.0031446540880503146	0.16037735849056603	0.007861635220125786
23	619.0	0.050080775444264945	0.051696284329563816	0.7302100161550888	0.0032310177705977385	0.15508885298869143	0.009693053311793215
24	616.0	0.05032467532467533	0.04707792207792208	0.7305194805194806	0.003246753246753247	0.1590909090909091	0.00974025974025974
25	634.0	0.052050473186119876	0.04258675078864353	0.7302839116719243	0.0031545741324921135	0.16246056782334384	0.00946372239747634
26	634.0	0.055205047318611984	0.04416403785488959	0.7239747634069401	0.0015772870662460567	0.16561514195583596	0.00946372239747634
27	630.0	0.05238095238095238	0.047619047619047616	0.734920634920635	0.0015873015873015873	0.15555555555555556	0.007936507936507936
28	631.0	0.05229793977812995	0.04754358161648178	0.7258320126782885	0.001584786053882726	0.16323296354992076	0.009508716323296355
29	628.0	0.04936305732484077	0.04777070063694268	0.7356687898089171	0.0031847133757961785	0.15605095541401273	0.007961783439490446
30	620.0	0.04838709677419355	0.0467741935483871	0.7338709677419355	0.0032258064516129032	0.15806451612903225	0.00967741935483871
31	620.0	0.054838709677419356	0.0467741935483871	0.7306451612903225	0.0032258064516129032	0.15806451612903225	0.0064516129032258064
32	629.0	0.057233704292527825	0.04451510333863275	0.7281399046104928	0.003179650238473768	0.1573926868044515	0.009538950715421303
33	631.0	0.05071315372424723	0.04595879556259905	0.7337559429477021	0.003169572107765452	0.15689381933438987	0.009508716323296355
34	623.0	0.048154093097913325	0.04333868378812199	0.7415730337078652	0.0032102728731942215	0.15569823434991975	0.008025682182985553
35	623.0	0.05457463884430177	0.048154093097913325	0.7271268057784912	0.0032102728731942215	0.15890850722311398	0.008025682182985553
36	622.0	0.04823151125401929	0.04983922829581994	0.7395498392282959	0.003215434083601286	0.15434083601286175	0.00482315112540193
37	625.0	0.0512	0.0464	0.7376	0.0032	0.1568	0.0048
38	634.0	0.05362776025236593	0.04574132492113565	0.7365930599369085	0.0031545741324921135	0.1529968454258675	0.007886435331230283
39	633.0	0.053712480252764615	0.045813586097946286	0.740916271721959	0.00315955766192733	0.14691943127962084	0.009478672985781991
40	626.0	0.05591054313099041	0.04952076677316294	0.7348242811501597	0.001597444089456869	0.1501597444089457	0.007987220447284345
41	621.0	0.05152979066022544	0.04508856682769726	0.7391304347826086	0.001610305958132045	0.15458937198067632	0.008051529790660225
42	626.0	0.054313099041533544	0.04313099041533546	0.7380191693290735	0.001597444089456869	0.15495207667731628	0.007987220447284345
43	618.0	0.05339805825242718	0.04854368932038835	0.7362459546925566	0.003236245954692557	0.14724919093851133	0.011326860841423949
44	615.0	0.056910569105691054	0.04552845528455285	0.7300813008130081	0.0032520325203252032	0.15772357723577235	0.0065040650406504065
45	630.0	0.05555555555555555	0.050793650793650794	0.734920634920635	0.0031746031746031746	0.14603174603174604	0.009523809523809525
46	615.0	0.056910569105691054	0.04552845528455285	0.7414634146341463	0.0032520325203252032	0.14471544715447154	0.008130081300813009
47	622.0	0.05466237942122187	0.04340836012861737	0.7443729903536977	0.003215434083601286	0.14630225080385853	0.008038585209003215
48	620.0	0.05967741935483871	0.05	0.7338709677419355	0.0032258064516129032	0.14677419354838708	0.0064516129032258064
49	615.0	0.056910569105691054	0.04715447154471545	0.7430894308943089	0.0016260162601626016	0.14471544715447154	0.0065040650406504065
50	612.0	0.05718954248366013	0.04084967320261438	0.738562091503268	0.0016339869281045752	0.15359477124183007	0.008169934640522876
51	622.0	0.05787781350482315	0.04340836012861737	0.7266881028938906	0.001607717041800643	0.16237942122186494	0.008038585209003215
52	611.0	0.054009819967266774	0.04746317512274959	0.7315875613747954	0.0016366612111292963	0.15711947626841244	0.008183306055646482
53	617.0	0.05672609400324149	0.04538087520259319	0.7406807131280388	0.0016207455429497568	0.14910858995137763	0.006482982171799027
54	624.0	0.05448717948717949	0.041666666666666664	0.7403846153846154	0.0016025641025641025	0.15544871794871795	0.00641025641025641
55	628.0	0.052547770700636945	0.04777070063694268	0.7356687898089171	0.0015923566878980893	0.15445859872611464	0.007961783439490446
56	624.0	0.05448717948717949	0.04487179487179487	0.7419871794871795	0.0016025641025641025	0.14903846153846154	0.008012820512820512
57	617.0	0.05348460291734198	0.04538087520259319	0.7341977309562399	0.0032414910858995136	0.15559157212317667	0.008103727714748784
58	621.0	0.05958132045088567	0.04508856682769726	0.7230273752012882	0.00322061191626409	0.16264090177133655	0.00644122383252818
59	623.0	0.056179775280898875	0.04333868378812199	0.7319422150882825	0.0032102728731942215	0.15890850722311398	0.006420545746388443
60	623.0	0.060995184590690206	0.0449438202247191	0.7303370786516854	0.0016051364365971107	0.15569823434991975	0.006420545746388443
61	618.0	0.05501618122977346	0.04692556634304207	0.7265372168284789	0.0016181229773462784	0.1650485436893204	0.0048543689320388345
62	625.0	0.0528	0.048	0.7296	0.0016	0.1616	0.0064
63	617.0	0.05348460291734198	0.04700162074554295	0.7358184764991896	0.0032414910858995136	0.15235008103727715	0.008103727714748784
64	619.0	0.051696284329563816	0.04361873990306947	0.7399030694668821	0.0016155088852988692	0.1567043618739903	0.006462035541195477
65	630.0	0.05714285714285714	0.047619047619047616	0.7301587301587301	0.0031746031746031746	0.15555555555555556	0.006349206349206349
66	626.0	0.054313099041533544	0.04472843450479233	0.731629392971246	0.003194888178913738	0.1597444089456869	0.006389776357827476
67	631.0	0.05388272583201268	0.0491283676703645	0.7305863708399366	0.001584786053882726	0.15689381933438987	0.00792393026941363
68	626.0	0.0463258785942492	0.0463258785942492	0.7428115015974441	0.001597444089456869	0.15495207667731628	0.007987220447284345
69	628.0	0.04936305732484077	0.050955414012738856	0.7420382165605095	0.0031847133757961785	0.1480891719745223	0.006369426751592357
70	620.0	0.05161290322580645	0.05161290322580645	0.7387096774193549	0.0032258064516129032	0.15	0.004838709677419355
71	610.0	0.05081967213114754	0.03934426229508197	0.7459016393442623	0.003278688524590164	0.1540983606557377	0.006557377049180328
72	621.0	0.05314009661835749	0.04669887278582931	0.7375201288244766	0.00322061191626409	0.15136876006441224	0.008051529790660225
73	626.0	0.051118210862619806	0.04792332268370607	0.7364217252396166	0.003194888178913738	0.15495207667731628	0.006389776357827476
74	631.0	0.05229793977812995	0.04754358161648178	0.7400950871632329	0.001584786053882726	0.1537242472266244	0.004754358161648178
75	638.0	0.047021943573667714	0.048589341692789965	0.7492163009404389	0.001567398119122257	0.14733542319749215	0.006269592476489028
76	624.0	0.049679487179487176	0.046474358974358976	0.7419871794871795	0.0016025641025641025	0.15224358974358973	0.008012820512820512
77	620.0	0.0532258064516129	0.043548387096774194	0.7435483870967742	0.0016129032258064516	0.15161290322580645	0.0064516129032258064
78	624.0	0.05128205128205128	0.046474358974358976	0.7323717948717948	0.0016025641025641025	0.15865384615384615	0.009615384615384616
79	624.0	0.05128205128205128	0.041666666666666664	0.7419871794871795	0.003205128205128205	0.15064102564102563	0.011217948717948718
80	617.0	0.05348460291734198	0.03889789303079417	0.7423014586709886	0.0016207455429497568	0.1539708265802269	0.009724473257698542
81	633.0	0.052132701421800945	0.04107424960505529	0.731437598736177	0.00315955766192733	0.16429699842022116	0.007898894154818325
82	636.0	0.05188679245283019	0.040880503144654086	0.7327044025157232	0.0015723270440251573	0.1650943396226415	0.007861635220125786
83	627.0	0.05582137161084529	0.03987240829346093	0.7352472089314195	0.001594896331738437	0.15789473684210525	0.009569377990430622
84	631.0	0.0554675118858954	0.042789223454833596	0.7353407290015848	0.001584786053882726	0.15689381933438987	0.00792393026941363
85	623.0	0.05457463884430177	0.04333868378812199	0.7303370786516854	0.0016051364365971107	0.16211878009630817	0.008025682182985553
86	627.0	0.051036682615629984	0.03987240829346093	0.7400318979266348	0.001594896331738437	0.1594896331738437	0.007974481658692184
87	626.0	0.052715654952076675	0.04153354632587859	0.7380191693290735	0.001597444089456869	0.15814696485623003	0.007987220447284345
88	621.0	0.0499194847020934	0.03542673107890499	0.7391304347826086	0.00322061191626409	0.16586151368760063	0.00644122383252818
89	626.0	0.052715654952076675	0.04153354632587859	0.7364217252396166	0.003194888178913738	0.15814696485623003	0.007987220447284345
90	625.0	0.0544	0.04	0.736	0.0032	0.1584	0.008
91	629.0	0.05087440381558029	0.0397456279809221	0.7456279809220986	0.003179650238473768	0.15262321144674085	0.00794912559618442
92	627.0	0.05263157894736842	0.03987240829346093	0.748006379585327	0.003189792663476874	0.14832535885167464	0.007974481658692184
93	622.0	0.05144694533762058	0.04180064308681672	0.7443729903536977	0.003215434083601286	0.1527331189710611	0.006430868167202572
94	624.0	0.05448717948717949	0.04326923076923077	0.7451923076923077	0.003205128205128205	0.14743589743589744	0.00641025641025641
95	625.0	0.0528	0.04	0.7408	0.0032	0.1552	0.008
96	616.0	0.05194805194805195	0.048701298701298704	0.737012987012987	0.003246753246753247	0.15097402597402598	0.008116883116883116
97	622.0	0.05305466237942122	0.04983922829581994	0.7411575562700965	0.003215434083601286	0.14630225080385853	0.006430868167202572
98	619.0	0.05654281098546042	0.048465266558966075	0.7334410339256866	0.0032310177705977385	0.15024232633279483	0.008077544426494346
99	623.0	0.052969502407704656	0.0449438202247191	0.7415730337078652	0.0032102728731942215	0.1476725521669342	0.009630818619582664
100	629.0	0.05405405405405406	0.046104928457869634	0.739268680445151	0.003179650238473768	0.1478537360890302	0.009538950715421303
101	627.0	0.051036682615629984	0.0430622009569378	0.74481658692185	0.003189792663476874	0.14832535885167464	0.009569377990430622
102	621.0	0.05314009661835749	0.04830917874396135	0.7391304347826086	0.00322061191626409	0.14653784219001612	0.00966183574879227
103	620.0	0.0532258064516129	0.04516129032258064	0.7354838709677419	0.0032258064516129032	0.15483870967741936	0.008064516129032258
104	627.0	0.05901116427432217	0.04146730462519936	0.7256778309409888	0.003189792663476874	0.16267942583732056	0.007974481658692184
105	613.0	0.053833605220228384	0.04404567699836868	0.7438825448613376	0.0016313213703099511	0.1500815660685155	0.0065252854812398045
106	630.0	0.050793650793650794	0.04126984126984127	0.746031746031746	0.0015873015873015873	0.1523809523809524	0.007936507936507936
107	621.0	0.05152979066022544	0.04186795491143317	0.7471819645732689	0.001610305958132045	0.1497584541062802	0.008051529790660225
108	618.0	0.05339805825242718	0.043689320388349516	0.7459546925566343	0.0016181229773462784	0.14724919093851133	0.008090614886731391
109	616.0	0.05357142857142857	0.04220779220779221	0.737012987012987	0.003246753246753247	0.15746753246753248	0.006493506493506494
110	611.0	0.05073649754500818	0.04582651391162029	0.7414075286415712	0.0016366612111292963	0.15384615384615385	0.006546644844517185
111	625.0	0.0528	0.0496	0.7328	0.0032	0.1536	0.008
112	619.0	0.05654281098546042	0.045234248788368334	0.7318255250403877	0.0032310177705977385	0.15508885298869143	0.008077544426494346
113	624.0	0.05608974358974359	0.05128205128205128	0.7323717948717948	0.0016025641025641025	0.15064102564102563	0.008012820512820512
114	618.0	0.05663430420711974	0.04692556634304207	0.7330097087378641	0.003236245954692557	0.15210355987055016	0.008090614886731391
115	612.0	0.058823529411764705	0.042483660130718956	0.7401960784313726	0.0032679738562091504	0.14705882352941177	0.008169934640522876
116	614.0	0.05863192182410423	0.04560260586319218	0.7328990228013029	0.003257328990228013	0.15146579804560262	0.008143322475570033
117	618.0	0.061488673139158574	0.045307443365695796	0.7330097087378641	0.0016181229773462784	0.15372168284789645	0.0048543689320388345
118	608.0	0.0625	0.04111842105263158	0.7335526315789473	0.003289473684210526	0.15296052631578946	0.006578947368421052
119	617.0	0.055105348460291734	0.050243111831442464	0.7374392220421394	0.0016207455429497568	0.14910858995137763	0.006482982171799027
120	606.0	0.054455445544554455	0.04455445544554455	0.731023102310231	0.0033003300330033004	0.15841584158415842	0.00825082508250825
121	615.0	0.05853658536585366	0.04715447154471545	0.7284552845528456	0.0032520325203252032	0.15609756097560976	0.0065040650406504065
122	617.0	0.059967585089141004	0.04376012965964344	0.7293354943273906	0.0016207455429497568	0.15883306320907617	0.006482982171799027
123	619.0	0.05815831987075929	0.045234248788368334	0.7302100161550888	0.0016155088852988692	0.1567043618739903	0.008077544426494346
124	632.0	0.056962025316455694	0.04588607594936709	0.7310126582278481	0.0031645569620253164	0.1550632911392405	0.007911392405063292
125	622.0	0.05305466237942122	0.04180064308681672	0.7395498392282959	0.003215434083601286	0.15434083601286175	0.008038585209003215
126	613.0	0.057096247960848286	0.04404567699836868	0.7357259380097879	0.0016313213703099511	0.1533442088091354	0.008156606851549755
127	609.0	0.059113300492610835	0.04926108374384237	0.7307060755336617	0.0016420361247947454	0.15270935960591134	0.006568144499178982
128	611.0	0.057283142389525366	0.044189852700491	0.734860883797054	0.0016366612111292963	0.15220949263502456	0.009819967266775777
129	618.0	0.05825242718446602	0.04854368932038835	0.7265372168284789	0.0016181229773462784	0.156957928802589	0.008090614886731391
130	623.0	0.060995184590690206	0.048154093097913325	0.7303370786516854	0.0016051364365971107	0.1492776886035313	0.009630818619582664
131	628.0	0.05573248407643312	0.042993630573248405	0.7404458598726115	0.0031847133757961785	0.1480891719745223	0.009554140127388535
132	621.0	0.0499194847020934	0.04830917874396135	0.7326892109500805	0.001610305958132045	0.15619967793880837	0.011272141706924315
133	629.0	0.05405405405405406	0.0492845786963434	0.7281399046104928	0.003179650238473768	0.15580286168521462	0.009538950715421303
134	616.0	0.05519480519480519	0.048701298701298704	0.7272727272727273	0.003246753246753247	0.1590909090909091	0.006493506493506494
135	621.0	0.05636070853462158	0.04830917874396135	0.7423510466988728	0.001610305958132045	0.14492753623188406	0.00644122383252818
136	624.0	0.05608974358974359	0.05128205128205128	0.7339743589743589	0.0016025641025641025	0.15064102564102563	0.00641025641025641
137	627.0	0.06220095693779904	0.046251993620414676	0.7208931419457735	0.001594896331738437	0.16108452950558214	0.007974481658692184
138	622.0	0.05627009646302251	0.04340836012861737	0.729903536977492	0.003215434083601286	0.15916398713826366	0.008038585209003215
139	624.0	0.05929487179487179	0.041666666666666664	0.7355769230769231	0.0016025641025641025	0.15384615384615385	0.008012820512820512
140	619.0	0.0630048465266559	0.0420032310177706	0.72859450726979	0.0016155088852988692	0.1567043618739903	0.008077544426494346
141	623.0	0.05457463884430177	0.0449438202247191	0.7319422150882825	0.0016051364365971107	0.15890850722311398	0.008025682182985553
142	635.0	0.05826771653543307	0.04566929133858268	0.7307086614173228	0.0015748031496062992	0.15590551181102363	0.007874015748031496
143	627.0	0.05422647527910686	0.0430622009569378	0.7384370015948963	0.001594896331738437	0.15311004784688995	0.009569377990430622
144	624.0	0.0641025641025641	0.04326923076923077	0.7275641025641025	0.0016025641025641025	0.15544871794871795	0.008012820512820512
145	624.0	0.05929487179487179	0.04487179487179487	0.7307692307692307	0.003205128205128205	0.15224358974358973	0.009615384615384616
146	631.0	0.05705229793977813	0.04595879556259905	0.7305863708399366	0.003169572107765452	0.15530903328050713	0.00792393026941363
147	625.0	0.0608	0.04	0.7264	0.0032	0.16	0.0096
148	615.0	0.05853658536585366	0.04227642276422764	0.7284552845528456	0.0032520325203252032	0.15934959349593497	0.008130081300813009
149	626.0	0.052715654952076675	0.0463258785942492	0.7396166134185304	0.001597444089456869	0.15175718849840256	0.007987220447284345
150	636.0	0.05345911949685535	0.04559748427672956	0.7311320754716981	0.0015723270440251573	0.16037735849056603	0.007861635220125786
151	626.0	0.052715654952076675	0.0463258785942492	0.7380191693290735	0.003194888178913738	0.15175718849840256	0.007987220447284345
152	628.0	0.050955414012738856	0.04617834394904458	0.7340764331210191	0.0031847133757961785	0.15764331210191082	0.007961783439490446
153	625.0	0.056	0.0448	0.7296	0.0016	0.1616	0.0064
154	625.0	0.0544	0.0496	0.7328	0.0016	0.1536	0.008
155	614.0	0.057003257328990226	0.04560260586319218	0.7361563517915309	0.003257328990228013	0.15146579804560262	0.006514657980456026
156	618.0	0.05339805825242718	0.05016181229773463	0.7378640776699029	0.003236245954692557	0.1488673139158576	0.006472491909385114
157	624.0	0.057692307692307696	0.05128205128205128	0.7291666666666666	0.003205128205128205	0.14903846153846154	0.009615384615384616
158	624.0	0.05608974358974359	0.04807692307692308	0.7291666666666666	0.003205128205128205	0.15544871794871795	0.008012820512820512
159	617.0	0.05672609400324149	0.04700162074554295	0.7325769854132901	0.0032414910858995136	0.1539708265802269	0.006482982171799027
160	625.0	0.056	0.0496	0.7296	0.0032	0.1536	0.008
161	615.0	0.05853658536585366	0.04878048780487805	0.7252032520325203	0.0016260162601626016	0.15934959349593497	0.0065040650406504065
162	623.0	0.056179775280898875	0.048154093097913325	0.7303370786516854	0.0032102728731942215	0.15569823434991975	0.006420545746388443
163	620.0	0.056451612903225805	0.0467741935483871	0.7306451612903225	0.0032258064516129032	0.15645161290322582	0.0064516129032258064
164	618.0	0.05016181229773463	0.04692556634304207	0.7411003236245954	0.0016181229773462784	0.15210355987055016	0.008090614886731391
165	626.0	0.054313099041533544	0.04792332268370607	0.7332268370607029	0.001597444089456869	0.15335463258785942	0.009584664536741214
166	626.0	0.04792332268370607	0.04313099041533546	0.7428115015974441	0.003194888178913738	0.15175718849840256	0.011182108626198083
167	618.0	0.05016181229773463	0.042071197411003236	0.7411003236245954	0.003236245954692557	0.15210355987055016	0.011326860841423949
168	627.0	0.051036682615629984	0.0430622009569378	0.7384370015948963	0.003189792663476874	0.15629984051036683	0.007974481658692184
169	614.0	0.05374592833876222	0.03908794788273615	0.750814332247557	0.003257328990228013	0.14332247557003258	0.009771986970684038
170	630.0	0.05238095238095238	0.049206349206349205	0.7396825396825397	0.0031746031746031746	0.14761904761904762	0.007936507936507936
171	627.0	0.049441786283891544	0.046251993620414676	0.7368421052631579	0.003189792663476874	0.15629984051036683	0.007974481658692184
172	627.0	0.04784688995215311	0.049441786283891544	0.7384370015948963	0.003189792663476874	0.15151515151515152	0.009569377990430622
173	616.0	0.05519480519480519	0.04707792207792208	0.7288961038961039	0.0016233766233766235	0.1590909090909091	0.008116883116883116
174	619.0	0.05331179321486268	0.046849757673667204	0.7350565428109854	0.0016155088852988692	0.15347334410339256	0.009693053311793215
175	627.0	0.05263157894736842	0.046251993620414676	0.7368421052631579	0.003189792663476874	0.14992025518341306	0.011164274322169059
176	623.0	0.05457463884430177	0.04333868378812199	0.7415730337078652	0.0032102728731942215	0.1508828250401284	0.006420545746388443
177	627.0	0.05582137161084529	0.044657097288676235	0.7352472089314195	0.003189792663476874	0.15151515151515152	0.009569377990430622
178	625.0	0.0512	0.048	0.736	0.0032	0.1536	0.008
179	622.0	0.04983922829581994	0.04823151125401929	0.7427652733118971	0.003215434083601286	0.14630225080385853	0.00964630225080386
180	619.0	0.05815831987075929	0.04361873990306947	0.7334410339256866	0.0032310177705977385	0.15508885298869143	0.006462035541195477
181	622.0	0.05627009646302251	0.04823151125401929	0.7395498392282959	0.003215434083601286	0.14630225080385853	0.006430868167202572
182	616.0	0.05032467532467533	0.045454545454545456	0.7435064935064936	0.003246753246753247	0.15097402597402598	0.006493506493506494
183	629.0	0.057233704292527825	0.04133545310015898	0.7329093799682035	0.003179650238473768	0.1589825119236884	0.006359300476947536
184	625.0	0.056	0.0448	0.7344	0.0016	0.1568	0.0064
185	622.0	0.05627009646302251	0.04180064308681672	0.7363344051446945	0.003215434083601286	0.15434083601286175	0.008038585209003215
186	616.0	0.060064935064935064	0.040584415584415584	0.737012987012987	0.0016233766233766235	0.1525974025974026	0.008116883116883116
187	616.0	0.05032467532467533	0.040584415584415584	0.7451298701298701	0.0016233766233766235	0.15422077922077923	0.008116883116883116
188	608.0	0.05098684210526316	0.04111842105263158	0.7483552631578947	0.003289473684210526	0.1513157894736842	0.004934210526315789
189	622.0	0.05305466237942122	0.04180064308681672	0.7379421221864951	0.001607717041800643	0.15755627009646303	0.008038585209003215
190	621.0	0.05475040257648953	0.043478260869565216	0.7359098228663447	0.00322061191626409	0.1529790660225443	0.00966183574879227
191	626.0	0.052715654952076675	0.04313099041533546	0.7396166134185304	0.001597444089456869	0.15495207667731628	0.007987220447284345
192	617.0	0.05186385737439222	0.03889789303079417	0.7439222042139384	0.0032414910858995136	0.15235008103727715	0.009724473257698542
193	623.0	0.052969502407704656	0.04012841091492777	0.7431781701444623	0.0032102728731942215	0.1508828250401284	0.009630818619582664
194	623.0	0.052969502407704656	0.04173354735152488	0.7415730337078652	0.0032102728731942215	0.1508828250401284	0.009630818619582664
195	627.0	0.049441786283891544	0.044657097288676235	0.7432216905901117	0.003189792663476874	0.14992025518341306	0.009569377990430622
196	624.0	0.052884615384615384	0.04326923076923077	0.7419871794871795	0.003205128205128205	0.14903846153846154	0.009615384615384616
197	621.0	0.05314009661835749	0.04508856682769726	0.7278582930756844	0.00322061191626409	0.1610305958132045	0.00966183574879227
198	625.0	0.0544	0.0448	0.728	0.0032	0.16	0.0096
199	618.0	0.05825242718446602	0.043689320388349516	0.7281553398058253	0.003236245954692557	0.1553398058252427	0.011326860841423949
200	609.0	0.04597701149425287	0.0361247947454844	0.7422003284072249	0.006568144499178982	0.16091954022988506	0.008210180623973728
201	625.0	0.048	0.04	0.7392	0.0048	0.16	0.008
202	627.0	0.05263157894736842	0.03987240829346093	0.7368421052631579	0.006379585326953748	0.15789473684210525	0.006379585326953748
203	619.0	0.046849757673667204	0.033925686591276254	0.7479806138933764	0.006462035541195477	0.1583198707592892	0.006462035541195477
204	618.0	0.05177993527508091	0.03398058252427184	0.7297734627831716	0.006472491909385114	0.1715210355987055	0.006472491909385114
205	613.0	0.053833605220228384	0.03588907014681892	0.7373572593800979	0.004893964110929853	0.1631321370309951	0.004893964110929853
206	614.0	0.05374592833876222	0.03257328990228013	0.741042345276873	0.006514657980456026	0.16123778501628663	0.004885993485342019
207	619.0	0.05492730210016155	0.03877221324717286	0.7382875605815832	0.006462035541195477	0.1567043618739903	0.004846526655896607
208	625.0	0.048	0.0336	0.7552	0.0064	0.152	0.0048
209	629.0	0.0492845786963434	0.034976152623211444	0.7503974562798092	0.006359300476947536	0.151033386327504	0.00794912559618442
210	631.0	0.0491283676703645	0.03803486529318542	0.7496038034865293	0.006339144215530904	0.15055467511885895	0.006339144215530904
211	634.0	0.055205047318611984	0.03785488958990536	0.7429022082018928	0.006309148264984227	0.1498422712933754	0.007886435331230283
212	624.0	0.052884615384615384	0.035256410256410256	0.7451923076923077	0.00641025641025641	0.15384615384615385	0.00641025641025641
213	631.0	0.044374009508716325	0.03803486529318542	0.7559429477020603	0.004754358161648178	0.14896988906497624	0.00792393026941363
214	624.0	0.052884615384615384	0.03685897435897436	0.7371794871794872	0.00641025641025641	0.16025641025641027	0.00641025641025641
215	615.0	0.04878048780487805	0.03577235772357724	0.7447154471544716	0.0065040650406504065	0.15772357723577235	0.0065040650406504065
216	622.0	0.05144694533762058	0.03697749196141479	0.7427652733118971	0.006430868167202572	0.15594855305466238	0.006430868167202572
217	629.0	0.04769475357710652	0.03656597774244833	0.7440381558028617	0.006359300476947536	0.1589825119236884	0.006359300476947536
218	619.0	0.050080775444264945	0.03715670436187399	0.7415185783521809	0.006462035541195477	0.1583198707592892	0.006462035541195477
219	621.0	0.04830917874396135	0.03864734299516908	0.7439613526570048	0.00644122383252818	0.15619967793880837	0.00644122383252818
220	626.0	0.04952076677316294	0.036741214057507986	0.7476038338658147	0.007987220447284345	0.15175718849840256	0.006389776357827476
221	626.0	0.051118210862619806	0.03354632587859425	0.7492012779552716	0.007987220447284345	0.1501597444089457	0.007987220447284345
222	626.0	0.04952076677316294	0.03354632587859425	0.7460063897763578	0.006389776357827476	0.15814696485623003	0.006389776357827476
223	629.0	0.0492845786963434	0.034976152623211444	0.7472178060413355	0.006359300476947536	0.1573926868044515	0.0047694753577106515
224	623.0	0.05457463884430177	0.03210272873194221	0.7415730337078652	0.008025682182985553	0.15409309791332262	0.009630818619582664
225	627.0	0.051036682615629984	0.03508771929824561	0.74481658692185	0.007974481658692184	0.15311004784688995	0.007974481658692184
226	614.0	0.04723127035830619	0.035830618892508145	0.747557003257329	0.008143322475570033	0.1563517915309446	0.004885993485342019
227	622.0	0.04501607717041801	0.03697749196141479	0.7411575562700965	0.008038585209003215	0.16237942122186494	0.006430868167202572
228	617.0	0.04376012965964344	0.04051863857374392	0.7439222042139384	0.006482982171799027	0.16045380875202594	0.004862236628849271
229	626.0	0.0463258785942492	0.036741214057507986	0.7428115015974441	0.006389776357827476	0.16134185303514376	0.006389776357827476
230	618.0	0.04854368932038835	0.03559870550161812	0.7394822006472492	0.008090614886731391	0.1634304207119741	0.0048543689320388345
231	622.0	0.04662379421221865	0.03697749196141479	0.7347266881028939	0.008038585209003215	0.16720257234726688	0.006430868167202572
232	609.0	0.04597701149425287	0.0361247947454844	0.7422003284072249	0.008210180623973728	0.16091954022988506	0.006568144499178982
233	622.0	0.04180064308681672	0.03697749196141479	0.7459807073954984	0.008038585209003215	0.1607717041800643	0.006430868167202572
234	616.0	0.05032467532467533	0.037337662337662336	0.7451298701298701	0.008116883116883116	0.15097402597402598	0.008116883116883116
235	627.0	0.05422647527910686	0.03827751196172249	0.7416267942583732	0.006379585326953748	0.15311004784688995	0.006379585326953748
236	617.0	0.04700162074554295	0.03403565640194489	0.7568881685575365	0.006482982171799027	0.14910858995137763	0.006482982171799027
237	611.0	0.04091653027823241	0.03600654664484452	0.7545008183306056	0.004909983633387889	0.15711947626841244	0.006546644844517185
238	612.0	0.0457516339869281	0.04084967320261438	0.7483660130718954	0.006535947712418301	0.15196078431372548	0.006535947712418301
239	620.0	0.04516129032258064	0.041935483870967745	0.75	0.0064516129032258064	0.15	0.0064516129032258064
240	614.0	0.05211726384364821	0.04234527687296417	0.7361563517915309	0.008143322475570033	0.15798045602605862	0.003257328990228013
241	623.0	0.052969502407704656	0.038523274478330656	0.7399678972712681	0.006420545746388443	0.15569823434991975	0.006420545746388443
242	626.0	0.052715654952076675	0.04313099041533546	0.7396166134185304	0.006389776357827476	0.15175718849840256	0.006389776357827476
243	630.0	0.049206349206349205	0.03968253968253968	0.7380952380952381	0.004761904761904762	0.16031746031746033	0.007936507936507936
244	626.0	0.052715654952076675	0.039936102236421724	0.7396166134185304	0.004792332268370607	0.15654952076677317	0.006389776357827476
245	616.0	0.05194805194805195	0.040584415584415584	0.7451298701298701	0.003246753246753247	0.1525974025974026	0.006493506493506494
246	631.0	0.05229793977812995	0.03803486529318542	0.7321711568938193	0.004754358161648178	0.1648177496038035	0.00792393026941363
247	623.0	0.051364365971107544	0.03691813804173355	0.7431781701444623	0.006420545746388443	0.15409309791332262	0.008025682182985553
248	624.0	0.052884615384615384	0.030448717948717948	0.7467948717948718	0.00641025641025641	0.15865384615384615	0.004807692307692308
249	626.0	0.0463258785942492	0.038338658146964855	0.7460063897763578	0.006389776357827476	0.1597444089456869	0.003194888178913738
250	613.0	0.04567699836867863	0.037520391517128875	0.7487765089722676	0.0065252854812398045	0.15823817292006526	0.0032626427406199023
251	622.0	0.04823151125401929	0.03536977491961415	0.752411575562701	0.00482315112540193	0.15434083601286175	0.00482315112540193
252	624.0	0.05128205128205128	0.03365384615384615	0.7435897435897436	0.00641025641025641	0.16025641025641027	0.004807692307692308
253	624.0	0.052884615384615384	0.03685897435897436	0.7371794871794872	0.00641025641025641	0.16025641025641027	0.00641025641025641
254	620.0	0.05	0.037096774193548385	0.7403225806451613	0.0064516129032258064	0.15806451612903225	0.008064516129032258
255	623.0	0.051364365971107544	0.04012841091492777	0.7415730337078652	0.008025682182985553	0.15248796147672553	0.006420545746388443
256	619.0	0.050080775444264945	0.03715670436187399	0.7415185783521809	0.006462035541195477	0.1583198707592892	0.006462035541195477
257	617.0	0.04538087520259319	0.03727714748784441	0.7423014586709886	0.008103727714748784	0.16045380875202594	0.006482982171799027
258	612.0	0.049019607843137254	0.03594771241830065	0.7434640522875817	0.004901960784313725	0.16176470588235295	0.004901960784313725
259	621.0	0.0499194847020934	0.03542673107890499	0.7391304347826086	0.008051529790660225	0.1610305958132045	0.00644122383252818
260	612.0	0.05228758169934641	0.03594771241830065	0.7434640522875817	0.008169934640522876	0.15522875816993464	0.004901960784313725
261	618.0	0.04854368932038835	0.032362459546925564	0.7443365695792881	0.006472491909385114	0.1650485436893204	0.003236245954692557
262	628.0	0.05732484076433121	0.03662420382165605	0.7356687898089171	0.004777070063694267	0.1592356687898089	0.006369426751592357
263	627.0	0.05263157894736842	0.03668261562998405	0.7400318979266348	0.006379585326953748	0.15629984051036683	0.007974481658692184
264	624.0	0.05448717948717949	0.03685897435897436	0.7403846153846154	0.00641025641025641	0.15705128205128205	0.004807692307692308
265	636.0	0.05188679245283019	0.036163522012578615	0.7405660377358491	0.006289308176100629	0.15566037735849056	0.009433962264150943
266	622.0	0.05466237942122187	0.03697749196141479	0.7379421221864951	0.006430868167202572	0.15594855305466238	0.008038585209003215
267	619.0	0.050080775444264945	0.03877221324717286	0.7399030694668821	0.006462035541195477	0.15508885298869143	0.009693053311793215
268	635.0	0.05196850393700787	0.04094488188976378	0.7448818897637796	0.006299212598425197	0.14960629921259844	0.006299212598425197
269	625.0	0.0544	0.0368	0.7472	0.0048	0.152	0.0048
270	613.0	0.048939641109298535	0.037520391517128875	0.7504078303425775	0.0065252854812398045	0.1533442088091354	0.0032626427406199023
271	619.0	0.048465266558966075	0.03715670436187399	0.7447495961227787	0.008077544426494346	0.1567043618739903	0.004846526655896607
272	619.0	0.050080775444264945	0.04038772213247173	0.7415185783521809	0.006462035541195477	0.1567043618739903	0.004846526655896607
273	622.0	0.05466237942122187	0.03697749196141479	0.7379421221864951	0.006430868167202572	0.15594855305466238	0.008038585209003215
274	619.0	0.05815831987075929	0.03877221324717286	0.7382875605815832	0.006462035541195477	0.15024232633279483	0.008077544426494346
275	629.0	0.05087440381558029	0.034976152623211444	0.7440381558028617	0.006359300476947536	0.1573926868044515	0.006359300476947536
276	628.0	0.04777070063694268	0.03821656050955414	0.7547770700636943	0.004777070063694267	0.14968152866242038	0.004777070063694267
277	631.0	0.05071315372424723	0.03803486529318542	0.7448494453248812	0.006339144215530904	0.1537242472266244	0.006339144215530904
278	628.0	0.054140127388535034	0.03980891719745223	0.732484076433121	0.006369426751592357	0.1592356687898089	0.007961783439490446
279	624.0	0.05128205128205128	0.03685897435897436	0.7403846153846154	0.00641025641025641	0.15865384615384615	0.00641025641025641
280	624.0	0.052884615384615384	0.03685897435897436	0.7467948717948718	0.008012820512820512	0.14903846153846154	0.00641025641025641
281	630.0	0.049206349206349205	0.03650793650793651	0.7523809523809524	0.006349206349206349	0.15079365079365079	0.004761904761904762
282	627.0	0.049441786283891544	0.03508771929824561	0.7496012759170654	0.006379585326953748	0.15311004784688995	0.006379585326953748
283	635.0	0.050393700787401574	0.03622047244094488	0.7448818897637796	0.006299212598425197	0.15590551181102363	0.006299212598425197
284	630.0	0.049206349206349205	0.03492063492063492	0.7507936507936508	0.006349206349206349	0.1523809523809524	0.006349206349206349
285	630.0	0.046031746031746035	0.03968253968253968	0.746031746031746	0.007936507936507936	0.15396825396825398	0.006349206349206349
286	625.0	0.0512	0.0336	0.7424	0.0064	0.16	0.0064
287	626.0	0.04952076677316294	0.036741214057507986	0.7348242811501597	0.007987220447284345	0.16293929712460065	0.007987220447284345
288	622.0	0.05466237942122187	0.03536977491961415	0.7331189710610932	0.006430868167202572	0.1607717041800643	0.00964630225080386
289	627.0	0.049441786283891544	0.03827751196172249	0.7432216905901117	0.007974481658692184	0.15629984051036683	0.004784688995215311
290	621.0	0.0499194847020934	0.037037037037037035	0.7407407407407407	0.008051529790660225	0.15619967793880837	0.008051529790660225
291	618.0	0.04692556634304207	0.043689320388349516	0.7411003236245954	0.006472491909385114	0.1553398058252427	0.006472491909385114
292	628.0	0.050955414012738856	0.03980891719745223	0.7436305732484076	0.006369426751592357	0.15286624203821655	0.006369426751592357
293	621.0	0.04830917874396135	0.03864734299516908	0.7391304347826086	0.00644122383252818	0.16264090177133655	0.004830917874396135
294	632.0	0.04746835443037975	0.03481012658227848	0.7436708860759493	0.006329113924050633	0.16139240506329114	0.006329113924050633
295	631.0	0.05071315372424723	0.03803486529318542	0.7416798732171157	0.00792393026941363	0.1537242472266244	0.00792393026941363
296	623.0	0.04654895666131621	0.04012841091492777	0.7512038523274478	0.006420545746388443	0.1476725521669342	0.008025682182985553
297	629.0	0.0492845786963434	0.03656597774244833	0.7472178060413355	0.006359300476947536	0.15421303656597773	0.006359300476947536
298	624.0	0.05128205128205128	0.03685897435897436	0.7387820512820513	0.00641025641025641	0.15865384615384615	0.008012820512820512
299	629.0	0.05405405405405406	0.03815580286168521	0.7376788553259142	0.00794912559618442	0.15421303656597773	0.00794912559618442
300	629.0	0.05246422893481717	0.034976152623211444	0.7376788553259142	0.00794912559618442	0.1573926868044515	0.009538950715421303
301	629.0	0.057233704292527825	0.034976152623211444	0.7313195548489666	0.00794912559618442	0.16057233704292528	0.00794912559618442
302	622.0	0.05305466237942122	0.03697749196141479	0.7347266881028939	0.00482315112540193	0.16237942122186494	0.008038585209003215
303	625.0	0.048	0.0352	0.7504	0.0064	0.152	0.008
304	620.0	0.0532258064516129	0.035483870967741936	0.7370967741935484	0.00967741935483871	0.15806451612903225	0.0064516129032258064
305	614.0	0.05211726384364821	0.03745928338762215	0.739413680781759	0.008143322475570033	0.1563517915309446	0.006514657980456026
306	617.0	0.059967585089141004	0.04051863857374392	0.7374392220421394	0.006482982171799027	0.14910858995137763	0.006482982171799027
307	634.0	0.0583596214511041	0.03943217665615142	0.7365930599369085	0.006309148264984227	0.15141955835962145	0.007886435331230283
308	615.0	0.055284552845528454	0.03902439024390244	0.734959349593496	0.004878048780487805	0.15772357723577235	0.008130081300813009
309	617.0	0.05672609400324149	0.03727714748784441	0.7358184764991896	0.006482982171799027	0.15721231766612642	0.006482982171799027
310	619.0	0.05654281098546042	0.03715670436187399	0.7302100161550888	0.008077544426494346	0.16155088852988692	0.006462035541195477
311	623.0	0.052969502407704656	0.03691813804173355	0.7271268057784912	0.006420545746388443	0.16853932584269662	0.008025682182985553
312	615.0	0.05365853658536585	0.04065040650406504	0.7365853658536585	0.0065040650406504065	0.15447154471544716	0.008130081300813009
313	618.0	0.05016181229773463	0.038834951456310676	0.7313915857605178	0.009708737864077669	0.1634304207119741	0.006472491909385114
314	626.0	0.051118210862619806	0.036741214057507986	0.7348242811501597	0.006389776357827476	0.1645367412140575	0.006389776357827476
315	600.0	0.058333333333333334	0.03333333333333333	0.7333333333333333	0.006666666666666667	0.16333333333333333	0.005
316	623.0	0.0593900481540931	0.038523274478330656	0.7303370786516854	0.006420545746388443	0.16211878009630817	0.0032102728731942215
317	620.0	0.05806451612903226	0.037096774193548385	0.7306451612903225	0.0064516129032258064	0.15806451612903225	0.00967741935483871
318	615.0	0.055284552845528454	0.03902439024390244	0.7268292682926829	0.0065040650406504065	0.16422764227642275	0.008130081300813009
319	625.0	0.0624	0.04	0.7184	0.0064	0.1664	0.0064
320	620.0	0.05806451612903226	0.03870967741935484	0.7241935483870968	0.0064516129032258064	0.16612903225806452	0.0064516129032258064
321	624.0	0.05929487179487179	0.04006410256410257	0.7291666666666666	0.00641025641025641	0.16025641025641027	0.004807692307692308
322	615.0	0.05365853658536585	0.03739837398373984	0.7382113821138211	0.0065040650406504065	0.15772357723577235	0.0065040650406504065
323	618.0	0.05501618122977346	0.0372168284789644	0.7265372168284789	0.006472491909385114	0.16828478964401294	0.006472491909385114
324	621.0	0.05152979066022544	0.03864734299516908	0.7262479871175523	0.00644122383252818	0.1706924315619968	0.00644122383252818
325	607.0	0.054365733113673806	0.039538714991762765	0.728171334431631	0.006589785831960461	0.16474464579901152	0.006589785831960461
326	619.0	0.05815831987075929	0.03877221324717286	0.7350565428109854	0.008077544426494346	0.1583198707592892	0.0016155088852988692
327	622.0	0.05466237942122187	0.03697749196141479	0.7363344051446945	0.006430868167202572	0.16237942122186494	0.003215434083601286
328	630.0	0.05873015873015873	0.03492063492063492	0.7365079365079366	0.007936507936507936	0.15714285714285714	0.004761904761904762
329	627.0	0.05741626794258373	0.03827751196172249	0.7272727272727273	0.006379585326953748	0.16427432216905902	0.006379585326953748
330	625.0	0.056	0.04	0.736	0.0048	0.1568	0.0064
331	619.0	0.05331179321486268	0.04361873990306947	0.7382875605815832	0.006462035541195477	0.15347334410339256	0.004846526655896607
332	623.0	0.052969502407704656	0.04012841091492777	0.7303370786516854	0.009630818619582664	0.16211878009630817	0.004815409309791332
333	613.0	0.052202283849918436	0.03915171288743882	0.7308319738988581	0.004893964110929853	0.16639477977161501	0.0065252854812398045
334	628.0	0.05573248407643312	0.03980891719745223	0.7308917197452229	0.007961783439490446	0.160828025477707	0.004777070063694267
335	623.0	0.056179775280898875	0.04012841091492777	0.7287319422150883	0.008025682182985553	0.16211878009630817	0.004815409309791332
336	621.0	0.05636070853462158	0.040257648953301126	0.7246376811594203	0.008051529790660225	0.1642512077294686	0.00644122383252818
337	608.0	0.05592105263157895	0.03782894736842105	0.7368421052631579	0.009868421052631578	0.15625	0.003289473684210526
338	615.0	0.05040650406504065	0.04227642276422764	0.7430894308943089	0.008130081300813009	0.15284552845528454	0.0032520325203252032
339	618.0	0.05339805825242718	0.042071197411003236	0.7411003236245954	0.009708737864077669	0.1488673139158576	0.0048543689320388345
340	622.0	0.0594855305466238	0.04340836012861737	0.729903536977492	0.00964630225080386	0.15112540192926044	0.006430868167202572
341	619.0	0.05977382875605816	0.04038772213247173	0.7302100161550888	0.009693053311793215	0.15347334410339256	0.006462035541195477
342	633.0	0.05687203791469194	0.037914691943127965	0.7298578199052133	0.009478672985781991	0.15955766192733017	0.00631911532385466
343	621.0	0.05636070853462158	0.03864734299516908	0.7310789049919485	0.00966183574879227	0.15780998389694043	0.00644122383252818
344	608.0	0.054276315789473686	0.03782894736842105	0.7335526315789473	0.009868421052631578	0.15789473684210525	0.006578947368421052
345	617.0	0.06158833063209076	0.03727714748784441	0.7341977309562399	0.008103727714748784	0.1539708265802269	0.004862236628849271
346	608.0	0.05921052631578947	0.03782894736842105	0.7401315789473685	0.009868421052631578	0.14967105263157895	0.003289473684210526
347	608.0	0.0625	0.03618421052631579	0.7286184210526315	0.008223684210526315	0.15789473684210525	0.006578947368421052
348	622.0	0.05787781350482315	0.03536977491961415	0.7379421221864951	0.008038585209003215	0.15594855305466238	0.00482315112540193
349	625.0	0.0544	0.0368	0.7312	0.0096	0.1632	0.0048
350	628.0	0.054140127388535034	0.03343949044585987	0.7340764331210191	0.009554140127388535	0.16401273885350318	0.004777070063694267
351	629.0	0.05246422893481717	0.03656597774244833	0.7376788553259142	0.009538950715421303	0.1573926868044515	0.006359300476947536
352	605.0	0.05289256198347107	0.03801652892561983	0.743801652892562	0.008264462809917356	0.1487603305785124	0.008264462809917356
353	615.0	0.05040650406504065	0.03902439024390244	0.7365853658536585	0.00975609756097561	0.15609756097560976	0.008130081300813009
354	609.0	0.05090311986863711	0.0361247947454844	0.735632183908046	0.008210180623973728	0.16091954022988506	0.008210180623973728
355	614.0	0.05537459283387622	0.03908794788273615	0.7312703583061889	0.006514657980456026	0.15960912052117263	0.008143322475570033
356	611.0	0.05237315875613748	0.04091653027823241	0.7315875613747954	0.008183306055646482	0.15875613747954173	0.008183306055646482
357	620.0	0.04516129032258064	0.04032258064516129	0.7403225806451613	0.004838709677419355	0.16129032258064516	0.008064516129032258
358	626.0	0.051118210862619806	0.03514376996805112	0.7396166134185304	0.009584664536741214	0.15814696485623003	0.006389776357827476
359	613.0	0.053833605220228384	0.03588907014681892	0.7373572593800979	0.009787928221859706	0.1598694942903752	0.0032626427406199023
360	620.0	0.0532258064516129	0.037096774193548385	0.7370967741935484	0.008064516129032258	0.1596774193548387	0.004838709677419355
361	626.0	0.05750798722044728	0.03514376996805112	0.7348242811501597	0.007987220447284345	0.1597444089456869	0.004792332268370607
362	623.0	0.052969502407704656	0.03691813804173355	0.7367576243980738	0.008025682182985553	0.16211878009630817	0.0032102728731942215
363	615.0	0.05203252032520325	0.04227642276422764	0.7398373983739838	0.00975609756097561	0.15121951219512195	0.004878048780487805
364	623.0	0.051364365971107544	0.04173354735152488	0.7367576243980738	0.009630818619582664	0.15569823434991975	0.004815409309791332
365	626.0	0.051118210862619806	0.039936102236421724	0.7380191693290735	0.007987220447284345	0.15814696485623003	0.004792332268370607
366	623.0	0.048154093097913325	0.038523274478330656	0.7463884430176565	0.008025682182985553	0.15248796147672553	0.006420545746388443
367	619.0	0.050080775444264945	0.03877221324717286	0.7382875605815832	0.008077544426494346	0.16155088852988692	0.0032310177705977385
368	613.0	0.053833605220228384	0.03588907014681892	0.7357259380097879	0.0065252854812398045	0.16476345840130505	0.0032626427406199023
369	625.0	0.0544	0.032	0.7424	0.0064	0.1584	0.0064
370	620.0	0.0532258064516129	0.02903225806451613	0.75	0.008064516129032258	0.15161290322580645	0.008064516129032258
371	618.0	0.05016181229773463	0.032362459546925564	0.7540453074433657	0.006472491909385114	0.1488673139158576	0.008090614886731391
372	625.0	0.0528	0.0384	0.7488	0.0048	0.1472	0.008
373	629.0	0.04769475357710652	0.03815580286168521	0.7503974562798092	0.00794912559618442	0.1478537360890302	0.00794912559618442
374	614.0	0.04723127035830619	0.035830618892508145	0.742671009771987	0.008143322475570033	0.15798045602605862	0.008143322475570033
375	615.0	0.05040650406504065	0.03902439024390244	0.7398373983739838	0.0065040650406504065	0.15609756097560976	0.008130081300813009
376	625.0	0.0528	0.0384	0.7376	0.008	0.1536	0.0096
377	617.0	0.05186385737439222	0.03889789303079417	0.7423014586709886	0.004862236628849271	0.15559157212317667	0.006482982171799027
378	622.0	0.05627009646302251	0.03697749196141479	0.7411575562700965	0.008038585209003215	0.15112540192926044	0.006430868167202572
379	610.0	0.047540983606557376	0.03934426229508197	0.740983606557377	0.009836065573770493	0.1557377049180328	0.006557377049180328
380	610.0	0.047540983606557376	0.03770491803278689	0.7475409836065574	0.006557377049180328	0.1540983606557377	0.006557377049180328
381	608.0	0.049342105263157895	0.039473684210526314	0.7417763157894737	0.009868421052631578	0.1513157894736842	0.008223684210526315
382	612.0	0.05228758169934641	0.03431372549019608	0.7434640522875817	0.008169934640522876	0.15359477124183007	0.008169934640522876
383	621.0	0.05475040257648953	0.040257648953301126	0.7375201288244766	0.008051529790660225	0.1529790660225443	0.00644122383252818
384	624.0	0.05128205128205128	0.04326923076923077	0.7339743589743589	0.00641025641025641	0.15705128205128205	0.008012820512820512
385	620.0	0.054838709677419356	0.03870967741935484	0.7290322580645161	0.008064516129032258	0.1629032258064516	0.0064516129032258064
386	620.0	0.05161290322580645	0.04032258064516129	0.7322580645161291	0.004838709677419355	0.16129032258064516	0.00967741935483871
387	612.0	0.05392156862745098	0.0392156862745098	0.7336601307189542	0.008169934640522876	0.15849673202614378	0.006535947712418301
388	617.0	0.050243111831442464	0.03565640194489465	0.7487844408427877	0.008103727714748784	0.1507293354943274	0.006482982171799027
389	626.0	0.051118210862619806	0.036741214057507986	0.7476038338658147	0.007987220447284345	0.1485623003194888	0.007987220447284345
390	629.0	0.05246422893481717	0.04133545310015898	0.7456279809220986	0.00794912559618442	0.14467408585055644	0.00794912559618442
391	625.0	0.056	0.0384	0.7328	0.0096	0.1552	0.008
392	626.0	0.054313099041533544	0.03514376996805112	0.7332268370607029	0.007987220447284345	0.16134185303514376	0.007987220447284345
393	613.0	0.052202283849918436	0.03915171288743882	0.7357259380097879	0.008156606851549755	0.15497553017944535	0.009787928221859706
394	619.0	0.05331179321486268	0.03715670436187399	0.7366720516962844	0.006462035541195477	0.1583198707592892	0.008077544426494346
395	618.0	0.04854368932038835	0.03398058252427184	0.7378640776699029	0.008090614886731391	0.1634304207119741	0.008090614886731391
396	633.0	0.04897314375987362	0.04107424960505529	0.7393364928909952	0.007898894154818325	0.15481832543443919	0.007898894154818325
397	627.0	0.046251993620414676	0.03668261562998405	0.74481658692185	0.007974481658692184	0.15629984051036683	0.007974481658692184
398	630.0	0.050793650793650794	0.03650793650793651	0.7365079365079366	0.007936507936507936	0.1619047619047619	0.006349206349206349
399	621.0	0.0499194847020934	0.03864734299516908	0.7455716586151369	0.008051529790660225	0.1529790660225443	0.004830917874396135
400	621.0	0.05475040257648953	0.03542673107890499	0.750402576489533	0.00966183574879227	0.14009661835748793	0.00966183574879227
401	619.0	0.061389337641357025	0.033925686591276254	0.7495961227786753	0.009693053311793215	0.13731825525040386	0.008077544426494346
402	618.0	0.05501618122977346	0.03559870550161812	0.7572815533980582	0.009708737864077669	0.13268608414239483	0.009708737864077669
403	625.0	0.0528	0.0352	0.7536	0.0096	0.1408	0.008
404	618.0	0.05663430420711974	0.0372168284789644	0.7443365695792881	0.009708737864077669	0.14563106796116504	0.006472491909385114
405	622.0	0.0594855305466238	0.03697749196141479	0.7491961414790996	0.00964630225080386	0.13665594855305466	0.008038585209003215
406	614.0	0.05374592833876222	0.03745928338762215	0.744299674267101	0.009771986970684038	0.1482084690553746	0.006514657980456026
407	623.0	0.052969502407704656	0.038523274478330656	0.7544141252006421	0.009630818619582664	0.13804173354735153	0.006420545746388443
408	622.0	0.05787781350482315	0.03697749196141479	0.7491961414790996	0.008038585209003215	0.13987138263665594	0.008038585209003215
409	628.0	0.054140127388535034	0.03662420382165605	0.7468152866242038	0.009554140127388535	0.1449044585987261	0.007961783439490446
410	637.0	0.054945054945054944	0.03767660910518053	0.7456828885400314	0.009419152276295133	0.14442700156985872	0.007849293563579277
411	626.0	0.052715654952076675	0.03514376996805112	0.7523961661341853	0.007987220447284345	0.14217252396166133	0.009584664536741214
412	625.0	0.0544	0.0368	0.7472	0.0096	0.144	0.008
413	629.0	0.057233704292527825	0.03656597774244833	0.7472178060413355	0.00794912559618442	0.14626391096979333	0.0047694753577106515
414	623.0	0.05778491171749599	0.03691813804173355	0.7447833065810594	0.008025682182985553	0.14446227929373998	0.008025682182985553
415	621.0	0.05958132045088567	0.037037037037037035	0.7423510466988728	0.00966183574879227	0.14492753623188406	0.00644122383252818
416	625.0	0.0544	0.0352	0.7488	0.0096	0.1456	0.0064
417	625.0	0.0512	0.0384	0.7472	0.0096	0.1456	0.008
418	635.0	0.05354330708661417	0.03622047244094488	0.7511811023622047	0.009448818897637795	0.14015748031496064	0.009448818897637795
419	624.0	0.052884615384615384	0.03685897435897436	0.7483974358974359	0.009615384615384616	0.14262820512820512	0.009615384615384616
420	624.0	0.05608974358974359	0.03685897435897436	0.7467948717948718	0.009615384615384616	0.14262820512820512	0.008012820512820512
421	619.0	0.05654281098546042	0.035541195476575124	0.7415185783521809	0.009693053311793215	0.14862681744749595	0.008077544426494346
422	620.0	0.05967741935483871	0.037096774193548385	0.7419354838709677	0.008064516129032258	0.14516129032258066	0.008064516129032258
423	632.0	0.055379746835443035	0.03481012658227848	0.7484177215189873	0.00949367088607595	0.14240506329113925	0.00949367088607595
424	629.0	0.05564387917329094	0.034976152623211444	0.7440381558028617	0.00794912559618442	0.14467408585055644	0.012718600953895072
425	623.0	0.0593900481540931	0.03531300160513644	0.7399678972712681	0.009630818619582664	0.14606741573033707	0.009630818619582664
426	623.0	0.05457463884430177	0.03531300160513644	0.7479935794542536	0.009630818619582664	0.14285714285714285	0.009630818619582664
427	631.0	0.05388272583201268	0.03486529318541997	0.7496038034865293	0.009508716323296355	0.14580031695721077	0.006339144215530904
428	623.0	0.05457463884430177	0.03531300160513644	0.7431781701444623	0.009630818619582664	0.1508828250401284	0.006420545746388443
429	619.0	0.05331179321486268	0.035541195476575124	0.7479806138933764	0.009693053311793215	0.14539579967689822	0.008077544426494346
430	619.0	0.05331179321486268	0.035541195476575124	0.7560581583198708	0.009693053311793215	0.13570274636510501	0.009693053311793215
431	626.0	0.051118210862619806	0.03514376996805112	0.7571884984025559	0.009584664536741214	0.13738019169329074	0.009584664536741214
432	629.0	0.05564387917329094	0.03656597774244833	0.7519872813990461	0.009538950715421303	0.1383147853736089	0.00794912559618442
433	624.0	0.05608974358974359	0.03365384615384615	0.75	0.009615384615384616	0.14262820512820512	0.008012820512820512
434	633.0	0.05055292259083728	0.03317535545023697	0.7551342812006319	0.009478672985781991	0.14375987361769352	0.007898894154818325
435	626.0	0.05750798722044728	0.03354632587859425	0.7507987220447284	0.009584664536741214	0.14057507987220447	0.007987220447284345
436	625.0	0.0576	0.032	0.7584	0.008	0.136	0.008
437	620.0	0.0532258064516129	0.037096774193548385	0.7564516129032258	0.008064516129032258	0.13709677419354838	0.008064516129032258
438	630.0	0.050793650793650794	0.03333333333333333	0.7523809523809524	0.007936507936507936	0.14603174603174604	0.009523809523809525
439	631.0	0.05388272583201268	0.03486529318541997	0.751188589540412	0.00792393026941363	0.14263074484944532	0.009508716323296355
440	628.0	0.052547770700636945	0.03503184713375796	0.7484076433121019	0.009554140127388535	0.1449044585987261	0.009554140127388535
441	625.0	0.0544	0.0352	0.752	0.0096	0.1392	0.0096
442	626.0	0.05591054313099041	0.03354632587859425	0.7460063897763578	0.009584664536741214	0.14376996805111822	0.011182108626198083
443	624.0	0.05608974358974359	0.03365384615384615	0.7419871794871795	0.008012820512820512	0.15064102564102563	0.009615384615384616
444	632.0	0.058544303797468354	0.03164556962025317	0.7420886075949367	0.007911392405063292	0.15031645569620253	0.00949367088607595
445	625.0	0.0576	0.0352	0.744	0.008	0.1472	0.008
446	624.0	0.060897435897435896	0.035256410256410256	0.7387820512820513	0.009615384615384616	0.14583333333333334	0.009615384615384616
447	630.0	0.05873015873015873	0.03650793650793651	0.7428571428571429	0.009523809523809525	0.14444444444444443	0.007936507936507936
448	633.0	0.06003159557661927	0.037914691943127965	0.740916271721959	0.009478672985781991	0.14375987361769352	0.007898894154818325
449	619.0	0.05654281098546042	0.03877221324717286	0.7447495961227787	0.009693053311793215	0.14378029079159935	0.006462035541195477
450	625.0	0.0624	0.0352	0.7424	0.008	0.144	0.008
451	634.0	0.06309148264984227	0.03627760252365931	0.7397476340694006	0.00946372239747634	0.14195583596214512	0.00946372239747634
452	632.0	0.06487341772151899	0.03639240506329114	0.7357594936708861	0.00949367088607595	0.1439873417721519	0.00949367088607595
453	630.0	0.06031746031746032	0.0380952380952381	0.7396825396825397	0.009523809523809525	0.14285714285714285	0.009523809523809525
454	630.0	0.06349206349206349	0.03650793650793651	0.7380952380952381	0.009523809523809525	0.14285714285714285	0.009523809523809525
455	622.0	0.05627009646302251	0.03697749196141479	0.747588424437299	0.00964630225080386	0.13987138263665594	0.00964630225080386
456	630.0	0.06190476190476191	0.03650793650793651	0.7365079365079366	0.009523809523809525	0.14603174603174604	0.009523809523809525
457	630.0	0.06349206349206349	0.0380952380952381	0.734920634920635	0.009523809523809525	0.14444444444444443	0.009523809523809525
458	615.0	0.056910569105691054	0.03414634146341464	0.7430894308943089	0.00975609756097561	0.14796747967479676	0.008130081300813009
459	632.0	0.058544303797468354	0.03164556962025317	0.7484177215189873	0.00949367088607595	0.14240506329113925	0.00949367088607595
460	619.0	0.05815831987075929	0.035541195476575124	0.7447495961227787	0.008077544426494346	0.14539579967689822	0.008077544426494346
461	624.0	0.05929487179487179	0.038461538461538464	0.7355769230769231	0.008012820512820512	0.15064102564102563	0.008012820512820512
462	631.0	0.060221870047543584	0.03803486529318542	0.7385103011093502	0.009508716323296355	0.14580031695721077	0.00792393026941363
463	628.0	0.06528662420382166	0.03503184713375796	0.7340764331210191	0.009554140127388535	0.14968152866242038	0.006369426751592357
464	633.0	0.0631911532385466	0.037914691943127965	0.7330173775671406	0.009478672985781991	0.1484992101105845	0.007898894154818325
465	629.0	0.057233704292527825	0.03656597774244833	0.7440381558028617	0.009538950715421303	0.14467408585055644	0.00794912559618442
466	629.0	0.05405405405405406	0.033386327503974564	0.7472178060413355	0.00794912559618442	0.1494435612082671	0.00794912559618442
467	617.0	0.05834683954619125	0.03727714748784441	0.7439222042139384	0.009724473257698542	0.1426256077795786	0.008103727714748784
468	635.0	0.05826771653543307	0.03622047244094488	0.7464566929133858	0.007874015748031496	0.14015748031496064	0.011023622047244094
469	628.0	0.05732484076433121	0.03821656050955414	0.7388535031847133	0.009554140127388535	0.1449044585987261	0.011146496815286623
470	624.0	0.052884615384615384	0.035256410256410256	0.7483974358974359	0.009615384615384616	0.14423076923076922	0.009615384615384616
471	626.0	0.04952076677316294	0.036741214057507986	0.7476038338658147	0.009584664536741214	0.14696485623003194	0.009584664536741214
472	635.0	0.05511811023622047	0.03622047244094488	0.7480314960629921	0.009448818897637795	0.14330708661417324	0.007874015748031496
473	627.0	0.06060606060606061	0.03349282296650718	0.7527910685805422	0.009569377990430622	0.1371610845295056	0.006379585326953748
474	624.0	0.057692307692307696	0.03365384615384615	0.7483974358974359	0.009615384615384616	0.14423076923076922	0.00641025641025641
475	618.0	0.061488673139158574	0.03559870550161812	0.7411003236245954	0.009708737864077669	0.14563106796116504	0.006472491909385114
476	619.0	0.05815831987075929	0.03715670436187399	0.7447495961227787	0.009693053311793215	0.1421647819063005	0.008077544426494346
477	640.0	0.059375	0.0359375	0.7453125	0.0078125	0.1421875	0.009375
478	623.0	0.060995184590690206	0.03531300160513644	0.7399678972712681	0.009630818619582664	0.14606741573033707	0.008025682182985553
479	621.0	0.05958132045088567	0.033816425120772944	0.7471819645732689	0.00966183574879227	0.14170692431561996	0.008051529790660225
480	614.0	0.06188925081433225	0.03420195439739414	0.749185667752443	0.009771986970684038	0.13680781758957655	0.008143322475570033
481	616.0	0.06168831168831169	0.037337662337662336	0.7483766233766234	0.00974025974025974	0.13474025974025974	0.008116883116883116
482	632.0	0.058544303797468354	0.03639240506329114	0.745253164556962	0.00949367088607595	0.14240506329113925	0.007911392405063292
483	612.0	0.06045751633986928	0.03758169934640523	0.7369281045751634	0.00980392156862745	0.14705882352941177	0.008169934640522876
484	616.0	0.060064935064935064	0.03571428571428571	0.7435064935064936	0.00974025974025974	0.14123376623376624	0.00974025974025974
485	623.0	0.056179775280898875	0.038523274478330656	0.7383627608346709	0.009630818619582664	0.1476725521669342	0.009630818619582664
486	617.0	0.06320907617504051	0.03727714748784441	0.7423014586709886	0.009724473257698542	0.1393841166936791	0.008103727714748784
487	625.0	0.0592	0.04	0.7328	0.0096	0.1504	0.008
488	626.0	0.06070287539936102	0.036741214057507986	0.7380191693290735	0.009584664536741214	0.14696485623003194	0.007987220447284345
489	622.0	0.06109324758842444	0.03536977491961415	0.7395498392282959	0.00964630225080386	0.14469453376205788	0.00964630225080386
490	621.0	0.06280193236714976	0.033816425120772944	0.7407407407407407	0.00966183574879227	0.14492753623188406	0.008051529790660225
491	612.0	0.06045751633986928	0.03594771241830065	0.7450980392156863	0.00980392156862745	0.14215686274509803	0.006535947712418301
492	618.0	0.059870550161812294	0.03559870550161812	0.7443365695792881	0.009708737864077669	0.1423948220064725	0.008090614886731391
493	629.0	0.057233704292527825	0.03815580286168521	0.7424483306836248	0.009538950715421303	0.14308426073131955	0.009538950715421303
494	618.0	0.06472491909385113	0.0372168284789644	0.7443365695792881	0.009708737864077669	0.1343042071197411	0.009708737864077669
495	622.0	0.0594855305466238	0.03858520900321544	0.7443729903536977	0.00964630225080386	0.1382636655948553	0.00964630225080386
496	622.0	0.06430868167202572	0.03536977491961415	0.7347266881028939	0.00964630225080386	0.14469453376205788	0.011254019292604502
497	625.0	0.0608	0.032	0.744	0.0096	0.1424	0.0112
498	625.0	0.0592	0.0352	0.7456	0.0096	0.1424	0.008
499	628.0	0.05573248407643312	0.03662420382165605	0.7404458598726115	0.009554140127388535	0.14968152866242038	0.007961783439490446
500	624.0	0.05608974358974359	0.035256410256410256	0.7451923076923077	0.009615384615384616	0.14583333333333334	0.008012820512820512
501	621.0	0.05475040257648953	0.03542673107890499	0.748792270531401	0.00966183574879227	0.143317230273752	0.008051529790660225
502	617.0	0.05348460291734198	0.03889789303079417	0.7439222042139384	0.009724473257698542	0.1458670988654781	0.008103727714748784
503	630.0	0.05714285714285714	0.03650793650793651	0.7476190476190476	0.007936507936507936	0.14126984126984127	0.009523809523809525
504	636.0	0.05345911949685535	0.036163522012578615	0.7421383647798742	0.009433962264150943	0.14937106918238993	0.009433962264150943
505	619.0	0.051696284329563816	0.033925686591276254	0.7512116316639742	0.008077544426494346	0.1470113085621971	0.008077544426494346
506	611.0	0.05073649754500818	0.031096563011456628	0.7528641571194763	0.008183306055646482	0.14729950900163666	0.009819967266775777
507	599.0	0.05008347245409015	0.028380634390651086	0.7562604340567612	0.01001669449081803	0.14524207011686144	0.01001669449081803
508	611.0	0.05073649754500818	0.03273322422258593	0.7577741407528642	0.009819967266775777	0.13911620294599017	0.009819967266775777
509	622.0	0.05305466237942122	0.03215434083601286	0.7572347266881029	0.00964630225080386	0.13987138263665594	0.008038585209003215
510	626.0	0.05910543130990415	0.03354632587859425	0.7507987220447284	0.009584664536741214	0.1389776357827476	0.007987220447284345
511	617.0	0.05834683954619125	0.03403565640194489	0.7487844408427877	0.009724473257698542	0.14100486223662884	0.008103727714748784
512	614.0	0.050488599348534204	0.03745928338762215	0.750814332247557	0.009771986970684038	0.14332247557003258	0.008143322475570033
513	631.0	0.0491283676703645	0.03803486529318542	0.7496038034865293	0.009508716323296355	0.14421553090332806	0.009508716323296355
514	637.0	0.04709576138147567	0.03924646781789639	0.7488226059654631	0.009419152276295133	0.14599686028257458	0.009419152276295133
515	640.0	0.05625	0.0390625	0.7421875	0.009375	0.1453125	0.0078125
516	629.0	0.06041335453100159	0.03815580286168521	0.7440381558028617	0.00794912559618442	0.13990461049284578	0.009538950715421303
517	627.0	0.05741626794258373	0.03827751196172249	0.7511961722488039	0.009569377990430622	0.1371610845295056	0.006379585326953748
518	615.0	0.05040650406504065	0.03414634146341464	0.7544715447154472	0.00975609756097561	0.14308943089430895	0.008130081300813009
519	624.0	0.05608974358974359	0.03685897435897436	0.7532051282051282	0.009615384615384616	0.1330128205128205	0.011217948717948718
520	606.0	0.056105610561056105	0.039603960396039604	0.7442244224422442	0.009900990099009901	0.13861386138613863	0.01155115511551155
521	622.0	0.05627009646302251	0.03697749196141479	0.7427652733118971	0.00964630225080386	0.14469453376205788	0.00964630225080386
522	627.0	0.05741626794258373	0.03508771929824561	0.7400318979266348	0.009569377990430622	0.14832535885167464	0.009569377990430622
523	621.0	0.05636070853462158	0.03542673107890499	0.7471819645732689	0.00966183574879227	0.143317230273752	0.008051529790660225
524	624.0	0.052884615384615384	0.03365384615384615	0.75	0.009615384615384616	0.14583333333333334	0.008012820512820512
525	619.0	0.05492730210016155	0.03231017770597738	0.7544426494345718	0.009693053311793215	0.14054927302100162	0.008077544426494346
526	624.0	0.04487179487179487	0.03205128205128205	0.7644230769230769	0.009615384615384616	0.14102564102564102	0.008012820512820512
527	641.0	0.0499219968798752	0.0327613104524181	0.7566302652106084	0.0093603744149766	0.1435257410296412	0.0078003120124804995
528	635.0	0.05196850393700787	0.03464566929133858	0.7496062992125985	0.009448818897637795	0.14645669291338584	0.007874015748031496
529	639.0	0.054773082942097026	0.03286384976525822	0.7511737089201878	0.009389671361502348	0.14397496087636932	0.00782472613458529
530	643.0	0.05754276827371695	0.03110419906687403	0.7542768273716952	0.00933125972006221	0.13841368584758942	0.00933125972006221
531	642.0	0.0529595015576324	0.03426791277258567	0.7507788161993769	0.009345794392523364	0.14330218068535824	0.009345794392523364
532	620.0	0.05161290322580645	0.037096774193548385	0.7516129032258064	0.00967741935483871	0.13870967741935483	0.01129032258064516
533	619.0	0.05492730210016155	0.03877221324717286	0.7495961227786753	0.009693053311793215	0.13893376413570274	0.008077544426494346
534	619.0	0.05492730210016155	0.033925686591276254	0.7609046849757674	0.009693053311793215	0.1308562197092084	0.009693053311793215
535	624.0	0.05608974358974359	0.035256410256410256	0.7516025641025641	0.009615384615384616	0.13782051282051283	0.009615384615384616
536	629.0	0.057233704292527825	0.034976152623211444	0.753577106518283	0.009538950715421303	0.13513513513513514	0.009538950715421303
537	627.0	0.05741626794258373	0.03189792663476874	0.7511961722488039	0.009569377990430622	0.1419457735247209	0.007974481658692184
538	627.0	0.05263157894736842	0.03508771929824561	0.7527910685805422	0.009569377990430622	0.1419457735247209	0.007974481658692184
539	618.0	0.05339805825242718	0.03398058252427184	0.7572815533980582	0.009708737864077669	0.13592233009708737	0.009708737864077669
540	623.0	0.05457463884430177	0.03531300160513644	0.7528089887640449	0.009630818619582664	0.13804173354735153	0.009630818619582664
541	617.0	0.055105348460291734	0.03565640194489465	0.747163695299838	0.009724473257698542	0.1426256077795786	0.009724473257698542
542	603.0	0.04975124378109453	0.03648424543946932	0.7545605306799337	0.009950248756218905	0.13930348258706468	0.009950248756218905
543	628.0	0.05573248407643312	0.03184713375796178	0.7611464968152867	0.009554140127388535	0.1337579617834395	0.007961783439490446
544	627.0	0.06220095693779904	0.03668261562998405	0.7416267942583732	0.009569377990430622	0.1419457735247209	0.007974481658692184
545	619.0	0.05331179321486268	0.035541195476575124	0.752827140549273	0.008077544426494346	0.14378029079159935	0.006462035541195477
546	627.0	0.05582137161084529	0.03508771929824561	0.7559808612440191	0.009569377990430622	0.13556618819776714	0.007974481658692184
547	624.0	0.05128205128205128	0.035256410256410256	0.7580128205128205	0.009615384615384616	0.13782051282051283	0.008012820512820512
548	628.0	0.05573248407643312	0.03343949044585987	0.7579617834394905	0.009554140127388535	0.13535031847133758	0.007961783439490446
549	613.0	0.05057096247960848	0.03262642740619902	0.7553017944535073	0.009787928221859706	0.14355628058727568	0.008156606851549755
550	623.0	0.051364365971107544	0.033707865168539325	0.7512038523274478	0.009630818619582664	0.14606741573033707	0.008025682182985553
551	624.0	0.05448717948717949	0.035256410256410256	0.7532051282051282	0.009615384615384616	0.13942307692307693	0.008012820512820512
552	617.0	0.05348460291734198	0.03241491085899514	0.7520259319286872	0.008103727714748784	0.14424635332252836	0.009724473257698542
553	619.0	0.05492730210016155	0.035541195476575124	0.7479806138933764	0.009693053311793215	0.1421647819063005	0.009693053311793215
554	622.0	0.04983922829581994	0.03376205787781351	0.7540192926045016	0.00964630225080386	0.14308681672025725	0.00964630225080386
555	612.0	0.04738562091503268	0.03594771241830065	0.7581699346405228	0.00980392156862745	0.1388888888888889	0.00980392156862745
556	620.0	0.04516129032258064	0.035483870967741936	0.7629032258064516	0.00967741935483871	0.1403225806451613	0.0064516129032258064
557	630.0	0.05238095238095238	0.03650793650793651	0.753968253968254	0.009523809523809525	0.1380952380952381	0.009523809523809525
558	637.0	0.04866562009419152	0.03453689167974882	0.7582417582417582	0.009419152276295133	0.13971742543171115	0.009419152276295133
559	627.0	0.04784688995215311	0.03349282296650718	0.7575757575757576	0.009569377990430622	0.14354066985645933	0.007974481658692184
560	620.0	0.0532258064516129	0.035483870967741936	0.7548387096774194	0.00967741935483871	0.13870967741935483	0.008064516129032258
561	619.0	0.050080775444264945	0.03715670436187399	0.7495961227786753	0.009693053311793215	0.14378029079159935	0.009693053311793215
562	626.0	0.051118210862619806	0.036741214057507986	0.7476038338658147	0.009584664536741214	0.14696485623003194	0.007987220447284345
563	614.0	0.050488599348534204	0.03257328990228013	0.754071661237785	0.009771986970684038	0.1465798045602606	0.006514657980456026
564	623.0	0.04333868378812199	0.033707865168539325	0.7528089887640449	0.009630818619582664	0.15248796147672553	0.008025682182985553
565	629.0	0.05087440381558029	0.033386327503974564	0.7456279809220986	0.009538950715421303	0.15262321144674085	0.00794912559618442
566	616.0	0.05032467532467533	0.03571428571428571	0.7483766233766234	0.00974025974025974	0.14772727272727273	0.008116883116883116
567	620.0	0.054838709677419356	0.03225806451612903	0.7532258064516129	0.00967741935483871	0.1435483870967742	0.0064516129032258064
568	616.0	0.05032467532467533	0.03571428571428571	0.7548701298701299	0.00974025974025974	0.14123376623376624	0.008116883116883116
569	618.0	0.05663430420711974	0.032362459546925564	0.7491909385113269	0.009708737864077669	0.14401294498381878	0.008090614886731391
570	623.0	0.048154093097913325	0.033707865168539325	0.7576243980738363	0.009630818619582664	0.14285714285714285	0.008025682182985553
571	631.0	0.04754358161648178	0.03328050713153724	0.7559429477020603	0.009508716323296355	0.14421553090332806	0.009508716323296355
572	621.0	0.04669887278582931	0.0322061191626409	0.7616747181964574	0.00966183574879227	0.14170692431561996	0.008051529790660225
573	631.0	0.0554675118858954	0.03169572107765452	0.751188589540412	0.009508716323296355	0.14421553090332806	0.00792393026941363
574	630.0	0.05396825396825397	0.03333333333333333	0.7523809523809524	0.009523809523809525	0.14285714285714285	0.007936507936507936
575	628.0	0.05573248407643312	0.030254777070063694	0.7563694267515924	0.009554140127388535	0.13853503184713375	0.009554140127388535
576	629.0	0.058823529411764705	0.03179650238473768	0.7503974562798092	0.009538950715421303	0.14149443561208266	0.00794912559618442
577	621.0	0.05958132045088567	0.033816425120772944	0.748792270531401	0.00966183574879227	0.13848631239935588	0.00966183574879227
578	623.0	0.0593900481540931	0.03531300160513644	0.7544141252006421	0.009630818619582664	0.1348314606741573	0.006420545746388443
579	628.0	0.050955414012738856	0.03184713375796178	0.7531847133757962	0.009554140127388535	0.1480891719745223	0.006369426751592357
580	624.0	0.052884615384615384	0.03365384615384615	0.7483974358974359	0.009615384615384616	0.14903846153846154	0.00641025641025641
581	623.0	0.048154093097913325	0.03531300160513644	0.7528089887640449	0.009630818619582664	0.14606741573033707	0.008025682182985553
582	626.0	0.051118210862619806	0.03514376996805112	0.7460063897763578	0.009584664536741214	0.1501597444089457	0.007987220447284345
583	628.0	0.050955414012738856	0.03503184713375796	0.7547770700636943	0.009554140127388535	0.14171974522292993	0.007961783439490446
584	634.0	0.052050473186119876	0.03470031545741325	0.749211356466877	0.00946372239747634	0.14668769716088328	0.007886435331230283
585	625.0	0.0528	0.0352	0.7568	0.0096	0.1376	0.008
586	634.0	0.056782334384858045	0.03785488958990536	0.750788643533123	0.00946372239747634	0.13722397476340695	0.007886435331230283
587	623.0	0.05457463884430177	0.04012841091492777	0.7463884430176565	0.009630818619582664	0.14125200642054575	0.008025682182985553
588	615.0	0.05365853658536585	0.03902439024390244	0.751219512195122	0.00975609756097561	0.13821138211382114	0.008130081300813009
589	625.0	0.0496	0.0368	0.7552	0.0096	0.1408	0.008
590	629.0	0.05564387917329094	0.03815580286168521	0.7424483306836248	0.009538950715421303	0.14626391096979333	0.00794912559618442
591	622.0	0.04823151125401929	0.03697749196141479	0.7508038585209004	0.00964630225080386	0.14469453376205788	0.00964630225080386
592	627.0	0.051036682615629984	0.03668261562998405	0.7464114832535885	0.009569377990430622	0.1467304625199362	0.009569377990430622
593	613.0	0.05546492659053834	0.037520391517128875	0.7471451876019576	0.009787928221859706	0.14192495921696574	0.008156606851549755
594	611.0	0.057283142389525366	0.03927986906710311	0.7430441898527005	0.009819967266775777	0.14238952536824878	0.008183306055646482
595	624.0	0.052884615384615384	0.03685897435897436	0.75	0.009615384615384616	0.14262820512820512	0.008012820512820512
596	627.0	0.05582137161084529	0.03508771929824561	0.7511961722488039	0.009569377990430622	0.14035087719298245	0.007974481658692184
597	625.0	0.0528	0.0336	0.7568	0.0096	0.1408	0.0064
598	610.0	0.05245901639344262	0.03442622950819672	0.7540983606557377	0.00819672131147541	0.14426229508196722	0.006557377049180328
599	625.0	0.0544	0.0368	0.7488	0.0096	0.144	0.0064
