# Supplementary material for: Full-cycle device-scale simulations of memory materials with a tailored atomic-cluster-expansion potential
Source: Nat Commun. 2025 Sep 30;16:8688. doi: 10.1038/s41467-025-63732-4 (PMC12484596; doi:10.1038/s41467-025-63732-4)
Supplement: Supplementary file 4 — Source Data [file 41467_2025_63732_MOESM4_ESM.zip › Figure S7/Figure S7d - homopolar bonds/bond_fraction_aimd_023_300K.csv]

	total	Sb-Sb	Sb-Te	Te-Te
0	239.0	0.09205020920502092	0.8200836820083682	0.08786610878661087
1	247.0	0.0931174089068826	0.8218623481781376	0.08502024291497975
2	243.0	0.09465020576131687	0.8148148148148148	0.09053497942386832
3	242.0	0.10330578512396695	0.8016528925619835	0.09504132231404959
4	241.0	0.0995850622406639	0.8049792531120332	0.0954356846473029
5	238.0	0.10084033613445378	0.8025210084033614	0.09663865546218488
6	233.0	0.0944206008583691	0.8154506437768241	0.09012875536480687
7	230.0	0.09565217391304348	0.8173913043478261	0.08695652173913043
8	235.0	0.09787234042553192	0.8085106382978723	0.09361702127659574
9	236.0	0.09745762711864407	0.8220338983050848	0.08050847457627118
10	234.0	0.08974358974358974	0.8205128205128205	0.08974358974358974
11	232.0	0.08189655172413793	0.8318965517241379	0.08620689655172414
12	233.0	0.0815450643776824	0.8326180257510729	0.08583690987124463
13	236.0	0.0847457627118644	0.8347457627118644	0.08050847457627118
14	236.0	0.08898305084745763	0.826271186440678	0.0847457627118644
15	243.0	0.09053497942386832	0.823045267489712	0.08641975308641975
16	240.0	0.09166666666666666	0.8291666666666667	0.07916666666666666
17	243.0	0.08641975308641975	0.8353909465020576	0.07818930041152264
18	243.0	0.08641975308641975	0.8353909465020576	0.07818930041152264
19	237.0	0.08860759493670886	0.8270042194092827	0.08438818565400844
20	235.0	0.08085106382978724	0.8297872340425532	0.08936170212765958
21	233.0	0.0815450643776824	0.8326180257510729	0.08583690987124463
22	239.0	0.0794979079497908	0.8242677824267782	0.09623430962343096
23	241.0	0.07883817427385892	0.8340248962655602	0.08713692946058091
24	241.0	0.08298755186721991	0.8298755186721992	0.08713692946058091
25	240.0	0.0875	0.8208333333333333	0.09166666666666666
26	239.0	0.08786610878661087	0.8200836820083682	0.09205020920502092
27	238.0	0.08823529411764706	0.8235294117647058	0.08823529411764706
28	237.0	0.08438818565400844	0.8312236286919831	0.08438818565400844
29	237.0	0.08860759493670886	0.8354430379746836	0.0759493670886076
30	237.0	0.08860759493670886	0.8396624472573839	0.07172995780590717
31	243.0	0.09465020576131687	0.823045267489712	0.0823045267489712
32	240.0	0.0875	0.8291666666666667	0.08333333333333333
33	241.0	0.08713692946058091	0.8257261410788381	0.08713692946058091
34	239.0	0.08786610878661087	0.8284518828451883	0.08368200836820083
35	235.0	0.0851063829787234	0.8340425531914893	0.08085106382978724
36	234.0	0.0811965811965812	0.8290598290598291	0.08974358974358974
37	239.0	0.0794979079497908	0.8326359832635983	0.08786610878661087
38	237.0	0.08438818565400844	0.8312236286919831	0.08438818565400844
39	238.0	0.08403361344537816	0.8319327731092437	0.08403361344537816
40	242.0	0.08677685950413223	0.8347107438016529	0.07851239669421488
41	240.0	0.0875	0.8291666666666667	0.08333333333333333
42	241.0	0.08713692946058091	0.8215767634854771	0.0912863070539419
43	241.0	0.08713692946058091	0.8257261410788381	0.08713692946058091
44	238.0	0.08823529411764706	0.8235294117647058	0.08823529411764706
45	235.0	0.08936170212765958	0.8212765957446808	0.08936170212765958
46	235.0	0.08936170212765958	0.8212765957446808	0.08936170212765958
47	233.0	0.09012875536480687	0.8197424892703863	0.09012875536480687
48	233.0	0.08583690987124463	0.8240343347639485	0.09012875536480687
49	234.0	0.08547008547008547	0.8376068376068376	0.07692307692307693
50	232.0	0.08620689655172414	0.8275862068965517	0.08620689655172414
51	236.0	0.08898305084745763	0.826271186440678	0.0847457627118644
52	236.0	0.08898305084745763	0.8220338983050848	0.08898305084745763
53	233.0	0.09012875536480687	0.8240343347639485	0.08583690987124463
54	235.0	0.08936170212765958	0.8297872340425532	0.08085106382978724
55	240.0	0.0875	0.8291666666666667	0.08333333333333333
56	239.0	0.08786610878661087	0.8242677824267782	0.08786610878661087
57	238.0	0.08403361344537816	0.8277310924369747	0.08823529411764706
58	242.0	0.08264462809917356	0.8264462809917356	0.09090909090909091
59	245.0	0.08163265306122448	0.8326530612244898	0.08571428571428572
60	239.0	0.0794979079497908	0.8368200836820083	0.08368200836820083
61	239.0	0.08786610878661087	0.8242677824267782	0.08786610878661087
62	240.0	0.0875	0.8208333333333333	0.09166666666666666
63	246.0	0.08943089430894309	0.8170731707317073	0.09349593495934959
64	243.0	0.09053497942386832	0.8189300411522634	0.09053497942386832
65	242.0	0.09090909090909091	0.8223140495867769	0.08677685950413223
66	247.0	0.0931174089068826	0.8137651821862348	0.0931174089068826
67	247.0	0.08906882591093117	0.8218623481781376	0.08906882591093117
68	245.0	0.09387755102040816	0.8163265306122449	0.08979591836734693
69	244.0	0.09016393442622951	0.8155737704918032	0.0942622950819672
70	239.0	0.09205020920502092	0.8200836820083682	0.08786610878661087
71	235.0	0.08936170212765958	0.8340425531914893	0.07659574468085106
72	235.0	0.08936170212765958	0.8340425531914893	0.07659574468085106
73	238.0	0.08823529411764706	0.8319327731092437	0.07983193277310924
74	243.0	0.08641975308641975	0.8271604938271605	0.08641975308641975
75	240.0	0.0875	0.8291666666666667	0.08333333333333333
76	238.0	0.08823529411764706	0.8319327731092437	0.07983193277310924
77	241.0	0.08713692946058091	0.8298755186721992	0.08298755186721991
78	241.0	0.08713692946058091	0.8257261410788381	0.08713692946058091
79	241.0	0.08298755186721991	0.8298755186721992	0.08713692946058091
80	240.0	0.08333333333333333	0.825	0.09166666666666666
81	237.0	0.08438818565400844	0.8185654008438819	0.0970464135021097
82	232.0	0.09051724137931035	0.8189655172413793	0.09051724137931035
83	228.0	0.09210526315789473	0.8245614035087719	0.08333333333333333
84	227.0	0.09251101321585903	0.8237885462555066	0.08370044052863436
85	231.0	0.09090909090909091	0.8225108225108225	0.08658008658008658
86	229.0	0.09170305676855896	0.8296943231441049	0.07860262008733625
87	230.0	0.09130434782608696	0.8260869565217391	0.08260869565217391
88	232.0	0.09051724137931035	0.8189655172413793	0.09051724137931035
89	233.0	0.0944206008583691	0.8068669527896996	0.09871244635193133
90	236.0	0.09322033898305085	0.8050847457627118	0.1016949152542373
91	234.0	0.09401709401709402	0.8034188034188035	0.10256410256410256
92	233.0	0.09012875536480687	0.8154506437768241	0.0944206008583691
93	235.0	0.09361702127659574	0.8127659574468085	0.09361702127659574
94	237.0	0.08860759493670886	0.8143459915611815	0.0970464135021097
95	241.0	0.0912863070539419	0.8132780082987552	0.0954356846473029
96	240.0	0.0875	0.825	0.0875
97	238.0	0.08403361344537816	0.8319327731092437	0.08403361344537816
98	237.0	0.08860759493670886	0.8270042194092827	0.08438818565400844
99	237.0	0.08860759493670886	0.8270042194092827	0.08438818565400844
100	236.0	0.0847457627118644	0.826271186440678	0.08898305084745763
101	238.0	0.08403361344537816	0.8151260504201681	0.10084033613445378
102	231.0	0.08225108225108226	0.8225108225108225	0.09523809523809523
103	231.0	0.08658008658008658	0.8225108225108225	0.09090909090909091
104	234.0	0.08974358974358974	0.8162393162393162	0.09401709401709402
105	243.0	0.09465020576131687	0.8065843621399177	0.09876543209876543
106	242.0	0.09504132231404959	0.8099173553719008	0.09504132231404959
107	244.0	0.0942622950819672	0.8155737704918032	0.09016393442622951
108	243.0	0.09465020576131687	0.823045267489712	0.0823045267489712
109	245.0	0.08979591836734693	0.8244897959183674	0.08571428571428572
110	242.0	0.09090909090909091	0.8305785123966942	0.07851239669421488
111	238.0	0.08403361344537816	0.8403361344537815	0.07563025210084033
112	237.0	0.08016877637130802	0.8438818565400844	0.0759493670886076
113	233.0	0.0815450643776824	0.8497854077253219	0.06866952789699571
114	234.0	0.0811965811965812	0.8461538461538461	0.07264957264957266
115	235.0	0.08085106382978724	0.8468085106382979	0.07234042553191489
116	238.0	0.08823529411764706	0.8445378151260504	0.06722689075630252
117	238.0	0.08823529411764706	0.8403361344537815	0.07142857142857142
118	236.0	0.09322033898305085	0.8220338983050848	0.0847457627118644
119	239.0	0.09205020920502092	0.8158995815899581	0.09205020920502092
120	239.0	0.09623430962343096	0.8200836820083682	0.08368200836820083
121	237.0	0.10548523206751055	0.8059071729957806	0.08860759493670886
122	241.0	0.1037344398340249	0.8174273858921162	0.07883817427385892
123	243.0	0.09876543209876543	0.8106995884773662	0.09053497942386832
124	239.0	0.100418410041841	0.803347280334728	0.09623430962343096
125	240.0	0.1	0.8041666666666667	0.09583333333333334
126	240.0	0.1	0.8125	0.0875
127	251.0	0.09163346613545817	0.8087649402390438	0.099601593625498
128	246.0	0.09349593495934959	0.8089430894308943	0.0975609756097561
129	240.0	0.1	0.8	0.1
130	238.0	0.09663865546218488	0.8025210084033614	0.10084033613445378
131	236.0	0.09322033898305085	0.826271186440678	0.08050847457627118
132	237.0	0.09282700421940929	0.8312236286919831	0.0759493670886076
133	236.0	0.0847457627118644	0.8347457627118644	0.08050847457627118
134	239.0	0.08368200836820083	0.8326359832635983	0.08368200836820083
135	238.0	0.08403361344537816	0.8319327731092437	0.08403361344537816
136	238.0	0.07983193277310924	0.8361344537815126	0.08403361344537816
137	237.0	0.0759493670886076	0.8396624472573839	0.08438818565400844
138	240.0	0.0875	0.8291666666666667	0.08333333333333333
139	237.0	0.08860759493670886	0.8312236286919831	0.08016877637130802
140	236.0	0.08898305084745763	0.826271186440678	0.0847457627118644
141	235.0	0.08936170212765958	0.825531914893617	0.0851063829787234
142	238.0	0.08823529411764706	0.8151260504201681	0.09663865546218488
143	233.0	0.0944206008583691	0.8068669527896996	0.09871244635193133
144	231.0	0.09523809523809523	0.8095238095238095	0.09523809523809523
145	236.0	0.09322033898305085	0.8135593220338984	0.09322033898305085
146	239.0	0.09623430962343096	0.8117154811715481	0.09205020920502092
147	236.0	0.1016949152542373	0.809322033898305	0.08898305084745763
148	241.0	0.0995850622406639	0.8132780082987552	0.08713692946058091
149	238.0	0.09243697478991597	0.8235294117647058	0.08403361344537816
150	241.0	0.0912863070539419	0.8215767634854771	0.08713692946058091
151	239.0	0.09205020920502092	0.8158995815899581	0.09205020920502092
152	235.0	0.09361702127659574	0.8212765957446808	0.0851063829787234
153	238.0	0.09663865546218488	0.819327731092437	0.08403361344537816
154	241.0	0.0954356846473029	0.8215767634854771	0.08298755186721991
155	237.0	0.09282700421940929	0.8185654008438819	0.08860759493670886
156	239.0	0.08786610878661087	0.8284518828451883	0.08368200836820083
157	237.0	0.08438818565400844	0.8270042194092827	0.08860759493670886
158	234.0	0.08547008547008547	0.8247863247863247	0.08974358974358974
159	239.0	0.08368200836820083	0.8284518828451883	0.08786610878661087
160	238.0	0.07983193277310924	0.8319327731092437	0.08823529411764706
161	239.0	0.08786610878661087	0.8242677824267782	0.08786610878661087
162	240.0	0.09166666666666666	0.825	0.08333333333333333
163	242.0	0.09090909090909091	0.8264462809917356	0.08264462809917356
164	241.0	0.0912863070539419	0.8340248962655602	0.07468879668049792
165	240.0	0.09166666666666666	0.8333333333333334	0.075
166	239.0	0.08368200836820083	0.8410041841004184	0.07531380753138076
167	238.0	0.08403361344537816	0.8487394957983193	0.06722689075630252
168	237.0	0.08438818565400844	0.8438818565400844	0.07172995780590717
169	237.0	0.08016877637130802	0.8438818565400844	0.0759493670886076
170	237.0	0.08860759493670886	0.8227848101265823	0.08860759493670886
171	236.0	0.08898305084745763	0.8220338983050848	0.08898305084745763
172	242.0	0.08677685950413223	0.8223140495867769	0.09090909090909091
173	243.0	0.08641975308641975	0.8148148148148148	0.09876543209876543
174	243.0	0.09053497942386832	0.8148148148148148	0.09465020576131687
175	243.0	0.09053497942386832	0.8148148148148148	0.09465020576131687
176	235.0	0.09361702127659574	0.8170212765957446	0.08936170212765958
177	233.0	0.09012875536480687	0.8154506437768241	0.0944206008583691
178	232.0	0.09051724137931035	0.8189655172413793	0.09051724137931035
179	233.0	0.09012875536480687	0.8154506437768241	0.0944206008583691
180	234.0	0.08547008547008547	0.8290598290598291	0.08547008547008547
181	234.0	0.08547008547008547	0.8376068376068376	0.07692307692307693
182	235.0	0.0851063829787234	0.8340425531914893	0.08085106382978724
183	234.0	0.0811965811965812	0.8290598290598291	0.08974358974358974
184	235.0	0.08085106382978724	0.8340425531914893	0.0851063829787234
185	235.0	0.08085106382978724	0.8382978723404255	0.08085106382978724
186	236.0	0.08050847457627118	0.8389830508474576	0.08050847457627118
187	239.0	0.0794979079497908	0.8368200836820083	0.08368200836820083
188	239.0	0.08368200836820083	0.8410041841004184	0.07531380753138076
189	243.0	0.0823045267489712	0.831275720164609	0.08641975308641975
190	236.0	0.0847457627118644	0.826271186440678	0.08898305084745763
191	232.0	0.08189655172413793	0.8275862068965517	0.09051724137931035
192	233.0	0.0815450643776824	0.8283261802575107	0.09012875536480687
193	234.0	0.0811965811965812	0.8290598290598291	0.08974358974358974
194	234.0	0.07692307692307693	0.8290598290598291	0.09401709401709402
195	239.0	0.08368200836820083	0.8284518828451883	0.08786610878661087
196	244.0	0.08196721311475409	0.8237704918032787	0.0942622950819672
197	245.0	0.08163265306122448	0.8204081632653061	0.09795918367346938
198	242.0	0.08264462809917356	0.8305785123966942	0.08677685950413223
199	242.0	0.08264462809917356	0.8305785123966942	0.08677685950413223
200	242.0	0.07851239669421488	0.8347107438016529	0.08677685950413223
201	240.0	0.0875	0.825	0.0875
202	245.0	0.08571428571428572	0.8244897959183674	0.08979591836734693
203	241.0	0.08713692946058091	0.8215767634854771	0.0912863070539419
204	235.0	0.08936170212765958	0.8340425531914893	0.07659574468085106
205	233.0	0.09012875536480687	0.8240343347639485	0.08583690987124463
206	235.0	0.08936170212765958	0.8297872340425532	0.08085106382978724
207	232.0	0.08620689655172414	0.8275862068965517	0.08620689655172414
208	236.0	0.0847457627118644	0.826271186440678	0.08898305084745763
209	236.0	0.0847457627118644	0.8305084745762712	0.0847457627118644
210	237.0	0.08438818565400844	0.8227848101265823	0.09282700421940929
211	235.0	0.08936170212765958	0.8297872340425532	0.08085106382978724
212	235.0	0.0851063829787234	0.825531914893617	0.08936170212765958
213	237.0	0.08016877637130802	0.8312236286919831	0.08860759493670886
214	234.0	0.07692307692307693	0.8376068376068376	0.08547008547008547
215	234.0	0.08547008547008547	0.8290598290598291	0.08547008547008547
216	235.0	0.0851063829787234	0.8170212765957446	0.09787234042553192
217	238.0	0.09243697478991597	0.819327731092437	0.08823529411764706
218	240.0	0.09583333333333334	0.8291666666666667	0.075
219	244.0	0.0942622950819672	0.8278688524590164	0.0778688524590164
220	240.0	0.08333333333333333	0.8333333333333334	0.08333333333333333
221	241.0	0.08298755186721991	0.8381742738589212	0.07883817427385892
222	244.0	0.09016393442622951	0.8278688524590164	0.08196721311475409
223	241.0	0.08713692946058091	0.8257261410788381	0.08713692946058091
224	237.0	0.08438818565400844	0.8227848101265823	0.09282700421940929
225	231.0	0.08225108225108226	0.8268398268398268	0.09090909090909091
226	228.0	0.08771929824561403	0.8289473684210527	0.08333333333333333
227	230.0	0.09130434782608696	0.8260869565217391	0.08260869565217391
228	225.0	0.08888888888888889	0.8266666666666667	0.08444444444444445
229	228.0	0.09210526315789473	0.8245614035087719	0.08333333333333333
230	230.0	0.09130434782608696	0.8260869565217391	0.08260869565217391
231	233.0	0.08583690987124463	0.8283261802575107	0.08583690987124463
232	234.0	0.08547008547008547	0.8333333333333334	0.0811965811965812
233	235.0	0.0851063829787234	0.8297872340425532	0.0851063829787234
234	236.0	0.0847457627118644	0.8177966101694916	0.09745762711864407
235	242.0	0.08677685950413223	0.8181818181818182	0.09504132231404959
236	242.0	0.08677685950413223	0.8305785123966942	0.08264462809917356
237	244.0	0.0942622950819672	0.8278688524590164	0.0778688524590164
238	247.0	0.0931174089068826	0.8259109311740891	0.08097165991902834
239	245.0	0.09387755102040816	0.8244897959183674	0.08163265306122448
240	242.0	0.09504132231404959	0.8223140495867769	0.08264462809917356
241	243.0	0.09053497942386832	0.8189300411522634	0.09053497942386832
242	236.0	0.08898305084745763	0.8305084745762712	0.08050847457627118
243	235.0	0.08936170212765958	0.825531914893617	0.0851063829787234
244	237.0	0.08860759493670886	0.8185654008438819	0.09282700421940929
245	237.0	0.08860759493670886	0.8270042194092827	0.08438818565400844
246	232.0	0.09051724137931035	0.8275862068965517	0.08189655172413793
247	232.0	0.08620689655172414	0.8275862068965517	0.08620689655172414
248	238.0	0.08403361344537816	0.8235294117647058	0.09243697478991597
249	235.0	0.08085106382978724	0.8212765957446808	0.09787234042553192
250	232.0	0.07758620689655173	0.8318965517241379	0.09051724137931035
251	232.0	0.08189655172413793	0.8362068965517241	0.08189655172413793
252	234.0	0.0811965811965812	0.8376068376068376	0.0811965811965812
253	237.0	0.08438818565400844	0.8354430379746836	0.08016877637130802
254	235.0	0.08936170212765958	0.8340425531914893	0.07659574468085106
255	238.0	0.08823529411764706	0.8361344537815126	0.07563025210084033
256	238.0	0.08823529411764706	0.8403361344537815	0.07142857142857142
257	234.0	0.08974358974358974	0.8376068376068376	0.07264957264957266
258	229.0	0.09170305676855896	0.834061135371179	0.07423580786026202
259	233.0	0.0944206008583691	0.8283261802575107	0.07725321888412018
260	237.0	0.10126582278481013	0.8270042194092827	0.07172995780590717
261	236.0	0.09745762711864407	0.826271186440678	0.07627118644067797
262	236.0	0.0847457627118644	0.8347457627118644	0.08050847457627118
263	237.0	0.08016877637130802	0.8312236286919831	0.08860759493670886
264	242.0	0.08264462809917356	0.8305785123966942	0.08677685950413223
265	245.0	0.07755102040816327	0.8326530612244898	0.08979591836734693
266	243.0	0.0823045267489712	0.831275720164609	0.08641975308641975
267	245.0	0.08979591836734693	0.8204081632653061	0.08979591836734693
268	247.0	0.08906882591093117	0.8178137651821862	0.0931174089068826
269	245.0	0.08979591836734693	0.8163265306122449	0.09387755102040816
270	244.0	0.09016393442622951	0.8155737704918032	0.0942622950819672
271	243.0	0.08641975308641975	0.8148148148148148	0.09876543209876543
272	241.0	0.08713692946058091	0.8215767634854771	0.0912863070539419
273	241.0	0.08713692946058091	0.8340248962655602	0.07883817427385892
274	234.0	0.08974358974358974	0.8376068376068376	0.07264957264957266
275	229.0	0.09170305676855896	0.8296943231441049	0.07860262008733625
276	234.0	0.08974358974358974	0.8333333333333334	0.07692307692307693
277	233.0	0.09012875536480687	0.8326180257510729	0.07725321888412018
278	235.0	0.09361702127659574	0.8212765957446808	0.0851063829787234
279	241.0	0.08713692946058091	0.8257261410788381	0.08713692946058091
280	239.0	0.08786610878661087	0.8158995815899581	0.09623430962343096
281	250.0	0.088	0.828	0.084
282	244.0	0.0860655737704918	0.8360655737704918	0.0778688524590164
283	243.0	0.08641975308641975	0.8271604938271605	0.08641975308641975
284	238.0	0.08823529411764706	0.8235294117647058	0.08823529411764706
285	242.0	0.09090909090909091	0.8223140495867769	0.08677685950413223
286	239.0	0.09205020920502092	0.8242677824267782	0.08368200836820083
287	241.0	0.0912863070539419	0.8215767634854771	0.08713692946058091
288	239.0	0.09205020920502092	0.8200836820083682	0.08786610878661087
289	240.0	0.09166666666666666	0.825	0.08333333333333333
290	240.0	0.0875	0.825	0.0875
291	237.0	0.08860759493670886	0.8227848101265823	0.08860759493670886
292	237.0	0.08860759493670886	0.8312236286919831	0.08016877637130802
293	234.0	0.08547008547008547	0.8418803418803419	0.07264957264957266
294	234.0	0.08547008547008547	0.8376068376068376	0.07692307692307693
295	235.0	0.08936170212765958	0.8297872340425532	0.08085106382978724
296	236.0	0.08898305084745763	0.8305084745762712	0.08050847457627118
297	237.0	0.08016877637130802	0.8523206751054853	0.06751054852320675
298	239.0	0.0794979079497908	0.8535564853556485	0.06694560669456066
299	240.0	0.07916666666666666	0.8375	0.08333333333333333
300	242.0	0.07851239669421488	0.8388429752066116	0.08264462809917356
301	248.0	0.08064516129032258	0.8387096774193549	0.08064516129032258
302	248.0	0.08064516129032258	0.842741935483871	0.07661290322580645
303	252.0	0.07936507936507936	0.8333333333333334	0.0873015873015873
304	247.0	0.08502024291497975	0.8218623481781376	0.0931174089068826
305	241.0	0.08298755186721991	0.8257261410788381	0.0912863070539419
306	236.0	0.08050847457627118	0.826271186440678	0.09322033898305085
307	236.0	0.08050847457627118	0.826271186440678	0.09322033898305085
308	234.0	0.08547008547008547	0.8290598290598291	0.08547008547008547
309	234.0	0.08974358974358974	0.8290598290598291	0.0811965811965812
310	231.0	0.08658008658008658	0.8225108225108225	0.09090909090909091
311	234.0	0.08974358974358974	0.8247863247863247	0.08547008547008547
312	237.0	0.08860759493670886	0.8312236286919831	0.08016877637130802
313	239.0	0.09205020920502092	0.8242677824267782	0.08368200836820083
314	237.0	0.09282700421940929	0.8227848101265823	0.08438818565400844
315	232.0	0.09482758620689655	0.8146551724137931	0.09051724137931035
316	232.0	0.09051724137931035	0.8232758620689655	0.08620689655172414
317	234.0	0.08974358974358974	0.8247863247863247	0.08547008547008547
318	242.0	0.09090909090909091	0.8264462809917356	0.08264462809917356
319	243.0	0.08641975308641975	0.8189300411522634	0.09465020576131687
320	242.0	0.09090909090909091	0.8181818181818182	0.09090909090909091
321	245.0	0.08571428571428572	0.8326530612244898	0.08163265306122448
322	239.0	0.08786610878661087	0.8326359832635983	0.0794979079497908
323	241.0	0.08713692946058091	0.8298755186721992	0.08298755186721991
324	240.0	0.09583333333333334	0.8291666666666667	0.075
325	241.0	0.08713692946058091	0.8381742738589212	0.07468879668049792
326	237.0	0.08860759493670886	0.8396624472573839	0.07172995780590717
327	232.0	0.09051724137931035	0.8362068965517241	0.07327586206896551
328	238.0	0.10084033613445378	0.8277310924369747	0.07142857142857142
329	240.0	0.1	0.8208333333333333	0.07916666666666666
330	237.0	0.0970464135021097	0.8185654008438819	0.08438818565400844
331	237.0	0.0970464135021097	0.8185654008438819	0.08438818565400844
332	238.0	0.09663865546218488	0.8151260504201681	0.08823529411764706
333	235.0	0.0851063829787234	0.8170212765957446	0.09787234042553192
334	241.0	0.08298755186721991	0.8174273858921162	0.0995850622406639
335	244.0	0.08196721311475409	0.819672131147541	0.09836065573770492
336	242.0	0.08677685950413223	0.8223140495867769	0.09090909090909091
337	241.0	0.08713692946058091	0.8174273858921162	0.0954356846473029
338	240.0	0.0875	0.8166666666666667	0.09583333333333334
339	241.0	0.08713692946058091	0.8174273858921162	0.0954356846473029
340	240.0	0.09166666666666666	0.8125	0.09583333333333334
341	239.0	0.09205020920502092	0.8200836820083682	0.08786610878661087
342	237.0	0.08860759493670886	0.8227848101265823	0.08860759493670886
343	238.0	0.08823529411764706	0.8319327731092437	0.07983193277310924
344	241.0	0.08713692946058091	0.8340248962655602	0.07883817427385892
345	235.0	0.08936170212765958	0.8297872340425532	0.08085106382978724
346	230.0	0.09130434782608696	0.8217391304347826	0.08695652173913043
347	227.0	0.09691629955947137	0.8325991189427313	0.07048458149779736
348	232.0	0.09482758620689655	0.8275862068965517	0.07758620689655173
349	235.0	0.09361702127659574	0.825531914893617	0.08085106382978724
350	235.0	0.09361702127659574	0.825531914893617	0.08085106382978724
351	239.0	0.09205020920502092	0.8284518828451883	0.0794979079497908
352	240.0	0.09166666666666666	0.825	0.08333333333333333
353	241.0	0.08713692946058091	0.8257261410788381	0.08713692946058091
354	243.0	0.08641975308641975	0.8271604938271605	0.08641975308641975
355	248.0	0.08870967741935484	0.8185483870967742	0.09274193548387097
356	251.0	0.08764940239043825	0.8207171314741036	0.09163346613545817
357	252.0	0.09126984126984126	0.8134920634920635	0.09523809523809523
358	248.0	0.09274193548387097	0.8145161290322581	0.09274193548387097
359	245.0	0.09387755102040816	0.8163265306122449	0.08979591836734693
360	238.0	0.09243697478991597	0.8277310924369747	0.07983193277310924
361	237.0	0.09282700421940929	0.8270042194092827	0.08016877637130802
362	235.0	0.08936170212765958	0.8297872340425532	0.08085106382978724
363	232.0	0.09051724137931035	0.8362068965517241	0.07327586206896551
364	230.0	0.09130434782608696	0.8434782608695652	0.06521739130434782
365	228.0	0.09210526315789473	0.8464912280701754	0.06140350877192982
366	233.0	0.09012875536480687	0.8497854077253219	0.060085836909871244
367	237.0	0.08438818565400844	0.8481012658227848	0.06751054852320675
368	239.0	0.08368200836820083	0.8368200836820083	0.0794979079497908
369	245.0	0.08163265306122448	0.8367346938775511	0.08163265306122448
370	243.0	0.07818930041152264	0.831275720164609	0.09053497942386832
371	242.0	0.07851239669421488	0.8347107438016529	0.08677685950413223
372	240.0	0.07916666666666666	0.8291666666666667	0.09166666666666666
373	243.0	0.07818930041152264	0.823045267489712	0.09876543209876543
374	246.0	0.07723577235772358	0.8333333333333334	0.08943089430894309
375	247.0	0.08097165991902834	0.8299595141700404	0.08906882591093117
376	243.0	0.09053497942386832	0.8189300411522634	0.09053497942386832
377	246.0	0.08943089430894309	0.8170731707317073	0.09349593495934959
378	250.0	0.084	0.82	0.096
379	250.0	0.084	0.832	0.084
380	252.0	0.08333333333333333	0.8333333333333334	0.08333333333333333
381	255.0	0.08235294117647059	0.8196078431372549	0.09803921568627451
382	248.0	0.08064516129032258	0.8266129032258065	0.09274193548387097
383	240.0	0.08333333333333333	0.8208333333333333	0.09583333333333334
384	239.0	0.08368200836820083	0.8200836820083682	0.09623430962343096
385	241.0	0.08298755186721991	0.8298755186721992	0.08713692946058091
386	238.0	0.08403361344537816	0.8277310924369747	0.08823529411764706
387	247.0	0.08502024291497975	0.8299595141700404	0.08502024291497975
388	237.0	0.08438818565400844	0.8354430379746836	0.08016877637130802
389	237.0	0.08438818565400844	0.8396624472573839	0.0759493670886076
390	240.0	0.0875	0.8333333333333334	0.07916666666666666
391	241.0	0.08713692946058091	0.8298755186721992	0.08298755186721991
392	238.0	0.09243697478991597	0.819327731092437	0.08823529411764706
393	238.0	0.09243697478991597	0.819327731092437	0.08823529411764706
394	241.0	0.0912863070539419	0.8215767634854771	0.08713692946058091
395	240.0	0.0875	0.8291666666666667	0.08333333333333333
396	235.0	0.08936170212765958	0.8297872340425532	0.08085106382978724
397	236.0	0.09322033898305085	0.8305084745762712	0.07627118644067797
398	236.0	0.09322033898305085	0.826271186440678	0.08050847457627118
399	240.0	0.09166666666666666	0.8208333333333333	0.0875
400	246.0	0.08943089430894309	0.8252032520325203	0.08536585365853659
401	246.0	0.08943089430894309	0.8333333333333334	0.07723577235772358
402	244.0	0.0942622950819672	0.8278688524590164	0.0778688524590164
403	244.0	0.0942622950819672	0.8237704918032787	0.08196721311475409
404	242.0	0.09090909090909091	0.8264462809917356	0.08264462809917356
405	248.0	0.08870967741935484	0.8185483870967742	0.09274193548387097
406	244.0	0.09016393442622951	0.8278688524590164	0.08196721311475409
407	241.0	0.0912863070539419	0.8215767634854771	0.08713692946058091
408	244.0	0.0860655737704918	0.8114754098360656	0.10245901639344263
409	238.0	0.08403361344537816	0.8109243697478992	0.10504201680672269
410	238.0	0.07983193277310924	0.819327731092437	0.10084033613445378
411	239.0	0.0794979079497908	0.8242677824267782	0.09623430962343096
412	241.0	0.08713692946058091	0.8215767634854771	0.0912863070539419
413	239.0	0.08786610878661087	0.8200836820083682	0.09205020920502092
414	241.0	0.08298755186721991	0.8423236514522822	0.07468879668049792
415	239.0	0.08368200836820083	0.8284518828451883	0.08786610878661087
416	238.0	0.07983193277310924	0.8319327731092437	0.08823529411764706
417	241.0	0.07883817427385892	0.8298755186721992	0.0912863070539419
418	239.0	0.0794979079497908	0.8284518828451883	0.09205020920502092
419	239.0	0.0794979079497908	0.8242677824267782	0.09623430962343096
420	240.0	0.08333333333333333	0.825	0.09166666666666666
421	237.0	0.0759493670886076	0.8438818565400844	0.08016877637130802
422	238.0	0.07563025210084033	0.8487394957983193	0.07563025210084033
423	234.0	0.07692307692307693	0.8504273504273504	0.07264957264957266
424	232.0	0.08620689655172414	0.8405172413793104	0.07327586206896551
425	240.0	0.08333333333333333	0.8416666666666667	0.075
426	240.0	0.08333333333333333	0.8375	0.07916666666666666
427	237.0	0.08438818565400844	0.8396624472573839	0.0759493670886076
428	243.0	0.0823045267489712	0.831275720164609	0.08641975308641975
429	245.0	0.08163265306122448	0.8367346938775511	0.08163265306122448
430	244.0	0.0778688524590164	0.8442622950819673	0.0778688524590164
431	243.0	0.0823045267489712	0.8395061728395061	0.07818930041152264
432	243.0	0.0823045267489712	0.8395061728395061	0.07818930041152264
433	244.0	0.08196721311475409	0.8401639344262295	0.0778688524590164
434	248.0	0.08064516129032258	0.8306451612903226	0.08870967741935484
435	243.0	0.0823045267489712	0.8189300411522634	0.09876543209876543
436	244.0	0.0860655737704918	0.819672131147541	0.0942622950819672
437	243.0	0.08641975308641975	0.8148148148148148	0.09876543209876543
438	244.0	0.0860655737704918	0.8155737704918032	0.09836065573770492
439	244.0	0.0860655737704918	0.8114754098360656	0.10245901639344263
440	242.0	0.08264462809917356	0.8140495867768595	0.10330578512396695
441	233.0	0.09012875536480687	0.8283261802575107	0.0815450643776824
442	229.0	0.09170305676855896	0.8253275109170306	0.08296943231441048
443	239.0	0.08786610878661087	0.8326359832635983	0.0794979079497908
444	243.0	0.08641975308641975	0.8353909465020576	0.07818930041152264
445	246.0	0.08130081300813008	0.8292682926829268	0.08943089430894309
446	248.0	0.08064516129032258	0.8266129032258065	0.09274193548387097
447	245.0	0.08163265306122448	0.8285714285714286	0.08979591836734693
448	243.0	0.0823045267489712	0.8271604938271605	0.09053497942386832
449	243.0	0.09053497942386832	0.823045267489712	0.08641975308641975
450	241.0	0.0912863070539419	0.8257261410788381	0.08298755186721991
451	248.0	0.08870967741935484	0.8266129032258065	0.0846774193548387
452	246.0	0.08943089430894309	0.8211382113821138	0.08943089430894309
453	245.0	0.08979591836734693	0.8204081632653061	0.08979591836734693
454	237.0	0.08438818565400844	0.8227848101265823	0.09282700421940929
455	240.0	0.08333333333333333	0.825	0.09166666666666666
456	241.0	0.08298755186721991	0.8174273858921162	0.0995850622406639
457	238.0	0.07563025210084033	0.819327731092437	0.10504201680672269
458	233.0	0.07725321888412018	0.8283261802575107	0.0944206008583691
459	234.0	0.08547008547008547	0.8205128205128205	0.09401709401709402
460	234.0	0.08547008547008547	0.8290598290598291	0.08547008547008547
461	234.0	0.08974358974358974	0.8247863247863247	0.08547008547008547
462	242.0	0.09504132231404959	0.8223140495867769	0.08264462809917356
463	240.0	0.09583333333333334	0.8166666666666667	0.0875
464	241.0	0.0912863070539419	0.8174273858921162	0.0912863070539419
465	241.0	0.08713692946058091	0.8257261410788381	0.08713692946058091
466	237.0	0.08438818565400844	0.8270042194092827	0.08860759493670886
467	239.0	0.08786610878661087	0.8200836820083682	0.09205020920502092
468	239.0	0.08786610878661087	0.8200836820083682	0.09205020920502092
469	239.0	0.08786610878661087	0.8242677824267782	0.08786610878661087
470	235.0	0.08936170212765958	0.8212765957446808	0.08936170212765958
471	238.0	0.08403361344537816	0.8235294117647058	0.09243697478991597
472	240.0	0.07916666666666666	0.8291666666666667	0.09166666666666666
473	243.0	0.07818930041152264	0.831275720164609	0.09053497942386832
474	248.0	0.08064516129032258	0.8306451612903226	0.08870967741935484
475	244.0	0.08196721311475409	0.8319672131147541	0.0860655737704918
476	241.0	0.0912863070539419	0.8215767634854771	0.08713692946058091
477	239.0	0.09205020920502092	0.8200836820083682	0.08786610878661087
478	246.0	0.08943089430894309	0.8170731707317073	0.09349593495934959
479	242.0	0.08677685950413223	0.8223140495867769	0.09090909090909091
480	244.0	0.0860655737704918	0.8278688524590164	0.0860655737704918
481	243.0	0.08641975308641975	0.823045267489712	0.09053497942386832
482	245.0	0.08979591836734693	0.8204081632653061	0.08979591836734693
483	251.0	0.09561752988047809	0.8167330677290837	0.08764940239043825
484	252.0	0.09523809523809523	0.8174603174603174	0.0873015873015873
485	249.0	0.0963855421686747	0.8152610441767069	0.08835341365461848
486	243.0	0.09465020576131687	0.8189300411522634	0.08641975308641975
487	242.0	0.09504132231404959	0.8223140495867769	0.08264462809917356
488	240.0	0.08333333333333333	0.8416666666666667	0.075
489	234.0	0.08547008547008547	0.8376068376068376	0.07692307692307693
490	238.0	0.08403361344537816	0.8445378151260504	0.07142857142857142
491	238.0	0.08403361344537816	0.8319327731092437	0.08403361344537816
492	239.0	0.08786610878661087	0.8326359832635983	0.0794979079497908
493	242.0	0.09090909090909091	0.8181818181818182	0.09090909090909091
494	245.0	0.08979591836734693	0.8163265306122449	0.09387755102040816
495	251.0	0.08764940239043825	0.8207171314741036	0.09163346613545817
496	249.0	0.08835341365461848	0.8232931726907631	0.08835341365461848
497	247.0	0.08906882591093117	0.8259109311740891	0.08502024291497975
498	247.0	0.08906882591093117	0.8097165991902834	0.10121457489878542
499	241.0	0.0912863070539419	0.8174273858921162	0.0912863070539419
500	240.0	0.09166666666666666	0.825	0.08333333333333333
501	241.0	0.0912863070539419	0.8174273858921162	0.0912863070539419
502	237.0	0.08438818565400844	0.8312236286919831	0.08438818565400844
503	239.0	0.08786610878661087	0.8326359832635983	0.0794979079497908
504	241.0	0.08713692946058091	0.8298755186721992	0.08298755186721991
505	239.0	0.08786610878661087	0.8200836820083682	0.09205020920502092
506	238.0	0.08823529411764706	0.8277310924369747	0.08403361344537816
507	241.0	0.08713692946058091	0.8298755186721992	0.08298755186721991
508	241.0	0.08713692946058091	0.8298755186721992	0.08298755186721991
509	240.0	0.0875	0.8291666666666667	0.08333333333333333
510	237.0	0.08860759493670886	0.8354430379746836	0.0759493670886076
511	240.0	0.0875	0.8333333333333334	0.07916666666666666
512	237.0	0.08860759493670886	0.8270042194092827	0.08438818565400844
513	237.0	0.08860759493670886	0.8312236286919831	0.08016877637130802
514	236.0	0.08898305084745763	0.8347457627118644	0.07627118644067797
515	238.0	0.08823529411764706	0.8361344537815126	0.07563025210084033
516	241.0	0.08713692946058091	0.8340248962655602	0.07883817427385892
517	240.0	0.0875	0.8416666666666667	0.07083333333333333
518	236.0	0.08898305084745763	0.8389830508474576	0.07203389830508475
519	238.0	0.08823529411764706	0.8361344537815126	0.07563025210084033
520	240.0	0.0875	0.8291666666666667	0.08333333333333333
521	238.0	0.08823529411764706	0.819327731092437	0.09243697478991597
522	239.0	0.08786610878661087	0.8284518828451883	0.08368200836820083
523	237.0	0.08860759493670886	0.8354430379746836	0.0759493670886076
524	235.0	0.09361702127659574	0.8340425531914893	0.07234042553191489
525	233.0	0.0944206008583691	0.8326180257510729	0.07296137339055794
526	236.0	0.09322033898305085	0.8305084745762712	0.07627118644067797
527	235.0	0.0851063829787234	0.8382978723404255	0.07659574468085106
528	239.0	0.08786610878661087	0.8200836820083682	0.09205020920502092
529	240.0	0.0875	0.8208333333333333	0.09166666666666666
530	241.0	0.08713692946058091	0.8215767634854771	0.0912863070539419
531	241.0	0.08298755186721991	0.8298755186721992	0.08713692946058091
532	240.0	0.08333333333333333	0.8291666666666667	0.0875
533	239.0	0.08786610878661087	0.8284518828451883	0.08368200836820083
534	241.0	0.0912863070539419	0.8340248962655602	0.07468879668049792
535	246.0	0.08943089430894309	0.8292682926829268	0.08130081300813008
536	241.0	0.0912863070539419	0.8298755186721992	0.07883817427385892
537	243.0	0.09053497942386832	0.8353909465020576	0.07407407407407407
538	234.0	0.08974358974358974	0.8333333333333334	0.07692307692307693
539	236.0	0.09322033898305085	0.8177966101694916	0.08898305084745763
540	241.0	0.0912863070539419	0.8174273858921162	0.0912863070539419
541	238.0	0.08403361344537816	0.8235294117647058	0.09243697478991597
542	229.0	0.08296943231441048	0.8296943231441049	0.08733624454148471
543	232.0	0.08189655172413793	0.8318965517241379	0.08620689655172414
544	230.0	0.08695652173913043	0.8304347826086956	0.08260869565217391
545	235.0	0.08936170212765958	0.825531914893617	0.0851063829787234
546	236.0	0.08898305084745763	0.826271186440678	0.0847457627118644
547	234.0	0.08974358974358974	0.8247863247863247	0.08547008547008547
548	239.0	0.08786610878661087	0.8284518828451883	0.08368200836820083
549	240.0	0.0875	0.825	0.0875
550	241.0	0.08713692946058091	0.8215767634854771	0.0912863070539419
551	240.0	0.0875	0.8291666666666667	0.08333333333333333
552	242.0	0.08677685950413223	0.8264462809917356	0.08677685950413223
553	240.0	0.0875	0.825	0.0875
554	244.0	0.0860655737704918	0.8278688524590164	0.0860655737704918
555	244.0	0.0860655737704918	0.819672131147541	0.0942622950819672
556	242.0	0.08677685950413223	0.8099173553719008	0.10330578512396695
557	245.0	0.08979591836734693	0.8163265306122449	0.09387755102040816
558	241.0	0.0912863070539419	0.8174273858921162	0.0912863070539419
559	241.0	0.08713692946058091	0.8215767634854771	0.0912863070539419
560	237.0	0.08860759493670886	0.8270042194092827	0.08438818565400844
561	235.0	0.09361702127659574	0.8212765957446808	0.0851063829787234
562	240.0	0.09583333333333334	0.8083333333333333	0.09583333333333334
563	245.0	0.09387755102040816	0.8081632653061225	0.09795918367346938
564	244.0	0.0942622950819672	0.8114754098360656	0.0942622950819672
565	244.0	0.09016393442622951	0.8155737704918032	0.0942622950819672
566	247.0	0.08906882591093117	0.8218623481781376	0.08906882591093117
567	244.0	0.09016393442622951	0.8237704918032787	0.0860655737704918
568	242.0	0.08677685950413223	0.8347107438016529	0.07851239669421488
569	234.0	0.08974358974358974	0.8290598290598291	0.0811965811965812
570	233.0	0.09012875536480687	0.8283261802575107	0.0815450643776824
571	233.0	0.09012875536480687	0.8240343347639485	0.08583690987124463
572	231.0	0.09090909090909091	0.8268398268398268	0.08225108225108226
573	234.0	0.08974358974358974	0.8333333333333334	0.07692307692307693
574	230.0	0.09130434782608696	0.8304347826086956	0.0782608695652174
575	232.0	0.09051724137931035	0.8318965517241379	0.07758620689655173
576	236.0	0.08898305084745763	0.8220338983050848	0.08898305084745763
577	236.0	0.08898305084745763	0.826271186440678	0.0847457627118644
578	236.0	0.08898305084745763	0.8177966101694916	0.09322033898305085
579	236.0	0.08898305084745763	0.8220338983050848	0.08898305084745763
580	246.0	0.08536585365853659	0.8211382113821138	0.09349593495934959
581	237.0	0.08438818565400844	0.8227848101265823	0.09282700421940929
582	241.0	0.08298755186721991	0.8215767634854771	0.0954356846473029
583	240.0	0.0875	0.825	0.0875
584	237.0	0.08860759493670886	0.8227848101265823	0.08860759493670886
585	238.0	0.08823529411764706	0.819327731092437	0.09243697478991597
586	235.0	0.08936170212765958	0.825531914893617	0.0851063829787234
587	237.0	0.08860759493670886	0.8270042194092827	0.08438818565400844
588	242.0	0.08677685950413223	0.8347107438016529	0.07851239669421488
589	245.0	0.08571428571428572	0.8408163265306122	0.07346938775510205
590	239.0	0.0794979079497908	0.8451882845188284	0.07531380753138076
591	238.0	0.07983193277310924	0.8487394957983193	0.07142857142857142
592	234.0	0.08547008547008547	0.8461538461538461	0.06837606837606838
593	238.0	0.08823529411764706	0.8361344537815126	0.07563025210084033
594	239.0	0.08786610878661087	0.8326359832635983	0.0794979079497908
595	237.0	0.08860759493670886	0.8227848101265823	0.08860759493670886
596	238.0	0.09243697478991597	0.819327731092437	0.08823529411764706
597	239.0	0.09205020920502092	0.8284518828451883	0.0794979079497908
598	245.0	0.08979591836734693	0.8204081632653061	0.08979591836734693
599	241.0	0.0912863070539419	0.8215767634854771	0.08713692946058091
600	239.0	0.100418410041841	0.8242677824267782	0.07531380753138076
601	238.0	0.09663865546218488	0.8277310924369747	0.07563025210084033
602	241.0	0.0912863070539419	0.8257261410788381	0.08298755186721991
603	241.0	0.0912863070539419	0.8257261410788381	0.08298755186721991
604	241.0	0.0954356846473029	0.8257261410788381	0.07883817427385892
605	242.0	0.09504132231404959	0.8264462809917356	0.07851239669421488
606	241.0	0.0954356846473029	0.8174273858921162	0.08713692946058091
607	237.0	0.08860759493670886	0.8354430379746836	0.0759493670886076
608	240.0	0.0875	0.8416666666666667	0.07083333333333333
609	247.0	0.08502024291497975	0.8340080971659919	0.08097165991902834
610	242.0	0.08677685950413223	0.8347107438016529	0.07851239669421488
611	234.0	0.08974358974358974	0.8333333333333334	0.07692307692307693
612	234.0	0.08974358974358974	0.8247863247863247	0.08547008547008547
613	235.0	0.08936170212765958	0.8170212765957446	0.09361702127659574
614	241.0	0.08713692946058091	0.8257261410788381	0.08713692946058091
615	241.0	0.08713692946058091	0.8215767634854771	0.0912863070539419
616	236.0	0.0847457627118644	0.8347457627118644	0.08050847457627118
617	236.0	0.0847457627118644	0.8347457627118644	0.08050847457627118
618	239.0	0.08368200836820083	0.8284518828451883	0.08786610878661087
619	244.0	0.0860655737704918	0.8237704918032787	0.09016393442622951
620	239.0	0.08786610878661087	0.8242677824267782	0.08786610878661087
621	238.0	0.08823529411764706	0.8235294117647058	0.08823529411764706
622	240.0	0.0875	0.825	0.0875
623	243.0	0.08641975308641975	0.8106995884773662	0.102880658436214
624	242.0	0.08677685950413223	0.8016528925619835	0.1115702479338843
625	238.0	0.08403361344537816	0.819327731092437	0.09663865546218488
626	238.0	0.08403361344537816	0.8277310924369747	0.08823529411764706
627	234.0	0.08974358974358974	0.8290598290598291	0.0811965811965812
628	236.0	0.08898305084745763	0.8389830508474576	0.07203389830508475
629	245.0	0.08163265306122448	0.8367346938775511	0.08163265306122448
630	242.0	0.08264462809917356	0.8264462809917356	0.09090909090909091
631	238.0	0.08403361344537816	0.8235294117647058	0.09243697478991597
632	236.0	0.09322033898305085	0.8220338983050848	0.0847457627118644
633	238.0	0.09243697478991597	0.8235294117647058	0.08403361344537816
634	239.0	0.09623430962343096	0.8284518828451883	0.07531380753138076
635	242.0	0.09504132231404959	0.8223140495867769	0.08264462809917356
636	236.0	0.09322033898305085	0.8220338983050848	0.0847457627118644
637	236.0	0.0847457627118644	0.8347457627118644	0.08050847457627118
638	233.0	0.09012875536480687	0.8283261802575107	0.0815450643776824
639	242.0	0.08677685950413223	0.8305785123966942	0.08264462809917356
640	243.0	0.08641975308641975	0.8395061728395061	0.07407407407407407
641	243.0	0.0823045267489712	0.8395061728395061	0.07818930041152264
642	236.0	0.08050847457627118	0.847457627118644	0.07203389830508475
643	236.0	0.08050847457627118	0.8432203389830508	0.07627118644067797
644	243.0	0.07818930041152264	0.8395061728395061	0.0823045267489712
645	240.0	0.08333333333333333	0.8333333333333334	0.08333333333333333
646	239.0	0.08368200836820083	0.8368200836820083	0.0794979079497908
647	241.0	0.08713692946058091	0.8423236514522822	0.07053941908713693
648	243.0	0.08641975308641975	0.8353909465020576	0.07818930041152264
649	246.0	0.08943089430894309	0.8292682926829268	0.08130081300813008
650	241.0	0.0912863070539419	0.8257261410788381	0.08298755186721991
651	239.0	0.08786610878661087	0.8326359832635983	0.0794979079497908
652	239.0	0.08786610878661087	0.8242677824267782	0.08786610878661087
653	234.0	0.08974358974358974	0.8205128205128205	0.08974358974358974
654	236.0	0.08898305084745763	0.8305084745762712	0.08050847457627118
655	231.0	0.09090909090909091	0.8311688311688312	0.07792207792207792
656	232.0	0.09051724137931035	0.8362068965517241	0.07327586206896551
657	229.0	0.09170305676855896	0.8296943231441049	0.07860262008733625
658	230.0	0.09130434782608696	0.8304347826086956	0.0782608695652174
659	232.0	0.09051724137931035	0.8318965517241379	0.07758620689655173
660	238.0	0.08823529411764706	0.8319327731092437	0.07983193277310924
661	240.0	0.0875	0.8416666666666667	0.07083333333333333
662	234.0	0.08974358974358974	0.8418803418803419	0.06837606837606838
663	233.0	0.09012875536480687	0.8369098712446352	0.07296137339055794
664	232.0	0.09051724137931035	0.8318965517241379	0.07758620689655173
665	231.0	0.09090909090909091	0.8268398268398268	0.08225108225108226
666	233.0	0.09012875536480687	0.8197424892703863	0.09012875536480687
667	232.0	0.09051724137931035	0.8189655172413793	0.09051724137931035
668	236.0	0.08898305084745763	0.8135593220338984	0.09745762711864407
669	237.0	0.08860759493670886	0.8185654008438819	0.09282700421940929
670	240.0	0.08333333333333333	0.8291666666666667	0.0875
671	241.0	0.08298755186721991	0.8298755186721992	0.08713692946058091
672	237.0	0.08438818565400844	0.8312236286919831	0.08438818565400844
673	239.0	0.08786610878661087	0.8200836820083682	0.09205020920502092
674	239.0	0.08786610878661087	0.8284518828451883	0.08368200836820083
675	233.0	0.09012875536480687	0.8283261802575107	0.0815450643776824
676	230.0	0.09130434782608696	0.8260869565217391	0.08260869565217391
677	234.0	0.08974358974358974	0.8205128205128205	0.08974358974358974
678	230.0	0.09130434782608696	0.8304347826086956	0.0782608695652174
679	231.0	0.09090909090909091	0.8225108225108225	0.08658008658008658
680	233.0	0.09012875536480687	0.8197424892703863	0.09012875536480687
681	233.0	0.08583690987124463	0.8240343347639485	0.09012875536480687
682	240.0	0.0875	0.8208333333333333	0.09166666666666666
683	241.0	0.08298755186721991	0.8215767634854771	0.0954356846473029
684	239.0	0.08786610878661087	0.8200836820083682	0.09205020920502092
685	239.0	0.08786610878661087	0.8326359832635983	0.0794979079497908
686	246.0	0.08536585365853659	0.8211382113821138	0.09349593495934959
687	246.0	0.08536585365853659	0.8211382113821138	0.09349593495934959
688	245.0	0.08571428571428572	0.8204081632653061	0.09387755102040816
689	247.0	0.08906882591093117	0.8218623481781376	0.08906882591093117
690	245.0	0.08979591836734693	0.8244897959183674	0.08571428571428572
691	240.0	0.0875	0.8291666666666667	0.08333333333333333
692	242.0	0.08677685950413223	0.8264462809917356	0.08677685950413223
693	243.0	0.08641975308641975	0.8189300411522634	0.09465020576131687
694	235.0	0.08936170212765958	0.8212765957446808	0.08936170212765958
695	241.0	0.08713692946058091	0.8257261410788381	0.08713692946058091
696	241.0	0.08713692946058091	0.8340248962655602	0.07883817427385892
697	242.0	0.08677685950413223	0.8388429752066116	0.0743801652892562
698	242.0	0.08677685950413223	0.8347107438016529	0.07851239669421488
699	241.0	0.0912863070539419	0.8340248962655602	0.07468879668049792
700	234.0	0.08974358974358974	0.8290598290598291	0.0811965811965812
701	233.0	0.09012875536480687	0.8240343347639485	0.08583690987124463
702	233.0	0.09012875536480687	0.8283261802575107	0.0815450643776824
703	229.0	0.08733624454148471	0.8296943231441049	0.08296943231441048
704	226.0	0.08849557522123894	0.827433628318584	0.084070796460177
705	231.0	0.09090909090909091	0.8268398268398268	0.08225108225108226
706	231.0	0.09523809523809523	0.8225108225108225	0.08225108225108226
707	227.0	0.09691629955947137	0.8193832599118943	0.08370044052863436
708	225.0	0.09777777777777778	0.8266666666666667	0.07555555555555556
709	226.0	0.09734513274336283	0.831858407079646	0.07079646017699115
710	229.0	0.09170305676855896	0.834061135371179	0.07423580786026202
711	234.0	0.09401709401709402	0.8290598290598291	0.07692307692307693
712	235.0	0.09361702127659574	0.8297872340425532	0.07659574468085106
713	240.0	0.0875	0.8333333333333334	0.07916666666666666
714	240.0	0.08333333333333333	0.8458333333333333	0.07083333333333333
715	240.0	0.0875	0.8375	0.075
716	237.0	0.09282700421940929	0.8312236286919831	0.0759493670886076
717	234.0	0.09401709401709402	0.8333333333333334	0.07264957264957266
718	236.0	0.09322033898305085	0.8305084745762712	0.07627118644067797
719	241.0	0.08713692946058091	0.8340248962655602	0.07883817427385892
720	238.0	0.08823529411764706	0.8277310924369747	0.08403361344537816
721	237.0	0.08860759493670886	0.8312236286919831	0.08016877637130802
722	238.0	0.08823529411764706	0.8235294117647058	0.08823529411764706
723	239.0	0.08786610878661087	0.8284518828451883	0.08368200836820083
724	235.0	0.08936170212765958	0.825531914893617	0.0851063829787234
725	237.0	0.08860759493670886	0.8312236286919831	0.08016877637130802
726	237.0	0.09282700421940929	0.8227848101265823	0.08438818565400844
727	238.0	0.09243697478991597	0.8277310924369747	0.07983193277310924
728	246.0	0.08943089430894309	0.8292682926829268	0.08130081300813008
729	237.0	0.09282700421940929	0.8396624472573839	0.06751054852320675
730	238.0	0.08823529411764706	0.8445378151260504	0.06722689075630252
731	236.0	0.08898305084745763	0.8432203389830508	0.06779661016949153
732	240.0	0.0875	0.8458333333333333	0.06666666666666667
733	243.0	0.08641975308641975	0.8353909465020576	0.07818930041152264
734	242.0	0.08677685950413223	0.8305785123966942	0.08264462809917356
735	242.0	0.08677685950413223	0.8388429752066116	0.0743801652892562
736	243.0	0.0823045267489712	0.8436213991769548	0.07407407407407407
737	238.0	0.08823529411764706	0.8403361344537815	0.07142857142857142
738	240.0	0.0875	0.8333333333333334	0.07916666666666666
739	241.0	0.08713692946058091	0.8340248962655602	0.07883817427385892
740	234.0	0.08974358974358974	0.8290598290598291	0.0811965811965812
741	232.0	0.09051724137931035	0.8189655172413793	0.09051724137931035
742	230.0	0.09130434782608696	0.8130434782608695	0.09565217391304348
743	233.0	0.09012875536480687	0.8197424892703863	0.09012875536480687
744	233.0	0.09012875536480687	0.8240343347639485	0.08583690987124463
745	237.0	0.08860759493670886	0.8227848101265823	0.08860759493670886
746	237.0	0.08860759493670886	0.8143459915611815	0.0970464135021097
747	240.0	0.09166666666666666	0.8083333333333333	0.1
748	244.0	0.09016393442622951	0.819672131147541	0.09016393442622951
749	245.0	0.08979591836734693	0.8204081632653061	0.08979591836734693
750	248.0	0.0846774193548387	0.8306451612903226	0.0846774193548387
751	249.0	0.08433734939759036	0.8192771084337349	0.0963855421686747
752	245.0	0.08571428571428572	0.8204081632653061	0.09387755102040816
753	243.0	0.08641975308641975	0.8271604938271605	0.08641975308641975
754	238.0	0.08823529411764706	0.819327731092437	0.09243697478991597
755	236.0	0.08898305084745763	0.8177966101694916	0.09322033898305085
756	240.0	0.08333333333333333	0.825	0.09166666666666666
757	237.0	0.08438818565400844	0.8354430379746836	0.08016877637130802
758	236.0	0.08898305084745763	0.8305084745762712	0.08050847457627118
759	242.0	0.08677685950413223	0.8181818181818182	0.09504132231404959
760	242.0	0.08677685950413223	0.8223140495867769	0.09090909090909091
761	243.0	0.08641975308641975	0.831275720164609	0.0823045267489712
762	247.0	0.08502024291497975	0.8340080971659919	0.08097165991902834
763	248.0	0.08870967741935484	0.8266129032258065	0.0846774193548387
764	248.0	0.08064516129032258	0.8225806451612904	0.0967741935483871
765	242.0	0.08264462809917356	0.8264462809917356	0.09090909090909091
766	240.0	0.08333333333333333	0.8375	0.07916666666666666
767	241.0	0.08713692946058091	0.8298755186721992	0.08298755186721991
768	240.0	0.0875	0.8291666666666667	0.08333333333333333
769	241.0	0.08713692946058091	0.8298755186721992	0.08298755186721991
770	241.0	0.08713692946058091	0.8340248962655602	0.07883817427385892
771	236.0	0.08898305084745763	0.847457627118644	0.0635593220338983
772	239.0	0.08786610878661087	0.8326359832635983	0.0794979079497908
773	238.0	0.08823529411764706	0.8319327731092437	0.07983193277310924
774	234.0	0.08974358974358974	0.8290598290598291	0.0811965811965812
775	233.0	0.09012875536480687	0.8326180257510729	0.07725321888412018
776	240.0	0.0875	0.8333333333333334	0.07916666666666666
777	240.0	0.0875	0.8333333333333334	0.07916666666666666
778	239.0	0.08786610878661087	0.8326359832635983	0.0794979079497908
779	242.0	0.08677685950413223	0.8264462809917356	0.08677685950413223
780	241.0	0.08713692946058091	0.8298755186721992	0.08298755186721991
781	235.0	0.08936170212765958	0.8297872340425532	0.08085106382978724
782	234.0	0.09401709401709402	0.8247863247863247	0.0811965811965812
783	240.0	0.09583333333333334	0.8208333333333333	0.08333333333333333
784	241.0	0.0995850622406639	0.8340248962655602	0.06639004149377593
785	241.0	0.0995850622406639	0.8298755186721992	0.07053941908713693
786	244.0	0.09836065573770492	0.8237704918032787	0.0778688524590164
787	244.0	0.0942622950819672	0.8237704918032787	0.08196721311475409
788	244.0	0.0942622950819672	0.8237704918032787	0.08196721311475409
789	245.0	0.08163265306122448	0.8326530612244898	0.08571428571428572
790	247.0	0.08502024291497975	0.8218623481781376	0.0931174089068826
791	243.0	0.08641975308641975	0.8189300411522634	0.09465020576131687
792	237.0	0.08860759493670886	0.8312236286919831	0.08016877637130802
793	240.0	0.0875	0.8291666666666667	0.08333333333333333
794	242.0	0.08677685950413223	0.8264462809917356	0.08677685950413223
795	244.0	0.08196721311475409	0.8278688524590164	0.09016393442622951
796	242.0	0.08677685950413223	0.8264462809917356	0.08677685950413223
797	247.0	0.08906882591093117	0.8218623481781376	0.08906882591093117
798	248.0	0.08870967741935484	0.8225806451612904	0.08870967741935484
799	243.0	0.09053497942386832	0.8271604938271605	0.0823045267489712
800	237.0	0.09282700421940929	0.8227848101265823	0.08438818565400844
801	245.0	0.08979591836734693	0.8244897959183674	0.08571428571428572
802	249.0	0.08835341365461848	0.8232931726907631	0.08835341365461848
803	248.0	0.08870967741935484	0.8266129032258065	0.0846774193548387
804	251.0	0.08764940239043825	0.8247011952191236	0.08764940239043825
805	249.0	0.09236947791164658	0.8192771084337349	0.08835341365461848
806	244.0	0.0942622950819672	0.8155737704918032	0.09016393442622951
807	246.0	0.08943089430894309	0.8170731707317073	0.09349593495934959
808	246.0	0.08536585365853659	0.8252032520325203	0.08943089430894309
809	242.0	0.08677685950413223	0.8223140495867769	0.09090909090909091
810	240.0	0.08333333333333333	0.825	0.09166666666666666
811	240.0	0.08333333333333333	0.8291666666666667	0.0875
812	244.0	0.09016393442622951	0.8319672131147541	0.0778688524590164
813	238.0	0.09243697478991597	0.8361344537815126	0.07142857142857142
814	237.0	0.09282700421940929	0.8312236286919831	0.0759493670886076
815	240.0	0.09166666666666666	0.825	0.08333333333333333
816	237.0	0.09282700421940929	0.8270042194092827	0.08016877637130802
817	236.0	0.08898305084745763	0.826271186440678	0.0847457627118644
818	233.0	0.08583690987124463	0.8369098712446352	0.07725321888412018
819	234.0	0.0811965811965812	0.8418803418803419	0.07692307692307693
820	239.0	0.08368200836820083	0.8284518828451883	0.08786610878661087
821	234.0	0.09401709401709402	0.8162393162393162	0.08974358974358974
822	232.0	0.09051724137931035	0.8275862068965517	0.08189655172413793
823	232.0	0.09051724137931035	0.8232758620689655	0.08620689655172414
824	238.0	0.08823529411764706	0.819327731092437	0.09243697478991597
825	234.0	0.08974358974358974	0.8205128205128205	0.08974358974358974
826	238.0	0.08823529411764706	0.8235294117647058	0.08823529411764706
827	239.0	0.08786610878661087	0.8326359832635983	0.0794979079497908
828	239.0	0.08786610878661087	0.8326359832635983	0.0794979079497908
829	239.0	0.08786610878661087	0.8284518828451883	0.08368200836820083
830	240.0	0.09166666666666666	0.8291666666666667	0.07916666666666666
831	239.0	0.09205020920502092	0.8242677824267782	0.08368200836820083
832	241.0	0.0912863070539419	0.8174273858921162	0.0912863070539419
833	245.0	0.09387755102040816	0.8163265306122449	0.08979591836734693
834	248.0	0.09274193548387097	0.8145161290322581	0.09274193548387097
835	243.0	0.09465020576131687	0.8189300411522634	0.08641975308641975
836	241.0	0.0912863070539419	0.8215767634854771	0.08713692946058091
837	243.0	0.08641975308641975	0.8271604938271605	0.08641975308641975
838	242.0	0.08264462809917356	0.8388429752066116	0.07851239669421488
839	239.0	0.0794979079497908	0.8410041841004184	0.0794979079497908
840	235.0	0.08085106382978724	0.8425531914893617	0.07659574468085106
841	235.0	0.08085106382978724	0.8340425531914893	0.0851063829787234
842	244.0	0.08196721311475409	0.8278688524590164	0.09016393442622951
843	236.0	0.07627118644067797	0.8305084745762712	0.09322033898305085
844	237.0	0.08016877637130802	0.8227848101265823	0.0970464135021097
845	239.0	0.08368200836820083	0.8242677824267782	0.09205020920502092
846	242.0	0.08677685950413223	0.8223140495867769	0.09090909090909091
847	239.0	0.08786610878661087	0.8200836820083682	0.09205020920502092
848	237.0	0.08860759493670886	0.8227848101265823	0.08860759493670886
849	235.0	0.08936170212765958	0.8340425531914893	0.07659574468085106
850	235.0	0.08936170212765958	0.8340425531914893	0.07659574468085106
851	234.0	0.08974358974358974	0.8333333333333334	0.07692307692307693
852	239.0	0.08786610878661087	0.8368200836820083	0.07531380753138076
853	236.0	0.0847457627118644	0.8516949152542372	0.0635593220338983
854	238.0	0.08823529411764706	0.8445378151260504	0.06722689075630252
855	237.0	0.08860759493670886	0.8481012658227848	0.06329113924050633
856	239.0	0.08786610878661087	0.8368200836820083	0.07531380753138076
857	240.0	0.0875	0.8333333333333334	0.07916666666666666
858	237.0	0.08438818565400844	0.8312236286919831	0.08438818565400844
859	238.0	0.08403361344537816	0.8361344537815126	0.07983193277310924
860	236.0	0.0847457627118644	0.826271186440678	0.08898305084745763
861	241.0	0.08713692946058091	0.8174273858921162	0.0954356846473029
862	240.0	0.0875	0.825	0.0875
863	244.0	0.0860655737704918	0.8278688524590164	0.0860655737704918
864	239.0	0.08786610878661087	0.8284518828451883	0.08368200836820083
865	241.0	0.08298755186721991	0.8381742738589212	0.07883817427385892
866	238.0	0.08403361344537816	0.8361344537815126	0.07983193277310924
867	239.0	0.08368200836820083	0.8368200836820083	0.0794979079497908
868	243.0	0.0823045267489712	0.8395061728395061	0.07818930041152264
869	237.0	0.08438818565400844	0.8312236286919831	0.08438818565400844
870	245.0	0.08163265306122448	0.8285714285714286	0.08979591836734693
871	240.0	0.07916666666666666	0.8375	0.08333333333333333
872	240.0	0.07916666666666666	0.8333333333333334	0.0875
873	240.0	0.07916666666666666	0.8333333333333334	0.0875
874	239.0	0.0794979079497908	0.8284518828451883	0.09205020920502092
875	239.0	0.08786610878661087	0.8200836820083682	0.09205020920502092
876	238.0	0.08823529411764706	0.8235294117647058	0.08823529411764706
877	243.0	0.09053497942386832	0.8148148148148148	0.09465020576131687
878	244.0	0.09016393442622951	0.819672131147541	0.09016393442622951
879	245.0	0.08979591836734693	0.8204081632653061	0.08979591836734693
880	241.0	0.0912863070539419	0.8215767634854771	0.08713692946058091
881	235.0	0.09361702127659574	0.8212765957446808	0.0851063829787234
882	239.0	0.08786610878661087	0.8326359832635983	0.0794979079497908
883	239.0	0.08368200836820083	0.8410041841004184	0.07531380753138076
884	236.0	0.0847457627118644	0.8389830508474576	0.07627118644067797
885	230.0	0.08260869565217391	0.8391304347826087	0.0782608695652174
886	231.0	0.08225108225108226	0.8398268398268398	0.07792207792207792
887	229.0	0.07860262008733625	0.8427947598253275	0.07860262008733625
888	235.0	0.07659574468085106	0.8468085106382979	0.07659574468085106
889	242.0	0.08264462809917356	0.8347107438016529	0.08264462809917356
890	244.0	0.09016393442622951	0.8155737704918032	0.0942622950819672
891	242.0	0.09090909090909091	0.8181818181818182	0.09090909090909091
892	245.0	0.08571428571428572	0.8204081632653061	0.09387755102040816
893	239.0	0.08786610878661087	0.8158995815899581	0.09623430962343096
894	237.0	0.09282700421940929	0.8143459915611815	0.09282700421940929
895	237.0	0.09282700421940929	0.810126582278481	0.0970464135021097
896	232.0	0.09913793103448276	0.8060344827586207	0.09482758620689655
897	223.0	0.09865470852017937	0.8116591928251121	0.08968609865470852
898	225.0	0.09777777777777778	0.8177777777777778	0.08444444444444445
899	225.0	0.09333333333333334	0.8177777777777778	0.08888888888888889
900	233.0	0.0944206008583691	0.8154506437768241	0.09012875536480687
901	233.0	0.09871244635193133	0.8154506437768241	0.08583690987124463
902	232.0	0.09913793103448276	0.8189655172413793	0.08189655172413793
903	230.0	0.08695652173913043	0.8217391304347826	0.09130434782608696
904	233.0	0.08583690987124463	0.8154506437768241	0.09871244635193133
905	231.0	0.08658008658008658	0.8138528138528138	0.09956709956709957
906	231.0	0.08658008658008658	0.8268398268398268	0.08658008658008658
907	235.0	0.08936170212765958	0.8297872340425532	0.08085106382978724
908	244.0	0.0860655737704918	0.8360655737704918	0.0778688524590164
909	245.0	0.08571428571428572	0.8448979591836735	0.06938775510204082
910	240.0	0.0875	0.8416666666666667	0.07083333333333333
911	243.0	0.08641975308641975	0.8353909465020576	0.07818930041152264
912	236.0	0.08898305084745763	0.8347457627118644	0.07627118644067797
913	235.0	0.08936170212765958	0.8212765957446808	0.08936170212765958
914	239.0	0.08368200836820083	0.8242677824267782	0.09205020920502092
915	238.0	0.08403361344537816	0.819327731092437	0.09663865546218488
916	241.0	0.08713692946058091	0.8298755186721992	0.08298755186721991
917	244.0	0.0860655737704918	0.8278688524590164	0.0860655737704918
918	244.0	0.0860655737704918	0.8237704918032787	0.09016393442622951
919	246.0	0.08536585365853659	0.8333333333333334	0.08130081300813008
920	245.0	0.08979591836734693	0.8204081632653061	0.08979591836734693
921	241.0	0.0912863070539419	0.8174273858921162	0.0912863070539419
922	239.0	0.09205020920502092	0.8242677824267782	0.08368200836820083
923	240.0	0.0875	0.825	0.0875
924	242.0	0.08677685950413223	0.8264462809917356	0.08677685950413223
925	237.0	0.08438818565400844	0.8270042194092827	0.08860759493670886
926	234.0	0.0811965811965812	0.8418803418803419	0.07692307692307693
927	234.0	0.0811965811965812	0.8376068376068376	0.0811965811965812
928	229.0	0.08733624454148471	0.834061135371179	0.07860262008733625
929	223.0	0.09417040358744394	0.8295964125560538	0.07623318385650224
930	226.0	0.09292035398230089	0.831858407079646	0.0752212389380531
931	235.0	0.08936170212765958	0.8340425531914893	0.07659574468085106
932	239.0	0.08368200836820083	0.8368200836820083	0.0794979079497908
933	238.0	0.08403361344537816	0.8361344537815126	0.07983193277310924
934	239.0	0.08786610878661087	0.8326359832635983	0.0794979079497908
935	242.0	0.08677685950413223	0.8305785123966942	0.08264462809917356
936	243.0	0.09053497942386832	0.823045267489712	0.08641975308641975
937	250.0	0.088	0.816	0.096
938	248.0	0.08870967741935484	0.8225806451612904	0.08870967741935484
939	251.0	0.08764940239043825	0.8326693227091634	0.0796812749003984
940	247.0	0.08906882591093117	0.8299595141700404	0.08097165991902834
941	246.0	0.08943089430894309	0.8292682926829268	0.08130081300813008
942	242.0	0.08677685950413223	0.8347107438016529	0.07851239669421488
943	240.0	0.0875	0.8333333333333334	0.07916666666666666
944	237.0	0.08438818565400844	0.8396624472573839	0.0759493670886076
945	240.0	0.0875	0.8333333333333334	0.07916666666666666
946	231.0	0.08658008658008658	0.8398268398268398	0.0735930735930736
947	230.0	0.09130434782608696	0.8347826086956521	0.07391304347826087
948	228.0	0.09210526315789473	0.8421052631578947	0.06578947368421052
949	236.0	0.08898305084745763	0.8432203389830508	0.06779661016949153
950	235.0	0.07659574468085106	0.8468085106382979	0.07659574468085106
951	233.0	0.07725321888412018	0.8497854077253219	0.07296137339055794
952	230.0	0.0782608695652174	0.8434782608695652	0.0782608695652174
953	229.0	0.08296943231441048	0.8384279475982532	0.07860262008733625
954	233.0	0.0815450643776824	0.8412017167381974	0.07725321888412018
955	236.0	0.08050847457627118	0.8389830508474576	0.08050847457627118
956	240.0	0.075	0.8458333333333333	0.07916666666666666
957	243.0	0.07818930041152264	0.8395061728395061	0.0823045267489712
958	242.0	0.08264462809917356	0.8388429752066116	0.07851239669421488
959	236.0	0.0847457627118644	0.8347457627118644	0.08050847457627118
960	236.0	0.0847457627118644	0.8347457627118644	0.08050847457627118
961	233.0	0.0815450643776824	0.8326180257510729	0.08583690987124463
962	236.0	0.08050847457627118	0.8305084745762712	0.08898305084745763
963	238.0	0.07983193277310924	0.8277310924369747	0.09243697478991597
964	236.0	0.07627118644067797	0.8347457627118644	0.08898305084745763
965	233.0	0.07725321888412018	0.8326180257510729	0.09012875536480687
966	229.0	0.08296943231441048	0.8384279475982532	0.07860262008733625
967	235.0	0.08936170212765958	0.8297872340425532	0.08085106382978724
968	239.0	0.09205020920502092	0.8284518828451883	0.0794979079497908
969	241.0	0.08713692946058091	0.8298755186721992	0.08298755186721991
970	243.0	0.09465020576131687	0.8189300411522634	0.08641975308641975
971	242.0	0.09504132231404959	0.8264462809917356	0.07851239669421488
972	239.0	0.08368200836820083	0.8368200836820083	0.0794979079497908
973	234.0	0.0811965811965812	0.8376068376068376	0.0811965811965812
974	236.0	0.08050847457627118	0.8432203389830508	0.07627118644067797
975	244.0	0.08196721311475409	0.8442622950819673	0.07377049180327869
976	247.0	0.08502024291497975	0.8340080971659919	0.08097165991902834
977	243.0	0.0823045267489712	0.8395061728395061	0.07818930041152264
978	240.0	0.08333333333333333	0.8375	0.07916666666666666
979	241.0	0.07883817427385892	0.8464730290456431	0.07468879668049792
980	244.0	0.08196721311475409	0.8401639344262295	0.0778688524590164
981	238.0	0.08403361344537816	0.8445378151260504	0.07142857142857142
982	235.0	0.08085106382978724	0.8468085106382979	0.07234042553191489
983	236.0	0.08050847457627118	0.8432203389830508	0.07627118644067797
984	236.0	0.08050847457627118	0.8389830508474576	0.08050847457627118
985	235.0	0.09361702127659574	0.825531914893617	0.08085106382978724
986	236.0	0.09322033898305085	0.8220338983050848	0.0847457627118644
987	236.0	0.08898305084745763	0.826271186440678	0.0847457627118644
988	238.0	0.08403361344537816	0.8361344537815126	0.07983193277310924
989	236.0	0.08898305084745763	0.8347457627118644	0.07627118644067797
990	233.0	0.09012875536480687	0.8197424892703863	0.09012875536480687
991	234.0	0.08974358974358974	0.8162393162393162	0.09401709401709402
992	237.0	0.08860759493670886	0.8185654008438819	0.09282700421940929
993	238.0	0.08823529411764706	0.8235294117647058	0.08823529411764706
994	235.0	0.08936170212765958	0.825531914893617	0.0851063829787234
995	236.0	0.0847457627118644	0.826271186440678	0.08898305084745763
996	235.0	0.0851063829787234	0.8297872340425532	0.0851063829787234
997	233.0	0.0815450643776824	0.8283261802575107	0.09012875536480687
998	235.0	0.08085106382978724	0.825531914893617	0.09361702127659574
999	235.0	0.0851063829787234	0.8212765957446808	0.09361702127659574
1000	236.0	0.0847457627118644	0.8305084745762712	0.0847457627118644
1001	235.0	0.0851063829787234	0.8340425531914893	0.08085106382978724
1002	240.0	0.0875	0.8291666666666667	0.08333333333333333
1003	238.0	0.08403361344537816	0.8487394957983193	0.06722689075630252
1004	234.0	0.08547008547008547	0.8504273504273504	0.0641025641025641
1005	238.0	0.08403361344537816	0.8403361344537815	0.07563025210084033
1006	235.0	0.0851063829787234	0.8425531914893617	0.07234042553191489
1007	238.0	0.08403361344537816	0.8403361344537815	0.07563025210084033
1008	241.0	0.07883817427385892	0.8298755186721992	0.0912863070539419
1009	245.0	0.07346938775510205	0.8244897959183674	0.10204081632653061
1010	246.0	0.07723577235772358	0.8170731707317073	0.10569105691056911
1011	248.0	0.07661290322580645	0.8185483870967742	0.10483870967741936
1012	249.0	0.08032128514056225	0.8232931726907631	0.0963855421686747
1013	245.0	0.08163265306122448	0.8367346938775511	0.08163265306122448
1014	242.0	0.08677685950413223	0.8305785123966942	0.08264462809917356
1015	237.0	0.08860759493670886	0.8270042194092827	0.08438818565400844
1016	235.0	0.08936170212765958	0.8382978723404255	0.07234042553191489
1017	233.0	0.08583690987124463	0.8369098712446352	0.07725321888412018
1018	236.0	0.08050847457627118	0.8347457627118644	0.0847457627118644
1019	238.0	0.08403361344537816	0.8319327731092437	0.08403361344537816
1020	235.0	0.08085106382978724	0.8382978723404255	0.08085106382978724
1021	239.0	0.08368200836820083	0.8326359832635983	0.08368200836820083
1022	235.0	0.0851063829787234	0.8340425531914893	0.08085106382978724
1023	232.0	0.09051724137931035	0.8362068965517241	0.07327586206896551
1024	231.0	0.08658008658008658	0.8354978354978355	0.07792207792207792
1025	238.0	0.08403361344537816	0.8403361344537815	0.07563025210084033
1026	238.0	0.08823529411764706	0.8403361344537815	0.07142857142857142
1027	239.0	0.08786610878661087	0.8326359832635983	0.0794979079497908
1028	238.0	0.08823529411764706	0.8319327731092437	0.07983193277310924
1029	237.0	0.08860759493670886	0.8312236286919831	0.08016877637130802
1030	238.0	0.08823529411764706	0.8319327731092437	0.07983193277310924
1031	243.0	0.08641975308641975	0.823045267489712	0.09053497942386832
1032	246.0	0.08943089430894309	0.8292682926829268	0.08130081300813008
1033	240.0	0.0875	0.8291666666666667	0.08333333333333333
1034	241.0	0.08713692946058091	0.8257261410788381	0.08713692946058091
1035	241.0	0.08713692946058091	0.8215767634854771	0.0912863070539419
1036	239.0	0.09205020920502092	0.8117154811715481	0.09623430962343096
1037	238.0	0.09663865546218488	0.8109243697478992	0.09243697478991597
1038	240.0	0.09583333333333334	0.8166666666666667	0.0875
1039	240.0	0.09583333333333334	0.8166666666666667	0.0875
1040	230.0	0.08695652173913043	0.8217391304347826	0.09130434782608696
1041	226.0	0.084070796460177	0.831858407079646	0.084070796460177
1042	229.0	0.08296943231441048	0.8384279475982532	0.07860262008733625
1043	229.0	0.07860262008733625	0.834061135371179	0.08733624454148471
1044	235.0	0.08936170212765958	0.8212765957446808	0.08936170212765958
1045	234.0	0.09401709401709402	0.8205128205128205	0.08547008547008547
1046	236.0	0.09322033898305085	0.8177966101694916	0.08898305084745763
1047	236.0	0.09322033898305085	0.8220338983050848	0.0847457627118644
1048	236.0	0.09322033898305085	0.8220338983050848	0.0847457627118644
1049	239.0	0.09205020920502092	0.8242677824267782	0.08368200836820083
1050	242.0	0.09090909090909091	0.8264462809917356	0.08264462809917356
1051	246.0	0.08943089430894309	0.8211382113821138	0.08943089430894309
1052	239.0	0.08786610878661087	0.8242677824267782	0.08786610878661087
1053	239.0	0.09205020920502092	0.8158995815899581	0.09205020920502092
1054	235.0	0.09361702127659574	0.8170212765957446	0.08936170212765958
1055	231.0	0.09090909090909091	0.8311688311688312	0.07792207792207792
1056	231.0	0.08658008658008658	0.8354978354978355	0.07792207792207792
1057	234.0	0.08974358974358974	0.8333333333333334	0.07692307692307693
1058	235.0	0.08936170212765958	0.825531914893617	0.0851063829787234
1059	241.0	0.08713692946058091	0.8257261410788381	0.08713692946058091
1060	239.0	0.08786610878661087	0.8326359832635983	0.0794979079497908
1061	244.0	0.0860655737704918	0.8360655737704918	0.0778688524590164
1062	247.0	0.08097165991902834	0.8421052631578947	0.07692307692307693
1063	244.0	0.08196721311475409	0.8360655737704918	0.08196721311475409
1064	245.0	0.08163265306122448	0.8367346938775511	0.08163265306122448
1065	246.0	0.08536585365853659	0.8292682926829268	0.08536585365853659
1066	244.0	0.09016393442622951	0.8319672131147541	0.0778688524590164
1067	247.0	0.08097165991902834	0.8299595141700404	0.08906882591093117
1068	242.0	0.07851239669421488	0.8347107438016529	0.08677685950413223
1069	241.0	0.07468879668049792	0.8381742738589212	0.08713692946058091
1070	245.0	0.07755102040816327	0.8285714285714286	0.09387755102040816
1071	246.0	0.08130081300813008	0.8252032520325203	0.09349593495934959
1072	242.0	0.08677685950413223	0.8181818181818182	0.09504132231404959
1073	245.0	0.08571428571428572	0.8163265306122449	0.09795918367346938
1074	243.0	0.08641975308641975	0.823045267489712	0.09053497942386832
1075	241.0	0.08713692946058091	0.8215767634854771	0.0912863070539419
1076	238.0	0.08823529411764706	0.8151260504201681	0.09663865546218488
1077	240.0	0.0875	0.825	0.0875
1078	240.0	0.0875	0.8291666666666667	0.08333333333333333
1079	240.0	0.0875	0.8166666666666667	0.09583333333333334
1080	241.0	0.0954356846473029	0.8091286307053942	0.0954356846473029
1081	237.0	0.0970464135021097	0.8185654008438819	0.08438818565400844
1082	238.0	0.09663865546218488	0.8235294117647058	0.07983193277310924
1083	239.0	0.09205020920502092	0.8284518828451883	0.0794979079497908
1084	237.0	0.09282700421940929	0.8312236286919831	0.0759493670886076
1085	238.0	0.08823529411764706	0.8361344537815126	0.07563025210084033
1086	235.0	0.08936170212765958	0.8297872340425532	0.08085106382978724
1087	234.0	0.09401709401709402	0.8162393162393162	0.08974358974358974
1088	239.0	0.09205020920502092	0.8200836820083682	0.08786610878661087
1089	233.0	0.08583690987124463	0.8326180257510729	0.0815450643776824
1090	234.0	0.0811965811965812	0.8376068376068376	0.0811965811965812
1091	231.0	0.08225108225108226	0.8354978354978355	0.08225108225108226
1092	230.0	0.08260869565217391	0.8347826086956521	0.08260869565217391
1093	230.0	0.08260869565217391	0.8304347826086956	0.08695652173913043
1094	233.0	0.08583690987124463	0.8326180257510729	0.0815450643776824
1095	234.0	0.08547008547008547	0.8290598290598291	0.08547008547008547
1096	233.0	0.08583690987124463	0.8240343347639485	0.09012875536480687
1097	239.0	0.08368200836820083	0.8200836820083682	0.09623430962343096
1098	238.0	0.08823529411764706	0.8109243697478992	0.10084033613445378
1099	233.0	0.09012875536480687	0.8283261802575107	0.0815450643776824
1100	234.0	0.08974358974358974	0.8333333333333334	0.07692307692307693
1101	234.0	0.08974358974358974	0.8290598290598291	0.0811965811965812
1102	236.0	0.08898305084745763	0.826271186440678	0.0847457627118644
1103	237.0	0.08860759493670886	0.8270042194092827	0.08438818565400844
1104	239.0	0.08786610878661087	0.8326359832635983	0.0794979079497908
1105	239.0	0.08786610878661087	0.8451882845188284	0.06694560669456066
1106	239.0	0.08786610878661087	0.8410041841004184	0.07112970711297072
1107	233.0	0.09012875536480687	0.8369098712446352	0.07296137339055794
1108	232.0	0.09051724137931035	0.8275862068965517	0.08189655172413793
1109	232.0	0.09051724137931035	0.8318965517241379	0.07758620689655173
1110	230.0	0.08695652173913043	0.8347826086956521	0.0782608695652174
1111	233.0	0.08583690987124463	0.8326180257510729	0.0815450643776824
1112	235.0	0.0851063829787234	0.8340425531914893	0.08085106382978724
1113	234.0	0.08547008547008547	0.8290598290598291	0.08547008547008547
1114	237.0	0.08860759493670886	0.8270042194092827	0.08438818565400844
1115	240.0	0.08333333333333333	0.8208333333333333	0.09583333333333334
1116	235.0	0.08936170212765958	0.8085106382978723	0.10212765957446808
1117	239.0	0.08786610878661087	0.8158995815899581	0.09623430962343096
1118	239.0	0.08786610878661087	0.8200836820083682	0.09205020920502092
1119	240.0	0.0875	0.825	0.0875
1120	240.0	0.0875	0.8333333333333334	0.07916666666666666
1121	242.0	0.08677685950413223	0.8347107438016529	0.07851239669421488
1122	245.0	0.08571428571428572	0.8326530612244898	0.08163265306122448
1123	235.0	0.08936170212765958	0.8297872340425532	0.08085106382978724
1124	234.0	0.08974358974358974	0.8247863247863247	0.08547008547008547
1125	234.0	0.08974358974358974	0.8205128205128205	0.08974358974358974
1126	238.0	0.08823529411764706	0.8235294117647058	0.08823529411764706
1127	237.0	0.08860759493670886	0.8227848101265823	0.08860759493670886
1128	238.0	0.08823529411764706	0.8235294117647058	0.08823529411764706
1129	241.0	0.08713692946058091	0.8298755186721992	0.08298755186721991
1130	241.0	0.08713692946058091	0.8340248962655602	0.07883817427385892
1131	237.0	0.08860759493670886	0.8227848101265823	0.08860759493670886
1132	236.0	0.08898305084745763	0.8305084745762712	0.08050847457627118
1133	236.0	0.08898305084745763	0.826271186440678	0.0847457627118644
1134	232.0	0.09051724137931035	0.8232758620689655	0.08620689655172414
1135	233.0	0.08583690987124463	0.8240343347639485	0.09012875536480687
1136	233.0	0.09012875536480687	0.8240343347639485	0.08583690987124463
1137	243.0	0.08641975308641975	0.8271604938271605	0.08641975308641975
1138	242.0	0.08677685950413223	0.8223140495867769	0.09090909090909091
1139	241.0	0.08713692946058091	0.8340248962655602	0.07883817427385892
1140	235.0	0.09361702127659574	0.825531914893617	0.08085106382978724
1141	239.0	0.08786610878661087	0.8242677824267782	0.08786610878661087
1142	239.0	0.08786610878661087	0.8284518828451883	0.08368200836820083
1143	241.0	0.08713692946058091	0.8298755186721992	0.08298755186721991
1144	233.0	0.0944206008583691	0.8283261802575107	0.07725321888412018
1145	233.0	0.0944206008583691	0.8240343347639485	0.0815450643776824
1146	230.0	0.08695652173913043	0.8260869565217391	0.08695652173913043
1147	233.0	0.08583690987124463	0.8283261802575107	0.08583690987124463
1148	233.0	0.0944206008583691	0.8240343347639485	0.0815450643776824
1149	239.0	0.09205020920502092	0.8200836820083682	0.08786610878661087
1150	230.0	0.09565217391304348	0.8130434782608695	0.09130434782608696
1151	236.0	0.09322033898305085	0.8135593220338984	0.09322033898305085
1152	234.0	0.08547008547008547	0.8162393162393162	0.09829059829059829
1153	240.0	0.0875	0.8125	0.1
1154	245.0	0.08571428571428572	0.8244897959183674	0.08979591836734693
1155	244.0	0.09016393442622951	0.819672131147541	0.09016393442622951
1156	244.0	0.09016393442622951	0.819672131147541	0.09016393442622951
1157	244.0	0.09016393442622951	0.8155737704918032	0.0942622950819672
1158	246.0	0.08943089430894309	0.8130081300813008	0.0975609756097561
1159	240.0	0.09583333333333334	0.825	0.07916666666666666
1160	239.0	0.09623430962343096	0.8284518828451883	0.07531380753138076
1161	240.0	0.0875	0.8333333333333334	0.07916666666666666
1162	242.0	0.08677685950413223	0.8305785123966942	0.08264462809917356
1163	237.0	0.09282700421940929	0.8185654008438819	0.08860759493670886
1164	234.0	0.08547008547008547	0.8290598290598291	0.08547008547008547
1165	236.0	0.0847457627118644	0.8305084745762712	0.0847457627118644
1166	237.0	0.08438818565400844	0.8312236286919831	0.08438818565400844
1167	239.0	0.09205020920502092	0.8158995815899581	0.09205020920502092
1168	233.0	0.09012875536480687	0.8154506437768241	0.0944206008583691
1169	234.0	0.08974358974358974	0.8162393162393162	0.09401709401709402
1170	230.0	0.09130434782608696	0.8217391304347826	0.08695652173913043
1171	229.0	0.09170305676855896	0.8122270742358079	0.09606986899563319
1172	236.0	0.08898305084745763	0.8177966101694916	0.09322033898305085
1173	233.0	0.08583690987124463	0.8283261802575107	0.08583690987124463
1174	236.0	0.0847457627118644	0.8347457627118644	0.08050847457627118
1175	237.0	0.08016877637130802	0.8312236286919831	0.08860759493670886
1176	236.0	0.0847457627118644	0.8389830508474576	0.07627118644067797
1177	232.0	0.08189655172413793	0.8405172413793104	0.07758620689655173
1178	234.0	0.0811965811965812	0.8418803418803419	0.07692307692307693
1179	238.0	0.08403361344537816	0.8361344537815126	0.07983193277310924
1180	237.0	0.08860759493670886	0.8227848101265823	0.08860759493670886
1181	237.0	0.08860759493670886	0.8270042194092827	0.08438818565400844
1182	239.0	0.09205020920502092	0.8158995815899581	0.09205020920502092
1183	244.0	0.09016393442622951	0.819672131147541	0.09016393442622951
1184	247.0	0.08906882591093117	0.8178137651821862	0.0931174089068826
1185	242.0	0.08264462809917356	0.8264462809917356	0.09090909090909091
1186	238.0	0.08823529411764706	0.8235294117647058	0.08823529411764706
1187	239.0	0.08786610878661087	0.8242677824267782	0.08786610878661087
1188	238.0	0.08823529411764706	0.819327731092437	0.09243697478991597
1189	240.0	0.09166666666666666	0.8166666666666667	0.09166666666666666
1190	237.0	0.08860759493670886	0.8270042194092827	0.08438818565400844
1191	242.0	0.08677685950413223	0.8264462809917356	0.08677685950413223
1192	242.0	0.08677685950413223	0.8347107438016529	0.07851239669421488
1193	243.0	0.08641975308641975	0.8271604938271605	0.08641975308641975
1194	239.0	0.08786610878661087	0.8242677824267782	0.08786610878661087
1195	235.0	0.08936170212765958	0.8297872340425532	0.08085106382978724
1196	235.0	0.08936170212765958	0.825531914893617	0.0851063829787234
1197	235.0	0.08936170212765958	0.8085106382978723	0.10212765957446808
1198	234.0	0.08547008547008547	0.8162393162393162	0.09829059829059829
1199	241.0	0.08298755186721991	0.8215767634854771	0.0954356846473029
1200	241.0	0.08298755186721991	0.8215767634854771	0.0954356846473029
1201	241.0	0.08298755186721991	0.8174273858921162	0.0995850622406639
1202	241.0	0.08713692946058091	0.8215767634854771	0.0912863070539419
1203	238.0	0.08823529411764706	0.8277310924369747	0.08403361344537816
1204	236.0	0.08898305084745763	0.8305084745762712	0.08050847457627118
1205	234.0	0.08974358974358974	0.8290598290598291	0.0811965811965812
1206	234.0	0.08974358974358974	0.8162393162393162	0.09401709401709402
1207	236.0	0.08898305084745763	0.8177966101694916	0.09322033898305085
1208	239.0	0.08368200836820083	0.8284518828451883	0.08786610878661087
1209	243.0	0.0823045267489712	0.831275720164609	0.08641975308641975
1210	244.0	0.0860655737704918	0.8237704918032787	0.09016393442622951
1211	240.0	0.0875	0.8208333333333333	0.09166666666666666
1212	241.0	0.08713692946058091	0.8215767634854771	0.0912863070539419
1213	242.0	0.08264462809917356	0.8305785123966942	0.08677685950413223
1214	239.0	0.08786610878661087	0.8326359832635983	0.0794979079497908
1215	236.0	0.08898305084745763	0.826271186440678	0.0847457627118644
1216	238.0	0.08823529411764706	0.8319327731092437	0.07983193277310924
1217	239.0	0.08786610878661087	0.8410041841004184	0.07112970711297072
1218	238.0	0.09243697478991597	0.8319327731092437	0.07563025210084033
1219	240.0	0.09166666666666666	0.8333333333333334	0.075
1220	236.0	0.09322033898305085	0.8347457627118644	0.07203389830508475
1221	234.0	0.09401709401709402	0.8247863247863247	0.0811965811965812
1222	235.0	0.08936170212765958	0.825531914893617	0.0851063829787234
1223	238.0	0.08823529411764706	0.8235294117647058	0.08823529411764706
1224	236.0	0.0847457627118644	0.826271186440678	0.08898305084745763
1225	237.0	0.08860759493670886	0.8185654008438819	0.09282700421940929
1226	234.0	0.08974358974358974	0.811965811965812	0.09829059829059829
1227	234.0	0.08974358974358974	0.811965811965812	0.09829059829059829
1228	235.0	0.08936170212765958	0.8127659574468085	0.09787234042553192
1229	238.0	0.08823529411764706	0.8109243697478992	0.10084033613445378
1230	246.0	0.08536585365853659	0.8170731707317073	0.0975609756097561
1231	249.0	0.08835341365461848	0.8232931726907631	0.08835341365461848
1232	246.0	0.08943089430894309	0.8170731707317073	0.09349593495934959
1233	247.0	0.0931174089068826	0.8178137651821862	0.08906882591093117
1234	241.0	0.0954356846473029	0.8215767634854771	0.08298755186721991
1235	243.0	0.09465020576131687	0.8189300411522634	0.08641975308641975
1236	245.0	0.08979591836734693	0.8204081632653061	0.08979591836734693
1237	235.0	0.08936170212765958	0.8340425531914893	0.07659574468085106
1238	235.0	0.08936170212765958	0.8297872340425532	0.08085106382978724
1239	230.0	0.08695652173913043	0.8347826086956521	0.0782608695652174
1240	234.0	0.08547008547008547	0.8376068376068376	0.07692307692307693
1241	232.0	0.08189655172413793	0.8362068965517241	0.08189655172413793
1242	235.0	0.08085106382978724	0.8340425531914893	0.0851063829787234
1243	236.0	0.07627118644067797	0.8305084745762712	0.09322033898305085
1244	235.0	0.08085106382978724	0.8297872340425532	0.08936170212765958
1245	238.0	0.07563025210084033	0.8361344537815126	0.08823529411764706
1246	235.0	0.0851063829787234	0.825531914893617	0.08936170212765958
1247	233.0	0.09012875536480687	0.8240343347639485	0.08583690987124463
1248	241.0	0.08713692946058091	0.8215767634854771	0.0912863070539419
1249	243.0	0.08641975308641975	0.8271604938271605	0.08641975308641975
1250	244.0	0.0860655737704918	0.8237704918032787	0.09016393442622951
1251	244.0	0.0860655737704918	0.8278688524590164	0.0860655737704918
1252	243.0	0.08641975308641975	0.823045267489712	0.09053497942386832
1253	238.0	0.09243697478991597	0.8151260504201681	0.09243697478991597
1254	238.0	0.09243697478991597	0.819327731092437	0.08823529411764706
1255	243.0	0.08641975308641975	0.8271604938271605	0.08641975308641975
1256	233.0	0.08583690987124463	0.8326180257510729	0.0815450643776824
1257	230.0	0.0782608695652174	0.8434782608695652	0.0782608695652174
1258	235.0	0.08085106382978724	0.8382978723404255	0.08085106382978724
1259	235.0	0.08085106382978724	0.8382978723404255	0.08085106382978724
1260	235.0	0.08085106382978724	0.8340425531914893	0.0851063829787234
1261	237.0	0.08016877637130802	0.8312236286919831	0.08860759493670886
1262	236.0	0.08898305084745763	0.8347457627118644	0.07627118644067797
1263	239.0	0.08786610878661087	0.8368200836820083	0.07531380753138076
1264	241.0	0.0912863070539419	0.8340248962655602	0.07468879668049792
1265	244.0	0.09016393442622951	0.8360655737704918	0.07377049180327869
1266	242.0	0.09090909090909091	0.8264462809917356	0.08264462809917356
1267	243.0	0.09053497942386832	0.8148148148148148	0.09465020576131687
1268	242.0	0.08677685950413223	0.8264462809917356	0.08677685950413223
1269	242.0	0.08264462809917356	0.8223140495867769	0.09504132231404959
1270	242.0	0.08264462809917356	0.8223140495867769	0.09504132231404959
1271	244.0	0.08196721311475409	0.819672131147541	0.09836065573770492
1272	247.0	0.08502024291497975	0.8218623481781376	0.0931174089068826
1273	242.0	0.08264462809917356	0.8305785123966942	0.08677685950413223
1274	240.0	0.075	0.8375	0.0875
1275	242.0	0.08677685950413223	0.8347107438016529	0.07851239669421488
1276	240.0	0.0875	0.8333333333333334	0.07916666666666666
1277	240.0	0.09166666666666666	0.825	0.08333333333333333
1278	243.0	0.09465020576131687	0.823045267489712	0.0823045267489712
1279	242.0	0.09090909090909091	0.8223140495867769	0.08677685950413223
1280	245.0	0.09387755102040816	0.8244897959183674	0.08163265306122448
1281	242.0	0.09504132231404959	0.8264462809917356	0.07851239669421488
1282	239.0	0.09205020920502092	0.8326359832635983	0.07531380753138076
1283	236.0	0.09322033898305085	0.8389830508474576	0.06779661016949153
1284	240.0	0.09166666666666666	0.8375	0.07083333333333333
1285	241.0	0.0912863070539419	0.8423236514522822	0.06639004149377593
1286	239.0	0.08786610878661087	0.8410041841004184	0.07112970711297072
1287	241.0	0.08713692946058091	0.8298755186721992	0.08298755186721991
1288	243.0	0.08641975308641975	0.8271604938271605	0.08641975308641975
1289	241.0	0.08713692946058091	0.8298755186721992	0.08298755186721991
1290	245.0	0.08163265306122448	0.8285714285714286	0.08979591836734693
1291	244.0	0.08196721311475409	0.8319672131147541	0.0860655737704918
1292	236.0	0.0847457627118644	0.826271186440678	0.08898305084745763
1293	239.0	0.08786610878661087	0.8326359832635983	0.0794979079497908
1294	237.0	0.08438818565400844	0.8312236286919831	0.08438818565400844
1295	232.0	0.08620689655172414	0.8318965517241379	0.08189655172413793
1296	229.0	0.08733624454148471	0.8296943231441049	0.08296943231441048
1297	232.0	0.09051724137931035	0.8275862068965517	0.08189655172413793
1298	237.0	0.08860759493670886	0.8270042194092827	0.08438818565400844
1299	242.0	0.08677685950413223	0.8347107438016529	0.07851239669421488
1300	240.0	0.0875	0.8333333333333334	0.07916666666666666
1301	240.0	0.0875	0.8333333333333334	0.07916666666666666
1302	242.0	0.08677685950413223	0.8388429752066116	0.0743801652892562
1303	238.0	0.08823529411764706	0.8277310924369747	0.08403361344537816
1304	247.0	0.08502024291497975	0.8299595141700404	0.08502024291497975
1305	247.0	0.08906882591093117	0.8259109311740891	0.08502024291497975
1306	248.0	0.09274193548387097	0.8266129032258065	0.08064516129032258
1307	240.0	0.09583333333333334	0.825	0.07916666666666666
1308	241.0	0.0912863070539419	0.8215767634854771	0.08713692946058091
1309	237.0	0.08860759493670886	0.8143459915611815	0.0970464135021097
1310	240.0	0.0875	0.825	0.0875
1311	240.0	0.0875	0.8166666666666667	0.09583333333333334
1312	243.0	0.09053497942386832	0.8271604938271605	0.0823045267489712
1313	239.0	0.08786610878661087	0.8284518828451883	0.08368200836820083
1314	239.0	0.08786610878661087	0.8242677824267782	0.08786610878661087
1315	238.0	0.08823529411764706	0.8235294117647058	0.08823529411764706
1316	238.0	0.09243697478991597	0.8277310924369747	0.07983193277310924
1317	234.0	0.09401709401709402	0.8290598290598291	0.07692307692307693
1318	237.0	0.08860759493670886	0.8354430379746836	0.0759493670886076
1319	236.0	0.08898305084745763	0.8389830508474576	0.07203389830508475
1320	242.0	0.08677685950413223	0.8388429752066116	0.0743801652892562
1321	240.0	0.0875	0.8375	0.075
1322	240.0	0.075	0.85	0.075
1323	245.0	0.07755102040816327	0.8489795918367347	0.07346938775510205
1324	244.0	0.0778688524590164	0.8442622950819673	0.0778688524590164
1325	247.0	0.08097165991902834	0.8340080971659919	0.08502024291497975
1326	244.0	0.08196721311475409	0.8319672131147541	0.0860655737704918
1327	236.0	0.0847457627118644	0.8305084745762712	0.0847457627118644
1328	238.0	0.08823529411764706	0.8361344537815126	0.07563025210084033
1329	241.0	0.0912863070539419	0.8298755186721992	0.07883817427385892
1330	244.0	0.0860655737704918	0.8319672131147541	0.08196721311475409
1331	243.0	0.0823045267489712	0.8353909465020576	0.0823045267489712
1332	242.0	0.08677685950413223	0.8305785123966942	0.08264462809917356
1333	237.0	0.08860759493670886	0.8312236286919831	0.08016877637130802
1334	237.0	0.08860759493670886	0.8185654008438819	0.09282700421940929
1335	235.0	0.08936170212765958	0.825531914893617	0.0851063829787234
1336	235.0	0.08936170212765958	0.8297872340425532	0.08085106382978724
1337	237.0	0.08860759493670886	0.8270042194092827	0.08438818565400844
1338	240.0	0.08333333333333333	0.8416666666666667	0.075
1339	237.0	0.08016877637130802	0.8438818565400844	0.0759493670886076
1340	236.0	0.08898305084745763	0.826271186440678	0.0847457627118644
1341	235.0	0.08936170212765958	0.8212765957446808	0.08936170212765958
1342	238.0	0.08823529411764706	0.819327731092437	0.09243697478991597
1343	234.0	0.08974358974358974	0.8162393162393162	0.09401709401709402
1344	233.0	0.09012875536480687	0.8197424892703863	0.09012875536480687
1345	234.0	0.08974358974358974	0.8205128205128205	0.08974358974358974
1346	237.0	0.08860759493670886	0.8227848101265823	0.08860759493670886
1347	237.0	0.09282700421940929	0.8270042194092827	0.08016877637130802
1348	231.0	0.09523809523809523	0.8268398268398268	0.07792207792207792
1349	238.0	0.09243697478991597	0.8319327731092437	0.07563025210084033
1350	240.0	0.0875	0.8291666666666667	0.08333333333333333
1351	237.0	0.08438818565400844	0.8312236286919831	0.08438818565400844
1352	235.0	0.08085106382978724	0.8340425531914893	0.0851063829787234
1353	238.0	0.08403361344537816	0.8277310924369747	0.08823529411764706
1354	237.0	0.08438818565400844	0.8270042194092827	0.08860759493670886
1355	237.0	0.08860759493670886	0.8185654008438819	0.09282700421940929
1356	234.0	0.08974358974358974	0.8247863247863247	0.08547008547008547
1357	232.0	0.09051724137931035	0.8275862068965517	0.08189655172413793
1358	243.0	0.09053497942386832	0.831275720164609	0.07818930041152264
1359	240.0	0.08333333333333333	0.8416666666666667	0.075
1360	246.0	0.08536585365853659	0.8333333333333334	0.08130081300813008
1361	241.0	0.08713692946058091	0.8298755186721992	0.08298755186721991
1362	238.0	0.08403361344537816	0.8319327731092437	0.08403361344537816
1363	232.0	0.08620689655172414	0.8275862068965517	0.08620689655172414
1364	236.0	0.0847457627118644	0.8305084745762712	0.0847457627118644
1365	242.0	0.07851239669421488	0.8347107438016529	0.08677685950413223
1366	242.0	0.07851239669421488	0.8471074380165289	0.0743801652892562
1367	238.0	0.08403361344537816	0.8403361344537815	0.07563025210084033
1368	239.0	0.08368200836820083	0.8410041841004184	0.07531380753138076
1369	238.0	0.08823529411764706	0.8361344537815126	0.07563025210084033
1370	239.0	0.08786610878661087	0.8326359832635983	0.0794979079497908
1371	235.0	0.08936170212765958	0.825531914893617	0.0851063829787234
1372	236.0	0.08898305084745763	0.8305084745762712	0.08050847457627118
1373	237.0	0.08860759493670886	0.8270042194092827	0.08438818565400844
1374	238.0	0.08823529411764706	0.819327731092437	0.09243697478991597
1375	235.0	0.08936170212765958	0.8170212765957446	0.09361702127659574
1376	241.0	0.08713692946058091	0.8174273858921162	0.0954356846473029
1377	239.0	0.08368200836820083	0.8200836820083682	0.09623430962343096
1378	236.0	0.0847457627118644	0.8220338983050848	0.09322033898305085
1379	235.0	0.08085106382978724	0.8297872340425532	0.08936170212765958
1380	233.0	0.0815450643776824	0.8369098712446352	0.0815450643776824
1381	232.0	0.08189655172413793	0.8405172413793104	0.07758620689655173
1382	238.0	0.08403361344537816	0.8277310924369747	0.08823529411764706
1383	244.0	0.09016393442622951	0.819672131147541	0.09016393442622951
1384	243.0	0.08641975308641975	0.8271604938271605	0.08641975308641975
1385	244.0	0.0860655737704918	0.8237704918032787	0.09016393442622951
1386	247.0	0.08906882591093117	0.8178137651821862	0.0931174089068826
1387	242.0	0.08677685950413223	0.8140495867768595	0.09917355371900827
1388	239.0	0.08368200836820083	0.8158995815899581	0.100418410041841
1389	239.0	0.08368200836820083	0.8200836820083682	0.09623430962343096
1390	236.0	0.0847457627118644	0.826271186440678	0.08898305084745763
1391	235.0	0.0851063829787234	0.8340425531914893	0.08085106382978724
1392	236.0	0.08898305084745763	0.826271186440678	0.0847457627118644
1393	241.0	0.0912863070539419	0.8215767634854771	0.08713692946058091
1394	239.0	0.09623430962343096	0.8158995815899581	0.08786610878661087
1395	237.0	0.09282700421940929	0.8227848101265823	0.08438818565400844
1396	247.0	0.08906882591093117	0.8259109311740891	0.08502024291497975
1397	244.0	0.0860655737704918	0.8278688524590164	0.0860655737704918
1398	241.0	0.08713692946058091	0.8340248962655602	0.07883817427385892
1399	239.0	0.08786610878661087	0.8368200836820083	0.07531380753138076
1400	238.0	0.08823529411764706	0.8403361344537815	0.07142857142857142
1401	237.0	0.08860759493670886	0.8438818565400844	0.06751054852320675
1402	238.0	0.08823529411764706	0.8319327731092437	0.07983193277310924
1403	234.0	0.08974358974358974	0.8333333333333334	0.07692307692307693
1404	237.0	0.08860759493670886	0.8312236286919831	0.08016877637130802
1405	232.0	0.08620689655172414	0.8318965517241379	0.08189655172413793
1406	234.0	0.08547008547008547	0.8376068376068376	0.07692307692307693
1407	238.0	0.08823529411764706	0.8361344537815126	0.07563025210084033
1408	241.0	0.08713692946058091	0.8298755186721992	0.08298755186721991
1409	241.0	0.0912863070539419	0.8257261410788381	0.08298755186721991
1410	239.0	0.09205020920502092	0.8200836820083682	0.08786610878661087
1411	240.0	0.0875	0.8291666666666667	0.08333333333333333
1412	242.0	0.08677685950413223	0.8305785123966942	0.08264462809917356
1413	245.0	0.08571428571428572	0.8408163265306122	0.07346938775510205
1414	251.0	0.08366533864541832	0.8406374501992032	0.07569721115537849
1415	251.0	0.08366533864541832	0.8326693227091634	0.08366533864541832
1416	251.0	0.08366533864541832	0.8326693227091634	0.08366533864541832
1417	251.0	0.08366533864541832	0.8286852589641435	0.08764940239043825
1418	249.0	0.08433734939759036	0.8232931726907631	0.09236947791164658
1419	240.0	0.0875	0.8291666666666667	0.08333333333333333
1420	240.0	0.0875	0.8333333333333334	0.07916666666666666
1421	236.0	0.0847457627118644	0.8305084745762712	0.0847457627118644
1422	238.0	0.08823529411764706	0.8235294117647058	0.08823529411764706
1423	243.0	0.08641975308641975	0.823045267489712	0.09053497942386832
1424	242.0	0.09090909090909091	0.8264462809917356	0.08264462809917356
1425	246.0	0.08943089430894309	0.8252032520325203	0.08536585365853659
1426	245.0	0.08571428571428572	0.8285714285714286	0.08571428571428572
1427	243.0	0.08641975308641975	0.8271604938271605	0.08641975308641975
1428	237.0	0.08860759493670886	0.8227848101265823	0.08860759493670886
1429	237.0	0.08860759493670886	0.8227848101265823	0.08860759493670886
1430	241.0	0.0912863070539419	0.8257261410788381	0.08298755186721991
1431	238.0	0.09243697478991597	0.8277310924369747	0.07983193277310924
1432	240.0	0.0875	0.8375	0.075
1433	243.0	0.08641975308641975	0.8353909465020576	0.07818930041152264
1434	245.0	0.08979591836734693	0.8326530612244898	0.07755102040816327
1435	241.0	0.08713692946058091	0.8340248962655602	0.07883817427385892
1436	241.0	0.08713692946058091	0.8340248962655602	0.07883817427385892
1437	242.0	0.08264462809917356	0.8347107438016529	0.08264462809917356
1438	241.0	0.08713692946058091	0.8340248962655602	0.07883817427385892
1439	241.0	0.08713692946058091	0.8257261410788381	0.08713692946058091
1440	237.0	0.08438818565400844	0.8227848101265823	0.09282700421940929
1441	238.0	0.08823529411764706	0.8151260504201681	0.09663865546218488
1442	241.0	0.08713692946058091	0.8132780082987552	0.0995850622406639
1443	243.0	0.08641975308641975	0.8189300411522634	0.09465020576131687
1444	239.0	0.08368200836820083	0.8200836820083682	0.09623430962343096
1445	235.0	0.0851063829787234	0.825531914893617	0.08936170212765958
1446	236.0	0.08898305084745763	0.8220338983050848	0.08898305084745763
1447	231.0	0.09090909090909091	0.8181818181818182	0.09090909090909091
1448	233.0	0.09012875536480687	0.8240343347639485	0.08583690987124463
1449	237.0	0.08860759493670886	0.8185654008438819	0.09282700421940929
1450	236.0	0.08898305084745763	0.8135593220338984	0.09745762711864407
1451	237.0	0.09282700421940929	0.8143459915611815	0.09282700421940929
1452	233.0	0.09012875536480687	0.8154506437768241	0.0944206008583691
1453	236.0	0.08898305084745763	0.8135593220338984	0.09745762711864407
1454	242.0	0.08677685950413223	0.8181818181818182	0.09504132231404959
1455	235.0	0.09361702127659574	0.8127659574468085	0.09361702127659574
1456	241.0	0.0912863070539419	0.8215767634854771	0.08713692946058091
1457	242.0	0.09090909090909091	0.8264462809917356	0.08264462809917356
1458	240.0	0.0875	0.825	0.0875
1459	245.0	0.08979591836734693	0.8244897959183674	0.08571428571428572
1460	252.0	0.0873015873015873	0.8253968253968254	0.0873015873015873
1461	247.0	0.08502024291497975	0.8380566801619433	0.07692307692307693
1462	246.0	0.08536585365853659	0.8333333333333334	0.08130081300813008
1463	240.0	0.08333333333333333	0.8333333333333334	0.08333333333333333
1464	240.0	0.08333333333333333	0.8333333333333334	0.08333333333333333
1465	239.0	0.08368200836820083	0.8326359832635983	0.08368200836820083
1466	241.0	0.08713692946058091	0.8215767634854771	0.0912863070539419
1467	239.0	0.08368200836820083	0.8200836820083682	0.09623430962343096
1468	233.0	0.0815450643776824	0.8283261802575107	0.09012875536480687
1469	230.0	0.08260869565217391	0.8304347826086956	0.08695652173913043
1470	229.0	0.08296943231441048	0.834061135371179	0.08296943231441048
1471	231.0	0.09090909090909091	0.8311688311688312	0.07792207792207792
1472	237.0	0.08860759493670886	0.8312236286919831	0.08016877637130802
1473	238.0	0.08823529411764706	0.8319327731092437	0.07983193277310924
1474	235.0	0.08936170212765958	0.8297872340425532	0.08085106382978724
1475	240.0	0.0875	0.8416666666666667	0.07083333333333333
1476	246.0	0.08536585365853659	0.8333333333333334	0.08130081300813008
1477	245.0	0.08571428571428572	0.8367346938775511	0.07755102040816327
1478	241.0	0.08713692946058091	0.8298755186721992	0.08298755186721991
1479	242.0	0.08677685950413223	0.8264462809917356	0.08677685950413223
1480	245.0	0.08571428571428572	0.8244897959183674	0.08979591836734693
1481	246.0	0.08536585365853659	0.8252032520325203	0.08943089430894309
1482	243.0	0.08641975308641975	0.823045267489712	0.09053497942386832
1483	247.0	0.08502024291497975	0.8218623481781376	0.0931174089068826
1484	249.0	0.09236947791164658	0.8192771084337349	0.08835341365461848
1485	245.0	0.09387755102040816	0.8204081632653061	0.08571428571428572
1486	239.0	0.09623430962343096	0.8200836820083682	0.08368200836820083
1487	236.0	0.09322033898305085	0.8220338983050848	0.0847457627118644
1488	235.0	0.09787234042553192	0.8170212765957446	0.0851063829787234
1489	232.0	0.09482758620689655	0.8189655172413793	0.08620689655172414
1490	235.0	0.09361702127659574	0.8212765957446808	0.0851063829787234
1491	239.0	0.09205020920502092	0.8200836820083682	0.08786610878661087
1492	242.0	0.08677685950413223	0.8264462809917356	0.08677685950413223
1493	241.0	0.08713692946058091	0.8257261410788381	0.08713692946058091
1494	239.0	0.09205020920502092	0.8200836820083682	0.08786610878661087
1495	244.0	0.09016393442622951	0.8237704918032787	0.0860655737704918
1496	245.0	0.08979591836734693	0.8244897959183674	0.08571428571428572
1497	247.0	0.08502024291497975	0.8259109311740891	0.08906882591093117
1498	246.0	0.08943089430894309	0.8170731707317073	0.09349593495934959
1499	246.0	0.08536585365853659	0.8211382113821138	0.09349593495934959
1500	244.0	0.0860655737704918	0.8237704918032787	0.09016393442622951
1501	244.0	0.0860655737704918	0.8319672131147541	0.08196721311475409
1502	244.0	0.0860655737704918	0.8237704918032787	0.09016393442622951
1503	243.0	0.07818930041152264	0.8436213991769548	0.07818930041152264
1504	245.0	0.08163265306122448	0.8448979591836735	0.07346938775510205
1505	246.0	0.07723577235772358	0.8414634146341463	0.08130081300813008
1506	254.0	0.07480314960629922	0.8464566929133859	0.07874015748031496
1507	250.0	0.076	0.86	0.064
1508	244.0	0.0778688524590164	0.8565573770491803	0.06557377049180328
1509	246.0	0.07317073170731707	0.8577235772357723	0.06910569105691057
1510	245.0	0.07346938775510205	0.8530612244897959	0.07346938775510205
1511	250.0	0.072	0.856	0.072
1512	248.0	0.07661290322580645	0.8548387096774194	0.06854838709677419
1513	247.0	0.07692307692307693	0.8461538461538461	0.07692307692307693
1514	246.0	0.07317073170731707	0.8495934959349594	0.07723577235772358
1515	244.0	0.0778688524590164	0.8524590163934426	0.06967213114754098
1516	243.0	0.0823045267489712	0.8600823045267489	0.05761316872427984
1517	247.0	0.08502024291497975	0.8502024291497976	0.06477732793522267
1518	247.0	0.08502024291497975	0.8461538461538461	0.06882591093117409
1519	244.0	0.08196721311475409	0.8442622950819673	0.07377049180327869
1520	241.0	0.07883817427385892	0.8340248962655602	0.08713692946058091
1521	248.0	0.07258064516129033	0.842741935483871	0.0846774193548387
1522	245.0	0.07346938775510205	0.8408163265306122	0.08571428571428572
1523	246.0	0.07317073170731707	0.8495934959349594	0.07723577235772358
1524	252.0	0.07539682539682539	0.8452380952380952	0.07936507936507936
1525	247.0	0.07692307692307693	0.8421052631578947	0.08097165991902834
1526	248.0	0.08064516129032258	0.842741935483871	0.07661290322580645
1527	244.0	0.08196721311475409	0.8401639344262295	0.0778688524590164
1528	247.0	0.08502024291497975	0.8421052631578947	0.0728744939271255
1529	250.0	0.08	0.848	0.072
1530	245.0	0.08571428571428572	0.8448979591836735	0.06938775510204082
1531	245.0	0.08163265306122448	0.8489795918367347	0.06938775510204082
1532	244.0	0.08196721311475409	0.8483606557377049	0.06967213114754098
1533	245.0	0.08571428571428572	0.8489795918367347	0.0653061224489796
1534	243.0	0.07818930041152264	0.8518518518518519	0.06995884773662552
1535	241.0	0.07883817427385892	0.8506224066390041	0.07053941908713693
1536	243.0	0.07407407407407407	0.8559670781893004	0.06995884773662552
1537	245.0	0.07346938775510205	0.8571428571428571	0.06938775510204082
1538	245.0	0.07755102040816327	0.8408163265306122	0.08163265306122448
1539	245.0	0.07755102040816327	0.8408163265306122	0.08163265306122448
1540	246.0	0.08130081300813008	0.8373983739837398	0.08130081300813008
1541	254.0	0.07874015748031496	0.84251968503937	0.07874015748031496
1542	257.0	0.07782101167315175	0.8482490272373541	0.07392996108949416
1543	258.0	0.07364341085271318	0.8527131782945736	0.07364341085271318
1544	260.0	0.07692307692307693	0.85	0.07307692307692308
1545	255.0	0.07450980392156863	0.8509803921568627	0.07450980392156863
1546	255.0	0.0784313725490196	0.8470588235294118	0.07450980392156863
1547	247.0	0.07692307692307693	0.8582995951417004	0.06477732793522267
1548	243.0	0.07818930041152264	0.8600823045267489	0.06172839506172839
1549	241.0	0.07468879668049792	0.8630705394190872	0.06224066390041494
1550	239.0	0.07531380753138076	0.8619246861924686	0.06276150627615062
1551	244.0	0.0778688524590164	0.8565573770491803	0.06557377049180328
1552	249.0	0.07630522088353414	0.8554216867469879	0.06827309236947791
1553	254.0	0.07480314960629922	0.8582677165354331	0.06692913385826772
1554	256.0	0.078125	0.85546875	0.06640625
1555	255.0	0.0784313725490196	0.8470588235294118	0.07450980392156863
1556	249.0	0.07630522088353414	0.8473895582329317	0.07630522088353414
1557	248.0	0.07661290322580645	0.8467741935483871	0.07661290322580645
1558	251.0	0.07569721115537849	0.848605577689243	0.07569721115537849
1559	249.0	0.07630522088353414	0.8514056224899599	0.07228915662650602
1560	251.0	0.07569721115537849	0.852589641434263	0.07171314741035857
1561	248.0	0.07661290322580645	0.8548387096774194	0.06854838709677419
1562	243.0	0.07818930041152264	0.8559670781893004	0.06584362139917696
1563	245.0	0.07755102040816327	0.8530612244897959	0.06938775510204082
1564	245.0	0.07346938775510205	0.8530612244897959	0.07346938775510205
1565	247.0	0.0728744939271255	0.8582995951417004	0.06882591093117409
1566	242.0	0.0743801652892562	0.8512396694214877	0.0743801652892562
1567	244.0	0.07377049180327869	0.8565573770491803	0.06967213114754098
1568	243.0	0.07407407407407407	0.8518518518518519	0.07407407407407407
1569	246.0	0.07723577235772358	0.8495934959349594	0.07317073170731707
1570	241.0	0.07883817427385892	0.8506224066390041	0.07053941908713693
1571	247.0	0.07692307692307693	0.8461538461538461	0.07692307692307693
1572	242.0	0.07851239669421488	0.8471074380165289	0.0743801652892562
1573	246.0	0.07723577235772358	0.8495934959349594	0.07317073170731707
1574	246.0	0.07723577235772358	0.8577235772357723	0.06504065040650407
1575	245.0	0.07755102040816327	0.8571428571428571	0.0653061224489796
1576	247.0	0.08097165991902834	0.8502024291497976	0.06882591093117409
1577	247.0	0.08097165991902834	0.8461538461538461	0.0728744939271255
1578	241.0	0.08298755186721991	0.8506224066390041	0.06639004149377593
1579	234.0	0.0811965811965812	0.8504273504273504	0.06837606837606838
1580	236.0	0.08050847457627118	0.8559322033898306	0.0635593220338983
1581	240.0	0.07916666666666666	0.8625	0.058333333333333334
1582	244.0	0.0778688524590164	0.8565573770491803	0.06557377049180328
1583	244.0	0.07377049180327869	0.8565573770491803	0.06967213114754098
1584	250.0	0.076	0.856	0.068
1585	249.0	0.07228915662650602	0.8554216867469879	0.07228915662650602
1586	247.0	0.0728744939271255	0.8582995951417004	0.06882591093117409
1587	243.0	0.07818930041152264	0.8518518518518519	0.06995884773662552
1588	239.0	0.07531380753138076	0.8535564853556485	0.07112970711297072
1589	241.0	0.07883817427385892	0.8506224066390041	0.07053941908713693
1590	234.0	0.08547008547008547	0.8504273504273504	0.0641025641025641
1591	242.0	0.0743801652892562	0.8512396694214877	0.0743801652892562
1592	241.0	0.07883817427385892	0.8381742738589212	0.08298755186721991
1593	236.0	0.07203389830508475	0.8432203389830508	0.0847457627118644
1594	236.0	0.07203389830508475	0.8432203389830508	0.0847457627118644
1595	237.0	0.07172995780590717	0.8481012658227848	0.08016877637130802
1596	240.0	0.075	0.8458333333333333	0.07916666666666666
1597	246.0	0.07723577235772358	0.8495934959349594	0.07317073170731707
1598	246.0	0.08130081300813008	0.8495934959349594	0.06910569105691057
1599	251.0	0.0796812749003984	0.8446215139442231	0.07569721115537849
1600	249.0	0.07630522088353414	0.8514056224899599	0.07228915662650602
1601	244.0	0.0778688524590164	0.8442622950819673	0.0778688524590164
1602	243.0	0.07818930041152264	0.8436213991769548	0.07818930041152264
1603	244.0	0.0778688524590164	0.8524590163934426	0.06967213114754098
1604	249.0	0.07630522088353414	0.8554216867469879	0.06827309236947791
1605	248.0	0.07661290322580645	0.8548387096774194	0.06854838709677419
1606	243.0	0.07818930041152264	0.8600823045267489	0.06172839506172839
1607	247.0	0.07692307692307693	0.8502024291497976	0.0728744939271255
1608	243.0	0.07407407407407407	0.8559670781893004	0.06995884773662552
1609	243.0	0.07407407407407407	0.8518518518518519	0.07407407407407407
1610	247.0	0.0728744939271255	0.8421052631578947	0.08502024291497975
1611	246.0	0.07317073170731707	0.8414634146341463	0.08536585365853659
1612	242.0	0.07851239669421488	0.8388429752066116	0.08264462809917356
1613	242.0	0.0743801652892562	0.8471074380165289	0.07851239669421488
1614	250.0	0.076	0.844	0.08
1615	250.0	0.08	0.84	0.08
1616	251.0	0.08366533864541832	0.8326693227091634	0.08366533864541832
1617	247.0	0.08097165991902834	0.8380566801619433	0.08097165991902834
1618	247.0	0.08502024291497975	0.8380566801619433	0.07692307692307693
1619	246.0	0.08536585365853659	0.8373983739837398	0.07723577235772358
1620	244.0	0.0860655737704918	0.8401639344262295	0.07377049180327869
1621	244.0	0.08196721311475409	0.8483606557377049	0.06967213114754098
1622	241.0	0.07468879668049792	0.8589211618257261	0.06639004149377593
1623	239.0	0.06694560669456066	0.8661087866108786	0.06694560669456066
1624	241.0	0.06639004149377593	0.8589211618257261	0.07468879668049792
1625	244.0	0.06967213114754098	0.8524590163934426	0.0778688524590164
1626	247.0	0.06882591093117409	0.854251012145749	0.07692307692307693
1627	244.0	0.06967213114754098	0.8483606557377049	0.08196721311475409
1628	245.0	0.07346938775510205	0.8530612244897959	0.07346938775510205
1629	245.0	0.06938775510204082	0.8448979591836735	0.08571428571428572
1630	245.0	0.06938775510204082	0.8489795918367347	0.08163265306122448
1631	249.0	0.06827309236947791	0.8554216867469879	0.07630522088353414
1632	245.0	0.06938775510204082	0.8571428571428571	0.07346938775510205
1633	251.0	0.07569721115537849	0.852589641434263	0.07171314741035857
1634	249.0	0.07630522088353414	0.8514056224899599	0.07228915662650602
1635	246.0	0.07317073170731707	0.8577235772357723	0.06910569105691057
1636	244.0	0.07377049180327869	0.860655737704918	0.06557377049180328
1637	245.0	0.07755102040816327	0.8571428571428571	0.0653061224489796
1638	246.0	0.08130081300813008	0.8455284552845529	0.07317073170731707
1639	247.0	0.08097165991902834	0.8502024291497976	0.06882591093117409
1640	240.0	0.08333333333333333	0.85	0.06666666666666667
1641	243.0	0.0823045267489712	0.8559670781893004	0.06172839506172839
1642	247.0	0.08097165991902834	0.8582995951417004	0.06072874493927125
1643	246.0	0.08130081300813008	0.8577235772357723	0.06097560975609756
1644	250.0	0.08	0.852	0.068
1645	254.0	0.07874015748031496	0.8503937007874016	0.07086614173228346
1646	248.0	0.07661290322580645	0.8508064516129032	0.07258064516129033
1647	255.0	0.0784313725490196	0.8509803921568627	0.07058823529411765
1648	251.0	0.07569721115537849	0.852589641434263	0.07171314741035857
1649	250.0	0.072	0.86	0.068
1650	249.0	0.06827309236947791	0.8634538152610441	0.06827309236947791
1651	247.0	0.06882591093117409	0.8623481781376519	0.06882591093117409
1652	247.0	0.06477732793522267	0.8623481781376519	0.0728744939271255
1653	251.0	0.06374501992031872	0.8645418326693227	0.07171314741035857
1654	254.0	0.06692913385826772	0.8661417322834646	0.06692913385826772
1655	248.0	0.06854838709677419	0.8629032258064516	0.06854838709677419
1656	246.0	0.07317073170731707	0.8577235772357723	0.06910569105691057
1657	237.0	0.08016877637130802	0.8565400843881856	0.06329113924050633
1658	237.0	0.0759493670886076	0.8565400843881856	0.06751054852320675
1659	249.0	0.07228915662650602	0.8514056224899599	0.07630522088353414
1660	242.0	0.07851239669421488	0.8429752066115702	0.07851239669421488
1661	240.0	0.075	0.85	0.075
1662	242.0	0.0743801652892562	0.8512396694214877	0.0743801652892562
1663	243.0	0.07407407407407407	0.8518518518518519	0.07407407407407407
1664	247.0	0.07692307692307693	0.8502024291497976	0.0728744939271255
1665	249.0	0.08032128514056225	0.8473895582329317	0.07228915662650602
1666	249.0	0.07630522088353414	0.8514056224899599	0.07228915662650602
1667	252.0	0.07142857142857142	0.8571428571428571	0.07142857142857142
1668	249.0	0.07630522088353414	0.8514056224899599	0.07228915662650602
1669	247.0	0.08097165991902834	0.8421052631578947	0.07692307692307693
1670	249.0	0.08032128514056225	0.8433734939759037	0.07630522088353414
1671	247.0	0.08097165991902834	0.8421052631578947	0.07692307692307693
1672	244.0	0.08196721311475409	0.8401639344262295	0.0778688524590164
1673	242.0	0.07851239669421488	0.8471074380165289	0.0743801652892562
1674	237.0	0.08016877637130802	0.8438818565400844	0.0759493670886076
1675	243.0	0.07818930041152264	0.8477366255144033	0.07407407407407407
1676	245.0	0.07755102040816327	0.8489795918367347	0.07346938775510205
1677	244.0	0.07377049180327869	0.8565573770491803	0.06967213114754098
1678	245.0	0.07346938775510205	0.8530612244897959	0.07346938775510205
1679	241.0	0.07053941908713693	0.8589211618257261	0.07053941908713693
1680	239.0	0.07112970711297072	0.8535564853556485	0.07531380753138076
1681	244.0	0.06557377049180328	0.860655737704918	0.07377049180327869
1682	241.0	0.06639004149377593	0.8589211618257261	0.07468879668049792
1683	238.0	0.07563025210084033	0.8529411764705882	0.07142857142857142
1684	236.0	0.07627118644067797	0.8516949152542372	0.07203389830508475
1685	238.0	0.07563025210084033	0.8529411764705882	0.07142857142857142
1686	240.0	0.07916666666666666	0.8458333333333333	0.075
1687	243.0	0.07818930041152264	0.8395061728395061	0.0823045267489712
1688	242.0	0.08264462809917356	0.8429752066115702	0.0743801652892562
1689	239.0	0.0794979079497908	0.8410041841004184	0.0794979079497908
1690	241.0	0.07883817427385892	0.8423236514522822	0.07883817427385892
1691	243.0	0.07407407407407407	0.8436213991769548	0.0823045267489712
1692	246.0	0.06910569105691057	0.8536585365853658	0.07723577235772358
1693	240.0	0.07083333333333333	0.8541666666666666	0.075
1694	241.0	0.07883817427385892	0.8547717842323651	0.06639004149377593
1695	246.0	0.08130081300813008	0.8495934959349594	0.06910569105691057
1696	245.0	0.08571428571428572	0.8448979591836735	0.06938775510204082
1697	242.0	0.08677685950413223	0.8388429752066116	0.0743801652892562
1698	243.0	0.0823045267489712	0.8477366255144033	0.06995884773662552
1699	243.0	0.0823045267489712	0.8477366255144033	0.06995884773662552
1700	242.0	0.08264462809917356	0.8471074380165289	0.07024793388429752
1701	248.0	0.08064516129032258	0.8467741935483871	0.07258064516129033
1702	249.0	0.08433734939759036	0.8473895582329317	0.06827309236947791
1703	245.0	0.08163265306122448	0.8448979591836735	0.07346938775510205
1704	242.0	0.07851239669421488	0.8512396694214877	0.07024793388429752
1705	246.0	0.07317073170731707	0.8577235772357723	0.06910569105691057
1706	251.0	0.07171314741035857	0.852589641434263	0.07569721115537849
1707	253.0	0.07509881422924901	0.8458498023715415	0.07905138339920949
1708	243.0	0.07407407407407407	0.8600823045267489	0.06584362139917696
1709	245.0	0.07346938775510205	0.8612244897959184	0.0653061224489796
1710	246.0	0.07723577235772358	0.8536585365853658	0.06910569105691057
1711	244.0	0.0778688524590164	0.8483606557377049	0.07377049180327869
1712	248.0	0.07661290322580645	0.842741935483871	0.08064516129032258
1713	251.0	0.07569721115537849	0.8406374501992032	0.08366533864541832
1714	248.0	0.07661290322580645	0.8387096774193549	0.0846774193548387
1715	251.0	0.06772908366533864	0.848605577689243	0.08366533864541832
1716	246.0	0.07317073170731707	0.8455284552845529	0.08130081300813008
1717	240.0	0.075	0.8458333333333333	0.07916666666666666
1718	240.0	0.07083333333333333	0.85	0.07916666666666666
1719	240.0	0.075	0.85	0.075
1720	243.0	0.0823045267489712	0.8436213991769548	0.07407407407407407
1721	247.0	0.07692307692307693	0.8461538461538461	0.07692307692307693
1722	241.0	0.07883817427385892	0.8506224066390041	0.07053941908713693
1723	243.0	0.0823045267489712	0.8395061728395061	0.07818930041152264
1724	248.0	0.0846774193548387	0.842741935483871	0.07258064516129033
1725	246.0	0.07317073170731707	0.8577235772357723	0.06910569105691057
1726	247.0	0.07692307692307693	0.8582995951417004	0.06477732793522267
1727	245.0	0.08163265306122448	0.8489795918367347	0.06938775510204082
1728	241.0	0.08298755186721991	0.8464730290456431	0.07053941908713693
1729	240.0	0.07916666666666666	0.85	0.07083333333333333
1730	245.0	0.07755102040816327	0.8408163265306122	0.08163265306122448
1731	243.0	0.07818930041152264	0.8395061728395061	0.0823045267489712
1732	245.0	0.08163265306122448	0.8367346938775511	0.08163265306122448
1733	241.0	0.07468879668049792	0.8506224066390041	0.07468879668049792
1734	241.0	0.07468879668049792	0.8547717842323651	0.07053941908713693
1735	242.0	0.0743801652892562	0.8471074380165289	0.07851239669421488
1736	248.0	0.07258064516129033	0.8467741935483871	0.08064516129032258
1737	248.0	0.06854838709677419	0.8548387096774194	0.07661290322580645
1738	248.0	0.07258064516129033	0.8508064516129032	0.07661290322580645
1739	247.0	0.07692307692307693	0.8461538461538461	0.07692307692307693
1740	240.0	0.07916666666666666	0.85	0.07083333333333333
1741	244.0	0.07377049180327869	0.8565573770491803	0.06967213114754098
1742	244.0	0.07377049180327869	0.860655737704918	0.06557377049180328
1743	240.0	0.075	0.8541666666666666	0.07083333333333333
1744	239.0	0.07531380753138076	0.8535564853556485	0.07112970711297072
1745	241.0	0.07468879668049792	0.8506224066390041	0.07468879668049792
1746	246.0	0.06910569105691057	0.8577235772357723	0.07317073170731707
1747	250.0	0.068	0.848	0.084
1748	247.0	0.06477732793522267	0.854251012145749	0.08097165991902834
1749	242.0	0.06198347107438017	0.8553719008264463	0.08264462809917356
1750	243.0	0.06995884773662552	0.8477366255144033	0.0823045267489712
1751	246.0	0.07723577235772358	0.8373983739837398	0.08536585365853659
1752	248.0	0.07661290322580645	0.842741935483871	0.08064516129032258
1753	242.0	0.07851239669421488	0.8512396694214877	0.07024793388429752
1754	248.0	0.07661290322580645	0.8548387096774194	0.06854838709677419
1755	247.0	0.0728744939271255	0.8582995951417004	0.06882591093117409
1756	246.0	0.07317073170731707	0.8536585365853658	0.07317073170731707
1757	250.0	0.076	0.844	0.08
1758	249.0	0.07228915662650602	0.8473895582329317	0.08032128514056225
1759	244.0	0.07377049180327869	0.8524590163934426	0.07377049180327869
1760	240.0	0.07083333333333333	0.8541666666666666	0.075
1761	239.0	0.07112970711297072	0.8535564853556485	0.07531380753138076
1762	237.0	0.0759493670886076	0.8396624472573839	0.08438818565400844
1763	240.0	0.07916666666666666	0.8375	0.08333333333333333
1764	242.0	0.07851239669421488	0.8347107438016529	0.08677685950413223
1765	245.0	0.07755102040816327	0.8408163265306122	0.08163265306122448
1766	247.0	0.0728744939271255	0.8421052631578947	0.08502024291497975
1767	252.0	0.07539682539682539	0.8452380952380952	0.07936507936507936
1768	256.0	0.0703125	0.84765625	0.08203125
1769	253.0	0.07114624505928854	0.8537549407114624	0.07509881422924901
1770	252.0	0.07142857142857142	0.8531746031746031	0.07539682539682539
1771	252.0	0.07142857142857142	0.8611111111111112	0.06746031746031746
1772	249.0	0.07228915662650602	0.8594377510040161	0.06827309236947791
1773	247.0	0.0728744939271255	0.8582995951417004	0.06882591093117409
1774	251.0	0.07569721115537849	0.852589641434263	0.07171314741035857
1775	248.0	0.07258064516129033	0.8588709677419355	0.06854838709677419
1776	249.0	0.06827309236947791	0.8594377510040161	0.07228915662650602
1777	249.0	0.06827309236947791	0.8674698795180723	0.0642570281124498
1778	250.0	0.076	0.848	0.076
1779	251.0	0.07569721115537849	0.8446215139442231	0.0796812749003984
1780	249.0	0.07630522088353414	0.8433734939759037	0.08032128514056225
1781	251.0	0.0796812749003984	0.8406374501992032	0.0796812749003984
1782	250.0	0.08	0.836	0.084
1783	240.0	0.07916666666666666	0.8458333333333333	0.075
1784	237.0	0.0759493670886076	0.8565400843881856	0.06751054852320675
1785	240.0	0.075	0.8541666666666666	0.07083333333333333
1786	244.0	0.07377049180327869	0.8524590163934426	0.07377049180327869
1787	242.0	0.07024793388429752	0.8553719008264463	0.0743801652892562
1788	242.0	0.07024793388429752	0.8636363636363636	0.06611570247933884
1789	239.0	0.07531380753138076	0.8535564853556485	0.07112970711297072
1790	242.0	0.07851239669421488	0.8553719008264463	0.06611570247933884
1791	238.0	0.07983193277310924	0.8571428571428571	0.06302521008403361
1792	234.0	0.0811965811965812	0.8632478632478633	0.05555555555555555
1793	244.0	0.0778688524590164	0.8565573770491803	0.06557377049180328
1794	245.0	0.07755102040816327	0.8489795918367347	0.07346938775510205
1795	243.0	0.07818930041152264	0.8477366255144033	0.07407407407407407
1796	240.0	0.07916666666666666	0.8583333333333333	0.0625
1797	238.0	0.07142857142857142	0.8613445378151261	0.06722689075630252
1798	238.0	0.07142857142857142	0.8571428571428571	0.07142857142857142
1799	238.0	0.06302521008403361	0.8613445378151261	0.07563025210084033
1800	238.0	0.06302521008403361	0.8613445378151261	0.07563025210084033
1801	238.0	0.06302521008403361	0.8613445378151261	0.07563025210084033
1802	245.0	0.07346938775510205	0.8326530612244898	0.09387755102040816
1803	246.0	0.07317073170731707	0.8373983739837398	0.08943089430894309
1804	248.0	0.07258064516129033	0.8346774193548387	0.09274193548387097
1805	248.0	0.07258064516129033	0.842741935483871	0.0846774193548387
1806	257.0	0.07782101167315175	0.8365758754863813	0.08560311284046693
1807	255.0	0.0784313725490196	0.8392156862745098	0.08235294117647059
1808	252.0	0.07936507936507936	0.8492063492063492	0.07142857142857142
1809	246.0	0.08130081300813008	0.8495934959349594	0.06910569105691057
1810	243.0	0.0823045267489712	0.8518518518518519	0.06584362139917696
1811	246.0	0.07723577235772358	0.8495934959349594	0.07317073170731707
1812	241.0	0.07883817427385892	0.8506224066390041	0.07053941908713693
1813	246.0	0.07723577235772358	0.8577235772357723	0.06504065040650407
1814	246.0	0.07317073170731707	0.8577235772357723	0.06910569105691057
1815	250.0	0.072	0.852	0.076
1816	250.0	0.076	0.848	0.076
1817	246.0	0.07723577235772358	0.8414634146341463	0.08130081300813008
1818	243.0	0.07818930041152264	0.8395061728395061	0.0823045267489712
1819	247.0	0.07692307692307693	0.8461538461538461	0.07692307692307693
1820	248.0	0.07661290322580645	0.8508064516129032	0.07258064516129033
1821	250.0	0.08	0.848	0.072
1822	254.0	0.07874015748031496	0.8464566929133859	0.07480314960629922
1823	252.0	0.07936507936507936	0.8373015873015873	0.08333333333333333
1824	244.0	0.08196721311475409	0.8360655737704918	0.08196721311475409
1825	238.0	0.08403361344537816	0.8403361344537815	0.07563025210084033
1826	231.0	0.09090909090909091	0.8398268398268398	0.06926406926406926
1827	234.0	0.0811965811965812	0.8504273504273504	0.06837606837606838
1828	239.0	0.0794979079497908	0.8577405857740585	0.06276150627615062
1829	240.0	0.07083333333333333	0.8625	0.06666666666666667
1830	247.0	0.0728744939271255	0.8582995951417004	0.06882591093117409
1831	251.0	0.07171314741035857	0.8605577689243028	0.06772908366533864
1832	248.0	0.08064516129032258	0.8508064516129032	0.06854838709677419
1833	242.0	0.07851239669421488	0.8512396694214877	0.07024793388429752
1834	238.0	0.08403361344537816	0.8445378151260504	0.07142857142857142
1835	240.0	0.07916666666666666	0.85	0.07083333333333333
1836	244.0	0.07377049180327869	0.8524590163934426	0.07377049180327869
1837	254.0	0.07086614173228346	0.8503937007874016	0.07874015748031496
1838	251.0	0.07171314741035857	0.8446215139442231	0.08366533864541832
1839	249.0	0.07228915662650602	0.8393574297188755	0.08835341365461848
1840	245.0	0.07755102040816327	0.8367346938775511	0.08571428571428572
1841	247.0	0.07692307692307693	0.8461538461538461	0.07692307692307693
1842	247.0	0.07692307692307693	0.8502024291497976	0.0728744939271255
1843	246.0	0.07317073170731707	0.8536585365853658	0.07317073170731707
1844	246.0	0.07723577235772358	0.8495934959349594	0.07317073170731707
1845	247.0	0.07692307692307693	0.8502024291497976	0.0728744939271255
1846	251.0	0.07569721115537849	0.852589641434263	0.07171314741035857
1847	250.0	0.08	0.844	0.076
1848	243.0	0.0823045267489712	0.8436213991769548	0.07407407407407407
1849	246.0	0.08536585365853659	0.8495934959349594	0.06504065040650407
1850	248.0	0.08064516129032258	0.8548387096774194	0.06451612903225806
1851	238.0	0.08823529411764706	0.8487394957983193	0.06302521008403361
1852	242.0	0.08677685950413223	0.8471074380165289	0.06611570247933884
1853	240.0	0.07916666666666666	0.8583333333333333	0.0625
1854	242.0	0.07851239669421488	0.8636363636363636	0.05785123966942149
1855	244.0	0.07377049180327869	0.860655737704918	0.06557377049180328
1856	244.0	0.07377049180327869	0.860655737704918	0.06557377049180328
1857	240.0	0.075	0.8541666666666666	0.07083333333333333
1858	238.0	0.07563025210084033	0.8529411764705882	0.07142857142857142
1859	241.0	0.07468879668049792	0.8506224066390041	0.07468879668049792
1860	241.0	0.07883817427385892	0.8506224066390041	0.07053941908713693
1861	243.0	0.07818930041152264	0.8518518518518519	0.06995884773662552
1862	242.0	0.07851239669421488	0.8512396694214877	0.07024793388429752
1863	244.0	0.0778688524590164	0.8483606557377049	0.07377049180327869
1864	250.0	0.08	0.848	0.072
1865	253.0	0.07509881422924901	0.8537549407114624	0.07114624505928854
1866	248.0	0.07258064516129033	0.8548387096774194	0.07258064516129033
1867	249.0	0.06827309236947791	0.8554216867469879	0.07630522088353414
1868	248.0	0.06854838709677419	0.8548387096774194	0.07661290322580645
1869	250.0	0.08	0.848	0.072
1870	251.0	0.07569721115537849	0.8446215139442231	0.0796812749003984
1871	250.0	0.076	0.848	0.076
1872	254.0	0.07480314960629922	0.8503937007874016	0.07480314960629922
1873	248.0	0.07661290322580645	0.842741935483871	0.08064516129032258
1874	248.0	0.07661290322580645	0.8387096774193549	0.0846774193548387
1875	246.0	0.07723577235772358	0.8414634146341463	0.08130081300813008
1876	243.0	0.07818930041152264	0.8477366255144033	0.07407407407407407
1877	245.0	0.07346938775510205	0.8571428571428571	0.06938775510204082
1878	240.0	0.075	0.8583333333333333	0.06666666666666667
1879	238.0	0.07983193277310924	0.8487394957983193	0.07142857142857142
1880	241.0	0.07883817427385892	0.8464730290456431	0.07468879668049792
1881	245.0	0.07755102040816327	0.8448979591836735	0.07755102040816327
1882	247.0	0.07692307692307693	0.8461538461538461	0.07692307692307693
1883	243.0	0.07407407407407407	0.8477366255144033	0.07818930041152264
1884	243.0	0.07818930041152264	0.8477366255144033	0.07407407407407407
1885	244.0	0.07377049180327869	0.8442622950819673	0.08196721311475409
1886	244.0	0.0778688524590164	0.8483606557377049	0.07377049180327869
1887	248.0	0.07661290322580645	0.8508064516129032	0.07258064516129033
1888	253.0	0.07509881422924901	0.849802371541502	0.07509881422924901
1889	254.0	0.07086614173228346	0.8543307086614174	0.07480314960629922
1890	254.0	0.07086614173228346	0.8503937007874016	0.07874015748031496
1891	251.0	0.06772908366533864	0.8605577689243028	0.07171314741035857
1892	243.0	0.06995884773662552	0.8641975308641975	0.06584362139917696
1893	245.0	0.06938775510204082	0.8612244897959184	0.06938775510204082
1894	244.0	0.06967213114754098	0.860655737704918	0.06967213114754098
1895	246.0	0.07317073170731707	0.8577235772357723	0.06910569105691057
1896	242.0	0.0743801652892562	0.8553719008264463	0.07024793388429752
1897	241.0	0.07053941908713693	0.8547717842323651	0.07468879668049792
1898	245.0	0.07755102040816327	0.8489795918367347	0.07346938775510205
1899	243.0	0.07407407407407407	0.8477366255144033	0.07818930041152264
1900	238.0	0.07563025210084033	0.8445378151260504	0.07983193277310924
1901	235.0	0.07659574468085106	0.8425531914893617	0.08085106382978724
1902	237.0	0.0759493670886076	0.8354430379746836	0.08860759493670886
1903	240.0	0.07916666666666666	0.8333333333333334	0.0875
1904	244.0	0.0778688524590164	0.8401639344262295	0.08196721311475409
1905	243.0	0.07818930041152264	0.8436213991769548	0.07818930041152264
1906	239.0	0.07531380753138076	0.8451882845188284	0.0794979079497908
1907	238.0	0.07563025210084033	0.8403361344537815	0.08403361344537816
1908	241.0	0.07468879668049792	0.8423236514522822	0.08298755186721991
1909	238.0	0.07563025210084033	0.8445378151260504	0.07983193277310924
1910	240.0	0.075	0.8458333333333333	0.07916666666666666
1911	245.0	0.07755102040816327	0.8448979591836735	0.07755102040816327
1912	247.0	0.07692307692307693	0.8461538461538461	0.07692307692307693
1913	248.0	0.07258064516129033	0.8548387096774194	0.07258064516129033
1914	251.0	0.06772908366533864	0.8605577689243028	0.07171314741035857
1915	250.0	0.072	0.86	0.068
1916	251.0	0.08366533864541832	0.8565737051792829	0.05976095617529881
1917	244.0	0.08196721311475409	0.8565573770491803	0.06147540983606557
1918	241.0	0.08298755186721991	0.8547717842323651	0.06224066390041494
1919	239.0	0.08786610878661087	0.8493723849372385	0.06276150627615062
1920	241.0	0.08713692946058091	0.8423236514522822	0.07053941908713693
1921	237.0	0.0759493670886076	0.8523206751054853	0.07172995780590717
1922	240.0	0.07916666666666666	0.85	0.07083333333333333
1923	236.0	0.07627118644067797	0.8516949152542372	0.07203389830508475
1924	238.0	0.07563025210084033	0.8445378151260504	0.07983193277310924
1925	248.0	0.07661290322580645	0.842741935483871	0.08064516129032258
1926	247.0	0.0728744939271255	0.8421052631578947	0.08502024291497975
1927	250.0	0.072	0.848	0.08
1928	251.0	0.07171314741035857	0.848605577689243	0.0796812749003984
1929	252.0	0.07142857142857142	0.8452380952380952	0.08333333333333333
1930	247.0	0.0728744939271255	0.8461538461538461	0.08097165991902834
1931	244.0	0.0778688524590164	0.8442622950819673	0.0778688524590164
1932	247.0	0.08097165991902834	0.8421052631578947	0.07692307692307693
1933	246.0	0.07723577235772358	0.8455284552845529	0.07723577235772358
1934	245.0	0.08163265306122448	0.8489795918367347	0.06938775510204082
1935	246.0	0.08130081300813008	0.8495934959349594	0.06910569105691057
1936	240.0	0.07916666666666666	0.8583333333333333	0.0625
1937	242.0	0.07851239669421488	0.8512396694214877	0.07024793388429752
1938	243.0	0.0823045267489712	0.8518518518518519	0.06584362139917696
1939	244.0	0.08196721311475409	0.8401639344262295	0.0778688524590164
1940	245.0	0.07755102040816327	0.8408163265306122	0.08163265306122448
1941	243.0	0.0823045267489712	0.8353909465020576	0.0823045267489712
1942	244.0	0.0778688524590164	0.8360655737704918	0.0860655737704918
1943	249.0	0.08032128514056225	0.8313253012048193	0.08835341365461848
1944	251.0	0.0796812749003984	0.8326693227091634	0.08764940239043825
1945	253.0	0.07905138339920949	0.8379446640316206	0.08300395256916997
1946	247.0	0.0728744939271255	0.8461538461538461	0.08097165991902834
1947	248.0	0.06854838709677419	0.8548387096774194	0.07661290322580645
1948	248.0	0.06451612903225806	0.8588709677419355	0.07661290322580645
1949	247.0	0.06882591093117409	0.8582995951417004	0.0728744939271255
1950	250.0	0.068	0.86	0.072
1951	242.0	0.0743801652892562	0.8553719008264463	0.07024793388429752
1952	242.0	0.0743801652892562	0.8636363636363636	0.06198347107438017
1953	243.0	0.06995884773662552	0.8600823045267489	0.06995884773662552
1954	239.0	0.06694560669456066	0.8702928870292888	0.06276150627615062
1955	240.0	0.07083333333333333	0.8583333333333333	0.07083333333333333
1956	242.0	0.07024793388429752	0.859504132231405	0.07024793388429752
1957	242.0	0.0743801652892562	0.8471074380165289	0.07851239669421488
1958	244.0	0.08196721311475409	0.8401639344262295	0.0778688524590164
1959	245.0	0.07755102040816327	0.8448979591836735	0.07755102040816327
1960	247.0	0.07692307692307693	0.8380566801619433	0.08502024291497975
1961	246.0	0.07723577235772358	0.8373983739837398	0.08536585365853659
1962	236.0	0.07627118644067797	0.847457627118644	0.07627118644067797
1963	232.0	0.06896551724137931	0.8620689655172413	0.06896551724137931
1964	233.0	0.07296137339055794	0.8583690987124464	0.06866952789699571
1965	240.0	0.075	0.85	0.075
1966	239.0	0.07112970711297072	0.8619246861924686	0.06694560669456066
1967	242.0	0.0743801652892562	0.8677685950413223	0.05785123966942149
1968	246.0	0.07723577235772358	0.8495934959349594	0.07317073170731707
1969	251.0	0.07569721115537849	0.852589641434263	0.07171314741035857
1970	245.0	0.07755102040816327	0.8448979591836735	0.07755102040816327
1971	250.0	0.08	0.848	0.072
1972	248.0	0.08064516129032258	0.8467741935483871	0.07258064516129033
1973	247.0	0.08097165991902834	0.8502024291497976	0.06882591093117409
1974	250.0	0.08	0.852	0.068
1975	249.0	0.08032128514056225	0.8473895582329317	0.07228915662650602
1976	249.0	0.07630522088353414	0.8514056224899599	0.07228915662650602
1977	248.0	0.07661290322580645	0.8508064516129032	0.07258064516129033
1978	247.0	0.08097165991902834	0.8502024291497976	0.06882591093117409
1979	242.0	0.07851239669421488	0.8512396694214877	0.07024793388429752
1980	237.0	0.08016877637130802	0.8565400843881856	0.06329113924050633
1981	238.0	0.07563025210084033	0.8613445378151261	0.06302521008403361
1982	242.0	0.0743801652892562	0.859504132231405	0.06611570247933884
1983	251.0	0.07171314741035857	0.8565737051792829	0.07171314741035857
1984	249.0	0.07630522088353414	0.8514056224899599	0.07228915662650602
1985	254.0	0.07480314960629922	0.8503937007874016	0.07480314960629922
1986	252.0	0.07539682539682539	0.8492063492063492	0.07539682539682539
1987	246.0	0.07317073170731707	0.8455284552845529	0.08130081300813008
1988	252.0	0.07142857142857142	0.8452380952380952	0.08333333333333333
1989	245.0	0.07755102040816327	0.8448979591836735	0.07755102040816327
1990	242.0	0.07851239669421488	0.8388429752066116	0.08264462809917356
1991	247.0	0.07692307692307693	0.8421052631578947	0.08097165991902834
1992	250.0	0.076	0.852	0.072
1993	246.0	0.08130081300813008	0.8455284552845529	0.07317073170731707
1994	241.0	0.08298755186721991	0.8423236514522822	0.07468879668049792
1995	241.0	0.08298755186721991	0.8381742738589212	0.07883817427385892
1996	243.0	0.0823045267489712	0.8395061728395061	0.07818930041152264
1997	241.0	0.07883817427385892	0.8423236514522822	0.07883817427385892
1998	236.0	0.07203389830508475	0.8516949152542372	0.07627118644067797
[truncated: 13,021 more rows]
