# Supplementary material for: Full-cycle device-scale simulations of memory materials with a tailored atomic-cluster-expansion potential
Source: Nat Commun. 2025 Sep 30;16:8688. doi: 10.1038/s41467-025-63732-4 (PMC12484596; doi:10.1038/s41467-025-63732-4)
Supplement: Supplementary file 4 — Source Data [file 41467_2025_63732_MOESM4_ESM.zip › Figure S7/Figure S7d - homopolar bonds/bond_fraction_aimd_101_300K.csv]

	total	Ge-Ge	Ge-Te	Te-Te
0	373.0	0.11528150134048257	0.8766756032171582	0.00804289544235925
1	368.0	0.11141304347826086	0.8831521739130435	0.005434782608695652
2	370.0	0.10810810810810811	0.8864864864864865	0.005405405405405406
3	375.0	0.112	0.8853333333333333	0.0026666666666666666
4	373.0	0.10991957104557641	0.8873994638069705	0.002680965147453083
5	376.0	0.11170212765957446	0.8856382978723404	0.0026595744680851063
6	376.0	0.10638297872340426	0.8909574468085106	0.0026595744680851063
7	379.0	0.11345646437994723	0.8865435356200527	0.0
8	379.0	0.11345646437994723	0.8865435356200527	0.0
9	381.0	0.11286089238845144	0.8871391076115486	0.0
10	380.0	0.11315789473684211	0.8868421052631579	0.0
11	376.0	0.10904255319148937	0.8856382978723404	0.005319148936170213
12	372.0	0.10752688172043011	0.8870967741935484	0.005376344086021506
13	367.0	0.10899182561307902	0.885558583106267	0.005449591280653951
14	370.0	0.11081081081081082	0.8837837837837837	0.005405405405405406
15	365.0	0.11232876712328767	0.8821917808219178	0.005479452054794521
16	363.0	0.11019283746556474	0.8815426997245179	0.008264462809917356
17	362.0	0.10497237569060773	0.8867403314917127	0.008287292817679558
18	365.0	0.10410958904109589	0.8876712328767123	0.00821917808219178
19	364.0	0.10164835164835165	0.8901098901098901	0.008241758241758242
20	370.0	0.10540540540540541	0.8864864864864865	0.008108108108108109
21	368.0	0.10597826086956522	0.8885869565217391	0.005434782608695652
22	372.0	0.11021505376344086	0.8844086021505376	0.005376344086021506
23	377.0	0.11405835543766578	0.883289124668435	0.002652519893899204
24	375.0	0.112	0.8826666666666667	0.005333333333333333
25	371.0	0.11320754716981132	0.8814016172506739	0.005390835579514825
26	362.0	0.1132596685082873	0.8812154696132597	0.0055248618784530384
27	359.0	0.11420612813370473	0.8802228412256268	0.005571030640668524
28	358.0	0.11731843575418995	0.8770949720670391	0.00558659217877095
29	364.0	0.11538461538461539	0.8791208791208791	0.005494505494505495
30	359.0	0.10306406685236769	0.8913649025069638	0.005571030640668524
31	366.0	0.10382513661202186	0.8879781420765027	0.00819672131147541
32	371.0	0.1105121293800539	0.8814016172506739	0.008086253369272238
33	372.0	0.11021505376344086	0.8844086021505376	0.005376344086021506
34	369.0	0.1111111111111111	0.8861788617886179	0.0027100271002710027
35	367.0	0.10899182561307902	0.888283378746594	0.0027247956403269754
36	369.0	0.10569105691056911	0.8888888888888888	0.005420054200542005
37	376.0	0.10638297872340426	0.8882978723404256	0.005319148936170213
38	376.0	0.10372340425531915	0.8882978723404256	0.007978723404255319
39	379.0	0.10554089709762533	0.8865435356200527	0.0079155672823219
40	374.0	0.10695187165775401	0.8877005347593583	0.0053475935828877
41	371.0	0.10512129380053908	0.889487870619946	0.005390835579514825
42	375.0	0.10933333333333334	0.8853333333333333	0.005333333333333333
43	379.0	0.11609498680738786	0.8786279683377308	0.005277044854881266
44	377.0	0.11671087533156499	0.8753315649867374	0.007957559681697613
45	372.0	0.11559139784946236	0.8763440860215054	0.008064516129032258
46	373.0	0.10723860589812333	0.8847184986595175	0.00804289544235925
47	374.0	0.10695187165775401	0.8850267379679144	0.008021390374331552
48	379.0	0.11081794195250659	0.8839050131926122	0.005277044854881266
49	372.0	0.10752688172043011	0.8870967741935484	0.005376344086021506
50	373.0	0.1126005361930295	0.8820375335120644	0.005361930294906166
51	373.0	0.10455764075067024	0.8873994638069705	0.00804289544235925
52	379.0	0.10290237467018469	0.8918205804749341	0.005277044854881266
53	378.0	0.10317460317460317	0.8915343915343915	0.005291005291005291
54	375.0	0.10666666666666667	0.888	0.005333333333333333
55	374.0	0.10695187165775401	0.8877005347593583	0.0053475935828877
56	364.0	0.10989010989010989	0.8846153846153846	0.005494505494505495
57	361.0	0.10803324099722991	0.8836565096952909	0.008310249307479225
58	364.0	0.10714285714285714	0.8846153846153846	0.008241758241758242
59	365.0	0.1095890410958904	0.8876712328767123	0.0027397260273972603
60	364.0	0.10989010989010989	0.8873626373626373	0.0027472527472527475
61	369.0	0.11382113821138211	0.8834688346883469	0.0027100271002710027
62	373.0	0.1126005361930295	0.8847184986595175	0.002680965147453083
63	368.0	0.11956521739130435	0.8777173913043478	0.002717391304347826
64	375.0	0.12	0.8746666666666667	0.005333333333333333
65	377.0	0.1220159151193634	0.870026525198939	0.007957559681697613
66	377.0	0.11936339522546419	0.8726790450928382	0.007957559681697613
67	372.0	0.11827956989247312	0.8736559139784946	0.008064516129032258
68	368.0	0.11684782608695653	0.875	0.008152173913043478
69	368.0	0.11684782608695653	0.875	0.008152173913043478
70	372.0	0.12903225806451613	0.8629032258064516	0.008064516129032258
71	375.0	0.12533333333333332	0.864	0.010666666666666666
72	375.0	0.12	0.872	0.008
73	373.0	0.12064343163538874	0.8739946380697051	0.005361930294906166
74	368.0	0.11956521739130435	0.875	0.005434782608695652
75	367.0	0.11716621253405994	0.8773841961852861	0.005449591280653951
76	371.0	0.11859838274932614	0.876010781671159	0.005390835579514825
77	373.0	0.12064343163538874	0.8739946380697051	0.005361930294906166
78	371.0	0.11590296495956873	0.876010781671159	0.008086253369272238
79	371.0	0.11590296495956873	0.8787061994609164	0.005390835579514825
80	377.0	0.11140583554376658	0.883289124668435	0.005305039787798408
81	371.0	0.11320754716981132	0.8814016172506739	0.005390835579514825
82	369.0	0.11653116531165311	0.8780487804878049	0.005420054200542005
83	371.0	0.11590296495956873	0.8787061994609164	0.005390835579514825
84	369.0	0.1111111111111111	0.8807588075880759	0.008130081300813009
85	372.0	0.11021505376344086	0.8817204301075269	0.008064516129032258
86	368.0	0.10869565217391304	0.8831521739130435	0.008152173913043478
87	366.0	0.1092896174863388	0.8852459016393442	0.00546448087431694
88	369.0	0.1111111111111111	0.8834688346883469	0.005420054200542005
89	369.0	0.11382113821138211	0.8807588075880759	0.005420054200542005
90	370.0	0.11351351351351352	0.8810810810810811	0.005405405405405406
91	374.0	0.11497326203208556	0.8770053475935828	0.008021390374331552
92	371.0	0.1105121293800539	0.8814016172506739	0.008086253369272238
93	371.0	0.11320754716981132	0.8814016172506739	0.005390835579514825
94	371.0	0.11590296495956873	0.8787061994609164	0.005390835579514825
95	366.0	0.11475409836065574	0.8770491803278688	0.00819672131147541
96	370.0	0.11621621621621622	0.8756756756756757	0.008108108108108109
97	377.0	0.1220159151193634	0.870026525198939	0.007957559681697613
98	376.0	0.1276595744680851	0.8643617021276596	0.007978723404255319
99	378.0	0.12169312169312169	0.873015873015873	0.005291005291005291
100	376.0	0.1196808510638298	0.875	0.005319148936170213
101	376.0	0.11436170212765957	0.8776595744680851	0.007978723404255319
102	367.0	0.11716621253405994	0.8773841961852861	0.005449591280653951
103	364.0	0.11813186813186813	0.8763736263736264	0.005494505494505495
104	371.0	0.11590296495956873	0.8787061994609164	0.005390835579514825
105	365.0	0.11506849315068493	0.8794520547945206	0.005479452054794521
106	370.0	0.11621621621621622	0.8783783783783784	0.005405405405405406
107	374.0	0.12032085561497326	0.8743315508021391	0.0053475935828877
108	371.0	0.11590296495956873	0.8787061994609164	0.005390835579514825
109	370.0	0.11891891891891893	0.8729729729729729	0.008108108108108109
110	371.0	0.11590296495956873	0.8814016172506739	0.0026954177897574125
111	374.0	0.11764705882352941	0.8796791443850267	0.00267379679144385
112	376.0	0.1196808510638298	0.8776595744680851	0.0026595744680851063
113	375.0	0.12	0.8773333333333333	0.0026666666666666666
114	373.0	0.1126005361930295	0.8820375335120644	0.005361930294906166
115	370.0	0.11891891891891893	0.8756756756756757	0.005405405405405406
116	374.0	0.12032085561497326	0.8743315508021391	0.0053475935828877
117	371.0	0.11590296495956873	0.8787061994609164	0.005390835579514825
118	370.0	0.11891891891891893	0.8783783783783784	0.002702702702702703
119	370.0	0.11891891891891893	0.8783783783783784	0.002702702702702703
120	369.0	0.11653116531165311	0.8780487804878049	0.005420054200542005
121	375.0	0.12	0.8746666666666667	0.005333333333333333
122	369.0	0.11924119241192412	0.8780487804878049	0.0027100271002710027
123	373.0	0.11528150134048257	0.8820375335120644	0.002680965147453083
124	369.0	0.1111111111111111	0.8861788617886179	0.0027100271002710027
125	372.0	0.10752688172043011	0.8897849462365591	0.002688172043010753
126	371.0	0.1078167115902965	0.8867924528301887	0.005390835579514825
127	363.0	0.10743801652892562	0.8870523415977961	0.005509641873278237
128	367.0	0.10626702997275204	0.8910081743869209	0.0027247956403269754
129	367.0	0.10899182561307902	0.885558583106267	0.005449591280653951
130	365.0	0.1095890410958904	0.8849315068493151	0.005479452054794521
131	374.0	0.11229946524064172	0.8823529411764706	0.0053475935828877
132	378.0	0.11375661375661375	0.8809523809523809	0.005291005291005291
133	370.0	0.11081081081081082	0.8837837837837837	0.005405405405405406
134	368.0	0.10869565217391304	0.8858695652173914	0.005434782608695652
135	364.0	0.10989010989010989	0.8818681318681318	0.008241758241758242
136	366.0	0.10655737704918032	0.8852459016393442	0.00819672131147541
137	365.0	0.1095890410958904	0.8821917808219178	0.00821917808219178
138	366.0	0.11748633879781421	0.8743169398907104	0.00819672131147541
139	369.0	0.11653116531165311	0.8780487804878049	0.005420054200542005
140	371.0	0.1105121293800539	0.8840970350404312	0.005390835579514825
141	371.0	0.1078167115902965	0.8840970350404312	0.008086253369272238
142	373.0	0.11528150134048257	0.8766756032171582	0.00804289544235925
143	373.0	0.11528150134048257	0.8766756032171582	0.00804289544235925
144	375.0	0.11733333333333333	0.8746666666666667	0.008
145	376.0	0.11436170212765957	0.8776595744680851	0.007978723404255319
146	374.0	0.10695187165775401	0.8877005347593583	0.0053475935828877
147	364.0	0.10714285714285714	0.8901098901098901	0.0027472527472527475
148	362.0	0.11602209944751381	0.8812154696132597	0.0027624309392265192
149	367.0	0.11171662125340599	0.885558583106267	0.0027247956403269754
150	366.0	0.11202185792349727	0.8852459016393442	0.00273224043715847
151	369.0	0.1111111111111111	0.8834688346883469	0.005420054200542005
152	373.0	0.10991957104557641	0.8847184986595175	0.005361930294906166
153	374.0	0.10962566844919786	0.8850267379679144	0.0053475935828877
154	374.0	0.11229946524064172	0.8850267379679144	0.00267379679144385
155	371.0	0.11320754716981132	0.8840970350404312	0.0026954177897574125
156	371.0	0.11320754716981132	0.8840970350404312	0.0026954177897574125
157	372.0	0.11290322580645161	0.8844086021505376	0.002688172043010753
158	378.0	0.10846560846560846	0.8862433862433863	0.005291005291005291
159	377.0	0.10610079575596817	0.8885941644562334	0.005305039787798408
160	372.0	0.10752688172043011	0.8870967741935484	0.005376344086021506
161	378.0	0.1111111111111111	0.8835978835978836	0.005291005291005291
162	369.0	0.1111111111111111	0.8807588075880759	0.008130081300813009
163	371.0	0.11320754716981132	0.8787061994609164	0.008086253369272238
164	372.0	0.11827956989247312	0.8736559139784946	0.008064516129032258
165	367.0	0.11716621253405994	0.8746594005449592	0.008174386920980926
166	367.0	0.11716621253405994	0.8746594005449592	0.008174386920980926
167	367.0	0.10899182561307902	0.8828337874659401	0.008174386920980926
168	367.0	0.1008174386920981	0.8937329700272479	0.005449591280653951
169	365.0	0.10410958904109589	0.8904109589041096	0.005479452054794521
170	366.0	0.1092896174863388	0.8852459016393442	0.00546448087431694
171	365.0	0.1095890410958904	0.8876712328767123	0.0027397260273972603
172	368.0	0.10597826086956522	0.8913043478260869	0.002717391304347826
173	366.0	0.10655737704918032	0.8907103825136612	0.00273224043715847
174	365.0	0.11506849315068493	0.8794520547945206	0.005479452054794521
175	358.0	0.11452513966480447	0.8798882681564246	0.00558659217877095
176	363.0	0.1184573002754821	0.8760330578512396	0.005509641873278237
177	363.0	0.12121212121212122	0.8732782369146006	0.005509641873278237
178	366.0	0.11748633879781421	0.8770491803278688	0.00546448087431694
179	360.0	0.11666666666666667	0.8777777777777778	0.005555555555555556
180	362.0	0.11602209944751381	0.8784530386740331	0.0055248618784530384
181	366.0	0.11202185792349727	0.8825136612021858	0.00546448087431694
182	366.0	0.11748633879781421	0.8770491803278688	0.00546448087431694
183	370.0	0.11891891891891893	0.8756756756756757	0.005405405405405406
184	374.0	0.11764705882352941	0.8770053475935828	0.0053475935828877
185	369.0	0.11924119241192412	0.8753387533875339	0.005420054200542005
186	369.0	0.11924119241192412	0.8726287262872628	0.008130081300813009
187	369.0	0.11382113821138211	0.8780487804878049	0.008130081300813009
188	369.0	0.1111111111111111	0.8807588075880759	0.008130081300813009
189	372.0	0.11827956989247312	0.8736559139784946	0.008064516129032258
190	365.0	0.1178082191780822	0.873972602739726	0.00821917808219178
191	363.0	0.11570247933884298	0.8760330578512396	0.008264462809917356
192	365.0	0.11506849315068493	0.8767123287671232	0.00821917808219178
193	363.0	0.1184573002754821	0.8732782369146006	0.008264462809917356
194	366.0	0.12021857923497267	0.8743169398907104	0.00546448087431694
195	361.0	0.11080332409972299	0.8836565096952909	0.00554016620498615
196	371.0	0.11320754716981132	0.8814016172506739	0.005390835579514825
197	378.0	0.1164021164021164	0.8783068783068783	0.005291005291005291
198	378.0	0.1164021164021164	0.8783068783068783	0.005291005291005291
199	376.0	0.1196808510638298	0.875	0.005319148936170213
200	374.0	0.11497326203208556	0.8796791443850267	0.0053475935828877
201	372.0	0.11021505376344086	0.8870967741935484	0.002688172043010753
202	370.0	0.10810810810810811	0.8837837837837837	0.008108108108108109
203	367.0	0.11171662125340599	0.8801089918256131	0.008174386920980926
204	369.0	0.11382113821138211	0.8807588075880759	0.005420054200542005
205	369.0	0.1111111111111111	0.8807588075880759	0.008130081300813009
206	368.0	0.11413043478260869	0.8777173913043478	0.008152173913043478
207	375.0	0.112	0.88	0.008
208	371.0	0.1105121293800539	0.8787061994609164	0.01078167115902965
209	371.0	0.11590296495956873	0.876010781671159	0.008086253369272238
210	370.0	0.11621621621621622	0.8756756756756757	0.008108108108108109
211	370.0	0.11351351351351352	0.8783783783783784	0.008108108108108109
212	370.0	0.11081081081081082	0.8810810810810811	0.008108108108108109
213	373.0	0.10991957104557641	0.8820375335120644	0.00804289544235925
214	367.0	0.11444141689373297	0.8773841961852861	0.008174386920980926
215	369.0	0.10569105691056911	0.8834688346883469	0.01084010840108401
216	365.0	0.10684931506849316	0.8876712328767123	0.005479452054794521
217	363.0	0.10743801652892562	0.8870523415977961	0.005509641873278237
218	359.0	0.10863509749303621	0.8885793871866295	0.002785515320334262
219	360.0	0.10833333333333334	0.8888888888888888	0.002777777777777778
220	360.0	0.11666666666666667	0.8805555555555555	0.002777777777777778
221	366.0	0.11748633879781421	0.8770491803278688	0.00546448087431694
222	367.0	0.1226158038147139	0.8719346049046321	0.005449591280653951
223	372.0	0.12096774193548387	0.8736559139784946	0.005376344086021506
224	370.0	0.11891891891891893	0.8756756756756757	0.005405405405405406
225	369.0	0.11382113821138211	0.8807588075880759	0.005420054200542005
226	370.0	0.10810810810810811	0.8864864864864865	0.005405405405405406
227	372.0	0.11021505376344086	0.8844086021505376	0.005376344086021506
228	371.0	0.1105121293800539	0.8840970350404312	0.005390835579514825
229	365.0	0.1095890410958904	0.8849315068493151	0.005479452054794521
230	365.0	0.1095890410958904	0.8876712328767123	0.0027397260273972603
231	368.0	0.10869565217391304	0.8858695652173914	0.005434782608695652
232	367.0	0.10899182561307902	0.885558583106267	0.005449591280653951
233	363.0	0.10743801652892562	0.8870523415977961	0.005509641873278237
234	362.0	0.10220994475138122	0.8922651933701657	0.0055248618784530384
235	360.0	0.09722222222222222	0.8972222222222223	0.005555555555555556
236	361.0	0.10803324099722991	0.8864265927977839	0.00554016620498615
237	367.0	0.11716621253405994	0.8773841961852861	0.005449591280653951
238	367.0	0.11171662125340599	0.885558583106267	0.0027247956403269754
239	365.0	0.11506849315068493	0.8821917808219178	0.0027397260273972603
240	367.0	0.11444141689373297	0.8828337874659401	0.0027247956403269754
241	370.0	0.11081081081081082	0.8864864864864865	0.002702702702702703
242	368.0	0.10597826086956522	0.8885869565217391	0.005434782608695652
243	364.0	0.10714285714285714	0.8873626373626373	0.005494505494505495
244	366.0	0.10655737704918032	0.8879781420765027	0.00546448087431694
245	364.0	0.10989010989010989	0.8846153846153846	0.005494505494505495
246	363.0	0.11019283746556474	0.8842975206611571	0.005509641873278237
247	367.0	0.11444141689373297	0.8801089918256131	0.005449591280653951
248	368.0	0.11413043478260869	0.8831521739130435	0.002717391304347826
249	370.0	0.11621621621621622	0.8810810810810811	0.002702702702702703
250	368.0	0.11413043478260869	0.8831521739130435	0.002717391304347826
251	361.0	0.11080332409972299	0.8864265927977839	0.002770083102493075
252	361.0	0.10803324099722991	0.889196675900277	0.002770083102493075
253	361.0	0.10803324099722991	0.889196675900277	0.002770083102493075
254	360.0	0.10277777777777777	0.8916666666666667	0.005555555555555556
255	361.0	0.10526315789473684	0.889196675900277	0.00554016620498615
256	363.0	0.11019283746556474	0.8842975206611571	0.005509641873278237
257	370.0	0.11081081081081082	0.8837837837837837	0.005405405405405406
258	374.0	0.10962566844919786	0.8850267379679144	0.0053475935828877
259	373.0	0.10991957104557641	0.8847184986595175	0.005361930294906166
260	368.0	0.10597826086956522	0.8885869565217391	0.005434782608695652
261	372.0	0.10483870967741936	0.8897849462365591	0.005376344086021506
262	373.0	0.10455764075067024	0.8900804289544236	0.005361930294906166
263	373.0	0.10455764075067024	0.8900804289544236	0.005361930294906166
264	373.0	0.10455764075067024	0.8900804289544236	0.005361930294906166
265	373.0	0.10455764075067024	0.8900804289544236	0.005361930294906166
266	369.0	0.10298102981029811	0.8915989159891599	0.005420054200542005
267	369.0	0.10569105691056911	0.8915989159891599	0.0027100271002710027
268	375.0	0.11466666666666667	0.8826666666666667	0.0026666666666666666
269	376.0	0.11436170212765957	0.8856382978723404	0.0
270	377.0	0.11671087533156499	0.883289124668435	0.0
271	378.0	0.11904761904761904	0.8783068783068783	0.0026455026455026454
272	368.0	0.11956521739130435	0.875	0.005434782608695652
273	365.0	0.1232876712328767	0.8712328767123287	0.005479452054794521
274	361.0	0.11911357340720222	0.8753462603878116	0.00554016620498615
275	360.0	0.10833333333333334	0.8861111111111111	0.005555555555555556
276	360.0	0.1111111111111111	0.8833333333333333	0.005555555555555556
277	363.0	0.11019283746556474	0.8842975206611571	0.005509641873278237
278	365.0	0.10684931506849316	0.8876712328767123	0.005479452054794521
279	366.0	0.10382513661202186	0.8907103825136612	0.00546448087431694
280	370.0	0.10810810810810811	0.8891891891891892	0.002702702702702703
281	372.0	0.10752688172043011	0.8897849462365591	0.002688172043010753
282	370.0	0.10810810810810811	0.8891891891891892	0.002702702702702703
283	367.0	0.11171662125340599	0.885558583106267	0.0027247956403269754
284	363.0	0.11294765840220386	0.8842975206611571	0.0027548209366391185
285	363.0	0.11294765840220386	0.8842975206611571	0.0027548209366391185
286	365.0	0.1232876712328767	0.873972602739726	0.0027397260273972603
287	369.0	0.12195121951219512	0.8726287262872628	0.005420054200542005
288	373.0	0.12332439678284182	0.871313672922252	0.005361930294906166
289	377.0	0.1246684350132626	0.870026525198939	0.005305039787798408
290	373.0	0.1260053619302949	0.868632707774799	0.005361930294906166
291	371.0	0.12668463611859837	0.8679245283018868	0.005390835579514825
292	369.0	0.12737127371273713	0.8672086720867209	0.005420054200542005
293	367.0	0.12806539509536785	0.8664850136239782	0.005449591280653951
294	367.0	0.1335149863760218	0.8610354223433242	0.005449591280653951
295	370.0	0.13243243243243244	0.8621621621621621	0.005405405405405406
296	365.0	0.12876712328767123	0.8657534246575342	0.005479452054794521
297	368.0	0.12228260869565218	0.8722826086956522	0.005434782608695652
298	372.0	0.12096774193548387	0.8736559139784946	0.005376344086021506
299	374.0	0.12299465240641712	0.8716577540106952	0.0053475935828877
300	375.0	0.12266666666666666	0.8693333333333333	0.008
301	370.0	0.12432432432432433	0.8675675675675676	0.008108108108108109
302	365.0	0.12054794520547946	0.873972602739726	0.005479452054794521
303	365.0	0.1232876712328767	0.873972602739726	0.0027397260273972603
304	361.0	0.11911357340720222	0.8781163434903048	0.002770083102493075
305	363.0	0.12121212121212122	0.8732782369146006	0.005509641873278237
306	367.0	0.11716621253405994	0.8773841961852861	0.005449591280653951
307	374.0	0.12299465240641712	0.8716577540106952	0.0053475935828877
308	374.0	0.12032085561497326	0.8743315508021391	0.0053475935828877
309	377.0	0.11671087533156499	0.8779840848806366	0.005305039787798408
310	372.0	0.11559139784946236	0.8790322580645161	0.005376344086021506
311	368.0	0.11141304347826086	0.8831521739130435	0.005434782608695652
312	367.0	0.11171662125340599	0.8828337874659401	0.005449591280653951
313	369.0	0.1111111111111111	0.8834688346883469	0.005420054200542005
314	373.0	0.10991957104557641	0.8847184986595175	0.005361930294906166
315	376.0	0.11436170212765957	0.8803191489361702	0.005319148936170213
316	373.0	0.11528150134048257	0.8793565683646113	0.005361930294906166
317	373.0	0.1126005361930295	0.8820375335120644	0.005361930294906166
318	370.0	0.11081081081081082	0.8837837837837837	0.005405405405405406
319	369.0	0.10569105691056911	0.8888888888888888	0.005420054200542005
320	366.0	0.11202185792349727	0.8825136612021858	0.00546448087431694
321	369.0	0.1111111111111111	0.8834688346883469	0.005420054200542005
322	370.0	0.11081081081081082	0.8837837837837837	0.005405405405405406
323	371.0	0.1105121293800539	0.8840970350404312	0.005390835579514825
324	364.0	0.11263736263736264	0.8846153846153846	0.0027472527472527475
325	368.0	0.11956521739130435	0.8777173913043478	0.002717391304347826
326	370.0	0.11891891891891893	0.8729729729729729	0.008108108108108109
327	370.0	0.11621621621621622	0.8756756756756757	0.008108108108108109
328	367.0	0.10899182561307902	0.8828337874659401	0.008174386920980926
329	367.0	0.11171662125340599	0.8801089918256131	0.008174386920980926
330	368.0	0.11956521739130435	0.8722826086956522	0.008152173913043478
331	369.0	0.11653116531165311	0.8753387533875339	0.008130081300813009
332	370.0	0.12162162162162163	0.8702702702702703	0.008108108108108109
333	371.0	0.12129380053908356	0.8706199460916442	0.008086253369272238
334	376.0	0.1196808510638298	0.875	0.005319148936170213
335	372.0	0.11827956989247312	0.8763440860215054	0.005376344086021506
336	373.0	0.11796246648793565	0.8766756032171582	0.005361930294906166
337	372.0	0.12096774193548387	0.8736559139784946	0.005376344086021506
338	372.0	0.11827956989247312	0.8763440860215054	0.005376344086021506
339	375.0	0.12266666666666666	0.872	0.005333333333333333
340	383.0	0.12010443864229765	0.8746736292428199	0.005221932114882507
341	384.0	0.11979166666666667	0.875	0.005208333333333333
342	386.0	0.12176165803108809	0.8730569948186528	0.0051813471502590676
343	382.0	0.1256544502617801	0.8691099476439791	0.005235602094240838
344	378.0	0.12698412698412698	0.8677248677248677	0.005291005291005291
345	378.0	0.12962962962962962	0.8650793650793651	0.005291005291005291
346	372.0	0.13172043010752688	0.8629032258064516	0.005376344086021506
347	368.0	0.13043478260869565	0.8641304347826086	0.005434782608695652
348	368.0	0.13043478260869565	0.8641304347826086	0.005434782608695652
349	369.0	0.12737127371273713	0.8672086720867209	0.005420054200542005
350	366.0	0.1284153005464481	0.8661202185792349	0.00546448087431694
351	363.0	0.12396694214876033	0.8705234159779615	0.005509641873278237
352	362.0	0.1270718232044199	0.8729281767955801	0.0
353	367.0	0.12534059945504086	0.8719346049046321	0.0027247956403269754
354	372.0	0.12365591397849462	0.8709677419354839	0.005376344086021506
355	376.0	0.12234042553191489	0.8723404255319149	0.005319148936170213
356	379.0	0.12401055408970976	0.8707124010554089	0.005277044854881266
357	374.0	0.11497326203208556	0.8796791443850267	0.0053475935828877
358	371.0	0.11859838274932614	0.876010781671159	0.005390835579514825
359	371.0	0.11590296495956873	0.8787061994609164	0.005390835579514825
360	368.0	0.12228260869565218	0.8722826086956522	0.005434782608695652
361	371.0	0.12668463611859837	0.8679245283018868	0.005390835579514825
362	369.0	0.12737127371273713	0.8672086720867209	0.005420054200542005
363	366.0	0.12568306010928962	0.8688524590163934	0.00546448087431694
364	362.0	0.1270718232044199	0.8674033149171271	0.0055248618784530384
365	358.0	0.12569832402234637	0.8687150837988827	0.00558659217877095
366	362.0	0.12154696132596685	0.8729281767955801	0.0055248618784530384
367	368.0	0.11956521739130435	0.875	0.005434782608695652
368	369.0	0.12195121951219512	0.8726287262872628	0.005420054200542005
369	370.0	0.12702702702702703	0.8675675675675676	0.005405405405405406
370	373.0	0.128686327077748	0.8659517426273459	0.005361930294906166
371	370.0	0.12702702702702703	0.8675675675675676	0.005405405405405406
372	372.0	0.12365591397849462	0.8709677419354839	0.005376344086021506
373	373.0	0.12332439678284182	0.871313672922252	0.005361930294906166
374	371.0	0.12668463611859837	0.8706199460916442	0.0026954177897574125
375	367.0	0.11989100817438691	0.8773841961852861	0.0027247956403269754
376	365.0	0.1178082191780822	0.8794520547945206	0.0027397260273972603
377	364.0	0.10989010989010989	0.8873626373626373	0.0027472527472527475
378	365.0	0.10410958904109589	0.8931506849315068	0.0027397260273972603
379	363.0	0.11019283746556474	0.8870523415977961	0.0027548209366391185
380	364.0	0.12087912087912088	0.8763736263736264	0.0027472527472527475
381	368.0	0.11956521739130435	0.875	0.005434782608695652
382	367.0	0.11716621253405994	0.8773841961852861	0.005449591280653951
383	365.0	0.1178082191780822	0.8767123287671232	0.005479452054794521
384	367.0	0.1226158038147139	0.8719346049046321	0.005449591280653951
385	367.0	0.12534059945504086	0.8692098092643051	0.005449591280653951
386	373.0	0.1260053619302949	0.868632707774799	0.005361930294906166
387	370.0	0.12432432432432433	0.8729729729729729	0.002702702702702703
388	368.0	0.11956521739130435	0.8777173913043478	0.002717391304347826
389	365.0	0.1178082191780822	0.8794520547945206	0.0027397260273972603
390	362.0	0.12154696132596685	0.8756906077348067	0.0027624309392265192
391	365.0	0.1232876712328767	0.8712328767123287	0.005479452054794521
392	368.0	0.125	0.8695652173913043	0.005434782608695652
393	368.0	0.12228260869565218	0.8722826086956522	0.005434782608695652
394	370.0	0.12162162162162163	0.8729729729729729	0.005405405405405406
395	366.0	0.12021857923497267	0.8743169398907104	0.00546448087431694
396	361.0	0.12188365650969529	0.8725761772853186	0.00554016620498615
397	364.0	0.12362637362637363	0.8708791208791209	0.005494505494505495
398	367.0	0.12534059945504086	0.8692098092643051	0.005449591280653951
399	369.0	0.12466124661246612	0.8699186991869918	0.005420054200542005
400	371.0	0.12129380053908356	0.8733153638814016	0.005390835579514825
401	374.0	0.12032085561497326	0.8743315508021391	0.0053475935828877
402	378.0	0.12433862433862433	0.8703703703703703	0.005291005291005291
403	376.0	0.1196808510638298	0.875	0.005319148936170213
404	382.0	0.12041884816753927	0.8743455497382199	0.005235602094240838
405	374.0	0.12032085561497326	0.8743315508021391	0.0053475935828877
406	374.0	0.11764705882352941	0.8770053475935828	0.0053475935828877
407	372.0	0.11827956989247312	0.8763440860215054	0.005376344086021506
408	368.0	0.11956521739130435	0.8777173913043478	0.002717391304347826
409	369.0	0.11924119241192412	0.8753387533875339	0.005420054200542005
410	370.0	0.12162162162162163	0.8729729729729729	0.005405405405405406
411	369.0	0.12195121951219512	0.8726287262872628	0.005420054200542005
412	369.0	0.11924119241192412	0.8753387533875339	0.005420054200542005
413	372.0	0.11827956989247312	0.8763440860215054	0.005376344086021506
414	370.0	0.12162162162162163	0.8729729729729729	0.005405405405405406
415	372.0	0.12365591397849462	0.8736559139784946	0.002688172043010753
416	368.0	0.12228260869565218	0.875	0.002717391304347826
417	372.0	0.12365591397849462	0.8736559139784946	0.002688172043010753
418	373.0	0.12332439678284182	0.8739946380697051	0.002680965147453083
419	375.0	0.128	0.8693333333333333	0.0026666666666666666
420	374.0	0.13101604278074866	0.8636363636363636	0.0053475935828877
421	368.0	0.1331521739130435	0.8614130434782609	0.005434782608695652
422	367.0	0.1335149863760218	0.8610354223433242	0.005449591280653951
423	371.0	0.1320754716981132	0.862533692722372	0.005390835579514825
424	371.0	0.1293800539083558	0.8652291105121294	0.005390835579514825
425	365.0	0.1232876712328767	0.8712328767123287	0.005479452054794521
426	367.0	0.1307901907356948	0.8637602179836512	0.005449591280653951
427	362.0	0.1298342541436464	0.8646408839779005	0.0055248618784530384
428	365.0	0.13150684931506848	0.863013698630137	0.005479452054794521
429	371.0	0.1293800539083558	0.8652291105121294	0.005390835579514825
430	379.0	0.1345646437994723	0.8601583113456465	0.005277044854881266
431	376.0	0.13297872340425532	0.8617021276595744	0.005319148936170213
432	369.0	0.13008130081300814	0.8644986449864499	0.005420054200542005
433	365.0	0.13150684931506848	0.863013698630137	0.005479452054794521
434	362.0	0.1270718232044199	0.8674033149171271	0.0055248618784530384
435	367.0	0.1226158038147139	0.8719346049046321	0.005449591280653951
436	365.0	0.1178082191780822	0.8767123287671232	0.005479452054794521
437	364.0	0.11813186813186813	0.8763736263736264	0.005494505494505495
438	364.0	0.11538461538461539	0.8791208791208791	0.005494505494505495
439	362.0	0.11602209944751381	0.8784530386740331	0.0055248618784530384
440	366.0	0.11202185792349727	0.8852459016393442	0.00273224043715847
441	375.0	0.11466666666666667	0.8826666666666667	0.0026666666666666666
442	375.0	0.11466666666666667	0.8826666666666667	0.0026666666666666666
443	378.0	0.11904761904761904	0.8783068783068783	0.0026455026455026454
444	378.0	0.11904761904761904	0.8756613756613757	0.005291005291005291
445	374.0	0.11764705882352941	0.8743315508021391	0.008021390374331552
446	380.0	0.12368421052631579	0.868421052631579	0.007894736842105263
447	380.0	0.12894736842105264	0.8657894736842106	0.005263157894736842
448	373.0	0.1260053619302949	0.868632707774799	0.005361930294906166
449	371.0	0.11859838274932614	0.876010781671159	0.005390835579514825
450	372.0	0.12365591397849462	0.8709677419354839	0.005376344086021506
451	372.0	0.12096774193548387	0.8736559139784946	0.005376344086021506
452	373.0	0.12064343163538874	0.8739946380697051	0.005361930294906166
453	372.0	0.11827956989247312	0.8763440860215054	0.005376344086021506
454	377.0	0.11405835543766578	0.883289124668435	0.002652519893899204
455	373.0	0.1126005361930295	0.8847184986595175	0.002680965147453083
456	373.0	0.10723860589812333	0.8900804289544236	0.002680965147453083
457	377.0	0.10610079575596817	0.8912466843501327	0.002652519893899204
458	379.0	0.11081794195250659	0.8891820580474934	0.0
459	374.0	0.11229946524064172	0.8877005347593583	0.0
460	374.0	0.10962566844919786	0.8903743315508021	0.0
461	374.0	0.11229946524064172	0.8850267379679144	0.00267379679144385
462	369.0	0.10840108401084012	0.8888888888888888	0.0027100271002710027
463	365.0	0.10684931506849316	0.8876712328767123	0.005479452054794521
464	363.0	0.10743801652892562	0.8870523415977961	0.005509641873278237
465	365.0	0.11506849315068493	0.8794520547945206	0.005479452054794521
466	369.0	0.1111111111111111	0.8834688346883469	0.005420054200542005
467	369.0	0.1111111111111111	0.8834688346883469	0.005420054200542005
468	370.0	0.10810810810810811	0.8864864864864865	0.005405405405405406
469	368.0	0.10869565217391304	0.8858695652173914	0.005434782608695652
470	366.0	0.1092896174863388	0.8852459016393442	0.00546448087431694
471	368.0	0.10869565217391304	0.8858695652173914	0.005434782608695652
472	363.0	0.11294765840220386	0.8842975206611571	0.0027548209366391185
473	366.0	0.11475409836065574	0.8797814207650273	0.00546448087431694
474	362.0	0.1132596685082873	0.8812154696132597	0.0055248618784530384
475	367.0	0.11171662125340599	0.8828337874659401	0.005449591280653951
476	367.0	0.11171662125340599	0.8828337874659401	0.005449591280653951
477	375.0	0.11466666666666667	0.88	0.005333333333333333
478	373.0	0.10991957104557641	0.8847184986595175	0.005361930294906166
479	372.0	0.11021505376344086	0.8844086021505376	0.005376344086021506
480	372.0	0.11021505376344086	0.8844086021505376	0.005376344086021506
481	372.0	0.11290322580645161	0.8817204301075269	0.005376344086021506
482	370.0	0.11351351351351352	0.8810810810810811	0.005405405405405406
483	369.0	0.11653116531165311	0.8807588075880759	0.0027100271002710027
484	368.0	0.11684782608695653	0.8804347826086957	0.002717391304347826
485	366.0	0.11475409836065574	0.8797814207650273	0.00546448087431694
486	363.0	0.1184573002754821	0.8787878787878788	0.0027548209366391185
487	362.0	0.11602209944751381	0.8812154696132597	0.0027624309392265192
488	362.0	0.11878453038674033	0.8784530386740331	0.0027624309392265192
489	359.0	0.11420612813370473	0.883008356545961	0.002785515320334262
490	366.0	0.12021857923497267	0.8770491803278688	0.00273224043715847
491	368.0	0.11684782608695653	0.8777173913043478	0.005434782608695652
492	375.0	0.12266666666666666	0.872	0.005333333333333333
493	376.0	0.125	0.8696808510638298	0.005319148936170213
494	378.0	0.12433862433862433	0.8703703703703703	0.005291005291005291
495	375.0	0.12266666666666666	0.872	0.005333333333333333
496	379.0	0.12137203166226913	0.8733509234828496	0.005277044854881266
497	377.0	0.11936339522546419	0.8753315649867374	0.005305039787798408
498	374.0	0.11229946524064172	0.8823529411764706	0.0053475935828877
499	368.0	0.11141304347826086	0.8831521739130435	0.005434782608695652
500	366.0	0.1092896174863388	0.8852459016393442	0.00546448087431694
501	365.0	0.11232876712328767	0.8821917808219178	0.005479452054794521
502	372.0	0.11290322580645161	0.8817204301075269	0.005376344086021506
503	373.0	0.11796246648793565	0.8766756032171582	0.005361930294906166
504	370.0	0.12162162162162163	0.8729729729729729	0.005405405405405406
505	364.0	0.12087912087912088	0.8791208791208791	0.0
506	361.0	0.12188365650969529	0.8753462603878116	0.002770083102493075
507	355.0	0.12394366197183099	0.8704225352112676	0.005633802816901409
508	357.0	0.12605042016806722	0.8683473389355743	0.0056022408963585435
509	361.0	0.13019390581717452	0.8642659279778393	0.00554016620498615
510	361.0	0.12742382271468145	0.8670360110803325	0.00554016620498615
511	364.0	0.12912087912087913	0.8653846153846154	0.005494505494505495
512	363.0	0.1322314049586777	0.8622589531680441	0.005509641873278237
513	365.0	0.12876712328767123	0.8657534246575342	0.005479452054794521
514	367.0	0.12534059945504086	0.8692098092643051	0.005449591280653951
515	367.0	0.12806539509536785	0.8664850136239782	0.005449591280653951
516	369.0	0.12737127371273713	0.8672086720867209	0.005420054200542005
517	368.0	0.12771739130434784	0.8668478260869565	0.005434782608695652
518	368.0	0.12771739130434784	0.8668478260869565	0.005434782608695652
519	368.0	0.125	0.8695652173913043	0.005434782608695652
520	369.0	0.12737127371273713	0.8672086720867209	0.005420054200542005
521	368.0	0.125	0.8695652173913043	0.005434782608695652
522	371.0	0.12398921832884097	0.8733153638814016	0.0026954177897574125
523	363.0	0.12672176308539945	0.8705234159779615	0.0027548209366391185
524	367.0	0.1226158038147139	0.8746594005449592	0.0027247956403269754
525	369.0	0.11924119241192412	0.8780487804878049	0.0027100271002710027
526	368.0	0.12228260869565218	0.875	0.002717391304347826
527	361.0	0.11911357340720222	0.8781163434903048	0.002770083102493075
528	361.0	0.11634349030470914	0.8808864265927978	0.002770083102493075
529	362.0	0.11878453038674033	0.8784530386740331	0.0027624309392265192
530	360.0	0.12222222222222222	0.875	0.002777777777777778
531	364.0	0.12362637362637363	0.8736263736263736	0.0027472527472527475
532	362.0	0.12430939226519337	0.8729281767955801	0.0027624309392265192
533	364.0	0.12087912087912088	0.8763736263736264	0.0027472527472527475
534	366.0	0.12295081967213115	0.8743169398907104	0.00273224043715847
535	360.0	0.12222222222222222	0.8722222222222222	0.005555555555555556
536	362.0	0.12154696132596685	0.8729281767955801	0.0055248618784530384
537	365.0	0.1232876712328767	0.8712328767123287	0.005479452054794521
538	368.0	0.12228260869565218	0.875	0.002717391304347826
539	372.0	0.12096774193548387	0.8763440860215054	0.002688172043010753
540	368.0	0.12228260869565218	0.875	0.002717391304347826
541	368.0	0.11956521739130435	0.875	0.005434782608695652
542	363.0	0.12121212121212122	0.8732782369146006	0.005509641873278237
543	361.0	0.11911357340720222	0.8781163434903048	0.002770083102493075
544	364.0	0.12362637362637363	0.8736263736263736	0.0027472527472527475
545	364.0	0.11813186813186813	0.8763736263736264	0.005494505494505495
546	365.0	0.1178082191780822	0.8767123287671232	0.005479452054794521
547	365.0	0.11232876712328767	0.8849315068493151	0.0027397260273972603
548	369.0	0.11382113821138211	0.8834688346883469	0.0027100271002710027
549	374.0	0.11497326203208556	0.8796791443850267	0.0053475935828877
550	369.0	0.11653116531165311	0.8780487804878049	0.005420054200542005
551	364.0	0.11538461538461539	0.8791208791208791	0.005494505494505495
552	363.0	0.11294765840220386	0.8815426997245179	0.005509641873278237
553	360.0	0.12222222222222222	0.8722222222222222	0.005555555555555556
554	360.0	0.1111111111111111	0.8833333333333333	0.005555555555555556
555	366.0	0.11475409836065574	0.8797814207650273	0.00546448087431694
556	363.0	0.1184573002754821	0.8760330578512396	0.005509641873278237
557	362.0	0.1132596685082873	0.8812154696132597	0.0055248618784530384
558	358.0	0.10893854748603352	0.8854748603351955	0.00558659217877095
559	363.0	0.11294765840220386	0.8815426997245179	0.005509641873278237
560	366.0	0.11202185792349727	0.8825136612021858	0.00546448087431694
561	366.0	0.12021857923497267	0.8770491803278688	0.00273224043715847
562	362.0	0.11878453038674033	0.8784530386740331	0.0027624309392265192
563	369.0	0.11924119241192412	0.8780487804878049	0.0027100271002710027
564	365.0	0.11232876712328767	0.8821917808219178	0.005479452054794521
565	362.0	0.11878453038674033	0.8756906077348067	0.0055248618784530384
566	366.0	0.11748633879781421	0.8770491803278688	0.00546448087431694
567	359.0	0.11420612813370473	0.8802228412256268	0.005571030640668524
568	367.0	0.10899182561307902	0.8828337874659401	0.008174386920980926
569	363.0	0.11019283746556474	0.8815426997245179	0.008264462809917356
570	364.0	0.1043956043956044	0.8901098901098901	0.005494505494505495
571	366.0	0.1092896174863388	0.8852459016393442	0.00546448087431694
572	362.0	0.1132596685082873	0.8784530386740331	0.008287292817679558
573	358.0	0.11452513966480447	0.8770949720670391	0.008379888268156424
574	362.0	0.1132596685082873	0.8784530386740331	0.008287292817679558
575	362.0	0.11878453038674033	0.8756906077348067	0.0055248618784530384
576	366.0	0.12568306010928962	0.8688524590163934	0.00546448087431694
577	364.0	0.12087912087912088	0.8736263736263736	0.005494505494505495
578	363.0	0.12121212121212122	0.8732782369146006	0.005509641873278237
579	362.0	0.12154696132596685	0.8729281767955801	0.0055248618784530384
580	361.0	0.11080332409972299	0.8864265927977839	0.002770083102493075
581	355.0	0.10985915492957747	0.8873239436619719	0.0028169014084507044
582	360.0	0.1111111111111111	0.8861111111111111	0.002777777777777778
583	356.0	0.10393258426966293	0.8932584269662921	0.0028089887640449437
584	360.0	0.10833333333333334	0.8888888888888888	0.002777777777777778
585	366.0	0.11202185792349727	0.8852459016393442	0.00273224043715847
586	370.0	0.11081081081081082	0.8864864864864865	0.002702702702702703
587	372.0	0.11559139784946236	0.8817204301075269	0.002688172043010753
588	368.0	0.11684782608695653	0.8804347826086957	0.002717391304347826
589	370.0	0.12432432432432433	0.8729729729729729	0.002702702702702703
590	370.0	0.12432432432432433	0.8702702702702703	0.005405405405405406
591	373.0	0.128686327077748	0.8659517426273459	0.005361930294906166
592	370.0	0.12702702702702703	0.8675675675675676	0.005405405405405406
593	364.0	0.12087912087912088	0.8736263736263736	0.005494505494505495
594	365.0	0.1232876712328767	0.8712328767123287	0.005479452054794521
595	367.0	0.1226158038147139	0.8719346049046321	0.005449591280653951
596	366.0	0.12568306010928962	0.8688524590163934	0.00546448087431694
597	368.0	0.125	0.8722826086956522	0.002717391304347826
598	364.0	0.11813186813186813	0.8791208791208791	0.0027472527472527475
599	364.0	0.11538461538461539	0.8818681318681318	0.0027472527472527475
600	363.0	0.11294765840220386	0.8842975206611571	0.0027548209366391185
601	368.0	0.11413043478260869	0.8831521739130435	0.002717391304347826
602	371.0	0.11320754716981132	0.8840970350404312	0.0026954177897574125
603	371.0	0.11859838274932614	0.8787061994609164	0.0026954177897574125
604	372.0	0.12096774193548387	0.8763440860215054	0.002688172043010753
605	368.0	0.12228260869565218	0.8722826086956522	0.005434782608695652
606	370.0	0.12432432432432433	0.8702702702702703	0.005405405405405406
607	367.0	0.1226158038147139	0.8719346049046321	0.005449591280653951
608	372.0	0.13172043010752688	0.8629032258064516	0.005376344086021506
609	369.0	0.13550135501355012	0.8590785907859079	0.005420054200542005
610	370.0	0.13243243243243244	0.8621621621621621	0.005405405405405406
611	364.0	0.13186813186813187	0.8626373626373627	0.005494505494505495
612	359.0	0.12813370473537605	0.8662952646239555	0.005571030640668524
613	360.0	0.12777777777777777	0.8666666666666667	0.005555555555555556
614	363.0	0.12672176308539945	0.8677685950413223	0.005509641873278237
615	367.0	0.12806539509536785	0.8664850136239782	0.005449591280653951
616	365.0	0.13150684931506848	0.863013698630137	0.005479452054794521
617	370.0	0.12162162162162163	0.8729729729729729	0.005405405405405406
618	365.0	0.1232876712328767	0.8712328767123287	0.005479452054794521
619	362.0	0.12154696132596685	0.8729281767955801	0.0055248618784530384
620	366.0	0.12568306010928962	0.8688524590163934	0.00546448087431694
621	370.0	0.11891891891891893	0.8783783783783784	0.002702702702702703
622	366.0	0.11202185792349727	0.8852459016393442	0.00273224043715847
623	368.0	0.11413043478260869	0.8831521739130435	0.002717391304347826
624	368.0	0.11684782608695653	0.8777173913043478	0.005434782608695652
625	370.0	0.11621621621621622	0.8783783783783784	0.005405405405405406
626	370.0	0.11891891891891893	0.8756756756756757	0.005405405405405406
627	370.0	0.11891891891891893	0.8756756756756757	0.005405405405405406
628	368.0	0.11956521739130435	0.875	0.005434782608695652
629	371.0	0.12129380053908356	0.8733153638814016	0.005390835579514825
630	371.0	0.12398921832884097	0.8706199460916442	0.005390835579514825
631	367.0	0.11989100817438691	0.8746594005449592	0.005449591280653951
632	368.0	0.11684782608695653	0.8777173913043478	0.005434782608695652
633	365.0	0.11506849315068493	0.8794520547945206	0.005479452054794521
634	368.0	0.11684782608695653	0.8777173913043478	0.005434782608695652
635	369.0	0.11924119241192412	0.8753387533875339	0.005420054200542005
636	372.0	0.12096774193548387	0.8709677419354839	0.008064516129032258
637	372.0	0.11559139784946236	0.8763440860215054	0.008064516129032258
638	367.0	0.11444141689373297	0.8773841961852861	0.008174386920980926
639	366.0	0.11202185792349727	0.8825136612021858	0.00546448087431694
640	365.0	0.1095890410958904	0.8849315068493151	0.005479452054794521
641	367.0	0.10626702997275204	0.888283378746594	0.005449591280653951
642	365.0	0.10684931506849316	0.8876712328767123	0.005479452054794521
643	369.0	0.1111111111111111	0.8834688346883469	0.005420054200542005
644	366.0	0.11202185792349727	0.8825136612021858	0.00546448087431694
645	365.0	0.11232876712328767	0.8821917808219178	0.005479452054794521
646	365.0	0.1178082191780822	0.8767123287671232	0.005479452054794521
647	365.0	0.11506849315068493	0.8794520547945206	0.005479452054794521
648	366.0	0.11475409836065574	0.8797814207650273	0.00546448087431694
649	367.0	0.11989100817438691	0.8746594005449592	0.005449591280653951
650	372.0	0.11559139784946236	0.8790322580645161	0.005376344086021506
651	372.0	0.11559139784946236	0.8790322580645161	0.005376344086021506
652	375.0	0.11466666666666667	0.88	0.005333333333333333
653	372.0	0.11559139784946236	0.8790322580645161	0.005376344086021506
654	365.0	0.11232876712328767	0.8821917808219178	0.005479452054794521
655	364.0	0.11263736263736264	0.8818681318681318	0.005494505494505495
656	367.0	0.10626702997275204	0.888283378746594	0.005449591280653951
657	367.0	0.10354223433242507	0.8910081743869209	0.005449591280653951
658	367.0	0.10354223433242507	0.8910081743869209	0.005449591280653951
659	368.0	0.10326086956521739	0.8913043478260869	0.005434782608695652
660	365.0	0.1095890410958904	0.8849315068493151	0.005479452054794521
661	371.0	0.1105121293800539	0.8840970350404312	0.005390835579514825
662	369.0	0.11382113821138211	0.8807588075880759	0.005420054200542005
663	366.0	0.11202185792349727	0.8825136612021858	0.00546448087431694
664	373.0	0.11528150134048257	0.8793565683646113	0.005361930294906166
665	374.0	0.11229946524064172	0.8823529411764706	0.0053475935828877
666	377.0	0.10875331564986737	0.8859416445623343	0.005305039787798408
667	375.0	0.112	0.8826666666666667	0.005333333333333333
668	373.0	0.1126005361930295	0.8820375335120644	0.005361930294906166
669	374.0	0.11229946524064172	0.8850267379679144	0.00267379679144385
670	371.0	0.11590296495956873	0.8814016172506739	0.0026954177897574125
671	372.0	0.11559139784946236	0.8817204301075269	0.002688172043010753
672	372.0	0.11021505376344086	0.8844086021505376	0.005376344086021506
673	372.0	0.11559139784946236	0.8790322580645161	0.005376344086021506
674	373.0	0.12064343163538874	0.8739946380697051	0.005361930294906166
675	373.0	0.12064343163538874	0.8739946380697051	0.005361930294906166
676	369.0	0.11382113821138211	0.8807588075880759	0.005420054200542005
677	370.0	0.11351351351351352	0.8810810810810811	0.005405405405405406
678	367.0	0.11171662125340599	0.8828337874659401	0.005449591280653951
679	364.0	0.11263736263736264	0.8818681318681318	0.005494505494505495
680	361.0	0.10803324099722991	0.889196675900277	0.002770083102493075
681	363.0	0.10743801652892562	0.8898071625344353	0.0027548209366391185
682	361.0	0.10249307479224377	0.8947368421052632	0.002770083102493075
683	364.0	0.10164835164835165	0.8956043956043956	0.0027472527472527475
684	360.0	0.10277777777777777	0.8944444444444445	0.002777777777777778
685	357.0	0.10644257703081232	0.8907563025210085	0.0028011204481792717
686	363.0	0.11294765840220386	0.8842975206611571	0.0027548209366391185
687	367.0	0.11989100817438691	0.8773841961852861	0.0027247956403269754
688	362.0	0.11602209944751381	0.8812154696132597	0.0027624309392265192
689	366.0	0.11475409836065574	0.8797814207650273	0.00546448087431694
690	369.0	0.11382113821138211	0.8807588075880759	0.005420054200542005
691	367.0	0.11171662125340599	0.8828337874659401	0.005449591280653951
692	363.0	0.12121212121212122	0.8732782369146006	0.005509641873278237
693	365.0	0.1232876712328767	0.8712328767123287	0.005479452054794521
694	366.0	0.12568306010928962	0.8688524590163934	0.00546448087431694
695	362.0	0.1270718232044199	0.8674033149171271	0.0055248618784530384
696	363.0	0.12672176308539945	0.8677685950413223	0.005509641873278237
697	367.0	0.12534059945504086	0.8692098092643051	0.005449591280653951
698	367.0	0.11989100817438691	0.8773841961852861	0.0027247956403269754
699	366.0	0.12021857923497267	0.8743169398907104	0.00546448087431694
700	368.0	0.11956521739130435	0.875	0.005434782608695652
701	367.0	0.11989100817438691	0.8746594005449592	0.005449591280653951
702	364.0	0.11538461538461539	0.8791208791208791	0.005494505494505495
703	363.0	0.12121212121212122	0.8760330578512396	0.0027548209366391185
704	361.0	0.12188365650969529	0.8753462603878116	0.002770083102493075
705	367.0	0.11716621253405994	0.8773841961852861	0.005449591280653951
706	366.0	0.11475409836065574	0.8797814207650273	0.00546448087431694
707	371.0	0.11590296495956873	0.8787061994609164	0.005390835579514825
708	371.0	0.11590296495956873	0.8787061994609164	0.005390835579514825
709	372.0	0.12096774193548387	0.8763440860215054	0.002688172043010753
710	366.0	0.11748633879781421	0.8797814207650273	0.00273224043715847
711	365.0	0.11232876712328767	0.8849315068493151	0.0027397260273972603
712	358.0	0.10893854748603352	0.888268156424581	0.002793296089385475
713	353.0	0.10764872521246459	0.8923512747875354	0.0
714	355.0	0.10704225352112676	0.8901408450704226	0.0028169014084507044
715	357.0	0.10644257703081232	0.8907563025210085	0.0028011204481792717
716	359.0	0.11142061281337047	0.8857938718662952	0.002785515320334262
717	364.0	0.12087912087912088	0.8763736263736264	0.0027472527472527475
718	370.0	0.12702702702702703	0.8702702702702703	0.002702702702702703
719	368.0	0.12771739130434784	0.8695652173913043	0.002717391304347826
720	367.0	0.1307901907356948	0.8664850136239782	0.0027247956403269754
721	364.0	0.13186813186813187	0.8626373626373627	0.005494505494505495
722	364.0	0.12637362637362637	0.8681318681318682	0.005494505494505495
723	363.0	0.12672176308539945	0.8677685950413223	0.005509641873278237
724	362.0	0.12430939226519337	0.8729281767955801	0.0027624309392265192
725	367.0	0.12806539509536785	0.8692098092643051	0.0027247956403269754
726	368.0	0.125	0.8722826086956522	0.002717391304347826
727	368.0	0.125	0.8722826086956522	0.002717391304347826
728	366.0	0.12568306010928962	0.8715846994535519	0.00273224043715847
729	364.0	0.12637362637362637	0.8708791208791209	0.0027472527472527475
730	368.0	0.12771739130434784	0.8668478260869565	0.005434782608695652
731	362.0	0.1270718232044199	0.8674033149171271	0.0055248618784530384
732	362.0	0.12154696132596685	0.8729281767955801	0.0055248618784530384
733	362.0	0.11878453038674033	0.8756906077348067	0.0055248618784530384
734	364.0	0.11813186813186813	0.8791208791208791	0.0027472527472527475
735	365.0	0.1178082191780822	0.8794520547945206	0.0027397260273972603
736	366.0	0.1284153005464481	0.8688524590163934	0.00273224043715847
737	371.0	0.12398921832884097	0.8733153638814016	0.0026954177897574125
738	375.0	0.128	0.8693333333333333	0.0026666666666666666
739	375.0	0.13066666666666665	0.8666666666666667	0.0026666666666666666
740	371.0	0.1293800539083558	0.8679245283018868	0.0026954177897574125
741	371.0	0.12668463611859837	0.8679245283018868	0.005390835579514825
742	368.0	0.12228260869565218	0.8722826086956522	0.005434782608695652
743	370.0	0.12432432432432433	0.8702702702702703	0.005405405405405406
744	369.0	0.12195121951219512	0.8726287262872628	0.005420054200542005
745	370.0	0.12162162162162163	0.8729729729729729	0.005405405405405406
746	365.0	0.12602739726027398	0.8684931506849315	0.005479452054794521
747	363.0	0.1322314049586777	0.8622589531680441	0.005509641873278237
748	371.0	0.1293800539083558	0.862533692722372	0.008086253369272238
749	371.0	0.1320754716981132	0.8598382749326146	0.008086253369272238
750	370.0	0.13513513513513514	0.8594594594594595	0.005405405405405406
751	368.0	0.12771739130434784	0.8668478260869565	0.005434782608695652
752	371.0	0.1320754716981132	0.862533692722372	0.005390835579514825
753	372.0	0.12903225806451613	0.8655913978494624	0.005376344086021506
754	369.0	0.13008130081300814	0.8644986449864499	0.005420054200542005
755	368.0	0.12771739130434784	0.8668478260869565	0.005434782608695652
756	370.0	0.12432432432432433	0.8702702702702703	0.005405405405405406
757	367.0	0.11989100817438691	0.8746594005449592	0.005449591280653951
758	365.0	0.1232876712328767	0.873972602739726	0.0027397260273972603
759	371.0	0.12129380053908356	0.8733153638814016	0.005390835579514825
760	370.0	0.11891891891891893	0.8756756756756757	0.005405405405405406
761	368.0	0.11956521739130435	0.875	0.005434782608695652
762	371.0	0.12398921832884097	0.8706199460916442	0.005390835579514825
763	374.0	0.12566844919786097	0.8689839572192514	0.0053475935828877
764	376.0	0.12234042553191489	0.875	0.0026595744680851063
765	374.0	0.12566844919786097	0.8716577540106952	0.00267379679144385
766	372.0	0.12634408602150538	0.8709677419354839	0.002688172043010753
767	370.0	0.12162162162162163	0.8756756756756757	0.002702702702702703
768	375.0	0.11733333333333333	0.8773333333333333	0.005333333333333333
769	374.0	0.12032085561497326	0.8743315508021391	0.0053475935828877
770	370.0	0.12162162162162163	0.8729729729729729	0.005405405405405406
771	365.0	0.1232876712328767	0.8712328767123287	0.005479452054794521
772	369.0	0.11382113821138211	0.8807588075880759	0.005420054200542005
773	369.0	0.11924119241192412	0.8753387533875339	0.005420054200542005
774	367.0	0.11989100817438691	0.8746594005449592	0.005449591280653951
775	371.0	0.12398921832884097	0.8706199460916442	0.005390835579514825
776	372.0	0.12634408602150538	0.8709677419354839	0.002688172043010753
777	372.0	0.12634408602150538	0.8709677419354839	0.002688172043010753
778	368.0	0.13043478260869565	0.8668478260869565	0.002717391304347826
779	359.0	0.11977715877437325	0.8774373259052924	0.002785515320334262
780	359.0	0.12256267409470752	0.871866295264624	0.005571030640668524
781	360.0	0.125	0.8694444444444445	0.005555555555555556
782	364.0	0.12637362637362637	0.8681318681318682	0.005494505494505495
783	364.0	0.12637362637362637	0.8681318681318682	0.005494505494505495
784	375.0	0.12533333333333332	0.8693333333333333	0.005333333333333333
785	376.0	0.13031914893617022	0.8643617021276596	0.005319148936170213
786	374.0	0.12834224598930483	0.8663101604278075	0.0053475935828877
787	370.0	0.12702702702702703	0.8675675675675676	0.005405405405405406
788	368.0	0.12771739130434784	0.8668478260869565	0.005434782608695652
789	369.0	0.12466124661246612	0.8699186991869918	0.005420054200542005
790	367.0	0.1226158038147139	0.8719346049046321	0.005449591280653951
791	369.0	0.12195121951219512	0.8726287262872628	0.005420054200542005
792	376.0	0.11702127659574468	0.8776595744680851	0.005319148936170213
793	376.0	0.12234042553191489	0.8723404255319149	0.005319148936170213
794	379.0	0.12137203166226913	0.8733509234828496	0.005277044854881266
795	375.0	0.11466666666666667	0.8826666666666667	0.0026666666666666666
796	375.0	0.11466666666666667	0.88	0.005333333333333333
797	375.0	0.11733333333333333	0.8773333333333333	0.005333333333333333
798	375.0	0.12266666666666666	0.872	0.005333333333333333
799	379.0	0.11609498680738786	0.8786279683377308	0.005277044854881266
800	374.0	0.10695187165775401	0.8877005347593583	0.0053475935828877
801	374.0	0.10695187165775401	0.8877005347593583	0.0053475935828877
802	369.0	0.10569105691056911	0.8888888888888888	0.005420054200542005
803	366.0	0.10655737704918032	0.8879781420765027	0.00546448087431694
804	372.0	0.11021505376344086	0.8844086021505376	0.005376344086021506
805	374.0	0.11497326203208556	0.8796791443850267	0.0053475935828877
806	372.0	0.12096774193548387	0.8736559139784946	0.005376344086021506
807	377.0	0.1246684350132626	0.870026525198939	0.005305039787798408
808	378.0	0.13227513227513227	0.8624338624338624	0.005291005291005291
809	377.0	0.13262599469496023	0.8620689655172413	0.005305039787798408
810	376.0	0.13031914893617022	0.8617021276595744	0.007978723404255319
811	376.0	0.13297872340425532	0.8590425531914894	0.007978723404255319
812	375.0	0.13333333333333333	0.8613333333333333	0.005333333333333333
813	372.0	0.13172043010752688	0.8629032258064516	0.005376344086021506
814	370.0	0.12432432432432433	0.8702702702702703	0.005405405405405406
815	368.0	0.11956521739130435	0.875	0.005434782608695652
816	368.0	0.11956521739130435	0.8777173913043478	0.002717391304347826
817	371.0	0.12129380053908356	0.8787061994609164	0.0
818	378.0	0.12169312169312169	0.8783068783068783	0.0
819	377.0	0.1246684350132626	0.8753315649867374	0.0
820	370.0	0.12162162162162163	0.8783783783783784	0.0
821	371.0	0.12398921832884097	0.8733153638814016	0.0026954177897574125
822	370.0	0.12162162162162163	0.8756756756756757	0.002702702702702703
823	373.0	0.1260053619302949	0.871313672922252	0.002680965147453083
824	376.0	0.1276595744680851	0.8670212765957447	0.005319148936170213
825	375.0	0.128	0.8666666666666667	0.005333333333333333
826	375.0	0.13333333333333333	0.8613333333333333	0.005333333333333333
827	376.0	0.13297872340425532	0.8617021276595744	0.005319148936170213
828	377.0	0.1246684350132626	0.870026525198939	0.005305039787798408
829	376.0	0.1196808510638298	0.875	0.005319148936170213
830	375.0	0.12	0.8746666666666667	0.005333333333333333
831	371.0	0.11859838274932614	0.8787061994609164	0.0026954177897574125
832	367.0	0.11989100817438691	0.8773841961852861	0.0027247956403269754
833	366.0	0.12295081967213115	0.8743169398907104	0.00273224043715847
834	366.0	0.12295081967213115	0.8743169398907104	0.00273224043715847
835	367.0	0.11989100817438691	0.8746594005449592	0.005449591280653951
836	368.0	0.11413043478260869	0.8804347826086957	0.005434782608695652
837	372.0	0.12096774193548387	0.8736559139784946	0.005376344086021506
838	375.0	0.12266666666666666	0.872	0.005333333333333333
839	377.0	0.11936339522546419	0.8753315649867374	0.005305039787798408
840	376.0	0.11702127659574468	0.8776595744680851	0.005319148936170213
841	377.0	0.11936339522546419	0.8753315649867374	0.005305039787798408
842	370.0	0.12972972972972974	0.8648648648648649	0.005405405405405406
843	370.0	0.12972972972972974	0.8648648648648649	0.005405405405405406
844	371.0	0.12129380053908356	0.8733153638814016	0.005390835579514825
845	369.0	0.1111111111111111	0.8834688346883469	0.005420054200542005
846	366.0	0.10655737704918032	0.8879781420765027	0.00546448087431694
847	369.0	0.11382113821138211	0.8807588075880759	0.005420054200542005
848	369.0	0.11382113821138211	0.8834688346883469	0.0027100271002710027
849	367.0	0.11444141689373297	0.8828337874659401	0.0027247956403269754
850	365.0	0.11506849315068493	0.8821917808219178	0.0027397260273972603
851	364.0	0.11538461538461539	0.8791208791208791	0.005494505494505495
852	370.0	0.11891891891891893	0.8756756756756757	0.005405405405405406
853	369.0	0.11382113821138211	0.8807588075880759	0.005420054200542005
854	369.0	0.11924119241192412	0.8753387533875339	0.005420054200542005
855	367.0	0.11716621253405994	0.8773841961852861	0.005449591280653951
856	367.0	0.11716621253405994	0.8773841961852861	0.005449591280653951
857	364.0	0.11263736263736264	0.8846153846153846	0.0027472527472527475
858	362.0	0.1132596685082873	0.8839779005524862	0.0027624309392265192
859	363.0	0.11294765840220386	0.8842975206611571	0.0027548209366391185
860	366.0	0.12021857923497267	0.8770491803278688	0.00273224043715847
861	367.0	0.11989100817438691	0.8773841961852861	0.0027247956403269754
862	367.0	0.11989100817438691	0.8773841961852861	0.0027247956403269754
863	369.0	0.12195121951219512	0.8753387533875339	0.0027100271002710027
864	369.0	0.11924119241192412	0.8780487804878049	0.0027100271002710027
865	374.0	0.11764705882352941	0.8796791443850267	0.00267379679144385
866	372.0	0.11559139784946236	0.8817204301075269	0.002688172043010753
867	365.0	0.1178082191780822	0.8794520547945206	0.0027397260273972603
868	362.0	0.11049723756906077	0.8839779005524862	0.0055248618784530384
869	365.0	0.1095890410958904	0.8849315068493151	0.005479452054794521
870	365.0	0.11232876712328767	0.8821917808219178	0.005479452054794521
871	365.0	0.12054794520547946	0.873972602739726	0.005479452054794521
872	367.0	0.11989100817438691	0.8746594005449592	0.005449591280653951
873	369.0	0.11924119241192412	0.8753387533875339	0.005420054200542005
874	369.0	0.12195121951219512	0.8726287262872628	0.005420054200542005
875	372.0	0.11827956989247312	0.8736559139784946	0.008064516129032258
876	367.0	0.1226158038147139	0.8746594005449592	0.0027247956403269754
877	360.0	0.1111111111111111	0.8861111111111111	0.002777777777777778
878	363.0	0.1184573002754821	0.8787878787878788	0.0027548209366391185
879	362.0	0.11602209944751381	0.8812154696132597	0.0027624309392265192
880	364.0	0.11813186813186813	0.8791208791208791	0.0027472527472527475
881	365.0	0.12054794520547946	0.8767123287671232	0.0027397260273972603
882	367.0	0.11989100817438691	0.8773841961852861	0.0027247956403269754
883	366.0	0.12021857923497267	0.8770491803278688	0.00273224043715847
884	365.0	0.12054794520547946	0.8767123287671232	0.0027397260273972603
885	366.0	0.12021857923497267	0.8770491803278688	0.00273224043715847
886	366.0	0.11748633879781421	0.8797814207650273	0.00273224043715847
887	366.0	0.12295081967213115	0.8743169398907104	0.00273224043715847
888	365.0	0.1232876712328767	0.873972602739726	0.0027397260273972603
889	370.0	0.12162162162162163	0.8729729729729729	0.005405405405405406
890	366.0	0.12295081967213115	0.8715846994535519	0.00546448087431694
891	364.0	0.11813186813186813	0.8763736263736264	0.005494505494505495
892	367.0	0.1226158038147139	0.8719346049046321	0.005449591280653951
893	366.0	0.12021857923497267	0.8743169398907104	0.00546448087431694
894	367.0	0.11989100817438691	0.8746594005449592	0.005449591280653951
895	366.0	0.11748633879781421	0.8770491803278688	0.00546448087431694
896	364.0	0.12362637362637363	0.8708791208791209	0.005494505494505495
897	368.0	0.125	0.8695652173913043	0.005434782608695652
898	367.0	0.1226158038147139	0.8719346049046321	0.005449591280653951
899	365.0	0.12054794520547946	0.8767123287671232	0.0027397260273972603
900	367.0	0.12534059945504086	0.8719346049046321	0.0027247956403269754
901	365.0	0.12602739726027398	0.8712328767123287	0.0027397260273972603
902	364.0	0.12637362637362637	0.8708791208791209	0.0027472527472527475
903	369.0	0.12737127371273713	0.8699186991869918	0.0027100271002710027
904	366.0	0.12568306010928962	0.8715846994535519	0.00273224043715847
905	361.0	0.11634349030470914	0.8808864265927978	0.002770083102493075
906	359.0	0.11420612813370473	0.883008356545961	0.002785515320334262
907	358.0	0.11173184357541899	0.8854748603351955	0.002793296089385475
908	361.0	0.11634349030470914	0.8781163434903048	0.00554016620498615
909	365.0	0.1178082191780822	0.8767123287671232	0.005479452054794521
910	362.0	0.11878453038674033	0.8756906077348067	0.0055248618784530384
911	363.0	0.12672176308539945	0.8677685950413223	0.005509641873278237
912	363.0	0.12672176308539945	0.8677685950413223	0.005509641873278237
913	362.0	0.12430939226519337	0.8701657458563536	0.0055248618784530384
914	359.0	0.12256267409470752	0.871866295264624	0.005571030640668524
915	355.0	0.12394366197183099	0.8704225352112676	0.005633802816901409
916	355.0	0.12112676056338029	0.8732394366197183	0.005633802816901409
917	358.0	0.12290502793296089	0.8743016759776536	0.002793296089385475
918	360.0	0.12777777777777777	0.8694444444444445	0.002777777777777778
919	355.0	0.1267605633802817	0.8704225352112676	0.0028169014084507044
920	355.0	0.12394366197183099	0.8732394366197183	0.0028169014084507044
921	361.0	0.12465373961218837	0.8698060941828255	0.00554016620498615
922	365.0	0.1232876712328767	0.8712328767123287	0.005479452054794521
923	371.0	0.12398921832884097	0.8706199460916442	0.005390835579514825
924	368.0	0.11956521739130435	0.875	0.005434782608695652
925	364.0	0.12087912087912088	0.8736263736263736	0.005494505494505495
926	361.0	0.12188365650969529	0.8725761772853186	0.00554016620498615
927	362.0	0.12154696132596685	0.8729281767955801	0.0055248618784530384
928	362.0	0.1298342541436464	0.8646408839779005	0.0055248618784530384
929	370.0	0.13243243243243244	0.8621621621621621	0.005405405405405406
930	370.0	0.12972972972972974	0.8648648648648649	0.005405405405405406
931	363.0	0.1322314049586777	0.8650137741046832	0.0027548209366391185
932	363.0	0.12947658402203857	0.8677685950413223	0.0027548209366391185
933	363.0	0.1322314049586777	0.8677685950413223	0.0
934	363.0	0.12672176308539945	0.8705234159779615	0.0027548209366391185
935	364.0	0.12087912087912088	0.8763736263736264	0.0027472527472527475
936	357.0	0.11764705882352941	0.876750700280112	0.0056022408963585435
937	359.0	0.10863509749303621	0.8857938718662952	0.005571030640668524
938	361.0	0.10803324099722991	0.8864265927977839	0.00554016620498615
939	360.0	0.10555555555555556	0.8888888888888888	0.005555555555555556
940	363.0	0.10743801652892562	0.8870523415977961	0.005509641873278237
941	368.0	0.10597826086956522	0.8885869565217391	0.005434782608695652
942	367.0	0.10899182561307902	0.885558583106267	0.005449591280653951
943	366.0	0.11475409836065574	0.8825136612021858	0.00273224043715847
944	365.0	0.12054794520547946	0.873972602739726	0.005479452054794521
945	364.0	0.12087912087912088	0.8736263736263736	0.005494505494505495
946	358.0	0.12290502793296089	0.8715083798882681	0.00558659217877095
947	360.0	0.12777777777777777	0.8666666666666667	0.005555555555555556
948	362.0	0.1270718232044199	0.8674033149171271	0.0055248618784530384
949	366.0	0.1284153005464481	0.8633879781420765	0.00819672131147541
950	371.0	0.12668463611859837	0.8652291105121294	0.008086253369272238
951	373.0	0.1260053619302949	0.868632707774799	0.005361930294906166
952	373.0	0.11796246648793565	0.8766756032171582	0.005361930294906166
953	375.0	0.11733333333333333	0.8773333333333333	0.005333333333333333
954	374.0	0.12032085561497326	0.8743315508021391	0.0053475935828877
955	375.0	0.12	0.8746666666666667	0.005333333333333333
956	370.0	0.12702702702702703	0.8675675675675676	0.005405405405405406
957	367.0	0.1335149863760218	0.8610354223433242	0.005449591280653951
958	368.0	0.13043478260869565	0.8641304347826086	0.005434782608695652
959	364.0	0.12362637362637363	0.8708791208791209	0.005494505494505495
960	371.0	0.12129380053908356	0.8733153638814016	0.005390835579514825
961	368.0	0.11956521739130435	0.875	0.005434782608695652
962	362.0	0.11878453038674033	0.8756906077348067	0.0055248618784530384
963	356.0	0.1151685393258427	0.8792134831460674	0.0056179775280898875
964	357.0	0.11764705882352941	0.876750700280112	0.0056022408963585435
965	359.0	0.11142061281337047	0.883008356545961	0.005571030640668524
966	360.0	0.10555555555555556	0.8888888888888888	0.005555555555555556
967	360.0	0.11944444444444445	0.8777777777777778	0.002777777777777778
968	362.0	0.11878453038674033	0.8784530386740331	0.0027624309392265192
969	361.0	0.11911357340720222	0.8781163434903048	0.002770083102493075
970	366.0	0.12568306010928962	0.8688524590163934	0.00546448087431694
971	364.0	0.12087912087912088	0.8736263736263736	0.005494505494505495
972	362.0	0.11602209944751381	0.8784530386740331	0.0055248618784530384
973	362.0	0.1132596685082873	0.8812154696132597	0.0055248618784530384
974	364.0	0.11813186813186813	0.8763736263736264	0.005494505494505495
975	365.0	0.11506849315068493	0.8794520547945206	0.005479452054794521
976	361.0	0.11634349030470914	0.8808864265927978	0.002770083102493075
977	360.0	0.11388888888888889	0.8833333333333333	0.002777777777777778
978	359.0	0.116991643454039	0.8802228412256268	0.002785515320334262
979	361.0	0.11911357340720222	0.8753462603878116	0.00554016620498615
980	362.0	0.11878453038674033	0.8756906077348067	0.0055248618784530384
981	368.0	0.11956521739130435	0.875	0.005434782608695652
982	361.0	0.11080332409972299	0.8836565096952909	0.00554016620498615
983	359.0	0.11142061281337047	0.883008356545961	0.005571030640668524
984	360.0	0.11388888888888889	0.8805555555555555	0.005555555555555556
985	364.0	0.11538461538461539	0.8791208791208791	0.005494505494505495
986	367.0	0.11171662125340599	0.8801089918256131	0.008174386920980926
987	367.0	0.10899182561307902	0.885558583106267	0.005449591280653951
988	368.0	0.11684782608695653	0.8777173913043478	0.005434782608695652
989	367.0	0.11989100817438691	0.8746594005449592	0.005449591280653951
990	366.0	0.12021857923497267	0.8743169398907104	0.00546448087431694
991	366.0	0.12295081967213115	0.8715846994535519	0.00546448087431694
992	366.0	0.12295081967213115	0.8743169398907104	0.00273224043715847
993	365.0	0.1178082191780822	0.8821917808219178	0.0
994	365.0	0.11506849315068493	0.8849315068493151	0.0
995	365.0	0.11232876712328767	0.8876712328767123	0.0
996	359.0	0.10584958217270195	0.8941504178272981	0.0
997	357.0	0.11204481792717087	0.8851540616246498	0.0028011204481792717
998	358.0	0.11452513966480447	0.88268156424581	0.002793296089385475
999	356.0	0.10955056179775281	0.8876404494382022	0.0028089887640449437
1000	354.0	0.11299435028248588	0.8813559322033898	0.005649717514124294
1001	353.0	0.10764872521246459	0.886685552407932	0.0056657223796034
1002	359.0	0.11420612813370473	0.8802228412256268	0.005571030640668524
1003	359.0	0.116991643454039	0.8774373259052924	0.005571030640668524
1004	363.0	0.11570247933884298	0.8787878787878788	0.005509641873278237
1005	365.0	0.1178082191780822	0.8794520547945206	0.0027397260273972603
1006	365.0	0.11232876712328767	0.8821917808219178	0.005479452054794521
1007	366.0	0.11202185792349727	0.8825136612021858	0.00546448087431694
1008	372.0	0.11559139784946236	0.8790322580645161	0.005376344086021506
1009	374.0	0.12834224598930483	0.8663101604278075	0.0053475935828877
1010	377.0	0.1246684350132626	0.8673740053050398	0.007957559681697613
1011	379.0	0.12928759894459102	0.862796833773087	0.0079155672823219
1012	379.0	0.1266490765171504	0.8654353562005277	0.0079155672823219
1013	375.0	0.128	0.864	0.008
1014	370.0	0.12972972972972974	0.8648648648648649	0.005405405405405406
1015	369.0	0.12195121951219512	0.8726287262872628	0.005420054200542005
1016	364.0	0.11813186813186813	0.8763736263736264	0.005494505494505495
1017	361.0	0.11634349030470914	0.8808864265927978	0.002770083102493075
1018	367.0	0.1226158038147139	0.8746594005449592	0.0027247956403269754
1019	369.0	0.12195121951219512	0.8753387533875339	0.0027100271002710027
1020	373.0	0.11796246648793565	0.8793565683646113	0.002680965147453083
1021	374.0	0.12032085561497326	0.8743315508021391	0.0053475935828877
1022	371.0	0.11320754716981132	0.8814016172506739	0.005390835579514825
1023	372.0	0.11827956989247312	0.8763440860215054	0.005376344086021506
1024	373.0	0.12064343163538874	0.8739946380697051	0.005361930294906166
1025	375.0	0.11733333333333333	0.8773333333333333	0.005333333333333333
1026	368.0	0.12228260869565218	0.8722826086956522	0.005434782608695652
1027	366.0	0.1284153005464481	0.8661202185792349	0.00546448087431694
1028	363.0	0.12947658402203857	0.8650137741046832	0.005509641873278237
1029	362.0	0.11878453038674033	0.8756906077348067	0.0055248618784530384
1030	365.0	0.12602739726027398	0.8684931506849315	0.005479452054794521
1031	365.0	0.12054794520547946	0.873972602739726	0.005479452054794521
1032	364.0	0.12362637362637363	0.8736263736263736	0.0027472527472527475
1033	360.0	0.125	0.8722222222222222	0.002777777777777778
1034	367.0	0.12534059945504086	0.8692098092643051	0.005449591280653951
1035	370.0	0.12972972972972974	0.8648648648648649	0.005405405405405406
1036	368.0	0.125	0.8695652173913043	0.005434782608695652
1037	366.0	0.12568306010928962	0.8688524590163934	0.00546448087431694
1038	362.0	0.12430939226519337	0.8701657458563536	0.0055248618784530384
1039	365.0	0.12054794520547946	0.8767123287671232	0.0027397260273972603
1040	365.0	0.12054794520547946	0.8767123287671232	0.0027397260273972603
1041	356.0	0.11797752808988764	0.8792134831460674	0.0028089887640449437
1042	352.0	0.11931818181818182	0.8778409090909091	0.002840909090909091
1043	354.0	0.11864406779661017	0.8785310734463276	0.002824858757062147
1044	358.0	0.12849162011173185	0.8687150837988827	0.002793296089385475
1045	356.0	0.12921348314606743	0.8651685393258427	0.0056179775280898875
1046	357.0	0.12885154061624648	0.865546218487395	0.0056022408963585435
1047	359.0	0.12813370473537605	0.8662952646239555	0.005571030640668524
1048	356.0	0.12921348314606743	0.8651685393258427	0.0056179775280898875
1049	358.0	0.12569832402234637	0.8687150837988827	0.00558659217877095
1050	358.0	0.12011173184357542	0.8743016759776536	0.00558659217877095
1051	359.0	0.11977715877437325	0.871866295264624	0.008356545961002786
1052	356.0	0.11797752808988764	0.8735955056179775	0.008426966292134831
1053	363.0	0.12396694214876033	0.8677685950413223	0.008264462809917356
1054	367.0	0.12534059945504086	0.8664850136239782	0.008174386920980926
1055	364.0	0.12912087912087913	0.8653846153846154	0.005494505494505495
1056	366.0	0.13114754098360656	0.8633879781420765	0.00546448087431694
1057	366.0	0.13934426229508196	0.855191256830601	0.00546448087431694
1058	369.0	0.13821138211382114	0.8563685636856369	0.005420054200542005
1059	370.0	0.13513513513513514	0.8621621621621621	0.002702702702702703
1060	372.0	0.13172043010752688	0.8655913978494624	0.002688172043010753
1061	374.0	0.12299465240641712	0.8716577540106952	0.0053475935828877
1062	370.0	0.12162162162162163	0.8729729729729729	0.005405405405405406
1063	371.0	0.11859838274932614	0.876010781671159	0.005390835579514825
1064	369.0	0.11924119241192412	0.8753387533875339	0.005420054200542005
1065	371.0	0.12398921832884097	0.8706199460916442	0.005390835579514825
1066	371.0	0.1293800539083558	0.8652291105121294	0.005390835579514825
1067	366.0	0.13114754098360656	0.8633879781420765	0.00546448087431694
1068	364.0	0.1346153846153846	0.8598901098901099	0.005494505494505495
1069	366.0	0.13114754098360656	0.8633879781420765	0.00546448087431694
1070	364.0	0.12912087912087913	0.8653846153846154	0.005494505494505495
1071	362.0	0.1298342541436464	0.8646408839779005	0.0055248618784530384
1072	356.0	0.12359550561797752	0.8707865168539326	0.0056179775280898875
1073	358.0	0.12569832402234637	0.8687150837988827	0.00558659217877095
1074	356.0	0.13202247191011235	0.8651685393258427	0.0028089887640449437
1075	364.0	0.12912087912087913	0.8681318681318682	0.0027472527472527475
1076	371.0	0.1293800539083558	0.8652291105121294	0.005390835579514825
1077	365.0	0.12602739726027398	0.8684931506849315	0.005479452054794521
1078	369.0	0.12466124661246612	0.8726287262872628	0.0027100271002710027
1079	368.0	0.125	0.8722826086956522	0.002717391304347826
1080	365.0	0.12054794520547946	0.8767123287671232	0.0027397260273972603
1081	365.0	0.12054794520547946	0.873972602739726	0.005479452054794521
1082	361.0	0.11911357340720222	0.8781163434903048	0.002770083102493075
1083	361.0	0.11080332409972299	0.8864265927977839	0.002770083102493075
1084	364.0	0.10989010989010989	0.8846153846153846	0.005494505494505495
1085	362.0	0.1132596685082873	0.8812154696132597	0.0055248618784530384
1086	364.0	0.11263736263736264	0.8818681318681318	0.005494505494505495
1087	362.0	0.11602209944751381	0.8812154696132597	0.0027624309392265192
1088	363.0	0.1184573002754821	0.8760330578512396	0.005509641873278237
1089	359.0	0.11977715877437325	0.8746518105849582	0.005571030640668524
1090	361.0	0.11911357340720222	0.8753462603878116	0.00554016620498615
1091	366.0	0.12021857923497267	0.8743169398907104	0.00546448087431694
1092	363.0	0.1184573002754821	0.8760330578512396	0.005509641873278237
1093	365.0	0.12054794520547946	0.873972602739726	0.005479452054794521
1094	366.0	0.12295081967213115	0.8715846994535519	0.00546448087431694
1095	369.0	0.12737127371273713	0.8672086720867209	0.005420054200542005
1096	366.0	0.12568306010928962	0.8715846994535519	0.00273224043715847
1097	363.0	0.12121212121212122	0.8760330578512396	0.0027548209366391185
1098	361.0	0.11634349030470914	0.8781163434903048	0.00554016620498615
1099	365.0	0.11232876712328767	0.8794520547945206	0.00821917808219178
1100	367.0	0.11444141689373297	0.8773841961852861	0.008174386920980926
1101	362.0	0.11049723756906077	0.8812154696132597	0.008287292817679558
1102	361.0	0.11357340720221606	0.8808864265927978	0.00554016620498615
1103	364.0	0.10989010989010989	0.8846153846153846	0.005494505494505495
1104	359.0	0.11142061281337047	0.883008356545961	0.005571030640668524
1105	367.0	0.11716621253405994	0.8773841961852861	0.005449591280653951
1106	365.0	0.11506849315068493	0.8794520547945206	0.005479452054794521
1107	361.0	0.11634349030470914	0.8781163434903048	0.00554016620498615
1108	363.0	0.12121212121212122	0.8787878787878788	0.0
1109	372.0	0.12096774193548387	0.8790322580645161	0.0
1110	369.0	0.12195121951219512	0.8780487804878049	0.0
1111	372.0	0.12634408602150538	0.8736559139784946	0.0
1112	374.0	0.12566844919786097	0.8743315508021391	0.0
1113	368.0	0.13043478260869565	0.8695652173913043	0.0
1114	370.0	0.13243243243243244	0.8675675675675676	0.0
1115	368.0	0.1358695652173913	0.8614130434782609	0.002717391304347826
1116	367.0	0.1307901907356948	0.8664850136239782	0.0027247956403269754
1117	368.0	0.13043478260869565	0.8668478260869565	0.002717391304347826
1118	368.0	0.125	0.8722826086956522	0.002717391304347826
1119	366.0	0.12021857923497267	0.8743169398907104	0.00546448087431694
1120	367.0	0.1226158038147139	0.8719346049046321	0.005449591280653951
1121	362.0	0.11049723756906077	0.8839779005524862	0.0055248618784530384
1122	356.0	0.11235955056179775	0.8820224719101124	0.0056179775280898875
1123	356.0	0.1151685393258427	0.8792134831460674	0.0056179775280898875
1124	363.0	0.11570247933884298	0.8787878787878788	0.005509641873278237
1125	366.0	0.11748633879781421	0.8770491803278688	0.00546448087431694
1126	366.0	0.12295081967213115	0.8743169398907104	0.00273224043715847
1127	367.0	0.1226158038147139	0.8746594005449592	0.0027247956403269754
1128	364.0	0.12362637362637363	0.8763736263736264	0.0
1129	368.0	0.12771739130434784	0.8695652173913043	0.002717391304347826
1130	371.0	0.1293800539083558	0.8679245283018868	0.0026954177897574125
1131	366.0	0.13114754098360656	0.8661202185792349	0.00273224043715847
1132	365.0	0.13150684931506848	0.8657534246575342	0.0027397260273972603
1133	361.0	0.12742382271468145	0.8698060941828255	0.002770083102493075
1134	364.0	0.12087912087912088	0.8763736263736264	0.0027472527472527475
1135	366.0	0.11748633879781421	0.8797814207650273	0.00273224043715847
1136	368.0	0.11684782608695653	0.8804347826086957	0.002717391304347826
1137	369.0	0.11653116531165311	0.8807588075880759	0.0027100271002710027
1138	369.0	0.11924119241192412	0.8780487804878049	0.0027100271002710027
1139	368.0	0.11956521739130435	0.8777173913043478	0.002717391304347826
1140	363.0	0.11294765840220386	0.8842975206611571	0.0027548209366391185
1141	373.0	0.11796246648793565	0.8766756032171582	0.005361930294906166
1142	371.0	0.11590296495956873	0.8787061994609164	0.005390835579514825
1143	372.0	0.11827956989247312	0.8763440860215054	0.005376344086021506
1144	370.0	0.11621621621621622	0.8783783783783784	0.005405405405405406
1145	375.0	0.12	0.8746666666666667	0.005333333333333333
1146	379.0	0.12137203166226913	0.8707124010554089	0.0079155672823219
1147	380.0	0.11842105263157894	0.8736842105263158	0.007894736842105263
1148	369.0	0.11653116531165311	0.8780487804878049	0.005420054200542005
1149	371.0	0.11859838274932614	0.876010781671159	0.005390835579514825
1150	370.0	0.11891891891891893	0.8756756756756757	0.005405405405405406
1151	369.0	0.12195121951219512	0.8726287262872628	0.005420054200542005
1152	367.0	0.12534059945504086	0.8692098092643051	0.005449591280653951
1153	365.0	0.13150684931506848	0.8657534246575342	0.0027397260273972603
1154	362.0	0.1270718232044199	0.8701657458563536	0.0027624309392265192
1155	359.0	0.12256267409470752	0.8746518105849582	0.002785515320334262
1156	365.0	0.12602739726027398	0.8712328767123287	0.0027397260273972603
1157	371.0	0.12668463611859837	0.8706199460916442	0.0026954177897574125
1158	375.0	0.13066666666666665	0.864	0.005333333333333333
1159	374.0	0.12834224598930483	0.8663101604278075	0.0053475935828877
1160	374.0	0.13368983957219252	0.8609625668449198	0.0053475935828877
1161	374.0	0.13636363636363635	0.8582887700534759	0.0053475935828877
1162	366.0	0.1284153005464481	0.8661202185792349	0.00546448087431694
1163	367.0	0.1307901907356948	0.8637602179836512	0.005449591280653951
1164	367.0	0.12806539509536785	0.8664850136239782	0.005449591280653951
1165	369.0	0.12737127371273713	0.8672086720867209	0.005420054200542005
1166	363.0	0.12121212121212122	0.8732782369146006	0.005509641873278237
1167	363.0	0.1184573002754821	0.8760330578512396	0.005509641873278237
1168	366.0	0.12021857923497267	0.8743169398907104	0.00546448087431694
1169	369.0	0.12737127371273713	0.8672086720867209	0.005420054200542005
1170	370.0	0.12432432432432433	0.8702702702702703	0.005405405405405406
1171	370.0	0.12972972972972974	0.8648648648648649	0.005405405405405406
1172	375.0	0.13066666666666665	0.864	0.005333333333333333
1173	368.0	0.1331521739130435	0.8614130434782609	0.005434782608695652
1174	372.0	0.13172043010752688	0.8655913978494624	0.002688172043010753
1175	367.0	0.1307901907356948	0.8692098092643051	0.0
1176	366.0	0.1284153005464481	0.8688524590163934	0.00273224043715847
1177	368.0	0.12771739130434784	0.8695652173913043	0.002717391304347826
1178	369.0	0.13008130081300814	0.8644986449864499	0.005420054200542005
1179	372.0	0.12903225806451613	0.8629032258064516	0.008064516129032258
1180	371.0	0.12668463611859837	0.8652291105121294	0.008086253369272238
1181	376.0	0.125	0.8670212765957447	0.007978723404255319
1182	378.0	0.12433862433862433	0.8677248677248677	0.007936507936507936
1183	371.0	0.12398921832884097	0.8706199460916442	0.005390835579514825
1184	374.0	0.12834224598930483	0.8663101604278075	0.0053475935828877
1185	371.0	0.12129380053908356	0.8733153638814016	0.005390835579514825
1186	374.0	0.12299465240641712	0.8743315508021391	0.00267379679144385
1187	371.0	0.12398921832884097	0.8733153638814016	0.0026954177897574125
1188	371.0	0.12668463611859837	0.8706199460916442	0.0026954177897574125
1189	373.0	0.1260053619302949	0.871313672922252	0.002680965147453083
1190	371.0	0.1293800539083558	0.8706199460916442	0.0
1191	368.0	0.125	0.875	0.0
1192	366.0	0.12295081967213115	0.8770491803278688	0.0
1193	368.0	0.11956521739130435	0.8777173913043478	0.002717391304347826
1194	364.0	0.11813186813186813	0.8763736263736264	0.005494505494505495
1195	367.0	0.12806539509536785	0.8664850136239782	0.005449591280653951
1196	365.0	0.1178082191780822	0.8767123287671232	0.005479452054794521
1197	369.0	0.12195121951219512	0.8726287262872628	0.005420054200542005
1198	369.0	0.12195121951219512	0.8726287262872628	0.005420054200542005
1199	368.0	0.11413043478260869	0.8777173913043478	0.008152173913043478
1200	370.0	0.11621621621621622	0.8756756756756757	0.008108108108108109
1201	369.0	0.11924119241192412	0.8726287262872628	0.008130081300813009
1202	373.0	0.11796246648793565	0.8766756032171582	0.005361930294906166
1203	370.0	0.12162162162162163	0.8729729729729729	0.005405405405405406
1204	368.0	0.12228260869565218	0.875	0.002717391304347826
1205	365.0	0.12054794520547946	0.8767123287671232	0.0027397260273972603
1206	362.0	0.12154696132596685	0.8756906077348067	0.0027624309392265192
1207	365.0	0.1232876712328767	0.873972602739726	0.0027397260273972603
1208	359.0	0.12813370473537605	0.8690807799442897	0.002785515320334262
1209	361.0	0.12742382271468145	0.8698060941828255	0.002770083102493075
1210	363.0	0.12396694214876033	0.8732782369146006	0.0027548209366391185
1211	366.0	0.12568306010928962	0.8715846994535519	0.00273224043715847
1212	362.0	0.12430939226519337	0.8729281767955801	0.0027624309392265192
1213	360.0	0.12777777777777777	0.8694444444444445	0.002777777777777778
1214	359.0	0.12256267409470752	0.8746518105849582	0.002785515320334262
1215	360.0	0.11944444444444445	0.8777777777777778	0.002777777777777778
1216	362.0	0.11602209944751381	0.8812154696132597	0.0027624309392265192
1217	364.0	0.11813186813186813	0.8763736263736264	0.005494505494505495
1218	364.0	0.11538461538461539	0.8763736263736264	0.008241758241758242
1219	363.0	0.11570247933884298	0.8760330578512396	0.008264462809917356
1220	365.0	0.11506849315068493	0.8767123287671232	0.00821917808219178
1221	365.0	0.1178082191780822	0.873972602739726	0.00821917808219178
1222	368.0	0.11956521739130435	0.8722826086956522	0.008152173913043478
1223	367.0	0.11716621253405994	0.8746594005449592	0.008174386920980926
1224	375.0	0.12	0.872	0.008
1225	369.0	0.11924119241192412	0.8753387533875339	0.005420054200542005
1226	366.0	0.12295081967213115	0.8743169398907104	0.00273224043715847
1227	362.0	0.12430939226519337	0.8729281767955801	0.0027624309392265192
1228	364.0	0.12637362637362637	0.8708791208791209	0.0027472527472527475
1229	361.0	0.12742382271468145	0.8670360110803325	0.00554016620498615
1230	362.0	0.12430939226519337	0.8701657458563536	0.0055248618784530384
1231	359.0	0.12256267409470752	0.871866295264624	0.005571030640668524
1232	360.0	0.125	0.8694444444444445	0.005555555555555556
1233	360.0	0.11944444444444445	0.8777777777777778	0.002777777777777778
1234	359.0	0.12256267409470752	0.8746518105849582	0.002785515320334262
1235	362.0	0.12430939226519337	0.8701657458563536	0.0055248618784530384
1236	362.0	0.12430939226519337	0.8701657458563536	0.0055248618784530384
1237	360.0	0.125	0.8694444444444445	0.005555555555555556
1238	362.0	0.12154696132596685	0.8729281767955801	0.0055248618784530384
1239	362.0	0.11878453038674033	0.8756906077348067	0.0055248618784530384
1240	362.0	0.11878453038674033	0.8756906077348067	0.0055248618784530384
1241	365.0	0.11506849315068493	0.8794520547945206	0.005479452054794521
1242	364.0	0.12087912087912088	0.8736263736263736	0.005494505494505495
1243	365.0	0.12054794520547946	0.8767123287671232	0.0027397260273972603
1244	366.0	0.13114754098360656	0.8661202185792349	0.00273224043715847
1245	365.0	0.12602739726027398	0.8712328767123287	0.0027397260273972603
1246	366.0	0.1284153005464481	0.8661202185792349	0.00546448087431694
1247	365.0	0.13150684931506848	0.8657534246575342	0.0027397260273972603
1248	359.0	0.1309192200557103	0.8662952646239555	0.002785515320334262
1249	361.0	0.12742382271468145	0.8698060941828255	0.002770083102493075
1250	362.0	0.12430939226519337	0.8729281767955801	0.0027624309392265192
1251	365.0	0.12876712328767123	0.8684931506849315	0.0027397260273972603
1252	366.0	0.13114754098360656	0.8633879781420765	0.00546448087431694
1253	368.0	0.12771739130434784	0.8668478260869565	0.005434782608695652
1254	363.0	0.12121212121212122	0.8732782369146006	0.005509641873278237
1255	361.0	0.11634349030470914	0.8781163434903048	0.00554016620498615
1256	360.0	0.11944444444444445	0.875	0.005555555555555556
1257	363.0	0.1184573002754821	0.8760330578512396	0.005509641873278237
1258	359.0	0.116991643454039	0.8774373259052924	0.005571030640668524
1259	360.0	0.11944444444444445	0.875	0.005555555555555556
1260	356.0	0.11797752808988764	0.8764044943820225	0.0056179775280898875
1261	354.0	0.11299435028248588	0.8813559322033898	0.005649717514124294
1262	351.0	0.1111111111111111	0.8831908831908832	0.005698005698005698
1263	349.0	0.11174785100286533	0.8825214899713467	0.0057306590257879654
1264	353.0	0.11614730878186968	0.8781869688385269	0.0056657223796034
1265	354.0	0.10451977401129943	0.8898305084745762	0.005649717514124294
1266	358.0	0.10893854748603352	0.8854748603351955	0.00558659217877095
1267	357.0	0.10644257703081232	0.8879551820728291	0.0056022408963585435
1268	357.0	0.1092436974789916	0.8851540616246498	0.0056022408963585435
1269	359.0	0.10863509749303621	0.8857938718662952	0.005571030640668524
1270	360.0	0.10277777777777777	0.8916666666666667	0.005555555555555556
1271	362.0	0.10773480662983426	0.8867403314917127	0.0055248618784530384
1272	364.0	0.10989010989010989	0.8846153846153846	0.005494505494505495
1273	360.0	0.11388888888888889	0.8805555555555555	0.005555555555555556
1274	360.0	0.1111111111111111	0.8861111111111111	0.002777777777777778
1275	360.0	0.1111111111111111	0.8861111111111111	0.002777777777777778
1276	366.0	0.11475409836065574	0.8825136612021858	0.00273224043715847
1277	366.0	0.11202185792349727	0.8852459016393442	0.00273224043715847
1278	366.0	0.11475409836065574	0.8825136612021858	0.00273224043715847
1279	361.0	0.12188365650969529	0.8753462603878116	0.002770083102493075
1280	361.0	0.12188365650969529	0.8753462603878116	0.002770083102493075
1281	364.0	0.11813186813186813	0.8763736263736264	0.005494505494505495
1282	366.0	0.12295081967213115	0.8715846994535519	0.00546448087431694
1283	367.0	0.1226158038147139	0.8719346049046321	0.005449591280653951
1284	363.0	0.1184573002754821	0.8760330578512396	0.005509641873278237
1285	361.0	0.11911357340720222	0.8753462603878116	0.00554016620498615
1286	357.0	0.12044817927170869	0.8739495798319328	0.0056022408963585435
1287	357.0	0.12044817927170869	0.8739495798319328	0.0056022408963585435
1288	361.0	0.12465373961218837	0.8698060941828255	0.00554016620498615
1289	363.0	0.12396694214876033	0.8705234159779615	0.005509641873278237
1290	355.0	0.11830985915492957	0.8788732394366198	0.0028169014084507044
1291	363.0	0.12672176308539945	0.8705234159779615	0.0027548209366391185
1292	363.0	0.12121212121212122	0.8760330578512396	0.0027548209366391185
1293	365.0	0.12602739726027398	0.8712328767123287	0.0027397260273972603
1294	370.0	0.12432432432432433	0.8756756756756757	0.0
1295	364.0	0.12362637362637363	0.8763736263736264	0.0
1296	362.0	0.12154696132596685	0.8784530386740331	0.0
1297	367.0	0.1226158038147139	0.8773841961852861	0.0
1298	370.0	0.12162162162162163	0.8756756756756757	0.002702702702702703
1299	373.0	0.12332439678284182	0.871313672922252	0.005361930294906166
1300	373.0	0.13136729222520108	0.8632707774798928	0.005361930294906166
1301	375.0	0.136	0.8586666666666667	0.005333333333333333
1302	376.0	0.13031914893617022	0.8643617021276596	0.005319148936170213
1303	376.0	0.13031914893617022	0.8643617021276596	0.005319148936170213
1304	373.0	0.1260053619302949	0.868632707774799	0.005361930294906166
1305	371.0	0.12668463611859837	0.8679245283018868	0.005390835579514825
1306	365.0	0.1178082191780822	0.8767123287671232	0.005479452054794521
1307	365.0	0.1178082191780822	0.8767123287671232	0.005479452054794521
1308	366.0	0.11202185792349727	0.8852459016393442	0.00273224043715847
1309	367.0	0.11989100817438691	0.8773841961852861	0.0027247956403269754
1310	364.0	0.12362637362637363	0.8736263736263736	0.0027472527472527475
1311	364.0	0.12362637362637363	0.8736263736263736	0.0027472527472527475
1312	365.0	0.1178082191780822	0.8794520547945206	0.0027397260273972603
1313	363.0	0.11294765840220386	0.8842975206611571	0.0027548209366391185
1314	364.0	0.11263736263736264	0.8846153846153846	0.0027472527472527475
1315	364.0	0.11538461538461539	0.8763736263736264	0.008241758241758242
1316	363.0	0.12121212121212122	0.8705234159779615	0.008264462809917356
1317	365.0	0.12054794520547946	0.8712328767123287	0.00821917808219178
1318	367.0	0.11716621253405994	0.8746594005449592	0.008174386920980926
1319	368.0	0.11956521739130435	0.875	0.005434782608695652
1320	373.0	0.12332439678284182	0.868632707774799	0.00804289544235925
1321	373.0	0.12332439678284182	0.871313672922252	0.005361930294906166
1322	371.0	0.12129380053908356	0.8733153638814016	0.005390835579514825
1323	373.0	0.12064343163538874	0.8739946380697051	0.005361930294906166
1324	367.0	0.12806539509536785	0.8664850136239782	0.005449591280653951
1325	370.0	0.12972972972972974	0.8648648648648649	0.005405405405405406
1326	368.0	0.125	0.8695652173913043	0.005434782608695652
1327	365.0	0.12602739726027398	0.8684931506849315	0.005479452054794521
1328	370.0	0.12702702702702703	0.8675675675675676	0.005405405405405406
1329	365.0	0.1232876712328767	0.8712328767123287	0.005479452054794521
1330	365.0	0.1232876712328767	0.8712328767123287	0.005479452054794521
1331	364.0	0.12637362637362637	0.8681318681318682	0.005494505494505495
1332	360.0	0.125	0.8694444444444445	0.005555555555555556
1333	358.0	0.12849162011173185	0.8659217877094972	0.00558659217877095
1334	359.0	0.12813370473537605	0.8662952646239555	0.005571030640668524
1335	360.0	0.13055555555555556	0.8666666666666667	0.002777777777777778
1336	358.0	0.12849162011173185	0.8687150837988827	0.002793296089385475
1337	361.0	0.13019390581717452	0.8670360110803325	0.002770083102493075
1338	358.0	0.12290502793296089	0.8743016759776536	0.002793296089385475
1339	360.0	0.12222222222222222	0.8722222222222222	0.005555555555555556
1340	350.0	0.11714285714285715	0.8771428571428571	0.005714285714285714
1341	354.0	0.12146892655367232	0.8728813559322034	0.005649717514124294
1342	353.0	0.11898016997167139	0.8753541076487252	0.0056657223796034
1343	353.0	0.11898016997167139	0.8753541076487252	0.0056657223796034
1344	351.0	0.11396011396011396	0.8803418803418803	0.005698005698005698
1345	354.0	0.11864406779661017	0.8757062146892656	0.005649717514124294
1346	354.0	0.11864406779661017	0.8757062146892656	0.005649717514124294
1347	354.0	0.11581920903954802	0.8785310734463276	0.005649717514124294
1348	358.0	0.11731843575418995	0.8770949720670391	0.00558659217877095
1349	362.0	0.11602209944751381	0.8784530386740331	0.0055248618784530384
1350	363.0	0.11294765840220386	0.8787878787878788	0.008264462809917356
1351	363.0	0.11294765840220386	0.8787878787878788	0.008264462809917356
1352	363.0	0.11570247933884298	0.8760330578512396	0.008264462809917356
1353	363.0	0.11570247933884298	0.8760330578512396	0.008264462809917356
1354	362.0	0.12430939226519337	0.8701657458563536	0.0055248618784530384
1355	363.0	0.12947658402203857	0.8650137741046832	0.005509641873278237
1356	368.0	0.13043478260869565	0.8641304347826086	0.005434782608695652
1357	365.0	0.136986301369863	0.8575342465753425	0.005479452054794521
1358	367.0	0.13896457765667575	0.8555858310626703	0.005449591280653951
1359	367.0	0.1335149863760218	0.8637602179836512	0.0027247956403269754
1360	370.0	0.12972972972972974	0.8675675675675676	0.002702702702702703
1361	363.0	0.12672176308539945	0.8705234159779615	0.0027548209366391185
1362	369.0	0.11924119241192412	0.8753387533875339	0.005420054200542005
1363	372.0	0.12365591397849462	0.8682795698924731	0.008064516129032258
1364	367.0	0.1226158038147139	0.8692098092643051	0.008174386920980926
1365	366.0	0.12295081967213115	0.8688524590163934	0.00819672131147541
1366	370.0	0.12972972972972974	0.8621621621621621	0.008108108108108109
1367	370.0	0.12972972972972974	0.8648648648648649	0.005405405405405406
1368	367.0	0.1307901907356948	0.8637602179836512	0.005449591280653951
1369	366.0	0.13114754098360656	0.8633879781420765	0.00546448087431694
1370	370.0	0.12972972972972974	0.8648648648648649	0.005405405405405406
1371	366.0	0.12295081967213115	0.8743169398907104	0.00273224043715847
1372	370.0	0.11891891891891893	0.8756756756756757	0.005405405405405406
1373	368.0	0.11956521739130435	0.875	0.005434782608695652
1374	365.0	0.12054794520547946	0.873972602739726	0.005479452054794521
1375	367.0	0.12534059945504086	0.8692098092643051	0.005449591280653951
1376	369.0	0.12737127371273713	0.8672086720867209	0.005420054200542005
1377	374.0	0.12834224598930483	0.8663101604278075	0.0053475935828877
1378	368.0	0.12228260869565218	0.8722826086956522	0.005434782608695652
1379	367.0	0.1226158038147139	0.8719346049046321	0.005449591280653951
1380	367.0	0.11989100817438691	0.8746594005449592	0.005449591280653951
1381	369.0	0.12195121951219512	0.8726287262872628	0.005420054200542005
1382	372.0	0.12634408602150538	0.8682795698924731	0.005376344086021506
1383	371.0	0.1293800539083558	0.8652291105121294	0.005390835579514825
1384	370.0	0.12432432432432433	0.8702702702702703	0.005405405405405406
1385	370.0	0.12432432432432433	0.8702702702702703	0.005405405405405406
1386	370.0	0.12432432432432433	0.8702702702702703	0.005405405405405406
1387	370.0	0.12432432432432433	0.8702702702702703	0.005405405405405406
1388	373.0	0.12332439678284182	0.871313672922252	0.005361930294906166
1389	372.0	0.12365591397849462	0.8709677419354839	0.005376344086021506
1390	373.0	0.13136729222520108	0.8632707774798928	0.005361930294906166
1391	370.0	0.12702702702702703	0.8675675675675676	0.005405405405405406
1392	367.0	0.12534059945504086	0.8692098092643051	0.005449591280653951
1393	366.0	0.13114754098360656	0.8633879781420765	0.00546448087431694
1394	367.0	0.12806539509536785	0.8664850136239782	0.005449591280653951
1395	362.0	0.1270718232044199	0.8674033149171271	0.0055248618784530384
1396	363.0	0.12672176308539945	0.8677685950413223	0.005509641873278237
1397	368.0	0.11956521739130435	0.875	0.005434782608695652
1398	368.0	0.11684782608695653	0.8777173913043478	0.005434782608695652
1399	368.0	0.11413043478260869	0.8804347826086957	0.005434782608695652
1400	373.0	0.12064343163538874	0.8739946380697051	0.005361930294906166
1401	375.0	0.12266666666666666	0.872	0.005333333333333333
1402	378.0	0.12169312169312169	0.873015873015873	0.005291005291005291
1403	374.0	0.12299465240641712	0.8716577540106952	0.0053475935828877
1404	374.0	0.12834224598930483	0.8663101604278075	0.0053475935828877
1405	372.0	0.13440860215053763	0.8602150537634409	0.005376344086021506
1406	365.0	0.12876712328767123	0.8657534246575342	0.005479452054794521
1407	365.0	0.12602739726027398	0.8684931506849315	0.005479452054794521
1408	368.0	0.12228260869565218	0.8722826086956522	0.005434782608695652
1409	364.0	0.11813186813186813	0.8763736263736264	0.005494505494505495
1410	368.0	0.11684782608695653	0.8777173913043478	0.005434782608695652
1411	376.0	0.1196808510638298	0.875	0.005319148936170213
1412	374.0	0.11764705882352941	0.8770053475935828	0.0053475935828877
1413	373.0	0.12332439678284182	0.871313672922252	0.005361930294906166
1414	373.0	0.1260053619302949	0.868632707774799	0.005361930294906166
1415	370.0	0.13243243243243244	0.8621621621621621	0.005405405405405406
1416	371.0	0.1293800539083558	0.8652291105121294	0.005390835579514825
1417	374.0	0.13101604278074866	0.8636363636363636	0.0053475935828877
1418	367.0	0.12534059945504086	0.8692098092643051	0.005449591280653951
1419	363.0	0.12672176308539945	0.8677685950413223	0.005509641873278237
1420	364.0	0.12087912087912088	0.8736263736263736	0.005494505494505495
1421	363.0	0.11570247933884298	0.8787878787878788	0.005509641873278237
1422	369.0	0.11924119241192412	0.8753387533875339	0.005420054200542005
1423	375.0	0.12533333333333332	0.872	0.0026666666666666666
1424	378.0	0.12698412698412698	0.8703703703703703	0.0026455026455026454
1425	377.0	0.129973474801061	0.8673740053050398	0.002652519893899204
1426	375.0	0.13066666666666665	0.864	0.005333333333333333
1427	373.0	0.128686327077748	0.8659517426273459	0.005361930294906166
1428	371.0	0.12668463611859837	0.8679245283018868	0.005390835579514825
1429	369.0	0.13279132791327913	0.8617886178861789	0.005420054200542005
1430	372.0	0.13440860215053763	0.8602150537634409	0.005376344086021506
1431	373.0	0.1260053619302949	0.868632707774799	0.005361930294906166
1432	372.0	0.12634408602150538	0.8682795698924731	0.005376344086021506
1433	372.0	0.12634408602150538	0.8682795698924731	0.005376344086021506
1434	377.0	0.1273209549071618	0.8673740053050398	0.005305039787798408
1435	381.0	0.13123359580052493	0.863517060367454	0.005249343832020997
1436	378.0	0.1349206349206349	0.8571428571428571	0.007936507936507936
1437	372.0	0.13709677419354838	0.8548387096774194	0.008064516129032258
1438	371.0	0.14016172506738545	0.8517520215633423	0.008086253369272238
1439	366.0	0.14207650273224043	0.8524590163934426	0.00546448087431694
1440	368.0	0.14402173913043478	0.8505434782608695	0.005434782608695652
1441	372.0	0.13709677419354838	0.8575268817204301	0.005376344086021506
1442	367.0	0.12806539509536785	0.8664850136239782	0.005449591280653951
1443	364.0	0.12362637362637363	0.8708791208791209	0.005494505494505495
1444	365.0	0.12054794520547946	0.873972602739726	0.005479452054794521
1445	365.0	0.1178082191780822	0.8767123287671232	0.005479452054794521
1446	367.0	0.11716621253405994	0.8773841961852861	0.005449591280653951
1447	367.0	0.11716621253405994	0.8773841961852861	0.005449591280653951
1448	367.0	0.11716621253405994	0.8773841961852861	0.005449591280653951
1449	364.0	0.11263736263736264	0.8818681318681318	0.005494505494505495
1450	365.0	0.12054794520547946	0.873972602739726	0.005479452054794521
1451	365.0	0.12054794520547946	0.8767123287671232	0.0027397260273972603
1452	367.0	0.1226158038147139	0.8746594005449592	0.0027247956403269754
1453	363.0	0.12121212121212122	0.8732782369146006	0.005509641873278237
1454	368.0	0.125	0.8695652173913043	0.005434782608695652
1455	369.0	0.11924119241192412	0.8753387533875339	0.005420054200542005
1456	368.0	0.11956521739130435	0.875	0.005434782608695652
1457	365.0	0.1232876712328767	0.8712328767123287	0.005479452054794521
1458	368.0	0.12771739130434784	0.8668478260869565	0.005434782608695652
1459	367.0	0.12806539509536785	0.8664850136239782	0.005449591280653951
1460	363.0	0.12947658402203857	0.8650137741046832	0.005509641873278237
1461	363.0	0.12672176308539945	0.8677685950413223	0.005509641873278237
1462	365.0	0.136986301369863	0.8575342465753425	0.005479452054794521
1463	366.0	0.13387978142076504	0.860655737704918	0.00546448087431694
1464	366.0	0.13387978142076504	0.8633879781420765	0.00273224043715847
1465	366.0	0.1284153005464481	0.8688524590163934	0.00273224043715847
1466	369.0	0.12466124661246612	0.8699186991869918	0.005420054200542005
1467	368.0	0.125	0.8695652173913043	0.005434782608695652
1468	370.0	0.12702702702702703	0.8675675675675676	0.005405405405405406
1469	364.0	0.13186813186813187	0.8626373626373627	0.005494505494505495
1470	367.0	0.12806539509536785	0.8664850136239782	0.005449591280653951
1471	363.0	0.12396694214876033	0.8705234159779615	0.005509641873278237
1472	364.0	0.12362637362637363	0.8708791208791209	0.005494505494505495
1473	365.0	0.1232876712328767	0.8712328767123287	0.005479452054794521
1474	366.0	0.12021857923497267	0.8743169398907104	0.00546448087431694
1475	373.0	0.12332439678284182	0.871313672922252	0.005361930294906166
1476	370.0	0.12432432432432433	0.8702702702702703	0.005405405405405406
1477	370.0	0.11891891891891893	0.8756756756756757	0.005405405405405406
1478	372.0	0.11290322580645161	0.8817204301075269	0.005376344086021506
1479	373.0	0.11796246648793565	0.8766756032171582	0.005361930294906166
1480	373.0	0.11796246648793565	0.8766756032171582	0.005361930294906166
1481	375.0	0.12266666666666666	0.872	0.005333333333333333
1482	374.0	0.12566844919786097	0.8689839572192514	0.0053475935828877
1483	372.0	0.12365591397849462	0.8709677419354839	0.005376344086021506
1484	373.0	0.12332439678284182	0.8739946380697051	0.002680965147453083
1485	376.0	0.125	0.8696808510638298	0.005319148936170213
1486	376.0	0.125	0.8696808510638298	0.005319148936170213
1487	376.0	0.12234042553191489	0.8723404255319149	0.005319148936170213
1488	378.0	0.12169312169312169	0.8703703703703703	0.007936507936507936
1489	376.0	0.125	0.8670212765957447	0.007978723404255319
1490	377.0	0.1246684350132626	0.8673740053050398	0.007957559681697613
1491	370.0	0.11351351351351352	0.8783783783783784	0.008108108108108109
1492	371.0	0.1105121293800539	0.8840970350404312	0.005390835579514825
1493	371.0	0.1105121293800539	0.8840970350404312	0.005390835579514825
1494	366.0	0.10655737704918032	0.8879781420765027	0.00546448087431694
1495	366.0	0.11202185792349727	0.8825136612021858	0.00546448087431694
1496	365.0	0.1095890410958904	0.8849315068493151	0.005479452054794521
1497	367.0	0.10899182561307902	0.885558583106267	0.005449591280653951
1498	366.0	0.11202185792349727	0.8825136612021858	0.00546448087431694
1499	366.0	0.11202185792349727	0.8825136612021858	0.00546448087431694
1500	357.0	0.12885154061624648	0.8627450980392157	0.008403361344537815
1501	362.0	0.13259668508287292	0.8591160220994475	0.008287292817679558
1502	356.0	0.12640449438202248	0.8651685393258427	0.008426966292134831
1503	361.0	0.12742382271468145	0.8642659279778393	0.008310249307479225
1504	357.0	0.13165266106442577	0.8627450980392157	0.0056022408963585435
1505	352.0	0.13352272727272727	0.8636363636363636	0.002840909090909091
1506	353.0	0.1274787535410765	0.8696883852691218	0.0028328611898017
1507	362.0	0.13259668508287292	0.861878453038674	0.0055248618784530384
1508	363.0	0.1322314049586777	0.859504132231405	0.008264462809917356
1509	364.0	0.13186813186813187	0.8598901098901099	0.008241758241758242
1510	357.0	0.13165266106442577	0.8599439775910365	0.008403361344537815
1511	351.0	0.1339031339031339	0.8575498575498576	0.008547008547008548
1512	357.0	0.12885154061624648	0.8599439775910365	0.011204481792717087
1513	354.0	0.12429378531073447	0.864406779661017	0.011299435028248588
1514	357.0	0.12044817927170869	0.8683473389355743	0.011204481792717087
1515	359.0	0.12256267409470752	0.8662952646239555	0.011142061281337047
1516	358.0	0.12569832402234637	0.8631284916201117	0.0111731843575419
1517	359.0	0.12256267409470752	0.8662952646239555	0.011142061281337047
1518	358.0	0.12290502793296089	0.8659217877094972	0.0111731843575419
1519	354.0	0.12429378531073447	0.867231638418079	0.00847457627118644
1520	357.0	0.12605042016806722	0.8683473389355743	0.0056022408963585435
1521	363.0	0.12947658402203857	0.8650137741046832	0.005509641873278237
1522	360.0	0.12777777777777777	0.8666666666666667	0.005555555555555556
1523	356.0	0.12359550561797752	0.8707865168539326	0.0056179775280898875
1524	355.0	0.12394366197183099	0.8704225352112676	0.005633802816901409
1525	355.0	0.1267605633802817	0.8676056338028169	0.005633802816901409
1526	357.0	0.13445378151260504	0.8599439775910365	0.0056022408963585435
1527	358.0	0.13687150837988826	0.8575418994413407	0.00558659217877095
1528	358.0	0.12849162011173185	0.8659217877094972	0.00558659217877095
1529	361.0	0.1329639889196676	0.8642659279778393	0.002770083102493075
1530	361.0	0.13019390581717452	0.8642659279778393	0.00554016620498615
1531	362.0	0.1270718232044199	0.8674033149171271	0.0055248618784530384
1532	360.0	0.125	0.8666666666666667	0.008333333333333333
1533	358.0	0.12849162011173185	0.8631284916201117	0.008379888268156424
1534	358.0	0.12569832402234637	0.8659217877094972	0.008379888268156424
1535	358.0	0.12849162011173185	0.8631284916201117	0.008379888268156424
1536	358.0	0.13128491620111732	0.8603351955307262	0.008379888268156424
1537	360.0	0.13055555555555556	0.8638888888888889	0.005555555555555556
1538	357.0	0.12885154061624648	0.865546218487395	0.0056022408963585435
1539	359.0	0.12534818941504178	0.8690807799442897	0.005571030640668524
1540	355.0	0.12394366197183099	0.8732394366197183	0.0028169014084507044
1541	355.0	0.1295774647887324	0.8676056338028169	0.0028169014084507044
1542	354.0	0.12994350282485875	0.867231638418079	0.002824858757062147
1543	354.0	0.1271186440677966	0.8700564971751412	0.002824858757062147
1544	357.0	0.13445378151260504	0.8627450980392157	0.0028011204481792717
1545	361.0	0.13019390581717452	0.8642659279778393	0.00554016620498615
1546	364.0	0.13736263736263737	0.8571428571428571	0.005494505494505495
1547	365.0	0.12602739726027398	0.8657534246575342	0.00821917808219178
1548	364.0	0.12637362637362637	0.8626373626373627	0.01098901098901099
1549	365.0	0.12602739726027398	0.8575342465753425	0.01643835616438356
1550	362.0	0.1270718232044199	0.8591160220994475	0.013812154696132596
1551	360.0	0.125	0.8638888888888889	0.011111111111111112
1552	361.0	0.13019390581717452	0.8559556786703602	0.013850415512465374
1553	357.0	0.13165266106442577	0.8571428571428571	0.011204481792717087
1554	356.0	0.1348314606741573	0.8595505617977528	0.0056179775280898875
1555	355.0	0.1323943661971831	0.8619718309859155	0.005633802816901409
1556	354.0	0.1384180790960452	0.8587570621468926	0.002824858757062147
1557	348.0	0.13505747126436782	0.8620689655172413	0.0028735632183908046
1558	349.0	0.1318051575931232	0.8624641833810889	0.0057306590257879654
1559	349.0	0.12607449856733524	0.8653295128939829	0.008595988538681949
1560	352.0	0.1278409090909091	0.8607954545454546	0.011363636363636364
1561	355.0	0.1352112676056338	0.8507042253521127	0.014084507042253521
1562	358.0	0.13128491620111732	0.8547486033519553	0.013966480446927373
1563	361.0	0.13019390581717452	0.8559556786703602	0.013850415512465374
1564	361.0	0.12742382271468145	0.8614958448753463	0.0110803324099723
1565	362.0	0.13259668508287292	0.856353591160221	0.011049723756906077
1566	363.0	0.1322314049586777	0.859504132231405	0.008264462809917356
1567	362.0	0.1298342541436464	0.861878453038674	0.008287292817679558
1568	359.0	0.12813370473537605	0.8635097493036211	0.008356545961002786
1569	358.0	0.12849162011173185	0.8631284916201117	0.008379888268156424
1570	361.0	0.13019390581717452	0.8614958448753463	0.008310249307479225
1571	364.0	0.13186813186813187	0.8626373626373627	0.005494505494505495
1572	361.0	0.1329639889196676	0.8559556786703602	0.0110803324099723
1573	363.0	0.13774104683195593	0.8484848484848485	0.013774104683195593
1574	362.0	0.13812154696132597	0.8480662983425414	0.013812154696132596
1575	364.0	0.1401098901098901	0.8489010989010989	0.01098901098901099
1576	362.0	0.13812154696132597	0.8535911602209945	0.008287292817679558
1577	363.0	0.1322314049586777	0.859504132231405	0.008264462809917356
1578	358.0	0.1340782122905028	0.8575418994413407	0.008379888268156424
1579	353.0	0.13314447592067988	0.8583569405099151	0.0084985835694051
1580	357.0	0.13725490196078433	0.8543417366946778	0.008403361344537815
1581	355.0	0.1323943661971831	0.8591549295774648	0.008450704225352112
1582	352.0	0.1278409090909091	0.8607954545454546	0.011363636363636364
1583	350.0	0.12857142857142856	0.86	0.011428571428571429
1584	358.0	0.12849162011173185	0.8575418994413407	0.013966480446927373
1585	362.0	0.12430939226519337	0.861878453038674	0.013812154696132596
1586	360.0	0.12777777777777777	0.8611111111111112	0.011111111111111112
1587	360.0	0.12777777777777777	0.8611111111111112	0.011111111111111112
1588	355.0	0.1295774647887324	0.8647887323943662	0.005633802816901409
1589	358.0	0.13128491620111732	0.8631284916201117	0.00558659217877095
1590	361.0	0.12742382271468145	0.8670360110803325	0.00554016620498615
1591	356.0	0.12640449438202248	0.8679775280898876	0.0056179775280898875
1592	356.0	0.12921348314606743	0.8651685393258427	0.0056179775280898875
1593	359.0	0.12534818941504178	0.871866295264624	0.002785515320334262
1594	354.0	0.11864406779661017	0.8757062146892656	0.005649717514124294
1595	357.0	0.11764705882352941	0.876750700280112	0.0056022408963585435
1596	354.0	0.11581920903954802	0.8785310734463276	0.005649717514124294
1597	355.0	0.12112676056338029	0.8704225352112676	0.008450704225352112
1598	349.0	0.12320916905444126	0.8681948424068768	0.008595988538681949
1599	356.0	0.12921348314606743	0.8623595505617978	0.008426966292134831
1600	356.0	0.13202247191011235	0.8595505617977528	0.008426966292134831
1601	357.0	0.12605042016806722	0.865546218487395	0.008403361344537815
1602	358.0	0.12849162011173185	0.8603351955307262	0.0111731843575419
1603	361.0	0.12465373961218837	0.8642659279778393	0.0110803324099723
1604	368.0	0.125	0.8641304347826086	0.010869565217391304
1605	362.0	0.1270718232044199	0.861878453038674	0.011049723756906077
1606	360.0	0.13055555555555556	0.8611111111111112	0.008333333333333333
1607	360.0	0.1361111111111111	0.8527777777777777	0.011111111111111112
1608	355.0	0.1323943661971831	0.856338028169014	0.011267605633802818
1609	354.0	0.1327683615819209	0.8587570621468926	0.00847457627118644
1610	359.0	0.1309192200557103	0.8607242339832869	0.008356545961002786
1611	358.0	0.12849162011173185	0.8575418994413407	0.013966480446927373
1612	354.0	0.1271186440677966	0.8587570621468926	0.014124293785310734
1613	357.0	0.12885154061624648	0.8571428571428571	0.014005602240896359
1614	358.0	0.12849162011173185	0.8575418994413407	0.013966480446927373
1615	356.0	0.12359550561797752	0.8651685393258427	0.011235955056179775
1616	355.0	0.1267605633802817	0.8619718309859155	0.011267605633802818
1617	361.0	0.12465373961218837	0.8642659279778393	0.0110803324099723
1618	362.0	0.12430939226519337	0.8674033149171271	0.008287292817679558
1619	366.0	0.12295081967213115	0.8715846994535519	0.00546448087431694
1620	364.0	0.12362637362637363	0.8681318681318682	0.008241758241758242
1621	365.0	0.12876712328767123	0.8602739726027397	0.010958904109589041
1622	361.0	0.11911357340720222	0.8725761772853186	0.008310249307479225
1623	363.0	0.12396694214876033	0.8677685950413223	0.008264462809917356
1624	365.0	0.12054794520547946	0.8684931506849315	0.010958904109589041
1625	369.0	0.11653116531165311	0.8726287262872628	0.01084010840108401
1626	367.0	0.11989100817438691	0.8692098092643051	0.010899182561307902
1627	366.0	0.12021857923497267	0.8661202185792349	0.01366120218579235
1628	368.0	0.125	0.8614130434782609	0.01358695652173913
1629	359.0	0.12534818941504178	0.8607242339832869	0.013927576601671309
1630	357.0	0.12044817927170869	0.865546218487395	0.014005602240896359
1631	357.0	0.12324929971988796	0.8627450980392157	0.014005602240896359
1632	357.0	0.12044817927170869	0.8683473389355743	0.011204481792717087
1633	358.0	0.12011173184357542	0.8715083798882681	0.008379888268156424
1634	356.0	0.12078651685393259	0.8707865168539326	0.008426966292134831
1635	356.0	0.12078651685393259	0.8679775280898876	0.011235955056179775
1636	359.0	0.12534818941504178	0.8635097493036211	0.011142061281337047
1637	363.0	0.1184573002754821	0.8705234159779615	0.011019283746556474
1638	361.0	0.12465373961218837	0.8670360110803325	0.008310249307479225
1639	357.0	0.12324929971988796	0.8683473389355743	0.008403361344537815
1640	355.0	0.12394366197183099	0.8647887323943662	0.011267605633802818
1641	360.0	0.125	0.8611111111111112	0.013888888888888888
1642	363.0	0.12947658402203857	0.8567493112947658	0.013774104683195593
1643	363.0	0.12672176308539945	0.8622589531680441	0.011019283746556474
1644	369.0	0.13279132791327913	0.8590785907859079	0.008130081300813009
1645	370.0	0.13243243243243244	0.8594594594594595	0.008108108108108109
1646	369.0	0.13279132791327913	0.8563685636856369	0.01084010840108401
1647	364.0	0.1346153846153846	0.8543956043956044	0.01098901098901099
1648	361.0	0.13850415512465375	0.853185595567867	0.008310249307479225
1649	359.0	0.1392757660167131	0.8523676880222841	0.008356545961002786
1650	358.0	0.13966480446927373	0.8519553072625698	0.008379888268156424
1651	355.0	0.13802816901408452	0.8535211267605634	0.008450704225352112
1652	357.0	0.13725490196078433	0.8571428571428571	0.0056022408963585435
1653	358.0	0.13687150837988826	0.8603351955307262	0.002793296089385475
1654	357.0	0.13725490196078433	0.8599439775910365	0.0028011204481792717
1655	354.0	0.1384180790960452	0.8587570621468926	0.002824858757062147
1656	359.0	0.1392757660167131	0.8579387186629527	0.002785515320334262
1657	359.0	0.13370473537604458	0.8635097493036211	0.002785515320334262
1658	362.0	0.13259668508287292	0.861878453038674	0.0055248618784530384
1659	366.0	0.13387978142076504	0.8579234972677595	0.00819672131147541
1660	368.0	0.1331521739130435	0.8586956521739131	0.008152173913043478
1661	365.0	0.13424657534246576	0.8575342465753425	0.00821917808219178
1662	363.0	0.1349862258953168	0.8539944903581267	0.011019283746556474
1663	363.0	0.1349862258953168	0.8512396694214877	0.013774104683195593
1664	362.0	0.13812154696132597	0.8535911602209945	0.008287292817679558
1665	363.0	0.12947658402203857	0.8622589531680441	0.008264462809917356
1666	358.0	0.13128491620111732	0.8603351955307262	0.008379888268156424
1667	361.0	0.13019390581717452	0.8559556786703602	0.013850415512465374
1668	361.0	0.13019390581717452	0.8587257617728532	0.0110803324099723
1669	363.0	0.12947658402203857	0.859504132231405	0.011019283746556474
1670	359.0	0.12534818941504178	0.8635097493036211	0.011142061281337047
1671	359.0	0.12256267409470752	0.8662952646239555	0.011142061281337047
1672	357.0	0.12605042016806722	0.8627450980392157	0.011204481792717087
1673	359.0	0.12813370473537605	0.8607242339832869	0.011142061281337047
1674	357.0	0.12885154061624648	0.8599439775910365	0.011204481792717087
1675	357.0	0.12885154061624648	0.8627450980392157	0.008403361344537815
1676	353.0	0.13314447592067988	0.8583569405099151	0.0084985835694051
1677	358.0	0.13687150837988826	0.8547486033519553	0.008379888268156424
1678	358.0	0.13687150837988826	0.8547486033519553	0.008379888268156424
1679	363.0	0.13774104683195593	0.8539944903581267	0.008264462809917356
1680	362.0	0.13259668508287292	0.8591160220994475	0.008287292817679558
1681	364.0	0.12362637362637363	0.8653846153846154	0.01098901098901099
1682	365.0	0.12602739726027398	0.8657534246575342	0.00821917808219178
1683	360.0	0.12222222222222222	0.8694444444444445	0.008333333333333333
1684	360.0	0.12222222222222222	0.8666666666666667	0.011111111111111112
1685	360.0	0.125	0.8638888888888889	0.011111111111111112
1686	360.0	0.125	0.8638888888888889	0.011111111111111112
1687	366.0	0.13114754098360656	0.8579234972677595	0.01092896174863388
1688	362.0	0.13259668508287292	0.8535911602209945	0.013812154696132596
1689	362.0	0.13259668508287292	0.8535911602209945	0.013812154696132596
1690	357.0	0.13165266106442577	0.8571428571428571	0.011204481792717087
1691	355.0	0.1295774647887324	0.8591549295774648	0.011267605633802818
1692	356.0	0.13764044943820225	0.851123595505618	0.011235955056179775
1693	353.0	0.13314447592067988	0.8555240793201133	0.0113314447592068
1694	356.0	0.13202247191011235	0.8595505617977528	0.008426966292134831
1695	355.0	0.1323943661971831	0.8591549295774648	0.008450704225352112
1696	351.0	0.1282051282051282	0.8660968660968661	0.005698005698005698
1697	353.0	0.12181303116147309	0.8696883852691218	0.0084985835694051
1698	362.0	0.13259668508287292	0.856353591160221	0.011049723756906077
1699	363.0	0.1349862258953168	0.8539944903581267	0.011019283746556474
1700	366.0	0.13934426229508196	0.8469945355191257	0.01366120218579235
1701	366.0	0.13934426229508196	0.8469945355191257	0.01366120218579235
1702	367.0	0.14168937329700274	0.8446866485013624	0.013623978201634877
1703	368.0	0.14130434782608695	0.845108695652174	0.01358695652173913
1704	371.0	0.1347708894878706	0.8517520215633423	0.013477088948787063
1705	366.0	0.1284153005464481	0.860655737704918	0.01092896174863388
1706	362.0	0.1270718232044199	0.8646408839779005	0.008287292817679558
1707	362.0	0.1298342541436464	0.861878453038674	0.008287292817679558
1708	364.0	0.13186813186813187	0.8598901098901099	0.008241758241758242
1709	368.0	0.13858695652173914	0.8532608695652174	0.008152173913043478
1710	369.0	0.14092140921409213	0.8509485094850948	0.008130081300813009
1711	371.0	0.13746630727762804	0.8517520215633423	0.01078167115902965
1712	364.0	0.12912087912087913	0.8598901098901099	0.01098901098901099
1713	365.0	0.1232876712328767	0.8657534246575342	0.010958904109589041
1714	363.0	0.12672176308539945	0.8622589531680441	0.011019283746556474
1715	363.0	0.12396694214876033	0.8650137741046832	0.011019283746556474
1716	364.0	0.12362637362637363	0.8653846153846154	0.01098901098901099
1717	364.0	0.13186813186813187	0.8598901098901099	0.008241758241758242
1718	364.0	0.13186813186813187	0.8598901098901099	0.008241758241758242
1719	367.0	0.1307901907356948	0.8583106267029973	0.010899182561307902
1720	367.0	0.12806539509536785	0.8610354223433242	0.010899182561307902
1721	361.0	0.12742382271468145	0.8614958448753463	0.0110803324099723
1722	359.0	0.12534818941504178	0.8635097493036211	0.011142061281337047
1723	360.0	0.12222222222222222	0.8666666666666667	0.011111111111111112
1724	364.0	0.12362637362637363	0.8681318681318682	0.008241758241758242
1725	359.0	0.1309192200557103	0.8607242339832869	0.008356545961002786
1726	357.0	0.13165266106442577	0.8599439775910365	0.008403361344537815
1727	357.0	0.13445378151260504	0.8571428571428571	0.008403361344537815
1728	361.0	0.13019390581717452	0.8559556786703602	0.013850415512465374
1729	360.0	0.13055555555555556	0.8555555555555555	0.013888888888888888
1730	362.0	0.1298342541436464	0.856353591160221	0.013812154696132596
1731	364.0	0.12912087912087913	0.8571428571428571	0.013736263736263736
1732	361.0	0.12742382271468145	0.8587257617728532	0.013850415512465374
1733	363.0	0.12672176308539945	0.859504132231405	0.013774104683195593
1734	366.0	0.1284153005464481	0.8633879781420765	0.00819672131147541
1735	363.0	0.12672176308539945	0.8650137741046832	0.008264462809917356
1736	367.0	0.1307901907356948	0.8610354223433242	0.008174386920980926
1737	370.0	0.13243243243243244	0.8594594594594595	0.008108108108108109
1738	369.0	0.13279132791327913	0.8590785907859079	0.008130081300813009
1739	369.0	0.12737127371273713	0.8644986449864499	0.008130081300813009
1740	367.0	0.12534059945504086	0.8664850136239782	0.008174386920980926
1741	362.0	0.1270718232044199	0.8646408839779005	0.008287292817679558
1742	363.0	0.12672176308539945	0.8650137741046832	0.008264462809917356
1743	361.0	0.12742382271468145	0.8642659279778393	0.008310249307479225
1744	365.0	0.12876712328767123	0.8657534246575342	0.005479452054794521
1745	365.0	0.12876712328767123	0.8657534246575342	0.005479452054794521
1746	363.0	0.12672176308539945	0.8677685950413223	0.005509641873278237
1747	362.0	0.12430939226519337	0.8701657458563536	0.0055248618784530384
1748	367.0	0.1226158038147139	0.8719346049046321	0.005449591280653951
1749	366.0	0.12295081967213115	0.8715846994535519	0.00546448087431694
1750	359.0	0.12534818941504178	0.8662952646239555	0.008356545961002786
1751	360.0	0.13055555555555556	0.8583333333333333	0.011111111111111112
1752	360.0	0.1361111111111111	0.8527777777777777	0.011111111111111112
1753	361.0	0.1440443213296399	0.8448753462603878	0.0110803324099723
1754	361.0	0.13850415512465375	0.850415512465374	0.0110803324099723
1755	364.0	0.1346153846153846	0.8543956043956044	0.01098901098901099
1756	364.0	0.13186813186813187	0.8571428571428571	0.01098901098901099
1757	364.0	0.13186813186813187	0.8571428571428571	0.01098901098901099
1758	358.0	0.12011173184357542	0.8715083798882681	0.008379888268156424
1759	356.0	0.11797752808988764	0.8707865168539326	0.011235955056179775
1760	366.0	0.12021857923497267	0.8688524590163934	0.01092896174863388
1761	360.0	0.11388888888888889	0.8777777777777778	0.008333333333333333
1762	359.0	0.11977715877437325	0.871866295264624	0.008356545961002786
1763	358.0	0.12569832402234637	0.8659217877094972	0.008379888268156424
1764	358.0	0.12290502793296089	0.8687150837988827	0.008379888268156424
1765	355.0	0.12394366197183099	0.8676056338028169	0.008450704225352112
1766	360.0	0.11944444444444445	0.8694444444444445	0.011111111111111112
1767	363.0	0.12396694214876033	0.8650137741046832	0.011019283746556474
1768	362.0	0.12430939226519337	0.8674033149171271	0.008287292817679558
1769	366.0	0.12568306010928962	0.8633879781420765	0.01092896174863388
1770	365.0	0.1232876712328767	0.8657534246575342	0.010958904109589041
1771	365.0	0.12876712328767123	0.8602739726027397	0.010958904109589041
1772	357.0	0.13165266106442577	0.8599439775910365	0.008403361344537815
1773	357.0	0.12885154061624648	0.8627450980392157	0.008403361344537815
1774	358.0	0.12849162011173185	0.8659217877094972	0.00558659217877095
1775	354.0	0.1327683615819209	0.8587570621468926	0.00847457627118644
1776	355.0	0.1323943661971831	0.8591549295774648	0.008450704225352112
1777	359.0	0.1309192200557103	0.8607242339832869	0.008356545961002786
1778	365.0	0.12602739726027398	0.8657534246575342	0.00821917808219178
1779	370.0	0.12972972972972974	0.8621621621621621	0.008108108108108109
1780	367.0	0.1362397820163488	0.8501362397820164	0.013623978201634877
1781	359.0	0.13649025069637882	0.8523676880222841	0.011142061281337047
1782	355.0	0.1352112676056338	0.856338028169014	0.008450704225352112
1783	355.0	0.13802816901408452	0.8535211267605634	0.008450704225352112
1784	353.0	0.141643059490085	0.8498583569405099	0.0084985835694051
1785	352.0	0.13636363636363635	0.8579545454545454	0.005681818181818182
1786	356.0	0.1404494382022472	0.851123595505618	0.008426966292134831
1787	356.0	0.1404494382022472	0.851123595505618	0.008426966292134831
1788	361.0	0.14127423822714683	0.850415512465374	0.008310249307479225
1789	361.0	0.1440443213296399	0.8476454293628809	0.008310249307479225
1790	364.0	0.14285714285714285	0.8489010989010989	0.008241758241758242
1791	370.0	0.14324324324324325	0.845945945945946	0.010810810810810811
1792	369.0	0.14363143631436315	0.8455284552845529	0.01084010840108401
1793	369.0	0.14092140921409213	0.8509485094850948	0.008130081300813009
1794	367.0	0.1362397820163488	0.8555858310626703	0.008174386920980926
1795	367.0	0.1335149863760218	0.8583106267029973	0.008174386920980926
1796	367.0	0.14168937329700274	0.8501362397820164	0.008174386920980926
1797	366.0	0.13934426229508196	0.8524590163934426	0.00819672131147541
1798	365.0	0.13150684931506848	0.8602739726027397	0.00821917808219178
1799	361.0	0.12742382271468145	0.8642659279778393	0.008310249307479225
1800	360.0	0.12777777777777777	0.8638888888888889	0.008333333333333333
1801	364.0	0.12637362637362637	0.8653846153846154	0.008241758241758242
1802	360.0	0.12777777777777777	0.8638888888888889	0.008333333333333333
1803	362.0	0.13535911602209943	0.856353591160221	0.008287292817679558
1804	365.0	0.13424657534246576	0.8575342465753425	0.00821917808219178
1805	364.0	0.13186813186813187	0.8598901098901099	0.008241758241758242
1806	360.0	0.13333333333333333	0.8583333333333333	0.008333333333333333
1807	357.0	0.13165266106442577	0.8599439775910365	0.008403361344537815
1808	356.0	0.1348314606741573	0.8567415730337079	0.008426966292134831
1809	357.0	0.13445378151260504	0.8571428571428571	0.008403361344537815
1810	363.0	0.12947658402203857	0.8567493112947658	0.013774104683195593
1811	368.0	0.12771739130434784	0.8586956521739131	0.01358695652173913
1812	360.0	0.12222222222222222	0.8666666666666667	0.011111111111111112
1813	361.0	0.11911357340720222	0.8698060941828255	0.0110803324099723
1814	356.0	0.12078651685393259	0.8679775280898876	0.011235955056179775
1815	362.0	0.1298342541436464	0.8591160220994475	0.011049723756906077
1816	367.0	0.13896457765667575	0.8501362397820164	0.010899182561307902
1817	373.0	0.13672922252010725	0.8525469168900804	0.010723860589812333
1818	373.0	0.13404825737265416	0.8552278820375335	0.010723860589812333
1819	369.0	0.13008130081300814	0.8590785907859079	0.01084010840108401
1820	369.0	0.12737127371273713	0.8617886178861789	0.01084010840108401
1821	368.0	0.125	0.8668478260869565	0.008152173913043478
1822	362.0	0.1298342541436464	0.861878453038674	0.008287292817679558
1823	363.0	0.12672176308539945	0.8650137741046832	0.008264462809917356
1824	364.0	0.12912087912087913	0.8626373626373627	0.008241758241758242
1825	362.0	0.1270718232044199	0.8646408839779005	0.008287292817679558
1826	368.0	0.13043478260869565	0.8614130434782609	0.008152173913043478
1827	374.0	0.13368983957219252	0.8582887700534759	0.008021390374331552
1828	371.0	0.1347708894878706	0.8571428571428571	0.008086253369272238
1829	371.0	0.1347708894878706	0.8571428571428571	0.008086253369272238
1830	371.0	0.1347708894878706	0.8544474393530997	0.01078167115902965
1831	367.0	0.1362397820163488	0.8528610354223434	0.010899182561307902
1832	363.0	0.1349862258953168	0.8539944903581267	0.011019283746556474
1833	363.0	0.1322314049586777	0.8539944903581267	0.013774104683195593
1834	371.0	0.1347708894878706	0.8517520215633423	0.013477088948787063
1835	372.0	0.13978494623655913	0.8494623655913979	0.010752688172043012
1836	374.0	0.13903743315508021	0.8502673796791443	0.0106951871657754
1837	371.0	0.13746630727762804	0.8517520215633423	0.01078167115902965
1838	374.0	0.13903743315508021	0.8502673796791443	0.0106951871657754
1839	372.0	0.13709677419354838	0.8521505376344086	0.010752688172043012
1840	373.0	0.13941018766756033	0.8498659517426274	0.010723860589812333
1841	371.0	0.13746630727762804	0.8517520215633423	0.01078167115902965
1842	370.0	0.13513513513513514	0.8567567567567568	0.008108108108108109
1843	369.0	0.13279132791327913	0.8590785907859079	0.008130081300813009
1844	369.0	0.14092140921409213	0.8509485094850948	0.008130081300813009
1845	370.0	0.13783783783783785	0.8540540540540541	0.008108108108108109
1846	374.0	0.1443850267379679	0.8475935828877005	0.008021390374331552
1847	373.0	0.14209115281501342	0.8498659517426274	0.00804289544235925
1848	373.0	0.14209115281501342	0.8471849865951743	0.010723860589812333
1849	371.0	0.14016172506738545	0.8463611859838275	0.013477088948787063
1850	369.0	0.14092140921409213	0.8455284552845529	0.013550135501355014
1851	369.0	0.13550135501355012	0.8536585365853658	0.01084010840108401
1852	370.0	0.13783783783783785	0.8513513513513513	0.010810810810810811
1853	373.0	0.13941018766756033	0.8498659517426274	0.010723860589812333
1854	364.0	0.13186813186813187	0.8571428571428571	0.01098901098901099
1855	362.0	0.13812154696132597	0.856353591160221	0.0055248618784530384
1856	361.0	0.1440443213296399	0.850415512465374	0.00554016620498615
1857	364.0	0.14560439560439561	0.8489010989010989	0.005494505494505495
1858	366.0	0.15027322404371585	0.8415300546448088	0.00819672131147541
1859	369.0	0.14363143631436315	0.8428184281842819	0.013550135501355014
1860	367.0	0.14168937329700274	0.8474114441416893	0.010899182561307902
1861	366.0	0.1366120218579235	0.8524590163934426	0.01092896174863388
1862	366.0	0.13114754098360656	0.8579234972677595	0.01092896174863388
1863	364.0	0.12637362637362637	0.8653846153846154	0.008241758241758242
1864	368.0	0.1358695652173913	0.8559782608695652	0.008152173913043478
1865	365.0	0.13424657534246576	0.8575342465753425	0.00821917808219178
1866	365.0	0.13424657534246576	0.8575342465753425	0.00821917808219178
1867	369.0	0.13821138211382114	0.8536585365853658	0.008130081300813009
1868	372.0	0.1424731182795699	0.8494623655913979	0.008064516129032258
1869	371.0	0.1347708894878706	0.8598382749326146	0.005390835579514825
1870	373.0	0.13941018766756033	0.8579088471849866	0.002680965147453083
1871	375.0	0.136	0.8586666666666667	0.005333333333333333
1872	372.0	0.13440860215053763	0.8575268817204301	0.008064516129032258
1873	373.0	0.13136729222520108	0.8605898123324397	0.00804289544235925
1874	370.0	0.12972972972972974	0.8621621621621621	0.008108108108108109
1875	362.0	0.12154696132596685	0.8674033149171271	0.011049723756906077
1876	360.0	0.11666666666666667	0.8722222222222222	0.011111111111111112
1877	359.0	0.12256267409470752	0.8662952646239555	0.011142061281337047
1878	357.0	0.12885154061624648	0.8599439775910365	0.011204481792717087
1879	354.0	0.14124293785310735	0.8502824858757062	0.00847457627118644
1880	356.0	0.14325842696629212	0.848314606741573	0.008426966292134831
1881	358.0	0.1424581005586592	0.8519553072625698	0.00558659217877095
1882	361.0	0.14958448753462603	0.8448753462603878	0.00554016620498615
1883	365.0	0.14794520547945206	0.8465753424657534	0.005479452054794521
1884	360.0	0.14166666666666666	0.85	0.008333333333333333
1885	362.0	0.1298342541436464	0.861878453038674	0.008287292817679558
1886	366.0	0.1284153005464481	0.8633879781420765	0.00819672131147541
1887	363.0	0.12672176308539945	0.8622589531680441	0.011019283746556474
1888	362.0	0.1298342541436464	0.8591160220994475	0.011049723756906077
1889	361.0	0.12742382271468145	0.8614958448753463	0.0110803324099723
1890	369.0	0.13008130081300814	0.8590785907859079	0.01084010840108401
1891	360.0	0.13055555555555556	0.8583333333333333	0.011111111111111112
1892	367.0	0.1362397820163488	0.8528610354223434	0.010899182561307902
1893	366.0	0.1284153005464481	0.860655737704918	0.01092896174863388
1894	366.0	0.1284153005464481	0.860655737704918	0.01092896174863388
1895	363.0	0.12947658402203857	0.859504132231405	0.011019283746556474
1896	362.0	0.1298342541436464	0.8591160220994475	0.011049723756906077
1897	362.0	0.1270718232044199	0.861878453038674	0.011049723756906077
1898	365.0	0.12876712328767123	0.8602739726027397	0.010958904109589041
1899	370.0	0.12972972972972974	0.8594594594594595	0.010810810810810811
1900	369.0	0.12737127371273713	0.8617886178861789	0.01084010840108401
1901	366.0	0.1284153005464481	0.860655737704918	0.01092896174863388
1902	367.0	0.12806539509536785	0.8610354223433242	0.010899182561307902
1903	369.0	0.12737127371273713	0.8617886178861789	0.01084010840108401
1904	362.0	0.1298342541436464	0.861878453038674	0.008287292817679558
1905	359.0	0.13370473537604458	0.8579387186629527	0.008356545961002786
1906	358.0	0.1340782122905028	0.8603351955307262	0.00558659217877095
1907	359.0	0.13649025069637882	0.8579387186629527	0.005571030640668524
1908	360.0	0.14444444444444443	0.85	0.005555555555555556
1909	361.0	0.13573407202216067	0.8587257617728532	0.00554016620498615
1910	360.0	0.1361111111111111	0.8583333333333333	0.005555555555555556
1911	356.0	0.13202247191011235	0.8651685393258427	0.0028089887640449437
1912	355.0	0.1295774647887324	0.8676056338028169	0.0028169014084507044
1913	356.0	0.12359550561797752	0.8735955056179775	0.0028089887640449437
1914	360.0	0.13055555555555556	0.8638888888888889	0.005555555555555556
1915	358.0	0.12290502793296089	0.8687150837988827	0.008379888268156424
1916	361.0	0.11911357340720222	0.8753462603878116	0.00554016620498615
1917	357.0	0.12605042016806722	0.8683473389355743	0.0056022408963585435
1918	357.0	0.12324929971988796	0.8711484593837535	0.0056022408963585435
1919	361.0	0.12742382271468145	0.8670360110803325	0.00554016620498615
1920	363.0	0.12396694214876033	0.8677685950413223	0.008264462809917356
1921	363.0	0.12121212121212122	0.8705234159779615	0.008264462809917356
1922	361.0	0.12188365650969529	0.8698060941828255	0.008310249307479225
1923	369.0	0.12737127371273713	0.8644986449864499	0.008130081300813009
1924	371.0	0.12668463611859837	0.8652291105121294	0.008086253369272238
1925	369.0	0.12737127371273713	0.8672086720867209	0.005420054200542005
1926	368.0	0.12771739130434784	0.8668478260869565	0.005434782608695652
1927	374.0	0.12299465240641712	0.8689839572192514	0.008021390374331552
1928	377.0	0.1273209549071618	0.8647214854111406	0.007957559681697613
1929	376.0	0.13297872340425532	0.8590425531914894	0.007978723404255319
1930	373.0	0.13136729222520108	0.8632707774798928	0.005361930294906166
1931	370.0	0.13513513513513514	0.8567567567567568	0.008108108108108109
1932	374.0	0.13368983957219252	0.8556149732620321	0.0106951871657754
1933	368.0	0.13043478260869565	0.8586956521739131	0.010869565217391304
1934	374.0	0.13368983957219252	0.8556149732620321	0.0106951871657754
1935	373.0	0.13672922252010725	0.8525469168900804	0.010723860589812333
1936	373.0	0.1447721179624665	0.8471849865951743	0.00804289544235925
1937	374.0	0.1443850267379679	0.8475935828877005	0.008021390374331552
1938	372.0	0.13978494623655913	0.8521505376344086	0.008064516129032258
1939	368.0	0.1331521739130435	0.8586956521739131	0.008152173913043478
1940	370.0	0.12432432432432433	0.8675675675675676	0.008108108108108109
1941	364.0	0.12362637362637363	0.8681318681318682	0.008241758241758242
1942	367.0	0.12806539509536785	0.8637602179836512	0.008174386920980926
1943	365.0	0.13150684931506848	0.863013698630137	0.005479452054794521
1944	363.0	0.12947658402203857	0.8622589531680441	0.008264462809917356
1945	362.0	0.1270718232044199	0.8646408839779005	0.008287292817679558
1946	361.0	0.12465373961218837	0.8670360110803325	0.008310249307479225
1947	360.0	0.12222222222222222	0.8694444444444445	0.008333333333333333
1948	364.0	0.12362637362637363	0.8708791208791209	0.005494505494505495
1949	364.0	0.12362637362637363	0.8681318681318682	0.008241758241758242
1950	366.0	0.12568306010928962	0.8661202185792349	0.00819672131147541
1951	366.0	0.12021857923497267	0.8715846994535519	0.00819672131147541
1952	364.0	0.12087912087912088	0.8708791208791209	0.008241758241758242
1953	365.0	0.1178082191780822	0.873972602739726	0.00821917808219178
1954	364.0	0.12087912087912088	0.8708791208791209	0.008241758241758242
1955	368.0	0.125	0.8668478260869565	0.008152173913043478
1956	361.0	0.12465373961218837	0.8670360110803325	0.008310249307479225
1957	358.0	0.12569832402234637	0.8659217877094972	0.008379888268156424
1958	358.0	0.12849162011173185	0.8631284916201117	0.008379888268156424
1959	355.0	0.1323943661971831	0.8619718309859155	0.005633802816901409
1960	352.0	0.13636363636363635	0.8579545454545454	0.005681818181818182
1961	358.0	0.1452513966480447	0.8491620111731844	0.00558659217877095
1962	362.0	0.14917127071823205	0.8425414364640884	0.008287292817679558
1963	366.0	0.14207650273224043	0.8469945355191257	0.01092896174863388
1964	365.0	0.136986301369863	0.852054794520548	0.010958904109589041
1965	362.0	0.13812154696132597	0.850828729281768	0.011049723756906077
1966	360.0	0.13055555555555556	0.8555555555555555	0.013888888888888888
1967	367.0	0.1362397820163488	0.8501362397820164	0.013623978201634877
1968	365.0	0.136986301369863	0.852054794520548	0.010958904109589041
1969	364.0	0.13736263736263737	0.8516483516483516	0.01098901098901099
1970	366.0	0.1366120218579235	0.8524590163934426	0.01092896174863388
1971	372.0	0.13440860215053763	0.8548387096774194	0.010752688172043012
1972	370.0	0.13243243243243244	0.8567567567567568	0.010810810810810811
1973	370.0	0.12702702702702703	0.8621621621621621	0.010810810810810811
1974	373.0	0.12332439678284182	0.868632707774799	0.00804289544235925
1975	367.0	0.1226158038147139	0.8719346049046321	0.005449591280653951
1976	365.0	0.1232876712328767	0.8712328767123287	0.005479452054794521
1977	360.0	0.125	0.8666666666666667	0.008333333333333333
1978	366.0	0.12021857923497267	0.8688524590163934	0.01092896174863388
1979	365.0	0.12054794520547946	0.8684931506849315	0.010958904109589041
1980	367.0	0.11989100817438691	0.8692098092643051	0.010899182561307902
1981	368.0	0.11956521739130435	0.8722826086956522	0.008152173913043478
1982	368.0	0.12228260869565218	0.8695652173913043	0.008152173913043478
1983	370.0	0.12972972972972974	0.8621621621621621	0.008108108108108109
1984	374.0	0.12834224598930483	0.8636363636363636	0.008021390374331552
1985	373.0	0.128686327077748	0.8632707774798928	0.00804289544235925
1986	364.0	0.12637362637362637	0.8653846153846154	0.008241758241758242
1987	366.0	0.1284153005464481	0.8661202185792349	0.00546448087431694
1988	369.0	0.12737127371273713	0.8672086720867209	0.005420054200542005
1989	367.0	0.12534059945504086	0.8692098092643051	0.005449591280653951
1990	366.0	0.12021857923497267	0.8743169398907104	0.00546448087431694
1991	365.0	0.12876712328767123	0.863013698630137	0.00821917808219178
1992	369.0	0.13279132791327913	0.8563685636856369	0.01084010840108401
1993	363.0	0.1349862258953168	0.8539944903581267	0.011019283746556474
1994	361.0	0.1329639889196676	0.8587257617728532	0.008310249307479225
1995	361.0	0.1329639889196676	0.8587257617728532	0.008310249307479225
1996	361.0	0.1329639889196676	0.8559556786703602	0.0110803324099723
1997	362.0	0.1298342541436464	0.8591160220994475	0.011049723756906077
1998	361.0	0.12742382271468145	0.8614958448753463	0.0110803324099723
[truncated: 5,501 more rows]
