# Supplementary material for: Full-cycle device-scale simulations of memory materials with a tailored atomic-cluster-expansion potential
Source: Nat Commun. 2025 Sep 30;16:8688. doi: 10.1038/s41467-025-63732-4 (PMC12484596; doi:10.1038/s41467-025-63732-4)
Supplement: Supplementary file 4 — Source Data [file 41467_2025_63732_MOESM4_ESM.zip › Figure S7/Figure S7d - homopolar bonds/bond_fraction_aimd_124_300K.csv]

	total	Ge-Ge	Ge-Sb	Ge-Te	Sb-Sb	Sb-Te	Te-Te
0	261.0	0.007662835249042145	0.03065134099616858	0.3218390804597701	0.04980842911877394	0.5325670498084292	0.05747126436781609
1	262.0	0.011450381679389313	0.03435114503816794	0.32061068702290074	0.04961832061068702	0.5343511450381679	0.04961832061068702
2	260.0	0.011538461538461539	0.03461538461538462	0.3192307692307692	0.05384615384615385	0.5269230769230769	0.05384615384615385
3	267.0	0.011235955056179775	0.033707865168539325	0.30711610486891383	0.052434456928838954	0.5393258426966292	0.056179775280898875
4	266.0	0.011278195488721804	0.03383458646616541	0.3082706766917293	0.05263157894736842	0.5338345864661654	0.06015037593984962
5	263.0	0.011406844106463879	0.026615969581749048	0.3155893536121673	0.053231939163498096	0.5361216730038023	0.057034220532319393
6	267.0	0.0149812734082397	0.026217228464419477	0.31835205992509363	0.052434456928838954	0.5318352059925093	0.056179775280898875
7	266.0	0.015037593984962405	0.03007518796992481	0.31203007518796994	0.04887218045112782	0.5338345864661654	0.06015037593984962
8	264.0	0.015151515151515152	0.030303030303030304	0.3143939393939394	0.04924242424242424	0.5340909090909091	0.056818181818181816
9	269.0	0.01486988847583643	0.02973977695167286	0.30855018587360594	0.048327137546468404	0.5427509293680297	0.055762081784386616
10	270.0	0.014814814814814815	0.02962962962962963	0.3074074074074074	0.044444444444444446	0.5407407407407407	0.06296296296296296
11	272.0	0.014705882352941176	0.029411764705882353	0.2977941176470588	0.04411764705882353	0.5514705882352942	0.0625
12	273.0	0.014652014652014652	0.02564102564102564	0.30036630036630035	0.04395604395604396	0.5531135531135531	0.06227106227106227
13	273.0	0.014652014652014652	0.029304029304029304	0.2967032967032967	0.047619047619047616	0.5494505494505495	0.06227106227106227
14	273.0	0.014652014652014652	0.029304029304029304	0.30036630036630035	0.05128205128205128	0.5421245421245421	0.06227106227106227
15	269.0	0.01486988847583643	0.02973977695167286	0.30855018587360594	0.048327137546468404	0.5427509293680297	0.055762081784386616
16	273.0	0.018315018315018316	0.03296703296703297	0.3076923076923077	0.05128205128205128	0.5347985347985348	0.054945054945054944
17	271.0	0.01845018450184502	0.033210332103321034	0.30996309963099633	0.05166051660516605	0.5276752767527675	0.05904059040590406
18	269.0	0.01858736059479554	0.03345724907063197	0.31226765799256506	0.055762081784386616	0.5278810408921933	0.05204460966542751
19	269.0	0.01858736059479554	0.03345724907063197	0.31226765799256506	0.055762081784386616	0.5315985130111525	0.048327137546468404
20	269.0	0.01486988847583643	0.03345724907063197	0.31226765799256506	0.055762081784386616	0.5353159851301115	0.048327137546468404
21	265.0	0.01509433962264151	0.033962264150943396	0.3132075471698113	0.05660377358490566	0.5358490566037736	0.045283018867924525
22	268.0	0.014925373134328358	0.033582089552238806	0.30970149253731344	0.055970149253731345	0.5335820895522388	0.05223880597014925
23	267.0	0.011235955056179775	0.02247191011235955	0.3146067415730337	0.052434456928838954	0.5468164794007491	0.052434456928838954
24	268.0	0.011194029850746268	0.022388059701492536	0.31343283582089554	0.048507462686567165	0.5485074626865671	0.055970149253731345
25	269.0	0.011152416356877323	0.022304832713754646	0.3159851301115242	0.048327137546468404	0.5464684014869888	0.055762081784386616
26	265.0	0.011320754716981131	0.026415094339622643	0.3132075471698113	0.045283018867924525	0.5471698113207547	0.05660377358490566
27	266.0	0.015037593984962405	0.02631578947368421	0.3157894736842105	0.045112781954887216	0.5413533834586466	0.05639097744360902
28	263.0	0.015209125475285171	0.026615969581749048	0.3193916349809886	0.04182509505703422	0.5475285171102662	0.049429657794676805
29	268.0	0.014925373134328358	0.026119402985074626	0.31716417910447764	0.048507462686567165	0.5447761194029851	0.048507462686567165
30	271.0	0.014760147601476014	0.025830258302583026	0.3173431734317343	0.05166051660516605	0.5424354243542435	0.04797047970479705
31	278.0	0.014388489208633094	0.02877697841726619	0.31654676258992803	0.0539568345323741	0.5323741007194245	0.0539568345323741
32	275.0	0.014545454545454545	0.03272727272727273	0.3054545454545455	0.05090909090909091	0.5418181818181819	0.05454545454545454
33	275.0	0.014545454545454545	0.03272727272727273	0.29818181818181816	0.05090909090909091	0.5490909090909091	0.05454545454545454
34	274.0	0.014598540145985401	0.032846715328467155	0.3029197080291971	0.04744525547445255	0.551094890510949	0.051094890510948905
35	273.0	0.014652014652014652	0.029304029304029304	0.304029304029304	0.047619047619047616	0.5494505494505495	0.054945054945054944
36	274.0	0.014598540145985401	0.029197080291970802	0.29927007299270075	0.04744525547445255	0.5474452554744526	0.06204379562043796
37	276.0	0.014492753623188406	0.028985507246376812	0.3007246376811594	0.04710144927536232	0.5471014492753623	0.06159420289855073
38	273.0	0.014652014652014652	0.029304029304029304	0.304029304029304	0.05128205128205128	0.5421245421245421	0.05860805860805861
39	274.0	0.014598540145985401	0.029197080291970802	0.3029197080291971	0.051094890510948905	0.5401459854014599	0.06204379562043796
40	272.0	0.014705882352941176	0.029411764705882353	0.30514705882352944	0.051470588235294115	0.5367647058823529	0.0625
41	269.0	0.01486988847583643	0.02973977695167286	0.31226765799256506	0.05204460966542751	0.5278810408921933	0.06319702602230483
42	266.0	0.015037593984962405	0.03007518796992481	0.3157894736842105	0.05263157894736842	0.5263157894736842	0.06015037593984962
43	259.0	0.015444015444015444	0.03088803088803089	0.3204633204633205	0.05405405405405406	0.525096525096525	0.05405405405405406
44	265.0	0.01509433962264151	0.03018867924528302	0.3169811320754717	0.052830188679245285	0.5283018867924528	0.05660377358490566
45	267.0	0.0149812734082397	0.0299625468164794	0.31835205992509363	0.052434456928838954	0.5243445692883895	0.0599250936329588
46	262.0	0.015267175572519083	0.030534351145038167	0.32061068702290074	0.05343511450381679	0.5190839694656488	0.061068702290076333
47	267.0	0.0149812734082397	0.0299625468164794	0.30337078651685395	0.052434456928838954	0.5393258426966292	0.0599250936329588
48	264.0	0.015151515151515152	0.030303030303030304	0.30303030303030304	0.04924242424242424	0.553030303030303	0.04924242424242424
49	262.0	0.015267175572519083	0.030534351145038167	0.3053435114503817	0.04961832061068702	0.549618320610687	0.04961832061068702
50	262.0	0.015267175572519083	0.030534351145038167	0.30916030534351147	0.04961832061068702	0.549618320610687	0.04580152671755725
51	268.0	0.014925373134328358	0.033582089552238806	0.30970149253731344	0.048507462686567165	0.5410447761194029	0.05223880597014925
52	268.0	0.014925373134328358	0.033582089552238806	0.31716417910447764	0.048507462686567165	0.5335820895522388	0.05223880597014925
53	270.0	0.014814814814814815	0.02962962962962963	0.31851851851851853	0.05185185185185185	0.5333333333333333	0.05185185185185185
54	275.0	0.014545454545454545	0.02909090909090909	0.31636363636363635	0.05090909090909091	0.5345454545454545	0.05454545454545454
55	270.0	0.014814814814814815	0.02962962962962963	0.32592592592592595	0.05185185185185185	0.5259259259259259	0.05185185185185185
56	275.0	0.014545454545454545	0.02909090909090909	0.32727272727272727	0.05090909090909091	0.5236363636363637	0.05454545454545454
57	274.0	0.014598540145985401	0.029197080291970802	0.3248175182481752	0.051094890510948905	0.5218978102189781	0.058394160583941604
58	276.0	0.014492753623188406	0.028985507246376812	0.31521739130434784	0.050724637681159424	0.532608695652174	0.057971014492753624
59	273.0	0.014652014652014652	0.029304029304029304	0.31135531135531136	0.05128205128205128	0.5384615384615384	0.054945054945054944
60	275.0	0.014545454545454545	0.025454545454545455	0.3090909090909091	0.05454545454545454	0.5309090909090909	0.06545454545454546
61	272.0	0.014705882352941176	0.025735294117647058	0.3125	0.05514705882352941	0.5257352941176471	0.0661764705882353
62	271.0	0.014760147601476014	0.025830258302583026	0.3025830258302583	0.055350553505535055	0.5387453874538746	0.06273062730627306
63	272.0	0.014705882352941176	0.025735294117647058	0.30514705882352944	0.051470588235294115	0.5404411764705882	0.0625
64	271.0	0.014760147601476014	0.02952029520295203	0.3062730627306273	0.04428044280442804	0.5498154981549815	0.055350553505535055
65	271.0	0.014760147601476014	0.02952029520295203	0.30996309963099633	0.04428044280442804	0.5461254612546126	0.055350553505535055
66	274.0	0.014598540145985401	0.025547445255474453	0.31386861313868614	0.04744525547445255	0.5437956204379562	0.05474452554744526
67	269.0	0.01486988847583643	0.022304832713754646	0.3159851301115242	0.048327137546468404	0.5427509293680297	0.055762081784386616
68	272.0	0.014705882352941176	0.022058823529411766	0.3125	0.04779411764705882	0.5477941176470589	0.05514705882352941
69	267.0	0.00749063670411985	0.02247191011235955	0.31835205992509363	0.052434456928838954	0.5617977528089888	0.03745318352059925
70	265.0	0.007547169811320755	0.022641509433962263	0.3132075471698113	0.052830188679245285	0.569811320754717	0.033962264150943396
71	267.0	0.00749063670411985	0.026217228464419477	0.3146067415730337	0.052434456928838954	0.5580524344569289	0.04119850187265917
72	266.0	0.007518796992481203	0.02631578947368421	0.31203007518796994	0.05263157894736842	0.5526315789473685	0.04887218045112782
73	264.0	0.007575757575757576	0.026515151515151516	0.3143939393939394	0.05303030303030303	0.5492424242424242	0.04924242424242424
74	271.0	0.007380073800738007	0.02214022140221402	0.30996309963099633	0.05166051660516605	0.5571955719557196	0.05166051660516605
75	269.0	0.007434944237918215	0.022304832713754646	0.3159851301115242	0.05204460966542751	0.5464684014869888	0.055762081784386616
76	268.0	0.011194029850746268	0.026119402985074626	0.31716417910447764	0.05223880597014925	0.5373134328358209	0.055970149253731345
77	264.0	0.011363636363636364	0.026515151515151516	0.3106060606060606	0.05303030303030303	0.5340909090909091	0.06439393939393939
78	266.0	0.011278195488721804	0.02631578947368421	0.31203007518796994	0.05263157894736842	0.5375939849624061	0.06015037593984962
79	270.0	0.011111111111111112	0.025925925925925925	0.3074074074074074	0.05555555555555555	0.5333333333333333	0.06666666666666667
80	270.0	0.011111111111111112	0.025925925925925925	0.3074074074074074	0.05555555555555555	0.5333333333333333	0.06666666666666667
81	273.0	0.01098901098901099	0.02564102564102564	0.31135531135531136	0.05128205128205128	0.5311355311355311	0.0695970695970696
82	270.0	0.011111111111111112	0.025925925925925925	0.3111111111111111	0.05185185185185185	0.5407407407407407	0.05925925925925926
83	269.0	0.01858736059479554	0.02973977695167286	0.31970260223048325	0.055762081784386616	0.5204460966542751	0.055762081784386616
84	272.0	0.014705882352941176	0.029411764705882353	0.31985294117647056	0.05514705882352941	0.5257352941176471	0.05514705882352941
85	266.0	0.015037593984962405	0.03007518796992481	0.33458646616541354	0.05263157894736842	0.5225563909774437	0.045112781954887216
86	270.0	0.014814814814814815	0.02962962962962963	0.32592592592592595	0.05185185185185185	0.5370370370370371	0.040740740740740744
87	268.0	0.018656716417910446	0.029850746268656716	0.332089552238806	0.05223880597014925	0.5261194029850746	0.041044776119402986
88	272.0	0.01838235294117647	0.029411764705882353	0.33455882352941174	0.051470588235294115	0.5220588235294118	0.04411764705882353
89	271.0	0.01845018450184502	0.033210332103321034	0.3284132841328413	0.05166051660516605	0.5239852398523985	0.04428044280442804
90	271.0	0.01845018450184502	0.02952029520295203	0.3210332103321033	0.05166051660516605	0.5313653136531366	0.04797047970479705
91	273.0	0.018315018315018316	0.029304029304029304	0.31868131868131866	0.05128205128205128	0.5238095238095238	0.05860805860805861
92	277.0	0.018050541516245487	0.032490974729241874	0.3140794223826715	0.05415162454873646	0.5234657039711191	0.05776173285198556
93	279.0	0.017921146953405017	0.02867383512544803	0.3118279569892473	0.05017921146953405	0.5268817204301075	0.06451612903225806
94	276.0	0.018115942028985508	0.028985507246376812	0.3079710144927536	0.057971014492753624	0.5253623188405797	0.06159420289855073
95	276.0	0.018115942028985508	0.028985507246376812	0.3079710144927536	0.057971014492753624	0.5289855072463768	0.057971014492753624
96	271.0	0.02214022140221402	0.033210332103321034	0.2988929889298893	0.055350553505535055	0.5387453874538746	0.05166051660516605
97	266.0	0.018796992481203006	0.02631578947368421	0.3082706766917293	0.05639097744360902	0.5451127819548872	0.045112781954887216
98	260.0	0.015384615384615385	0.026923076923076925	0.3038461538461538	0.05384615384615385	0.5538461538461539	0.046153846153846156
99	264.0	0.015151515151515152	0.030303030303030304	0.29924242424242425	0.05303030303030303	0.5454545454545454	0.056818181818181816
100	267.0	0.0149812734082397	0.0299625468164794	0.299625468164794	0.052434456928838954	0.5430711610486891	0.0599250936329588
101	262.0	0.019083969465648856	0.030534351145038167	0.32061068702290074	0.05343511450381679	0.5267175572519084	0.04961832061068702
102	263.0	0.019011406844106463	0.026615969581749048	0.3155893536121673	0.053231939163498096	0.5361216730038023	0.049429657794676805
103	265.0	0.018867924528301886	0.026415094339622643	0.30943396226415093	0.052830188679245285	0.5433962264150943	0.04905660377358491
104	267.0	0.0149812734082397	0.0299625468164794	0.30711610486891383	0.052434456928838954	0.5430711610486891	0.052434456928838954
105	268.0	0.014925373134328358	0.029850746268656716	0.30970149253731344	0.048507462686567165	0.5410447761194029	0.055970149253731345
106	265.0	0.01509433962264151	0.026415094339622643	0.3132075471698113	0.04905660377358491	0.539622641509434	0.05660377358490566
107	266.0	0.015037593984962405	0.02631578947368421	0.3157894736842105	0.04887218045112782	0.5375939849624061	0.05639097744360902
108	268.0	0.014925373134328358	0.033582089552238806	0.31343283582089554	0.048507462686567165	0.5298507462686567	0.05970149253731343
109	272.0	0.011029411764705883	0.03308823529411765	0.31985294117647056	0.051470588235294115	0.5257352941176471	0.058823529411764705
110	263.0	0.011406844106463879	0.026615969581749048	0.3231939163498099	0.053231939163498096	0.532319391634981	0.053231939163498096
111	264.0	0.011363636363636364	0.026515151515151516	0.32196969696969696	0.05303030303030303	0.5340909090909091	0.05303030303030303
112	269.0	0.011152416356877323	0.02973977695167286	0.31970260223048325	0.05204460966542751	0.5315985130111525	0.055762081784386616
113	268.0	0.011194029850746268	0.029850746268656716	0.3208955223880597	0.048507462686567165	0.5335820895522388	0.055970149253731345
114	269.0	0.011152416356877323	0.026022304832713755	0.32342007434944237	0.048327137546468404	0.5278810408921933	0.06319702602230483
115	273.0	0.01098901098901099	0.02564102564102564	0.315018315018315	0.047619047619047616	0.5311355311355311	0.0695970695970696
116	275.0	0.01090909090909091	0.025454545454545455	0.31272727272727274	0.04727272727272727	0.5345454545454545	0.06909090909090909
117	269.0	0.011152416356877323	0.022304832713754646	0.30855018587360594	0.04460966542750929	0.5427509293680297	0.07063197026022305
118	266.0	0.011278195488721804	0.022556390977443608	0.3007518796992481	0.04887218045112782	0.5451127819548872	0.07142857142857142
119	264.0	0.011363636363636364	0.026515151515151516	0.3068181818181818	0.05303030303030303	0.5340909090909091	0.06818181818181818
120	268.0	0.011194029850746268	0.026119402985074626	0.31343283582089554	0.055970149253731345	0.5335820895522388	0.05970149253731343
121	264.0	0.015151515151515152	0.026515151515151516	0.3181818181818182	0.056818181818181816	0.5303030303030303	0.05303030303030303
122	258.0	0.015503875968992248	0.027131782945736434	0.3178294573643411	0.05813953488372093	0.5348837209302325	0.046511627906976744
123	255.0	0.01568627450980392	0.023529411764705882	0.3176470588235294	0.058823529411764705	0.5372549019607843	0.047058823529411764
124	263.0	0.015209125475285171	0.022813688212927757	0.3193916349809886	0.057034220532319393	0.5437262357414449	0.04182509505703422
125	264.0	0.015151515151515152	0.022727272727272728	0.3106060606060606	0.05303030303030303	0.5568181818181818	0.041666666666666664
126	270.0	0.014814814814814815	0.025925925925925925	0.3111111111111111	0.04814814814814815	0.5444444444444444	0.05555555555555555
127	272.0	0.014705882352941176	0.025735294117647058	0.3088235294117647	0.04779411764705882	0.5404411764705882	0.0625
128	271.0	0.014760147601476014	0.02952029520295203	0.3062730627306273	0.04797047970479705	0.5387453874538746	0.06273062730627306
129	272.0	0.014705882352941176	0.029411764705882353	0.3088235294117647	0.04779411764705882	0.5330882352941176	0.0661764705882353
130	273.0	0.014652014652014652	0.029304029304029304	0.3076923076923077	0.054945054945054944	0.5274725274725275	0.06593406593406594
131	276.0	0.014492753623188406	0.028985507246376812	0.31521739130434784	0.050724637681159424	0.5253623188405797	0.06521739130434782
132	270.0	0.011111111111111112	0.025925925925925925	0.31851851851851853	0.05185185185185185	0.5296296296296297	0.06296296296296296
133	268.0	0.011194029850746268	0.026119402985074626	0.31716417910447764	0.05223880597014925	0.5298507462686567	0.06343283582089553
134	270.0	0.011111111111111112	0.025925925925925925	0.3111111111111111	0.05185185185185185	0.5444444444444444	0.05555555555555555
135	271.0	0.01107011070110701	0.025830258302583026	0.30996309963099633	0.05166051660516605	0.5424354243542435	0.05904059040590406
136	269.0	0.011152416356877323	0.026022304832713755	0.3159851301115242	0.048327137546468404	0.5464684014869888	0.05204460966542751
137	274.0	0.010948905109489052	0.025547445255474453	0.31386861313868614	0.04744525547445255	0.5474452554744526	0.05474452554744526
138	272.0	0.011029411764705883	0.029411764705882353	0.31985294117647056	0.04411764705882353	0.5441176470588235	0.051470588235294115
139	269.0	0.01486988847583643	0.02973977695167286	0.31226765799256506	0.048327137546468404	0.5427509293680297	0.05204460966542751
140	274.0	0.014598540145985401	0.029197080291970802	0.30656934306569344	0.04744525547445255	0.5437956204379562	0.058394160583941604
141	279.0	0.014336917562724014	0.02867383512544803	0.3154121863799283	0.05017921146953405	0.5304659498207885	0.06093189964157706
142	277.0	0.01444043321299639	0.02888086642599278	0.3176895306859206	0.05054151624548736	0.5270758122743683	0.061371841155234655
143	275.0	0.014545454545454545	0.02909090909090909	0.31272727272727274	0.05090909090909091	0.5236363636363637	0.06909090909090909
144	274.0	0.014598540145985401	0.029197080291970802	0.30656934306569344	0.04744525547445255	0.5328467153284672	0.06934306569343066
145	270.0	0.014814814814814815	0.025925925925925925	0.3148148148148148	0.044444444444444446	0.5296296296296297	0.07037037037037037
146	269.0	0.01486988847583643	0.026022304832713755	0.3159851301115242	0.048327137546468404	0.5241635687732342	0.07063197026022305
147	272.0	0.014705882352941176	0.025735294117647058	0.3125	0.04779411764705882	0.5294117647058824	0.06985294117647059
148	267.0	0.0149812734082397	0.026217228464419477	0.31086142322097376	0.04868913857677903	0.5318352059925093	0.06741573033707865
149	262.0	0.015267175572519083	0.026717557251908396	0.31679389312977096	0.04198473282442748	0.549618320610687	0.04961832061068702
150	264.0	0.015151515151515152	0.026515151515151516	0.3143939393939394	0.045454545454545456	0.5454545454545454	0.05303030303030303
151	261.0	0.01532567049808429	0.022988505747126436	0.31800766283524906	0.04597701149425287	0.5517241379310345	0.04597701149425287
152	265.0	0.011320754716981131	0.026415094339622643	0.3169811320754717	0.052830188679245285	0.5433962264150943	0.04905660377358491
153	268.0	0.011194029850746268	0.022388059701492536	0.31716417910447764	0.05223880597014925	0.5447761194029851	0.05223880597014925
154	263.0	0.011406844106463879	0.022813688212927757	0.3193916349809886	0.053231939163498096	0.5513307984790875	0.04182509505703422
155	266.0	0.011278195488721804	0.018796992481203006	0.31954887218045114	0.05263157894736842	0.5526315789473685	0.045112781954887216
156	264.0	0.011363636363636364	0.01893939393939394	0.32196969696969696	0.05303030303030303	0.5454545454545454	0.04924242424242424
157	267.0	0.011235955056179775	0.026217228464419477	0.3146067415730337	0.052434456928838954	0.5468164794007491	0.04868913857677903
158	264.0	0.011363636363636364	0.030303030303030304	0.3143939393939394	0.05303030303030303	0.5378787878787878	0.05303030303030303
159	260.0	0.011538461538461539	0.03076923076923077	0.3153846153846154	0.05384615384615385	0.5346153846153846	0.05384615384615385
160	267.0	0.011235955056179775	0.026217228464419477	0.30711610486891383	0.052434456928838954	0.5430711610486891	0.0599250936329588
161	266.0	0.011278195488721804	0.02631578947368421	0.30451127819548873	0.05263157894736842	0.5451127819548872	0.06015037593984962
162	265.0	0.011320754716981131	0.026415094339622643	0.30943396226415093	0.04905660377358491	0.5471698113207547	0.05660377358490566
163	261.0	0.011494252873563218	0.022988505747126436	0.31417624521072796	0.04980842911877394	0.5440613026819924	0.05747126436781609
164	263.0	0.011406844106463879	0.026615969581749048	0.311787072243346	0.053231939163498096	0.5399239543726235	0.057034220532319393
165	263.0	0.011406844106463879	0.026615969581749048	0.311787072243346	0.053231939163498096	0.5475285171102662	0.049429657794676805
166	263.0	0.011406844106463879	0.026615969581749048	0.3193916349809886	0.053231939163498096	0.5437262357414449	0.045627376425855515
167	262.0	0.011450381679389313	0.026717557251908396	0.32061068702290074	0.05343511450381679	0.5419847328244275	0.04580152671755725
168	266.0	0.011278195488721804	0.022556390977443608	0.3157894736842105	0.05263157894736842	0.5451127819548872	0.05263157894736842
169	261.0	0.011494252873563218	0.019157088122605363	0.31417624521072796	0.05363984674329502	0.5517241379310345	0.04980842911877394
170	262.0	0.011450381679389313	0.022900763358778626	0.31297709923664124	0.05343511450381679	0.549618320610687	0.04961832061068702
171	265.0	0.011320754716981131	0.026415094339622643	0.3169811320754717	0.052830188679245285	0.5433962264150943	0.04905660377358491
172	260.0	0.011538461538461539	0.023076923076923078	0.3192307692307692	0.05	0.5423076923076923	0.05384615384615385
173	262.0	0.011450381679389313	0.022900763358778626	0.31679389312977096	0.04580152671755725	0.5419847328244275	0.061068702290076333
174	265.0	0.011320754716981131	0.022641509433962263	0.3132075471698113	0.045283018867924525	0.5471698113207547	0.06037735849056604
175	260.0	0.011538461538461539	0.019230769230769232	0.3153846153846154	0.046153846153846156	0.5423076923076923	0.06538461538461539
176	263.0	0.011406844106463879	0.019011406844106463	0.3231939163498099	0.045627376425855515	0.532319391634981	0.06844106463878327
177	263.0	0.011406844106463879	0.019011406844106463	0.3231939163498099	0.045627376425855515	0.532319391634981	0.06844106463878327
178	265.0	0.01509433962264151	0.018867924528301886	0.3169811320754717	0.045283018867924525	0.5320754716981132	0.07169811320754717
179	268.0	0.014925373134328358	0.026119402985074626	0.30597014925373134	0.04477611940298507	0.5410447761194029	0.06716417910447761
180	263.0	0.015209125475285171	0.026615969581749048	0.30798479087452474	0.049429657794676805	0.5437262357414449	0.057034220532319393
181	259.0	0.015444015444015444	0.02702702702702703	0.3088803088803089	0.05019305019305019	0.5444015444015444	0.05405405405405406
182	261.0	0.011494252873563218	0.02681992337164751	0.3103448275862069	0.04980842911877394	0.5440613026819924	0.05747126436781609
183	263.0	0.011406844106463879	0.026615969581749048	0.30798479087452474	0.049429657794676805	0.5475285171102662	0.057034220532319393
184	268.0	0.011194029850746268	0.026119402985074626	0.30597014925373134	0.05223880597014925	0.5559701492537313	0.048507462686567165
185	270.0	0.011111111111111112	0.025925925925925925	0.3074074074074074	0.05185185185185185	0.5518518518518518	0.05185185185185185
186	265.0	0.01509433962264151	0.022641509433962263	0.30566037735849055	0.04905660377358491	0.5547169811320755	0.052830188679245285
187	265.0	0.01509433962264151	0.022641509433962263	0.3132075471698113	0.04905660377358491	0.5471698113207547	0.052830188679245285
188	265.0	0.01509433962264151	0.022641509433962263	0.3132075471698113	0.052830188679245285	0.5471698113207547	0.04905660377358491
189	266.0	0.015037593984962405	0.022556390977443608	0.3157894736842105	0.05639097744360902	0.5375939849624061	0.05263157894736842
190	268.0	0.014925373134328358	0.022388059701492536	0.31343283582089554	0.055970149253731345	0.5410447761194029	0.05223880597014925
191	266.0	0.015037593984962405	0.022556390977443608	0.3082706766917293	0.05639097744360902	0.5451127819548872	0.05263157894736842
192	269.0	0.01486988847583643	0.026022304832713755	0.3048327137546468	0.055762081784386616	0.5427509293680297	0.055762081784386616
193	263.0	0.015209125475285171	0.026615969581749048	0.30798479087452474	0.057034220532319393	0.5361216730038023	0.057034220532319393
194	266.0	0.015037593984962405	0.02631578947368421	0.3082706766917293	0.05639097744360902	0.5300751879699248	0.06390977443609022
195	265.0	0.011320754716981131	0.026415094339622643	0.30566037735849055	0.052830188679245285	0.539622641509434	0.06415094339622641
196	267.0	0.011235955056179775	0.0299625468164794	0.299625468164794	0.04868913857677903	0.5430711610486891	0.06741573033707865
197	269.0	0.011152416356877323	0.03345724907063197	0.30111524163568776	0.048327137546468404	0.5390334572490706	0.06691449814126393
198	264.0	0.015151515151515152	0.026515151515151516	0.30303030303030304	0.04924242424242424	0.5454545454545454	0.06060606060606061
199	261.0	0.01532567049808429	0.02681992337164751	0.31417624521072796	0.04980842911877394	0.5325670498084292	0.06130268199233716
200	262.0	0.015267175572519083	0.026717557251908396	0.31679389312977096	0.04961832061068702	0.5343511450381679	0.05725190839694656
201	263.0	0.015209125475285171	0.026615969581749048	0.311787072243346	0.049429657794676805	0.5361216730038023	0.060836501901140684
202	260.0	0.015384615384615385	0.023076923076923078	0.3076923076923077	0.05	0.5423076923076923	0.06153846153846154
203	264.0	0.015151515151515152	0.026515151515151516	0.3068181818181818	0.045454545454545456	0.553030303030303	0.05303030303030303
204	263.0	0.011406844106463879	0.026615969581749048	0.3155893536121673	0.045627376425855515	0.5551330798479087	0.045627376425855515
205	272.0	0.014705882352941176	0.025735294117647058	0.3088235294117647	0.04779411764705882	0.5477941176470589	0.05514705882352941
206	268.0	0.014925373134328358	0.026119402985074626	0.29850746268656714	0.048507462686567165	0.5522388059701493	0.05970149253731343
207	266.0	0.015037593984962405	0.02631578947368421	0.30451127819548873	0.04887218045112782	0.5488721804511278	0.05639097744360902
208	269.0	0.01486988847583643	0.026022304832713755	0.30855018587360594	0.05204460966542751	0.5390334572490706	0.05947955390334572
209	269.0	0.01486988847583643	0.022304832713754646	0.30111524163568776	0.05204460966542751	0.5464684014869888	0.06319702602230483
210	269.0	0.01486988847583643	0.022304832713754646	0.30111524163568776	0.05204460966542751	0.5464684014869888	0.06319702602230483
211	267.0	0.0149812734082397	0.026217228464419477	0.30337078651685395	0.052434456928838954	0.5393258426966292	0.06367041198501873
212	266.0	0.015037593984962405	0.02631578947368421	0.3007518796992481	0.05263157894736842	0.5488721804511278	0.05639097744360902
213	269.0	0.01486988847583643	0.026022304832713755	0.30111524163568776	0.05204460966542751	0.550185873605948	0.055762081784386616
214	265.0	0.01509433962264151	0.026415094339622643	0.3018867924528302	0.052830188679245285	0.5471698113207547	0.05660377358490566
215	262.0	0.015267175572519083	0.026717557251908396	0.3053435114503817	0.05343511450381679	0.5419847328244275	0.05725190839694656
216	265.0	0.01509433962264151	0.026415094339622643	0.2981132075471698	0.052830188679245285	0.5509433962264151	0.05660377358490566
217	264.0	0.015151515151515152	0.026515151515151516	0.30303030303030304	0.05303030303030303	0.5492424242424242	0.05303030303030303
218	263.0	0.015209125475285171	0.026615969581749048	0.30038022813688214	0.053231939163498096	0.5475285171102662	0.057034220532319393
219	263.0	0.015209125475285171	0.022813688212927757	0.30038022813688214	0.053231939163498096	0.5513307984790875	0.057034220532319393
220	265.0	0.01509433962264151	0.022641509433962263	0.2981132075471698	0.052830188679245285	0.5584905660377358	0.052830188679245285
221	265.0	0.01509433962264151	0.022641509433962263	0.3018867924528302	0.04905660377358491	0.5547169811320755	0.05660377358490566
222	265.0	0.01509433962264151	0.022641509433962263	0.30566037735849055	0.04905660377358491	0.5471698113207547	0.06037735849056604
223	262.0	0.015267175572519083	0.019083969465648856	0.31297709923664124	0.04961832061068702	0.5419847328244275	0.061068702290076333
224	261.0	0.01532567049808429	0.022988505747126436	0.31800766283524906	0.04980842911877394	0.5402298850574713	0.05363984674329502
225	257.0	0.01556420233463035	0.023346303501945526	0.3151750972762646	0.054474708171206226	0.5330739299610895	0.058365758754863814
226	258.0	0.015503875968992248	0.027131782945736434	0.3062015503875969	0.05426356589147287	0.5387596899224806	0.05813953488372093
227	259.0	0.015444015444015444	0.02702702702702703	0.305019305019305	0.05405405405405406	0.5328185328185329	0.06563706563706563
228	260.0	0.015384615384615385	0.03076923076923077	0.3076923076923077	0.05384615384615385	0.5307692307692308	0.06153846153846154
229	267.0	0.0149812734082397	0.0299625468164794	0.30711610486891383	0.052434456928838954	0.5318352059925093	0.06367041198501873
230	269.0	0.01486988847583643	0.02973977695167286	0.29739776951672864	0.05204460966542751	0.550185873605948	0.055762081784386616
231	262.0	0.015267175572519083	0.026717557251908396	0.3053435114503817	0.05725190839694656	0.5419847328244275	0.05343511450381679
232	260.0	0.015384615384615385	0.023076923076923078	0.31153846153846154	0.057692307692307696	0.5384615384615384	0.05384615384615385
233	262.0	0.015267175572519083	0.022900763358778626	0.30916030534351147	0.05725190839694656	0.5381679389312977	0.05725190839694656
234	260.0	0.015384615384615385	0.023076923076923078	0.31153846153846154	0.057692307692307696	0.5384615384615384	0.05384615384615385
235	263.0	0.015209125475285171	0.022813688212927757	0.30798479087452474	0.057034220532319393	0.5437262357414449	0.053231939163498096
236	269.0	0.01486988847583643	0.026022304832713755	0.3048327137546468	0.05204460966542751	0.550185873605948	0.05204460966542751
237	275.0	0.014545454545454545	0.03272727272727273	0.29818181818181816	0.05090909090909091	0.5454545454545454	0.05818181818181818
238	274.0	0.014598540145985401	0.0364963503649635	0.29927007299270075	0.051094890510948905	0.5401459854014599	0.058394160583941604
239	275.0	0.014545454545454545	0.03272727272727273	0.29818181818181816	0.05090909090909091	0.5490909090909091	0.05454545454545454
240	271.0	0.014760147601476014	0.033210332103321034	0.30996309963099633	0.04797047970479705	0.5424354243542435	0.05166051660516605
241	271.0	0.014760147601476014	0.033210332103321034	0.30996309963099633	0.04797047970479705	0.5424354243542435	0.05166051660516605
242	271.0	0.014760147601476014	0.033210332103321034	0.30996309963099633	0.04428044280442804	0.5461254612546126	0.05166051660516605
243	274.0	0.014598540145985401	0.032846715328467155	0.30656934306569344	0.043795620437956206	0.5437956204379562	0.058394160583941604
244	276.0	0.010869565217391304	0.028985507246376812	0.30434782608695654	0.050724637681159424	0.5507246376811594	0.05434782608695652
245	274.0	0.010948905109489052	0.025547445255474453	0.3029197080291971	0.051094890510948905	0.5547445255474452	0.05474452554744526
246	268.0	0.011194029850746268	0.022388059701492536	0.30597014925373134	0.048507462686567165	0.5522388059701493	0.05970149253731343
247	269.0	0.011152416356877323	0.026022304832713755	0.3048327137546468	0.048327137546468404	0.550185873605948	0.05947955390334572
248	263.0	0.011406844106463879	0.026615969581749048	0.3041825095057034	0.053231939163498096	0.5513307984790875	0.053231939163498096
249	264.0	0.011363636363636364	0.026515151515151516	0.29924242424242425	0.05303030303030303	0.553030303030303	0.056818181818181816
250	272.0	0.014705882352941176	0.029411764705882353	0.2977941176470588	0.051470588235294115	0.5441176470588235	0.0625
251	270.0	0.014814814814814815	0.025925925925925925	0.3037037037037037	0.05185185185185185	0.5370370370370371	0.06666666666666667
252	269.0	0.01486988847583643	0.022304832713754646	0.30855018587360594	0.05204460966542751	0.5353159851301115	0.06691449814126393
253	265.0	0.01509433962264151	0.022641509433962263	0.30943396226415093	0.04905660377358491	0.5358490566037736	0.06792452830188679
254	265.0	0.01509433962264151	0.022641509433962263	0.3169811320754717	0.04905660377358491	0.539622641509434	0.05660377358490566
255	266.0	0.015037593984962405	0.022556390977443608	0.3157894736842105	0.05263157894736842	0.5413533834586466	0.05263157894736842
256	268.0	0.014925373134328358	0.026119402985074626	0.31343283582089554	0.048507462686567165	0.5447761194029851	0.05223880597014925
257	269.0	0.01486988847583643	0.02973977695167286	0.3048327137546468	0.048327137546468404	0.5464684014869888	0.055762081784386616
258	270.0	0.014814814814814815	0.025925925925925925	0.3037037037037037	0.04814814814814815	0.5481481481481482	0.05925925925925926
259	273.0	0.014652014652014652	0.02564102564102564	0.31135531135531136	0.047619047619047616	0.5421245421245421	0.05860805860805861
260	270.0	0.014814814814814815	0.025925925925925925	0.3148148148148148	0.04814814814814815	0.5370370370370371	0.05925925925925926
261	265.0	0.01509433962264151	0.03018867924528302	0.3169811320754717	0.052830188679245285	0.5320754716981132	0.052830188679245285
262	266.0	0.015037593984962405	0.02631578947368421	0.31954887218045114	0.05639097744360902	0.5263157894736842	0.05639097744360902
263	265.0	0.01509433962264151	0.026415094339622643	0.32075471698113206	0.052830188679245285	0.5320754716981132	0.052830188679245285
264	265.0	0.01509433962264151	0.026415094339622643	0.3169811320754717	0.052830188679245285	0.5283018867924528	0.06037735849056604
265	266.0	0.015037593984962405	0.02631578947368421	0.3233082706766917	0.04887218045112782	0.5300751879699248	0.05639097744360902
266	273.0	0.014652014652014652	0.029304029304029304	0.32234432234432236	0.047619047619047616	0.5384615384615384	0.047619047619047616
267	272.0	0.011029411764705883	0.029411764705882353	0.31985294117647056	0.04779411764705882	0.5404411764705882	0.051470588235294115
268	271.0	0.01107011070110701	0.02952029520295203	0.3173431734317343	0.05166051660516605	0.5350553505535055	0.055350553505535055
269	269.0	0.011152416356877323	0.03345724907063197	0.30855018587360594	0.05204460966542751	0.5315985130111525	0.06319702602230483
270	266.0	0.011278195488721804	0.03383458646616541	0.3007518796992481	0.04887218045112782	0.5413533834586466	0.06390977443609022
271	265.0	0.011320754716981131	0.033962264150943396	0.2981132075471698	0.04905660377358491	0.5433962264150943	0.06415094339622641
272	263.0	0.011406844106463879	0.034220532319391636	0.3041825095057034	0.049429657794676805	0.5437262357414449	0.057034220532319393
273	258.0	0.007751937984496124	0.031007751937984496	0.3062015503875969	0.050387596899224806	0.5465116279069767	0.05813953488372093
274	260.0	0.007692307692307693	0.03076923076923077	0.3076923076923077	0.05	0.5423076923076923	0.06153846153846154
275	261.0	0.007662835249042145	0.022988505747126436	0.31417624521072796	0.04980842911877394	0.5440613026819924	0.06130268199233716
276	264.0	0.007575757575757576	0.022727272727272728	0.3181818181818182	0.05303030303030303	0.5378787878787878	0.06060606060606061
277	264.0	0.015151515151515152	0.022727272727272728	0.3143939393939394	0.05303030303030303	0.5340909090909091	0.06060606060606061
278	259.0	0.015444015444015444	0.023166023166023165	0.32432432432432434	0.05019305019305019	0.528957528957529	0.05791505791505792
279	265.0	0.01509433962264151	0.026415094339622643	0.32452830188679244	0.04905660377358491	0.5283018867924528	0.05660377358490566
280	268.0	0.014925373134328358	0.026119402985074626	0.3208955223880597	0.048507462686567165	0.5335820895522388	0.055970149253731345
281	265.0	0.01509433962264151	0.03018867924528302	0.32075471698113206	0.052830188679245285	0.5283018867924528	0.052830188679245285
282	269.0	0.01486988847583643	0.03345724907063197	0.31226765799256506	0.05204460966542751	0.5315985130111525	0.055762081784386616
283	268.0	0.014925373134328358	0.033582089552238806	0.30970149253731344	0.05223880597014925	0.5298507462686567	0.05970149253731343
284	269.0	0.01486988847583643	0.03345724907063197	0.30855018587360594	0.05204460966542751	0.5315985130111525	0.05947955390334572
285	262.0	0.015267175572519083	0.030534351145038167	0.31297709923664124	0.05343511450381679	0.5343511450381679	0.05343511450381679
286	260.0	0.015384615384615385	0.026923076923076925	0.3192307692307692	0.05384615384615385	0.5269230769230769	0.057692307692307696
287	262.0	0.015267175572519083	0.026717557251908396	0.32061068702290074	0.05343511450381679	0.5229007633587787	0.061068702290076333
288	259.0	0.015444015444015444	0.02702702702702703	0.3166023166023166	0.05019305019305019	0.528957528957529	0.06177606177606178
289	258.0	0.015503875968992248	0.023255813953488372	0.32170542635658916	0.050387596899224806	0.5271317829457365	0.06201550387596899
290	262.0	0.011450381679389313	0.026717557251908396	0.31679389312977096	0.05343511450381679	0.5267175572519084	0.0648854961832061
291	266.0	0.011278195488721804	0.02631578947368421	0.3157894736842105	0.04887218045112782	0.5338345864661654	0.06390977443609022
292	264.0	0.011363636363636364	0.026515151515151516	0.3181818181818182	0.05303030303030303	0.5303030303030303	0.06060606060606061
293	263.0	0.011406844106463879	0.026615969581749048	0.3155893536121673	0.053231939163498096	0.532319391634981	0.060836501901140684
294	260.0	0.011538461538461539	0.026923076923076925	0.3153846153846154	0.05384615384615385	0.5346153846153846	0.057692307692307696
295	262.0	0.011450381679389313	0.022900763358778626	0.3053435114503817	0.05343511450381679	0.549618320610687	0.05725190839694656
296	263.0	0.011406844106463879	0.026615969581749048	0.311787072243346	0.053231939163498096	0.5361216730038023	0.060836501901140684
297	265.0	0.011320754716981131	0.026415094339622643	0.3132075471698113	0.052830188679245285	0.539622641509434	0.05660377358490566
298	266.0	0.011278195488721804	0.02631578947368421	0.31954887218045114	0.05263157894736842	0.5375939849624061	0.05263157894736842
299	267.0	0.0149812734082397	0.026217228464419477	0.3146067415730337	0.04868913857677903	0.5430711610486891	0.052434456928838954
300	266.0	0.015037593984962405	0.02631578947368421	0.31954887218045114	0.04887218045112782	0.5338345864661654	0.05639097744360902
301	270.0	0.014814814814814815	0.025925925925925925	0.31851851851851853	0.04814814814814815	0.5333333333333333	0.05925925925925926
302	269.0	0.01486988847583643	0.026022304832713755	0.30855018587360594	0.048327137546468404	0.5427509293680297	0.05947955390334572
303	262.0	0.015267175572519083	0.026717557251908396	0.3015267175572519	0.04961832061068702	0.549618320610687	0.05725190839694656
304	262.0	0.015267175572519083	0.022900763358778626	0.3053435114503817	0.04961832061068702	0.5458015267175572	0.061068702290076333
305	265.0	0.01509433962264151	0.026415094339622643	0.30566037735849055	0.045283018867924525	0.5433962264150943	0.06415094339622641
306	262.0	0.011450381679389313	0.022900763358778626	0.29770992366412213	0.04580152671755725	0.5610687022900763	0.061068702290076333
307	266.0	0.015037593984962405	0.022556390977443608	0.3007518796992481	0.04887218045112782	0.5488721804511278	0.06390977443609022
308	268.0	0.014925373134328358	0.026119402985074626	0.30223880597014924	0.048507462686567165	0.5447761194029851	0.06343283582089553
309	265.0	0.01509433962264151	0.026415094339622643	0.3018867924528302	0.04905660377358491	0.539622641509434	0.06792452830188679
310	267.0	0.0149812734082397	0.0299625468164794	0.30711610486891383	0.04868913857677903	0.5280898876404494	0.07116104868913857
311	264.0	0.015151515151515152	0.03409090909090909	0.3106060606060606	0.04924242424242424	0.5340909090909091	0.056818181818181816
312	264.0	0.015151515151515152	0.030303030303030304	0.30303030303030304	0.04924242424242424	0.5416666666666666	0.06060606060606061
313	261.0	0.011494252873563218	0.03065134099616858	0.30268199233716475	0.05363984674329502	0.5478927203065134	0.05363984674329502
314	262.0	0.011450381679389313	0.03435114503816794	0.30916030534351147	0.05343511450381679	0.5419847328244275	0.04961832061068702
315	261.0	0.011494252873563218	0.034482758620689655	0.31417624521072796	0.05363984674329502	0.5402298850574713	0.04597701149425287
316	262.0	0.011450381679389313	0.030534351145038167	0.32061068702290074	0.05343511450381679	0.5343511450381679	0.04961832061068702
317	261.0	0.011494252873563218	0.02681992337164751	0.3218390804597701	0.05363984674329502	0.5325670498084292	0.05363984674329502
318	264.0	0.011363636363636364	0.022727272727272728	0.32196969696969696	0.05303030303030303	0.5378787878787878	0.05303030303030303
319	265.0	0.01509433962264151	0.022641509433962263	0.32452830188679244	0.052830188679245285	0.5245283018867924	0.06037735849056604
320	268.0	0.014925373134328358	0.022388059701492536	0.3246268656716418	0.048507462686567165	0.5261194029850746	0.06343283582089553
321	270.0	0.014814814814814815	0.025925925925925925	0.3111111111111111	0.04814814814814815	0.5370370370370371	0.06296296296296296
322	271.0	0.014760147601476014	0.02952029520295203	0.30996309963099633	0.04797047970479705	0.5350553505535055	0.06273062730627306
323	274.0	0.014598540145985401	0.025547445255474453	0.3102189781021898	0.051094890510948905	0.5364963503649635	0.06204379562043796
324	273.0	0.014652014652014652	0.02564102564102564	0.31135531135531136	0.05128205128205128	0.5347985347985348	0.06227106227106227
325	269.0	0.011152416356877323	0.026022304832713755	0.3159851301115242	0.05204460966542751	0.5353159851301115	0.05947955390334572
326	269.0	0.011152416356877323	0.026022304832713755	0.31970260223048325	0.05204460966542751	0.5315985130111525	0.05947955390334572
327	266.0	0.011278195488721804	0.02631578947368421	0.3233082706766917	0.05263157894736842	0.5263157894736842	0.06015037593984962
328	269.0	0.011152416356877323	0.022304832713754646	0.32342007434944237	0.05204460966542751	0.5315985130111525	0.05947955390334572
329	266.0	0.011278195488721804	0.02631578947368421	0.3233082706766917	0.05263157894736842	0.5338345864661654	0.05263157894736842
330	264.0	0.011363636363636364	0.026515151515151516	0.32196969696969696	0.05303030303030303	0.5303030303030303	0.056818181818181816
331	265.0	0.011320754716981131	0.026415094339622643	0.32075471698113206	0.052830188679245285	0.5358490566037736	0.052830188679245285
332	263.0	0.011406844106463879	0.026615969581749048	0.3269961977186312	0.053231939163498096	0.532319391634981	0.049429657794676805
333	267.0	0.011235955056179775	0.026217228464419477	0.3258426966292135	0.052434456928838954	0.5355805243445693	0.04868913857677903
334	271.0	0.01107011070110701	0.02952029520295203	0.3210332103321033	0.05166051660516605	0.5387453874538746	0.04797047970479705
335	268.0	0.011194029850746268	0.026119402985074626	0.31716417910447764	0.05223880597014925	0.5447761194029851	0.048507462686567165
336	263.0	0.011406844106463879	0.026615969581749048	0.3155893536121673	0.049429657794676805	0.5475285171102662	0.049429657794676805
337	267.0	0.011235955056179775	0.026217228464419477	0.31086142322097376	0.04868913857677903	0.5468164794007491	0.056179775280898875
338	265.0	0.011320754716981131	0.026415094339622643	0.3169811320754717	0.04905660377358491	0.539622641509434	0.05660377358490566
339	271.0	0.01107011070110701	0.025830258302583026	0.3025830258302583	0.05166051660516605	0.5461254612546126	0.06273062730627306
340	272.0	0.011029411764705883	0.029411764705882353	0.3014705882352941	0.04779411764705882	0.5477941176470589	0.0625
341	268.0	0.011194029850746268	0.026119402985074626	0.30223880597014924	0.055970149253731345	0.5410447761194029	0.06343283582089553
342	266.0	0.011278195488721804	0.022556390977443608	0.30451127819548873	0.06015037593984962	0.5338345864661654	0.06766917293233082
343	265.0	0.011320754716981131	0.022641509433962263	0.30943396226415093	0.05660377358490566	0.5283018867924528	0.07169811320754717
344	267.0	0.011235955056179775	0.02247191011235955	0.3146067415730337	0.052434456928838954	0.5318352059925093	0.06741573033707865
345	268.0	0.007462686567164179	0.022388059701492536	0.31343283582089554	0.05223880597014925	0.5373134328358209	0.06716417910447761
346	267.0	0.00749063670411985	0.02247191011235955	0.30711610486891383	0.056179775280898875	0.5430711610486891	0.06367041198501873
347	263.0	0.0076045627376425855	0.019011406844106463	0.3155893536121673	0.057034220532319393	0.5399239543726235	0.060836501901140684
348	266.0	0.011278195488721804	0.018796992481203006	0.30451127819548873	0.05639097744360902	0.5451127819548872	0.06390977443609022
349	264.0	0.011363636363636364	0.01893939393939394	0.3143939393939394	0.05303030303030303	0.5416666666666666	0.06060606060606061
350	268.0	0.011194029850746268	0.018656716417910446	0.31343283582089554	0.05223880597014925	0.5485074626865671	0.055970149253731345
351	264.0	0.015151515151515152	0.022727272727272728	0.3143939393939394	0.05303030303030303	0.5454545454545454	0.04924242424242424
352	262.0	0.015267175572519083	0.022900763358778626	0.31297709923664124	0.04961832061068702	0.549618320610687	0.04961832061068702
353	264.0	0.015151515151515152	0.022727272727272728	0.32196969696969696	0.04924242424242424	0.5416666666666666	0.04924242424242424
354	262.0	0.011450381679389313	0.022900763358778626	0.3282442748091603	0.05343511450381679	0.5419847328244275	0.04198473282442748
355	271.0	0.007380073800738007	0.025830258302583026	0.3247232472324723	0.05166051660516605	0.5424354243542435	0.04797047970479705
356	271.0	0.01107011070110701	0.02214022140221402	0.31365313653136534	0.04797047970479705	0.5461254612546126	0.05904059040590406
357	268.0	0.011194029850746268	0.022388059701492536	0.31716417910447764	0.048507462686567165	0.5410447761194029	0.05970149253731343
358	266.0	0.011278195488721804	0.022556390977443608	0.31954887218045114	0.04887218045112782	0.5375939849624061	0.06015037593984962
359	268.0	0.011194029850746268	0.022388059701492536	0.3246268656716418	0.048507462686567165	0.5335820895522388	0.05970149253731343
360	268.0	0.011194029850746268	0.022388059701492536	0.3283582089552239	0.048507462686567165	0.5335820895522388	0.055970149253731345
361	264.0	0.011363636363636364	0.01893939393939394	0.32196969696969696	0.04924242424242424	0.5340909090909091	0.06439393939393939
362	265.0	0.011320754716981131	0.018867924528301886	0.32452830188679244	0.052830188679245285	0.5320754716981132	0.06037735849056604
363	268.0	0.011194029850746268	0.022388059701492536	0.3246268656716418	0.05223880597014925	0.5298507462686567	0.05970149253731343
364	264.0	0.015151515151515152	0.022727272727272728	0.3181818181818182	0.04924242424242424	0.5340909090909091	0.06060606060606061
365	269.0	0.01486988847583643	0.022304832713754646	0.31226765799256506	0.048327137546468404	0.5464684014869888	0.055762081784386616
366	265.0	0.01509433962264151	0.022641509433962263	0.30943396226415093	0.04905660377358491	0.5509433962264151	0.052830188679245285
367	262.0	0.015267175572519083	0.022900763358778626	0.30916030534351147	0.05343511450381679	0.5458015267175572	0.05343511450381679
368	260.0	0.015384615384615385	0.019230769230769232	0.31153846153846154	0.057692307692307696	0.55	0.046153846153846156
369	259.0	0.015444015444015444	0.019305019305019305	0.3204633204633205	0.05791505791505792	0.5366795366795367	0.05019305019305019
370	264.0	0.015151515151515152	0.01893939393939394	0.3181818181818182	0.056818181818181816	0.5454545454545454	0.045454545454545456
371	266.0	0.015037593984962405	0.022556390977443608	0.3157894736842105	0.05263157894736842	0.5451127819548872	0.04887218045112782
372	262.0	0.015267175572519083	0.022900763358778626	0.31297709923664124	0.05343511450381679	0.5419847328244275	0.05343511450381679
373	267.0	0.011235955056179775	0.02247191011235955	0.3146067415730337	0.052434456928838954	0.5468164794007491	0.052434456928838954
374	269.0	0.011152416356877323	0.022304832713754646	0.31226765799256506	0.05204460966542751	0.5427509293680297	0.05947955390334572
375	271.0	0.01107011070110701	0.02214022140221402	0.31365313653136534	0.05166051660516605	0.5461254612546126	0.055350553505535055
376	274.0	0.014598540145985401	0.021897810218978103	0.31386861313868614	0.04744525547445255	0.5437956204379562	0.058394160583941604
377	274.0	0.014598540145985401	0.021897810218978103	0.3102189781021898	0.051094890510948905	0.5474452554744526	0.05474452554744526
378	268.0	0.014925373134328358	0.022388059701492536	0.30970149253731344	0.05223880597014925	0.5485074626865671	0.05223880597014925
379	268.0	0.014925373134328358	0.026119402985074626	0.30597014925373134	0.05223880597014925	0.5485074626865671	0.05223880597014925
380	265.0	0.01509433962264151	0.026415094339622643	0.3018867924528302	0.052830188679245285	0.5433962264150943	0.06037735849056604
381	266.0	0.015037593984962405	0.03007518796992481	0.30451127819548873	0.05263157894736842	0.5413533834586466	0.05639097744360902
382	266.0	0.015037593984962405	0.03383458646616541	0.30451127819548873	0.04887218045112782	0.5451127819548872	0.05263157894736842
383	265.0	0.011320754716981131	0.03018867924528302	0.3169811320754717	0.04905660377358491	0.539622641509434	0.052830188679245285
384	267.0	0.011235955056179775	0.033707865168539325	0.30711610486891383	0.04868913857677903	0.5430711610486891	0.056179775280898875
385	265.0	0.011320754716981131	0.03018867924528302	0.30943396226415093	0.052830188679245285	0.539622641509434	0.05660377358490566
386	270.0	0.011111111111111112	0.02962962962962963	0.3	0.05185185185185185	0.5518518518518518	0.05555555555555555
387	271.0	0.01107011070110701	0.02952029520295203	0.2915129151291513	0.055350553505535055	0.5571955719557196	0.055350553505535055
388	275.0	0.01090909090909091	0.02909090909090909	0.2909090909090909	0.05454545454545454	0.5563636363636364	0.05818181818181818
389	273.0	0.014652014652014652	0.029304029304029304	0.29304029304029305	0.054945054945054944	0.5531135531135531	0.054945054945054944
390	273.0	0.014652014652014652	0.029304029304029304	0.2967032967032967	0.05128205128205128	0.5531135531135531	0.054945054945054944
391	273.0	0.014652014652014652	0.029304029304029304	0.30036630036630035	0.05128205128205128	0.5457875457875457	0.05860805860805861
392	271.0	0.01107011070110701	0.025830258302583026	0.3062730627306273	0.05166051660516605	0.5424354243542435	0.06273062730627306
393	262.0	0.007633587786259542	0.026717557251908396	0.3053435114503817	0.05343511450381679	0.5419847328244275	0.0648854961832061
394	261.0	0.007662835249042145	0.022988505747126436	0.30268199233716475	0.06130268199233716	0.5363984674329502	0.06896551724137931
395	256.0	0.0078125	0.0234375	0.30859375	0.05859375	0.5390625	0.0625
396	256.0	0.0078125	0.0234375	0.31640625	0.05859375	0.53515625	0.05859375
397	256.0	0.0078125	0.01953125	0.31640625	0.05859375	0.5390625	0.05859375
398	259.0	0.011583011583011582	0.019305019305019305	0.3166023166023166	0.05405405405405406	0.5444015444015444	0.05405405405405406
399	267.0	0.011235955056179775	0.02247191011235955	0.3146067415730337	0.052434456928838954	0.5468164794007491	0.052434456928838954
400	268.0	0.011194029850746268	0.022388059701492536	0.30970149253731344	0.05223880597014925	0.5522388059701493	0.05223880597014925
401	267.0	0.011235955056179775	0.026217228464419477	0.3146067415730337	0.04868913857677903	0.5430711610486891	0.056179775280898875
402	267.0	0.011235955056179775	0.026217228464419477	0.31835205992509363	0.0449438202247191	0.5430711610486891	0.056179775280898875
403	267.0	0.011235955056179775	0.02247191011235955	0.3258426966292135	0.0449438202247191	0.5393258426966292	0.056179775280898875
404	272.0	0.014705882352941176	0.025735294117647058	0.31985294117647056	0.04411764705882353	0.5441176470588235	0.051470588235294115
405	276.0	0.014492753623188406	0.028985507246376812	0.3079710144927536	0.050724637681159424	0.5434782608695652	0.05434782608695652
406	279.0	0.014336917562724014	0.02867383512544803	0.3046594982078853	0.053763440860215055	0.5448028673835126	0.053763440860215055
407	277.0	0.01444043321299639	0.032490974729241874	0.296028880866426	0.05054151624548736	0.5451263537906137	0.061371841155234655
408	274.0	0.014598540145985401	0.032846715328467155	0.29927007299270075	0.051094890510948905	0.5474452554744526	0.05474452554744526
409	269.0	0.01486988847583643	0.02973977695167286	0.3048327137546468	0.048327137546468404	0.5464684014869888	0.055762081784386616
410	271.0	0.014760147601476014	0.025830258302583026	0.31365313653136534	0.05166051660516605	0.5461254612546126	0.04797047970479705
411	275.0	0.014545454545454545	0.02909090909090909	0.3090909090909091	0.05090909090909091	0.5490909090909091	0.04727272727272727
412	273.0	0.014652014652014652	0.029304029304029304	0.315018315018315	0.05128205128205128	0.5457875457875457	0.04395604395604396
413	278.0	0.014388489208633094	0.02877697841726619	0.29856115107913667	0.050359712230215826	0.5575539568345323	0.050359712230215826
414	279.0	0.014336917562724014	0.02867383512544803	0.2939068100358423	0.04659498207885305	0.5627240143369175	0.053763440860215055
415	270.0	0.014814814814814815	0.02962962962962963	0.2962962962962963	0.044444444444444446	0.562962962962963	0.05185185185185185
416	266.0	0.015037593984962405	0.03007518796992481	0.29699248120300753	0.045112781954887216	0.556390977443609	0.05639097744360902
417	267.0	0.0149812734082397	0.0299625468164794	0.2958801498127341	0.04868913857677903	0.5543071161048689	0.056179775280898875
418	263.0	0.011406844106463879	0.030418250950570342	0.3041825095057034	0.049429657794676805	0.5475285171102662	0.057034220532319393
419	258.0	0.011627906976744186	0.027131782945736434	0.3062015503875969	0.050387596899224806	0.5503875968992248	0.05426356589147287
420	261.0	0.011494252873563218	0.02681992337164751	0.30268199233716475	0.04980842911877394	0.5478927203065134	0.06130268199233716
421	261.0	0.011494252873563218	0.02681992337164751	0.30268199233716475	0.05363984674329502	0.5478927203065134	0.05747126436781609
422	260.0	0.011538461538461539	0.019230769230769232	0.3038461538461538	0.05384615384615385	0.5653846153846154	0.046153846153846156
423	257.0	0.011673151750972763	0.023346303501945526	0.311284046692607	0.05058365758754864	0.5642023346303502	0.038910505836575876
424	259.0	0.011583011583011582	0.023166023166023165	0.30115830115830117	0.05019305019305019	0.5637065637065637	0.05019305019305019
425	265.0	0.01509433962264151	0.026415094339622643	0.3018867924528302	0.04905660377358491	0.5509433962264151	0.05660377358490566
426	263.0	0.015209125475285171	0.026615969581749048	0.30038022813688214	0.049429657794676805	0.5551330798479087	0.053231939163498096
427	264.0	0.015151515151515152	0.026515151515151516	0.30303030303030304	0.05303030303030303	0.5568181818181818	0.045454545454545456
428	267.0	0.0149812734082397	0.026217228464419477	0.30337078651685395	0.04868913857677903	0.5580524344569289	0.04868913857677903
429	266.0	0.015037593984962405	0.02631578947368421	0.3082706766917293	0.04887218045112782	0.5451127819548872	0.05639097744360902
430	271.0	0.014760147601476014	0.02214022140221402	0.3062730627306273	0.05166051660516605	0.5424354243542435	0.06273062730627306
431	273.0	0.01098901098901099	0.02197802197802198	0.304029304029304	0.05128205128205128	0.5421245421245421	0.0695970695970696
432	274.0	0.010948905109489052	0.021897810218978103	0.3029197080291971	0.05474452554744526	0.5364963503649635	0.072992700729927
433	265.0	0.011320754716981131	0.022641509433962263	0.30943396226415093	0.052830188679245285	0.5320754716981132	0.07169811320754717
434	268.0	0.011194029850746268	0.022388059701492536	0.30597014925373134	0.05223880597014925	0.5410447761194029	0.06716417910447761
435	271.0	0.01107011070110701	0.025830258302583026	0.3062730627306273	0.05166051660516605	0.5350553505535055	0.07011070110701106
436	267.0	0.011235955056179775	0.026217228464419477	0.31086142322097376	0.04868913857677903	0.5355805243445693	0.06741573033707865
437	268.0	0.011194029850746268	0.029850746268656716	0.30597014925373134	0.048507462686567165	0.5335820895522388	0.0708955223880597
438	265.0	0.011320754716981131	0.026415094339622643	0.30566037735849055	0.052830188679245285	0.539622641509434	0.06415094339622641
439	265.0	0.011320754716981131	0.033962264150943396	0.2943396226415094	0.052830188679245285	0.5509433962264151	0.05660377358490566
440	262.0	0.011450381679389313	0.03816793893129771	0.3015267175572519	0.04961832061068702	0.5419847328244275	0.05725190839694656
441	261.0	0.01532567049808429	0.03065134099616858	0.3065134099616858	0.04980842911877394	0.5402298850574713	0.05747126436781609
442	267.0	0.011235955056179775	0.0299625468164794	0.30337078651685395	0.04868913857677903	0.550561797752809	0.056179775280898875
443	274.0	0.014598540145985401	0.032846715328467155	0.3102189781021898	0.04744525547445255	0.5401459854014599	0.05474452554744526
444	274.0	0.014598540145985401	0.032846715328467155	0.31386861313868614	0.04744525547445255	0.5401459854014599	0.051094890510948905
445	276.0	0.014492753623188406	0.03260869565217391	0.3115942028985507	0.04710144927536232	0.5434782608695652	0.050724637681159424
446	275.0	0.014545454545454545	0.03636363636363636	0.3090909090909091	0.05090909090909091	0.5381818181818182	0.05090909090909091
447	271.0	0.014760147601476014	0.033210332103321034	0.3062730627306273	0.05166051660516605	0.5387453874538746	0.055350553505535055
448	271.0	0.014760147601476014	0.033210332103321034	0.3062730627306273	0.05166051660516605	0.5387453874538746	0.055350553505535055
449	269.0	0.01486988847583643	0.02973977695167286	0.30855018587360594	0.05204460966542751	0.5390334572490706	0.055762081784386616
450	265.0	0.011320754716981131	0.022641509433962263	0.30566037735849055	0.05660377358490566	0.5433962264150943	0.06037735849056604
451	264.0	0.011363636363636364	0.022727272727272728	0.30303030303030304	0.05303030303030303	0.5454545454545454	0.06439393939393939
452	266.0	0.011278195488721804	0.022556390977443608	0.30451127819548873	0.05263157894736842	0.5413533834586466	0.06766917293233082
453	268.0	0.011194029850746268	0.022388059701492536	0.30223880597014924	0.05223880597014925	0.5447761194029851	0.06716417910447761
454	269.0	0.011152416356877323	0.026022304832713755	0.3048327137546468	0.048327137546468404	0.5427509293680297	0.06691449814126393
455	270.0	0.014814814814814815	0.025925925925925925	0.3037037037037037	0.04814814814814815	0.5444444444444444	0.06296296296296296
456	269.0	0.01486988847583643	0.026022304832713755	0.30855018587360594	0.048327137546468404	0.5427509293680297	0.05947955390334572
457	274.0	0.014598540145985401	0.029197080291970802	0.30656934306569344	0.051094890510948905	0.5401459854014599	0.058394160583941604
458	272.0	0.014705882352941176	0.029411764705882353	0.3161764705882353	0.051470588235294115	0.5404411764705882	0.04779411764705882
459	273.0	0.014652014652014652	0.03296703296703297	0.31135531135531136	0.05128205128205128	0.5347985347985348	0.054945054945054944
460	273.0	0.014652014652014652	0.03296703296703297	0.3076923076923077	0.05128205128205128	0.5384615384615384	0.054945054945054944
461	274.0	0.014598540145985401	0.032846715328467155	0.30656934306569344	0.051094890510948905	0.5328467153284672	0.06204379562043796
462	272.0	0.014705882352941176	0.03308823529411765	0.30514705882352944	0.04779411764705882	0.5404411764705882	0.058823529411764705
463	273.0	0.014652014652014652	0.03296703296703297	0.304029304029304	0.047619047619047616	0.5457875457875457	0.054945054945054944
464	271.0	0.01107011070110701	0.033210332103321034	0.3062730627306273	0.04797047970479705	0.5461254612546126	0.055350553505535055
465	273.0	0.01098901098901099	0.029304029304029304	0.30036630036630035	0.05128205128205128	0.5421245421245421	0.06593406593406594
466	267.0	0.011235955056179775	0.0299625468164794	0.30337078651685395	0.04868913857677903	0.5543071161048689	0.052434456928838954
467	267.0	0.0149812734082397	0.026217228464419477	0.30337078651685395	0.0449438202247191	0.5580524344569289	0.052434456928838954
468	265.0	0.01509433962264151	0.026415094339622643	0.2981132075471698	0.052830188679245285	0.5547169811320755	0.052830188679245285
469	267.0	0.0149812734082397	0.026217228464419477	0.29213483146067415	0.052434456928838954	0.5580524344569289	0.056179775280898875
470	264.0	0.015151515151515152	0.022727272727272728	0.30303030303030304	0.05303030303030303	0.5492424242424242	0.056818181818181816
471	263.0	0.015209125475285171	0.022813688212927757	0.3041825095057034	0.053231939163498096	0.5475285171102662	0.057034220532319393
472	261.0	0.011494252873563218	0.02681992337164751	0.3065134099616858	0.04980842911877394	0.5517241379310345	0.05363984674329502
473	263.0	0.011406844106463879	0.022813688212927757	0.30798479087452474	0.053231939163498096	0.5551330798479087	0.049429657794676805
474	264.0	0.011363636363636364	0.022727272727272728	0.3068181818181818	0.05303030303030303	0.5568181818181818	0.04924242424242424
475	264.0	0.015151515151515152	0.026515151515151516	0.30303030303030304	0.056818181818181816	0.5492424242424242	0.04924242424242424
476	263.0	0.015209125475285171	0.030418250950570342	0.30798479087452474	0.053231939163498096	0.5399239543726235	0.053231939163498096
477	265.0	0.01509433962264151	0.03773584905660377	0.30566037735849055	0.052830188679245285	0.5320754716981132	0.05660377358490566
478	263.0	0.015209125475285171	0.03802281368821293	0.3041825095057034	0.053231939163498096	0.5361216730038023	0.053231939163498096
479	264.0	0.015151515151515152	0.03787878787878788	0.29545454545454547	0.05303030303030303	0.5454545454545454	0.05303030303030303
480	261.0	0.01532567049808429	0.03065134099616858	0.30268199233716475	0.05363984674329502	0.5478927203065134	0.04980842911877394
481	261.0	0.01532567049808429	0.02681992337164751	0.2988505747126437	0.05363984674329502	0.5478927203065134	0.05747126436781609
482	263.0	0.015209125475285171	0.026615969581749048	0.3041825095057034	0.053231939163498096	0.5437262357414449	0.057034220532319393
483	260.0	0.015384615384615385	0.023076923076923078	0.3076923076923077	0.05384615384615385	0.5461538461538461	0.05384615384615385
484	263.0	0.015209125475285171	0.019011406844106463	0.30798479087452474	0.053231939163498096	0.5475285171102662	0.057034220532319393
485	264.0	0.015151515151515152	0.01893939393939394	0.3106060606060606	0.045454545454545456	0.553030303030303	0.056818181818181816
486	263.0	0.015209125475285171	0.019011406844106463	0.30798479087452474	0.045627376425855515	0.5551330798479087	0.057034220532319393
487	264.0	0.015151515151515152	0.01893939393939394	0.3068181818181818	0.045454545454545456	0.5568181818181818	0.056818181818181816
488	265.0	0.01509433962264151	0.018867924528301886	0.3018867924528302	0.045283018867924525	0.5584905660377358	0.06037735849056604
489	268.0	0.011194029850746268	0.022388059701492536	0.30597014925373134	0.048507462686567165	0.5522388059701493	0.05970149253731343
490	269.0	0.007434944237918215	0.026022304832713755	0.3048327137546468	0.05204460966542751	0.5464684014869888	0.06319702602230483
491	270.0	0.007407407407407408	0.025925925925925925	0.3074074074074074	0.05555555555555555	0.5370370370370371	0.06666666666666667
492	270.0	0.007407407407407408	0.02962962962962963	0.3148148148148148	0.05555555555555555	0.5333333333333333	0.05925925925925926
493	270.0	0.011111111111111112	0.02962962962962963	0.32222222222222224	0.05555555555555555	0.5296296296296297	0.05185185185185185
494	270.0	0.011111111111111112	0.02962962962962963	0.3074074074074074	0.05555555555555555	0.5407407407407407	0.05555555555555555
495	267.0	0.011235955056179775	0.026217228464419477	0.30711610486891383	0.056179775280898875	0.5430711610486891	0.056179775280898875
496	267.0	0.011235955056179775	0.02247191011235955	0.30711610486891383	0.056179775280898875	0.550561797752809	0.052434456928838954
497	266.0	0.011278195488721804	0.022556390977443608	0.31203007518796994	0.05263157894736842	0.5488721804511278	0.05263157894736842
498	267.0	0.0149812734082397	0.02247191011235955	0.31086142322097376	0.052434456928838954	0.5430711610486891	0.056179775280898875
499	266.0	0.015037593984962405	0.022556390977443608	0.3157894736842105	0.05263157894736842	0.5451127819548872	0.04887218045112782
500	260.0	0.015384615384615385	0.023076923076923078	0.31153846153846154	0.05384615384615385	0.5461538461538461	0.05
501	266.0	0.018796992481203006	0.02631578947368421	0.3007518796992481	0.05263157894736842	0.5488721804511278	0.05263157894736842
502	263.0	0.019011406844106463	0.026615969581749048	0.30038022813688214	0.053231939163498096	0.5475285171102662	0.053231939163498096
503	268.0	0.018656716417910446	0.026119402985074626	0.29850746268656714	0.055970149253731345	0.5485074626865671	0.05223880597014925
504	273.0	0.018315018315018316	0.02564102564102564	0.30036630036630035	0.054945054945054944	0.5494505494505495	0.05128205128205128
505	280.0	0.014285714285714285	0.025	0.3	0.05357142857142857	0.5428571428571428	0.06428571428571428
506	276.0	0.014492753623188406	0.025362318840579712	0.30434782608695654	0.05434782608695652	0.5398550724637681	0.06159420289855073
507	273.0	0.014652014652014652	0.02564102564102564	0.31135531135531136	0.05128205128205128	0.5274725274725275	0.0695970695970696
508	271.0	0.014760147601476014	0.025830258302583026	0.3025830258302583	0.05166051660516605	0.5387453874538746	0.06642066420664207
509	271.0	0.014760147601476014	0.025830258302583026	0.3062730627306273	0.05166051660516605	0.5387453874538746	0.06273062730627306
510	268.0	0.014925373134328358	0.029850746268656716	0.31343283582089554	0.05223880597014925	0.5335820895522388	0.055970149253731345
511	268.0	0.014925373134328358	0.033582089552238806	0.31343283582089554	0.048507462686567165	0.5335820895522388	0.055970149253731345
512	265.0	0.018867924528301886	0.03018867924528302	0.3169811320754717	0.052830188679245285	0.5283018867924528	0.052830188679245285
513	262.0	0.019083969465648856	0.026717557251908396	0.31297709923664124	0.05343511450381679	0.5343511450381679	0.05343511450381679
514	258.0	0.01937984496124031	0.027131782945736434	0.313953488372093	0.05426356589147287	0.5348837209302325	0.050387596899224806
515	262.0	0.019083969465648856	0.030534351145038167	0.30916030534351147	0.05343511450381679	0.5381679389312977	0.04961832061068702
516	261.0	0.019157088122605363	0.03065134099616858	0.3065134099616858	0.05747126436781609	0.5325670498084292	0.05363984674329502
517	265.0	0.018867924528301886	0.03018867924528302	0.30943396226415093	0.04905660377358491	0.539622641509434	0.052830188679245285
518	272.0	0.01838235294117647	0.029411764705882353	0.3125	0.04779411764705882	0.5441176470588235	0.04779411764705882
519	273.0	0.018315018315018316	0.03296703296703297	0.315018315018315	0.047619047619047616	0.5421245421245421	0.04395604395604396
520	272.0	0.01838235294117647	0.03308823529411765	0.3088235294117647	0.04779411764705882	0.5477941176470589	0.04411764705882353
521	266.0	0.018796992481203006	0.03007518796992481	0.3082706766917293	0.04887218045112782	0.5451127819548872	0.04887218045112782
522	271.0	0.014760147601476014	0.025830258302583026	0.31365313653136534	0.04797047970479705	0.5498154981549815	0.04797047970479705
523	273.0	0.01098901098901099	0.02564102564102564	0.31868131868131866	0.047619047619047616	0.5421245421245421	0.054945054945054944
524	274.0	0.010948905109489052	0.025547445255474453	0.31386861313868614	0.04744525547445255	0.5474452554744526	0.05474452554744526
525	271.0	0.01107011070110701	0.025830258302583026	0.3210332103321033	0.04797047970479705	0.5350553505535055	0.05904059040590406
526	264.0	0.011363636363636364	0.022727272727272728	0.3181818181818182	0.05303030303030303	0.5378787878787878	0.056818181818181816
527	262.0	0.011450381679389313	0.022900763358778626	0.31679389312977096	0.05343511450381679	0.5343511450381679	0.061068702290076333
528	264.0	0.011363636363636364	0.030303030303030304	0.3181818181818182	0.05303030303030303	0.5265151515151515	0.06060606060606061
529	264.0	0.011363636363636364	0.030303030303030304	0.3181818181818182	0.05303030303030303	0.5303030303030303	0.056818181818181816
530	262.0	0.011450381679389313	0.026717557251908396	0.32061068702290074	0.05343511450381679	0.5343511450381679	0.05343511450381679
531	261.0	0.011494252873563218	0.02681992337164751	0.31417624521072796	0.05363984674329502	0.5440613026819924	0.04980842911877394
532	257.0	0.011673151750972763	0.023346303501945526	0.31906614785992216	0.054474708171206226	0.5369649805447471	0.054474708171206226
533	258.0	0.011627906976744186	0.023255813953488372	0.3178294573643411	0.05426356589147287	0.5387596899224806	0.05426356589147287
534	264.0	0.011363636363636364	0.01893939393939394	0.3068181818181818	0.05303030303030303	0.553030303030303	0.056818181818181816
535	265.0	0.01509433962264151	0.022641509433962263	0.30566037735849055	0.052830188679245285	0.5509433962264151	0.052830188679245285
536	265.0	0.01509433962264151	0.022641509433962263	0.30566037735849055	0.05660377358490566	0.5433962264150943	0.05660377358490566
537	263.0	0.015209125475285171	0.022813688212927757	0.311787072243346	0.057034220532319393	0.5361216730038023	0.057034220532319393
538	265.0	0.01509433962264151	0.022641509433962263	0.30943396226415093	0.05660377358490566	0.539622641509434	0.05660377358490566
539	264.0	0.015151515151515152	0.022727272727272728	0.3143939393939394	0.05303030303030303	0.5416666666666666	0.05303030303030303
540	263.0	0.015209125475285171	0.026615969581749048	0.311787072243346	0.053231939163498096	0.5437262357414449	0.049429657794676805
541	263.0	0.015209125475285171	0.030418250950570342	0.3193916349809886	0.053231939163498096	0.5361216730038023	0.045627376425855515
542	263.0	0.015209125475285171	0.030418250950570342	0.3193916349809886	0.053231939163498096	0.5361216730038023	0.045627376425855515
543	264.0	0.015151515151515152	0.026515151515151516	0.3143939393939394	0.05303030303030303	0.5378787878787878	0.05303030303030303
544	268.0	0.014925373134328358	0.026119402985074626	0.31343283582089554	0.05223880597014925	0.5373134328358209	0.055970149253731345
545	266.0	0.015037593984962405	0.022556390977443608	0.31954887218045114	0.05263157894736842	0.5338345864661654	0.05639097744360902
546	267.0	0.0149812734082397	0.02247191011235955	0.32209737827715357	0.052434456928838954	0.5280898876404494	0.0599250936329588
547	267.0	0.0149812734082397	0.0299625468164794	0.3146067415730337	0.052434456928838954	0.5318352059925093	0.056179775280898875
548	271.0	0.014760147601476014	0.02952029520295203	0.31365313653136534	0.05166051660516605	0.5350553505535055	0.055350553505535055
549	268.0	0.014925373134328358	0.033582089552238806	0.31343283582089554	0.05223880597014925	0.5298507462686567	0.055970149253731345
550	267.0	0.0149812734082397	0.0299625468164794	0.3146067415730337	0.052434456928838954	0.5355805243445693	0.052434456928838954
551	265.0	0.011320754716981131	0.03018867924528302	0.30943396226415093	0.052830188679245285	0.5433962264150943	0.052830188679245285
552	269.0	0.01486988847583643	0.02973977695167286	0.30855018587360594	0.05204460966542751	0.5390334572490706	0.055762081784386616
553	268.0	0.014925373134328358	0.022388059701492536	0.30970149253731344	0.05223880597014925	0.5485074626865671	0.05223880597014925
554	268.0	0.014925373134328358	0.022388059701492536	0.30223880597014924	0.05223880597014925	0.5447761194029851	0.06343283582089553
555	272.0	0.014705882352941176	0.022058823529411766	0.3014705882352941	0.04779411764705882	0.5514705882352942	0.0625
556	271.0	0.014760147601476014	0.025830258302583026	0.3062730627306273	0.05166051660516605	0.5387453874538746	0.06273062730627306
557	275.0	0.014545454545454545	0.02909090909090909	0.3090909090909091	0.05090909090909091	0.5309090909090909	0.06545454545454546
558	268.0	0.011194029850746268	0.029850746268656716	0.30970149253731344	0.05223880597014925	0.5298507462686567	0.06716417910447761
559	276.0	0.014492753623188406	0.028985507246376812	0.3007246376811594	0.050724637681159424	0.5398550724637681	0.06521739130434782
560	270.0	0.014814814814814815	0.02962962962962963	0.3037037037037037	0.05185185185185185	0.5370370370370371	0.06296296296296296
561	269.0	0.011152416356877323	0.02973977695167286	0.31226765799256506	0.05204460966542751	0.5353159851301115	0.05947955390334572
562	268.0	0.014925373134328358	0.029850746268656716	0.3208955223880597	0.05223880597014925	0.5261194029850746	0.055970149253731345
563	267.0	0.0149812734082397	0.0299625468164794	0.32209737827715357	0.052434456928838954	0.5243445692883895	0.056179775280898875
564	265.0	0.01509433962264151	0.033962264150943396	0.32452830188679244	0.052830188679245285	0.5245283018867924	0.04905660377358491
565	263.0	0.011406844106463879	0.030418250950570342	0.3231939163498099	0.053231939163498096	0.5361216730038023	0.045627376425855515
566	264.0	0.007575757575757576	0.030303030303030304	0.32196969696969696	0.05303030303030303	0.5416666666666666	0.045454545454545456
567	269.0	0.007434944237918215	0.02973977695167286	0.3159851301115242	0.05204460966542751	0.5464684014869888	0.048327137546468404
568	264.0	0.007575757575757576	0.030303030303030304	0.3106060606060606	0.05303030303030303	0.553030303030303	0.045454545454545456
569	263.0	0.0076045627376425855	0.030418250950570342	0.3155893536121673	0.053231939163498096	0.5437262357414449	0.049429657794676805
570	266.0	0.007518796992481203	0.02631578947368421	0.31203007518796994	0.05639097744360902	0.5451127819548872	0.05263157894736842
571	268.0	0.007462686567164179	0.022388059701492536	0.30970149253731344	0.055970149253731345	0.5522388059701493	0.05223880597014925
572	270.0	0.011111111111111112	0.022222222222222223	0.31851851851851853	0.05185185185185185	0.5481481481481482	0.04814814814814815
573	272.0	0.011029411764705883	0.025735294117647058	0.3161764705882353	0.051470588235294115	0.5441176470588235	0.051470588235294115
574	274.0	0.014598540145985401	0.029197080291970802	0.31386861313868614	0.051094890510948905	0.5401459854014599	0.051094890510948905
575	275.0	0.01090909090909091	0.02909090909090909	0.31636363636363635	0.05090909090909091	0.5418181818181819	0.05090909090909091
576	270.0	0.011111111111111112	0.02962962962962963	0.31851851851851853	0.04814814814814815	0.5407407407407407	0.05185185185185185
577	265.0	0.011320754716981131	0.026415094339622643	0.3132075471698113	0.052830188679245285	0.5471698113207547	0.04905660377358491
578	265.0	0.01509433962264151	0.026415094339622643	0.30566037735849055	0.052830188679245285	0.5471698113207547	0.052830188679245285
579	263.0	0.015209125475285171	0.022813688212927757	0.30798479087452474	0.053231939163498096	0.5513307984790875	0.049429657794676805
580	261.0	0.01532567049808429	0.022988505747126436	0.3103448275862069	0.05363984674329502	0.5440613026819924	0.05363984674329502
581	263.0	0.011406844106463879	0.022813688212927757	0.3231939163498099	0.053231939163498096	0.5399239543726235	0.049429657794676805
582	266.0	0.011278195488721804	0.02631578947368421	0.3233082706766917	0.05263157894736842	0.5413533834586466	0.045112781954887216
583	270.0	0.014814814814814815	0.025925925925925925	0.3148148148148148	0.05185185185185185	0.5407407407407407	0.05185185185185185
584	272.0	0.014705882352941176	0.025735294117647058	0.3125	0.051470588235294115	0.5441176470588235	0.051470588235294115
585	271.0	0.014760147601476014	0.025830258302583026	0.3062730627306273	0.05166051660516605	0.5461254612546126	0.055350553505535055
586	272.0	0.014705882352941176	0.029411764705882353	0.3088235294117647	0.051470588235294115	0.5367647058823529	0.058823529411764705
587	272.0	0.014705882352941176	0.029411764705882353	0.3088235294117647	0.051470588235294115	0.5367647058823529	0.058823529411764705
588	270.0	0.014814814814814815	0.02962962962962963	0.3148148148148148	0.05185185185185185	0.5296296296296297	0.05925925925925926
589	269.0	0.011152416356877323	0.02973977695167286	0.30855018587360594	0.05204460966542751	0.5315985130111525	0.06691449814126393
590	266.0	0.015037593984962405	0.03007518796992481	0.3157894736842105	0.04887218045112782	0.5263157894736842	0.06390977443609022
591	268.0	0.014925373134328358	0.029850746268656716	0.31343283582089554	0.048507462686567165	0.5298507462686567	0.06343283582089553
592	268.0	0.014925373134328358	0.026119402985074626	0.31716417910447764	0.048507462686567165	0.5373134328358209	0.055970149253731345
593	263.0	0.011406844106463879	0.026615969581749048	0.3231939163498099	0.049429657794676805	0.5361216730038023	0.053231939163498096
594	261.0	0.011494252873563218	0.03065134099616858	0.3218390804597701	0.04980842911877394	0.5325670498084292	0.05363984674329502
595	265.0	0.01509433962264151	0.03018867924528302	0.3132075471698113	0.04905660377358491	0.539622641509434	0.052830188679245285
596	267.0	0.0149812734082397	0.0299625468164794	0.30711610486891383	0.052434456928838954	0.5393258426966292	0.056179775280898875
597	266.0	0.015037593984962405	0.02631578947368421	0.31203007518796994	0.05263157894736842	0.5375939849624061	0.05639097744360902
598	265.0	0.01509433962264151	0.026415094339622643	0.30566037735849055	0.052830188679245285	0.5433962264150943	0.05660377358490566
599	261.0	0.01532567049808429	0.022988505747126436	0.3103448275862069	0.05363984674329502	0.5440613026819924	0.05363984674329502
600	261.0	0.011494252873563218	0.02681992337164751	0.31417624521072796	0.05363984674329502	0.5363984674329502	0.05747126436781609
601	262.0	0.011450381679389313	0.030534351145038167	0.31679389312977096	0.04961832061068702	0.5305343511450382	0.061068702290076333
602	259.0	0.011583011583011582	0.03088803088803089	0.3166023166023166	0.04633204633204633	0.5328185328185329	0.06177606177606178
603	262.0	0.011450381679389313	0.026717557251908396	0.30916030534351147	0.04961832061068702	0.5419847328244275	0.061068702290076333
604	267.0	0.0149812734082397	0.026217228464419477	0.31086142322097376	0.04868913857677903	0.5355805243445693	0.06367041198501873
605	273.0	0.014652014652014652	0.029304029304029304	0.31135531135531136	0.047619047619047616	0.5347985347985348	0.06227106227106227
606	274.0	0.014598540145985401	0.025547445255474453	0.31386861313868614	0.043795620437956206	0.5364963503649635	0.06569343065693431
607	277.0	0.01444043321299639	0.02527075812274368	0.30685920577617326	0.04693140794223827	0.5379061371841155	0.06859205776173286
608	270.0	0.014814814814814815	0.025925925925925925	0.3111111111111111	0.044444444444444446	0.5444444444444444	0.05925925925925926
609	265.0	0.01509433962264151	0.03018867924528302	0.3132075471698113	0.045283018867924525	0.539622641509434	0.05660377358490566
610	265.0	0.01509433962264151	0.026415094339622643	0.30566037735849055	0.04905660377358491	0.5471698113207547	0.05660377358490566
611	267.0	0.0149812734082397	0.026217228464419477	0.30337078651685395	0.04868913857677903	0.5468164794007491	0.0599250936329588
612	263.0	0.015209125475285171	0.022813688212927757	0.30038022813688214	0.053231939163498096	0.5513307984790875	0.057034220532319393
613	264.0	0.015151515151515152	0.022727272727272728	0.3068181818181818	0.05303030303030303	0.5416666666666666	0.06060606060606061
614	262.0	0.015267175572519083	0.026717557251908396	0.30916030534351147	0.05343511450381679	0.5381679389312977	0.05725190839694656
615	270.0	0.014814814814814815	0.03333333333333333	0.3074074074074074	0.05185185185185185	0.5296296296296297	0.06296296296296296
616	271.0	0.014760147601476014	0.033210332103321034	0.30996309963099633	0.05166051660516605	0.5276752767527675	0.06273062730627306
617	268.0	0.014925373134328358	0.03731343283582089	0.30970149253731344	0.05223880597014925	0.5223880597014925	0.06343283582089553
618	264.0	0.015151515151515152	0.03787878787878788	0.3068181818181818	0.05303030303030303	0.5227272727272727	0.06439393939393939
619	263.0	0.015209125475285171	0.034220532319391636	0.311787072243346	0.053231939163498096	0.5209125475285171	0.06463878326996197
620	264.0	0.015151515151515152	0.03409090909090909	0.3143939393939394	0.05303030303030303	0.5227272727272727	0.06060606060606061
621	262.0	0.015267175572519083	0.026717557251908396	0.30916030534351147	0.05343511450381679	0.5343511450381679	0.061068702290076333
622	260.0	0.015384615384615385	0.026923076923076925	0.31153846153846154	0.05384615384615385	0.5384615384615384	0.05384615384615385
623	265.0	0.01509433962264151	0.026415094339622643	0.30566037735849055	0.052830188679245285	0.5433962264150943	0.05660377358490566
624	265.0	0.01509433962264151	0.026415094339622643	0.30566037735849055	0.052830188679245285	0.5358490566037736	0.06415094339622641
625	267.0	0.011235955056179775	0.026217228464419477	0.31086142322097376	0.052434456928838954	0.5393258426966292	0.0599250936329588
626	269.0	0.011152416356877323	0.022304832713754646	0.31226765799256506	0.05204460966542751	0.5464684014869888	0.055762081784386616
627	267.0	0.011235955056179775	0.0299625468164794	0.3146067415730337	0.052434456928838954	0.5280898876404494	0.06367041198501873
628	268.0	0.011194029850746268	0.026119402985074626	0.31716417910447764	0.05223880597014925	0.5261194029850746	0.06716417910447761
629	268.0	0.011194029850746268	0.026119402985074626	0.31343283582089554	0.05223880597014925	0.5298507462686567	0.06716417910447761
630	271.0	0.01107011070110701	0.025830258302583026	0.3025830258302583	0.05166051660516605	0.5424354243542435	0.06642066420664207
631	270.0	0.011111111111111112	0.018518518518518517	0.3074074074074074	0.05185185185185185	0.5444444444444444	0.06666666666666667
632	266.0	0.015037593984962405	0.02631578947368421	0.30451127819548873	0.05263157894736842	0.5413533834586466	0.06015037593984962
633	270.0	0.014814814814814815	0.025925925925925925	0.3074074074074074	0.05185185185185185	0.5370370370370371	0.06296296296296296
634	269.0	0.01486988847583643	0.02973977695167286	0.3048327137546468	0.048327137546468404	0.5427509293680297	0.05947955390334572
635	271.0	0.014760147601476014	0.02952029520295203	0.30996309963099633	0.04797047970479705	0.5387453874538746	0.05904059040590406
636	267.0	0.0149812734082397	0.0299625468164794	0.30711610486891383	0.04868913857677903	0.5355805243445693	0.06367041198501873
637	269.0	0.01486988847583643	0.02973977695167286	0.30855018587360594	0.048327137546468404	0.5315985130111525	0.06691449814126393
638	267.0	0.0149812734082397	0.0299625468164794	0.32209737827715357	0.04868913857677903	0.5205992509363296	0.06367041198501873
639	273.0	0.014652014652014652	0.03663003663003663	0.31135531135531136	0.047619047619047616	0.5238095238095238	0.06593406593406594
640	271.0	0.01107011070110701	0.033210332103321034	0.3062730627306273	0.04797047970479705	0.5313653136531366	0.07011070110701106
641	269.0	0.011152416356877323	0.02973977695167286	0.3048327137546468	0.05204460966542751	0.5315985130111525	0.07063197026022305
642	267.0	0.011235955056179775	0.0299625468164794	0.299625468164794	0.052434456928838954	0.5468164794007491	0.0599250936329588
643	264.0	0.011363636363636364	0.026515151515151516	0.30303030303030304	0.05303030303030303	0.5454545454545454	0.06060606060606061
644	261.0	0.011494252873563218	0.022988505747126436	0.3065134099616858	0.05363984674329502	0.5478927203065134	0.05747126436781609
645	259.0	0.011583011583011582	0.023166023166023165	0.3088803088803089	0.05405405405405406	0.5444015444015444	0.05791505791505792
646	259.0	0.011583011583011582	0.023166023166023165	0.3127413127413127	0.05405405405405406	0.5405405405405406	0.05791505791505792
647	260.0	0.011538461538461539	0.023076923076923078	0.3076923076923077	0.05384615384615385	0.5538461538461539	0.05
648	262.0	0.015267175572519083	0.022900763358778626	0.3053435114503817	0.05343511450381679	0.549618320610687	0.05343511450381679
649	260.0	0.015384615384615385	0.023076923076923078	0.3076923076923077	0.05384615384615385	0.55	0.05
650	263.0	0.015209125475285171	0.022813688212927757	0.30798479087452474	0.049429657794676805	0.5513307984790875	0.053231939163498096
651	267.0	0.011235955056179775	0.02247191011235955	0.3146067415730337	0.04868913857677903	0.5468164794007491	0.056179775280898875
652	260.0	0.011538461538461539	0.023076923076923078	0.3192307692307692	0.05	0.5461538461538461	0.05
653	257.0	0.011673151750972763	0.023346303501945526	0.31906614785992216	0.05058365758754864	0.5447470817120622	0.05058365758754864
654	263.0	0.011406844106463879	0.022813688212927757	0.3155893536121673	0.053231939163498096	0.5475285171102662	0.049429657794676805
655	262.0	0.011450381679389313	0.022900763358778626	0.31297709923664124	0.05343511450381679	0.5534351145038168	0.04580152671755725
656	262.0	0.011450381679389313	0.022900763358778626	0.31297709923664124	0.05343511450381679	0.549618320610687	0.04961832061068702
657	264.0	0.011363636363636364	0.022727272727272728	0.3143939393939394	0.05303030303030303	0.5454545454545454	0.05303030303030303
658	258.0	0.011627906976744186	0.023255813953488372	0.3178294573643411	0.05426356589147287	0.5348837209302325	0.05813953488372093
659	264.0	0.011363636363636364	0.022727272727272728	0.3106060606060606	0.05303030303030303	0.5378787878787878	0.06439393939393939
660	265.0	0.011320754716981131	0.022641509433962263	0.3132075471698113	0.052830188679245285	0.539622641509434	0.06037735849056604
661	265.0	0.01509433962264151	0.022641509433962263	0.32075471698113206	0.052830188679245285	0.5283018867924528	0.06037735849056604
662	263.0	0.015209125475285171	0.022813688212927757	0.3231939163498099	0.053231939163498096	0.532319391634981	0.053231939163498096
663	269.0	0.01486988847583643	0.022304832713754646	0.32342007434944237	0.05204460966542751	0.5278810408921933	0.05947955390334572
664	273.0	0.014652014652014652	0.02564102564102564	0.31868131868131866	0.05128205128205128	0.5238095238095238	0.06593406593406594
665	269.0	0.01486988847583643	0.022304832713754646	0.32342007434944237	0.05204460966542751	0.5315985130111525	0.055762081784386616
666	268.0	0.014925373134328358	0.026119402985074626	0.3208955223880597	0.05223880597014925	0.5298507462686567	0.055970149253731345
667	267.0	0.0149812734082397	0.026217228464419477	0.32209737827715357	0.052434456928838954	0.5243445692883895	0.0599250936329588
668	268.0	0.014925373134328358	0.029850746268656716	0.31716417910447764	0.05223880597014925	0.5223880597014925	0.06343283582089553
669	259.0	0.011583011583011582	0.02702702702702703	0.3204633204633205	0.05405405405405406	0.528957528957529	0.05791505791505792
670	259.0	0.011583011583011582	0.03474903474903475	0.3166023166023166	0.05405405405405406	0.528957528957529	0.05405405405405406
671	260.0	0.011538461538461539	0.026923076923076925	0.3153846153846154	0.05384615384615385	0.5384615384615384	0.05384615384615385
672	261.0	0.011494252873563218	0.02681992337164751	0.3103448275862069	0.05363984674329502	0.5440613026819924	0.05363984674329502
673	266.0	0.015037593984962405	0.03007518796992481	0.31954887218045114	0.05263157894736842	0.5338345864661654	0.04887218045112782
674	266.0	0.015037593984962405	0.03007518796992481	0.3157894736842105	0.04887218045112782	0.5375939849624061	0.05263157894736842
675	264.0	0.015151515151515152	0.030303030303030304	0.3181818181818182	0.04924242424242424	0.5340909090909091	0.05303030303030303
676	260.0	0.015384615384615385	0.03076923076923077	0.3192307692307692	0.05	0.5346153846153846	0.05
677	260.0	0.015384615384615385	0.03076923076923077	0.3153846153846154	0.05	0.5346153846153846	0.05384615384615385
678	260.0	0.015384615384615385	0.03461538461538462	0.31153846153846154	0.05	0.5346153846153846	0.05384615384615385
679	266.0	0.011278195488721804	0.03007518796992481	0.3082706766917293	0.04887218045112782	0.5451127819548872	0.05639097744360902
680	266.0	0.011278195488721804	0.03383458646616541	0.31203007518796994	0.05263157894736842	0.5338345864661654	0.05639097744360902
681	269.0	0.011152416356877323	0.02973977695167286	0.30855018587360594	0.05204460966542751	0.550185873605948	0.048327137546468404
682	271.0	0.01107011070110701	0.02952029520295203	0.3025830258302583	0.05166051660516605	0.5571955719557196	0.04797047970479705
683	266.0	0.015037593984962405	0.02631578947368421	0.30451127819548873	0.05639097744360902	0.5488721804511278	0.04887218045112782
684	265.0	0.01509433962264151	0.022641509433962263	0.30943396226415093	0.05660377358490566	0.5509433962264151	0.045283018867924525
685	268.0	0.014925373134328358	0.026119402985074626	0.30597014925373134	0.055970149253731345	0.5447761194029851	0.05223880597014925
686	266.0	0.015037593984962405	0.022556390977443608	0.3082706766917293	0.05639097744360902	0.5451127819548872	0.05263157894736842
687	269.0	0.01486988847583643	0.022304832713754646	0.3048327137546468	0.05204460966542751	0.5539033457249071	0.05204460966542751
688	268.0	0.014925373134328358	0.026119402985074626	0.30597014925373134	0.05223880597014925	0.5485074626865671	0.05223880597014925
689	268.0	0.014925373134328358	0.026119402985074626	0.30970149253731344	0.05223880597014925	0.5410447761194029	0.055970149253731345
690	268.0	0.014925373134328358	0.029850746268656716	0.30970149253731344	0.05223880597014925	0.5373134328358209	0.055970149253731345
691	272.0	0.014705882352941176	0.03308823529411765	0.3088235294117647	0.051470588235294115	0.5404411764705882	0.051470588235294115
692	276.0	0.010869565217391304	0.028985507246376812	0.3115942028985507	0.04710144927536232	0.5434782608695652	0.057971014492753624
693	268.0	0.011194029850746268	0.026119402985074626	0.30970149253731344	0.048507462686567165	0.5410447761194029	0.06343283582089553
694	265.0	0.011320754716981131	0.022641509433962263	0.3132075471698113	0.04905660377358491	0.5433962264150943	0.06037735849056604
695	263.0	0.011406844106463879	0.022813688212927757	0.3155893536121673	0.049429657794676805	0.5513307984790875	0.049429657794676805
696	267.0	0.0149812734082397	0.02247191011235955	0.31086142322097376	0.04868913857677903	0.550561797752809	0.052434456928838954
697	270.0	0.014814814814814815	0.025925925925925925	0.3074074074074074	0.04814814814814815	0.5481481481481482	0.05555555555555555
698	269.0	0.01486988847583643	0.022304832713754646	0.3048327137546468	0.055762081784386616	0.5464684014869888	0.055762081784386616
699	268.0	0.014925373134328358	0.022388059701492536	0.30970149253731344	0.055970149253731345	0.5447761194029851	0.05223880597014925
700	268.0	0.014925373134328358	0.022388059701492536	0.31716417910447764	0.05970149253731343	0.5410447761194029	0.04477611940298507
701	267.0	0.0149812734082397	0.02247191011235955	0.32209737827715357	0.0599250936329588	0.5318352059925093	0.04868913857677903
702	266.0	0.015037593984962405	0.022556390977443608	0.31954887218045114	0.06015037593984962	0.5338345864661654	0.04887218045112782
703	270.0	0.014814814814814815	0.022222222222222223	0.31851851851851853	0.05185185185185185	0.5444444444444444	0.04814814814814815
704	269.0	0.01486988847583643	0.026022304832713755	0.3159851301115242	0.05204460966542751	0.5353159851301115	0.055762081784386616
705	270.0	0.014814814814814815	0.025925925925925925	0.3074074074074074	0.05185185185185185	0.5370370370370371	0.06296296296296296
706	271.0	0.014760147601476014	0.025830258302583026	0.30996309963099633	0.05166051660516605	0.5350553505535055	0.06273062730627306
707	265.0	0.01509433962264151	0.03018867924528302	0.30566037735849055	0.052830188679245285	0.5320754716981132	0.06415094339622641
708	264.0	0.015151515151515152	0.030303030303030304	0.3143939393939394	0.05303030303030303	0.5265151515151515	0.06060606060606061
709	260.0	0.011538461538461539	0.03076923076923077	0.3192307692307692	0.05384615384615385	0.5269230769230769	0.057692307692307696
710	266.0	0.011278195488721804	0.03007518796992481	0.31954887218045114	0.05263157894736842	0.5300751879699248	0.05639097744360902
711	269.0	0.011152416356877323	0.03345724907063197	0.32342007434944237	0.05204460966542751	0.5353159851301115	0.04460966542750929
712	271.0	0.01107011070110701	0.02952029520295203	0.31365313653136534	0.05166051660516605	0.5498154981549815	0.04428044280442804
713	266.0	0.011278195488721804	0.03007518796992481	0.31954887218045114	0.05263157894736842	0.5375939849624061	0.04887218045112782
714	266.0	0.015037593984962405	0.03007518796992481	0.3157894736842105	0.05263157894736842	0.5375939849624061	0.04887218045112782
715	273.0	0.014652014652014652	0.02564102564102564	0.31135531135531136	0.05128205128205128	0.5457875457875457	0.05128205128205128
716	272.0	0.014705882352941176	0.025735294117647058	0.3014705882352941	0.051470588235294115	0.5514705882352942	0.05514705882352941
717	269.0	0.01486988847583643	0.02973977695167286	0.3048327137546468	0.05204460966542751	0.5427509293680297	0.055762081784386616
718	268.0	0.014925373134328358	0.026119402985074626	0.30597014925373134	0.05223880597014925	0.5485074626865671	0.05223880597014925
719	265.0	0.01509433962264151	0.026415094339622643	0.30943396226415093	0.052830188679245285	0.5433962264150943	0.052830188679245285
720	262.0	0.015267175572519083	0.030534351145038167	0.30916030534351147	0.05343511450381679	0.5381679389312977	0.05343511450381679
721	264.0	0.015151515151515152	0.030303030303030304	0.3068181818181818	0.05303030303030303	0.5416666666666666	0.05303030303030303
722	267.0	0.0149812734082397	0.0299625468164794	0.30711610486891383	0.052434456928838954	0.5393258426966292	0.056179775280898875
723	266.0	0.015037593984962405	0.03383458646616541	0.31203007518796994	0.05263157894736842	0.5338345864661654	0.05263157894736842
724	265.0	0.011320754716981131	0.033962264150943396	0.3169811320754717	0.052830188679245285	0.5320754716981132	0.052830188679245285
725	267.0	0.011235955056179775	0.033707865168539325	0.31835205992509363	0.052434456928838954	0.5280898876404494	0.056179775280898875
726	268.0	0.011194029850746268	0.029850746268656716	0.31343283582089554	0.048507462686567165	0.5410447761194029	0.055970149253731345
727	268.0	0.011194029850746268	0.029850746268656716	0.3208955223880597	0.048507462686567165	0.5335820895522388	0.055970149253731345
728	265.0	0.011320754716981131	0.03018867924528302	0.3320754716981132	0.052830188679245285	0.5169811320754717	0.05660377358490566
729	264.0	0.011363636363636364	0.026515151515151516	0.32575757575757575	0.05303030303030303	0.5303030303030303	0.05303030303030303
730	259.0	0.011583011583011582	0.02702702702702703	0.32432432432432434	0.05405405405405406	0.528957528957529	0.05405405405405406
731	264.0	0.011363636363636364	0.030303030303030304	0.3143939393939394	0.05303030303030303	0.5340909090909091	0.056818181818181816
732	266.0	0.011278195488721804	0.03007518796992481	0.31203007518796994	0.04887218045112782	0.5451127819548872	0.05263157894736842
733	265.0	0.011320754716981131	0.03018867924528302	0.3169811320754717	0.04905660377358491	0.5433962264150943	0.04905660377358491
734	263.0	0.011406844106463879	0.030418250950570342	0.3231939163498099	0.049429657794676805	0.532319391634981	0.053231939163498096
735	261.0	0.011494252873563218	0.02681992337164751	0.3218390804597701	0.05747126436781609	0.524904214559387	0.05747126436781609
736	262.0	0.011450381679389313	0.026717557251908396	0.31679389312977096	0.05725190839694656	0.5305343511450382	0.05725190839694656
737	261.0	0.011494252873563218	0.02681992337164751	0.31800766283524906	0.05747126436781609	0.5325670498084292	0.05363984674329502
738	265.0	0.011320754716981131	0.022641509433962263	0.3169811320754717	0.05660377358490566	0.539622641509434	0.052830188679245285
739	258.0	0.011627906976744186	0.01937984496124031	0.313953488372093	0.05813953488372093	0.5426356589147286	0.05426356589147287
740	259.0	0.011583011583011582	0.023166023166023165	0.3088803088803089	0.05405405405405406	0.5482625482625483	0.05405405405405406
741	258.0	0.015503875968992248	0.023255813953488372	0.3178294573643411	0.05426356589147287	0.5348837209302325	0.05426356589147287
742	259.0	0.015444015444015444	0.023166023166023165	0.32432432432432434	0.05405405405405406	0.5366795366795367	0.04633204633204633
743	261.0	0.01532567049808429	0.02681992337164751	0.31800766283524906	0.05363984674329502	0.5402298850574713	0.04597701149425287
744	266.0	0.015037593984962405	0.022556390977443608	0.3082706766917293	0.04887218045112782	0.5488721804511278	0.05639097744360902
745	263.0	0.015209125475285171	0.022813688212927757	0.30798479087452474	0.049429657794676805	0.5475285171102662	0.057034220532319393
746	266.0	0.015037593984962405	0.022556390977443608	0.31954887218045114	0.04887218045112782	0.5375939849624061	0.05639097744360902
747	263.0	0.015209125475285171	0.022813688212927757	0.311787072243346	0.049429657794676805	0.5513307984790875	0.049429657794676805
748	263.0	0.015209125475285171	0.030418250950570342	0.30798479087452474	0.053231939163498096	0.5437262357414449	0.049429657794676805
749	262.0	0.015267175572519083	0.026717557251908396	0.30916030534351147	0.05343511450381679	0.5419847328244275	0.05343511450381679
750	265.0	0.01509433962264151	0.026415094339622643	0.30566037735849055	0.052830188679245285	0.539622641509434	0.06037735849056604
751	265.0	0.011320754716981131	0.026415094339622643	0.30566037735849055	0.052830188679245285	0.5471698113207547	0.05660377358490566
752	265.0	0.011320754716981131	0.026415094339622643	0.3132075471698113	0.052830188679245285	0.539622641509434	0.05660377358490566
753	264.0	0.011363636363636364	0.022727272727272728	0.3143939393939394	0.04924242424242424	0.5454545454545454	0.056818181818181816
754	267.0	0.011235955056179775	0.026217228464419477	0.31086142322097376	0.04868913857677903	0.550561797752809	0.052434456928838954
755	264.0	0.011363636363636364	0.026515151515151516	0.3181818181818182	0.04924242424242424	0.5416666666666666	0.05303030303030303
756	267.0	0.011235955056179775	0.026217228464419477	0.3146067415730337	0.04868913857677903	0.550561797752809	0.04868913857677903
757	267.0	0.011235955056179775	0.026217228464419477	0.3146067415730337	0.052434456928838954	0.5468164794007491	0.04868913857677903
758	260.0	0.007692307692307693	0.023076923076923078	0.3192307692307692	0.05384615384615385	0.5538461538461539	0.04230769230769231
759	262.0	0.007633587786259542	0.022900763358778626	0.32061068702290074	0.05343511450381679	0.549618320610687	0.04580152671755725
760	268.0	0.007462686567164179	0.026119402985074626	0.31716417910447764	0.048507462686567165	0.5485074626865671	0.05223880597014925
761	270.0	0.007407407407407408	0.025925925925925925	0.3148148148148148	0.05185185185185185	0.5481481481481482	0.05185185185185185
762	272.0	0.007352941176470588	0.025735294117647058	0.3161764705882353	0.051470588235294115	0.5514705882352942	0.04779411764705882
763	271.0	0.007380073800738007	0.025830258302583026	0.3173431734317343	0.05166051660516605	0.5461254612546126	0.05166051660516605
764	270.0	0.007407407407407408	0.022222222222222223	0.31851851851851853	0.05185185185185185	0.5444444444444444	0.05555555555555555
765	270.0	0.011111111111111112	0.025925925925925925	0.3111111111111111	0.05185185185185185	0.5407407407407407	0.05925925925925926
766	271.0	0.01107011070110701	0.025830258302583026	0.3062730627306273	0.05166051660516605	0.5461254612546126	0.05904059040590406
767	272.0	0.014705882352941176	0.022058823529411766	0.3088235294117647	0.051470588235294115	0.5441176470588235	0.058823529411764705
768	268.0	0.014925373134328358	0.026119402985074626	0.30597014925373134	0.05223880597014925	0.5447761194029851	0.055970149253731345
769	264.0	0.015151515151515152	0.030303030303030304	0.3068181818181818	0.04924242424242424	0.5416666666666666	0.056818181818181816
770	261.0	0.01532567049808429	0.03065134099616858	0.3218390804597701	0.0421455938697318	0.5440613026819924	0.04597701149425287
771	263.0	0.015209125475285171	0.034220532319391636	0.3155893536121673	0.04182509505703422	0.5437262357414449	0.049429657794676805
772	260.0	0.015384615384615385	0.03461538461538462	0.3038461538461538	0.046153846153846156	0.5461538461538461	0.05384615384615385
773	257.0	0.01556420233463035	0.03501945525291829	0.3035019455252918	0.05058365758754864	0.5447470817120622	0.05058365758754864
774	251.0	0.01195219123505976	0.03187250996015936	0.3147410358565737	0.05179282868525897	0.5418326693227091	0.04780876494023904
775	253.0	0.011857707509881422	0.02766798418972332	0.31225296442687744	0.05533596837944664	0.541501976284585	0.05138339920948617
776	258.0	0.011627906976744186	0.023255813953488372	0.31007751937984496	0.05426356589147287	0.5426356589147286	0.05813953488372093
777	262.0	0.011450381679389313	0.026717557251908396	0.31297709923664124	0.04961832061068702	0.5458015267175572	0.05343511450381679
778	265.0	0.011320754716981131	0.03018867924528302	0.3169811320754717	0.04905660377358491	0.5433962264150943	0.04905660377358491
779	265.0	0.01509433962264151	0.03018867924528302	0.3132075471698113	0.04905660377358491	0.5433962264150943	0.04905660377358491
780	268.0	0.014925373134328358	0.033582089552238806	0.31716417910447764	0.04477611940298507	0.5410447761194029	0.048507462686567165
781	263.0	0.015209125475285171	0.034220532319391636	0.311787072243346	0.045627376425855515	0.5399239543726235	0.053231939163498096
782	267.0	0.0149812734082397	0.0299625468164794	0.299625468164794	0.04868913857677903	0.5468164794007491	0.0599250936329588
783	269.0	0.01486988847583643	0.02973977695167286	0.29739776951672864	0.048327137546468404	0.550185873605948	0.05947955390334572
784	265.0	0.01509433962264151	0.03018867924528302	0.3018867924528302	0.045283018867924525	0.5471698113207547	0.06037735849056604
785	266.0	0.015037593984962405	0.03007518796992481	0.3007518796992481	0.045112781954887216	0.5526315789473685	0.05639097744360902
786	263.0	0.015209125475285171	0.022813688212927757	0.3041825095057034	0.049429657794676805	0.5513307984790875	0.057034220532319393
787	260.0	0.015384615384615385	0.023076923076923078	0.31153846153846154	0.05384615384615385	0.5423076923076923	0.05384615384615385
788	259.0	0.015444015444015444	0.023166023166023165	0.3127413127413127	0.05791505791505792	0.5328185328185329	0.05791505791505792
789	257.0	0.011673151750972763	0.023346303501945526	0.311284046692607	0.058365758754863814	0.5369649805447471	0.058365758754863814
790	259.0	0.011583011583011582	0.023166023166023165	0.305019305019305	0.05405405405405406	0.5444015444015444	0.06177606177606178
791	259.0	0.011583011583011582	0.023166023166023165	0.3088803088803089	0.05405405405405406	0.5521235521235521	0.05019305019305019
792	262.0	0.011450381679389313	0.019083969465648856	0.3053435114503817	0.05343511450381679	0.5610687022900763	0.04961832061068702
793	262.0	0.011450381679389313	0.019083969465648856	0.3053435114503817	0.05343511450381679	0.5572519083969466	0.05343511450381679
794	261.0	0.011494252873563218	0.019157088122605363	0.3065134099616858	0.04597701149425287	0.5593869731800766	0.05747126436781609
795	256.0	0.01171875	0.01953125	0.3046875	0.05078125	0.5546875	0.05859375
796	254.0	0.015748031496062992	0.01968503937007874	0.3188976377952756	0.047244094488188976	0.547244094488189	0.051181102362204724
797	259.0	0.015444015444015444	0.023166023166023165	0.3127413127413127	0.05405405405405406	0.5482625482625483	0.04633204633204633
798	263.0	0.015209125475285171	0.026615969581749048	0.30798479087452474	0.049429657794676805	0.5513307984790875	0.049429657794676805
799	262.0	0.015267175572519083	0.030534351145038167	0.3053435114503817	0.05343511450381679	0.5458015267175572	0.04961832061068702
800	266.0	0.015037593984962405	0.03007518796992481	0.30451127819548873	0.05263157894736842	0.5526315789473685	0.045112781954887216
801	267.0	0.011235955056179775	0.0299625468164794	0.299625468164794	0.052434456928838954	0.5543071161048689	0.052434456928838954
802	268.0	0.011194029850746268	0.029850746268656716	0.31343283582089554	0.04477611940298507	0.5485074626865671	0.05223880597014925
803	268.0	0.011194029850746268	0.029850746268656716	0.31343283582089554	0.04477611940298507	0.5522388059701493	0.048507462686567165
804	269.0	0.01486988847583643	0.026022304832713755	0.30855018587360594	0.04460966542750929	0.550185873605948	0.055762081784386616
805	270.0	0.014814814814814815	0.022222222222222223	0.3148148148148148	0.04814814814814815	0.5481481481481482	0.05185185185185185
806	271.0	0.01107011070110701	0.02214022140221402	0.3173431734317343	0.04797047970479705	0.5498154981549815	0.05166051660516605
807	272.0	0.011029411764705883	0.025735294117647058	0.3125	0.04779411764705882	0.5441176470588235	0.058823529411764705
808	268.0	0.014925373134328358	0.026119402985074626	0.31716417910447764	0.04477611940298507	0.5373134328358209	0.05970149253731343
809	269.0	0.01486988847583643	0.026022304832713755	0.3159851301115242	0.04460966542750929	0.5390334572490706	0.05947955390334572
810	271.0	0.014760147601476014	0.02952029520295203	0.2988929889298893	0.04428044280442804	0.5498154981549815	0.06273062730627306
811	270.0	0.014814814814814815	0.02962962962962963	0.3074074074074074	0.044444444444444446	0.5407407407407407	0.06296296296296296
812	272.0	0.014705882352941176	0.025735294117647058	0.30514705882352944	0.051470588235294115	0.5404411764705882	0.0625
813	269.0	0.01486988847583643	0.022304832713754646	0.29739776951672864	0.055762081784386616	0.550185873605948	0.05947955390334572
814	271.0	0.014760147601476014	0.02214022140221402	0.3025830258302583	0.055350553505535055	0.5461254612546126	0.05904059040590406
815	273.0	0.014652014652014652	0.02197802197802198	0.30036630036630035	0.054945054945054944	0.5531135531135531	0.054945054945054944
816	272.0	0.014705882352941176	0.01838235294117647	0.2977941176470588	0.05514705882352941	0.5514705882352942	0.0625
817	275.0	0.014545454545454545	0.01818181818181818	0.29818181818181816	0.05454545454545454	0.5490909090909091	0.06545454545454546
818	274.0	0.014598540145985401	0.025547445255474453	0.29927007299270075	0.05474452554744526	0.5474452554744526	0.058394160583941604
819	277.0	0.01444043321299639	0.02527075812274368	0.2996389891696751	0.05415162454873646	0.5487364620938628	0.05776173285198556
820	276.0	0.014492753623188406	0.025362318840579712	0.3007246376811594	0.05434782608695652	0.5434782608695652	0.06159420289855073
821	278.0	0.014388489208633094	0.025179856115107913	0.30935251798561153	0.0539568345323741	0.5359712230215827	0.06115107913669065
822	276.0	0.010869565217391304	0.025362318840579712	0.3115942028985507	0.05434782608695652	0.5362318840579711	0.06159420289855073
823	278.0	0.01079136690647482	0.025179856115107913	0.31654676258992803	0.0539568345323741	0.5251798561151079	0.0683453237410072
824	277.0	0.010830324909747292	0.02527075812274368	0.3140794223826715	0.04693140794223827	0.5342960288808665	0.06859205776173286
825	277.0	0.007220216606498195	0.02527075812274368	0.3140794223826715	0.04693140794223827	0.5379061371841155	0.06859205776173286
826	278.0	0.007194244604316547	0.02158273381294964	0.30935251798561153	0.04316546762589928	0.5467625899280576	0.07194244604316546
827	277.0	0.007220216606498195	0.02527075812274368	0.3104693140794224	0.04693140794223827	0.5487364620938628	0.061371841155234655
828	272.0	0.007352941176470588	0.025735294117647058	0.31985294117647056	0.051470588235294115	0.5441176470588235	0.051470588235294115
829	268.0	0.007462686567164179	0.026119402985074626	0.3246268656716418	0.05223880597014925	0.5485074626865671	0.041044776119402986
830	273.0	0.014652014652014652	0.029304029304029304	0.315018315018315	0.054945054945054944	0.5421245421245421	0.04395604395604396
831	277.0	0.01444043321299639	0.02888086642599278	0.3104693140794224	0.05054151624548736	0.5451263537906137	0.05054151624548736
832	274.0	0.014598540145985401	0.029197080291970802	0.31386861313868614	0.051094890510948905	0.5401459854014599	0.051094890510948905
833	270.0	0.014814814814814815	0.025925925925925925	0.3148148148148148	0.05185185185185185	0.5407407407407407	0.05185185185185185
834	268.0	0.014925373134328358	0.026119402985074626	0.31343283582089554	0.05223880597014925	0.5373134328358209	0.055970149253731345
835	269.0	0.011152416356877323	0.026022304832713755	0.30855018587360594	0.05204460966542751	0.5464684014869888	0.055762081784386616
836	266.0	0.011278195488721804	0.02631578947368421	0.31203007518796994	0.04887218045112782	0.5451127819548872	0.05639097744360902
837	266.0	0.011278195488721804	0.022556390977443608	0.3082706766917293	0.05263157894736842	0.5451127819548872	0.06015037593984962
838	264.0	0.011363636363636364	0.022727272727272728	0.3106060606060606	0.05303030303030303	0.5492424242424242	0.05303030303030303
839	266.0	0.015037593984962405	0.02631578947368421	0.3082706766917293	0.04887218045112782	0.5488721804511278	0.05263157894736842
840	269.0	0.01486988847583643	0.02973977695167286	0.30855018587360594	0.048327137546468404	0.5539033457249071	0.04460966542750929
841	269.0	0.01486988847583643	0.02973977695167286	0.3159851301115242	0.048327137546468404	0.5390334572490706	0.05204460966542751
842	272.0	0.014705882352941176	0.029411764705882353	0.31985294117647056	0.051470588235294115	0.5367647058823529	0.04779411764705882
843	267.0	0.0149812734082397	0.026217228464419477	0.31835205992509363	0.056179775280898875	0.5355805243445693	0.04868913857677903
844	259.0	0.015444015444015444	0.02702702702702703	0.32432432432432434	0.05405405405405406	0.5366795366795367	0.04247104247104247
845	258.0	0.011627906976744186	0.027131782945736434	0.3333333333333333	0.05426356589147287	0.5271317829457365	0.046511627906976744
846	259.0	0.007722007722007722	0.023166023166023165	0.33204633204633205	0.05405405405405406	0.5405405405405406	0.04247104247104247
847	259.0	0.007722007722007722	0.023166023166023165	0.33204633204633205	0.05405405405405406	0.5482625482625483	0.03474903474903475
848	262.0	0.007633587786259542	0.026717557251908396	0.3282442748091603	0.05343511450381679	0.5419847328244275	0.04198473282442748
849	267.0	0.011235955056179775	0.0299625468164794	0.31835205992509363	0.052434456928838954	0.5393258426966292	0.04868913857677903
850	264.0	0.011363636363636364	0.030303030303030304	0.32196969696969696	0.05303030303030303	0.5303030303030303	0.05303030303030303
851	266.0	0.011278195488721804	0.03007518796992481	0.31954887218045114	0.05263157894736842	0.5338345864661654	0.05263157894736842
852	266.0	0.011278195488721804	0.03007518796992481	0.31954887218045114	0.05263157894736842	0.5338345864661654	0.05263157894736842
853	270.0	0.011111111111111112	0.025925925925925925	0.3148148148148148	0.05555555555555555	0.5333333333333333	0.05925925925925926
854	270.0	0.011111111111111112	0.025925925925925925	0.31851851851851853	0.044444444444444446	0.5407407407407407	0.05925925925925926
855	268.0	0.011194029850746268	0.029850746268656716	0.30970149253731344	0.04477611940298507	0.5447761194029851	0.05970149253731343
856	267.0	0.011235955056179775	0.0299625468164794	0.30711610486891383	0.04868913857677903	0.5430711610486891	0.0599250936329588
857	270.0	0.011111111111111112	0.02962962962962963	0.3	0.05555555555555555	0.5444444444444444	0.05925925925925926
858	268.0	0.011194029850746268	0.029850746268656716	0.29850746268656714	0.055970149253731345	0.5410447761194029	0.06343283582089553
859	270.0	0.011111111111111112	0.02962962962962963	0.2962962962962963	0.05185185185185185	0.5518518518518518	0.05925925925925926
860	272.0	0.014705882352941176	0.029411764705882353	0.2977941176470588	0.051470588235294115	0.5441176470588235	0.0625
861	273.0	0.014652014652014652	0.029304029304029304	0.30036630036630035	0.05128205128205128	0.5421245421245421	0.06227106227106227
862	270.0	0.014814814814814815	0.02962962962962963	0.2962962962962963	0.05185185185185185	0.5518518518518518	0.05555555555555555
863	265.0	0.01509433962264151	0.03018867924528302	0.3018867924528302	0.052830188679245285	0.5547169811320755	0.045283018867924525
864	267.0	0.0149812734082397	0.0299625468164794	0.299625468164794	0.052434456928838954	0.550561797752809	0.052434456928838954
865	268.0	0.014925373134328358	0.029850746268656716	0.30597014925373134	0.05223880597014925	0.5410447761194029	0.055970149253731345
866	270.0	0.014814814814814815	0.02962962962962963	0.3037037037037037	0.05185185185185185	0.5444444444444444	0.05555555555555555
867	268.0	0.014925373134328358	0.029850746268656716	0.29850746268656714	0.05223880597014925	0.5597014925373134	0.04477611940298507
868	268.0	0.014925373134328358	0.029850746268656716	0.29850746268656714	0.05223880597014925	0.5522388059701493	0.05223880597014925
869	269.0	0.01486988847583643	0.02973977695167286	0.29739776951672864	0.055762081784386616	0.5539033457249071	0.048327137546468404
870	266.0	0.015037593984962405	0.02631578947368421	0.30451127819548873	0.05263157894736842	0.5526315789473685	0.04887218045112782
871	267.0	0.0149812734082397	0.026217228464419477	0.299625468164794	0.052434456928838954	0.5543071161048689	0.052434456928838954
872	264.0	0.015151515151515152	0.026515151515151516	0.30303030303030304	0.05303030303030303	0.5492424242424242	0.05303030303030303
873	268.0	0.014925373134328358	0.033582089552238806	0.30970149253731344	0.05223880597014925	0.5373134328358209	0.05223880597014925
874	266.0	0.015037593984962405	0.03007518796992481	0.3082706766917293	0.05263157894736842	0.5413533834586466	0.05263157894736842
875	270.0	0.014814814814814815	0.02962962962962963	0.3074074074074074	0.05185185185185185	0.5407407407407407	0.05555555555555555
876	270.0	0.014814814814814815	0.02962962962962963	0.3037037037037037	0.05185185185185185	0.5444444444444444	0.05555555555555555
877	274.0	0.014598540145985401	0.029197080291970802	0.2956204379562044	0.051094890510948905	0.5474452554744526	0.06204379562043796
878	276.0	0.014492753623188406	0.03260869565217391	0.2971014492753623	0.050724637681159424	0.5543478260869565	0.050724637681159424
879	277.0	0.01444043321299639	0.032490974729241874	0.2996389891696751	0.05054151624548736	0.5415162454873647	0.061371841155234655
880	276.0	0.014492753623188406	0.028985507246376812	0.2971014492753623	0.050724637681159424	0.5471014492753623	0.06159420289855073
881	271.0	0.014760147601476014	0.02952029520295203	0.2988929889298893	0.04797047970479705	0.5571955719557196	0.05166051660516605
882	269.0	0.01486988847583643	0.02973977695167286	0.3048327137546468	0.048327137546468404	0.5539033457249071	0.048327137546468404
883	272.0	0.014705882352941176	0.029411764705882353	0.3014705882352941	0.04779411764705882	0.5588235294117647	0.04779411764705882
884	273.0	0.014652014652014652	0.029304029304029304	0.304029304029304	0.05128205128205128	0.5494505494505495	0.05128205128205128
885	271.0	0.014760147601476014	0.025830258302583026	0.30996309963099633	0.05166051660516605	0.5461254612546126	0.05166051660516605
886	267.0	0.011235955056179775	0.02247191011235955	0.31086142322097376	0.052434456928838954	0.550561797752809	0.052434456928838954
887	268.0	0.011194029850746268	0.026119402985074626	0.31343283582089554	0.05223880597014925	0.5447761194029851	0.05223880597014925
888	270.0	0.011111111111111112	0.025925925925925925	0.32222222222222224	0.05185185185185185	0.5407407407407407	0.04814814814814815
889	269.0	0.01486988847583643	0.026022304832713755	0.32342007434944237	0.05204460966542751	0.5353159851301115	0.048327137546468404
890	271.0	0.014760147601476014	0.025830258302583026	0.3210332103321033	0.05166051660516605	0.5387453874538746	0.04797047970479705
891	269.0	0.01486988847583643	0.02973977695167286	0.31970260223048325	0.05204460966542751	0.5315985130111525	0.05204460966542751
892	270.0	0.014814814814814815	0.02962962962962963	0.3074074074074074	0.05185185185185185	0.5407407407407407	0.05555555555555555
893	260.0	0.015384615384615385	0.03076923076923077	0.3038461538461538	0.05384615384615385	0.5384615384615384	0.057692307692307696
894	259.0	0.015444015444015444	0.03088803088803089	0.305019305019305	0.05405405405405406	0.5405405405405406	0.05405405405405406
895	268.0	0.014925373134328358	0.029850746268656716	0.30597014925373134	0.05223880597014925	0.5410447761194029	0.055970149253731345
896	274.0	0.014598540145985401	0.029197080291970802	0.3029197080291971	0.051094890510948905	0.5474452554744526	0.05474452554744526
897	275.0	0.014545454545454545	0.025454545454545455	0.3054545454545455	0.05090909090909091	0.5527272727272727	0.05090909090909091
898	274.0	0.014598540145985401	0.025547445255474453	0.30656934306569344	0.051094890510948905	0.5474452554744526	0.05474452554744526
899	276.0	0.014492753623188406	0.025362318840579712	0.3079710144927536	0.050724637681159424	0.5434782608695652	0.057971014492753624
900	281.0	0.014234875444839857	0.028469750889679714	0.3096085409252669	0.05338078291814947	0.5302491103202847	0.06405693950177936
901	279.0	0.014336917562724014	0.03225806451612903	0.30824372759856633	0.053763440860215055	0.5268817204301075	0.06451612903225806
902	273.0	0.01098901098901099	0.029304029304029304	0.31135531135531136	0.054945054945054944	0.5384615384615384	0.054945054945054944
903	273.0	0.01098901098901099	0.029304029304029304	0.31135531135531136	0.054945054945054944	0.5347985347985348	0.05860805860805861
904	272.0	0.011029411764705883	0.029411764705882353	0.30514705882352944	0.05514705882352941	0.5441176470588235	0.05514705882352941
905	266.0	0.011278195488721804	0.03007518796992481	0.3082706766917293	0.04887218045112782	0.5451127819548872	0.05639097744360902
906	268.0	0.011194029850746268	0.026119402985074626	0.30970149253731344	0.048507462686567165	0.5447761194029851	0.05970149253731343
907	265.0	0.011320754716981131	0.026415094339622643	0.3132075471698113	0.04905660377358491	0.5471698113207547	0.052830188679245285
908	267.0	0.011235955056179775	0.033707865168539325	0.31086142322097376	0.04868913857677903	0.550561797752809	0.0449438202247191
909	258.0	0.011627906976744186	0.031007751937984496	0.3178294573643411	0.05426356589147287	0.5387596899224806	0.046511627906976744
910	258.0	0.011627906976744186	0.031007751937984496	0.313953488372093	0.05426356589147287	0.5348837209302325	0.05426356589147287
911	255.0	0.011764705882352941	0.03137254901960784	0.3176470588235294	0.054901960784313725	0.5333333333333333	0.050980392156862744
912	257.0	0.011673151750972763	0.027237354085603113	0.3151750972762646	0.05058365758754864	0.5447470817120622	0.05058365758754864
913	260.0	0.011538461538461539	0.026923076923076925	0.3153846153846154	0.05	0.55	0.046153846153846156
914	260.0	0.011538461538461539	0.023076923076923078	0.3192307692307692	0.05	0.55	0.046153846153846156
915	260.0	0.011538461538461539	0.026923076923076925	0.3192307692307692	0.046153846153846156	0.5538461538461539	0.04230769230769231
916	258.0	0.011627906976744186	0.027131782945736434	0.32558139534883723	0.046511627906976744	0.5426356589147286	0.046511627906976744
917	265.0	0.011320754716981131	0.03018867924528302	0.3132075471698113	0.052830188679245285	0.5358490566037736	0.05660377358490566
918	275.0	0.01090909090909091	0.03272727272727273	0.3054545454545455	0.05090909090909091	0.5345454545454545	0.06545454545454546
919	271.0	0.01107011070110701	0.02952029520295203	0.3062730627306273	0.04797047970479705	0.5387453874538746	0.06642066420664207
920	269.0	0.011152416356877323	0.03345724907063197	0.30855018587360594	0.048327137546468404	0.5278810408921933	0.07063197026022305
921	266.0	0.015037593984962405	0.03383458646616541	0.3082706766917293	0.04887218045112782	0.5263157894736842	0.06766917293233082
922	264.0	0.015151515151515152	0.03409090909090909	0.3106060606060606	0.05303030303030303	0.5227272727272727	0.06439393939393939
923	263.0	0.015209125475285171	0.034220532319391636	0.3155893536121673	0.053231939163498096	0.5171102661596958	0.06463878326996197
924	263.0	0.015209125475285171	0.030418250950570342	0.3231939163498099	0.053231939163498096	0.5133079847908745	0.06463878326996197
925	266.0	0.011278195488721804	0.03007518796992481	0.31954887218045114	0.05263157894736842	0.5338345864661654	0.05263157894736842
926	261.0	0.011494252873563218	0.03065134099616858	0.31417624521072796	0.04980842911877394	0.5440613026819924	0.04980842911877394
927	260.0	0.011538461538461539	0.03076923076923077	0.3153846153846154	0.05	0.5461538461538461	0.046153846153846156
928	262.0	0.011450381679389313	0.026717557251908396	0.31297709923664124	0.05343511450381679	0.549618320610687	0.04580152671755725
929	260.0	0.011538461538461539	0.026923076923076925	0.3153846153846154	0.05384615384615385	0.5423076923076923	0.05
930	260.0	0.011538461538461539	0.026923076923076925	0.31153846153846154	0.05384615384615385	0.5423076923076923	0.05384615384615385
931	260.0	0.011538461538461539	0.03076923076923077	0.3192307692307692	0.05	0.5346153846153846	0.05384615384615385
932	260.0	0.015384615384615385	0.03076923076923077	0.3076923076923077	0.046153846153846156	0.5461538461538461	0.05384615384615385
933	266.0	0.015037593984962405	0.03383458646616541	0.30451127819548873	0.04887218045112782	0.5413533834586466	0.05639097744360902
934	266.0	0.015037593984962405	0.03007518796992481	0.3007518796992481	0.05263157894736842	0.5451127819548872	0.05639097744360902
935	269.0	0.01486988847583643	0.02973977695167286	0.3048327137546468	0.05204460966542751	0.5427509293680297	0.055762081784386616
936	265.0	0.01509433962264151	0.026415094339622643	0.30566037735849055	0.04905660377358491	0.5509433962264151	0.052830188679245285
937	263.0	0.015209125475285171	0.022813688212927757	0.30798479087452474	0.04182509505703422	0.5551330798479087	0.057034220532319393
938	270.0	0.014814814814814815	0.018518518518518517	0.3111111111111111	0.040740740740740744	0.5666666666666667	0.04814814814814815
939	266.0	0.015037593984962405	0.018796992481203006	0.31203007518796994	0.041353383458646614	0.5639097744360902	0.04887218045112782
940	268.0	0.014925373134328358	0.022388059701492536	0.30970149253731344	0.041044776119402986	0.5634328358208955	0.048507462686567165
941	270.0	0.011111111111111112	0.025925925925925925	0.3111111111111111	0.044444444444444446	0.5592592592592592	0.04814814814814815
942	268.0	0.014925373134328358	0.033582089552238806	0.30970149253731344	0.04477611940298507	0.5485074626865671	0.048507462686567165
943	267.0	0.0149812734082397	0.033707865168539325	0.31086142322097376	0.0449438202247191	0.5468164794007491	0.04868913857677903
944	265.0	0.01509433962264151	0.033962264150943396	0.3132075471698113	0.04905660377358491	0.539622641509434	0.04905660377358491
945	265.0	0.01509433962264151	0.033962264150943396	0.3132075471698113	0.052830188679245285	0.539622641509434	0.045283018867924525
946	261.0	0.01532567049808429	0.02681992337164751	0.3103448275862069	0.05363984674329502	0.5440613026819924	0.04980842911877394
947	262.0	0.011450381679389313	0.026717557251908396	0.30916030534351147	0.05725190839694656	0.5419847328244275	0.05343511450381679
948	259.0	0.011583011583011582	0.02702702702702703	0.3127413127413127	0.05791505791505792	0.5328185328185329	0.05791505791505792
949	265.0	0.011320754716981131	0.026415094339622643	0.3132075471698113	0.05660377358490566	0.5283018867924528	0.06415094339622641
950	265.0	0.011320754716981131	0.026415094339622643	0.3132075471698113	0.05660377358490566	0.5283018867924528	0.06415094339622641
951	265.0	0.011320754716981131	0.026415094339622643	0.32075471698113206	0.06037735849056604	0.5207547169811321	0.06037735849056604
952	268.0	0.011194029850746268	0.026119402985074626	0.31716417910447764	0.05970149253731343	0.5261194029850746	0.05970149253731343
953	267.0	0.011235955056179775	0.026217228464419477	0.32209737827715357	0.056179775280898875	0.5243445692883895	0.0599250936329588
954	267.0	0.011235955056179775	0.026217228464419477	0.32209737827715357	0.052434456928838954	0.5280898876404494	0.0599250936329588
955	265.0	0.011320754716981131	0.022641509433962263	0.3169811320754717	0.052830188679245285	0.5358490566037736	0.06037735849056604
956	263.0	0.011406844106463879	0.022813688212927757	0.3193916349809886	0.049429657794676805	0.5399239543726235	0.057034220532319393
957	264.0	0.011363636363636364	0.022727272727272728	0.3143939393939394	0.045454545454545456	0.5492424242424242	0.056818181818181816
958	261.0	0.011494252873563218	0.022988505747126436	0.30268199233716475	0.04980842911877394	0.5593869731800766	0.05363984674329502
959	262.0	0.011450381679389313	0.026717557251908396	0.3015267175572519	0.05343511450381679	0.5534351145038168	0.05343511450381679
960	258.0	0.011627906976744186	0.023255813953488372	0.3023255813953488	0.05426356589147287	0.5542635658914729	0.05426356589147287
961	259.0	0.011583011583011582	0.023166023166023165	0.30115830115830117	0.05405405405405406	0.555984555984556	0.05405405405405406
962	264.0	0.011363636363636364	0.022727272727272728	0.30303030303030304	0.056818181818181816	0.5492424242424242	0.056818181818181816
963	261.0	0.011494252873563218	0.022988505747126436	0.3103448275862069	0.05747126436781609	0.5363984674329502	0.06130268199233716
964	260.0	0.011538461538461539	0.023076923076923078	0.3076923076923077	0.057692307692307696	0.5346153846153846	0.06538461538461539
965	258.0	0.011627906976744186	0.023255813953488372	0.313953488372093	0.05813953488372093	0.5310077519379846	0.06201550387596899
966	260.0	0.011538461538461539	0.023076923076923078	0.3153846153846154	0.057692307692307696	0.5307692307692308	0.06153846153846154
967	262.0	0.011450381679389313	0.022900763358778626	0.31679389312977096	0.05725190839694656	0.5305343511450382	0.061068702290076333
968	262.0	0.011450381679389313	0.022900763358778626	0.32061068702290074	0.05725190839694656	0.5229007633587787	0.0648854961832061
969	264.0	0.011363636363636364	0.026515151515151516	0.32196969696969696	0.056818181818181816	0.5227272727272727	0.06060606060606061
970	266.0	0.011278195488721804	0.02631578947368421	0.31954887218045114	0.05639097744360902	0.5263157894736842	0.06015037593984962
971	265.0	0.011320754716981131	0.026415094339622643	0.32452830188679244	0.052830188679245285	0.5245283018867924	0.06037735849056604
972	268.0	0.014925373134328358	0.026119402985074626	0.3208955223880597	0.05223880597014925	0.5261194029850746	0.05970149253731343
973	264.0	0.015151515151515152	0.026515151515151516	0.32575757575757575	0.04924242424242424	0.5227272727272727	0.06060606060606061
974	262.0	0.015267175572519083	0.022900763358778626	0.3282442748091603	0.04961832061068702	0.5305343511450382	0.05343511450381679
975	263.0	0.015209125475285171	0.026615969581749048	0.33079847908745247	0.049429657794676805	0.5247148288973384	0.053231939163498096
976	264.0	0.015151515151515152	0.026515151515151516	0.3333333333333333	0.04924242424242424	0.5227272727272727	0.05303030303030303
977	264.0	0.011363636363636364	0.026515151515151516	0.32954545454545453	0.04924242424242424	0.5303030303030303	0.05303030303030303
978	259.0	0.011583011583011582	0.02702702702702703	0.32432432432432434	0.04633204633204633	0.5405405405405406	0.05019305019305019
979	259.0	0.011583011583011582	0.023166023166023165	0.32432432432432434	0.05019305019305019	0.5366795366795367	0.05405405405405406
980	268.0	0.014925373134328358	0.026119402985074626	0.3208955223880597	0.048507462686567165	0.5335820895522388	0.055970149253731345
981	267.0	0.0149812734082397	0.0299625468164794	0.3146067415730337	0.04868913857677903	0.5355805243445693	0.056179775280898875
982	269.0	0.01486988847583643	0.02973977695167286	0.30855018587360594	0.048327137546468404	0.5427509293680297	0.055762081784386616
983	268.0	0.014925373134328358	0.033582089552238806	0.30970149253731344	0.048507462686567165	0.5335820895522388	0.05970149253731343
984	274.0	0.014598540145985401	0.032846715328467155	0.30656934306569344	0.051094890510948905	0.5328467153284672	0.06204379562043796
985	268.0	0.014925373134328358	0.029850746268656716	0.30597014925373134	0.048507462686567165	0.5410447761194029	0.05970149253731343
986	271.0	0.014760147601476014	0.02952029520295203	0.3062730627306273	0.04797047970479705	0.5424354243542435	0.05904059040590406
987	263.0	0.015209125475285171	0.030418250950570342	0.3041825095057034	0.057034220532319393	0.5361216730038023	0.057034220532319393
988	269.0	0.01486988847583643	0.026022304832713755	0.3048327137546468	0.055762081784386616	0.5427509293680297	0.055762081784386616
989	268.0	0.014925373134328358	0.026119402985074626	0.29850746268656714	0.055970149253731345	0.5485074626865671	0.055970149253731345
990	268.0	0.014925373134328358	0.026119402985074626	0.30597014925373134	0.055970149253731345	0.5447761194029851	0.05223880597014925
991	271.0	0.014760147601476014	0.025830258302583026	0.2988929889298893	0.055350553505535055	0.5535055350553506	0.05166051660516605
992	272.0	0.014705882352941176	0.025735294117647058	0.30514705882352944	0.05514705882352941	0.5441176470588235	0.05514705882352941
993	275.0	0.014545454545454545	0.025454545454545455	0.3090909090909091	0.05090909090909091	0.5418181818181819	0.05818181818181818
994	271.0	0.014760147601476014	0.025830258302583026	0.3025830258302583	0.05166051660516605	0.5461254612546126	0.05904059040590406
995	271.0	0.01107011070110701	0.025830258302583026	0.3025830258302583	0.05166051660516605	0.5498154981549815	0.05904059040590406
996	265.0	0.011320754716981131	0.026415094339622643	0.30566037735849055	0.052830188679245285	0.5433962264150943	0.06037735849056604
997	263.0	0.011406844106463879	0.022813688212927757	0.3155893536121673	0.049429657794676805	0.5437262357414449	0.057034220532319393
998	262.0	0.015267175572519083	0.026717557251908396	0.31297709923664124	0.04961832061068702	0.5458015267175572	0.04961832061068702
999	262.0	0.015267175572519083	0.026717557251908396	0.31679389312977096	0.04580152671755725	0.5381679389312977	0.05725190839694656
1000	265.0	0.01509433962264151	0.026415094339622643	0.30943396226415093	0.045283018867924525	0.5433962264150943	0.06037735849056604
1001	259.0	0.015444015444015444	0.023166023166023165	0.32432432432432434	0.04633204633204633	0.5328185328185329	0.05791505791505792
1002	259.0	0.015444015444015444	0.02702702702702703	0.32432432432432434	0.04633204633204633	0.528957528957529	0.05791505791505792
1003	259.0	0.015444015444015444	0.02702702702702703	0.3281853281853282	0.04633204633204633	0.5173745173745173	0.06563706563706563
1004	259.0	0.015444015444015444	0.03088803088803089	0.33204633204633205	0.04633204633204633	0.5096525096525096	0.06563706563706563
1005	264.0	0.015151515151515152	0.030303030303030304	0.32954545454545453	0.04924242424242424	0.5113636363636364	0.06439393939393939
1006	264.0	0.015151515151515152	0.026515151515151516	0.32196969696969696	0.05303030303030303	0.5227272727272727	0.06060606060606061
1007	260.0	0.015384615384615385	0.023076923076923078	0.33076923076923076	0.05	0.5192307692307693	0.06153846153846154
1008	258.0	0.015503875968992248	0.023255813953488372	0.32558139534883723	0.046511627906976744	0.5271317829457365	0.06201550387596899
1009	262.0	0.015267175572519083	0.022900763358778626	0.31297709923664124	0.04961832061068702	0.5419847328244275	0.05725190839694656
1010	263.0	0.015209125475285171	0.026615969581749048	0.3231939163498099	0.049429657794676805	0.532319391634981	0.053231939163498096
1011	267.0	0.0149812734082397	0.026217228464419477	0.3146067415730337	0.04868913857677903	0.5393258426966292	0.056179775280898875
1012	274.0	0.014598540145985401	0.025547445255474453	0.31386861313868614	0.043795620437956206	0.551094890510949	0.051094890510948905
1013	268.0	0.014925373134328358	0.022388059701492536	0.31716417910447764	0.048507462686567165	0.5410447761194029	0.055970149253731345
1014	267.0	0.0149812734082397	0.02247191011235955	0.3146067415730337	0.04868913857677903	0.5430711610486891	0.056179775280898875
1015	267.0	0.011235955056179775	0.026217228464419477	0.31086142322097376	0.052434456928838954	0.5430711610486891	0.056179775280898875
1016	265.0	0.011320754716981131	0.026415094339622643	0.3132075471698113	0.052830188679245285	0.5433962264150943	0.052830188679245285
1017	261.0	0.011494252873563218	0.02681992337164751	0.31800766283524906	0.05363984674329502	0.5440613026819924	0.04597701149425287
1018	258.0	0.011627906976744186	0.027131782945736434	0.32558139534883723	0.05426356589147287	0.5348837209302325	0.046511627906976744
1019	259.0	0.011583011583011582	0.023166023166023165	0.32432432432432434	0.05405405405405406	0.5366795366795367	0.05019305019305019
1020	261.0	0.011494252873563218	0.022988505747126436	0.3218390804597701	0.05363984674329502	0.5363984674329502	0.05363984674329502
1021	260.0	0.011538461538461539	0.023076923076923078	0.3192307692307692	0.05	0.5423076923076923	0.05384615384615385
1022	262.0	0.011450381679389313	0.022900763358778626	0.31297709923664124	0.04961832061068702	0.5458015267175572	0.05725190839694656
1023	263.0	0.015209125475285171	0.026615969581749048	0.3155893536121673	0.053231939163498096	0.5399239543726235	0.049429657794676805
1024	266.0	0.015037593984962405	0.02631578947368421	0.3082706766917293	0.05263157894736842	0.5413533834586466	0.05639097744360902
1025	272.0	0.014705882352941176	0.029411764705882353	0.30514705882352944	0.051470588235294115	0.5441176470588235	0.05514705882352941
1026	274.0	0.014598540145985401	0.029197080291970802	0.31386861313868614	0.051094890510948905	0.5364963503649635	0.05474452554744526
1027	270.0	0.011111111111111112	0.025925925925925925	0.3111111111111111	0.05185185185185185	0.5481481481481482	0.05185185185185185
1028	271.0	0.01107011070110701	0.02952029520295203	0.2988929889298893	0.055350553505535055	0.5498154981549815	0.055350553505535055
1029	269.0	0.011152416356877323	0.02973977695167286	0.2936802973977695	0.05204460966542751	0.5613382899628253	0.05204460966542751
1030	270.0	0.011111111111111112	0.02962962962962963	0.29259259259259257	0.05185185185185185	0.5555555555555556	0.05925925925925926
1031	269.0	0.011152416356877323	0.02973977695167286	0.3048327137546468	0.05204460966542751	0.5427509293680297	0.05947955390334572
1032	265.0	0.011320754716981131	0.03018867924528302	0.30943396226415093	0.04905660377358491	0.5471698113207547	0.052830188679245285
1033	266.0	0.015037593984962405	0.03007518796992481	0.3082706766917293	0.04887218045112782	0.5451127819548872	0.05263157894736842
1034	260.0	0.015384615384615385	0.026923076923076925	0.3038461538461538	0.05384615384615385	0.5461538461538461	0.05384615384615385
1035	264.0	0.015151515151515152	0.030303030303030304	0.3068181818181818	0.05303030303030303	0.5454545454545454	0.04924242424242424
1036	269.0	0.01486988847583643	0.02973977695167286	0.30855018587360594	0.05204460966542751	0.5390334572490706	0.055762081784386616
1037	267.0	0.0149812734082397	0.026217228464419477	0.31086142322097376	0.052434456928838954	0.5355805243445693	0.0599250936329588
1038	267.0	0.0149812734082397	0.026217228464419477	0.31086142322097376	0.052434456928838954	0.5393258426966292	0.056179775280898875
1039	269.0	0.011152416356877323	0.026022304832713755	0.31970260223048325	0.05204460966542751	0.5390334572490706	0.05204460966542751
1040	265.0	0.011320754716981131	0.03018867924528302	0.32075471698113206	0.052830188679245285	0.5320754716981132	0.052830188679245285
1041	263.0	0.011406844106463879	0.034220532319391636	0.3193916349809886	0.053231939163498096	0.5361216730038023	0.045627376425855515
1042	264.0	0.011363636363636364	0.03409090909090909	0.3143939393939394	0.05303030303030303	0.5378787878787878	0.04924242424242424
1043	273.0	0.01098901098901099	0.03296703296703297	0.31135531135531136	0.054945054945054944	0.5421245421245421	0.047619047619047616
1044	271.0	0.014760147601476014	0.033210332103321034	0.31365313653136534	0.055350553505535055	0.5313653136531366	0.05166051660516605
1045	268.0	0.014925373134328358	0.033582089552238806	0.3208955223880597	0.055970149253731345	0.5223880597014925	0.05223880597014925
1046	267.0	0.0149812734082397	0.0299625468164794	0.3258426966292135	0.052434456928838954	0.5205992509363296	0.056179775280898875
1047	260.0	0.015384615384615385	0.026923076923076925	0.3230769230769231	0.05384615384615385	0.5307692307692308	0.05
1048	263.0	0.011406844106463879	0.026615969581749048	0.3231939163498099	0.049429657794676805	0.5399239543726235	0.049429657794676805
1049	266.0	0.015037593984962405	0.02631578947368421	0.3157894736842105	0.04887218045112782	0.5413533834586466	0.05263157894736842
1050	264.0	0.011363636363636364	0.026515151515151516	0.3143939393939394	0.04924242424242424	0.5416666666666666	0.056818181818181816
1051	267.0	0.011235955056179775	0.026217228464419477	0.3146067415730337	0.04868913857677903	0.5393258426966292	0.0599250936329588
1052	265.0	0.011320754716981131	0.022641509433962263	0.3132075471698113	0.04905660377358491	0.5471698113207547	0.05660377358490566
1053	269.0	0.011152416356877323	0.02973977695167286	0.31970260223048325	0.048327137546468404	0.5390334572490706	0.05204460966542751
1054	271.0	0.01107011070110701	0.02952029520295203	0.31365313653136534	0.04797047970479705	0.5387453874538746	0.05904059040590406
1055	273.0	0.014652014652014652	0.029304029304029304	0.31868131868131866	0.047619047619047616	0.5311355311355311	0.05860805860805861
1056	279.0	0.014336917562724014	0.02867383512544803	0.3154121863799283	0.04659498207885305	0.5412186379928315	0.053763440860215055
1057	278.0	0.014388489208633094	0.025179856115107913	0.3129496402877698	0.046762589928057555	0.539568345323741	0.06115107913669065
1058	274.0	0.014598540145985401	0.025547445255474453	0.31386861313868614	0.043795620437956206	0.5474452554744526	0.05474452554744526
1059	274.0	0.014598540145985401	0.025547445255474453	0.3102189781021898	0.043795620437956206	0.5547445255474452	0.051094890510948905
1060	269.0	0.01486988847583643	0.026022304832713755	0.31226765799256506	0.04460966542750929	0.5539033457249071	0.048327137546468404
1061	261.0	0.01532567049808429	0.022988505747126436	0.31417624521072796	0.04597701149425287	0.5517241379310345	0.04980842911877394
1062	266.0	0.015037593984962405	0.02631578947368421	0.3082706766917293	0.045112781954887216	0.5488721804511278	0.05639097744360902
1063	263.0	0.015209125475285171	0.026615969581749048	0.311787072243346	0.049429657794676805	0.5399239543726235	0.057034220532319393
1064	260.0	0.011538461538461539	0.026923076923076925	0.3192307692307692	0.046153846153846156	0.5461538461538461	0.05
1065	255.0	0.011764705882352941	0.027450980392156862	0.3137254901960784	0.050980392156862744	0.5490196078431373	0.047058823529411764
1066	259.0	0.015444015444015444	0.02702702702702703	0.3204633204633205	0.05019305019305019	0.5405405405405406	0.04633204633204633
1067	262.0	0.015267175572519083	0.026717557251908396	0.32061068702290074	0.05343511450381679	0.5419847328244275	0.04198473282442748
1068	260.0	0.015384615384615385	0.023076923076923078	0.3192307692307692	0.05384615384615385	0.5461538461538461	0.04230769230769231
1069	262.0	0.015267175572519083	0.022900763358778626	0.31679389312977096	0.05343511450381679	0.5381679389312977	0.05343511450381679
1070	264.0	0.015151515151515152	0.022727272727272728	0.3143939393939394	0.05303030303030303	0.5340909090909091	0.06060606060606061
1071	262.0	0.015267175572519083	0.022900763358778626	0.31297709923664124	0.05343511450381679	0.5343511450381679	0.061068702290076333
1072	266.0	0.015037593984962405	0.022556390977443608	0.3157894736842105	0.04887218045112782	0.5375939849624061	0.06015037593984962
1073	263.0	0.015209125475285171	0.030418250950570342	0.311787072243346	0.045627376425855515	0.5437262357414449	0.053231939163498096
1074	264.0	0.015151515151515152	0.030303030303030304	0.3106060606060606	0.045454545454545456	0.5378787878787878	0.06060606060606061
1075	265.0	0.01509433962264151	0.03018867924528302	0.30566037735849055	0.045283018867924525	0.5471698113207547	0.05660377358490566
1076	266.0	0.015037593984962405	0.03007518796992481	0.3082706766917293	0.045112781954887216	0.5413533834586466	0.06015037593984962
1077	266.0	0.015037593984962405	0.02631578947368421	0.31203007518796994	0.045112781954887216	0.5451127819548872	0.05639097744360902
1078	264.0	0.015151515151515152	0.026515151515151516	0.3106060606060606	0.045454545454545456	0.5454545454545454	0.056818181818181816
1079	262.0	0.011450381679389313	0.026717557251908396	0.30916030534351147	0.04580152671755725	0.5458015267175572	0.061068702290076333
1080	262.0	0.011450381679389313	0.022900763358778626	0.31297709923664124	0.04580152671755725	0.5458015267175572	0.061068702290076333
1081	264.0	0.007575757575757576	0.022727272727272728	0.3106060606060606	0.045454545454545456	0.5492424242424242	0.06439393939393939
1082	267.0	0.00749063670411985	0.02247191011235955	0.31086142322097376	0.0449438202247191	0.550561797752809	0.06367041198501873
1083	262.0	0.011450381679389313	0.022900763358778626	0.31679389312977096	0.04580152671755725	0.5458015267175572	0.05725190839694656
1084	267.0	0.0149812734082397	0.026217228464419477	0.3146067415730337	0.04868913857677903	0.5318352059925093	0.06367041198501873
1085	268.0	0.014925373134328358	0.026119402985074626	0.3208955223880597	0.055970149253731345	0.5261194029850746	0.055970149253731345
1086	270.0	0.014814814814814815	0.022222222222222223	0.31851851851851853	0.05185185185185185	0.5407407407407407	0.05185185185185185
1087	272.0	0.014705882352941176	0.022058823529411766	0.3125	0.04779411764705882	0.5514705882352942	0.051470588235294115
1088	273.0	0.01098901098901099	0.02197802197802198	0.31135531135531136	0.047619047619047616	0.5531135531135531	0.054945054945054944
1089	274.0	0.010948905109489052	0.021897810218978103	0.31386861313868614	0.04744525547445255	0.5474452554744526	0.058394160583941604
1090	274.0	0.014598540145985401	0.01824817518248175	0.3102189781021898	0.04744525547445255	0.551094890510949	0.058394160583941604
1091	271.0	0.014760147601476014	0.025830258302583026	0.3062730627306273	0.05166051660516605	0.5461254612546126	0.055350553505535055
1092	269.0	0.01486988847583643	0.026022304832713755	0.30855018587360594	0.05204460966542751	0.5464684014869888	0.05204460966542751
1093	266.0	0.015037593984962405	0.02631578947368421	0.3007518796992481	0.04887218045112782	0.5601503759398496	0.04887218045112782
1094	268.0	0.014925373134328358	0.026119402985074626	0.29850746268656714	0.04477611940298507	0.5597014925373134	0.055970149253731345
1095	267.0	0.0149812734082397	0.026217228464419477	0.31086142322097376	0.0449438202247191	0.5468164794007491	0.056179775280898875
1096	269.0	0.01486988847583643	0.026022304832713755	0.30855018587360594	0.04460966542750929	0.5464684014869888	0.05947955390334572
1097	265.0	0.011320754716981131	0.026415094339622643	0.3169811320754717	0.045283018867924525	0.539622641509434	0.06037735849056604
1098	267.0	0.011235955056179775	0.026217228464419477	0.30711610486891383	0.04868913857677903	0.5468164794007491	0.0599250936329588
1099	258.0	0.015503875968992248	0.027131782945736434	0.3178294573643411	0.04263565891472868	0.5465116279069767	0.050387596899224806
1100	256.0	0.015625	0.02734375	0.3203125	0.04296875	0.53515625	0.05859375
1101	259.0	0.015444015444015444	0.02702702702702703	0.3166023166023166	0.04633204633204633	0.5366795366795367	0.05791505791505792
1102	265.0	0.01509433962264151	0.026415094339622643	0.3169811320754717	0.04905660377358491	0.5358490566037736	0.05660377358490566
1103	266.0	0.015037593984962405	0.022556390977443608	0.3157894736842105	0.04887218045112782	0.5375939849624061	0.06015037593984962
1104	269.0	0.01486988847583643	0.022304832713754646	0.3048327137546468	0.048327137546468404	0.550185873605948	0.05947955390334572
1105	268.0	0.014925373134328358	0.022388059701492536	0.30970149253731344	0.05223880597014925	0.5485074626865671	0.05223880597014925
1106	269.0	0.01486988847583643	0.026022304832713755	0.3048327137546468	0.05204460966542751	0.5464684014869888	0.055762081784386616
1107	267.0	0.0149812734082397	0.026217228464419477	0.30711610486891383	0.052434456928838954	0.5430711610486891	0.056179775280898875
1108	269.0	0.01486988847583643	0.026022304832713755	0.3048327137546468	0.05204460966542751	0.5464684014869888	0.055762081784386616
1109	266.0	0.015037593984962405	0.02631578947368421	0.3082706766917293	0.04887218045112782	0.5488721804511278	0.05263157894736842
1110	267.0	0.0149812734082397	0.026217228464419477	0.30711610486891383	0.04868913857677903	0.5468164794007491	0.056179775280898875
1111	266.0	0.015037593984962405	0.02631578947368421	0.3157894736842105	0.04887218045112782	0.5375939849624061	0.05639097744360902
1112	267.0	0.0149812734082397	0.0299625468164794	0.3146067415730337	0.04868913857677903	0.5355805243445693	0.056179775280898875
1113	265.0	0.011320754716981131	0.026415094339622643	0.3169811320754717	0.04905660377358491	0.539622641509434	0.05660377358490566
1114	263.0	0.011406844106463879	0.026615969581749048	0.3231939163498099	0.049429657794676805	0.5285171102661597	0.060836501901140684
1115	263.0	0.015209125475285171	0.026615969581749048	0.3231939163498099	0.053231939163498096	0.5209125475285171	0.060836501901140684
1116	265.0	0.01509433962264151	0.026415094339622643	0.32452830188679244	0.052830188679245285	0.5169811320754717	0.06415094339622641
1117	260.0	0.015384615384615385	0.023076923076923078	0.31153846153846154	0.05384615384615385	0.5307692307692308	0.06538461538461539
1118	264.0	0.015151515151515152	0.022727272727272728	0.3143939393939394	0.04924242424242424	0.5340909090909091	0.06439393939393939
1119	262.0	0.015267175572519083	0.022900763358778626	0.31297709923664124	0.04961832061068702	0.5343511450381679	0.0648854961832061
1120	264.0	0.015151515151515152	0.022727272727272728	0.3181818181818182	0.045454545454545456	0.5340909090909091	0.06439393939393939
1121	267.0	0.0149812734082397	0.02247191011235955	0.3146067415730337	0.0449438202247191	0.5430711610486891	0.0599250936329588
1122	266.0	0.015037593984962405	0.022556390977443608	0.31203007518796994	0.045112781954887216	0.5451127819548872	0.06015037593984962
1123	264.0	0.015151515151515152	0.022727272727272728	0.3068181818181818	0.04924242424242424	0.5454545454545454	0.06060606060606061
1124	267.0	0.0149812734082397	0.02247191011235955	0.30711610486891383	0.04868913857677903	0.5430711610486891	0.06367041198501873
1125	269.0	0.01486988847583643	0.022304832713754646	0.31226765799256506	0.048327137546468404	0.5427509293680297	0.05947955390334572
1126	266.0	0.015037593984962405	0.022556390977443608	0.3157894736842105	0.04887218045112782	0.5375939849624061	0.06015037593984962
1127	266.0	0.015037593984962405	0.02631578947368421	0.31203007518796994	0.04887218045112782	0.5375939849624061	0.06015037593984962
1128	265.0	0.01509433962264151	0.026415094339622643	0.3132075471698113	0.04905660377358491	0.5358490566037736	0.06037735849056604
1129	265.0	0.01509433962264151	0.03018867924528302	0.3169811320754717	0.04905660377358491	0.5320754716981132	0.05660377358490566
1130	269.0	0.01486988847583643	0.02973977695167286	0.30855018587360594	0.048327137546468404	0.5427509293680297	0.055762081784386616
1131	268.0	0.014925373134328358	0.029850746268656716	0.31343283582089554	0.048507462686567165	0.5410447761194029	0.05223880597014925
1132	271.0	0.01107011070110701	0.025830258302583026	0.30996309963099633	0.04797047970479705	0.5571955719557196	0.04797047970479705
1133	273.0	0.01098901098901099	0.02197802197802198	0.31135531135531136	0.047619047619047616	0.5494505494505495	0.05860805860805861
1134	276.0	0.010869565217391304	0.021739130434782608	0.3079710144927536	0.04710144927536232	0.5507246376811594	0.06159420289855073
1135	274.0	0.010948905109489052	0.025547445255474453	0.31386861313868614	0.04744525547445255	0.5474452554744526	0.05474452554744526
1136	271.0	0.01107011070110701	0.025830258302583026	0.3284132841328413	0.04059040590405904	0.5387453874538746	0.055350553505535055
1137	271.0	0.01107011070110701	0.02952029520295203	0.3247232472324723	0.04059040590405904	0.5350553505535055	0.05904059040590406
1138	271.0	0.01107011070110701	0.03690036900369004	0.3210332103321033	0.04059040590405904	0.5313653136531366	0.05904059040590406
1139	271.0	0.01107011070110701	0.033210332103321034	0.3210332103321033	0.04428044280442804	0.5276752767527675	0.06273062730627306
1140	269.0	0.011152416356877323	0.03345724907063197	0.31970260223048325	0.048327137546468404	0.5278810408921933	0.05947955390334572
1141	266.0	0.011278195488721804	0.03383458646616541	0.3082706766917293	0.05263157894736842	0.5375939849624061	0.05639097744360902
1142	268.0	0.011194029850746268	0.029850746268656716	0.3208955223880597	0.05223880597014925	0.5335820895522388	0.05223880597014925
1143	269.0	0.011152416356877323	0.026022304832713755	0.31970260223048325	0.05204460966542751	0.5427509293680297	0.048327137546468404
1144	269.0	0.011152416356877323	0.026022304832713755	0.31226765799256506	0.05204460966542751	0.5539033457249071	0.04460966542750929
1145	269.0	0.011152416356877323	0.026022304832713755	0.31226765799256506	0.05204460966542751	0.5427509293680297	0.055762081784386616
1146	267.0	0.011235955056179775	0.026217228464419477	0.31086142322097376	0.052434456928838954	0.5430711610486891	0.056179775280898875
1147	264.0	0.011363636363636364	0.022727272727272728	0.3106060606060606	0.04924242424242424	0.5454545454545454	0.06060606060606061
1148	270.0	0.011111111111111112	0.022222222222222223	0.3111111111111111	0.04814814814814815	0.5481481481481482	0.05925925925925926
1149	274.0	0.010948905109489052	0.021897810218978103	0.30656934306569344	0.04744525547445255	0.5547445255474452	0.058394160583941604
1150	270.0	0.011111111111111112	0.022222222222222223	0.3111111111111111	0.044444444444444446	0.5555555555555556	0.05555555555555555
1151	269.0	0.011152416356877323	0.022304832713754646	0.32342007434944237	0.040892193308550186	0.5539033457249071	0.048327137546468404
1152	269.0	0.007434944237918215	0.022304832713754646	0.32342007434944237	0.05204460966542751	0.5427509293680297	0.05204460966542751
1153	267.0	0.00749063670411985	0.02247191011235955	0.31086142322097376	0.052434456928838954	0.550561797752809	0.056179775280898875
1154	265.0	0.007547169811320755	0.022641509433962263	0.3132075471698113	0.052830188679245285	0.5471698113207547	0.05660377358490566
1155	269.0	0.007434944237918215	0.022304832713754646	0.30111524163568776	0.05204460966542751	0.5613382899628253	0.055762081784386616
1156	270.0	0.011111111111111112	0.022222222222222223	0.3037037037037037	0.05185185185185185	0.5481481481481482	0.06296296296296296
1157	266.0	0.015037593984962405	0.022556390977443608	0.3082706766917293	0.05639097744360902	0.5375939849624061	0.06015037593984962
1158	262.0	0.015267175572519083	0.022900763358778626	0.3053435114503817	0.05343511450381679	0.5458015267175572	0.05725190839694656
1159	261.0	0.01532567049808429	0.022988505747126436	0.3065134099616858	0.05363984674329502	0.5402298850574713	0.06130268199233716
1160	261.0	0.01532567049808429	0.022988505747126436	0.3103448275862069	0.05363984674329502	0.5363984674329502	0.06130268199233716
1161	260.0	0.015384615384615385	0.023076923076923078	0.3192307692307692	0.046153846153846156	0.5384615384615384	0.057692307692307696
1162	257.0	0.01556420233463035	0.023346303501945526	0.32684824902723736	0.042801556420233464	0.5408560311284046	0.05058365758754864
1163	265.0	0.01509433962264151	0.022641509433962263	0.32075471698113206	0.045283018867924525	0.5433962264150943	0.052830188679245285
1164	267.0	0.011235955056179775	0.02247191011235955	0.3146067415730337	0.04868913857677903	0.550561797752809	0.052434456928838954
1165	269.0	0.011152416356877323	0.022304832713754646	0.31970260223048325	0.048327137546468404	0.550185873605948	0.048327137546468404
1166	264.0	0.011363636363636364	0.022727272727272728	0.32575757575757575	0.04924242424242424	0.5416666666666666	0.04924242424242424
1167	260.0	0.011538461538461539	0.026923076923076925	0.3230769230769231	0.05384615384615385	0.5346153846153846	0.05
1168	263.0	0.011406844106463879	0.026615969581749048	0.3269961977186312	0.053231939163498096	0.5285171102661597	0.053231939163498096
1169	265.0	0.011320754716981131	0.026415094339622643	0.32452830188679244	0.052830188679245285	0.5283018867924528	0.05660377358490566
1170	270.0	0.011111111111111112	0.025925925925925925	0.3148148148148148	0.05555555555555555	0.5407407407407407	0.05185185185185185
1171	272.0	0.014705882352941176	0.029411764705882353	0.3088235294117647	0.05514705882352941	0.5367647058823529	0.05514705882352941
1172	277.0	0.01444043321299639	0.02888086642599278	0.30685920577617326	0.05415162454873646	0.5342960288808665	0.061371841155234655
1173	272.0	0.014705882352941176	0.025735294117647058	0.3125	0.051470588235294115	0.5294117647058824	0.0661764705882353
1174	267.0	0.0149812734082397	0.026217228464419477	0.30711610486891383	0.052434456928838954	0.5318352059925093	0.06741573033707865
1175	268.0	0.014925373134328358	0.022388059701492536	0.31343283582089554	0.048507462686567165	0.5298507462686567	0.0708955223880597
1176	268.0	0.014925373134328358	0.022388059701492536	0.30970149253731344	0.048507462686567165	0.5373134328358209	0.06716417910447761
1177	271.0	0.014760147601476014	0.02214022140221402	0.3025830258302583	0.04797047970479705	0.5461254612546126	0.06642066420664207
1178	265.0	0.01509433962264151	0.022641509433962263	0.2943396226415094	0.045283018867924525	0.5622641509433962	0.06037735849056604
1179	268.0	0.014925373134328358	0.022388059701492536	0.29850746268656714	0.04477611940298507	0.5671641791044776	0.05223880597014925
1180	270.0	0.011111111111111112	0.022222222222222223	0.3037037037037037	0.04814814814814815	0.562962962962963	0.05185185185185185
1181	272.0	0.014705882352941176	0.025735294117647058	0.30514705882352944	0.04779411764705882	0.5588235294117647	0.04779411764705882
1182	270.0	0.014814814814814815	0.025925925925925925	0.3	0.044444444444444446	0.5666666666666667	0.04814814814814815
1183	269.0	0.01486988847583643	0.026022304832713755	0.3048327137546468	0.05204460966542751	0.5613382899628253	0.040892193308550186
1184	265.0	0.01509433962264151	0.022641509433962263	0.3132075471698113	0.04905660377358491	0.5584905660377358	0.04150943396226415
1185	262.0	0.011450381679389313	0.022900763358778626	0.31679389312977096	0.04961832061068702	0.5534351145038168	0.04580152671755725
1186	265.0	0.007547169811320755	0.022641509433962263	0.32075471698113206	0.052830188679245285	0.5471698113207547	0.04905660377358491
1187	264.0	0.007575757575757576	0.026515151515151516	0.3181818181818182	0.05303030303030303	0.5378787878787878	0.056818181818181816
1188	258.0	0.007751937984496124	0.023255813953488372	0.3178294573643411	0.05426356589147287	0.5387596899224806	0.05813953488372093
1189	258.0	0.007751937984496124	0.023255813953488372	0.313953488372093	0.046511627906976744	0.5465116279069767	0.06201550387596899
1190	266.0	0.011278195488721804	0.022556390977443608	0.3082706766917293	0.05263157894736842	0.5451127819548872	0.06015037593984962
1191	270.0	0.011111111111111112	0.022222222222222223	0.3037037037037037	0.05185185185185185	0.5481481481481482	0.06296296296296296
1192	274.0	0.010948905109489052	0.021897810218978103	0.3029197080291971	0.051094890510948905	0.551094890510949	0.06204379562043796
1193	274.0	0.010948905109489052	0.021897810218978103	0.3029197080291971	0.051094890510948905	0.551094890510949	0.06204379562043796
1194	277.0	0.010830324909747292	0.02527075812274368	0.2996389891696751	0.05054151624548736	0.5523465703971119	0.061371841155234655
1195	271.0	0.01107011070110701	0.025830258302583026	0.3062730627306273	0.05166051660516605	0.5461254612546126	0.05904059040590406
1196	268.0	0.011194029850746268	0.026119402985074626	0.31343283582089554	0.05223880597014925	0.5410447761194029	0.055970149253731345
1197	266.0	0.015037593984962405	0.022556390977443608	0.31203007518796994	0.05263157894736842	0.5413533834586466	0.05639097744360902
1198	264.0	0.011363636363636364	0.026515151515151516	0.3143939393939394	0.05303030303030303	0.5378787878787878	0.056818181818181816
1199	268.0	0.011194029850746268	0.026119402985074626	0.31716417910447764	0.05223880597014925	0.5410447761194029	0.05223880597014925
1200	270.0	0.011111111111111112	0.025925925925925925	0.31851851851851853	0.05185185185185185	0.5444444444444444	0.04814814814814815
1201	270.0	0.007407407407407408	0.025925925925925925	0.32222222222222224	0.05185185185185185	0.5481481481481482	0.044444444444444446
1202	270.0	0.007407407407407408	0.025925925925925925	0.3296296296296296	0.05185185185185185	0.5370370370370371	0.04814814814814815
1203	270.0	0.007407407407407408	0.025925925925925925	0.3296296296296296	0.05185185185185185	0.5370370370370371	0.04814814814814815
1204	266.0	0.007518796992481203	0.02631578947368421	0.33458646616541354	0.05263157894736842	0.5338345864661654	0.045112781954887216
1205	263.0	0.0076045627376425855	0.030418250950570342	0.33840304182509506	0.053231939163498096	0.5171102661596958	0.053231939163498096
1206	267.0	0.00749063670411985	0.026217228464419477	0.3295880149812734	0.056179775280898875	0.5205992509363296	0.0599250936329588
1207	267.0	0.00749063670411985	0.026217228464419477	0.3258426966292135	0.056179775280898875	0.5205992509363296	0.06367041198501873
1208	265.0	0.011320754716981131	0.026415094339622643	0.3283018867924528	0.05660377358490566	0.5132075471698113	0.06415094339622641
1209	264.0	0.011363636363636364	0.026515151515151516	0.32954545454545453	0.056818181818181816	0.5189393939393939	0.056818181818181816
1210	263.0	0.011406844106463879	0.026615969581749048	0.33079847908745247	0.053231939163498096	0.5209125475285171	0.057034220532319393
1211	264.0	0.011363636363636364	0.030303030303030304	0.32954545454545453	0.05303030303030303	0.5189393939393939	0.056818181818181816
1212	257.0	0.011673151750972763	0.027237354085603113	0.3346303501945525	0.058365758754863814	0.5175097276264592	0.05058365758754864
1213	263.0	0.011406844106463879	0.026615969581749048	0.3269961977186312	0.057034220532319393	0.5247148288973384	0.053231939163498096
1214	262.0	0.007633587786259542	0.026717557251908396	0.3282442748091603	0.05725190839694656	0.5267175572519084	0.05343511450381679
1215	260.0	0.011538461538461539	0.019230769230769232	0.3269230769230769	0.05384615384615385	0.5346153846153846	0.05384615384615385
1216	265.0	0.01509433962264151	0.018867924528301886	0.3132075471698113	0.052830188679245285	0.539622641509434	0.06037735849056604
1217	267.0	0.0149812734082397	0.02247191011235955	0.30711610486891383	0.052434456928838954	0.5430711610486891	0.0599250936329588
1218	271.0	0.01107011070110701	0.02952029520295203	0.3062730627306273	0.05166051660516605	0.5350553505535055	0.06642066420664207
1219	275.0	0.01090909090909091	0.02909090909090909	0.29818181818181816	0.05454545454545454	0.5381818181818182	0.06909090909090909
1220	274.0	0.014598540145985401	0.025547445255474453	0.2956204379562044	0.051094890510948905	0.5474452554744526	0.06569343065693431
1221	277.0	0.01444043321299639	0.021660649819494584	0.296028880866426	0.05054151624548736	0.5523465703971119	0.06498194945848375
1222	272.0	0.014705882352941176	0.022058823529411766	0.30514705882352944	0.051470588235294115	0.5477941176470589	0.058823529411764705
1223	274.0	0.014598540145985401	0.01824817518248175	0.3102189781021898	0.051094890510948905	0.5437956204379562	0.06204379562043796
1224	274.0	0.014598540145985401	0.01824817518248175	0.31386861313868614	0.051094890510948905	0.5437956204379562	0.058394160583941604
1225	270.0	0.011111111111111112	0.022222222222222223	0.3111111111111111	0.05185185185185185	0.5444444444444444	0.05925925925925926
1226	268.0	0.011194029850746268	0.026119402985074626	0.31716417910447764	0.05223880597014925	0.5335820895522388	0.05970149253731343
1227	263.0	0.011406844106463879	0.026615969581749048	0.30798479087452474	0.053231939163498096	0.5361216730038023	0.06463878326996197
1228	267.0	0.011235955056179775	0.026217228464419477	0.30337078651685395	0.052434456928838954	0.5430711610486891	0.06367041198501873
1229	272.0	0.014705882352941176	0.025735294117647058	0.3014705882352941	0.051470588235294115	0.5441176470588235	0.0625
1230	270.0	0.014814814814814815	0.025925925925925925	0.3074074074074074	0.05185185185185185	0.5444444444444444	0.05555555555555555
1231	267.0	0.0149812734082397	0.02247191011235955	0.31086142322097376	0.052434456928838954	0.550561797752809	0.04868913857677903
1232	269.0	0.01486988847583643	0.01858736059479554	0.30855018587360594	0.05204460966542751	0.5539033457249071	0.05204460966542751
1233	269.0	0.01486988847583643	0.01858736059479554	0.31226765799256506	0.05204460966542751	0.5427509293680297	0.05947955390334572
1234	268.0	0.014925373134328358	0.018656716417910446	0.31343283582089554	0.05223880597014925	0.5410447761194029	0.05970149253731343
1235	261.0	0.01532567049808429	0.019157088122605363	0.31417624521072796	0.05363984674329502	0.5402298850574713	0.05747126436781609
1236	261.0	0.01532567049808429	0.022988505747126436	0.31417624521072796	0.05363984674329502	0.5325670498084292	0.06130268199233716
1237	263.0	0.015209125475285171	0.022813688212927757	0.30798479087452474	0.053231939163498096	0.5399239543726235	0.060836501901140684
1238	270.0	0.014814814814814815	0.022222222222222223	0.3111111111111111	0.05185185185185185	0.5444444444444444	0.05555555555555555
1239	270.0	0.014814814814814815	0.022222222222222223	0.3074074074074074	0.05555555555555555	0.5444444444444444	0.05555555555555555
1240	273.0	0.01098901098901099	0.02197802197802198	0.3076923076923077	0.054945054945054944	0.5421245421245421	0.06227106227106227
1241	270.0	0.011111111111111112	0.022222222222222223	0.3074074074074074	0.05185185185185185	0.5481481481481482	0.05925925925925926
1242	269.0	0.011152416356877323	0.022304832713754646	0.3048327137546468	0.04460966542750929	0.5576208178438662	0.05947955390334572
1243	269.0	0.011152416356877323	0.026022304832713755	0.30111524163568776	0.04460966542750929	0.5613382899628253	0.055762081784386616
1244	270.0	0.011111111111111112	0.025925925925925925	0.3074074074074074	0.044444444444444446	0.5518518518518518	0.05925925925925926
1245	274.0	0.010948905109489052	0.025547445255474453	0.3029197080291971	0.043795620437956206	0.5583941605839416	0.058394160583941604
1246	276.0	0.014492753623188406	0.025362318840579712	0.30434782608695654	0.043478260869565216	0.5507246376811594	0.06159420289855073
1247	270.0	0.014814814814814815	0.022222222222222223	0.3074074074074074	0.044444444444444446	0.5518518518518518	0.05925925925925926
1248	266.0	0.015037593984962405	0.02631578947368421	0.31203007518796994	0.04887218045112782	0.5413533834586466	0.05639097744360902
1249	266.0	0.015037593984962405	0.02631578947368421	0.3157894736842105	0.04887218045112782	0.5413533834586466	0.05263157894736842
1250	267.0	0.0149812734082397	0.02247191011235955	0.31835205992509363	0.04868913857677903	0.5393258426966292	0.056179775280898875
1251	270.0	0.014814814814814815	0.022222222222222223	0.3148148148148148	0.04814814814814815	0.5481481481481482	0.05185185185185185
1252	275.0	0.01090909090909091	0.025454545454545455	0.31636363636363635	0.05454545454545454	0.5418181818181819	0.05090909090909091
1253	273.0	0.01098901098901099	0.02197802197802198	0.31868131868131866	0.05128205128205128	0.5457875457875457	0.05128205128205128
1254	274.0	0.010948905109489052	0.021897810218978103	0.31386861313868614	0.051094890510948905	0.5437956204379562	0.058394160583941604
1255	273.0	0.01098901098901099	0.02197802197802198	0.304029304029304	0.05128205128205128	0.5457875457875457	0.06593406593406594
1256	271.0	0.01107011070110701	0.02214022140221402	0.3062730627306273	0.05166051660516605	0.5387453874538746	0.07011070110701106
1257	266.0	0.015037593984962405	0.022556390977443608	0.30451127819548873	0.05263157894736842	0.5338345864661654	0.07142857142857142
1258	263.0	0.015209125475285171	0.022813688212927757	0.311787072243346	0.053231939163498096	0.5285171102661597	0.06844106463878327
1259	264.0	0.015151515151515152	0.022727272727272728	0.3106060606060606	0.05303030303030303	0.5378787878787878	0.06060606060606061
1260	266.0	0.015037593984962405	0.018796992481203006	0.3082706766917293	0.05263157894736842	0.5488721804511278	0.05639097744360902
1261	270.0	0.014814814814814815	0.022222222222222223	0.3111111111111111	0.05185185185185185	0.5444444444444444	0.05555555555555555
1262	268.0	0.014925373134328358	0.022388059701492536	0.30597014925373134	0.05223880597014925	0.5522388059701493	0.05223880597014925
1263	269.0	0.01486988847583643	0.022304832713754646	0.29739776951672864	0.05204460966542751	0.5613382899628253	0.05204460966542751
1264	269.0	0.01486988847583643	0.022304832713754646	0.30111524163568776	0.048327137546468404	0.5613382899628253	0.05204460966542751
1265	268.0	0.014925373134328358	0.022388059701492536	0.29850746268656714	0.048507462686567165	0.5634328358208955	0.05223880597014925
1266	269.0	0.01486988847583643	0.022304832713754646	0.3048327137546468	0.048327137546468404	0.550185873605948	0.05947955390334572
1267	266.0	0.015037593984962405	0.018796992481203006	0.3082706766917293	0.04887218045112782	0.556390977443609	0.05263157894736842
1268	262.0	0.015267175572519083	0.022900763358778626	0.31297709923664124	0.04961832061068702	0.5419847328244275	0.05725190839694656
1269	264.0	0.015151515151515152	0.022727272727272728	0.3143939393939394	0.04924242424242424	0.5416666666666666	0.056818181818181816
1270	270.0	0.014814814814814815	0.022222222222222223	0.3148148148148148	0.05185185185185185	0.5296296296296297	0.06666666666666667
1271	265.0	0.01509433962264151	0.022641509433962263	0.30566037735849055	0.052830188679245285	0.539622641509434	0.06415094339622641
1272	268.0	0.014925373134328358	0.026119402985074626	0.31343283582089554	0.048507462686567165	0.5373134328358209	0.05970149253731343
1273	268.0	0.014925373134328358	0.026119402985074626	0.31343283582089554	0.048507462686567165	0.5410447761194029	0.055970149253731345
1274	263.0	0.011406844106463879	0.022813688212927757	0.311787072243346	0.049429657794676805	0.5475285171102662	0.057034220532319393
1275	258.0	0.011627906976744186	0.023255813953488372	0.3178294573643411	0.050387596899224806	0.5465116279069767	0.050387596899224806
1276	258.0	0.011627906976744186	0.01937984496124031	0.313953488372093	0.050387596899224806	0.5542635658914729	0.050387596899224806
1277	262.0	0.011450381679389313	0.019083969465648856	0.30916030534351147	0.04961832061068702	0.5572519083969466	0.05343511450381679
1278	262.0	0.011450381679389313	0.019083969465648856	0.30916030534351147	0.04961832061068702	0.5572519083969466	0.05343511450381679
1279	265.0	0.011320754716981131	0.018867924528301886	0.30943396226415093	0.045283018867924525	0.5622641509433962	0.052830188679245285
1280	268.0	0.011194029850746268	0.022388059701492536	0.30597014925373134	0.04477611940298507	0.5597014925373134	0.055970149253731345
1281	268.0	0.011194029850746268	0.026119402985074626	0.2947761194029851	0.048507462686567165	0.5597014925373134	0.05970149253731343
1282	270.0	0.011111111111111112	0.025925925925925925	0.29259259259259257	0.05185185185185185	0.5592592592592592	0.05925925925925926
1283	268.0	0.011194029850746268	0.026119402985074626	0.30223880597014924	0.048507462686567165	0.5522388059701493	0.05970149253731343
1284	275.0	0.01090909090909091	0.025454545454545455	0.3018181818181818	0.05818181818181818	0.5563636363636364	0.04727272727272727
1285	275.0	0.01090909090909091	0.025454545454545455	0.2909090909090909	0.05818181818181818	0.5636363636363636	0.05090909090909091
1286	273.0	0.01098901098901099	0.02564102564102564	0.29304029304029305	0.05860805860805861	0.5604395604395604	0.05128205128205128
1287	266.0	0.011278195488721804	0.022556390977443608	0.30451127819548873	0.05263157894736842	0.556390977443609	0.05263157894736842
1288	262.0	0.011450381679389313	0.019083969465648856	0.3015267175572519	0.05343511450381679	0.5572519083969466	0.05725190839694656
1289	266.0	0.011278195488721804	0.022556390977443608	0.29699248120300753	0.05263157894736842	0.556390977443609	0.06015037593984962
1290	262.0	0.011450381679389313	0.026717557251908396	0.29770992366412213	0.05343511450381679	0.549618320610687	0.061068702290076333
1291	260.0	0.011538461538461539	0.026923076923076925	0.3038461538461538	0.05	0.5423076923076923	0.06538461538461539
1292	262.0	0.011450381679389313	0.026717557251908396	0.30916030534351147	0.04961832061068702	0.5381679389312977	0.0648854961832061
1293	262.0	0.011450381679389313	0.026717557251908396	0.30916030534351147	0.04961832061068702	0.5343511450381679	0.06870229007633588
1294	262.0	0.011450381679389313	0.026717557251908396	0.31679389312977096	0.04961832061068702	0.5190839694656488	0.07633587786259542
1295	258.0	0.011627906976744186	0.027131782945736434	0.3178294573643411	0.05426356589147287	0.5271317829457365	0.06201550387596899
1296	263.0	0.011406844106463879	0.026615969581749048	0.311787072243346	0.057034220532319393	0.532319391634981	0.060836501901140684
1297	258.0	0.011627906976744186	0.023255813953488372	0.3178294573643411	0.05813953488372093	0.5348837209302325	0.05426356589147287
1298	258.0	0.011627906976744186	0.023255813953488372	0.32170542635658916	0.05813953488372093	0.5348837209302325	0.050387596899224806
1299	264.0	0.011363636363636364	0.022727272727272728	0.3181818181818182	0.056818181818181816	0.5378787878787878	0.05303030303030303
1300	266.0	0.011278195488721804	0.02631578947368421	0.31954887218045114	0.05639097744360902	0.5300751879699248	0.05639097744360902
1301	267.0	0.011235955056179775	0.026217228464419477	0.3258426966292135	0.052434456928838954	0.5393258426966292	0.0449438202247191
1302	270.0	0.011111111111111112	0.025925925925925925	0.32222222222222224	0.05185185185185185	0.5444444444444444	0.044444444444444446
1303	272.0	0.011029411764705883	0.029411764705882353	0.3161764705882353	0.051470588235294115	0.5330882352941176	0.058823529411764705
1304	268.0	0.007462686567164179	0.026119402985074626	0.3246268656716418	0.05223880597014925	0.5410447761194029	0.048507462686567165
1305	267.0	0.00749063670411985	0.026217228464419477	0.3333333333333333	0.052434456928838954	0.5318352059925093	0.04868913857677903
1306	267.0	0.00749063670411985	0.0299625468164794	0.3333333333333333	0.052434456928838954	0.5280898876404494	0.04868913857677903
1307	269.0	0.01486988847583643	0.026022304832713755	0.3271375464684015	0.05204460966542751	0.5278810408921933	0.05204460966542751
1308	265.0	0.01509433962264151	0.03018867924528302	0.3169811320754717	0.04905660377358491	0.5358490566037736	0.052830188679245285
1309	264.0	0.015151515151515152	0.026515151515151516	0.3143939393939394	0.04924242424242424	0.5416666666666666	0.05303030303030303
1310	267.0	0.0149812734082397	0.026217228464419477	0.30711610486891383	0.04868913857677903	0.5430711610486891	0.0599250936329588
1311	264.0	0.015151515151515152	0.026515151515151516	0.3106060606060606	0.041666666666666664	0.5454545454545454	0.06060606060606061
1312	267.0	0.0149812734082397	0.0299625468164794	0.31086142322097376	0.04868913857677903	0.5355805243445693	0.0599250936329588
1313	263.0	0.015209125475285171	0.026615969581749048	0.3155893536121673	0.049429657794676805	0.5361216730038023	0.057034220532319393
1314	261.0	0.01532567049808429	0.02681992337164751	0.3103448275862069	0.05363984674329502	0.5363984674329502	0.05747126436781609
1315	262.0	0.015267175572519083	0.026717557251908396	0.3015267175572519	0.05343511450381679	0.5381679389312977	0.0648854961832061
1316	261.0	0.011494252873563218	0.02681992337164751	0.2988505747126437	0.05363984674329502	0.5440613026819924	0.06513409961685823
1317	265.0	0.011320754716981131	0.022641509433962263	0.2943396226415094	0.052830188679245285	0.5547169811320755	0.06415094339622641
1318	270.0	0.018518518518518517	0.022222222222222223	0.29259259259259257	0.05185185185185185	0.5555555555555556	0.05925925925925926
1319	271.0	0.01845018450184502	0.02214022140221402	0.2952029520295203	0.04797047970479705	0.5608856088560885	0.055350553505535055
1320	265.0	0.018867924528301886	0.022641509433962263	0.2981132075471698	0.04905660377358491	0.5622641509433962	0.04905660377358491
1321	263.0	0.019011406844106463	0.019011406844106463	0.30798479087452474	0.049429657794676805	0.5551330798479087	0.049429657794676805
1322	262.0	0.019083969465648856	0.019083969465648856	0.3053435114503817	0.05725190839694656	0.549618320610687	0.04961832061068702
1323	269.0	0.01858736059479554	0.026022304832713755	0.3048327137546468	0.055762081784386616	0.5427509293680297	0.05204460966542751
1324	267.0	0.018726591760299626	0.0299625468164794	0.30711610486891383	0.056179775280898875	0.5430711610486891	0.0449438202247191
1325	269.0	0.01858736059479554	0.02973977695167286	0.30855018587360594	0.05204460966542751	0.5427509293680297	0.048327137546468404
1326	273.0	0.018315018315018316	0.029304029304029304	0.3076923076923077	0.047619047619047616	0.5457875457875457	0.05128205128205128
1327	268.0	0.018656716417910446	0.029850746268656716	0.3208955223880597	0.05223880597014925	0.5261194029850746	0.05223880597014925
1328	267.0	0.018726591760299626	0.0299625468164794	0.3258426966292135	0.052434456928838954	0.5205992509363296	0.052434456928838954
1329	266.0	0.018796992481203006	0.03007518796992481	0.32706766917293234	0.045112781954887216	0.5225563909774437	0.05639097744360902
1330	266.0	0.018796992481203006	0.03007518796992481	0.3233082706766917	0.05263157894736842	0.5225563909774437	0.05263157894736842
1331	263.0	0.011406844106463879	0.034220532319391636	0.3193916349809886	0.053231939163498096	0.532319391634981	0.049429657794676805
1332	264.0	0.011363636363636364	0.030303030303030304	0.3143939393939394	0.05303030303030303	0.5378787878787878	0.05303030303030303
1333	268.0	0.014925373134328358	0.033582089552238806	0.30970149253731344	0.055970149253731345	0.5298507462686567	0.055970149253731345
1334	270.0	0.014814814814814815	0.03333333333333333	0.3148148148148148	0.05555555555555555	0.5185185185185185	0.06296296296296296
1335	263.0	0.015209125475285171	0.034220532319391636	0.3155893536121673	0.053231939163498096	0.5285171102661597	0.053231939163498096
1336	264.0	0.015151515151515152	0.03409090909090909	0.3143939393939394	0.05303030303030303	0.5303030303030303	0.05303030303030303
1337	266.0	0.015037593984962405	0.03383458646616541	0.3082706766917293	0.05263157894736842	0.5375939849624061	0.05263157894736842
1338	266.0	0.018796992481203006	0.03007518796992481	0.31203007518796994	0.05263157894736842	0.5338345864661654	0.05263157894736842
1339	270.0	0.018518518518518517	0.02962962962962963	0.3074074074074074	0.04814814814814815	0.5407407407407407	0.05555555555555555
1340	268.0	0.018656716417910446	0.029850746268656716	0.30970149253731344	0.048507462686567165	0.5410447761194029	0.05223880597014925
1341	267.0	0.018726591760299626	0.0299625468164794	0.31086142322097376	0.0449438202247191	0.5430711610486891	0.052434456928838954
1342	264.0	0.01893939393939394	0.026515151515151516	0.3106060606060606	0.041666666666666664	0.553030303030303	0.04924242424242424
1343	258.0	0.015503875968992248	0.023255813953488372	0.31007751937984496	0.046511627906976744	0.5542635658914729	0.050387596899224806
1344	259.0	0.015444015444015444	0.023166023166023165	0.305019305019305	0.04633204633204633	0.5598455598455598	0.05019305019305019
1345	264.0	0.015151515151515152	0.030303030303030304	0.30303030303030304	0.045454545454545456	0.5492424242424242	0.056818181818181816
1346	262.0	0.015267175572519083	0.030534351145038167	0.3015267175572519	0.04961832061068702	0.5458015267175572	0.05725190839694656
1347	266.0	0.015037593984962405	0.03007518796992481	0.29699248120300753	0.05263157894736842	0.5451127819548872	0.06015037593984962
1348	269.0	0.01486988847583643	0.02973977695167286	0.3048327137546468	0.05204460966542751	0.5427509293680297	0.055762081784386616
1349	269.0	0.011152416356877323	0.02973977695167286	0.30855018587360594	0.05204460966542751	0.5427509293680297	0.055762081784386616
1350	270.0	0.011111111111111112	0.02962962962962963	0.3111111111111111	0.05185185185185185	0.5370370370370371	0.05925925925925926
1351	270.0	0.011111111111111112	0.02962962962962963	0.3111111111111111	0.05185185185185185	0.5407407407407407	0.05555555555555555
1352	266.0	0.011278195488721804	0.02631578947368421	0.31203007518796994	0.05263157894736842	0.5413533834586466	0.05639097744360902
1353	269.0	0.011152416356877323	0.02973977695167286	0.3159851301115242	0.05204460966542751	0.5353159851301115	0.055762081784386616
1354	274.0	0.014598540145985401	0.029197080291970802	0.3102189781021898	0.051094890510948905	0.5364963503649635	0.058394160583941604
1355	274.0	0.014598540145985401	0.029197080291970802	0.3102189781021898	0.051094890510948905	0.5364963503649635	0.058394160583941604
1356	271.0	0.014760147601476014	0.025830258302583026	0.30996309963099633	0.05166051660516605	0.5387453874538746	0.05904059040590406
1357	266.0	0.011278195488721804	0.02631578947368421	0.3082706766917293	0.05263157894736842	0.5451127819548872	0.05639097744360902
1358	264.0	0.011363636363636364	0.030303030303030304	0.3068181818181818	0.05303030303030303	0.5416666666666666	0.056818181818181816
1359	266.0	0.011278195488721804	0.03007518796992481	0.3082706766917293	0.05263157894736842	0.5375939849624061	0.06015037593984962
1360	267.0	0.011235955056179775	0.0299625468164794	0.31086142322097376	0.052434456928838954	0.5280898876404494	0.06741573033707865
1361	270.0	0.011111111111111112	0.02962962962962963	0.3111111111111111	0.05185185185185185	0.5333333333333333	0.06296296296296296
1362	271.0	0.01107011070110701	0.02952029520295203	0.3062730627306273	0.05166051660516605	0.5350553505535055	0.06642066420664207
1363	271.0	0.01107011070110701	0.025830258302583026	0.31365313653136534	0.05166051660516605	0.5313653136531366	0.06642066420664207
1364	267.0	0.011235955056179775	0.026217228464419477	0.31086142322097376	0.052434456928838954	0.5318352059925093	0.06741573033707865
1365	269.0	0.011152416356877323	0.026022304832713755	0.31226765799256506	0.055762081784386616	0.5241635687732342	0.07063197026022305
1366	267.0	0.011235955056179775	0.026217228464419477	0.31835205992509363	0.056179775280898875	0.5168539325842697	0.07116104868913857
1367	272.0	0.011029411764705883	0.025735294117647058	0.31985294117647056	0.05514705882352941	0.5220588235294118	0.0661764705882353
1368	277.0	0.010830324909747292	0.02527075812274368	0.3285198555956679	0.05415162454873646	0.51985559566787	0.061371841155234655
1369	270.0	0.011111111111111112	0.025925925925925925	0.3333333333333333	0.05555555555555555	0.5148148148148148	0.05925925925925926
1370	265.0	0.011320754716981131	0.026415094339622643	0.32452830188679244	0.05660377358490566	0.5283018867924528	0.052830188679245285
1371	273.0	0.01098901098901099	0.029304029304029304	0.32234432234432236	0.054945054945054944	0.5311355311355311	0.05128205128205128
1372	268.0	0.011194029850746268	0.029850746268656716	0.3208955223880597	0.05223880597014925	0.5373134328358209	0.048507462686567165
1373	268.0	0.014925373134328358	0.029850746268656716	0.3208955223880597	0.05223880597014925	0.5373134328358209	0.04477611940298507
1374	267.0	0.0149812734082397	0.026217228464419477	0.3295880149812734	0.04868913857677903	0.5393258426966292	0.04119850187265917
1375	276.0	0.014492753623188406	0.025362318840579712	0.31521739130434784	0.04710144927536232	0.5507246376811594	0.04710144927536232
1376	266.0	0.011278195488721804	0.02631578947368421	0.3082706766917293	0.04887218045112782	0.5601503759398496	0.045112781954887216
1377	263.0	0.011406844106463879	0.026615969581749048	0.311787072243346	0.049429657794676805	0.5551330798479087	0.045627376425855515
1378	260.0	0.011538461538461539	0.026923076923076925	0.3153846153846154	0.05384615384615385	0.5461538461538461	0.046153846153846156
1379	265.0	0.011320754716981131	0.026415094339622643	0.30566037735849055	0.052830188679245285	0.5509433962264151	0.052830188679245285
1380	260.0	0.011538461538461539	0.026923076923076925	0.3153846153846154	0.05384615384615385	0.5384615384615384	0.05384615384615385
1381	266.0	0.011278195488721804	0.03007518796992481	0.31954887218045114	0.05263157894736842	0.5263157894736842	0.06015037593984962
1382	266.0	0.011278195488721804	0.03383458646616541	0.3157894736842105	0.05263157894736842	0.5263157894736842	0.06015037593984962
1383	271.0	0.01107011070110701	0.033210332103321034	0.31365313653136534	0.05166051660516605	0.5313653136531366	0.05904059040590406
1384	273.0	0.01098901098901099	0.03296703296703297	0.315018315018315	0.047619047619047616	0.5347985347985348	0.05860805860805861
1385	272.0	0.011029411764705883	0.029411764705882353	0.3125	0.04779411764705882	0.5404411764705882	0.058823529411764705
1386	267.0	0.011235955056179775	0.0299625468164794	0.3146067415730337	0.04868913857677903	0.5393258426966292	0.056179775280898875
1387	268.0	0.014925373134328358	0.026119402985074626	0.31716417910447764	0.05223880597014925	0.5373134328358209	0.05223880597014925
1388	270.0	0.014814814814814815	0.025925925925925925	0.31851851851851853	0.05185185185185185	0.5370370370370371	0.05185185185185185
1389	273.0	0.014652014652014652	0.02564102564102564	0.31135531135531136	0.05128205128205128	0.5421245421245421	0.054945054945054944
1390	270.0	0.014814814814814815	0.025925925925925925	0.3111111111111111	0.05185185185185185	0.5407407407407407	0.05555555555555555
1391	265.0	0.011320754716981131	0.026415094339622643	0.3132075471698113	0.05660377358490566	0.5433962264150943	0.04905660377358491
1392	268.0	0.011194029850746268	0.026119402985074626	0.30970149253731344	0.055970149253731345	0.5447761194029851	0.05223880597014925
1393	265.0	0.011320754716981131	0.026415094339622643	0.3169811320754717	0.05660377358490566	0.5358490566037736	0.052830188679245285
1394	265.0	0.011320754716981131	0.026415094339622643	0.3169811320754717	0.052830188679245285	0.539622641509434	0.052830188679245285
1395	266.0	0.011278195488721804	0.02631578947368421	0.3082706766917293	0.05263157894736842	0.5488721804511278	0.05263157894736842
1396	268.0	0.011194029850746268	0.026119402985074626	0.30970149253731344	0.05223880597014925	0.5485074626865671	0.05223880597014925
1397	265.0	0.011320754716981131	0.026415094339622643	0.3132075471698113	0.052830188679245285	0.5433962264150943	0.052830188679245285
1398	265.0	0.011320754716981131	0.026415094339622643	0.30943396226415093	0.052830188679245285	0.5433962264150943	0.05660377358490566
1399	269.0	0.011152416356877323	0.02973977695167286	0.3048327137546468	0.05204460966542751	0.5427509293680297	0.05947955390334572
1400	270.0	0.011111111111111112	0.02962962962962963	0.3037037037037037	0.05555555555555555	0.5370370370370371	0.06296296296296296
1401	272.0	0.011029411764705883	0.029411764705882353	0.3088235294117647	0.05514705882352941	0.5294117647058824	0.0661764705882353
1402	272.0	0.011029411764705883	0.025735294117647058	0.3088235294117647	0.05514705882352941	0.5367647058823529	0.0625
1403	270.0	0.014814814814814815	0.02962962962962963	0.3074074074074074	0.05555555555555555	0.5333333333333333	0.05925925925925926
1404	270.0	0.014814814814814815	0.02962962962962963	0.3148148148148148	0.05185185185185185	0.5296296296296297	0.05925925925925926
1405	268.0	0.014925373134328358	0.026119402985074626	0.30970149253731344	0.05223880597014925	0.5335820895522388	0.06343283582089553
1406	271.0	0.014760147601476014	0.025830258302583026	0.3025830258302583	0.05166051660516605	0.5387453874538746	0.06642066420664207
1407	271.0	0.014760147601476014	0.025830258302583026	0.30996309963099633	0.05166051660516605	0.5387453874538746	0.05904059040590406
1408	269.0	0.01486988847583643	0.026022304832713755	0.31970260223048325	0.05204460966542751	0.5315985130111525	0.055762081784386616
1409	268.0	0.014925373134328358	0.022388059701492536	0.3208955223880597	0.05223880597014925	0.5373134328358209	0.05223880597014925
1410	269.0	0.011152416356877323	0.026022304832713755	0.31970260223048325	0.05204460966542751	0.5390334572490706	0.05204460966542751
1411	270.0	0.011111111111111112	0.025925925925925925	0.3148148148148148	0.05185185185185185	0.5407407407407407	0.05555555555555555
1412	272.0	0.011029411764705883	0.029411764705882353	0.31985294117647056	0.051470588235294115	0.5330882352941176	0.05514705882352941
1413	275.0	0.01090909090909091	0.02909090909090909	0.3236363636363636	0.04727272727272727	0.5345454545454545	0.05454545454545454
1414	271.0	0.01107011070110701	0.02952029520295203	0.3247232472324723	0.04797047970479705	0.5313653136531366	0.055350553505535055
1415	272.0	0.011029411764705883	0.029411764705882353	0.3235294117647059	0.051470588235294115	0.5294117647058824	0.05514705882352941
1416	271.0	0.01107011070110701	0.02952029520295203	0.3247232472324723	0.05166051660516605	0.5276752767527675	0.055350553505535055
1417	272.0	0.011029411764705883	0.025735294117647058	0.31985294117647056	0.051470588235294115	0.5367647058823529	0.05514705882352941
1418	271.0	0.01107011070110701	0.02214022140221402	0.3210332103321033	0.05166051660516605	0.5387453874538746	0.055350553505535055
1419	272.0	0.011029411764705883	0.022058823529411766	0.3235294117647059	0.051470588235294115	0.5404411764705882	0.051470588235294115
1420	270.0	0.011111111111111112	0.025925925925925925	0.31851851851851853	0.05185185185185185	0.5370370370370371	0.05555555555555555
1421	271.0	0.007380073800738007	0.025830258302583026	0.3210332103321033	0.05166051660516605	0.5387453874538746	0.055350553505535055
1422	271.0	0.007380073800738007	0.025830258302583026	0.31365313653136534	0.05166051660516605	0.5461254612546126	0.055350553505535055
1423	268.0	0.007462686567164179	0.026119402985074626	0.31343283582089554	0.048507462686567165	0.5447761194029851	0.05970149253731343
1424	271.0	0.01107011070110701	0.02214022140221402	0.3210332103321033	0.04428044280442804	0.5461254612546126	0.055350553505535055
1425	268.0	0.011194029850746268	0.022388059701492536	0.3208955223880597	0.04477611940298507	0.5485074626865671	0.05223880597014925
1426	268.0	0.011194029850746268	0.026119402985074626	0.31343283582089554	0.04477611940298507	0.5447761194029851	0.05970149253731343
1427	270.0	0.011111111111111112	0.025925925925925925	0.3111111111111111	0.044444444444444446	0.5481481481481482	0.05925925925925926
1428	269.0	0.011152416356877323	0.026022304832713755	0.3159851301115242	0.04460966542750929	0.5427509293680297	0.05947955390334572
1429	263.0	0.011406844106463879	0.026615969581749048	0.3155893536121673	0.049429657794676805	0.5399239543726235	0.057034220532319393
1430	264.0	0.011363636363636364	0.026515151515151516	0.3181818181818182	0.05303030303030303	0.5303030303030303	0.06060606060606061
1431	262.0	0.011450381679389313	0.026717557251908396	0.32061068702290074	0.05343511450381679	0.5305343511450382	0.05725190839694656
1432	260.0	0.011538461538461539	0.026923076923076925	0.3269230769230769	0.05384615384615385	0.5230769230769231	0.057692307692307696
1433	262.0	0.015267175572519083	0.026717557251908396	0.3282442748091603	0.05343511450381679	0.5267175572519084	0.04961832061068702
1434	265.0	0.01509433962264151	0.026415094339622643	0.32452830188679244	0.052830188679245285	0.5245283018867924	0.05660377358490566
1435	266.0	0.015037593984962405	0.022556390977443608	0.31954887218045114	0.05263157894736842	0.5300751879699248	0.06015037593984962
1436	269.0	0.01486988847583643	0.022304832713754646	0.3159851301115242	0.05204460966542751	0.5390334572490706	0.055762081784386616
1437	267.0	0.0149812734082397	0.02247191011235955	0.3146067415730337	0.052434456928838954	0.5393258426966292	0.056179775280898875
1438	271.0	0.014760147601476014	0.025830258302583026	0.3025830258302583	0.055350553505535055	0.5424354243542435	0.05904059040590406
1439	268.0	0.014925373134328358	0.026119402985074626	0.30597014925373134	0.05223880597014925	0.5410447761194029	0.05970149253731343
1440	273.0	0.014652014652014652	0.02564102564102564	0.30036630036630035	0.05128205128205128	0.5531135531135531	0.054945054945054944
1441	277.0	0.010830324909747292	0.02888086642599278	0.296028880866426	0.05054151624548736	0.555956678700361	0.05776173285198556
1442	276.0	0.010869565217391304	0.028985507246376812	0.3007246376811594	0.050724637681159424	0.5507246376811594	0.057971014492753624
1443	269.0	0.011152416356877323	0.02973977695167286	0.31226765799256506	0.05204460966542751	0.5390334572490706	0.055762081784386616
1444	268.0	0.011194029850746268	0.033582089552238806	0.31343283582089554	0.048507462686567165	0.5373134328358209	0.055970149253731345
1445	267.0	0.011235955056179775	0.033707865168539325	0.30711610486891383	0.052434456928838954	0.5393258426966292	0.056179775280898875
1446	263.0	0.011406844106463879	0.030418250950570342	0.30798479087452474	0.057034220532319393	0.5361216730038023	0.057034220532319393
1447	267.0	0.011235955056179775	0.0299625468164794	0.30711610486891383	0.056179775280898875	0.5430711610486891	0.052434456928838954
1448	268.0	0.011194029850746268	0.029850746268656716	0.30597014925373134	0.055970149253731345	0.5373134328358209	0.05970149253731343
1449	265.0	0.01509433962264151	0.026415094339622643	0.3169811320754717	0.052830188679245285	0.5358490566037736	0.052830188679245285
1450	264.0	0.015151515151515152	0.026515151515151516	0.32196969696969696	0.05303030303030303	0.5340909090909091	0.04924242424242424
1451	261.0	0.01532567049808429	0.022988505747126436	0.3218390804597701	0.05363984674329502	0.5363984674329502	0.04980842911877394
1452	264.0	0.015151515151515152	0.022727272727272728	0.3181818181818182	0.05303030303030303	0.5416666666666666	0.04924242424242424
1453	264.0	0.015151515151515152	0.022727272727272728	0.32196969696969696	0.05303030303030303	0.5378787878787878	0.04924242424242424
1454	263.0	0.015209125475285171	0.022813688212927757	0.3231939163498099	0.053231939163498096	0.5285171102661597	0.057034220532319393
1455	262.0	0.015267175572519083	0.022900763358778626	0.31679389312977096	0.05343511450381679	0.5305343511450382	0.061068702290076333
1456	266.0	0.015037593984962405	0.022556390977443608	0.31203007518796994	0.05263157894736842	0.5375939849624061	0.06015037593984962
1457	265.0	0.01509433962264151	0.022641509433962263	0.3169811320754717	0.04905660377358491	0.5358490566037736	0.06037735849056604
1458	263.0	0.015209125475285171	0.030418250950570342	0.311787072243346	0.049429657794676805	0.5399239543726235	0.053231939163498096
1459	263.0	0.015209125475285171	0.030418250950570342	0.3155893536121673	0.049429657794676805	0.5361216730038023	0.053231939163498096
1460	266.0	0.015037593984962405	0.03007518796992481	0.31954887218045114	0.04887218045112782	0.5300751879699248	0.05639097744360902
1461	269.0	0.01486988847583643	0.026022304832713755	0.3159851301115242	0.05204460966542751	0.5315985130111525	0.05947955390334572
1462	268.0	0.014925373134328358	0.026119402985074626	0.31343283582089554	0.05223880597014925	0.5373134328358209	0.055970149253731345
1463	267.0	0.011235955056179775	0.026217228464419477	0.3146067415730337	0.052434456928838954	0.5393258426966292	0.056179775280898875
1464	265.0	0.011320754716981131	0.026415094339622643	0.3132075471698113	0.052830188679245285	0.539622641509434	0.05660377358490566
1465	268.0	0.011194029850746268	0.029850746268656716	0.30970149253731344	0.05223880597014925	0.5410447761194029	0.055970149253731345
1466	269.0	0.011152416356877323	0.02973977695167286	0.30855018587360594	0.05204460966542751	0.5390334572490706	0.05947955390334572
1467	271.0	0.01107011070110701	0.02952029520295203	0.3062730627306273	0.05166051660516605	0.5424354243542435	0.05904059040590406
1468	269.0	0.011152416356877323	0.02973977695167286	0.31226765799256506	0.05204460966542751	0.5353159851301115	0.05947955390334572
1469	274.0	0.010948905109489052	0.029197080291970802	0.3175182481751825	0.051094890510948905	0.5328467153284672	0.058394160583941604
1470	271.0	0.01107011070110701	0.02952029520295203	0.3173431734317343	0.05166051660516605	0.5424354243542435	0.04797047970479705
1471	275.0	0.014545454545454545	0.025454545454545455	0.32	0.05090909090909091	0.5418181818181819	0.04727272727272727
1472	274.0	0.014598540145985401	0.032846715328467155	0.31386861313868614	0.04744525547445255	0.5401459854014599	0.051094890510948905
1473	274.0	0.01824817518248175	0.032846715328467155	0.3175182481751825	0.04744525547445255	0.5328467153284672	0.051094890510948905
1474	271.0	0.014760147601476014	0.033210332103321034	0.3247232472324723	0.05166051660516605	0.5239852398523985	0.05166051660516605
1475	274.0	0.014598540145985401	0.029197080291970802	0.3175182481751825	0.051094890510948905	0.5291970802919708	0.058394160583941604
1476	273.0	0.014652014652014652	0.029304029304029304	0.32234432234432236	0.05128205128205128	0.5238095238095238	0.05860805860805861
1477	271.0	0.014760147601476014	0.02952029520295203	0.3173431734317343	0.05166051660516605	0.5313653136531366	0.055350553505535055
1478	270.0	0.011111111111111112	0.02962962962962963	0.31851851851851853	0.05185185185185185	0.5296296296296297	0.05925925925925926
1479	272.0	0.011029411764705883	0.03308823529411765	0.3088235294117647	0.051470588235294115	0.5330882352941176	0.0625
1480	269.0	0.011152416356877323	0.03345724907063197	0.31226765799256506	0.05204460966542751	0.5278810408921933	0.06319702602230483
1481	277.0	0.010830324909747292	0.032490974729241874	0.30324909747292417	0.04693140794223827	0.5342960288808665	0.07220216606498195
1482	269.0	0.011152416356877323	0.03345724907063197	0.31226765799256506	0.048327137546468404	0.5315985130111525	0.06319702602230483
1483	265.0	0.011320754716981131	0.033962264150943396	0.30943396226415093	0.052830188679245285	0.539622641509434	0.052830188679245285
1484	269.0	0.01486988847583643	0.03345724907063197	0.30855018587360594	0.048327137546468404	0.5427509293680297	0.05204460966542751
1485	273.0	0.014652014652014652	0.029304029304029304	0.30036630036630035	0.047619047619047616	0.5494505494505495	0.05860805860805861
1486	276.0	0.014492753623188406	0.028985507246376812	0.3007246376811594	0.043478260869565216	0.5507246376811594	0.06159420289855073
1487	278.0	0.017985611510791366	0.02877697841726619	0.302158273381295	0.046762589928057555	0.5503597122302158	0.0539568345323741
1488	280.0	0.014285714285714285	0.02857142857142857	0.3	0.04642857142857143	0.5571428571428572	0.05357142857142857
1489	276.0	0.014492753623188406	0.025362318840579712	0.3079710144927536	0.04710144927536232	0.5507246376811594	0.05434782608695652
1490	274.0	0.014598540145985401	0.025547445255474453	0.30656934306569344	0.051094890510948905	0.5474452554744526	0.05474452554744526
1491	272.0	0.014705882352941176	0.025735294117647058	0.3088235294117647	0.04779411764705882	0.5441176470588235	0.058823529411764705
1492	267.0	0.0149812734082397	0.026217228464419477	0.31086142322097376	0.04868913857677903	0.5393258426966292	0.0599250936329588
1493	266.0	0.015037593984962405	0.02631578947368421	0.3082706766917293	0.04887218045112782	0.5413533834586466	0.06015037593984962
1494	268.0	0.014925373134328358	0.029850746268656716	0.30597014925373134	0.048507462686567165	0.5410447761194029	0.05970149253731343
1495	264.0	0.011363636363636364	0.030303030303030304	0.3068181818181818	0.04924242424242424	0.5416666666666666	0.06060606060606061
1496	268.0	0.011194029850746268	0.029850746268656716	0.30223880597014924	0.048507462686567165	0.5447761194029851	0.06343283582089553
1497	270.0	0.011111111111111112	0.02962962962962963	0.3037037037037037	0.05185185185185185	0.5407407407407407	0.06296296296296296
1498	270.0	0.011111111111111112	0.02962962962962963	0.3074074074074074	0.05185185185185185	0.5407407407407407	0.05925925925925926
1499	267.0	0.0149812734082397	0.026217228464419477	0.30711610486891383	0.04868913857677903	0.5468164794007491	0.056179775280898875
1500	269.0	0.011152416356877323	0.03345724907063197	0.32342007434944237	0.04460966542750929	0.5353159851301115	0.05204460966542751
1501	269.0	0.011152416356877323	0.03345724907063197	0.31970260223048325	0.04460966542750929	0.5427509293680297	0.048327137546468404
1502	271.0	0.01107011070110701	0.033210332103321034	0.3173431734317343	0.04428044280442804	0.5461254612546126	0.04797047970479705
1503	269.0	0.011152416356877323	0.03717472118959108	0.31970260223048325	0.040892193308550186	0.5427509293680297	0.048327137546468404
1504	267.0	0.011235955056179775	0.03745318352059925	0.32209737827715357	0.04119850187265917	0.5393258426966292	0.04868913857677903
1505	267.0	0.011235955056179775	0.033707865168539325	0.31835205992509363	0.03745318352059925	0.550561797752809	0.04868913857677903
1506	266.0	0.011278195488721804	0.03383458646616541	0.31954887218045114	0.041353383458646614	0.5488721804511278	0.045112781954887216
1507	265.0	0.011320754716981131	0.03018867924528302	0.3169811320754717	0.04150943396226415	0.5584905660377358	0.04150943396226415
1508	265.0	0.011320754716981131	0.026415094339622643	0.3132075471698113	0.04150943396226415	0.5622641509433962	0.045283018867924525
1509	268.0	0.011194029850746268	0.026119402985074626	0.30970149253731344	0.041044776119402986	0.5671641791044776	0.04477611940298507
1510	266.0	0.011278195488721804	0.02631578947368421	0.3157894736842105	0.041353383458646614	0.5676691729323309	0.03759398496240601
1511	266.0	0.011278195488721804	0.02631578947368421	0.31954887218045114	0.041353383458646614	0.556390977443609	0.045112781954887216
1512	268.0	0.011194029850746268	0.026119402985074626	0.31343283582089554	0.041044776119402986	0.5559701492537313	0.05223880597014925
1513	272.0	0.011029411764705883	0.025735294117647058	0.3272058823529412	0.04044117647058824	0.5441176470588235	0.051470588235294115
1514	269.0	0.011152416356877323	0.026022304832713755	0.3159851301115242	0.040892193308550186	0.5539033457249071	0.05204460966542751
1515	268.0	0.011194029850746268	0.026119402985074626	0.31343283582089554	0.041044776119402986	0.5559701492537313	0.05223880597014925
1516	270.0	0.011111111111111112	0.025925925925925925	0.3074074074074074	0.04814814814814815	0.5555555555555556	0.05185185185185185
1517	269.0	0.011152416356877323	0.026022304832713755	0.30855018587360594	0.04460966542750929	0.5576208178438662	0.05204460966542751
1518	273.0	0.01098901098901099	0.02197802197802198	0.3076923076923077	0.04395604395604396	0.5604395604395604	0.054945054945054944
1519	273.0	0.01098901098901099	0.02564102564102564	0.3076923076923077	0.047619047619047616	0.5641025641025641	0.04395604395604396
1520	270.0	0.011111111111111112	0.025925925925925925	0.3074074074074074	0.044444444444444446	0.5666666666666667	0.044444444444444446
1521	270.0	0.011111111111111112	0.022222222222222223	0.3111111111111111	0.044444444444444446	0.5666666666666667	0.044444444444444446
1522	269.0	0.011152416356877323	0.022304832713754646	0.30855018587360594	0.04460966542750929	0.5724907063197026	0.040892193308550186
1523	267.0	0.011235955056179775	0.02247191011235955	0.30711610486891383	0.0449438202247191	0.5730337078651685	0.04119850187265917
1524	273.0	0.01098901098901099	0.02564102564102564	0.3076923076923077	0.040293040293040296	0.5714285714285714	0.04395604395604396
1525	269.0	0.011152416356877323	0.026022304832713755	0.3048327137546468	0.040892193308550186	0.5687732342007435	0.048327137546468404
1526	273.0	0.01098901098901099	0.02564102564102564	0.3076923076923077	0.03663003663003663	0.5677655677655677	0.05128205128205128
1527	269.0	0.011152416356877323	0.026022304832713755	0.31970260223048325	0.03717472118959108	0.5613382899628253	0.04460966542750929
1528	270.0	0.011111111111111112	0.025925925925925925	0.31851851851851853	0.040740740740740744	0.5555555555555556	0.04814814814814815
1529	268.0	0.011194029850746268	0.026119402985074626	0.3208955223880597	0.041044776119402986	0.5522388059701493	0.048507462686567165
1530	271.0	0.01107011070110701	0.025830258302583026	0.3173431734317343	0.04059040590405904	0.5535055350553506	0.05166051660516605
1531	272.0	0.011029411764705883	0.025735294117647058	0.31985294117647056	0.04411764705882353	0.5477941176470589	0.051470588235294115
1532	273.0	0.01098901098901099	0.02564102564102564	0.315018315018315	0.04395604395604396	0.5567765567765568	0.047619047619047616
1533	273.0	0.01098901098901099	0.02564102564102564	0.315018315018315	0.047619047619047616	0.5531135531135531	0.047619047619047616
1534	271.0	0.007380073800738007	0.025830258302583026	0.31365313653136534	0.04797047970479705	0.5571955719557196	0.04797047970479705
1535	275.0	0.01090909090909091	0.025454545454545455	0.31272727272727274	0.04727272727272727	0.5527272727272727	0.05090909090909091
1536	269.0	0.011152416356877323	0.026022304832713755	0.32342007434944237	0.048327137546468404	0.5427509293680297	0.048327137546468404
1537	266.0	0.011278195488721804	0.02631578947368421	0.31203007518796994	0.04887218045112782	0.5526315789473685	0.04887218045112782
1538	263.0	0.011406844106463879	0.022813688212927757	0.3155893536121673	0.049429657794676805	0.55893536121673	0.04182509505703422
1539	261.0	0.011494252873563218	0.022988505747126436	0.31800766283524906	0.04597701149425287	0.5593869731800766	0.0421455938697318
1540	258.0	0.011627906976744186	0.023255813953488372	0.313953488372093	0.046511627906976744	0.562015503875969	0.04263565891472868
1541	262.0	0.011450381679389313	0.022900763358778626	0.31679389312977096	0.04198473282442748	0.5610687022900763	0.04580152671755725
1542	266.0	0.011278195488721804	0.022556390977443608	0.3157894736842105	0.041353383458646614	0.556390977443609	0.05263157894736842
1543	268.0	0.011194029850746268	0.018656716417910446	0.31343283582089554	0.041044776119402986	0.5671641791044776	0.048507462686567165
1544	269.0	0.011152416356877323	0.01858736059479554	0.31226765799256506	0.040892193308550186	0.5687732342007435	0.048327137546468404
1545	266.0	0.011278195488721804	0.022556390977443608	0.30451127819548873	0.041353383458646614	0.5676691729323309	0.05263157894736842
1546	270.0	0.011111111111111112	0.02962962962962963	0.3	0.040740740740740744	0.5666666666666667	0.05185185185185185
1547	273.0	0.01098901098901099	0.029304029304029304	0.30036630036630035	0.040293040293040296	0.5714285714285714	0.047619047619047616
1548	271.0	0.01107011070110701	0.02952029520295203	0.3062730627306273	0.04059040590405904	0.5608856088560885	0.05166051660516605
1549	274.0	0.010948905109489052	0.029197080291970802	0.3102189781021898	0.040145985401459854	0.5620437956204379	0.04744525547445255
1550	278.0	0.01079136690647482	0.02877697841726619	0.31654676258992803	0.04316546762589928	0.5503597122302158	0.050359712230215826
1551	280.0	0.010714285714285714	0.02857142857142857	0.31785714285714284	0.04285714285714286	0.5464285714285714	0.05357142857142857
1552	275.0	0.01090909090909091	0.02909090909090909	0.31636363636363635	0.04	0.5490909090909091	0.05454545454545454
1553	277.0	0.010830324909747292	0.02888086642599278	0.3104693140794224	0.039711191335740074	0.5595667870036101	0.05054151624548736
1554	275.0	0.01090909090909091	0.02909090909090909	0.32	0.04363636363636364	0.5527272727272727	0.04363636363636364
1555	279.0	0.010752688172043012	0.02867383512544803	0.3154121863799283	0.043010752688172046	0.5591397849462365	0.043010752688172046
1556	275.0	0.01090909090909091	0.02909090909090909	0.32	0.04363636363636364	0.5490909090909091	0.04727272727272727
1557	275.0	0.01090909090909091	0.025454545454545455	0.32	0.04363636363636364	0.56	0.04
1558	275.0	0.01090909090909091	0.025454545454545455	0.32	0.03636363636363636	0.56	0.04727272727272727
1559	274.0	0.010948905109489052	0.025547445255474453	0.32116788321167883	0.04744525547445255	0.551094890510949	0.043795620437956206
1560	270.0	0.007407407407407408	0.025925925925925925	0.31851851851851853	0.04814814814814815	0.5555555555555556	0.044444444444444446
1561	271.0	0.01107011070110701	0.02952029520295203	0.3210332103321033	0.04797047970479705	0.5498154981549815	0.04059040590405904
1562	272.0	0.011029411764705883	0.029411764705882353	0.3272058823529412	0.04779411764705882	0.5367647058823529	0.04779411764705882
1563	267.0	0.011235955056179775	0.026217228464419477	0.31835205992509363	0.04868913857677903	0.5430711610486891	0.052434456928838954
1564	263.0	0.011406844106463879	0.026615969581749048	0.3193916349809886	0.045627376425855515	0.5437262357414449	0.053231939163498096
1565	263.0	0.011406844106463879	0.026615969581749048	0.3155893536121673	0.049429657794676805	0.5437262357414449	0.053231939163498096
1566	263.0	0.011406844106463879	0.026615969581749048	0.3155893536121673	0.049429657794676805	0.5475285171102662	0.049429657794676805
1567	269.0	0.011152416356877323	0.026022304832713755	0.31226765799256506	0.04460966542750929	0.5613382899628253	0.04460966542750929
1568	267.0	0.011235955056179775	0.026217228464419477	0.31086142322097376	0.0449438202247191	0.5617977528089888	0.0449438202247191
1569	262.0	0.011450381679389313	0.026717557251908396	0.31297709923664124	0.04580152671755725	0.5572519083969466	0.04580152671755725
1570	261.0	0.011494252873563218	0.02681992337164751	0.3103448275862069	0.04597701149425287	0.5593869731800766	0.04597701149425287
1571	266.0	0.011278195488721804	0.02631578947368421	0.31203007518796994	0.045112781954887216	0.5601503759398496	0.045112781954887216
1572	274.0	0.010948905109489052	0.025547445255474453	0.3029197080291971	0.043795620437956206	0.572992700729927	0.043795620437956206
1573	275.0	0.01090909090909091	0.025454545454545455	0.3090909090909091	0.04	0.5781818181818181	0.03636363636363636
1574	274.0	0.010948905109489052	0.029197080291970802	0.31386861313868614	0.040145985401459854	0.572992700729927	0.032846715328467155
1575	276.0	0.010869565217391304	0.028985507246376812	0.3079710144927536	0.03985507246376811	0.5760869565217391	0.036231884057971016
1576	272.0	0.011029411764705883	0.029411764705882353	0.3014705882352941	0.04044117647058824	0.5808823529411765	0.03676470588235294
1577	269.0	0.011152416356877323	0.026022304832713755	0.2936802973977695	0.04460966542750929	0.5836431226765799	0.040892193308550186
1578	269.0	0.011152416356877323	0.026022304832713755	0.29739776951672864	0.04460966542750929	0.5762081784386617	0.04460966542750929
1579	266.0	0.011278195488721804	0.02631578947368421	0.3007518796992481	0.045112781954887216	0.5714285714285714	0.045112781954887216
1580	266.0	0.011278195488721804	0.02631578947368421	0.30451127819548873	0.04887218045112782	0.5601503759398496	0.04887218045112782
1581	263.0	0.011406844106463879	0.026615969581749048	0.3193916349809886	0.045627376425855515	0.55893536121673	0.03802281368821293
1582	271.0	0.01107011070110701	0.02952029520295203	0.3173431734317343	0.04428044280442804	0.5535055350553506	0.04428044280442804
1583	271.0	0.01107011070110701	0.02952029520295203	0.3173431734317343	0.04797047970479705	0.5535055350553506	0.04059040590405904
1584	273.0	0.01098901098901099	0.029304029304029304	0.31868131868131866	0.04395604395604396	0.5531135531135531	0.04395604395604396
1585	268.0	0.011194029850746268	0.029850746268656716	0.31716417910447764	0.04477611940298507	0.5522388059701493	0.04477611940298507
1586	270.0	0.011111111111111112	0.02962962962962963	0.3148148148148148	0.04814814814814815	0.5481481481481482	0.04814814814814815
1587	262.0	0.011450381679389313	0.030534351145038167	0.31679389312977096	0.04961832061068702	0.5419847328244275	0.04961832061068702
1588	263.0	0.011406844106463879	0.030418250950570342	0.3193916349809886	0.049429657794676805	0.5475285171102662	0.04182509505703422
1589	269.0	0.011152416356877323	0.02973977695167286	0.31226765799256506	0.048327137546468404	0.5576208178438662	0.040892193308550186
1590	268.0	0.011194029850746268	0.022388059701492536	0.30597014925373134	0.048507462686567165	0.5671641791044776	0.04477611940298507
1591	264.0	0.007575757575757576	0.022727272727272728	0.29924242424242425	0.045454545454545456	0.5681818181818182	0.056818181818181816
1592	264.0	0.007575757575757576	0.022727272727272728	0.29924242424242425	0.045454545454545456	0.5681818181818182	0.056818181818181816
1593	264.0	0.007575757575757576	0.022727272727272728	0.2916666666666667	0.045454545454545456	0.5795454545454546	0.05303030303030303
1594	264.0	0.007575757575757576	0.026515151515151516	0.2916666666666667	0.041666666666666664	0.5833333333333334	0.04924242424242424
1595	267.0	0.00749063670411985	0.026217228464419477	0.2958801498127341	0.04119850187265917	0.5842696629213483	0.0449438202247191
1596	270.0	0.011111111111111112	0.025925925925925925	0.3037037037037037	0.040740740740740744	0.5703703703703704	0.04814814814814815
1597	272.0	0.011029411764705883	0.025735294117647058	0.3125	0.04044117647058824	0.5625	0.04779411764705882
1598	269.0	0.011152416356877323	0.026022304832713755	0.31226765799256506	0.040892193308550186	0.5650557620817844	0.04460966542750929
1599	274.0	0.010948905109489052	0.025547445255474453	0.30656934306569344	0.04744525547445255	0.5583941605839416	0.051094890510948905
1600	267.0	0.011235955056179775	0.02247191011235955	0.31086142322097376	0.04868913857677903	0.5580524344569289	0.04868913857677903
1601	266.0	0.011278195488721804	0.022556390977443608	0.3007518796992481	0.04887218045112782	0.575187969924812	0.041353383458646614
1602	263.0	0.011406844106463879	0.026615969581749048	0.3155893536121673	0.049429657794676805	0.5551330798479087	0.04182509505703422
1603	268.0	0.011194029850746268	0.026119402985074626	0.30597014925373134	0.048507462686567165	0.5634328358208955	0.04477611940298507
1604	274.0	0.010948905109489052	0.025547445255474453	0.31386861313868614	0.04744525547445255	0.5583941605839416	0.043795620437956206
1605	263.0	0.011406844106463879	0.022813688212927757	0.311787072243346	0.045627376425855515	0.5665399239543726	0.04182509505703422
1606	269.0	0.011152416356877323	0.022304832713754646	0.30855018587360594	0.04460966542750929	0.5650557620817844	0.048327137546468404
1607	270.0	0.011111111111111112	0.022222222222222223	0.31851851851851853	0.040740740740740744	0.562962962962963	0.044444444444444446
1608	271.0	0.01107011070110701	0.02214022140221402	0.3173431734317343	0.04059040590405904	0.5645756457564576	0.04428044280442804
1609	271.0	0.01107011070110701	0.01845018450184502	0.3210332103321033	0.04059040590405904	0.5608856088560885	0.04797047970479705
1610	272.0	0.011029411764705883	0.022058823529411766	0.3125	0.04411764705882353	0.5588235294117647	0.051470588235294115
1611	273.0	0.007326007326007326	0.02564102564102564	0.3076923076923077	0.04395604395604396	0.5641025641025641	0.05128205128205128
1612	275.0	0.007272727272727273	0.025454545454545455	0.29818181818181816	0.04363636363636364	0.5709090909090909	0.05454545454545454
1613	273.0	0.007326007326007326	0.02564102564102564	0.30036630036630035	0.04395604395604396	0.5677655677655677	0.054945054945054944
1614	271.0	0.007380073800738007	0.025830258302583026	0.3062730627306273	0.04428044280442804	0.5571955719557196	0.05904059040590406
1615	265.0	0.011320754716981131	0.026415094339622643	0.30566037735849055	0.045283018867924525	0.5584905660377358	0.052830188679245285
1616	260.0	0.011538461538461539	0.026923076923076925	0.31153846153846154	0.046153846153846156	0.55	0.05384615384615385
1617	258.0	0.011627906976744186	0.027131782945736434	0.313953488372093	0.046511627906976744	0.5426356589147286	0.05813953488372093
1618	257.0	0.011673151750972763	0.027237354085603113	0.311284046692607	0.04669260700389105	0.5486381322957199	0.054474708171206226
1619	260.0	0.011538461538461539	0.026923076923076925	0.3192307692307692	0.046153846153846156	0.5461538461538461	0.05
1620	262.0	0.011450381679389313	0.026717557251908396	0.31297709923664124	0.04580152671755725	0.5534351145038168	0.04961832061068702
1621	267.0	0.011235955056179775	0.0299625468164794	0.31086142322097376	0.0449438202247191	0.5580524344569289	0.0449438202247191
1622	272.0	0.011029411764705883	0.025735294117647058	0.3088235294117647	0.04779411764705882	0.5661764705882353	0.04044117647058824
1623	273.0	0.01098901098901099	0.02564102564102564	0.3076923076923077	0.04395604395604396	0.5714285714285714	0.040293040293040296
1624	274.0	0.010948905109489052	0.025547445255474453	0.30656934306569344	0.043795620437956206	0.5693430656934306	0.043795620437956206
1625	278.0	0.01079136690647482	0.02877697841726619	0.3057553956834532	0.04316546762589928	0.5719424460431655	0.039568345323741004
1626	274.0	0.010948905109489052	0.029197080291970802	0.3029197080291971	0.043795620437956206	0.5693430656934306	0.043795620437956206
1627	274.0	0.010948905109489052	0.029197080291970802	0.3102189781021898	0.043795620437956206	0.5620437956204379	0.043795620437956206
1628	272.0	0.011029411764705883	0.025735294117647058	0.30514705882352944	0.04411764705882353	0.5698529411764706	0.04411764705882353
1629	272.0	0.011029411764705883	0.025735294117647058	0.3088235294117647	0.04411764705882353	0.5625	0.04779411764705882
1630	272.0	0.011029411764705883	0.022058823529411766	0.3088235294117647	0.04411764705882353	0.5698529411764706	0.04411764705882353
1631	272.0	0.011029411764705883	0.025735294117647058	0.3125	0.04411764705882353	0.5625	0.04411764705882353
1632	274.0	0.010948905109489052	0.025547445255474453	0.31386861313868614	0.04744525547445255	0.5583941605839416	0.043795620437956206
1633	276.0	0.010869565217391304	0.021739130434782608	0.322463768115942	0.043478260869565216	0.5507246376811594	0.050724637681159424
1634	278.0	0.01079136690647482	0.02158273381294964	0.3237410071942446	0.04316546762589928	0.5503597122302158	0.050359712230215826
1635	274.0	0.010948905109489052	0.021897810218978103	0.3175182481751825	0.043795620437956206	0.5547445255474452	0.051094890510948905
1636	277.0	0.010830324909747292	0.018050541516245487	0.3104693140794224	0.04693140794223827	0.5667870036101083	0.04693140794223827
1637	268.0	0.011194029850746268	0.018656716417910446	0.31716417910447764	0.048507462686567165	0.5597014925373134	0.04477611940298507
1638	264.0	0.011363636363636364	0.01893939393939394	0.3143939393939394	0.04924242424242424	0.5606060606060606	0.045454545454545456
1639	265.0	0.011320754716981131	0.018867924528301886	0.32452830188679244	0.045283018867924525	0.5509433962264151	0.04905660377358491
1640	270.0	0.011111111111111112	0.018518518518518517	0.31851851851851853	0.044444444444444446	0.5592592592592592	0.04814814814814815
1641	271.0	0.01107011070110701	0.01845018450184502	0.30996309963099633	0.04428044280442804	0.5756457564575646	0.04059040590405904
1642	273.0	0.01098901098901099	0.02197802197802198	0.3076923076923077	0.04395604395604396	0.575091575091575	0.040293040293040296
1643	271.0	0.01107011070110701	0.02214022140221402	0.31365313653136534	0.04428044280442804	0.5682656826568265	0.04059040590405904
1644	275.0	0.01090909090909091	0.02181818181818182	0.3054545454545455	0.04363636363636364	0.5745454545454546	0.04363636363636364
1645	273.0	0.01098901098901099	0.02197802197802198	0.304029304029304	0.04395604395604396	0.5714285714285714	0.047619047619047616
1646	272.0	0.011029411764705883	0.022058823529411766	0.3088235294117647	0.04411764705882353	0.5661764705882353	0.04779411764705882
1647	269.0	0.011152416356877323	0.022304832713754646	0.30855018587360594	0.04460966542750929	0.5650557620817844	0.048327137546468404
1648	270.0	0.011111111111111112	0.022222222222222223	0.3037037037037037	0.044444444444444446	0.5703703703703704	0.04814814814814815
1649	264.0	0.011363636363636364	0.022727272727272728	0.3106060606060606	0.045454545454545456	0.5568181818181818	0.05303030303030303
1650	263.0	0.011406844106463879	0.026615969581749048	0.30798479087452474	0.049429657794676805	0.5513307984790875	0.053231939163498096
1651	264.0	0.011363636363636364	0.026515151515151516	0.30303030303030304	0.04924242424242424	0.5568181818181818	0.05303030303030303
1652	262.0	0.011450381679389313	0.026717557251908396	0.3015267175572519	0.04961832061068702	0.5610687022900763	0.04961832061068702
1653	263.0	0.011406844106463879	0.026615969581749048	0.30038022813688214	0.049429657794676805	0.5627376425855514	0.049429657794676805
1654	259.0	0.011583011583011582	0.02702702702702703	0.30115830115830117	0.05019305019305019	0.5637065637065637	0.04633204633204633
1655	262.0	0.011450381679389313	0.022900763358778626	0.3053435114503817	0.04961832061068702	0.5610687022900763	0.04961832061068702
1656	264.0	0.011363636363636364	0.022727272727272728	0.3068181818181818	0.04924242424242424	0.5606060606060606	0.04924242424242424
1657	264.0	0.011363636363636364	0.022727272727272728	0.3068181818181818	0.045454545454545456	0.5643939393939394	0.04924242424242424
1658	264.0	0.011363636363636364	0.01893939393939394	0.3068181818181818	0.045454545454545456	0.5681818181818182	0.04924242424242424
1659	264.0	0.011363636363636364	0.022727272727272728	0.3106060606060606	0.041666666666666664	0.5643939393939394	0.04924242424242424
1660	267.0	0.011235955056179775	0.02247191011235955	0.31086142322097376	0.04119850187265917	0.5655430711610487	0.04868913857677903
1661	270.0	0.011111111111111112	0.022222222222222223	0.3111111111111111	0.044444444444444446	0.562962962962963	0.04814814814814815
1662	269.0	0.011152416356877323	0.022304832713754646	0.31226765799256506	0.04460966542750929	0.5613382899628253	0.048327137546468404
1663	272.0	0.011029411764705883	0.025735294117647058	0.3125	0.04779411764705882	0.5588235294117647	0.04411764705882353
1664	270.0	0.011111111111111112	0.025925925925925925	0.31851851851851853	0.04814814814814815	0.5518518518518518	0.044444444444444446
1665	275.0	0.01090909090909091	0.02909090909090909	0.3090909090909091	0.04727272727272727	0.56	0.04363636363636364
1666	272.0	0.011029411764705883	0.029411764705882353	0.3088235294117647	0.04779411764705882	0.5588235294117647	0.04411764705882353
1667	271.0	0.01107011070110701	0.02952029520295203	0.3062730627306273	0.04797047970479705	0.5608856088560885	0.04428044280442804
1668	273.0	0.01098901098901099	0.029304029304029304	0.30036630036630035	0.05128205128205128	0.5641025641025641	0.04395604395604396
1669	268.0	0.011194029850746268	0.029850746268656716	0.29850746268656714	0.048507462686567165	0.5671641791044776	0.04477611940298507
1670	271.0	0.01107011070110701	0.02952029520295203	0.3025830258302583	0.04428044280442804	0.5645756457564576	0.04797047970479705
1671	277.0	0.010830324909747292	0.02888086642599278	0.2996389891696751	0.04332129963898917	0.5703971119133574	0.04693140794223827
1672	275.0	0.01090909090909091	0.02909090909090909	0.3054545454545455	0.04363636363636364	0.5709090909090909	0.04
1673	276.0	0.010869565217391304	0.025362318840579712	0.3079710144927536	0.043478260869565216	0.5688405797101449	0.043478260869565216
1674	273.0	0.01098901098901099	0.02564102564102564	0.30036630036630035	0.04395604395604396	0.5787545787545788	0.040293040293040296
1675	276.0	0.010869565217391304	0.028985507246376812	0.2971014492753623	0.043478260869565216	0.572463768115942	0.04710144927536232
1676	278.0	0.01079136690647482	0.02877697841726619	0.2949640287769784	0.04316546762589928	0.579136690647482	0.04316546762589928
1677	276.0	0.010869565217391304	0.028985507246376812	0.2971014492753623	0.04710144927536232	0.572463768115942	0.043478260869565216
1678	271.0	0.01107011070110701	0.025830258302583026	0.2915129151291513	0.05166051660516605	0.5756457564575646	0.04428044280442804
1679	274.0	0.010948905109489052	0.025547445255474453	0.2956204379562044	0.051094890510948905	0.5693430656934306	0.04744525547445255
1680	276.0	0.010869565217391304	0.025362318840579712	0.2971014492753623	0.050724637681159424	0.5688405797101449	0.04710144927536232
1681	275.0	0.01090909090909091	0.02181818181818182	0.31272727272727274	0.04727272727272727	0.56	0.04727272727272727
1682	275.0	0.01090909090909091	0.02181818181818182	0.31272727272727274	0.04363636363636364	0.5636363636363636	0.04727272727272727
1683	276.0	0.010869565217391304	0.021739130434782608	0.3115942028985507	0.043478260869565216	0.5652173913043478	0.04710144927536232
1684	273.0	0.01098901098901099	0.02197802197802198	0.31135531135531136	0.04395604395604396	0.5641025641025641	0.047619047619047616
1685	271.0	0.01107011070110701	0.02214022140221402	0.31365313653136534	0.04428044280442804	0.5608856088560885	0.04797047970479705
1686	272.0	0.011029411764705883	0.022058823529411766	0.3088235294117647	0.04411764705882353	0.5661764705882353	0.04779411764705882
1687	271.0	0.01107011070110701	0.02214022140221402	0.30996309963099633	0.04428044280442804	0.5645756457564576	0.04797047970479705
1688	265.0	0.011320754716981131	0.022641509433962263	0.3169811320754717	0.04150943396226415	0.5622641509433962	0.045283018867924525
1689	268.0	0.011194029850746268	0.022388059701492536	0.3283582089552239	0.041044776119402986	0.5522388059701493	0.04477611940298507
1690	264.0	0.011363636363636364	0.022727272727272728	0.3181818181818182	0.041666666666666664	0.5606060606060606	0.045454545454545456
1691	273.0	0.01098901098901099	0.02564102564102564	0.31868131868131866	0.04395604395604396	0.5567765567765568	0.04395604395604396
1692	272.0	0.011029411764705883	0.025735294117647058	0.3125	0.04411764705882353	0.5625	0.04411764705882353
1693	271.0	0.01107011070110701	0.02214022140221402	0.3173431734317343	0.04059040590405904	0.5608856088560885	0.04797047970479705
1694	269.0	0.011152416356877323	0.022304832713754646	0.32342007434944237	0.040892193308550186	0.550185873605948	0.05204460966542751
1695	273.0	0.01098901098901099	0.02197802197802198	0.315018315018315	0.040293040293040296	0.5604395604395604	0.05128205128205128
1696	268.0	0.011194029850746268	0.022388059701492536	0.3208955223880597	0.03731343283582089	0.5559701492537313	0.05223880597014925
1697	270.0	0.011111111111111112	0.022222222222222223	0.31851851851851853	0.037037037037037035	0.5592592592592592	0.05185185185185185
1698	274.0	0.010948905109489052	0.032846715328467155	0.31386861313868614	0.043795620437956206	0.551094890510949	0.04744525547445255
1699	275.0	0.01090909090909091	0.02909090909090909	0.3090909090909091	0.04363636363636364	0.56	0.04727272727272727
1700	276.0	0.010869565217391304	0.03260869565217391	0.30434782608695654	0.04710144927536232	0.5579710144927537	0.04710144927536232
1701	275.0	0.01090909090909091	0.02909090909090909	0.3090909090909091	0.04727272727272727	0.56	0.04363636363636364
1702	270.0	0.011111111111111112	0.02962962962962963	0.3	0.04814814814814815	0.562962962962963	0.04814814814814815
1703	268.0	0.011194029850746268	0.029850746268656716	0.30223880597014924	0.048507462686567165	0.5634328358208955	0.04477611940298507
1704	270.0	0.011111111111111112	0.02962962962962963	0.3037037037037037	0.04814814814814815	0.5666666666666667	0.040740740740740744
1705	266.0	0.011278195488721804	0.022556390977443608	0.31203007518796994	0.04887218045112782	0.5639097744360902	0.041353383458646614
1706	264.0	0.011363636363636364	0.022727272727272728	0.3106060606060606	0.045454545454545456	0.5643939393939394	0.045454545454545456
1707	262.0	0.011450381679389313	0.022900763358778626	0.31679389312977096	0.04580152671755725	0.5572519083969466	0.04580152671755725
1708	259.0	0.011583011583011582	0.019305019305019305	0.3166023166023166	0.04633204633204633	0.5637065637065637	0.04247104247104247
1709	258.0	0.011627906976744186	0.01937984496124031	0.313953488372093	0.050387596899224806	0.562015503875969	0.04263565891472868
1710	260.0	0.011538461538461539	0.026923076923076925	0.3192307692307692	0.046153846153846156	0.55	0.046153846153846156
1711	264.0	0.011363636363636364	0.026515151515151516	0.32196969696969696	0.045454545454545456	0.5454545454545454	0.04924242424242424
1712	264.0	0.011363636363636364	0.026515151515151516	0.32196969696969696	0.045454545454545456	0.5454545454545454	0.04924242424242424
1713	265.0	0.011320754716981131	0.026415094339622643	0.32452830188679244	0.045283018867924525	0.5433962264150943	0.04905660377358491
1714	271.0	0.01107011070110701	0.025830258302583026	0.3210332103321033	0.04428044280442804	0.5535055350553506	0.04428044280442804
1715	268.0	0.011194029850746268	0.026119402985074626	0.31716417910447764	0.04477611940298507	0.5559701492537313	0.04477611940298507
1716	267.0	0.011235955056179775	0.026217228464419477	0.30711610486891383	0.04868913857677903	0.5617977528089888	0.0449438202247191
1717	267.0	0.011235955056179775	0.02247191011235955	0.30711610486891383	0.04868913857677903	0.5692883895131086	0.04119850187265917
1718	269.0	0.011152416356877323	0.022304832713754646	0.30855018587360594	0.04460966542750929	0.5613382899628253	0.05204460966542751
1719	270.0	0.011111111111111112	0.022222222222222223	0.3074074074074074	0.040740740740740744	0.562962962962963	0.05555555555555555
1720	275.0	0.01090909090909091	0.02181818181818182	0.31636363636363635	0.04	0.5563636363636364	0.05454545454545454
1721	268.0	0.011194029850746268	0.022388059701492536	0.31343283582089554	0.03731343283582089	0.5634328358208955	0.05223880597014925
1722	270.0	0.011111111111111112	0.025925925925925925	0.3074074074074074	0.037037037037037035	0.5666666666666667	0.05185185185185185
1723	273.0	0.01098901098901099	0.02564102564102564	0.304029304029304	0.040293040293040296	0.5714285714285714	0.047619047619047616
1724	275.0	0.01090909090909091	0.025454545454545455	0.3054545454545455	0.04	0.5745454545454546	0.04363636363636364
1725	276.0	0.010869565217391304	0.025362318840579712	0.3007246376811594	0.03985507246376811	0.5760869565217391	0.04710144927536232
1726	279.0	0.010752688172043012	0.025089605734767026	0.3046594982078853	0.03942652329749104	0.5734767025089605	0.04659498207885305
1727	274.0	0.010948905109489052	0.025547445255474453	0.30656934306569344	0.0364963503649635	0.5766423357664233	0.043795620437956206
1728	274.0	0.010948905109489052	0.021897810218978103	0.31386861313868614	0.0364963503649635	0.5766423357664233	0.040145985401459854
1729	276.0	0.010869565217391304	0.021739130434782608	0.3188405797101449	0.036231884057971016	0.572463768115942	0.03985507246376811
1730	278.0	0.01079136690647482	0.02158273381294964	0.31654676258992803	0.03597122302158273	0.5719424460431655	0.04316546762589928
1731	273.0	0.01098901098901099	0.02197802197802198	0.31868131868131866	0.03663003663003663	0.5714285714285714	0.040293040293040296
1732	273.0	0.01098901098901099	0.02197802197802198	0.315018315018315	0.03663003663003663	0.575091575091575	0.040293040293040296
1733	273.0	0.01098901098901099	0.02564102564102564	0.304029304029304	0.040293040293040296	0.575091575091575	0.04395604395604396
1734	269.0	0.011152416356877323	0.026022304832713755	0.31226765799256506	0.04460966542750929	0.5650557620817844	0.040892193308550186
1735	269.0	0.011152416356877323	0.026022304832713755	0.31226765799256506	0.040892193308550186	0.5650557620817844	0.04460966542750929
1736	264.0	0.011363636363636364	0.022727272727272728	0.3181818181818182	0.041666666666666664	0.5606060606060606	0.045454545454545456
1737	266.0	0.011278195488721804	0.022556390977443608	0.31203007518796994	0.041353383458646614	0.5639097744360902	0.04887218045112782
1738	270.0	0.011111111111111112	0.022222222222222223	0.3148148148148148	0.04814814814814815	0.5555555555555556	0.04814814814814815
1739	269.0	0.011152416356877323	0.01858736059479554	0.31226765799256506	0.048327137546468404	0.5576208178438662	0.05204460966542751
1740	264.0	0.011363636363636364	0.01893939393939394	0.3068181818181818	0.05303030303030303	0.5568181818181818	0.05303030303030303
1741	261.0	0.011494252873563218	0.022988505747126436	0.31800766283524906	0.04980842911877394	0.5478927203065134	0.04980842911877394
1742	267.0	0.011235955056179775	0.02247191011235955	0.31835205992509363	0.04868913857677903	0.550561797752809	0.04868913857677903
1743	267.0	0.011235955056179775	0.02247191011235955	0.3146067415730337	0.04868913857677903	0.5543071161048689	0.04868913857677903
1744	269.0	0.011152416356877323	0.026022304832713755	0.31226765799256506	0.04460966542750929	0.5576208178438662	0.048327137546468404
1745	273.0	0.01098901098901099	0.02564102564102564	0.3076923076923077	0.04395604395604396	0.5604395604395604	0.05128205128205128
1746	270.0	0.011111111111111112	0.025925925925925925	0.3148148148148148	0.040740740740740744	0.5592592592592592	0.04814814814814815
1747	269.0	0.011152416356877323	0.026022304832713755	0.31226765799256506	0.040892193308550186	0.5613382899628253	0.048327137546468404
1748	267.0	0.011235955056179775	0.026217228464419477	0.31086142322097376	0.03745318352059925	0.5655430711610487	0.04868913857677903
1749	263.0	0.011406844106463879	0.026615969581749048	0.311787072243346	0.03802281368821293	0.5627376425855514	0.049429657794676805
1750	276.0	0.010869565217391304	0.028985507246376812	0.30434782608695654	0.043478260869565216	0.5615942028985508	0.050724637681159424
1751	269.0	0.011152416356877323	0.022304832713754646	0.30855018587360594	0.04460966542750929	0.5650557620817844	0.048327137546468404
1752	273.0	0.01098901098901099	0.02197802197802198	0.31868131868131866	0.040293040293040296	0.5641025641025641	0.04395604395604396
1753	272.0	0.011029411764705883	0.022058823529411766	0.3088235294117647	0.04411764705882353	0.5698529411764706	0.04411764705882353
1754	268.0	0.011194029850746268	0.022388059701492536	0.31343283582089554	0.041044776119402986	0.5671641791044776	0.04477611940298507
1755	272.0	0.011029411764705883	0.022058823529411766	0.3125	0.04044117647058824	0.5661764705882353	0.04779411764705882
1756	275.0	0.01090909090909091	0.02181818181818182	0.31272727272727274	0.04363636363636364	0.5672727272727273	0.04363636363636364
1757	273.0	0.01098901098901099	0.02564102564102564	0.32234432234432236	0.04395604395604396	0.5531135531135531	0.04395604395604396
1758	273.0	0.01098901098901099	0.02564102564102564	0.32234432234432236	0.04395604395604396	0.5604395604395604	0.03663003663003663
1759	272.0	0.011029411764705883	0.025735294117647058	0.31985294117647056	0.04411764705882353	0.5588235294117647	0.04044117647058824
1760	271.0	0.01107011070110701	0.025830258302583026	0.31365313653136534	0.04059040590405904	0.5682656826568265	0.04059040590405904
1761	271.0	0.01107011070110701	0.025830258302583026	0.3247232472324723	0.04059040590405904	0.5535055350553506	0.04428044280442804
1762	268.0	0.011194029850746268	0.026119402985074626	0.3283582089552239	0.041044776119402986	0.5485074626865671	0.04477611940298507
1763	273.0	0.01098901098901099	0.02564102564102564	0.32234432234432236	0.040293040293040296	0.5567765567765568	0.04395604395604396
1764	273.0	0.01098901098901099	0.02197802197802198	0.31868131868131866	0.04395604395604396	0.5604395604395604	0.04395604395604396
1765	276.0	0.010869565217391304	0.021739130434782608	0.322463768115942	0.04710144927536232	0.5543478260869565	0.043478260869565216
1766	272.0	0.011029411764705883	0.022058823529411766	0.3272058823529412	0.04779411764705882	0.5551470588235294	0.03676470588235294
1767	274.0	0.010948905109489052	0.021897810218978103	0.32116788321167883	0.04744525547445255	0.5547445255474452	0.043795620437956206
1768	271.0	0.01107011070110701	0.02214022140221402	0.3210332103321033	0.04428044280442804	0.5571955719557196	0.04428044280442804
1769	273.0	0.01098901098901099	0.02564102564102564	0.32234432234432236	0.04395604395604396	0.5494505494505495	0.047619047619047616
1770	271.0	0.01107011070110701	0.025830258302583026	0.3173431734317343	0.04428044280442804	0.5498154981549815	0.05166051660516605
1771	270.0	0.011111111111111112	0.022222222222222223	0.3148148148148148	0.044444444444444446	0.5518518518518518	0.05555555555555555
1772	272.0	0.011029411764705883	0.022058823529411766	0.3161764705882353	0.04411764705882353	0.5514705882352942	0.05514705882352941
1773	269.0	0.011152416356877323	0.022304832713754646	0.3048327137546468	0.048327137546468404	0.5613382899628253	0.05204460966542751
1774	276.0	0.010869565217391304	0.021739130434782608	0.30434782608695654	0.04710144927536232	0.5652173913043478	0.050724637681159424
1775	277.0	0.010830324909747292	0.021660649819494584	0.3104693140794224	0.04332129963898917	0.555956678700361	0.05776173285198556
1776	278.0	0.01079136690647482	0.02158273381294964	0.3057553956834532	0.039568345323741004	0.564748201438849	0.05755395683453238
1777	275.0	0.01090909090909091	0.02181818181818182	0.32	0.03636363636363636	0.56	0.05090909090909091
1778	273.0	0.01098901098901099	0.02197802197802198	0.31135531135531136	0.03663003663003663	0.5714285714285714	0.047619047619047616
1779	272.0	0.011029411764705883	0.01838235294117647	0.3125	0.03676470588235294	0.5772058823529411	0.04411764705882353
1780	270.0	0.011111111111111112	0.022222222222222223	0.3074074074074074	0.037037037037037035	0.5777777777777777	0.044444444444444446
1781	271.0	0.01107011070110701	0.02214022140221402	0.3062730627306273	0.04059040590405904	0.5756457564575646	0.04428044280442804
1782	268.0	0.011194029850746268	0.022388059701492536	0.30597014925373134	0.04477611940298507	0.5708955223880597	0.04477611940298507
1783	269.0	0.011152416356877323	0.01858736059479554	0.31226765799256506	0.04460966542750929	0.5762081784386617	0.03717472118959108
1784	270.0	0.011111111111111112	0.022222222222222223	0.3111111111111111	0.044444444444444446	0.5703703703703704	0.040740740740740744
1785	273.0	0.01098901098901099	0.02197802197802198	0.31135531135531136	0.04395604395604396	0.5714285714285714	0.040293040293040296
1786	272.0	0.007352941176470588	0.022058823529411766	0.3125	0.04411764705882353	0.5698529411764706	0.04411764705882353
1787	273.0	0.007326007326007326	0.02564102564102564	0.3076923076923077	0.04395604395604396	0.5714285714285714	0.04395604395604396
1788	269.0	0.007434944237918215	0.022304832713754646	0.31226765799256506	0.04460966542750929	0.5687732342007435	0.04460966542750929
1789	273.0	0.007326007326007326	0.02197802197802198	0.315018315018315	0.047619047619047616	0.5567765567765568	0.05128205128205128
1790	270.0	0.011111111111111112	0.022222222222222223	0.31851851851851853	0.044444444444444446	0.5518518518518518	0.05185185185185185
1791	278.0	0.01079136690647482	0.025179856115107913	0.32014388489208634	0.04316546762589928	0.5539568345323741	0.046762589928057555
1792	275.0	0.01090909090909091	0.025454545454545455	0.32727272727272727	0.04363636363636364	0.5454545454545454	0.04727272727272727
1793	275.0	0.01090909090909091	0.025454545454545455	0.32727272727272727	0.04363636363636364	0.5454545454545454	0.04727272727272727
1794	280.0	0.010714285714285714	0.025	0.31785714285714284	0.04285714285714286	0.5535714285714286	0.05
1795	277.0	0.010830324909747292	0.021660649819494584	0.3176895306859206	0.04332129963898917	0.555956678700361	0.05054151624548736
1796	282.0	0.010638297872340425	0.02127659574468085	0.32269503546099293	0.0425531914893617	0.5567375886524822	0.04609929078014184
1797	275.0	0.007272727272727273	0.02181818181818182	0.32727272727272727	0.04363636363636364	0.5563636363636364	0.04363636363636364
1798	272.0	0.007352941176470588	0.022058823529411766	0.3272058823529412	0.04411764705882353	0.5551470588235294	0.04411764705882353
1799	272.0	0.007352941176470588	0.022058823529411766	0.3272058823529412	0.04411764705882353	0.5588235294117647	0.04044117647058824
1800	272.0	0.007352941176470588	0.022058823529411766	0.3235294117647059	0.04411764705882353	0.5588235294117647	0.04411764705882353
1801	268.0	0.007462686567164179	0.026119402985074626	0.3208955223880597	0.04477611940298507	0.5522388059701493	0.048507462686567165
1802	269.0	0.007434944237918215	0.026022304832713755	0.31970260223048325	0.04460966542750929	0.5539033457249071	0.048327137546468404
1803	262.0	0.007633587786259542	0.026717557251908396	0.32061068702290074	0.04580152671755725	0.5534351145038168	0.04580152671755725
1804	261.0	0.007662835249042145	0.02681992337164751	0.31417624521072796	0.04980842911877394	0.5555555555555556	0.04597701149425287
1805	266.0	0.007518796992481203	0.02631578947368421	0.3157894736842105	0.045112781954887216	0.5601503759398496	0.045112781954887216
1806	263.0	0.0076045627376425855	0.019011406844106463	0.3155893536121673	0.045627376425855515	0.5627376425855514	0.049429657794676805
1807	265.0	0.007547169811320755	0.018867924528301886	0.32075471698113206	0.045283018867924525	0.5584905660377358	0.04905660377358491
1808	263.0	0.0076045627376425855	0.019011406844106463	0.3193916349809886	0.045627376425855515	0.5551330798479087	0.053231939163498096
1809	269.0	0.007434944237918215	0.022304832713754646	0.3159851301115242	0.04460966542750929	0.5613382899628253	0.048327137546468404
1810	268.0	0.007462686567164179	0.022388059701492536	0.31716417910447764	0.04477611940298507	0.5597014925373134	0.048507462686567165
1811	270.0	0.007407407407407408	0.022222222222222223	0.3111111111111111	0.044444444444444446	0.5666666666666667	0.04814814814814815
1812	270.0	0.007407407407407408	0.022222222222222223	0.3148148148148148	0.044444444444444446	0.5592592592592592	0.05185185185185185
1813	267.0	0.00749063670411985	0.018726591760299626	0.31835205992509363	0.0449438202247191	0.5617977528089888	0.04868913857677903
1814	266.0	0.007518796992481203	0.018796992481203006	0.31954887218045114	0.045112781954887216	0.5601503759398496	0.04887218045112782
1815	267.0	0.00749063670411985	0.018726591760299626	0.32209737827715357	0.04868913857677903	0.5468164794007491	0.056179775280898875
1816	271.0	0.007380073800738007	0.01845018450184502	0.31365313653136534	0.04797047970479705	0.5571955719557196	0.055350553505535055
1817	272.0	0.007352941176470588	0.01838235294117647	0.31985294117647056	0.04779411764705882	0.5551470588235294	0.051470588235294115
1818	274.0	0.0072992700729927005	0.021897810218978103	0.32116788321167883	0.04744525547445255	0.551094890510949	0.051094890510948905
1819	271.0	0.007380073800738007	0.02214022140221402	0.3210332103321033	0.04797047970479705	0.5498154981549815	0.05166051660516605
1820	266.0	0.007518796992481203	0.015037593984962405	0.3157894736842105	0.045112781954887216	0.5639097744360902	0.05263157894736842
1821	267.0	0.00749063670411985	0.018726591760299626	0.30711610486891383	0.0449438202247191	0.5692883895131086	0.052434456928838954
1822	263.0	0.0076045627376425855	0.022813688212927757	0.311787072243346	0.04182509505703422	0.5665399239543726	0.049429657794676805
1823	260.0	0.007692307692307693	0.015384615384615385	0.3192307692307692	0.04230769230769231	0.5653846153846154	0.05
1824	262.0	0.007633587786259542	0.015267175572519083	0.3244274809160305	0.04580152671755725	0.5610687022900763	0.04580152671755725
1825	265.0	0.007547169811320755	0.018867924528301886	0.32075471698113206	0.045283018867924525	0.5622641509433962	0.045283018867924525
1826	265.0	0.007547169811320755	0.018867924528301886	0.32452830188679244	0.04905660377358491	0.5622641509433962	0.03773584905660377
1827	265.0	0.007547169811320755	0.026415094339622643	0.32075471698113206	0.04905660377358491	0.5584905660377358	0.03773584905660377
1828	266.0	0.007518796992481203	0.02631578947368421	0.31203007518796994	0.04887218045112782	0.5639097744360902	0.041353383458646614
1829	265.0	0.007547169811320755	0.018867924528301886	0.30566037735849055	0.04905660377358491	0.569811320754717	0.04905660377358491
1830	268.0	0.007462686567164179	0.018656716417910446	0.30597014925373134	0.048507462686567165	0.5671641791044776	0.05223880597014925
1831	269.0	0.007434944237918215	0.022304832713754646	0.30855018587360594	0.048327137546468404	0.5650557620817844	0.048327137546468404
1832	268.0	0.007462686567164179	0.022388059701492536	0.30597014925373134	0.048507462686567165	0.5671641791044776	0.048507462686567165
1833	273.0	0.007326007326007326	0.018315018315018316	0.31135531135531136	0.04395604395604396	0.5714285714285714	0.047619047619047616
1834	268.0	0.007462686567164179	0.018656716417910446	0.30970149253731344	0.04477611940298507	0.5708955223880597	0.048507462686567165
1835	271.0	0.007380073800738007	0.02214022140221402	0.30996309963099633	0.04428044280442804	0.5719557195571956	0.04428044280442804
1836	269.0	0.011152416356877323	0.022304832713754646	0.3159851301115242	0.03717472118959108	0.5650557620817844	0.048327137546468404
1837	265.0	0.011320754716981131	0.022641509433962263	0.3169811320754717	0.03773584905660377	0.5622641509433962	0.04905660377358491
1838	267.0	0.011235955056179775	0.026217228464419477	0.32209737827715357	0.0449438202247191	0.5468164794007491	0.04868913857677903
1839	262.0	0.007633587786259542	0.022900763358778626	0.3282442748091603	0.04580152671755725	0.549618320610687	0.04580152671755725
1840	265.0	0.007547169811320755	0.022641509433962263	0.32075471698113206	0.045283018867924525	0.5509433962264151	0.052830188679245285
1841	266.0	0.007518796992481203	0.022556390977443608	0.3157894736842105	0.04887218045112782	0.556390977443609	0.04887218045112782
1842	265.0	0.007547169811320755	0.022641509433962263	0.30566037735849055	0.05660377358490566	0.5622641509433962	0.045283018867924525
1843	267.0	0.00749063670411985	0.018726591760299626	0.31835205992509363	0.052434456928838954	0.5543071161048689	0.04868913857677903
1844	270.0	0.007407407407407408	0.018518518518518517	0.31851851851851853	0.05185185185185185	0.5518518518518518	0.05185185185185185
1845	267.0	0.00749063670411985	0.0149812734082397	0.3146067415730337	0.04868913857677903	0.5617977528089888	0.052434456928838954
1846	271.0	0.007380073800738007	0.014760147601476014	0.30996309963099633	0.04428044280442804	0.5719557195571956	0.05166051660516605
1847	273.0	0.007326007326007326	0.018315018315018316	0.3076923076923077	0.04395604395604396	0.5714285714285714	0.05128205128205128
1848	269.0	0.007434944237918215	0.01858736059479554	0.30855018587360594	0.04460966542750929	0.5687732342007435	0.05204460966542751
1849	272.0	0.007352941176470588	0.01838235294117647	0.3125	0.04411764705882353	0.5661764705882353	0.051470588235294115
1850	269.0	0.007434944237918215	0.01858736059479554	0.3345724907063197	0.04460966542750929	0.5464684014869888	0.048327137546468404
1851	270.0	0.007407407407407408	0.018518518518518517	0.337037037037037	0.044444444444444446	0.5444444444444444	0.04814814814814815
1852	271.0	0.007380073800738007	0.014760147601476014	0.33579335793357934	0.04428044280442804	0.5498154981549815	0.04797047970479705
1853	269.0	0.007434944237918215	0.01486988847583643	0.31970260223048325	0.04460966542750929	0.5650557620817844	0.048327137546468404
1854	271.0	0.007380073800738007	0.014760147601476014	0.3173431734317343	0.04428044280442804	0.5682656826568265	0.04797047970479705
1855	269.0	0.007434944237918215	0.01486988847583643	0.32342007434944237	0.04460966542750929	0.5613382899628253	0.048327137546468404
1856	264.0	0.007575757575757576	0.015151515151515152	0.3181818181818182	0.041666666666666664	0.5681818181818182	0.04924242424242424
1857	270.0	0.007407407407407408	0.018518518518518517	0.3148148148148148	0.040740740740740744	0.5666666666666667	0.05185185185185185
1858	264.0	0.007575757575757576	0.015151515151515152	0.3143939393939394	0.041666666666666664	0.5681818181818182	0.05303030303030303
1859	268.0	0.007462686567164179	0.022388059701492536	0.30597014925373134	0.041044776119402986	0.5708955223880597	0.05223880597014925
1860	266.0	0.007518796992481203	0.022556390977443608	0.3157894736842105	0.045112781954887216	0.5601503759398496	0.04887218045112782
1861	267.0	0.00749063670411985	0.02247191011235955	0.31835205992509363	0.0449438202247191	0.5580524344569289	0.04868913857677903
1862	270.0	0.007407407407407408	0.022222222222222223	0.3111111111111111	0.044444444444444446	0.5703703703703704	0.044444444444444446
1863	270.0	0.007407407407407408	0.022222222222222223	0.3074074074074074	0.044444444444444446	0.5740740740740741	0.044444444444444446
1864	272.0	0.007352941176470588	0.025735294117647058	0.31985294117647056	0.04411764705882353	0.5551470588235294	0.04779411764705882
1865	272.0	0.007352941176470588	0.022058823529411766	0.3161764705882353	0.04411764705882353	0.5661764705882353	0.04411764705882353
1866	277.0	0.007220216606498195	0.02888086642599278	0.30685920577617326	0.04332129963898917	0.5667870036101083	0.04693140794223827
1867	277.0	0.007220216606498195	0.02888086642599278	0.30324909747292417	0.04332129963898917	0.5703971119133574	0.04693140794223827
1868	274.0	0.0072992700729927005	0.025547445255474453	0.3102189781021898	0.0364963503649635	0.5766423357664233	0.043795620437956206
1869	276.0	0.007246376811594203	0.025362318840579712	0.30434782608695654	0.03985507246376811	0.5797101449275363	0.043478260869565216
1870	270.0	0.011111111111111112	0.022222222222222223	0.31851851851851853	0.037037037037037035	0.5740740740740741	0.037037037037037035
1871	270.0	0.011111111111111112	0.022222222222222223	0.32222222222222224	0.037037037037037035	0.5703703703703704	0.037037037037037035
1872	274.0	0.010948905109489052	0.025547445255474453	0.31386861313868614	0.043795620437956206	0.5693430656934306	0.0364963503649635
1873	271.0	0.01107011070110701	0.02214022140221402	0.30996309963099633	0.04059040590405904	0.5793357933579336	0.03690036900369004
1874	272.0	0.011029411764705883	0.022058823529411766	0.3088235294117647	0.04411764705882353	0.5772058823529411	0.03676470588235294
1875	274.0	0.010948905109489052	0.021897810218978103	0.3102189781021898	0.043795620437956206	0.5766423357664233	0.0364963503649635
1876	277.0	0.010830324909747292	0.021660649819494584	0.3140794223826715	0.04332129963898917	0.5631768953068592	0.04693140794223827
1877	270.0	0.011111111111111112	0.022222222222222223	0.31851851851851853	0.044444444444444446	0.5518518518518518	0.05185185185185185
1878	271.0	0.01107011070110701	0.02214022140221402	0.31365313653136534	0.04428044280442804	0.5571955719557196	0.05166051660516605
1879	273.0	0.01098901098901099	0.02197802197802198	0.31868131868131866	0.04395604395604396	0.5567765567765568	0.047619047619047616
1880	275.0	0.01090909090909091	0.02181818181818182	0.31636363636363635	0.04363636363636364	0.56	0.04727272727272727
1881	273.0	0.01098901098901099	0.02197802197802198	0.31868131868131866	0.040293040293040296	0.5604395604395604	0.047619047619047616
1882	274.0	0.0072992700729927005	0.021897810218978103	0.3284671532846715	0.040145985401459854	0.5547445255474452	0.04744525547445255
1883	274.0	0.0072992700729927005	0.021897810218978103	0.3248175182481752	0.040145985401459854	0.5620437956204379	0.043795620437956206
1884	274.0	0.0072992700729927005	0.01824817518248175	0.3284671532846715	0.043795620437956206	0.5620437956204379	0.040145985401459854
1885	273.0	0.007326007326007326	0.018315018315018316	0.32967032967032966	0.04395604395604396	0.5604395604395604	0.040293040293040296
1886	269.0	0.007434944237918215	0.01486988847583643	0.3308550185873606	0.04460966542750929	0.5613382899628253	0.040892193308550186
1887	275.0	0.007272727272727273	0.014545454545454545	0.3236363636363636	0.04363636363636364	0.5636363636363636	0.04727272727272727
1888	283.0	0.007067137809187279	0.014134275618374558	0.31802120141342755	0.04240282685512368	0.568904593639576	0.04946996466431095
1889	281.0	0.010676156583629894	0.014234875444839857	0.3202846975088968	0.042704626334519574	0.5622775800711743	0.0498220640569395
1890	282.0	0.010638297872340425	0.01773049645390071	0.3191489361702128	0.0425531914893617	0.5567375886524822	0.05319148936170213
1891	279.0	0.010752688172043012	0.017921146953405017	0.31899641577060933	0.043010752688172046	0.5555555555555556	0.053763440860215055
1892	275.0	0.007272727272727273	0.01818181818181818	0.3236363636363636	0.04363636363636364	0.5527272727272727	0.05454545454545454
1893	272.0	0.007352941176470588	0.014705882352941176	0.3272058823529412	0.04044117647058824	0.5514705882352942	0.058823529411764705
1894	278.0	0.007194244604316547	0.02158273381294964	0.32014388489208634	0.04316546762589928	0.5467625899280576	0.06115107913669065
1895	277.0	0.007220216606498195	0.021660649819494584	0.3176895306859206	0.04332129963898917	0.5523465703971119	0.05776173285198556
1896	278.0	0.007194244604316547	0.02158273381294964	0.32014388489208634	0.04316546762589928	0.5539568345323741	0.0539568345323741
1897	277.0	0.007220216606498195	0.021660649819494584	0.3140794223826715	0.04693140794223827	0.5631768953068592	0.04693140794223827
1898	276.0	0.007246376811594203	0.021739130434782608	0.31521739130434784	0.04710144927536232	0.5688405797101449	0.03985507246376811
1899	271.0	0.007380073800738007	0.01845018450184502	0.3173431734317343	0.04797047970479705	0.5682656826568265	0.04059040590405904
1900	268.0	0.007462686567164179	0.018656716417910446	0.3246268656716418	0.04477611940298507	0.5634328358208955	0.041044776119402986
1901	267.0	0.00749063670411985	0.0149812734082397	0.3333333333333333	0.0449438202247191	0.5580524344569289	0.04119850187265917
1902	266.0	0.007518796992481203	0.015037593984962405	0.34210526315789475	0.041353383458646614	0.556390977443609	0.03759398496240601
1903	270.0	0.007407407407407408	0.014814814814814815	0.337037037037037	0.040740740740740744	0.5592592592592592	0.040740740740740744
1904	268.0	0.007462686567164179	0.014925373134328358	0.33955223880597013	0.041044776119402986	0.5522388059701493	0.04477611940298507
1905	265.0	0.007547169811320755	0.01509433962264151	0.33584905660377357	0.04150943396226415	0.5547169811320755	0.045283018867924525
1906	266.0	0.007518796992481203	0.015037593984962405	0.33458646616541354	0.041353383458646614	0.5526315789473685	0.04887218045112782
1907	263.0	0.0076045627376425855	0.015209125475285171	0.33460076045627374	0.03802281368821293	0.5513307984790875	0.053231939163498096
1908	262.0	0.007633587786259542	0.015267175572519083	0.3320610687022901	0.03816793893129771	0.5534351145038168	0.05343511450381679
1909	267.0	0.00749063670411985	0.0149812734082397	0.3333333333333333	0.0449438202247191	0.5468164794007491	0.052434456928838954
1910	271.0	0.007380073800738007	0.014760147601476014	0.3284132841328413	0.04428044280442804	0.5535055350553506	0.05166051660516605
1911	268.0	0.007462686567164179	0.014925373134328358	0.3246268656716418	0.04477611940298507	0.5559701492537313	0.05223880597014925
1912	272.0	0.007352941176470588	0.014705882352941176	0.3235294117647059	0.04411764705882353	0.5588235294117647	0.051470588235294115
1913	278.0	0.007194244604316547	0.014388489208633094	0.33093525179856115	0.04316546762589928	0.5539568345323741	0.050359712230215826
1914	274.0	0.0072992700729927005	0.014598540145985401	0.33211678832116787	0.043795620437956206	0.551094890510949	0.051094890510948905
1915	282.0	0.010638297872340425	0.01773049645390071	0.3262411347517731	0.0425531914893617	0.5531914893617021	0.04964539007092199
1916	275.0	0.01090909090909091	0.02181818181818182	0.3236363636363636	0.04363636363636364	0.5527272727272727	0.04727272727272727
1917	269.0	0.011152416356877323	0.022304832713754646	0.32342007434944237	0.04460966542750929	0.550185873605948	0.048327137546468404
1918	267.0	0.00749063670411985	0.02247191011235955	0.3295880149812734	0.0449438202247191	0.550561797752809	0.0449438202247191
1919	266.0	0.007518796992481203	0.022556390977443608	0.32706766917293234	0.041353383458646614	0.556390977443609	0.045112781954887216
1920	269.0	0.007434944237918215	0.022304832713754646	0.31970260223048325	0.040892193308550186	0.5576208178438662	0.05204460966542751
1921	266.0	0.007518796992481203	0.022556390977443608	0.3233082706766917	0.041353383458646614	0.556390977443609	0.04887218045112782
1922	266.0	0.007518796992481203	0.018796992481203006	0.3233082706766917	0.041353383458646614	0.5601503759398496	0.04887218045112782
1923	265.0	0.007547169811320755	0.022641509433962263	0.32075471698113206	0.04150943396226415	0.5622641509433962	0.045283018867924525
1924	263.0	0.011406844106463879	0.022813688212927757	0.3231939163498099	0.045627376425855515	0.5513307984790875	0.045627376425855515
1925	272.0	0.011029411764705883	0.022058823529411766	0.3161764705882353	0.04411764705882353	0.5551470588235294	0.051470588235294115
1926	271.0	0.01107011070110701	0.02214022140221402	0.31365313653136534	0.04428044280442804	0.5682656826568265	0.04059040590405904
1927	271.0	0.01107011070110701	0.02214022140221402	0.3210332103321033	0.04428044280442804	0.5608856088560885	0.04059040590405904
1928	268.0	0.011194029850746268	0.022388059701492536	0.3208955223880597	0.048507462686567165	0.5597014925373134	0.03731343283582089
1929	273.0	0.01098901098901099	0.02564102564102564	0.32234432234432236	0.047619047619047616	0.5567765567765568	0.03663003663003663
1930	281.0	0.010676156583629894	0.02491103202846975	0.3167259786476868	0.0498220640569395	0.5551601423487544	0.042704626334519574
1931	282.0	0.010638297872340425	0.02127659574468085	0.3191489361702128	0.04964539007092199	0.5567375886524822	0.0425531914893617
1932	283.0	0.01060070671378092	0.02120141342756184	0.31448763250883394	0.045936395759717315	0.5618374558303887	0.045936395759717315
1933	284.0	0.01056338028169014	0.02112676056338028	0.30985915492957744	0.045774647887323945	0.5669014084507042	0.045774647887323945
1934	282.0	0.010638297872340425	0.024822695035460994	0.31560283687943264	0.04609929078014184	0.5567375886524822	0.04609929078014184
1935	282.0	0.010638297872340425	0.028368794326241134	0.31560283687943264	0.04964539007092199	0.549645390070922	0.04609929078014184
1936	282.0	0.010638297872340425	0.028368794326241134	0.3120567375886525	0.04964539007092199	0.5531914893617021	0.04609929078014184
1937	278.0	0.01079136690647482	0.03237410071942446	0.3129496402877698	0.046762589928057555	0.5503597122302158	0.046762589928057555
1938	273.0	0.01098901098901099	0.029304029304029304	0.315018315018315	0.04395604395604396	0.5531135531135531	0.047619047619047616
1939	271.0	0.01107011070110701	0.025830258302583026	0.3173431734317343	0.04428044280442804	0.5535055350553506	0.04797047970479705
1940	274.0	0.010948905109489052	0.029197080291970802	0.31386861313868614	0.040145985401459854	0.5547445255474452	0.051094890510948905
1941	271.0	0.01107011070110701	0.025830258302583026	0.3247232472324723	0.04059040590405904	0.5498154981549815	0.04797047970479705
1942	271.0	0.01107011070110701	0.025830258302583026	0.3173431734317343	0.04059040590405904	0.5608856088560885	0.04428044280442804
1943	267.0	0.011235955056179775	0.02247191011235955	0.31835205992509363	0.03745318352059925	0.5617977528089888	0.04868913857677903
1944	270.0	0.011111111111111112	0.018518518518518517	0.32222222222222224	0.037037037037037035	0.562962962962963	0.04814814814814815
1945	273.0	0.01098901098901099	0.02564102564102564	0.31868131868131866	0.04395604395604396	0.5531135531135531	0.047619047619047616
1946	272.0	0.011029411764705883	0.025735294117647058	0.3161764705882353	0.04411764705882353	0.5551470588235294	0.04779411764705882
1947	268.0	0.011194029850746268	0.022388059701492536	0.31343283582089554	0.04477611940298507	0.5559701492537313	0.05223880597014925
1948	271.0	0.01107011070110701	0.02214022140221402	0.3062730627306273	0.04428044280442804	0.5645756457564576	0.05166051660516605
1949	273.0	0.01098901098901099	0.02197802197802198	0.304029304029304	0.040293040293040296	0.5714285714285714	0.05128205128205128
1950	280.0	0.010714285714285714	0.025	0.29642857142857143	0.04285714285714286	0.5785714285714286	0.04642857142857143
1951	280.0	0.010714285714285714	0.025	0.29642857142857143	0.04285714285714286	0.5821428571428572	0.04285714285714286
1952	278.0	0.01079136690647482	0.025179856115107913	0.302158273381295	0.04316546762589928	0.5827338129496403	0.03597122302158273
1953	282.0	0.010638297872340425	0.02127659574468085	0.3049645390070922	0.04609929078014184	0.5780141843971631	0.03900709219858156
1954	281.0	0.010676156583629894	0.02491103202846975	0.31316725978647686	0.046263345195729534	0.5658362989323843	0.03914590747330961
1955	279.0	0.010752688172043012	0.025089605734767026	0.3118279569892473	0.04659498207885305	0.5627240143369175	0.043010752688172046
1956	271.0	0.007380073800738007	0.025830258302583026	0.31365313653136534	0.04797047970479705	0.5571955719557196	0.04797047970479705
1957	274.0	0.0072992700729927005	0.029197080291970802	0.31386861313868614	0.04744525547445255	0.5547445255474452	0.04744525547445255
1958	274.0	0.0072992700729927005	0.025547445255474453	0.32116788321167883	0.043795620437956206	0.5583941605839416	0.043795620437956206
1959	270.0	0.007407407407407408	0.025925925925925925	0.3296296296296296	0.044444444444444446	0.5518518518518518	0.040740740740740744
1960	267.0	0.00749063670411985	0.026217228464419477	0.3295880149812734	0.0449438202247191	0.550561797752809	0.04119850187265917
1961	264.0	0.007575757575757576	0.026515151515151516	0.3371212121212121	0.045454545454545456	0.5416666666666666	0.041666666666666664
1962	270.0	0.007407407407407408	0.025925925925925925	0.32592592592592595	0.044444444444444446	0.5518518518518518	0.044444444444444446
1963	267.0	0.00749063670411985	0.026217228464419477	0.3258426966292135	0.04119850187265917	0.5543071161048689	0.0449438202247191
1964	265.0	0.007547169811320755	0.026415094339622643	0.32452830188679244	0.04150943396226415	0.5547169811320755	0.045283018867924525
1965	263.0	0.0076045627376425855	0.022813688212927757	0.3193916349809886	0.04182509505703422	0.5627376425855514	0.045627376425855515
1966	263.0	0.0076045627376425855	0.026615969581749048	0.311787072243346	0.04182509505703422	0.5665399239543726	0.045627376425855515
1967	266.0	0.007518796992481203	0.03007518796992481	0.31203007518796994	0.041353383458646614	0.5601503759398496	0.04887218045112782
1968	273.0	0.007326007326007326	0.02564102564102564	0.3076923076923077	0.040293040293040296	0.5641025641025641	0.054945054945054944
1969	274.0	0.0072992700729927005	0.025547445255474453	0.3102189781021898	0.040145985401459854	0.5620437956204379	0.05474452554744526
1970	272.0	0.007352941176470588	0.022058823529411766	0.3161764705882353	0.04411764705882353	0.5588235294117647	0.051470588235294115
1971	271.0	0.0036900369003690036	0.02214022140221402	0.3210332103321033	0.04428044280442804	0.5608856088560885	0.04797047970479705
1972	267.0	0.003745318352059925	0.0149812734082397	0.32209737827715357	0.0449438202247191	0.5692883895131086	0.0449438202247191
1973	271.0	0.0036900369003690036	0.01845018450184502	0.3173431734317343	0.04428044280442804	0.5682656826568265	0.04797047970479705
1974	269.0	0.007434944237918215	0.01858736059479554	0.32342007434944237	0.04460966542750929	0.5539033457249071	0.05204460966542751
1975	272.0	0.007352941176470588	0.022058823529411766	0.3161764705882353	0.04411764705882353	0.5588235294117647	0.051470588235294115
1976	270.0	0.007407407407407408	0.022222222222222223	0.32222222222222224	0.044444444444444446	0.5555555555555556	0.04814814814814815
1977	271.0	0.007380073800738007	0.025830258302583026	0.33579335793357934	0.04428044280442804	0.5387453874538746	0.04797047970479705
1978	275.0	0.01090909090909091	0.025454545454545455	0.33454545454545453	0.04	0.5381818181818182	0.05090909090909091
1979	277.0	0.010830324909747292	0.02527075812274368	0.33212996389891697	0.039711191335740074	0.5451263537906137	0.04693140794223827
1980	279.0	0.010752688172043012	0.02867383512544803	0.3225806451612903	0.03942652329749104	0.5519713261648745	0.04659498207885305
1981	272.0	0.011029411764705883	0.025735294117647058	0.3272058823529412	0.04044117647058824	0.5514705882352942	0.04411764705882353
1982	273.0	0.01098901098901099	0.029304029304029304	0.315018315018315	0.040293040293040296	0.5604395604395604	0.04395604395604396
1983	274.0	0.010948905109489052	0.029197080291970802	0.3175182481751825	0.040145985401459854	0.5547445255474452	0.04744525547445255
1984	280.0	0.010714285714285714	0.02857142857142857	0.3142857142857143	0.039285714285714285	0.5535714285714286	0.05357142857142857
1985	277.0	0.010830324909747292	0.02888086642599278	0.3104693140794224	0.039711191335740074	0.5523465703971119	0.05776173285198556
1986	274.0	0.010948905109489052	0.032846715328467155	0.3102189781021898	0.040145985401459854	0.551094890510949	0.05474452554744526
1987	272.0	0.007352941176470588	0.03308823529411765	0.3088235294117647	0.04044117647058824	0.5588235294117647	0.051470588235294115
1988	269.0	0.007434944237918215	0.03345724907063197	0.3159851301115242	0.040892193308550186	0.550185873605948	0.05204460966542751
1989	269.0	0.007434944237918215	0.03717472118959108	0.31226765799256506	0.040892193308550186	0.5539033457249071	0.048327137546468404
1990	268.0	0.007462686567164179	0.033582089552238806	0.31716417910447764	0.041044776119402986	0.5522388059701493	0.048507462686567165
1991	264.0	0.007575757575757576	0.03409090909090909	0.3143939393939394	0.041666666666666664	0.553030303030303	0.04924242424242424
1992	266.0	0.007518796992481203	0.03007518796992481	0.30451127819548873	0.041353383458646614	0.5676691729323309	0.04887218045112782
1993	269.0	0.007434944237918215	0.02973977695167286	0.30855018587360594	0.040892193308550186	0.5650557620817844	0.048327137546468404
1994	263.0	0.0076045627376425855	0.026615969581749048	0.3041825095057034	0.04182509505703422	0.5703422053231939	0.049429657794676805
1995	269.0	0.011152416356877323	0.02973977695167286	0.31226765799256506	0.04460966542750929	0.5539033457249071	0.048327137546468404
1996	275.0	0.01090909090909091	0.02909090909090909	0.3090909090909091	0.04363636363636364	0.5563636363636364	0.05090909090909091
1997	273.0	0.01098901098901099	0.029304029304029304	0.315018315018315	0.040293040293040296	0.5531135531135531	0.05128205128205128
1998	273.0	0.01098901098901099	0.02564102564102564	0.32234432234432236	0.04395604395604396	0.5457875457875457	0.05128205128205128
[truncated: 2,501 more rows]
