# Supplementary material for: Full-cycle device-scale simulations of memory materials with a tailored atomic-cluster-expansion potential
Source: Nat Commun. 2025 Sep 30;16:8688. doi: 10.1038/s41467-025-63732-4 (PMC12484596; doi:10.1038/s41467-025-63732-4)
Supplement: Supplementary file 4 — Source Data [file 41467_2025_63732_MOESM4_ESM.zip › Figure S7/Figure S7d - homopolar bonds/bond_fraction_aimd_147_300K.csv]

	total	Ge-Ge	Ge-Sb	Ge-Te	Sb-Sb	Sb-Te	Te-Te
0	260.0	0.0	0.007692307692307693	0.21153846153846154	0.07692307692307693	0.6307692307692307	0.07307692307692308
1	261.0	0.0	0.007662835249042145	0.21839080459770116	0.07662835249042145	0.6206896551724138	0.07662835249042145
2	267.0	0.0	0.011235955056179775	0.20973782771535582	0.0749063670411985	0.6254681647940075	0.07865168539325842
3	265.0	0.0	0.011320754716981131	0.2037735849056604	0.07547169811320754	0.6339622641509434	0.07547169811320754
4	268.0	0.0	0.011194029850746268	0.208955223880597	0.07462686567164178	0.6343283582089553	0.0708955223880597
5	267.0	0.0	0.011235955056179775	0.21722846441947566	0.0749063670411985	0.6254681647940075	0.07116104868913857
6	269.0	0.0	0.011152416356877323	0.21189591078066913	0.07434944237918216	0.6319702602230484	0.07063197026022305
7	274.0	0.0	0.010948905109489052	0.21532846715328466	0.072992700729927	0.6313868613138686	0.06934306569343066
8	265.0	0.0	0.011320754716981131	0.21509433962264152	0.07547169811320754	0.6339622641509434	0.06415094339622641
9	263.0	0.0	0.011406844106463879	0.21673003802281368	0.07984790874524715	0.6349809885931559	0.057034220532319393
10	263.0	0.0	0.011406844106463879	0.21292775665399238	0.07984790874524715	0.6463878326996197	0.049429657794676805
11	262.0	0.0	0.011450381679389313	0.21374045801526717	0.08015267175572519	0.6450381679389313	0.04961832061068702
12	265.0	0.0	0.011320754716981131	0.20754716981132076	0.07924528301886792	0.6377358490566037	0.06415094339622641
13	262.0	0.0	0.011450381679389313	0.20610687022900764	0.08015267175572519	0.6374045801526718	0.0648854961832061
14	261.0	0.0	0.007662835249042145	0.20306513409961685	0.07662835249042145	0.6475095785440613	0.06513409961685823
15	260.0	0.0	0.007692307692307693	0.20384615384615384	0.07692307692307693	0.6461538461538462	0.06538461538461539
16	270.0	0.0	0.007407407407407408	0.2037037037037037	0.07777777777777778	0.6370370370370371	0.07407407407407407
17	273.0	0.0	0.007326007326007326	0.21245421245421245	0.07326007326007326	0.6373626373626373	0.0695970695970696
18	269.0	0.0	0.007434944237918215	0.20446096654275092	0.07434944237918216	0.6356877323420075	0.07806691449814127
19	266.0	0.0	0.007518796992481203	0.20676691729323307	0.07518796992481203	0.6353383458646616	0.07518796992481203
20	262.0	0.0	0.007633587786259542	0.2099236641221374	0.07633587786259542	0.6259541984732825	0.08015267175572519
21	257.0	0.0	0.007782101167315175	0.2140077821011673	0.07392996108949416	0.622568093385214	0.08171206225680934
22	261.0	0.0	0.007662835249042145	0.210727969348659	0.07279693486590039	0.6398467432950191	0.06896551724137931
23	257.0	0.0	0.007782101167315175	0.2140077821011673	0.07392996108949416	0.642023346303502	0.0622568093385214
24	258.0	0.0	0.007751937984496124	0.21705426356589147	0.07364341085271318	0.6356589147286822	0.06589147286821706
25	262.0	0.0	0.007633587786259542	0.21755725190839695	0.07251908396946564	0.6297709923664122	0.07251908396946564
26	265.0	0.0	0.007547169811320755	0.22641509433962265	0.07169811320754717	0.6188679245283019	0.07547169811320754
27	270.0	0.0	0.007407407407407408	0.2222222222222222	0.07407407407407407	0.6111111111111112	0.08518518518518518
28	271.0	0.0	0.007380073800738007	0.2177121771217712	0.07749077490774908	0.6162361623616236	0.08118081180811808
29	266.0	0.0	0.007518796992481203	0.22180451127819548	0.07518796992481203	0.6203007518796992	0.07518796992481203
30	267.0	0.0	0.00749063670411985	0.2209737827715356	0.07865168539325842	0.6179775280898876	0.0749063670411985
31	268.0	0.0	0.007462686567164179	0.2126865671641791	0.07835820895522388	0.6231343283582089	0.07835820895522388
32	265.0	0.0	0.0037735849056603774	0.2188679245283019	0.07924528301886792	0.6264150943396226	0.07169811320754717
33	264.0	0.0	0.003787878787878788	0.21212121212121213	0.07954545454545454	0.6325757575757576	0.07196969696969698
34	270.0	0.0	0.007407407407407408	0.2111111111111111	0.08148148148148149	0.6296296296296297	0.07037037037037037
35	267.0	0.0	0.011235955056179775	0.21722846441947566	0.08239700374531835	0.6254681647940075	0.06367041198501873
36	264.0	0.0	0.011363636363636364	0.2159090909090909	0.07954545454545454	0.6287878787878788	0.06439393939393939
37	265.0	0.0	0.011320754716981131	0.21509433962264152	0.07924528301886792	0.6339622641509434	0.06037735849056604
38	263.0	0.0	0.011406844106463879	0.22053231939163498	0.07604562737642585	0.6349809885931559	0.057034220532319393
39	267.0	0.0	0.011235955056179775	0.21722846441947566	0.0749063670411985	0.6292134831460674	0.06741573033707865
40	262.0	0.0	0.011450381679389313	0.22137404580152673	0.07633587786259542	0.6183206106870229	0.07251908396946564
41	260.0	0.0	0.011538461538461539	0.2230769230769231	0.07692307692307693	0.6269230769230769	0.06153846153846154
42	271.0	0.0	0.014760147601476014	0.2066420664206642	0.07749077490774908	0.6383763837638377	0.06273062730627306
43	272.0	0.0	0.011029411764705883	0.20588235294117646	0.07720588235294118	0.6323529411764706	0.07352941176470588
44	267.0	0.0	0.011235955056179775	0.20224719101123595	0.0749063670411985	0.6329588014981273	0.07865168539325842
45	262.0	0.0	0.011450381679389313	0.1984732824427481	0.07633587786259542	0.6374045801526718	0.07633587786259542
46	262.0	0.0	0.011450381679389313	0.20229007633587787	0.07633587786259542	0.6335877862595419	0.07633587786259542
47	266.0	0.0	0.011278195488721804	0.21052631578947367	0.07894736842105263	0.6240601503759399	0.07518796992481203
48	265.0	0.0	0.011320754716981131	0.21132075471698114	0.07547169811320754	0.6264150943396226	0.07547169811320754
49	268.0	0.0	0.011194029850746268	0.208955223880597	0.07462686567164178	0.6305970149253731	0.07462686567164178
50	266.0	0.0	0.011278195488721804	0.20300751879699247	0.07518796992481203	0.6390977443609023	0.07142857142857142
51	267.0	0.0	0.011235955056179775	0.20224719101123595	0.0749063670411985	0.6367041198501873	0.0749063670411985
52	268.0	0.0	0.011194029850746268	0.20522388059701493	0.07462686567164178	0.6343283582089553	0.07462686567164178
53	267.0	0.0	0.011235955056179775	0.20599250936329588	0.0749063670411985	0.6404494382022472	0.06741573033707865
54	272.0	0.0	0.011029411764705883	0.1948529411764706	0.07720588235294118	0.6397058823529411	0.07720588235294118
55	269.0	0.0	0.011152416356877323	0.1970260223048327	0.07806691449814127	0.6431226765799256	0.07063197026022305
56	267.0	0.0	0.00749063670411985	0.20973782771535582	0.07865168539325842	0.6329588014981273	0.07116104868913857
57	269.0	0.0	0.007434944237918215	0.21189591078066913	0.07434944237918216	0.6356877323420075	0.07063197026022305
58	268.0	0.0	0.007462686567164179	0.208955223880597	0.07835820895522388	0.6231343283582089	0.08208955223880597
59	270.0	0.0	0.007407407407407408	0.2074074074074074	0.07777777777777778	0.6259259259259259	0.08148148148148149
60	268.0	0.0	0.007462686567164179	0.20522388059701493	0.07462686567164178	0.6380597014925373	0.07462686567164178
61	269.0	0.0	0.007434944237918215	0.21189591078066913	0.07063197026022305	0.6394052044609665	0.07063197026022305
62	271.0	0.0	0.01107011070110701	0.2177121771217712	0.07011070110701106	0.6346863468634686	0.06642066420664207
63	268.0	0.0	0.007462686567164179	0.21641791044776118	0.06716417910447761	0.6343283582089553	0.07462686567164178
64	268.0	0.0	0.007462686567164179	0.2126865671641791	0.0708955223880597	0.6380597014925373	0.0708955223880597
65	271.0	0.0	0.007380073800738007	0.21033210332103322	0.07380073800738007	0.6273062730627307	0.08118081180811808
66	271.0	0.0	0.007380073800738007	0.21033210332103322	0.07380073800738007	0.6346863468634686	0.07380073800738007
67	272.0	0.0	0.011029411764705883	0.20955882352941177	0.07352941176470588	0.6397058823529411	0.0661764705882353
68	268.0	0.0	0.011194029850746268	0.208955223880597	0.07462686567164178	0.6380597014925373	0.06716417910447761
69	264.0	0.0	0.011363636363636364	0.20454545454545456	0.07954545454545454	0.6363636363636364	0.06818181818181818
70	266.0	0.0	0.015037593984962405	0.21052631578947367	0.07894736842105263	0.631578947368421	0.06390977443609022
71	264.0	0.0	0.015151515151515152	0.20833333333333334	0.07575757575757576	0.6439393939393939	0.056818181818181816
72	258.0	0.0	0.011627906976744186	0.2054263565891473	0.07751937984496124	0.6434108527131783	0.06201550387596899
73	264.0	0.0	0.007575757575757576	0.21212121212121213	0.07575757575757576	0.6401515151515151	0.06439393939393939
74	262.0	0.0	0.007633587786259542	0.21755725190839695	0.07633587786259542	0.6335877862595419	0.0648854961832061
75	263.0	0.0	0.011406844106463879	0.22053231939163498	0.07224334600760456	0.6273764258555133	0.06844106463878327
76	264.0	0.0	0.011363636363636364	0.2159090909090909	0.06818181818181818	0.6325757575757576	0.07196969696969698
77	263.0	0.0	0.0076045627376425855	0.21673003802281368	0.07224334600760456	0.6311787072243346	0.07224334600760456
78	261.0	0.0	0.007662835249042145	0.21455938697318008	0.07279693486590039	0.632183908045977	0.07279693486590039
79	265.0	0.0	0.007547169811320755	0.21132075471698114	0.07169811320754717	0.6415094339622641	0.06792452830188679
80	266.0	0.0	0.0037593984962406013	0.20676691729323307	0.07142857142857142	0.6428571428571429	0.07518796992481203
81	269.0	0.0	0.0037174721189591076	0.20817843866171004	0.07063197026022305	0.6394052044609665	0.07806691449814127
82	270.0	0.0	0.003703703703703704	0.21481481481481482	0.07777777777777778	0.6259259259259259	0.07777777777777778
83	269.0	0.0	0.007434944237918215	0.20817843866171004	0.07434944237918216	0.6319702602230484	0.07806691449814127
84	266.0	0.0	0.007518796992481203	0.21052631578947367	0.07518796992481203	0.6278195488721805	0.07894736842105263
85	264.0	0.0	0.007575757575757576	0.21212121212121213	0.07575757575757576	0.625	0.07954545454545454
86	256.0	0.0	0.00390625	0.2109375	0.078125	0.62890625	0.078125
87	260.0	0.0	0.0038461538461538464	0.2230769230769231	0.07692307692307693	0.6192307692307693	0.07692307692307693
88	258.0	0.0	0.003875968992248062	0.2248062015503876	0.07364341085271318	0.6201550387596899	0.07751937984496124
89	261.0	0.0	0.007662835249042145	0.21455938697318008	0.07662835249042145	0.6283524904214559	0.07279693486590039
90	255.0	0.0	0.00784313725490196	0.21568627450980393	0.07058823529411765	0.6352941176470588	0.07058823529411765
91	254.0	0.0	0.007874015748031496	0.20866141732283464	0.07086614173228346	0.6377952755905512	0.07480314960629922
92	251.0	0.0	0.00796812749003984	0.20318725099601595	0.07171314741035857	0.649402390438247	0.06772908366533864
93	255.0	0.0	0.00784313725490196	0.20392156862745098	0.07058823529411765	0.6509803921568628	0.06666666666666667
94	260.0	0.0	0.007692307692307693	0.2076923076923077	0.07307692307692308	0.6461538461538462	0.06538461538461539
95	259.0	0.0	0.011583011583011582	0.21621621621621623	0.07722007722007722	0.6332046332046332	0.06177606177606178
96	257.0	0.0	0.011673151750972763	0.2178988326848249	0.07782101167315175	0.6381322957198443	0.054474708171206226
97	258.0	0.0	0.011627906976744186	0.21705426356589147	0.07751937984496124	0.627906976744186	0.06589147286821706
98	257.0	0.0	0.007782101167315175	0.21011673151750973	0.07782101167315175	0.6342412451361867	0.07003891050583658
99	255.0	0.0	0.00784313725490196	0.21176470588235294	0.07450980392156863	0.6352941176470588	0.07058823529411765
100	259.0	0.0	0.007722007722007722	0.21235521235521235	0.08108108108108109	0.6254826254826255	0.07335907335907337
101	258.0	0.0	0.011627906976744186	0.20930232558139536	0.07751937984496124	0.6317829457364341	0.06976744186046512
102	263.0	0.0	0.0076045627376425855	0.21673003802281368	0.07984790874524715	0.6311787072243346	0.06463878326996197
103	262.0	0.0	0.011450381679389313	0.21374045801526717	0.08015267175572519	0.6374045801526718	0.05725190839694656
104	261.0	0.0	0.011494252873563218	0.21455938697318008	0.07662835249042145	0.632183908045977	0.06513409961685823
105	254.0	0.0	0.011811023622047244	0.21653543307086615	0.08267716535433071	0.6299212598425197	0.05905511811023622
106	256.0	0.0	0.01171875	0.21484375	0.078125	0.63671875	0.05859375
107	253.0	0.0	0.007905138339920948	0.21739130434782608	0.07905138339920949	0.6284584980237155	0.06719367588932806
108	254.0	0.0	0.007874015748031496	0.2125984251968504	0.07874015748031496	0.6338582677165354	0.06692913385826772
109	257.0	0.0	0.007782101167315175	0.21011673151750973	0.07782101167315175	0.642023346303502	0.0622568093385214
110	263.0	0.0	0.0038022813688212928	0.19771863117870722	0.07984790874524715	0.6539923954372624	0.06463878326996197
111	269.0	0.0	0.0037174721189591076	0.20446096654275092	0.07806691449814127	0.6468401486988847	0.06691449814126393
112	272.0	0.0	0.007352941176470588	0.20955882352941177	0.07720588235294118	0.6433823529411765	0.0625
113	272.0	0.0	0.007352941176470588	0.20220588235294118	0.07720588235294118	0.6397058823529411	0.07352941176470588
114	263.0	0.0	0.0076045627376425855	0.20532319391634982	0.07604562737642585	0.6387832699619772	0.07224334600760456
115	267.0	0.0	0.003745318352059925	0.21348314606741572	0.0749063670411985	0.6367041198501873	0.07116104868913857
116	261.0	0.0	0.0038314176245210726	0.210727969348659	0.07662835249042145	0.6398467432950191	0.06896551724137931
117	255.0	0.0	0.00392156862745098	0.20784313725490197	0.0784313725490196	0.6431372549019608	0.06666666666666667
118	262.0	0.0	0.003816793893129771	0.2099236641221374	0.07633587786259542	0.6335877862595419	0.07633587786259542
119	265.0	0.0	0.0037735849056603774	0.2	0.07547169811320754	0.6490566037735849	0.07169811320754717
120	264.0	0.0	0.003787878787878788	0.20075757575757575	0.07575757575757576	0.6477272727272727	0.07196969696969698
121	265.0	0.0	0.007547169811320755	0.20754716981132076	0.07547169811320754	0.6415094339622641	0.06792452830188679
122	267.0	0.0	0.00749063670411985	0.20599250936329588	0.0749063670411985	0.6404494382022472	0.07116104868913857
123	269.0	0.0	0.007434944237918215	0.20817843866171004	0.07806691449814127	0.6356877323420075	0.07063197026022305
124	266.0	0.0	0.007518796992481203	0.21052631578947367	0.07894736842105263	0.631578947368421	0.07142857142857142
125	270.0	0.0	0.007407407407407408	0.21851851851851853	0.07777777777777778	0.6222222222222222	0.07407407407407407
126	266.0	0.0	0.007518796992481203	0.21428571428571427	0.07894736842105263	0.6278195488721805	0.07142857142857142
127	269.0	0.0	0.007434944237918215	0.21189591078066913	0.07806691449814127	0.6356877323420075	0.06691449814126393
128	268.0	0.0	0.007462686567164179	0.208955223880597	0.07835820895522388	0.6305970149253731	0.07462686567164178
129	265.0	0.0	0.007547169811320755	0.21132075471698114	0.07924528301886792	0.6264150943396226	0.07547169811320754
130	267.0	0.0	0.011235955056179775	0.21722846441947566	0.07865168539325842	0.6179775280898876	0.0749063670411985
131	263.0	0.0	0.0038022813688212928	0.21292775665399238	0.07984790874524715	0.6273764258555133	0.07604562737642585
132	262.0	0.0	0.007633587786259542	0.20610687022900764	0.08015267175572519	0.6259541984732825	0.08015267175572519
133	259.0	0.0	0.007722007722007722	0.19305019305019305	0.08108108108108109	0.6332046332046332	0.08494208494208494
134	261.0	0.0	0.007662835249042145	0.20689655172413793	0.08045977011494253	0.6245210727969349	0.08045977011494253
135	261.0	0.0	0.007662835249042145	0.20689655172413793	0.08045977011494253	0.6206896551724138	0.0842911877394636
136	261.0	0.0	0.007662835249042145	0.20689655172413793	0.08045977011494253	0.6245210727969349	0.08045977011494253
137	262.0	0.0	0.003816793893129771	0.21374045801526717	0.08015267175572519	0.6221374045801527	0.08015267175572519
138	266.0	0.0	0.0037593984962406013	0.20676691729323307	0.07894736842105263	0.631578947368421	0.07894736842105263
139	264.0	0.0	0.003787878787878788	0.19696969696969696	0.08333333333333333	0.6401515151515151	0.07575757575757576
140	261.0	0.0	0.0038314176245210726	0.20689655172413793	0.08045977011494253	0.6398467432950191	0.06896551724137931
141	260.0	0.0	0.0038461538461538464	0.21153846153846154	0.08076923076923077	0.6384615384615384	0.06538461538461539
142	261.0	0.0	0.0038314176245210726	0.21839080459770116	0.08045977011494253	0.632183908045977	0.06513409961685823
143	267.0	0.0	0.003745318352059925	0.2209737827715356	0.07865168539325842	0.6254681647940075	0.07116104868913857
144	270.0	0.0	0.003703703703703704	0.21851851851851853	0.08518518518518518	0.6259259259259259	0.06666666666666667
145	271.0	0.0	0.0036900369003690036	0.2140221402214022	0.08487084870848709	0.6309963099630996	0.06642066420664207
146	268.0	0.0	0.0037313432835820895	0.22014925373134328	0.08208955223880597	0.6231343283582089	0.0708955223880597
147	266.0	0.0	0.0	0.21804511278195488	0.08270676691729323	0.6278195488721805	0.07142857142857142
148	263.0	0.0	0.0	0.22433460076045628	0.07984790874524715	0.6273764258555133	0.06844106463878327
149	264.0	0.0	0.0	0.2196969696969697	0.07954545454545454	0.6287878787878788	0.07196969696969698
150	268.0	0.0	0.0	0.22014925373134328	0.07462686567164178	0.6380597014925373	0.06716417910447761
151	273.0	0.0	0.003663003663003663	0.21978021978021978	0.07692307692307693	0.63003663003663	0.0695970695970696
152	271.0	0.0	0.0036900369003690036	0.22140221402214022	0.07749077490774908	0.6309963099630996	0.06642066420664207
153	270.0	0.0	0.003703703703703704	0.21851851851851853	0.07407407407407407	0.6370370370370371	0.06666666666666667
154	275.0	0.0	0.0036363636363636364	0.21818181818181817	0.07636363636363637	0.6363636363636364	0.06545454545454546
155	279.0	0.0	0.0035842293906810036	0.21505376344086022	0.07168458781362007	0.6451612903225806	0.06451612903225806
156	278.0	0.0	0.0035971223021582736	0.22302158273381295	0.07194244604316546	0.6366906474820144	0.06474820143884892
157	278.0	0.0	0.0035971223021582736	0.22302158273381295	0.07194244604316546	0.6330935251798561	0.0683453237410072
158	276.0	0.0	0.0036231884057971015	0.2246376811594203	0.07971014492753623	0.6195652173913043	0.07246376811594203
159	266.0	0.0	0.0037593984962406013	0.22556390977443608	0.08270676691729323	0.6240601503759399	0.06390977443609022
160	270.0	0.0	0.007407407407407408	0.2222222222222222	0.08148148148148149	0.6185185185185185	0.07037037037037037
161	268.0	0.0	0.007462686567164179	0.22014925373134328	0.08208955223880597	0.6231343283582089	0.06716417910447761
162	270.0	0.0	0.007407407407407408	0.22592592592592592	0.08148148148148149	0.6111111111111112	0.07407407407407407
163	267.0	0.0	0.003745318352059925	0.2209737827715356	0.07865168539325842	0.6217228464419475	0.0749063670411985
164	270.0	0.0	0.003703703703703704	0.2111111111111111	0.07777777777777778	0.6296296296296297	0.07777777777777778
165	272.0	0.0	0.003676470588235294	0.20588235294117646	0.07720588235294118	0.6323529411764706	0.08088235294117647
166	271.0	0.0	0.0036900369003690036	0.2029520295202952	0.07749077490774908	0.6309963099630996	0.08487084870848709
167	267.0	0.0	0.003745318352059925	0.20599250936329588	0.07865168539325842	0.6254681647940075	0.08614232209737828
168	270.0	0.0	0.003703703703703704	0.21481481481481482	0.07777777777777778	0.6259259259259259	0.07777777777777778
169	275.0	0.0	0.0036363636363636364	0.21454545454545454	0.07636363636363637	0.6290909090909091	0.07636363636363637
170	271.0	0.0	0.0036900369003690036	0.22140221402214022	0.07749077490774908	0.6273062730627307	0.07011070110701106
171	271.0	0.0	0.0036900369003690036	0.22140221402214022	0.07749077490774908	0.6309963099630996	0.06642066420664207
172	274.0	0.0	0.0036496350364963502	0.22262773722627738	0.07664233576642336	0.6277372262773723	0.06934306569343066
173	275.0	0.0	0.0036363636363636364	0.23272727272727273	0.07636363636363637	0.6181818181818182	0.06909090909090909
174	276.0	0.0	0.0036231884057971015	0.23550724637681159	0.07608695652173914	0.6159420289855072	0.06884057971014493
175	272.0	0.0	0.007352941176470588	0.23161764705882354	0.07720588235294118	0.6176470588235294	0.0661764705882353
176	264.0	0.0	0.007575757575757576	0.22727272727272727	0.07575757575757576	0.625	0.06439393939393939
177	263.0	0.0	0.0076045627376425855	0.22813688212927757	0.07224334600760456	0.623574144486692	0.06844106463878327
178	258.0	0.0	0.003875968992248062	0.22868217054263565	0.07364341085271318	0.6317829457364341	0.06201550387596899
179	263.0	0.0	0.0038022813688212928	0.22813688212927757	0.07604562737642585	0.6311787072243346	0.060836501901140684
180	261.0	0.0	0.0038314176245210726	0.23371647509578544	0.07662835249042145	0.6245210727969349	0.06130268199233716
181	261.0	0.0	0.0038314176245210726	0.23371647509578544	0.07662835249042145	0.6245210727969349	0.06130268199233716
182	257.0	0.0	0.0038910505836575876	0.22957198443579765	0.07782101167315175	0.622568093385214	0.06614785992217899
183	265.0	0.0	0.0037735849056603774	0.22264150943396227	0.07924528301886792	0.6188679245283019	0.07547169811320754
184	259.0	0.0	0.003861003861003861	0.22393822393822393	0.08108108108108109	0.6177606177606177	0.07335907335907337
185	262.0	0.0	0.003816793893129771	0.22137404580152673	0.08015267175572519	0.6106870229007634	0.08396946564885496
186	262.0	0.0	0.003816793893129771	0.21374045801526717	0.08015267175572519	0.6145038167938931	0.08778625954198473
187	265.0	0.0	0.0037735849056603774	0.21132075471698114	0.07924528301886792	0.6226415094339622	0.0830188679245283
188	268.0	0.0	0.0037313432835820895	0.21641791044776118	0.07835820895522388	0.6268656716417911	0.07462686567164178
189	264.0	0.0	0.003787878787878788	0.21212121212121213	0.07575757575757576	0.6325757575757576	0.07575757575757576
190	260.0	0.0	0.0038461538461538464	0.2153846153846154	0.08076923076923077	0.6307692307692307	0.06923076923076923
191	260.0	0.0	0.0038461538461538464	0.21923076923076923	0.08076923076923077	0.6346153846153846	0.06153846153846154
192	261.0	0.0	0.0038314176245210726	0.21839080459770116	0.08045977011494253	0.632183908045977	0.06513409961685823
193	267.0	0.0	0.00749063670411985	0.21722846441947566	0.07865168539325842	0.6367041198501873	0.0599250936329588
194	268.0	0.0	0.007462686567164179	0.22014925373134328	0.07835820895522388	0.6343283582089553	0.05970149253731343
195	271.0	0.0	0.007380073800738007	0.2140221402214022	0.07749077490774908	0.6383763837638377	0.06273062730627306
196	266.0	0.0	0.007518796992481203	0.21428571428571427	0.07894736842105263	0.6428571428571429	0.05639097744360902
197	264.0	0.0	0.007575757575757576	0.2159090909090909	0.07954545454545454	0.6401515151515151	0.056818181818181816
198	267.0	0.0	0.00749063670411985	0.21722846441947566	0.07865168539325842	0.6329588014981273	0.06367041198501873
199	267.0	0.0	0.00749063670411985	0.21722846441947566	0.0749063670411985	0.6329588014981273	0.06741573033707865
200	268.0	0.0	0.007462686567164179	0.208955223880597	0.07462686567164178	0.6417910447761194	0.06716417910447761
201	263.0	0.0	0.0076045627376425855	0.20912547528517111	0.07604562737642585	0.6349809885931559	0.07224334600760456
202	270.0	0.0	0.003703703703703704	0.21481481481481482	0.07777777777777778	0.6296296296296297	0.07407407407407407
203	271.0	0.0	0.0036900369003690036	0.22140221402214022	0.07749077490774908	0.6273062730627307	0.07011070110701106
204	272.0	0.0	0.007352941176470588	0.22058823529411764	0.08088235294117647	0.6213235294117647	0.06985294117647059
205	270.0	0.0	0.007407407407407408	0.21851851851851853	0.07777777777777778	0.6222222222222222	0.07407407407407407
206	271.0	0.0	0.007380073800738007	0.2177121771217712	0.07380073800738007	0.6236162361623616	0.07749077490774908
207	270.0	0.0	0.007407407407407408	0.21481481481481482	0.07407407407407407	0.6333333333333333	0.07037037037037037
208	266.0	0.0	0.007518796992481203	0.21428571428571427	0.07894736842105263	0.6390977443609023	0.06015037593984962
209	263.0	0.0	0.0076045627376425855	0.21673003802281368	0.07984790874524715	0.6311787072243346	0.06463878326996197
210	265.0	0.0	0.007547169811320755	0.22264150943396227	0.07547169811320754	0.630188679245283	0.06415094339622641
211	266.0	0.0	0.007518796992481203	0.21052631578947367	0.07518796992481203	0.6390977443609023	0.06766917293233082
212	267.0	0.0	0.00749063670411985	0.21348314606741572	0.07116104868913857	0.6367041198501873	0.07116104868913857
213	266.0	0.0	0.007518796992481203	0.22180451127819548	0.07142857142857142	0.631578947368421	0.06766917293233082
214	262.0	0.0	0.007633587786259542	0.22519083969465647	0.07633587786259542	0.6183206106870229	0.07251908396946564
215	267.0	0.0	0.00749063670411985	0.21722846441947566	0.0749063670411985	0.6179775280898876	0.08239700374531835
216	267.0	0.0	0.00749063670411985	0.2209737827715356	0.0749063670411985	0.6179775280898876	0.07865168539325842
217	260.0	0.0	0.0038461538461538464	0.21923076923076923	0.07692307692307693	0.6230769230769231	0.07692307692307693
218	263.0	0.0	0.0038022813688212928	0.21673003802281368	0.07604562737642585	0.6159695817490495	0.08745247148288973
219	264.0	0.0	0.007575757575757576	0.22348484848484848	0.07954545454545454	0.6098484848484849	0.07954545454545454
220	265.0	0.0	0.0037735849056603774	0.23018867924528302	0.07924528301886792	0.6150943396226415	0.07169811320754717
221	265.0	0.0	0.0037735849056603774	0.22641509433962265	0.07924528301886792	0.6188679245283019	0.07169811320754717
222	264.0	0.0	0.003787878787878788	0.2159090909090909	0.07575757575757576	0.6287878787878788	0.07575757575757576
223	266.0	0.0	0.0037593984962406013	0.22556390977443608	0.07518796992481203	0.6203007518796992	0.07518796992481203
224	265.0	0.0	0.007547169811320755	0.21509433962264152	0.07547169811320754	0.6264150943396226	0.07547169811320754
225	268.0	0.0	0.007462686567164179	0.20522388059701493	0.07462686567164178	0.6343283582089553	0.07835820895522388
226	266.0	0.0	0.007518796992481203	0.20300751879699247	0.07894736842105263	0.631578947368421	0.07894736842105263
227	261.0	0.0	0.0038314176245210726	0.20306513409961685	0.08045977011494253	0.6360153256704981	0.07662835249042145
228	263.0	0.0	0.0038022813688212928	0.20912547528517111	0.07604562737642585	0.6425855513307985	0.06844106463878327
229	261.0	0.0	0.0038314176245210726	0.21455938697318008	0.07662835249042145	0.6398467432950191	0.06513409961685823
230	264.0	0.0	0.003787878787878788	0.2196969696969697	0.07954545454545454	0.6325757575757576	0.06439393939393939
231	257.0	0.0	0.0038910505836575876	0.22957198443579765	0.08171206225680934	0.6186770428015564	0.06614785992217899
232	262.0	0.0	0.003816793893129771	0.22519083969465647	0.08015267175572519	0.6297709923664122	0.061068702290076333
233	267.0	0.0	0.003745318352059925	0.22846441947565543	0.07865168539325842	0.6254681647940075	0.06367041198501873
234	270.0	0.0	0.003703703703703704	0.23333333333333334	0.07777777777777778	0.6222222222222222	0.06296296296296296
235	273.0	0.0	0.003663003663003663	0.22344322344322345	0.07326007326007326	0.6336996336996337	0.06593406593406594
236	267.0	0.0	0.003745318352059925	0.2247191011235955	0.0749063670411985	0.6254681647940075	0.07116104868913857
237	267.0	0.0	0.003745318352059925	0.21722846441947566	0.07865168539325842	0.6329588014981273	0.06741573033707865
238	268.0	0.0	0.0037313432835820895	0.22014925373134328	0.07835820895522388	0.6268656716417911	0.0708955223880597
239	269.0	0.0	0.0037174721189591076	0.22304832713754646	0.07434944237918216	0.6245353159851301	0.07434944237918216
240	268.0	0.0	0.0037313432835820895	0.22388059701492538	0.07835820895522388	0.6156716417910447	0.07835820895522388
241	271.0	0.0	0.0036900369003690036	0.2140221402214022	0.08118081180811808	0.6236162361623616	0.07749077490774908
242	269.0	0.0	0.0037174721189591076	0.22304832713754646	0.07806691449814127	0.6245353159851301	0.07063197026022305
243	260.0	0.0	0.0038461538461538464	0.2230769230769231	0.07692307692307693	0.6307692307692307	0.06538461538461539
244	257.0	0.0	0.0038910505836575876	0.23735408560311283	0.07782101167315175	0.622568093385214	0.058365758754863814
245	262.0	0.0	0.003816793893129771	0.23282442748091603	0.07633587786259542	0.6297709923664122	0.05725190839694656
246	263.0	0.0	0.0038022813688212928	0.22053231939163498	0.07604562737642585	0.6425855513307985	0.057034220532319393
247	260.0	0.0	0.0038461538461538464	0.2230769230769231	0.07692307692307693	0.6346153846153846	0.06153846153846154
248	261.0	0.0	0.0038314176245210726	0.21839080459770116	0.08045977011494253	0.632183908045977	0.06513409961685823
249	266.0	0.0	0.0037593984962406013	0.22556390977443608	0.07894736842105263	0.6278195488721805	0.06390977443609022
250	270.0	0.0	0.003703703703703704	0.2222222222222222	0.07777777777777778	0.6407407407407407	0.05555555555555555
251	272.0	0.0	0.003676470588235294	0.22058823529411764	0.07720588235294118	0.6360294117647058	0.0625
252	268.0	0.0	0.0037313432835820895	0.22388059701492538	0.07462686567164178	0.6305970149253731	0.06716417910447761
253	262.0	0.0	0.0	0.2366412213740458	0.07251908396946564	0.6297709923664122	0.061068702290076333
254	254.0	0.0	0.003937007874015748	0.23622047244094488	0.07086614173228346	0.6259842519685039	0.06299212598425197
255	261.0	0.0	0.0038314176245210726	0.23754789272030652	0.06513409961685823	0.6283524904214559	0.06513409961685823
256	266.0	0.0	0.0037593984962406013	0.24060150375939848	0.06390977443609022	0.6203007518796992	0.07142857142857142
257	269.0	0.0	0.0037174721189591076	0.2379182156133829	0.07063197026022305	0.6171003717472119	0.07063197026022305
258	271.0	0.0	0.0036900369003690036	0.23247232472324722	0.07380073800738007	0.6199261992619927	0.07011070110701106
259	275.0	0.0	0.007272727272727273	0.22181818181818183	0.07636363636363637	0.6181818181818182	0.07636363636363637
260	268.0	0.0	0.007462686567164179	0.22014925373134328	0.07835820895522388	0.6268656716417911	0.06716417910447761
261	271.0	0.0	0.007380073800738007	0.2177121771217712	0.07749077490774908	0.6309963099630996	0.06642066420664207
262	267.0	0.0	0.00749063670411985	0.20973782771535582	0.07865168539325842	0.6367041198501873	0.06741573033707865
263	271.0	0.0	0.007380073800738007	0.2140221402214022	0.07749077490774908	0.6346863468634686	0.06642066420664207
264	266.0	0.0	0.007518796992481203	0.20300751879699247	0.07894736842105263	0.6466165413533834	0.06390977443609022
265	270.0	0.0	0.007407407407407408	0.2037037037037037	0.08148148148148149	0.6407407407407407	0.06666666666666667
266	266.0	0.0	0.007518796992481203	0.21052631578947367	0.08270676691729323	0.6353383458646616	0.06390977443609022
267	265.0	0.0	0.007547169811320755	0.20754716981132076	0.0830188679245283	0.630188679245283	0.07169811320754717
268	265.0	0.0	0.007547169811320755	0.21509433962264152	0.07924528301886792	0.630188679245283	0.06792452830188679
269	264.0	0.0	0.003787878787878788	0.2159090909090909	0.07954545454545454	0.625	0.07575757575757576
270	261.0	0.0	0.0038314176245210726	0.2222222222222222	0.07662835249042145	0.6245210727969349	0.07279693486590039
271	259.0	0.0	0.003861003861003861	0.22393822393822393	0.07722007722007722	0.6216216216216216	0.07335907335907337
272	261.0	0.0	0.0038314176245210726	0.2222222222222222	0.07662835249042145	0.6168582375478927	0.08045977011494253
273	262.0	0.0	0.003816793893129771	0.22137404580152673	0.07251908396946564	0.6183206106870229	0.08396946564885496
274	264.0	0.0	0.003787878787878788	0.22348484848484848	0.07196969696969698	0.6212121212121212	0.07954545454545454
275	270.0	0.0	0.003703703703703704	0.22592592592592592	0.07407407407407407	0.6222222222222222	0.07407407407407407
276	268.0	0.0	0.0037313432835820895	0.22388059701492538	0.07462686567164178	0.6268656716417911	0.0708955223880597
277	264.0	0.0	0.003787878787878788	0.2196969696969697	0.07575757575757576	0.6401515151515151	0.06060606060606061
278	267.0	0.0	0.003745318352059925	0.21722846441947566	0.0749063670411985	0.6441947565543071	0.0599250936329588
279	272.0	0.0	0.003676470588235294	0.21323529411764705	0.07352941176470588	0.6433823529411765	0.0661764705882353
280	272.0	0.0	0.003676470588235294	0.22058823529411764	0.07352941176470588	0.6360294117647058	0.0661764705882353
281	275.0	0.0	0.007272727272727273	0.22545454545454546	0.07272727272727272	0.6254545454545455	0.06909090909090909
282	272.0	0.0	0.007352941176470588	0.22058823529411764	0.07352941176470588	0.6323529411764706	0.0661764705882353
283	270.0	0.0	0.007407407407407408	0.21851851851851853	0.07407407407407407	0.6333333333333333	0.06666666666666667
284	269.0	0.0	0.007434944237918215	0.22676579925650558	0.07063197026022305	0.6282527881040892	0.06691449814126393
285	266.0	0.0	0.0037593984962406013	0.22932330827067668	0.07142857142857142	0.631578947368421	0.06390977443609022
286	265.0	0.0	0.0037735849056603774	0.22264150943396227	0.07169811320754717	0.6415094339622641	0.06037735849056604
287	272.0	0.0	0.003676470588235294	0.22426470588235295	0.07352941176470588	0.625	0.07352941176470588
288	276.0	0.0	0.0036231884057971015	0.2246376811594203	0.07246376811594203	0.6231884057971014	0.07608695652173914
289	272.0	0.0	0.003676470588235294	0.22794117647058823	0.07352941176470588	0.625	0.06985294117647059
290	270.0	0.0	0.003703703703703704	0.22962962962962963	0.07407407407407407	0.6148148148148148	0.07777777777777778
291	269.0	0.0	0.0037174721189591076	0.23048327137546468	0.07434944237918216	0.620817843866171	0.07063197026022305
292	267.0	0.0	0.003745318352059925	0.23595505617977527	0.0749063670411985	0.6179775280898876	0.06741573033707865
293	267.0	0.0	0.00749063670411985	0.23220973782771537	0.0749063670411985	0.6179775280898876	0.06741573033707865
294	267.0	0.0	0.011235955056179775	0.23595505617977527	0.0749063670411985	0.6067415730337079	0.07116104868913857
295	271.0	0.0	0.01107011070110701	0.24354243542435425	0.07380073800738007	0.6051660516605166	0.06642066420664207
296	275.0	0.0	0.0036363636363636364	0.24363636363636362	0.07272727272727272	0.6181818181818182	0.06181818181818182
297	275.0	0.0	0.0036363636363636364	0.24363636363636362	0.06909090909090909	0.6254545454545455	0.05818181818181818
298	278.0	0.0	0.0035971223021582736	0.24100719424460432	0.0683453237410072	0.6223021582733813	0.06474820143884892
299	280.0	0.0	0.0035714285714285713	0.2357142857142857	0.07142857142857142	0.6285714285714286	0.060714285714285714
300	278.0	0.0	0.0035971223021582736	0.2302158273381295	0.07194244604316546	0.6402877697841727	0.0539568345323741
301	278.0	0.0	0.0035971223021582736	0.2302158273381295	0.07194244604316546	0.6402877697841727	0.0539568345323741
302	275.0	0.0	0.0036363636363636364	0.22545454545454546	0.07272727272727272	0.6472727272727272	0.05090909090909091
303	276.0	0.0	0.0036231884057971015	0.21739130434782608	0.07246376811594203	0.6521739130434783	0.05434782608695652
304	277.0	0.0	0.0036101083032490976	0.21299638989169675	0.07220216606498195	0.6498194945848376	0.061371841155234655
305	275.0	0.0	0.007272727272727273	0.21818181818181817	0.06909090909090909	0.6436363636363637	0.06181818181818182
306	273.0	0.0	0.003663003663003663	0.21611721611721613	0.0695970695970696	0.6483516483516484	0.06227106227106227
307	266.0	0.0	0.0037593984962406013	0.21428571428571427	0.07142857142857142	0.650375939849624	0.06015037593984962
308	265.0	0.0	0.0037735849056603774	0.21132075471698114	0.06415094339622641	0.6566037735849056	0.06415094339622641
309	267.0	0.0	0.003745318352059925	0.21348314606741572	0.06367041198501873	0.6591760299625468	0.0599250936329588
310	266.0	0.0	0.0037593984962406013	0.20676691729323307	0.06766917293233082	0.6654135338345865	0.05639097744360902
311	262.0	0.0	0.003816793893129771	0.21755725190839695	0.06870229007633588	0.6679389312977099	0.04198473282442748
312	263.0	0.0	0.0038022813688212928	0.22053231939163498	0.07224334600760456	0.6539923954372624	0.049429657794676805
313	268.0	0.0	0.0037313432835820895	0.22014925373134328	0.0708955223880597	0.6417910447761194	0.06343283582089553
314	262.0	0.0	0.003816793893129771	0.21755725190839695	0.07251908396946564	0.6412213740458015	0.0648854961832061
315	266.0	0.0	0.0037593984962406013	0.21804511278195488	0.07142857142857142	0.6390977443609023	0.06766917293233082
316	270.0	0.0	0.003703703703703704	0.22592592592592592	0.07037037037037037	0.6259259259259259	0.07407407407407407
317	275.0	0.0	0.007272727272727273	0.21818181818181817	0.06909090909090909	0.6290909090909091	0.07636363636363637
318	272.0	0.0	0.007352941176470588	0.22058823529411764	0.07352941176470588	0.6213235294117647	0.07720588235294118
319	272.0	0.0	0.007352941176470588	0.21691176470588236	0.07352941176470588	0.6323529411764706	0.06985294117647059
320	271.0	0.0	0.007380073800738007	0.22509225092250923	0.07380073800738007	0.6236162361623616	0.07011070110701106
321	271.0	0.0	0.0036900369003690036	0.2177121771217712	0.07011070110701106	0.6309963099630996	0.07749077490774908
322	269.0	0.0	0.0037174721189591076	0.21189591078066913	0.07063197026022305	0.6356877323420075	0.07806691449814127
323	273.0	0.0	0.003663003663003663	0.21245421245421245	0.0695970695970696	0.6373626373626373	0.07692307692307693
324	272.0	0.0	0.007352941176470588	0.21323529411764705	0.07352941176470588	0.6323529411764706	0.07352941176470588
325	278.0	0.0	0.007194244604316547	0.20863309352517986	0.07194244604316546	0.6366906474820144	0.07553956834532374
326	278.0	0.0	0.007194244604316547	0.20503597122302158	0.07194244604316546	0.6330935251798561	0.08273381294964029
327	273.0	0.0	0.007326007326007326	0.20512820512820512	0.07326007326007326	0.6336996336996337	0.08058608058608059
328	270.0	0.0	0.007407407407407408	0.2037037037037037	0.07407407407407407	0.6407407407407407	0.07407407407407407
329	266.0	0.0	0.007518796992481203	0.21052631578947367	0.07518796992481203	0.6278195488721805	0.07894736842105263
330	268.0	0.0	0.007462686567164179	0.2126865671641791	0.07462686567164178	0.6231343283582089	0.08208955223880597
331	264.0	0.0	0.007575757575757576	0.2159090909090909	0.07575757575757576	0.6212121212121212	0.07954545454545454
332	263.0	0.0	0.0076045627376425855	0.21673003802281368	0.07224334600760456	0.623574144486692	0.07984790874524715
333	259.0	0.0	0.007722007722007722	0.22007722007722008	0.07335907335907337	0.6254826254826255	0.07335907335907337
334	265.0	0.0	0.007547169811320755	0.2188679245283019	0.07169811320754717	0.6264150943396226	0.07547169811320754
335	266.0	0.0	0.007518796992481203	0.21428571428571427	0.07142857142857142	0.631578947368421	0.07518796992481203
336	270.0	0.0	0.007407407407407408	0.21481481481481482	0.07407407407407407	0.6333333333333333	0.07037037037037037
337	266.0	0.0	0.0037593984962406013	0.21428571428571427	0.07518796992481203	0.6353383458646616	0.07142857142857142
338	265.0	0.0	0.0037735849056603774	0.2188679245283019	0.07169811320754717	0.6339622641509434	0.07169811320754717
339	267.0	0.0	0.003745318352059925	0.2209737827715356	0.07116104868913857	0.6404494382022472	0.06367041198501873
340	271.0	0.0	0.0036900369003690036	0.2140221402214022	0.07380073800738007	0.6383763837638377	0.07011070110701106
341	268.0	0.0	0.0037313432835820895	0.21641791044776118	0.07462686567164178	0.6305970149253731	0.07462686567164178
342	271.0	0.0	0.0036900369003690036	0.21033210332103322	0.07380073800738007	0.6309963099630996	0.08118081180811808
343	267.0	0.0	0.003745318352059925	0.20599250936329588	0.0749063670411985	0.6329588014981273	0.08239700374531835
344	268.0	0.0	0.0037313432835820895	0.21641791044776118	0.07462686567164178	0.6156716417910447	0.08955223880597014
345	268.0	0.0	0.0037313432835820895	0.2126865671641791	0.07835820895522388	0.6231343283582089	0.08208955223880597
346	270.0	0.0	0.003703703703703704	0.2111111111111111	0.07777777777777778	0.6222222222222222	0.08518518518518518
347	272.0	0.0	0.003676470588235294	0.21691176470588236	0.07720588235294118	0.6176470588235294	0.08455882352941177
348	267.0	0.0	0.003745318352059925	0.21348314606741572	0.07865168539325842	0.6142322097378277	0.0898876404494382
349	271.0	0.0	0.0036900369003690036	0.22509225092250923	0.07749077490774908	0.6162361623616236	0.07749077490774908
350	268.0	0.0	0.0037313432835820895	0.22388059701492538	0.07835820895522388	0.6194029850746269	0.07462686567164178
351	272.0	0.0	0.003676470588235294	0.21691176470588236	0.07720588235294118	0.625	0.07720588235294118
352	270.0	0.0	0.003703703703703704	0.2074074074074074	0.07777777777777778	0.6370370370370371	0.07407407407407407
353	269.0	0.0	0.0037174721189591076	0.20817843866171004	0.07434944237918216	0.6394052044609665	0.07434944237918216
354	268.0	0.0	0.0037313432835820895	0.208955223880597	0.0708955223880597	0.6380597014925373	0.07835820895522388
355	272.0	0.0	0.007352941176470588	0.20588235294117646	0.07352941176470588	0.6360294117647058	0.07720588235294118
356	271.0	0.0	0.007380073800738007	0.2066420664206642	0.07380073800738007	0.6383763837638377	0.07380073800738007
357	267.0	0.0	0.00749063670411985	0.20599250936329588	0.07116104868913857	0.6441947565543071	0.07116104868913857
358	270.0	0.0	0.007407407407407408	0.21851851851851853	0.07037037037037037	0.6333333333333333	0.07037037037037037
359	275.0	0.0	0.01090909090909091	0.22545454545454546	0.07272727272727272	0.6290909090909091	0.06181818181818182
360	275.0	0.0	0.01090909090909091	0.2290909090909091	0.07272727272727272	0.6290909090909091	0.05818181818181818
361	280.0	0.0	0.007142857142857143	0.22857142857142856	0.07142857142857142	0.6321428571428571	0.060714285714285714
362	276.0	0.0	0.007246376811594203	0.2210144927536232	0.07246376811594203	0.6376811594202898	0.06159420289855073
363	269.0	0.0	0.007434944237918215	0.21189591078066913	0.07434944237918216	0.6394052044609665	0.06691449814126393
364	272.0	0.0	0.007352941176470588	0.21323529411764705	0.07352941176470588	0.6397058823529411	0.0661764705882353
365	268.0	0.0	0.007462686567164179	0.22761194029850745	0.0708955223880597	0.6343283582089553	0.05970149253731343
366	268.0	0.0	0.007462686567164179	0.22761194029850745	0.07835820895522388	0.6268656716417911	0.05970149253731343
367	267.0	0.0	0.003745318352059925	0.23220973782771537	0.07865168539325842	0.6217228464419475	0.06367041198501873
368	273.0	0.0	0.003663003663003663	0.23443223443223443	0.07326007326007326	0.6227106227106227	0.06593406593406594
369	270.0	0.0	0.003703703703703704	0.23333333333333334	0.07407407407407407	0.6185185185185185	0.07037037037037037
370	264.0	0.0	0.003787878787878788	0.23863636363636365	0.07575757575757576	0.6098484848484849	0.07196969696969698
371	264.0	0.0	0.003787878787878788	0.23106060606060605	0.07954545454545454	0.6136363636363636	0.07196969696969698
372	267.0	0.0	0.003745318352059925	0.2247191011235955	0.0749063670411985	0.6292134831460674	0.06741573033707865
373	265.0	0.0	0.0037735849056603774	0.23018867924528302	0.07169811320754717	0.630188679245283	0.06415094339622641
374	263.0	0.0	0.0038022813688212928	0.22053231939163498	0.07224334600760456	0.6387832699619772	0.06463878326996197
375	262.0	0.0	0.003816793893129771	0.22519083969465647	0.06870229007633588	0.6335877862595419	0.06870229007633588
376	256.0	0.0	0.00390625	0.22265625	0.0703125	0.640625	0.0625
377	264.0	0.0	0.003787878787878788	0.2196969696969697	0.07196969696969698	0.6363636363636364	0.06818181818181818
378	263.0	0.0	0.0038022813688212928	0.22053231939163498	0.07224334600760456	0.6311787072243346	0.07224334600760456
379	270.0	0.0	0.007407407407407408	0.21851851851851853	0.07407407407407407	0.6259259259259259	0.07407407407407407
380	268.0	0.0	0.007462686567164179	0.21641791044776118	0.07462686567164178	0.6305970149253731	0.0708955223880597
381	267.0	0.0	0.00749063670411985	0.20973782771535582	0.07116104868913857	0.6404494382022472	0.07116104868913857
382	265.0	0.0	0.007547169811320755	0.21509433962264152	0.07169811320754717	0.6377358490566037	0.06792452830188679
383	263.0	0.0	0.0038022813688212928	0.21292775665399238	0.07224334600760456	0.6425855513307985	0.06844106463878327
384	262.0	0.0	0.003816793893129771	0.2099236641221374	0.06870229007633588	0.648854961832061	0.06870229007633588
385	264.0	0.0	0.003787878787878788	0.21212121212121213	0.07196969696969698	0.6439393939393939	0.06818181818181818
386	269.0	0.0	0.0037174721189591076	0.21189591078066913	0.07434944237918216	0.6394052044609665	0.07063197026022305
387	270.0	0.0	0.003703703703703704	0.21851851851851853	0.07407407407407407	0.6296296296296297	0.07407407407407407
388	271.0	0.0	0.007380073800738007	0.2177121771217712	0.07749077490774908	0.6236162361623616	0.07380073800738007
389	264.0	0.0	0.007575757575757576	0.22727272727272727	0.07954545454545454	0.6136363636363636	0.07196969696969698
390	262.0	0.0	0.007633587786259542	0.2366412213740458	0.08015267175572519	0.6068702290076335	0.06870229007633588
391	264.0	0.0	0.007575757575757576	0.22727272727272727	0.07954545454545454	0.6174242424242424	0.06818181818181818
392	268.0	0.0	0.007462686567164179	0.22761194029850745	0.07835820895522388	0.6194029850746269	0.06716417910447761
393	266.0	0.0	0.011278195488721804	0.22180451127819548	0.07518796992481203	0.6240601503759399	0.06766917293233082
394	269.0	0.0	0.011152416356877323	0.22304832713754646	0.07434944237918216	0.6245353159851301	0.06691449814126393
395	272.0	0.0	0.011029411764705883	0.22426470588235295	0.07352941176470588	0.6213235294117647	0.06985294117647059
396	267.0	0.0	0.011235955056179775	0.22846441947565543	0.0749063670411985	0.6179775280898876	0.06741573033707865
397	268.0	0.0	0.011194029850746268	0.22388059701492538	0.07462686567164178	0.6194029850746269	0.0708955223880597
398	263.0	0.0	0.0	0.22433460076045628	0.07604562737642585	0.6197718631178707	0.07984790874524715
399	265.0	0.0	0.0037735849056603774	0.22264150943396227	0.07924528301886792	0.6150943396226415	0.07924528301886792
400	265.0	0.0	0.0037735849056603774	0.2188679245283019	0.07924528301886792	0.6188679245283019	0.07924528301886792
401	263.0	0.0	0.0038022813688212928	0.22053231939163498	0.07984790874524715	0.6159695817490495	0.07984790874524715
402	260.0	0.0	0.0038461538461538464	0.2153846153846154	0.08076923076923077	0.6192307692307693	0.08076923076923077
403	256.0	0.0	0.00390625	0.20703125	0.08203125	0.62890625	0.078125
404	262.0	0.0	0.003816793893129771	0.21374045801526717	0.08015267175572519	0.6297709923664122	0.07251908396946564
405	266.0	0.0	0.0037593984962406013	0.21804511278195488	0.07894736842105263	0.6353383458646616	0.06390977443609022
406	266.0	0.0	0.0037593984962406013	0.22556390977443608	0.07894736842105263	0.6278195488721805	0.06390977443609022
407	273.0	0.0	0.003663003663003663	0.23076923076923078	0.07326007326007326	0.6227106227106227	0.0695970695970696
408	269.0	0.0	0.0037174721189591076	0.22304832713754646	0.07434944237918216	0.6282527881040892	0.07063197026022305
409	266.0	0.0	0.0037593984962406013	0.21804511278195488	0.07518796992481203	0.6278195488721805	0.07518796992481203
410	271.0	0.0	0.007380073800738007	0.2140221402214022	0.07380073800738007	0.6383763837638377	0.06642066420664207
411	274.0	0.0	0.0072992700729927005	0.21532846715328466	0.072992700729927	0.6386861313868614	0.06569343065693431
412	270.0	0.0	0.007407407407407408	0.2111111111111111	0.07407407407407407	0.6333333333333333	0.07407407407407407
413	267.0	0.0	0.00749063670411985	0.20973782771535582	0.0749063670411985	0.6367041198501873	0.07116104868913857
414	269.0	0.0	0.007434944237918215	0.22304832713754646	0.07434944237918216	0.620817843866171	0.07434944237918216
415	270.0	0.0	0.003703703703703704	0.2222222222222222	0.07407407407407407	0.6259259259259259	0.07407407407407407
416	265.0	0.0	0.0	0.22641509433962265	0.07547169811320754	0.6264150943396226	0.07169811320754717
417	266.0	0.0	0.0	0.22556390977443608	0.07518796992481203	0.6240601503759399	0.07518796992481203
418	264.0	0.0	0.0	0.23106060606060605	0.07575757575757576	0.6174242424242424	0.07575757575757576
419	263.0	0.0	0.0038022813688212928	0.22813688212927757	0.07604562737642585	0.6159695817490495	0.07604562737642585
420	265.0	0.0	0.0037735849056603774	0.22641509433962265	0.07547169811320754	0.6264150943396226	0.06792452830188679
421	265.0	0.0	0.0037735849056603774	0.23018867924528302	0.07547169811320754	0.6264150943396226	0.06415094339622641
422	263.0	0.0	0.0038022813688212928	0.22813688212927757	0.07604562737642585	0.623574144486692	0.06844106463878327
423	266.0	0.0	0.0037593984962406013	0.22556390977443608	0.07518796992481203	0.6278195488721805	0.06766917293233082
424	271.0	0.0	0.0	0.22140221402214022	0.07380073800738007	0.6346863468634686	0.07011070110701106
425	265.0	0.0	0.0	0.22264150943396227	0.07169811320754717	0.6377358490566037	0.06792452830188679
426	261.0	0.0	0.0038314176245210726	0.22988505747126436	0.07279693486590039	0.6245210727969349	0.06896551724137931
427	263.0	0.0	0.0038022813688212928	0.22433460076045628	0.07224334600760456	0.6311787072243346	0.06844106463878327
428	259.0	0.0	0.003861003861003861	0.22393822393822393	0.0694980694980695	0.6332046332046332	0.0694980694980695
429	265.0	0.0	0.007547169811320755	0.21132075471698114	0.07169811320754717	0.6377358490566037	0.07169811320754717
430	262.0	0.0	0.007633587786259542	0.20610687022900764	0.07633587786259542	0.6412213740458015	0.06870229007633588
431	268.0	0.0	0.007462686567164179	0.208955223880597	0.07462686567164178	0.6455223880597015	0.06343283582089553
432	268.0	0.0	0.007462686567164179	0.20522388059701493	0.0708955223880597	0.6380597014925373	0.07835820895522388
433	268.0	0.0	0.0037313432835820895	0.208955223880597	0.0708955223880597	0.6417910447761194	0.07462686567164178
434	268.0	0.0	0.0037313432835820895	0.20149253731343283	0.0708955223880597	0.6529850746268657	0.0708955223880597
435	267.0	0.0	0.0	0.20224719101123595	0.0749063670411985	0.6479400749063671	0.0749063670411985
436	271.0	0.0	0.007380073800738007	0.1992619926199262	0.07380073800738007	0.6457564575645757	0.07380073800738007
437	270.0	0.0	0.007407407407407408	0.2074074074074074	0.07407407407407407	0.6444444444444445	0.06666666666666667
438	274.0	0.0	0.0036496350364963502	0.21532846715328466	0.07664233576642336	0.6386861313868614	0.06569343065693431
439	265.0	0.0	0.0037735849056603774	0.22264150943396227	0.07547169811320754	0.6377358490566037	0.06037735849056604
440	262.0	0.0	0.003816793893129771	0.22519083969465647	0.07633587786259542	0.6412213740458015	0.05343511450381679
441	268.0	0.0	0.0037313432835820895	0.22388059701492538	0.07462686567164178	0.6343283582089553	0.06343283582089553
442	267.0	0.0	0.003745318352059925	0.22846441947565543	0.07116104868913857	0.6292134831460674	0.06741573033707865
443	267.0	0.0	0.003745318352059925	0.2247191011235955	0.0749063670411985	0.6254681647940075	0.07116104868913857
444	270.0	0.0	0.003703703703703704	0.21851851851851853	0.07407407407407407	0.6333333333333333	0.07037037037037037
445	265.0	0.0	0.0037735849056603774	0.2188679245283019	0.07547169811320754	0.630188679245283	0.07169811320754717
446	261.0	0.0	0.0038314176245210726	0.21455938697318008	0.07662835249042145	0.6360153256704981	0.06896551724137931
447	264.0	0.0	0.003787878787878788	0.2196969696969697	0.07575757575757576	0.6325757575757576	0.06818181818181818
448	263.0	0.0	0.0038022813688212928	0.22053231939163498	0.07604562737642585	0.6311787072243346	0.06844106463878327
449	262.0	0.0	0.003816793893129771	0.22519083969465647	0.08015267175572519	0.6259541984732825	0.0648854961832061
450	267.0	0.0	0.003745318352059925	0.22846441947565543	0.07865168539325842	0.6254681647940075	0.06367041198501873
451	265.0	0.0	0.0037735849056603774	0.2339622641509434	0.07924528301886792	0.6226415094339622	0.06037735849056604
452	264.0	0.0	0.003787878787878788	0.22727272727272727	0.08333333333333333	0.625	0.06060606060606061
453	262.0	0.0	0.003816793893129771	0.22137404580152673	0.08015267175572519	0.6259541984732825	0.06870229007633588
454	264.0	0.0	0.003787878787878788	0.2196969696969697	0.07575757575757576	0.6287878787878788	0.07196969696969698
455	260.0	0.0	0.0038461538461538464	0.2230769230769231	0.08076923076923077	0.6269230769230769	0.06538461538461539
456	261.0	0.0	0.0038314176245210726	0.2260536398467433	0.07662835249042145	0.6360153256704981	0.05747126436781609
457	266.0	0.0	0.0037593984962406013	0.22556390977443608	0.07518796992481203	0.6203007518796992	0.07518796992481203
458	262.0	0.0	0.003816793893129771	0.20610687022900764	0.07251908396946564	0.6297709923664122	0.08778625954198473
459	263.0	0.0	0.0038022813688212928	0.20532319391634982	0.07604562737642585	0.6349809885931559	0.07984790874524715
460	267.0	0.0	0.003745318352059925	0.21348314606741572	0.0749063670411985	0.6292134831460674	0.07865168539325842
461	268.0	0.0	0.0037313432835820895	0.21641791044776118	0.07462686567164178	0.6268656716417911	0.07835820895522388
462	273.0	0.0	0.007326007326007326	0.21245421245421245	0.07326007326007326	0.6263736263736264	0.08058608058608059
463	273.0	0.0	0.007326007326007326	0.21611721611721613	0.07326007326007326	0.6190476190476191	0.08424908424908426
464	271.0	0.0	0.007380073800738007	0.2177121771217712	0.07380073800738007	0.6236162361623616	0.07749077490774908
465	274.0	0.0	0.0072992700729927005	0.2116788321167883	0.072992700729927	0.6386861313868614	0.06934306569343066
466	275.0	0.0	0.007272727272727273	0.2109090909090909	0.07272727272727272	0.6436363636363637	0.06545454545454546
467	272.0	0.0	0.007352941176470588	0.20955882352941177	0.07352941176470588	0.6507352941176471	0.058823529411764705
468	276.0	0.0	0.007246376811594203	0.21014492753623187	0.07246376811594203	0.6485507246376812	0.06159420289855073
469	274.0	0.0	0.0072992700729927005	0.2116788321167883	0.072992700729927	0.6459854014598541	0.06204379562043796
470	274.0	0.0	0.0072992700729927005	0.21897810218978103	0.072992700729927	0.6459854014598541	0.05474452554744526
471	279.0	0.0	0.007168458781362007	0.21863799283154123	0.07168458781362007	0.6344086021505376	0.06810035842293907
472	280.0	0.0	0.007142857142857143	0.21785714285714286	0.06785714285714285	0.6392857142857142	0.06785714285714285
473	281.0	0.0	0.0071174377224199285	0.21708185053380782	0.06761565836298933	0.6405693950177936	0.06761565836298933
474	276.0	0.0	0.007246376811594203	0.2210144927536232	0.06884057971014493	0.6340579710144928	0.06884057971014493
475	272.0	0.0	0.007352941176470588	0.22794117647058823	0.0661764705882353	0.6286764705882353	0.06985294117647059
476	272.0	0.0	0.007352941176470588	0.22794117647058823	0.07352941176470588	0.6139705882352942	0.07720588235294118
477	266.0	0.0	0.007518796992481203	0.23684210526315788	0.07518796992481203	0.6052631578947368	0.07518796992481203
478	262.0	0.0	0.007633587786259542	0.2366412213740458	0.07251908396946564	0.6068702290076335	0.07633587786259542
479	265.0	0.0	0.007547169811320755	0.2339622641509434	0.07547169811320754	0.6113207547169811	0.07169811320754717
480	264.0	0.0	0.003787878787878788	0.23106060606060605	0.07575757575757576	0.6212121212121212	0.06818181818181818
481	270.0	0.0	0.003703703703703704	0.23703703703703705	0.07777777777777778	0.6148148148148148	0.06666666666666667
482	273.0	0.0	0.003663003663003663	0.23443223443223443	0.08058608058608059	0.608058608058608	0.07326007326007326
483	270.0	0.0	0.007407407407407408	0.22962962962962963	0.08148148148148149	0.6111111111111112	0.07037037037037037
484	264.0	0.0	0.007575757575757576	0.23106060606060605	0.07954545454545454	0.6174242424242424	0.06439393939393939
485	274.0	0.0	0.0072992700729927005	0.22262773722627738	0.07664233576642336	0.6313868613138686	0.06204379562043796
486	274.0	0.0036496350364963502	0.0072992700729927005	0.21897810218978103	0.072992700729927	0.6423357664233577	0.05474452554744526
487	270.0	0.003703703703703704	0.007407407407407408	0.21851851851851853	0.06666666666666667	0.6444444444444445	0.05925925925925926
488	273.0	0.003663003663003663	0.007326007326007326	0.21245421245421245	0.0695970695970696	0.6446886446886447	0.06227106227106227
489	271.0	0.0036900369003690036	0.007380073800738007	0.2140221402214022	0.07011070110701106	0.6383763837638377	0.06642066420664207
490	270.0	0.003703703703703704	0.003703703703703704	0.2074074074074074	0.07407407407407407	0.6518518518518519	0.05925925925925926
491	269.0	0.0037174721189591076	0.0037174721189591076	0.20817843866171004	0.07434944237918216	0.6505576208178439	0.05947955390334572
492	266.0	0.0037593984962406013	0.0037593984962406013	0.21052631578947367	0.07518796992481203	0.6428571428571429	0.06390977443609022
493	266.0	0.0037593984962406013	0.007518796992481203	0.22180451127819548	0.07142857142857142	0.631578947368421	0.06390977443609022
494	261.0	0.0038314176245210726	0.011494252873563218	0.2222222222222222	0.07279693486590039	0.632183908045977	0.05747126436781609
495	260.0	0.0038461538461538464	0.007692307692307693	0.21923076923076923	0.08076923076923077	0.6307692307692307	0.057692307692307696
496	261.0	0.0038314176245210726	0.007662835249042145	0.2222222222222222	0.08045977011494253	0.6206896551724138	0.06513409961685823
497	259.0	0.003861003861003861	0.007722007722007722	0.22007722007722008	0.07722007722007722	0.6254826254826255	0.06563706563706563
498	256.0	0.00390625	0.0078125	0.22265625	0.07421875	0.6328125	0.05859375
499	262.0	0.003816793893129771	0.007633587786259542	0.22519083969465647	0.07251908396946564	0.6183206106870229	0.07251908396946564
500	266.0	0.0037593984962406013	0.007518796992481203	0.22932330827067668	0.07142857142857142	0.6203007518796992	0.06766917293233082
501	268.0	0.0037313432835820895	0.0037313432835820895	0.22014925373134328	0.0708955223880597	0.6305970149253731	0.0708955223880597
502	272.0	0.003676470588235294	0.003676470588235294	0.21691176470588236	0.0661764705882353	0.6360294117647058	0.07352941176470588
503	270.0	0.003703703703703704	0.003703703703703704	0.22592592592592592	0.07037037037037037	0.6185185185185185	0.07777777777777778
504	269.0	0.0037174721189591076	0.0037174721189591076	0.22304832713754646	0.07434944237918216	0.6171003717472119	0.07806691449814127
505	276.0	0.0036231884057971015	0.007246376811594203	0.22826086956521738	0.07608695652173914	0.6086956521739131	0.07608695652173914
506	277.0	0.0036101083032490976	0.010830324909747292	0.22021660649819494	0.07581227436823104	0.6101083032490975	0.07942238267148015
507	278.0	0.0035971223021582736	0.01079136690647482	0.22661870503597123	0.07553956834532374	0.6079136690647482	0.07553956834532374
508	277.0	0.0036101083032490976	0.010830324909747292	0.23465703971119134	0.07581227436823104	0.5992779783393501	0.07581227436823104
509	276.0	0.0036231884057971015	0.010869565217391304	0.2246376811594203	0.07608695652173914	0.6123188405797102	0.07246376811594203
510	276.0	0.0	0.010869565217391304	0.213768115942029	0.07608695652173914	0.6268115942028986	0.07246376811594203
511	277.0	0.0	0.010830324909747292	0.20577617328519857	0.07581227436823104	0.628158844765343	0.07942238267148015
512	275.0	0.0	0.007272727272727273	0.20727272727272728	0.07636363636363637	0.6290909090909091	0.08
513	274.0	0.0	0.0072992700729927005	0.20437956204379562	0.07664233576642336	0.6240875912408759	0.08759124087591241
514	267.0	0.0	0.00749063670411985	0.21348314606741572	0.07865168539325842	0.6217228464419475	0.07865168539325842
515	270.0	0.0	0.007407407407407408	0.21481481481481482	0.07407407407407407	0.6259259259259259	0.07777777777777778
516	269.0	0.0037174721189591076	0.007434944237918215	0.22676579925650558	0.07434944237918216	0.620817843866171	0.06691449814126393
517	267.0	0.003745318352059925	0.00749063670411985	0.2247191011235955	0.0749063670411985	0.6292134831460674	0.0599250936329588
518	264.0	0.003787878787878788	0.007575757575757576	0.2196969696969697	0.07575757575757576	0.6325757575757576	0.06060606060606061
519	264.0	0.003787878787878788	0.007575757575757576	0.22348484848484848	0.07575757575757576	0.625	0.06439393939393939
520	266.0	0.0	0.007518796992481203	0.22180451127819548	0.07518796992481203	0.6278195488721805	0.06766917293233082
521	265.0	0.0	0.007547169811320755	0.22641509433962265	0.07547169811320754	0.6150943396226415	0.07547169811320754
522	265.0	0.0	0.007547169811320755	0.2339622641509434	0.07924528301886792	0.6075471698113207	0.07169811320754717
523	265.0	0.0	0.011320754716981131	0.22641509433962265	0.07924528301886792	0.6075471698113207	0.07547169811320754
524	261.0	0.0	0.007662835249042145	0.21839080459770116	0.08045977011494253	0.6168582375478927	0.07662835249042145
525	262.0	0.0	0.007633587786259542	0.21374045801526717	0.08015267175572519	0.6221374045801527	0.07633587786259542
526	260.0	0.0	0.007692307692307693	0.2153846153846154	0.08076923076923077	0.6192307692307693	0.07692307692307693
527	261.0	0.0	0.007662835249042145	0.2222222222222222	0.08045977011494253	0.6130268199233716	0.07662835249042145
528	265.0	0.0	0.007547169811320755	0.2188679245283019	0.07924528301886792	0.6264150943396226	0.06792452830188679
529	265.0	0.0	0.007547169811320755	0.21509433962264152	0.07547169811320754	0.6264150943396226	0.07547169811320754
530	267.0	0.0	0.00749063670411985	0.2209737827715356	0.07116104868913857	0.6292134831460674	0.07116104868913857
531	270.0	0.0	0.007407407407407408	0.21851851851851853	0.07037037037037037	0.6370370370370371	0.06666666666666667
532	268.0	0.0	0.007462686567164179	0.22014925373134328	0.06343283582089553	0.6417910447761194	0.06716417910447761
533	263.0	0.0	0.011406844106463879	0.22433460076045628	0.06463878326996197	0.6311787072243346	0.06844106463878327
534	260.0	0.0038461538461538464	0.011538461538461539	0.2153846153846154	0.07692307692307693	0.6269230769230769	0.06538461538461539
535	259.0	0.003861003861003861	0.011583011583011582	0.2084942084942085	0.08108108108108109	0.6254826254826255	0.0694980694980695
536	263.0	0.0	0.011406844106463879	0.20912547528517111	0.07984790874524715	0.6273764258555133	0.07224334600760456
537	261.0	0.0	0.007662835249042145	0.210727969348659	0.08045977011494253	0.6283524904214559	0.07279693486590039
538	261.0	0.0	0.007662835249042145	0.20689655172413793	0.08045977011494253	0.6360153256704981	0.06896551724137931
539	263.0	0.0	0.0076045627376425855	0.21673003802281368	0.07604562737642585	0.6273764258555133	0.07224334600760456
540	265.0	0.0	0.007547169811320755	0.20754716981132076	0.07547169811320754	0.630188679245283	0.07924528301886792
541	262.0	0.0	0.011450381679389313	0.21755725190839695	0.08015267175572519	0.6145038167938931	0.07633587786259542
542	264.0	0.0	0.011363636363636364	0.22348484848484848	0.07196969696969698	0.6174242424242424	0.07575757575757576
543	261.0	0.0	0.011494252873563218	0.21839080459770116	0.06896551724137931	0.6206896551724138	0.08045977011494253
544	263.0	0.0	0.011406844106463879	0.21292775665399238	0.07224334600760456	0.623574144486692	0.07984790874524715
545	266.0	0.0	0.011278195488721804	0.21052631578947367	0.07518796992481203	0.6240601503759399	0.07894736842105263
546	264.0	0.0	0.007575757575757576	0.2159090909090909	0.07575757575757576	0.625	0.07575757575757576
547	268.0	0.0	0.0037313432835820895	0.2126865671641791	0.07462686567164178	0.6343283582089553	0.07462686567164178
548	267.0	0.0	0.003745318352059925	0.21722846441947566	0.0749063670411985	0.6254681647940075	0.07865168539325842
549	261.0	0.0	0.0038314176245210726	0.210727969348659	0.07662835249042145	0.6245210727969349	0.0842911877394636
550	259.0	0.0	0.003861003861003861	0.20077220077220076	0.07722007722007722	0.6332046332046332	0.08494208494208494
551	259.0	0.0	0.003861003861003861	0.22007722007722008	0.07722007722007722	0.6216216216216216	0.07722007722007722
552	259.0	0.0	0.003861003861003861	0.21621621621621623	0.07722007722007722	0.6254826254826255	0.07722007722007722
553	262.0	0.0	0.007633587786259542	0.21755725190839695	0.07633587786259542	0.6221374045801527	0.07633587786259542
554	261.0	0.0	0.007662835249042145	0.21839080459770116	0.07662835249042145	0.6206896551724138	0.07662835249042145
555	263.0	0.0	0.011406844106463879	0.22053231939163498	0.07604562737642585	0.6197718631178707	0.07224334600760456
556	261.0	0.0	0.011494252873563218	0.2222222222222222	0.07279693486590039	0.6245210727969349	0.06896551724137931
557	255.0	0.0	0.011764705882352941	0.2196078431372549	0.07450980392156863	0.6274509803921569	0.06666666666666667
558	252.0	0.0	0.011904761904761904	0.2261904761904762	0.06746031746031746	0.626984126984127	0.06746031746031746
559	256.0	0.0	0.01171875	0.21484375	0.078125	0.62109375	0.07421875
560	260.0	0.0	0.011538461538461539	0.21923076923076923	0.08076923076923077	0.6192307692307693	0.06923076923076923
561	264.0	0.0	0.011363636363636364	0.2159090909090909	0.07575757575757576	0.6287878787878788	0.06818181818181818
562	263.0	0.0038022813688212928	0.011406844106463879	0.20912547528517111	0.07604562737642585	0.6311787072243346	0.06844106463878327
563	263.0	0.0038022813688212928	0.011406844106463879	0.20532319391634982	0.07604562737642585	0.6387832699619772	0.06463878326996197
564	262.0	0.003816793893129771	0.007633587786259542	0.20610687022900764	0.07633587786259542	0.6374045801526718	0.06870229007633588
565	260.0	0.0	0.011538461538461539	0.21153846153846154	0.07692307692307693	0.6346153846153846	0.06538461538461539
566	264.0	0.003787878787878788	0.011363636363636364	0.21212121212121213	0.07575757575757576	0.6363636363636364	0.06060606060606061
567	266.0	0.0037593984962406013	0.015037593984962405	0.21052631578947367	0.07142857142857142	0.631578947368421	0.06766917293233082
568	266.0	0.0037593984962406013	0.011278195488721804	0.21428571428571427	0.07142857142857142	0.631578947368421	0.06766917293233082
569	265.0	0.0	0.011320754716981131	0.2188679245283019	0.07547169811320754	0.6264150943396226	0.06792452830188679
570	267.0	0.0	0.018726591760299626	0.21722846441947566	0.07116104868913857	0.6254681647940075	0.06741573033707865
571	268.0	0.0	0.022388059701492536	0.21641791044776118	0.06716417910447761	0.6194029850746269	0.07462686567164178
572	268.0	0.0037313432835820895	0.022388059701492536	0.21641791044776118	0.06716417910447761	0.6194029850746269	0.0708955223880597
573	268.0	0.0037313432835820895	0.018656716417910446	0.22014925373134328	0.07462686567164178	0.6119402985074627	0.0708955223880597
574	268.0	0.0037313432835820895	0.022388059701492536	0.2126865671641791	0.07462686567164178	0.6156716417910447	0.0708955223880597
575	266.0	0.0037593984962406013	0.022556390977443608	0.21804511278195488	0.07894736842105263	0.6090225563909775	0.06766917293233082
576	265.0	0.0037735849056603774	0.018867924528301886	0.21132075471698114	0.07924528301886792	0.6226415094339622	0.06415094339622641
577	267.0	0.003745318352059925	0.0149812734082397	0.20973782771535582	0.07865168539325842	0.6217228464419475	0.07116104868913857
578	267.0	0.003745318352059925	0.0149812734082397	0.20224719101123595	0.07865168539325842	0.6254681647940075	0.0749063670411985
579	269.0	0.0037174721189591076	0.01486988847583643	0.20817843866171004	0.07434944237918216	0.620817843866171	0.07806691449814127
580	264.0	0.0	0.015151515151515152	0.21212121212121213	0.06818181818181818	0.6325757575757576	0.07196969696969698
581	267.0	0.0	0.018726591760299626	0.20973782771535582	0.06741573033707865	0.6329588014981273	0.07116104868913857
582	270.0	0.0	0.014814814814814815	0.21481481481481482	0.06666666666666667	0.6333333333333333	0.07037037037037037
583	268.0	0.0	0.014925373134328358	0.2126865671641791	0.06716417910447761	0.6343283582089553	0.0708955223880597
584	269.0	0.0	0.01486988847583643	0.22304832713754646	0.06691449814126393	0.6282527881040892	0.06691449814126393
585	264.0	0.0	0.011363636363636364	0.21212121212121213	0.07196969696969698	0.6363636363636364	0.06818181818181818
586	261.0	0.0	0.011494252873563218	0.210727969348659	0.07279693486590039	0.6360153256704981	0.06896551724137931
587	256.0	0.0	0.01171875	0.2109375	0.07421875	0.63671875	0.06640625
588	255.0	0.0	0.00784313725490196	0.20392156862745098	0.07450980392156863	0.6431372549019608	0.07058823529411765
589	258.0	0.0	0.007751937984496124	0.2131782945736434	0.07364341085271318	0.6434108527131783	0.06201550387596899
590	265.0	0.0	0.007547169811320755	0.21509433962264152	0.07169811320754717	0.6528301886792452	0.052830188679245285
591	271.0	0.0	0.007380073800738007	0.21033210332103322	0.07011070110701106	0.6457564575645757	0.06642066420664207
592	270.0	0.0	0.007407407407407408	0.2111111111111111	0.07037037037037037	0.6444444444444445	0.06666666666666667
593	267.0	0.0	0.00749063670411985	0.20973782771535582	0.06741573033707865	0.6479400749063671	0.06741573033707865
594	265.0	0.0	0.011320754716981131	0.20754716981132076	0.06415094339622641	0.6415094339622641	0.07547169811320754
595	261.0	0.0	0.011494252873563218	0.20689655172413793	0.06513409961685823	0.6436781609195402	0.07279693486590039
596	267.0	0.0	0.00749063670411985	0.20599250936329588	0.06741573033707865	0.6441947565543071	0.0749063670411985
597	265.0	0.0	0.007547169811320755	0.2	0.06792452830188679	0.6566037735849056	0.06792452830188679
598	265.0	0.0	0.007547169811320755	0.20754716981132076	0.07169811320754717	0.6452830188679245	0.06792452830188679
599	267.0	0.0	0.00749063670411985	0.20973782771535582	0.0749063670411985	0.6404494382022472	0.06741573033707865
600	264.0	0.0	0.007575757575757576	0.21212121212121213	0.07575757575757576	0.6363636363636364	0.06818181818181818
601	266.0	0.0	0.007518796992481203	0.21052631578947367	0.07518796992481203	0.6353383458646616	0.07142857142857142
602	260.0	0.0	0.007692307692307693	0.2076923076923077	0.07307692307692308	0.6384615384615384	0.07307692307692308
603	263.0	0.0	0.0076045627376425855	0.20912547528517111	0.07224334600760456	0.6387832699619772	0.07224334600760456
604	261.0	0.0038314176245210726	0.007662835249042145	0.210727969348659	0.06896551724137931	0.6360153256704981	0.07279693486590039
605	265.0	0.0037735849056603774	0.007547169811320755	0.2	0.06792452830188679	0.6452830188679245	0.07547169811320754
606	269.0	0.0037174721189591076	0.007434944237918215	0.20074349442379183	0.07063197026022305	0.6468401486988847	0.07063197026022305
607	269.0	0.0037174721189591076	0.011152416356877323	0.20074349442379183	0.07434944237918216	0.6394052044609665	0.07063197026022305
608	272.0	0.003676470588235294	0.011029411764705883	0.20955882352941177	0.07352941176470588	0.6323529411764706	0.06985294117647059
609	265.0	0.0037735849056603774	0.011320754716981131	0.21132075471698114	0.07169811320754717	0.630188679245283	0.07169811320754717
610	267.0	0.003745318352059925	0.011235955056179775	0.20973782771535582	0.07116104868913857	0.6254681647940075	0.07865168539325842
611	267.0	0.003745318352059925	0.00749063670411985	0.21348314606741572	0.07116104868913857	0.6292134831460674	0.0749063670411985
612	267.0	0.003745318352059925	0.00749063670411985	0.20599250936329588	0.07116104868913857	0.6329588014981273	0.07865168539325842
613	266.0	0.0037593984962406013	0.007518796992481203	0.20300751879699247	0.07518796992481203	0.631578947368421	0.07894736842105263
614	264.0	0.003787878787878788	0.007575757575757576	0.20833333333333334	0.07575757575757576	0.6325757575757576	0.07196969696969698
615	262.0	0.003816793893129771	0.007633587786259542	0.2099236641221374	0.07633587786259542	0.6335877862595419	0.06870229007633588
616	265.0	0.0037735849056603774	0.007547169811320755	0.21132075471698114	0.07169811320754717	0.6377358490566037	0.06792452830188679
617	268.0	0.0037313432835820895	0.007462686567164179	0.21641791044776118	0.0708955223880597	0.6380597014925373	0.06343283582089553
618	269.0	0.0037174721189591076	0.007434944237918215	0.22304832713754646	0.07063197026022305	0.6319702602230484	0.06319702602230483
619	271.0	0.0036900369003690036	0.01107011070110701	0.2177121771217712	0.07011070110701106	0.6309963099630996	0.06642066420664207
620	274.0	0.0036496350364963502	0.010948905109489052	0.21532846715328466	0.06934306569343066	0.635036496350365	0.06569343065693431
621	272.0	0.003676470588235294	0.011029411764705883	0.21323529411764705	0.06985294117647059	0.6360294117647058	0.0661764705882353
622	270.0	0.003703703703703704	0.011111111111111112	0.2111111111111111	0.07037037037037037	0.6296296296296297	0.07407407407407407
623	265.0	0.0037735849056603774	0.011320754716981131	0.20754716981132076	0.07169811320754717	0.630188679245283	0.07547169811320754
624	268.0	0.0037313432835820895	0.011194029850746268	0.20149253731343283	0.0708955223880597	0.6380597014925373	0.07462686567164178
625	269.0	0.0037174721189591076	0.011152416356877323	0.20074349442379183	0.07063197026022305	0.6356877323420075	0.07806691449814127
626	270.0	0.003703703703703704	0.011111111111111112	0.2111111111111111	0.07037037037037037	0.6259259259259259	0.07777777777777778
627	277.0	0.0036101083032490976	0.010830324909747292	0.21660649819494585	0.07220216606498195	0.6173285198555957	0.07942238267148015
628	276.0	0.0036231884057971015	0.007246376811594203	0.21739130434782608	0.07246376811594203	0.6159420289855072	0.08333333333333333
629	275.0	0.0036363636363636364	0.007272727272727273	0.21454545454545454	0.07272727272727272	0.6181818181818182	0.08363636363636363
630	271.0	0.0036900369003690036	0.007380073800738007	0.2177121771217712	0.07380073800738007	0.6236162361623616	0.07380073800738007
631	275.0	0.0036363636363636364	0.007272727272727273	0.21818181818181817	0.07272727272727272	0.6290909090909091	0.06909090909090909
632	272.0	0.003676470588235294	0.007352941176470588	0.22426470588235295	0.07352941176470588	0.6286764705882353	0.0625
633	264.0	0.0	0.007575757575757576	0.2196969696969697	0.07196969696969698	0.6363636363636364	0.06439393939393939
634	259.0	0.0	0.007722007722007722	0.20463320463320464	0.07722007722007722	0.6486486486486487	0.06177606177606178
635	260.0	0.0	0.007692307692307693	0.2	0.07692307692307693	0.6461538461538462	0.06923076923076923
636	258.0	0.0	0.007751937984496124	0.20930232558139536	0.07751937984496124	0.6356589147286822	0.06976744186046512
637	259.0	0.003861003861003861	0.007722007722007722	0.21235521235521235	0.07722007722007722	0.6254826254826255	0.07335907335907337
638	258.0	0.003875968992248062	0.007751937984496124	0.2131782945736434	0.07751937984496124	0.624031007751938	0.07364341085271318
639	260.0	0.0038461538461538464	0.007692307692307693	0.21153846153846154	0.07692307692307693	0.6307692307692307	0.06923076923076923
640	265.0	0.0037735849056603774	0.007547169811320755	0.22264150943396227	0.07169811320754717	0.6188679245283019	0.07547169811320754
641	265.0	0.0037735849056603774	0.007547169811320755	0.21509433962264152	0.07169811320754717	0.6264150943396226	0.07547169811320754
642	263.0	0.0038022813688212928	0.0076045627376425855	0.22433460076045628	0.07224334600760456	0.623574144486692	0.06844106463878327
643	268.0	0.0037313432835820895	0.011194029850746268	0.21641791044776118	0.07462686567164178	0.6231343283582089	0.0708955223880597
644	265.0	0.0037735849056603774	0.007547169811320755	0.21509433962264152	0.07547169811320754	0.6226415094339622	0.07547169811320754
645	269.0	0.0037174721189591076	0.007434944237918215	0.21189591078066913	0.07434944237918216	0.6245353159851301	0.07806691449814127
646	273.0	0.003663003663003663	0.01098901098901099	0.20512820512820512	0.07326007326007326	0.63003663003663	0.07692307692307693
647	269.0	0.0037174721189591076	0.007434944237918215	0.20074349442379183	0.07434944237918216	0.6394052044609665	0.07434944237918216
648	270.0	0.003703703703703704	0.007407407407407408	0.1962962962962963	0.07407407407407407	0.6481481481481481	0.07037037037037037
649	274.0	0.0036496350364963502	0.0072992700729927005	0.20072992700729927	0.072992700729927	0.6459854014598541	0.06934306569343066
650	268.0	0.0037313432835820895	0.007462686567164179	0.20522388059701493	0.0708955223880597	0.6343283582089553	0.07835820895522388
651	267.0	0.003745318352059925	0.00749063670411985	0.20599250936329588	0.06741573033707865	0.6367041198501873	0.07865168539325842
652	264.0	0.003787878787878788	0.003787878787878788	0.21212121212121213	0.06439393939393939	0.6363636363636364	0.07954545454545454
653	265.0	0.0037735849056603774	0.0037735849056603774	0.20754716981132076	0.06415094339622641	0.6415094339622641	0.07924528301886792
654	265.0	0.0037735849056603774	0.007547169811320755	0.2	0.06792452830188679	0.6452830188679245	0.07547169811320754
655	264.0	0.003787878787878788	0.007575757575757576	0.20454545454545456	0.06818181818181818	0.6439393939393939	0.07196969696969698
656	261.0	0.0038314176245210726	0.007662835249042145	0.210727969348659	0.07279693486590039	0.6360153256704981	0.06896551724137931
657	264.0	0.003787878787878788	0.003787878787878788	0.2159090909090909	0.07196969696969698	0.6363636363636364	0.06818181818181818
658	258.0	0.003875968992248062	0.003875968992248062	0.20930232558139536	0.07364341085271318	0.6434108527131783	0.06589147286821706
659	262.0	0.003816793893129771	0.003816793893129771	0.21374045801526717	0.07251908396946564	0.6335877862595419	0.07251908396946564
660	272.0	0.003676470588235294	0.007352941176470588	0.21691176470588236	0.07352941176470588	0.625	0.07352941176470588
661	271.0	0.0036900369003690036	0.007380073800738007	0.22509225092250923	0.07380073800738007	0.6199261992619927	0.07011070110701106
662	271.0	0.0036900369003690036	0.01107011070110701	0.2177121771217712	0.07380073800738007	0.6236162361623616	0.07011070110701106
663	274.0	0.0036496350364963502	0.010948905109489052	0.21897810218978103	0.06934306569343066	0.6240875912408759	0.072992700729927
664	270.0	0.003703703703703704	0.014814814814814815	0.21481481481481482	0.07037037037037037	0.6185185185185185	0.07777777777777778
665	267.0	0.003745318352059925	0.011235955056179775	0.21722846441947566	0.07116104868913857	0.6254681647940075	0.07116104868913857
666	264.0	0.003787878787878788	0.011363636363636364	0.2196969696969697	0.07575757575757576	0.6136363636363636	0.07575757575757576
667	262.0	0.003816793893129771	0.007633587786259542	0.22137404580152673	0.07633587786259542	0.6145038167938931	0.07633587786259542
668	255.0	0.00392156862745098	0.00784313725490196	0.21568627450980393	0.0784313725490196	0.6235294117647059	0.07058823529411765
669	261.0	0.0038314176245210726	0.007662835249042145	0.21839080459770116	0.07662835249042145	0.6168582375478927	0.07662835249042145
670	261.0	0.0038314176245210726	0.0038314176245210726	0.21839080459770116	0.07279693486590039	0.6206896551724138	0.08045977011494253
671	265.0	0.0037735849056603774	0.007547169811320755	0.21132075471698114	0.07169811320754717	0.630188679245283	0.07547169811320754
672	265.0	0.0037735849056603774	0.007547169811320755	0.21509433962264152	0.07547169811320754	0.6264150943396226	0.07169811320754717
673	259.0	0.003861003861003861	0.007722007722007722	0.21621621621621623	0.07722007722007722	0.6332046332046332	0.06177606177606178
674	258.0	0.003875968992248062	0.007751937984496124	0.20930232558139536	0.07364341085271318	0.6395348837209303	0.06589147286821706
675	260.0	0.0038461538461538464	0.0038461538461538464	0.20384615384615384	0.07307692307692308	0.6538461538461539	0.06153846153846154
676	259.0	0.003861003861003861	0.003861003861003861	0.19305019305019305	0.07722007722007722	0.6602316602316602	0.06177606177606178
677	258.0	0.003875968992248062	0.007751937984496124	0.20155038759689922	0.06976744186046512	0.6511627906976745	0.06589147286821706
678	260.0	0.0038461538461538464	0.011538461538461539	0.20384615384615384	0.06923076923076923	0.6461538461538462	0.06538461538461539
679	259.0	0.003861003861003861	0.011583011583011582	0.20463320463320464	0.0694980694980695	0.6447876447876448	0.06563706563706563
680	263.0	0.0038022813688212928	0.011406844106463879	0.20912547528517111	0.06844106463878327	0.6463878326996197	0.060836501901140684
681	267.0	0.003745318352059925	0.011235955056179775	0.20599250936329588	0.07116104868913857	0.6441947565543071	0.06367041198501873
682	268.0	0.0037313432835820895	0.011194029850746268	0.21641791044776118	0.07462686567164178	0.6305970149253731	0.06343283582089553
683	263.0	0.0038022813688212928	0.011406844106463879	0.21673003802281368	0.07224334600760456	0.6273764258555133	0.06844106463878327
684	259.0	0.003861003861003861	0.007722007722007722	0.21621621621621623	0.07335907335907337	0.6293436293436293	0.0694980694980695
685	260.0	0.0038461538461538464	0.011538461538461539	0.2153846153846154	0.07307692307692308	0.6230769230769231	0.07307692307692308
686	260.0	0.0038461538461538464	0.011538461538461539	0.2153846153846154	0.07307692307692308	0.6192307692307693	0.07692307692307693
687	254.0	0.003937007874015748	0.007874015748031496	0.2125984251968504	0.07086614173228346	0.6338582677165354	0.07086614173228346
688	260.0	0.0038461538461538464	0.007692307692307693	0.2076923076923077	0.06923076923076923	0.6384615384615384	0.07307692307692308
689	256.0	0.00390625	0.0078125	0.21484375	0.07421875	0.63671875	0.0625
690	252.0	0.003968253968253968	0.003968253968253968	0.21031746031746032	0.07936507936507936	0.6388888888888888	0.06349206349206349
691	262.0	0.003816793893129771	0.003816793893129771	0.21374045801526717	0.07633587786259542	0.6412213740458015	0.061068702290076333
692	261.0	0.0038314176245210726	0.0038314176245210726	0.2222222222222222	0.07662835249042145	0.6398467432950191	0.05363984674329502
693	258.0	0.003875968992248062	0.003875968992248062	0.22093023255813954	0.07751937984496124	0.627906976744186	0.06589147286821706
694	257.0	0.0038910505836575876	0.007782101167315175	0.22178988326848248	0.07782101167315175	0.622568093385214	0.06614785992217899
695	254.0	0.003937007874015748	0.007874015748031496	0.2204724409448819	0.07874015748031496	0.6259842519685039	0.06299212598425197
696	255.0	0.00392156862745098	0.00784313725490196	0.21568627450980393	0.0784313725490196	0.6274509803921569	0.06666666666666667
697	258.0	0.003875968992248062	0.007751937984496124	0.20930232558139536	0.07751937984496124	0.6356589147286822	0.06589147286821706
698	261.0	0.0038314176245210726	0.007662835249042145	0.20689655172413793	0.07662835249042145	0.632183908045977	0.07279693486590039
699	261.0	0.0038314176245210726	0.007662835249042145	0.20689655172413793	0.06896551724137931	0.6436781609195402	0.06896551724137931
700	260.0	0.0038461538461538464	0.007692307692307693	0.20384615384615384	0.06923076923076923	0.65	0.06538461538461539
701	262.0	0.003816793893129771	0.007633587786259542	0.1984732824427481	0.07251908396946564	0.6526717557251909	0.0648854961832061
702	259.0	0.003861003861003861	0.007722007722007722	0.20463320463320464	0.07335907335907337	0.6602316602316602	0.05019305019305019
703	265.0	0.0037735849056603774	0.007547169811320755	0.2037735849056604	0.07547169811320754	0.6528301886792452	0.05660377358490566
704	269.0	0.0037174721189591076	0.011152416356877323	0.20446096654275092	0.07434944237918216	0.6431226765799256	0.06319702602230483
705	270.0	0.003703703703703704	0.011111111111111112	0.2	0.07407407407407407	0.6370370370370371	0.07407407407407407
706	269.0	0.0037174721189591076	0.011152416356877323	0.20446096654275092	0.07063197026022305	0.6356877323420075	0.07434944237918216
707	269.0	0.0037174721189591076	0.011152416356877323	0.20446096654275092	0.07063197026022305	0.6356877323420075	0.07434944237918216
708	271.0	0.0036900369003690036	0.01107011070110701	0.2029520295202952	0.07011070110701106	0.6346863468634686	0.07749077490774908
709	271.0	0.0036900369003690036	0.01107011070110701	0.2029520295202952	0.07380073800738007	0.6309963099630996	0.07749077490774908
710	267.0	0.003745318352059925	0.00749063670411985	0.20973782771535582	0.0749063670411985	0.6254681647940075	0.07865168539325842
711	267.0	0.003745318352059925	0.00749063670411985	0.20224719101123595	0.0749063670411985	0.6292134831460674	0.08239700374531835
712	267.0	0.003745318352059925	0.00749063670411985	0.19850187265917604	0.07865168539325842	0.6367041198501873	0.0749063670411985
713	261.0	0.0038314176245210726	0.007662835249042145	0.20306513409961685	0.08045977011494253	0.6398467432950191	0.06513409961685823
714	257.0	0.0038910505836575876	0.007782101167315175	0.20622568093385213	0.08171206225680934	0.6381322957198443	0.0622568093385214
715	256.0	0.00390625	0.0078125	0.19921875	0.078125	0.640625	0.0703125
716	254.0	0.003937007874015748	0.007874015748031496	0.20078740157480315	0.07874015748031496	0.6377952755905512	0.07086614173228346
717	254.0	0.003937007874015748	0.007874015748031496	0.2047244094488189	0.07874015748031496	0.6299212598425197	0.07480314960629922
718	261.0	0.0038314176245210726	0.007662835249042145	0.20689655172413793	0.07662835249042145	0.632183908045977	0.07279693486590039
719	263.0	0.0038022813688212928	0.0076045627376425855	0.20152091254752852	0.07604562737642585	0.6387832699619772	0.07224334600760456
720	259.0	0.003861003861003861	0.007722007722007722	0.20463320463320464	0.07722007722007722	0.6293436293436293	0.07722007722007722
721	259.0	0.003861003861003861	0.007722007722007722	0.20077220077220076	0.07722007722007722	0.6332046332046332	0.07722007722007722
722	262.0	0.003816793893129771	0.007633587786259542	0.1946564885496183	0.07633587786259542	0.6412213740458015	0.07633587786259542
723	264.0	0.003787878787878788	0.007575757575757576	0.19318181818181818	0.07575757575757576	0.6325757575757576	0.08712121212121213
724	265.0	0.0037735849056603774	0.007547169811320755	0.20754716981132076	0.07547169811320754	0.630188679245283	0.07547169811320754
725	264.0	0.003787878787878788	0.007575757575757576	0.21212121212121213	0.07575757575757576	0.625	0.07575757575757576
726	266.0	0.0037593984962406013	0.007518796992481203	0.21052631578947367	0.07518796992481203	0.6353383458646616	0.06766917293233082
727	262.0	0.003816793893129771	0.007633587786259542	0.21374045801526717	0.07633587786259542	0.6374045801526718	0.061068702290076333
728	261.0	0.0038314176245210726	0.0038314176245210726	0.210727969348659	0.07662835249042145	0.6398467432950191	0.06513409961685823
729	258.0	0.003875968992248062	0.007751937984496124	0.2131782945736434	0.07751937984496124	0.6434108527131783	0.05426356589147287
730	260.0	0.0038461538461538464	0.007692307692307693	0.21153846153846154	0.07692307692307693	0.6384615384615384	0.06153846153846154
731	261.0	0.0038314176245210726	0.007662835249042145	0.210727969348659	0.07662835249042145	0.6398467432950191	0.06130268199233716
732	265.0	0.0037735849056603774	0.011320754716981131	0.21509433962264152	0.07547169811320754	0.630188679245283	0.06415094339622641
733	262.0	0.003816793893129771	0.011450381679389313	0.21374045801526717	0.07633587786259542	0.6297709923664122	0.0648854961832061
734	262.0	0.003816793893129771	0.011450381679389313	0.22137404580152673	0.07633587786259542	0.6259541984732825	0.061068702290076333
735	265.0	0.0037735849056603774	0.007547169811320755	0.2188679245283019	0.07547169811320754	0.630188679245283	0.06415094339622641
736	270.0	0.003703703703703704	0.007407407407407408	0.21481481481481482	0.07407407407407407	0.6296296296296297	0.07037037037037037
737	273.0	0.003663003663003663	0.007326007326007326	0.21611721611721613	0.07326007326007326	0.63003663003663	0.0695970695970696
738	269.0	0.0037174721189591076	0.0037174721189591076	0.20817843866171004	0.07434944237918216	0.6356877323420075	0.07434944237918216
739	268.0	0.0037313432835820895	0.0037313432835820895	0.20149253731343283	0.07462686567164178	0.6417910447761194	0.07462686567164178
740	267.0	0.003745318352059925	0.003745318352059925	0.1947565543071161	0.0749063670411985	0.6479400749063671	0.0749063670411985
741	267.0	0.003745318352059925	0.003745318352059925	0.20224719101123595	0.0749063670411985	0.6479400749063671	0.06741573033707865
742	263.0	0.0038022813688212928	0.0038022813688212928	0.20532319391634982	0.07604562737642585	0.6463878326996197	0.06463878326996197
743	252.0	0.003968253968253968	0.003968253968253968	0.20634920634920634	0.07936507936507936	0.6428571428571429	0.06349206349206349
744	251.0	0.00398406374501992	0.00398406374501992	0.20717131474103587	0.0796812749003984	0.6334661354581673	0.07171314741035857
745	256.0	0.00390625	0.0078125	0.21484375	0.078125	0.6171875	0.078125
746	252.0	0.003968253968253968	0.011904761904761904	0.20634920634920634	0.07936507936507936	0.626984126984127	0.07142857142857142
747	256.0	0.00390625	0.01171875	0.20703125	0.078125	0.62109375	0.078125
748	252.0	0.003968253968253968	0.011904761904761904	0.21428571428571427	0.07936507936507936	0.6190476190476191	0.07142857142857142
749	259.0	0.003861003861003861	0.007722007722007722	0.21235521235521235	0.07722007722007722	0.6254826254826255	0.07335907335907337
750	257.0	0.0038910505836575876	0.007782101167315175	0.2140077821011673	0.07782101167315175	0.6264591439688716	0.07003891050583658
751	261.0	0.0038314176245210726	0.011494252873563218	0.20689655172413793	0.07662835249042145	0.632183908045977	0.06896551724137931
752	260.0	0.0038461538461538464	0.011538461538461539	0.21153846153846154	0.08076923076923077	0.6230769230769231	0.06923076923076923
753	260.0	0.0038461538461538464	0.011538461538461539	0.2076923076923077	0.08076923076923077	0.6230769230769231	0.07307692307692308
754	256.0	0.00390625	0.00390625	0.21875	0.08203125	0.62109375	0.0703125
755	258.0	0.003875968992248062	0.003875968992248062	0.22093023255813954	0.08139534883720931	0.624031007751938	0.06589147286821706
756	259.0	0.003861003861003861	0.003861003861003861	0.22007722007722008	0.08494208494208494	0.6293436293436293	0.05791505791505792
757	256.0	0.00390625	0.0	0.21484375	0.08203125	0.63671875	0.0625
758	257.0	0.0038910505836575876	0.0038910505836575876	0.2140077821011673	0.08171206225680934	0.6381322957198443	0.058365758754863814
759	258.0	0.003875968992248062	0.003875968992248062	0.22093023255813954	0.08139534883720931	0.627906976744186	0.06201550387596899
760	258.0	0.003875968992248062	0.011627906976744186	0.22093023255813954	0.08139534883720931	0.6162790697674418	0.06589147286821706
761	258.0	0.003875968992248062	0.011627906976744186	0.2248062015503876	0.08139534883720931	0.6124031007751938	0.06589147286821706
762	261.0	0.0038314176245210726	0.011494252873563218	0.2222222222222222	0.07662835249042145	0.6091954022988506	0.07662835249042145
763	265.0	0.0037735849056603774	0.011320754716981131	0.22641509433962265	0.07547169811320754	0.6037735849056604	0.07924528301886792
764	264.0	0.003787878787878788	0.011363636363636364	0.2159090909090909	0.07575757575757576	0.6098484848484849	0.08333333333333333
765	259.0	0.003861003861003861	0.011583011583011582	0.20463320463320464	0.07722007722007722	0.6177606177606177	0.08494208494208494
766	262.0	0.003816793893129771	0.007633587786259542	0.2099236641221374	0.07633587786259542	0.6183206106870229	0.08396946564885496
767	263.0	0.0038022813688212928	0.0076045627376425855	0.21292775665399238	0.07604562737642585	0.6159695817490495	0.08365019011406843
768	266.0	0.0037593984962406013	0.007518796992481203	0.21804511278195488	0.07518796992481203	0.6127819548872181	0.08270676691729323
769	259.0	0.003861003861003861	0.003861003861003861	0.21621621621621623	0.07722007722007722	0.6216216216216216	0.07722007722007722
770	262.0	0.003816793893129771	0.007633587786259542	0.21755725190839695	0.07633587786259542	0.6221374045801527	0.07251908396946564
771	262.0	0.003816793893129771	0.007633587786259542	0.22137404580152673	0.07633587786259542	0.6221374045801527	0.06870229007633588
772	258.0	0.003875968992248062	0.007751937984496124	0.2248062015503876	0.07751937984496124	0.627906976744186	0.05813953488372093
773	269.0	0.0037174721189591076	0.011152416356877323	0.21933085501858737	0.07434944237918216	0.6319702602230484	0.05947955390334572
774	266.0	0.0037593984962406013	0.011278195488721804	0.21804511278195488	0.07518796992481203	0.631578947368421	0.06015037593984962
775	264.0	0.003787878787878788	0.011363636363636364	0.22348484848484848	0.07575757575757576	0.6325757575757576	0.05303030303030303
776	267.0	0.003745318352059925	0.011235955056179775	0.22846441947565543	0.0749063670411985	0.6292134831460674	0.052434456928838954
777	271.0	0.0036900369003690036	0.01107011070110701	0.22140221402214022	0.07380073800738007	0.6273062730627307	0.06273062730627306
778	271.0	0.0036900369003690036	0.01107011070110701	0.2140221402214022	0.07380073800738007	0.6309963099630996	0.06642066420664207
779	265.0	0.0037735849056603774	0.011320754716981131	0.21132075471698114	0.07547169811320754	0.6264150943396226	0.07169811320754717
780	269.0	0.0037174721189591076	0.01486988847583643	0.20074349442379183	0.07434944237918216	0.6319702602230484	0.07434944237918216
781	269.0	0.0037174721189591076	0.011152416356877323	0.20446096654275092	0.07434944237918216	0.6356877323420075	0.07063197026022305
782	265.0	0.0037735849056603774	0.011320754716981131	0.21132075471698114	0.07547169811320754	0.6226415094339622	0.07547169811320754
783	266.0	0.0037593984962406013	0.007518796992481203	0.20676691729323307	0.07518796992481203	0.6240601503759399	0.08270676691729323
784	265.0	0.0037735849056603774	0.007547169811320755	0.2037735849056604	0.07547169811320754	0.630188679245283	0.07924528301886792
785	263.0	0.0038022813688212928	0.0076045627376425855	0.20532319391634982	0.07224334600760456	0.6273764258555133	0.08365019011406843
786	262.0	0.003816793893129771	0.007633587786259542	0.20610687022900764	0.07251908396946564	0.6297709923664122	0.08015267175572519
787	265.0	0.0037735849056603774	0.007547169811320755	0.2037735849056604	0.07169811320754717	0.6339622641509434	0.07924528301886792
788	266.0	0.0037593984962406013	0.007518796992481203	0.20676691729323307	0.07142857142857142	0.6390977443609023	0.07142857142857142
789	262.0	0.003816793893129771	0.007633587786259542	0.2099236641221374	0.06870229007633588	0.6335877862595419	0.07633587786259542
790	264.0	0.003787878787878788	0.007575757575757576	0.20833333333333334	0.07196969696969698	0.6287878787878788	0.07954545454545454
791	261.0	0.0038314176245210726	0.011494252873563218	0.20306513409961685	0.07279693486590039	0.6245210727969349	0.0842911877394636
792	254.0	0.003937007874015748	0.007874015748031496	0.20078740157480315	0.07480314960629922	0.6259842519685039	0.08661417322834646
793	262.0	0.003816793893129771	0.007633587786259542	0.1946564885496183	0.07633587786259542	0.6335877862595419	0.08396946564885496
794	263.0	0.0038022813688212928	0.011406844106463879	0.19391634980988592	0.07604562737642585	0.6311787072243346	0.08365019011406843
795	261.0	0.0038314176245210726	0.007662835249042145	0.20306513409961685	0.07662835249042145	0.6283524904214559	0.08045977011494253
796	257.0	0.0038910505836575876	0.007782101167315175	0.20622568093385213	0.07782101167315175	0.6381322957198443	0.06614785992217899
797	259.0	0.003861003861003861	0.011583011583011582	0.20463320463320464	0.07722007722007722	0.6293436293436293	0.07335907335907337
798	258.0	0.003875968992248062	0.011627906976744186	0.20930232558139536	0.07751937984496124	0.6317829457364341	0.06589147286821706
799	262.0	0.003816793893129771	0.011450381679389313	0.20610687022900764	0.07633587786259542	0.6335877862595419	0.06870229007633588
800	261.0	0.0038314176245210726	0.007662835249042145	0.20689655172413793	0.07662835249042145	0.6283524904214559	0.07662835249042145
801	266.0	0.0037593984962406013	0.007518796992481203	0.20676691729323307	0.07518796992481203	0.631578947368421	0.07518796992481203
802	266.0	0.0037593984962406013	0.007518796992481203	0.20300751879699247	0.07518796992481203	0.6353383458646616	0.07518796992481203
803	263.0	0.0038022813688212928	0.0076045627376425855	0.20912547528517111	0.07604562737642585	0.623574144486692	0.07984790874524715
804	268.0	0.0037313432835820895	0.007462686567164179	0.208955223880597	0.07462686567164178	0.6268656716417911	0.07835820895522388
805	267.0	0.003745318352059925	0.00749063670411985	0.20973782771535582	0.0749063670411985	0.6292134831460674	0.0749063670411985
806	263.0	0.0038022813688212928	0.011406844106463879	0.20912547528517111	0.07604562737642585	0.623574144486692	0.07604562737642585
807	264.0	0.003787878787878788	0.011363636363636364	0.2159090909090909	0.07575757575757576	0.6136363636363636	0.07954545454545454
808	264.0	0.003787878787878788	0.011363636363636364	0.22348484848484848	0.07196969696969698	0.6098484848484849	0.07954545454545454
809	267.0	0.003745318352059925	0.00749063670411985	0.2209737827715356	0.0749063670411985	0.6142322097378277	0.07865168539325842
810	269.0	0.0037174721189591076	0.007434944237918215	0.21561338289962825	0.07434944237918216	0.620817843866171	0.07806691449814127
811	269.0	0.0037174721189591076	0.007434944237918215	0.20817843866171004	0.07434944237918216	0.620817843866171	0.08550185873605948
812	267.0	0.003745318352059925	0.00749063670411985	0.20224719101123595	0.07865168539325842	0.6292134831460674	0.07865168539325842
813	266.0	0.0037593984962406013	0.007518796992481203	0.19548872180451127	0.07894736842105263	0.6466165413533834	0.06766917293233082
814	264.0	0.003787878787878788	0.007575757575757576	0.19696969696969696	0.07575757575757576	0.6439393939393939	0.07196969696969698
815	266.0	0.0037593984962406013	0.007518796992481203	0.21052631578947367	0.07518796992481203	0.631578947368421	0.07142857142857142
816	264.0	0.003787878787878788	0.007575757575757576	0.21212121212121213	0.07575757575757576	0.6287878787878788	0.07196969696969698
817	270.0	0.003703703703703704	0.011111111111111112	0.2074074074074074	0.07407407407407407	0.6259259259259259	0.07777777777777778
818	270.0	0.003703703703703704	0.011111111111111112	0.2111111111111111	0.07407407407407407	0.6222222222222222	0.07777777777777778
819	268.0	0.0037313432835820895	0.011194029850746268	0.20522388059701493	0.07462686567164178	0.6268656716417911	0.07835820895522388
820	274.0	0.0036496350364963502	0.010948905109489052	0.20437956204379562	0.072992700729927	0.6277372262773723	0.08029197080291971
821	272.0	0.003676470588235294	0.011029411764705883	0.20588235294117646	0.06985294117647059	0.6286764705882353	0.08088235294117647
822	272.0	0.003676470588235294	0.011029411764705883	0.20955882352941177	0.06985294117647059	0.6286764705882353	0.07720588235294118
823	273.0	0.003663003663003663	0.01098901098901099	0.21245421245421245	0.0695970695970696	0.6263736263736264	0.07692307692307693
824	269.0	0.0037174721189591076	0.011152416356877323	0.21933085501858737	0.07434944237918216	0.6133828996282528	0.07806691449814127
825	264.0	0.003787878787878788	0.011363636363636364	0.2159090909090909	0.07575757575757576	0.6212121212121212	0.07196969696969698
826	268.0	0.0037313432835820895	0.011194029850746268	0.2126865671641791	0.07462686567164178	0.6343283582089553	0.06343283582089553
827	262.0	0.003816793893129771	0.011450381679389313	0.21755725190839695	0.07633587786259542	0.6450381679389313	0.04580152671755725
828	260.0	0.0038461538461538464	0.011538461538461539	0.2153846153846154	0.07692307692307693	0.6423076923076924	0.05
829	258.0	0.003875968992248062	0.011627906976744186	0.22093023255813954	0.07751937984496124	0.6317829457364341	0.05426356589147287
830	261.0	0.0038314176245210726	0.011494252873563218	0.20689655172413793	0.07662835249042145	0.6398467432950191	0.06130268199233716
831	256.0	0.00390625	0.0078125	0.20703125	0.07421875	0.64453125	0.0625
832	258.0	0.003875968992248062	0.011627906976744186	0.20155038759689922	0.07364341085271318	0.6472868217054264	0.06201550387596899
833	258.0	0.003875968992248062	0.011627906976744186	0.20155038759689922	0.07364341085271318	0.6550387596899225	0.05426356589147287
834	259.0	0.003861003861003861	0.011583011583011582	0.2084942084942085	0.07722007722007722	0.6447876447876448	0.05405405405405406
835	261.0	0.0038314176245210726	0.011494252873563218	0.21455938697318008	0.07662835249042145	0.6398467432950191	0.05363984674329502
836	263.0	0.0038022813688212928	0.011406844106463879	0.21673003802281368	0.07604562737642585	0.6387832699619772	0.053231939163498096
837	265.0	0.0037735849056603774	0.011320754716981131	0.21132075471698114	0.07547169811320754	0.6415094339622641	0.05660377358490566
838	269.0	0.0037174721189591076	0.011152416356877323	0.20446096654275092	0.07434944237918216	0.6356877323420075	0.07063197026022305
839	271.0	0.0036900369003690036	0.01107011070110701	0.2029520295202952	0.07380073800738007	0.6346863468634686	0.07380073800738007
840	267.0	0.003745318352059925	0.00749063670411985	0.20599250936329588	0.0749063670411985	0.6367041198501873	0.07116104868913857
841	260.0	0.0038461538461538464	0.011538461538461539	0.21153846153846154	0.07692307692307693	0.6269230769230769	0.06923076923076923
842	260.0	0.0038461538461538464	0.011538461538461539	0.21153846153846154	0.07692307692307693	0.6230769230769231	0.07307692307692308
843	261.0	0.0038314176245210726	0.007662835249042145	0.21455938697318008	0.07662835249042145	0.6245210727969349	0.07279693486590039
844	267.0	0.003745318352059925	0.00749063670411985	0.21348314606741572	0.0749063670411985	0.6254681647940075	0.0749063670411985
845	267.0	0.003745318352059925	0.00749063670411985	0.20973782771535582	0.0749063670411985	0.6292134831460674	0.0749063670411985
846	269.0	0.0037174721189591076	0.007434944237918215	0.20446096654275092	0.07434944237918216	0.6356877323420075	0.07434944237918216
847	265.0	0.0037735849056603774	0.007547169811320755	0.21509433962264152	0.07547169811320754	0.630188679245283	0.06792452830188679
848	270.0	0.003703703703703704	0.007407407407407408	0.2111111111111111	0.07777777777777778	0.6333333333333333	0.06666666666666667
849	269.0	0.0037174721189591076	0.007434944237918215	0.20817843866171004	0.07434944237918216	0.6394052044609665	0.06691449814126393
850	271.0	0.0036900369003690036	0.01107011070110701	0.21033210332103322	0.07380073800738007	0.6346863468634686	0.06642066420664207
851	267.0	0.003745318352059925	0.0149812734082397	0.20973782771535582	0.07865168539325842	0.6179775280898876	0.0749063670411985
852	264.0	0.003787878787878788	0.015151515151515152	0.21212121212121213	0.07954545454545454	0.6098484848484849	0.07954545454545454
853	262.0	0.003816793893129771	0.015267175572519083	0.20610687022900764	0.07633587786259542	0.6106870229007634	0.08778625954198473
854	266.0	0.0037593984962406013	0.015037593984962405	0.20300751879699247	0.07894736842105263	0.6127819548872181	0.08646616541353383
855	257.0	0.0038910505836575876	0.01556420233463035	0.20622568093385213	0.08171206225680934	0.6186770428015564	0.07392996108949416
856	257.0	0.0038910505836575876	0.01556420233463035	0.20233463035019456	0.07782101167315175	0.622568093385214	0.07782101167315175
857	256.0	0.00390625	0.01171875	0.20703125	0.078125	0.625	0.07421875
858	263.0	0.0038022813688212928	0.011406844106463879	0.21673003802281368	0.07224334600760456	0.6197718631178707	0.07604562737642585
859	261.0	0.0038314176245210726	0.011494252873563218	0.2260536398467433	0.06896551724137931	0.6130268199233716	0.07662835249042145
860	263.0	0.0038022813688212928	0.011406844106463879	0.22813688212927757	0.06844106463878327	0.6121673003802282	0.07604562737642585
861	268.0	0.0037313432835820895	0.011194029850746268	0.22761194029850745	0.0708955223880597	0.6119402985074627	0.07462686567164178
862	269.0	0.0037174721189591076	0.011152416356877323	0.22676579925650558	0.07434944237918216	0.6133828996282528	0.07063197026022305
863	263.0	0.0038022813688212928	0.015209125475285171	0.22813688212927757	0.07224334600760456	0.6159695817490495	0.06463878326996197
864	262.0	0.003816793893129771	0.015267175572519083	0.22900763358778625	0.07251908396946564	0.6106870229007634	0.06870229007633588
865	266.0	0.0037593984962406013	0.015037593984962405	0.22556390977443608	0.07518796992481203	0.6165413533834586	0.06390977443609022
866	268.0	0.0037313432835820895	0.014925373134328358	0.21641791044776118	0.07462686567164178	0.6194029850746269	0.0708955223880597
867	264.0	0.003787878787878788	0.015151515151515152	0.20833333333333334	0.07575757575757576	0.625	0.07196969696969698
868	263.0	0.0038022813688212928	0.015209125475285171	0.20532319391634982	0.07604562737642585	0.6349809885931559	0.06463878326996197
869	262.0	0.003816793893129771	0.011450381679389313	0.21755725190839695	0.07633587786259542	0.6259541984732825	0.0648854961832061
870	262.0	0.003816793893129771	0.011450381679389313	0.2099236641221374	0.07633587786259542	0.6335877862595419	0.0648854961832061
871	263.0	0.0038022813688212928	0.015209125475285171	0.20152091254752852	0.07604562737642585	0.6349809885931559	0.06844106463878327
872	263.0	0.0038022813688212928	0.019011406844106463	0.20152091254752852	0.07604562737642585	0.6349809885931559	0.06463878326996197
873	263.0	0.0038022813688212928	0.019011406844106463	0.19771863117870722	0.07604562737642585	0.6387832699619772	0.06463878326996197
874	261.0	0.0038314176245210726	0.019157088122605363	0.19923371647509577	0.08045977011494253	0.6360153256704981	0.06130268199233716
875	261.0	0.0038314176245210726	0.01532567049808429	0.20306513409961685	0.08045977011494253	0.6360153256704981	0.06130268199233716
876	261.0	0.0038314176245210726	0.01532567049808429	0.21455938697318008	0.08045977011494253	0.6245210727969349	0.06130268199233716
877	268.0	0.0037313432835820895	0.014925373134328358	0.2126865671641791	0.07835820895522388	0.6231343283582089	0.06716417910447761
878	270.0	0.003703703703703704	0.011111111111111112	0.2222222222222222	0.07777777777777778	0.6148148148148148	0.07037037037037037
879	271.0	0.0036900369003690036	0.01107011070110701	0.2177121771217712	0.07749077490774908	0.6125461254612546	0.07749077490774908
880	269.0	0.0037174721189591076	0.011152416356877323	0.21189591078066913	0.07806691449814127	0.6133828996282528	0.08178438661710037
881	263.0	0.0038022813688212928	0.011406844106463879	0.21292775665399238	0.07984790874524715	0.623574144486692	0.06844106463878327
882	265.0	0.0037735849056603774	0.011320754716981131	0.21509433962264152	0.07924528301886792	0.6226415094339622	0.06792452830188679
883	268.0	0.0037313432835820895	0.011194029850746268	0.21641791044776118	0.07835820895522388	0.6194029850746269	0.0708955223880597
884	267.0	0.003745318352059925	0.0149812734082397	0.20973782771535582	0.0749063670411985	0.6254681647940075	0.07116104868913857
885	269.0	0.0037174721189591076	0.01486988847583643	0.20817843866171004	0.07063197026022305	0.6282527881040892	0.07434944237918216
886	271.0	0.0036900369003690036	0.01845018450184502	0.2066420664206642	0.07380073800738007	0.6309963099630996	0.06642066420664207
887	275.0	0.0036363636363636364	0.01818181818181818	0.20363636363636364	0.07636363636363637	0.6290909090909091	0.06909090909090909
888	275.0	0.0036363636363636364	0.01818181818181818	0.20363636363636364	0.07272727272727272	0.6436363636363637	0.05818181818181818
889	267.0	0.003745318352059925	0.018726591760299626	0.20599250936329588	0.0749063670411985	0.6367041198501873	0.0599250936329588
890	268.0	0.0037313432835820895	0.018656716417910446	0.19402985074626866	0.07462686567164178	0.6417910447761194	0.06716417910447761
891	267.0	0.003745318352059925	0.0149812734082397	0.19850187265917604	0.0749063670411985	0.6404494382022472	0.06741573033707865
892	268.0	0.0037313432835820895	0.011194029850746268	0.20149253731343283	0.0708955223880597	0.6380597014925373	0.07462686567164178
893	269.0	0.0037174721189591076	0.011152416356877323	0.20446096654275092	0.07063197026022305	0.6356877323420075	0.07434944237918216
894	273.0	0.003663003663003663	0.01098901098901099	0.1978021978021978	0.07326007326007326	0.6336996336996337	0.08058608058608059
895	271.0	0.0036900369003690036	0.01107011070110701	0.2029520295202952	0.07380073800738007	0.6273062730627307	0.08118081180811808
896	267.0	0.003745318352059925	0.011235955056179775	0.20224719101123595	0.0749063670411985	0.6292134831460674	0.07865168539325842
897	268.0	0.0037313432835820895	0.011194029850746268	0.20522388059701493	0.07835820895522388	0.6268656716417911	0.07462686567164178
898	275.0	0.0036363636363636364	0.01090909090909091	0.20363636363636364	0.07636363636363637	0.6290909090909091	0.07636363636363637
899	270.0	0.003703703703703704	0.011111111111111112	0.2037037037037037	0.07777777777777778	0.6333333333333333	0.07037037037037037
900	264.0	0.003787878787878788	0.011363636363636364	0.19696969696969696	0.07954545454545454	0.6363636363636364	0.07196969696969698
901	260.0	0.0038461538461538464	0.011538461538461539	0.20384615384615384	0.08076923076923077	0.6307692307692307	0.06923076923076923
902	265.0	0.0037735849056603774	0.011320754716981131	0.21132075471698114	0.07924528301886792	0.630188679245283	0.06415094339622641
903	264.0	0.003787878787878788	0.011363636363636364	0.21212121212121213	0.07196969696969698	0.6401515151515151	0.06060606060606061
904	262.0	0.003816793893129771	0.011450381679389313	0.21755725190839695	0.07251908396946564	0.6297709923664122	0.0648854961832061
905	267.0	0.003745318352059925	0.011235955056179775	0.21348314606741572	0.0749063670411985	0.6292134831460674	0.06741573033707865
906	265.0	0.0037735849056603774	0.011320754716981131	0.21132075471698114	0.07547169811320754	0.6264150943396226	0.07169811320754717
907	264.0	0.003787878787878788	0.011363636363636364	0.21212121212121213	0.07575757575757576	0.6287878787878788	0.06818181818181818
908	264.0	0.003787878787878788	0.011363636363636364	0.20833333333333334	0.07575757575757576	0.6287878787878788	0.07196969696969698
909	265.0	0.0037735849056603774	0.011320754716981131	0.21132075471698114	0.07547169811320754	0.6264150943396226	0.07169811320754717
910	271.0	0.0036900369003690036	0.01107011070110701	0.2140221402214022	0.07380073800738007	0.6273062730627307	0.07011070110701106
911	271.0	0.0036900369003690036	0.01107011070110701	0.21033210332103322	0.07380073800738007	0.6309963099630996	0.07011070110701106
912	268.0	0.0037313432835820895	0.011194029850746268	0.2126865671641791	0.0708955223880597	0.6268656716417911	0.07462686567164178
913	266.0	0.0037593984962406013	0.011278195488721804	0.22180451127819548	0.07142857142857142	0.6240601503759399	0.06766917293233082
914	265.0	0.0037735849056603774	0.011320754716981131	0.22264150943396227	0.07169811320754717	0.6264150943396226	0.06415094339622641
915	269.0	0.0037174721189591076	0.011152416356877323	0.21561338289962825	0.07434944237918216	0.6282527881040892	0.06691449814126393
916	265.0	0.0037735849056603774	0.011320754716981131	0.2188679245283019	0.07547169811320754	0.6226415094339622	0.06792452830188679
917	269.0	0.0037174721189591076	0.011152416356877323	0.21561338289962825	0.07434944237918216	0.6245353159851301	0.07063197026022305
918	268.0	0.0037313432835820895	0.011194029850746268	0.208955223880597	0.0708955223880597	0.6268656716417911	0.07835820895522388
919	266.0	0.0037593984962406013	0.011278195488721804	0.20676691729323307	0.07142857142857142	0.6278195488721805	0.07894736842105263
920	266.0	0.0037593984962406013	0.011278195488721804	0.19924812030075187	0.07518796992481203	0.6353383458646616	0.07518796992481203
921	267.0	0.003745318352059925	0.011235955056179775	0.20599250936329588	0.0749063670411985	0.6329588014981273	0.07116104868913857
922	268.0	0.0037313432835820895	0.011194029850746268	0.2126865671641791	0.07462686567164178	0.6231343283582089	0.07462686567164178
923	264.0	0.003787878787878788	0.011363636363636364	0.2159090909090909	0.07954545454545454	0.6212121212121212	0.06818181818181818
924	260.0	0.0038461538461538464	0.015384615384615385	0.21153846153846154	0.08076923076923077	0.6192307692307693	0.06923076923076923
925	264.0	0.003787878787878788	0.015151515151515152	0.20075757575757575	0.07954545454545454	0.6174242424242424	0.08333333333333333
926	268.0	0.0037313432835820895	0.018656716417910446	0.19776119402985073	0.07835820895522388	0.6231343283582089	0.07835820895522388
927	270.0	0.003703703703703704	0.018518518518518517	0.1962962962962963	0.07777777777777778	0.6222222222222222	0.08148148148148149
928	264.0	0.003787878787878788	0.01893939393939394	0.19696969696969696	0.07954545454545454	0.6174242424242424	0.08333333333333333
929	261.0	0.0038314176245210726	0.019157088122605363	0.19923371647509577	0.08045977011494253	0.6206896551724138	0.07662835249042145
930	263.0	0.0038022813688212928	0.015209125475285171	0.20532319391634982	0.07604562737642585	0.6159695817490495	0.08365019011406843
931	263.0	0.0038022813688212928	0.015209125475285171	0.21673003802281368	0.07604562737642585	0.6045627376425855	0.08365019011406843
932	264.0	0.003787878787878788	0.011363636363636364	0.22348484848484848	0.07575757575757576	0.6022727272727273	0.08333333333333333
933	262.0	0.003816793893129771	0.011450381679389313	0.22900763358778625	0.08015267175572519	0.6030534351145038	0.07251908396946564
934	265.0	0.0037735849056603774	0.011320754716981131	0.2188679245283019	0.0830188679245283	0.6113207547169811	0.07169811320754717
935	264.0	0.003787878787878788	0.011363636363636364	0.22348484848484848	0.08333333333333333	0.6060606060606061	0.07196969696969698
936	264.0	0.003787878787878788	0.011363636363636364	0.2196969696969697	0.07954545454545454	0.6098484848484849	0.07575757575757576
937	266.0	0.0037593984962406013	0.011278195488721804	0.21804511278195488	0.07518796992481203	0.6203007518796992	0.07142857142857142
938	269.0	0.0037174721189591076	0.011152416356877323	0.21561338289962825	0.07434944237918216	0.6245353159851301	0.07063197026022305
939	271.0	0.0036900369003690036	0.01107011070110701	0.2140221402214022	0.07380073800738007	0.6236162361623616	0.07380073800738007
940	272.0	0.003676470588235294	0.014705882352941176	0.21323529411764705	0.07352941176470588	0.625	0.06985294117647059
941	274.0	0.0036496350364963502	0.014598540145985401	0.21532846715328466	0.06934306569343066	0.6204379562043796	0.07664233576642336
942	272.0	0.003676470588235294	0.014705882352941176	0.20588235294117646	0.06985294117647059	0.625	0.08088235294117647
943	265.0	0.0037735849056603774	0.01509433962264151	0.20754716981132076	0.07547169811320754	0.6150943396226415	0.0830188679245283
944	266.0	0.0037593984962406013	0.015037593984962405	0.20300751879699247	0.07894736842105263	0.6203007518796992	0.07894736842105263
945	264.0	0.003787878787878788	0.015151515151515152	0.20454545454545456	0.07954545454545454	0.6287878787878788	0.06818181818181818
946	263.0	0.0038022813688212928	0.011406844106463879	0.20912547528517111	0.07984790874524715	0.623574144486692	0.07224334600760456
947	267.0	0.003745318352059925	0.011235955056179775	0.21348314606741572	0.07865168539325842	0.6179775280898876	0.0749063670411985
948	271.0	0.0036900369003690036	0.01107011070110701	0.2177121771217712	0.07749077490774908	0.6125461254612546	0.07749077490774908
949	272.0	0.003676470588235294	0.014705882352941176	0.21323529411764705	0.07720588235294118	0.6102941176470589	0.08088235294117647
950	266.0	0.0037593984962406013	0.011278195488721804	0.21804511278195488	0.07518796992481203	0.6203007518796992	0.07142857142857142
951	263.0	0.0038022813688212928	0.011406844106463879	0.21673003802281368	0.07604562737642585	0.6273764258555133	0.06463878326996197
952	270.0	0.003703703703703704	0.011111111111111112	0.21851851851851853	0.07407407407407407	0.6259259259259259	0.06666666666666667
953	270.0	0.003703703703703704	0.011111111111111112	0.21851851851851853	0.07407407407407407	0.6222222222222222	0.07037037037037037
954	271.0	0.0036900369003690036	0.01107011070110701	0.2140221402214022	0.07380073800738007	0.6273062730627307	0.07011070110701106
955	259.0	0.003861003861003861	0.011583011583011582	0.21235521235521235	0.07722007722007722	0.6293436293436293	0.06563706563706563
956	259.0	0.003861003861003861	0.011583011583011582	0.21235521235521235	0.07722007722007722	0.6332046332046332	0.06177606177606178
957	252.0	0.003968253968253968	0.011904761904761904	0.21031746031746032	0.07936507936507936	0.623015873015873	0.07142857142857142
958	252.0	0.003968253968253968	0.007936507936507936	0.21428571428571427	0.07936507936507936	0.6309523809523809	0.06349206349206349
959	250.0	0.004	0.008	0.208	0.08	0.64	0.06
960	255.0	0.00392156862745098	0.00784313725490196	0.21568627450980393	0.0784313725490196	0.6274509803921569	0.06666666666666667
961	257.0	0.0038910505836575876	0.007782101167315175	0.22178988326848248	0.07782101167315175	0.622568093385214	0.06614785992217899
962	257.0	0.0038910505836575876	0.007782101167315175	0.22957198443579765	0.08171206225680934	0.6108949416342413	0.06614785992217899
963	263.0	0.0038022813688212928	0.0076045627376425855	0.23193916349809887	0.07984790874524715	0.6159695817490495	0.060836501901140684
964	263.0	0.0038022813688212928	0.0076045627376425855	0.23193916349809887	0.07984790874524715	0.6159695817490495	0.060836501901140684
965	264.0	0.003787878787878788	0.011363636363636364	0.23484848484848486	0.07954545454545454	0.6136363636363636	0.056818181818181816
966	259.0	0.003861003861003861	0.011583011583011582	0.23166023166023167	0.08108108108108109	0.6138996138996139	0.05791505791505792
967	260.0	0.0038461538461538464	0.011538461538461539	0.21923076923076923	0.08076923076923077	0.6269230769230769	0.057692307692307696
968	262.0	0.003816793893129771	0.011450381679389313	0.21755725190839695	0.08015267175572519	0.6297709923664122	0.05725190839694656
969	261.0	0.0038314176245210726	0.011494252873563218	0.210727969348659	0.08045977011494253	0.632183908045977	0.06130268199233716
970	266.0	0.0037593984962406013	0.011278195488721804	0.21052631578947367	0.07894736842105263	0.631578947368421	0.06390977443609022
971	265.0	0.0037735849056603774	0.011320754716981131	0.21509433962264152	0.07924528301886792	0.6188679245283019	0.07169811320754717
972	272.0	0.003676470588235294	0.011029411764705883	0.22058823529411764	0.07352941176470588	0.6176470588235294	0.07352941176470588
973	269.0	0.0037174721189591076	0.011152416356877323	0.20817843866171004	0.07434944237918216	0.6356877323420075	0.06691449814126393
974	264.0	0.003787878787878788	0.011363636363636364	0.2159090909090909	0.07575757575757576	0.6287878787878788	0.06439393939393939
975	262.0	0.003816793893129771	0.011450381679389313	0.21755725190839695	0.08015267175572519	0.6106870229007634	0.07633587786259542
976	263.0	0.0038022813688212928	0.011406844106463879	0.21673003802281368	0.07984790874524715	0.6121673003802282	0.07604562737642585
977	260.0	0.0038461538461538464	0.011538461538461539	0.21923076923076923	0.08076923076923077	0.6076923076923076	0.07692307692307693
978	264.0	0.003787878787878788	0.011363636363636364	0.20833333333333334	0.07575757575757576	0.6136363636363636	0.08712121212121213
979	263.0	0.0038022813688212928	0.011406844106463879	0.22433460076045628	0.07604562737642585	0.6045627376425855	0.07984790874524715
980	269.0	0.0037174721189591076	0.011152416356877323	0.22304832713754646	0.07434944237918216	0.6059479553903345	0.08178438661710037
981	269.0	0.0037174721189591076	0.011152416356877323	0.21933085501858737	0.07806691449814127	0.6096654275092936	0.07806691449814127
982	267.0	0.003745318352059925	0.011235955056179775	0.2209737827715356	0.07865168539325842	0.6104868913857678	0.0749063670411985
983	262.0	0.003816793893129771	0.011450381679389313	0.21374045801526717	0.08015267175572519	0.6183206106870229	0.07251908396946564
984	262.0	0.003816793893129771	0.011450381679389313	0.20229007633587787	0.08015267175572519	0.6221374045801527	0.08015267175572519
985	261.0	0.0038314176245210726	0.011494252873563218	0.210727969348659	0.08045977011494253	0.6206896551724138	0.07279693486590039
986	265.0	0.0037735849056603774	0.011320754716981131	0.21132075471698114	0.07924528301886792	0.6226415094339622	0.07169811320754717
987	267.0	0.003745318352059925	0.011235955056179775	0.20599250936329588	0.0749063670411985	0.6292134831460674	0.0749063670411985
988	264.0	0.003787878787878788	0.011363636363636364	0.20075757575757575	0.07575757575757576	0.6401515151515151	0.06818181818181818
989	266.0	0.0037593984962406013	0.011278195488721804	0.19924812030075187	0.07518796992481203	0.6428571428571429	0.06766917293233082
990	272.0	0.003676470588235294	0.011029411764705883	0.19852941176470587	0.07352941176470588	0.6397058823529411	0.07352941176470588
991	264.0	0.003787878787878788	0.011363636363636364	0.20454545454545456	0.07575757575757576	0.625	0.07954545454545454
992	263.0	0.0038022813688212928	0.011406844106463879	0.20532319391634982	0.07984790874524715	0.6197718631178707	0.07984790874524715
993	269.0	0.0037174721189591076	0.011152416356877323	0.20446096654275092	0.07806691449814127	0.6245353159851301	0.07806691449814127
994	261.0	0.0038314176245210726	0.011494252873563218	0.19923371647509577	0.07662835249042145	0.6398467432950191	0.06896551724137931
995	260.0	0.0038461538461538464	0.015384615384615385	0.2	0.07692307692307693	0.6423076923076924	0.06153846153846154
996	260.0	0.0038461538461538464	0.015384615384615385	0.2	0.07692307692307693	0.6384615384615384	0.06538461538461539
997	261.0	0.0038314176245210726	0.01532567049808429	0.210727969348659	0.08045977011494253	0.6283524904214559	0.06130268199233716
998	265.0	0.0037735849056603774	0.01509433962264151	0.21509433962264152	0.07924528301886792	0.6188679245283019	0.06792452830188679
999	265.0	0.0037735849056603774	0.01509433962264151	0.21132075471698114	0.07924528301886792	0.6188679245283019	0.07169811320754717
1000	265.0	0.0037735849056603774	0.01509433962264151	0.21132075471698114	0.07924528301886792	0.6226415094339622	0.06792452830188679
1001	264.0	0.003787878787878788	0.015151515151515152	0.21212121212121213	0.07954545454545454	0.625	0.06439393939393939
1002	271.0	0.0036900369003690036	0.014760147601476014	0.2066420664206642	0.07380073800738007	0.6383763837638377	0.06273062730627306
1003	263.0	0.0038022813688212928	0.015209125475285171	0.21292775665399238	0.07604562737642585	0.6273764258555133	0.06463878326996197
1004	262.0	0.003816793893129771	0.011450381679389313	0.20229007633587787	0.08015267175572519	0.6297709923664122	0.07251908396946564
1005	264.0	0.003787878787878788	0.011363636363636364	0.20454545454545456	0.07954545454545454	0.6136363636363636	0.08712121212121213
1006	263.0	0.0038022813688212928	0.011406844106463879	0.21292775665399238	0.07984790874524715	0.6007604562737643	0.09125475285171103
1007	268.0	0.0037313432835820895	0.014925373134328358	0.208955223880597	0.07835820895522388	0.6044776119402985	0.08955223880597014
1008	266.0	0.0037593984962406013	0.015037593984962405	0.21428571428571427	0.07894736842105263	0.6090225563909775	0.07894736842105263
1009	269.0	0.0037174721189591076	0.01486988847583643	0.21561338289962825	0.07806691449814127	0.6133828996282528	0.07434944237918216
1010	268.0	0.0037313432835820895	0.014925373134328358	0.21641791044776118	0.07835820895522388	0.6119402985074627	0.07462686567164178
1011	262.0	0.003816793893129771	0.015267175572519083	0.21374045801526717	0.07633587786259542	0.6145038167938931	0.07633587786259542
1012	263.0	0.0038022813688212928	0.015209125475285171	0.21673003802281368	0.07604562737642585	0.6197718631178707	0.06844106463878327
1013	266.0	0.0037593984962406013	0.015037593984962405	0.22180451127819548	0.07518796992481203	0.6240601503759399	0.06015037593984962
1014	265.0	0.0037735849056603774	0.011320754716981131	0.2188679245283019	0.07547169811320754	0.6264150943396226	0.06415094339622641
1015	261.0	0.0038314176245210726	0.011494252873563218	0.21839080459770116	0.07662835249042145	0.6245210727969349	0.06513409961685823
1016	267.0	0.003745318352059925	0.011235955056179775	0.21348314606741572	0.07865168539325842	0.6104868913857678	0.08239700374531835
1017	268.0	0.0037313432835820895	0.011194029850746268	0.20149253731343283	0.07835820895522388	0.6231343283582089	0.08208955223880597
1018	272.0	0.003676470588235294	0.011029411764705883	0.21323529411764705	0.07720588235294118	0.6176470588235294	0.07720588235294118
1019	267.0	0.003745318352059925	0.011235955056179775	0.20599250936329588	0.07865168539325842	0.6292134831460674	0.07116104868913857
1020	271.0	0.0036900369003690036	0.01107011070110701	0.2066420664206642	0.07749077490774908	0.6309963099630996	0.07011070110701106
1021	267.0	0.003745318352059925	0.011235955056179775	0.21348314606741572	0.07865168539325842	0.6217228464419475	0.07116104868913857
1022	269.0	0.0037174721189591076	0.011152416356877323	0.21933085501858737	0.07806691449814127	0.6096654275092936	0.07806691449814127
1023	266.0	0.0037593984962406013	0.011278195488721804	0.21428571428571427	0.07894736842105263	0.6127819548872181	0.07894736842105263
1024	269.0	0.0037174721189591076	0.011152416356877323	0.21933085501858737	0.07806691449814127	0.6059479553903345	0.08178438661710037
1025	268.0	0.0037313432835820895	0.011194029850746268	0.21641791044776118	0.07835820895522388	0.6119402985074627	0.07835820895522388
1026	268.0	0.0037313432835820895	0.011194029850746268	0.2126865671641791	0.07835820895522388	0.6194029850746269	0.07462686567164178
1027	267.0	0.003745318352059925	0.011235955056179775	0.20973782771535582	0.07865168539325842	0.6254681647940075	0.07116104868913857
1028	261.0	0.0038314176245210726	0.011494252873563218	0.20689655172413793	0.08045977011494253	0.6245210727969349	0.07279693486590039
1029	258.0	0.003875968992248062	0.011627906976744186	0.2131782945736434	0.08139534883720931	0.6162790697674418	0.07364341085271318
1030	262.0	0.003816793893129771	0.011450381679389313	0.2099236641221374	0.08015267175572519	0.6183206106870229	0.07633587786259542
1031	258.0	0.003875968992248062	0.007751937984496124	0.20930232558139536	0.08139534883720931	0.6201550387596899	0.07751937984496124
1032	260.0	0.0038461538461538464	0.007692307692307693	0.2153846153846154	0.08076923076923077	0.6076923076923076	0.08461538461538462
1033	259.0	0.003861003861003861	0.007722007722007722	0.21621621621621623	0.08108108108108109	0.61003861003861	0.08108108108108109
1034	258.0	0.003875968992248062	0.007751937984496124	0.21705426356589147	0.07751937984496124	0.6162790697674418	0.07751937984496124
1035	256.0	0.00390625	0.0078125	0.21484375	0.078125	0.625	0.0703125
1036	263.0	0.0038022813688212928	0.0076045627376425855	0.21292775665399238	0.07984790874524715	0.6197718631178707	0.07604562737642585
1037	257.0	0.0038910505836575876	0.007782101167315175	0.20622568093385213	0.07392996108949416	0.6303501945525292	0.07782101167315175
1038	261.0	0.0038314176245210726	0.007662835249042145	0.20689655172413793	0.06896551724137931	0.6398467432950191	0.07279693486590039
1039	265.0	0.0037735849056603774	0.007547169811320755	0.21509433962264152	0.06792452830188679	0.6339622641509434	0.07169811320754717
1040	269.0	0.0037174721189591076	0.007434944237918215	0.21189591078066913	0.07063197026022305	0.6394052044609665	0.06691449814126393
1041	263.0	0.0038022813688212928	0.0076045627376425855	0.22053231939163498	0.07604562737642585	0.623574144486692	0.06844106463878327
1042	262.0	0.003816793893129771	0.007633587786259542	0.22137404580152673	0.07633587786259542	0.6183206106870229	0.07251908396946564
1043	260.0	0.0038461538461538464	0.007692307692307693	0.2230769230769231	0.07692307692307693	0.6230769230769231	0.06538461538461539
1044	262.0	0.003816793893129771	0.007633587786259542	0.21755725190839695	0.07633587786259542	0.6259541984732825	0.06870229007633588
1045	262.0	0.003816793893129771	0.011450381679389313	0.21374045801526717	0.07633587786259542	0.6145038167938931	0.08015267175572519
1046	263.0	0.0038022813688212928	0.011406844106463879	0.22433460076045628	0.07984790874524715	0.6045627376425855	0.07604562737642585
1047	260.0	0.0038461538461538464	0.011538461538461539	0.21923076923076923	0.08076923076923077	0.6115384615384616	0.07307692307692308
1048	266.0	0.0037593984962406013	0.011278195488721804	0.22180451127819548	0.07894736842105263	0.6127819548872181	0.07142857142857142
1049	274.0	0.0036496350364963502	0.010948905109489052	0.22992700729927007	0.07664233576642336	0.6094890510948905	0.06934306569343066
1050	277.0	0.0036101083032490976	0.01444043321299639	0.23465703971119134	0.07581227436823104	0.5992779783393501	0.07220216606498195
1051	270.0	0.003703703703703704	0.011111111111111112	0.23333333333333334	0.08148148148148149	0.6	0.07037037037037037
1052	266.0	0.0037593984962406013	0.0037593984962406013	0.23308270676691728	0.08270676691729323	0.6052631578947368	0.07142857142857142
1053	262.0	0.003816793893129771	0.007633587786259542	0.22900763358778625	0.08396946564885496	0.6068702290076335	0.06870229007633588
1054	265.0	0.0037735849056603774	0.007547169811320755	0.22641509433962265	0.0830188679245283	0.6150943396226415	0.06415094339622641
1055	265.0	0.0037735849056603774	0.007547169811320755	0.22641509433962265	0.07547169811320754	0.6226415094339622	0.06415094339622641
1056	266.0	0.0037593984962406013	0.007518796992481203	0.22180451127819548	0.07518796992481203	0.6278195488721805	0.06390977443609022
1057	268.0	0.0037313432835820895	0.007462686567164179	0.22761194029850745	0.0708955223880597	0.6231343283582089	0.06716417910447761
1058	272.0	0.003676470588235294	0.007352941176470588	0.22058823529411764	0.06985294117647059	0.625	0.07352941176470588
1059	270.0	0.003703703703703704	0.007407407407407408	0.2222222222222222	0.07407407407407407	0.6148148148148148	0.07777777777777778
1060	269.0	0.0037174721189591076	0.007434944237918215	0.21561338289962825	0.07063197026022305	0.620817843866171	0.08178438661710037
1061	266.0	0.0037593984962406013	0.007518796992481203	0.20676691729323307	0.07518796992481203	0.6278195488721805	0.07894736842105263
1062	267.0	0.003745318352059925	0.00749063670411985	0.20973782771535582	0.0749063670411985	0.6254681647940075	0.07865168539325842
1063	267.0	0.003745318352059925	0.0149812734082397	0.20599250936329588	0.0749063670411985	0.6179775280898876	0.08239700374531835
1064	267.0	0.003745318352059925	0.0149812734082397	0.20973782771535582	0.0749063670411985	0.6142322097378277	0.08239700374531835
1065	269.0	0.0037174721189591076	0.01486988847583643	0.20074349442379183	0.07434944237918216	0.6171003717472119	0.08921933085501858
1066	270.0	0.003703703703703704	0.011111111111111112	0.2037037037037037	0.07407407407407407	0.6296296296296297	0.07777777777777778
1067	264.0	0.003787878787878788	0.011363636363636364	0.20833333333333334	0.07575757575757576	0.625	0.07575757575757576
1068	263.0	0.0038022813688212928	0.011406844106463879	0.21673003802281368	0.07224334600760456	0.6197718631178707	0.07604562737642585
1069	259.0	0.003861003861003861	0.011583011583011582	0.21235521235521235	0.07335907335907337	0.6216216216216216	0.07722007722007722
1070	255.0	0.00392156862745098	0.011764705882352941	0.21176470588235294	0.07058823529411765	0.6235294117647059	0.0784313725490196
1071	261.0	0.0038314176245210726	0.011494252873563218	0.19923371647509577	0.07279693486590039	0.6360153256704981	0.07662835249042145
1072	263.0	0.0038022813688212928	0.011406844106463879	0.20532319391634982	0.07224334600760456	0.6349809885931559	0.07224334600760456
1073	259.0	0.003861003861003861	0.011583011583011582	0.21235521235521235	0.07335907335907337	0.6254826254826255	0.07335907335907337
1074	262.0	0.003816793893129771	0.011450381679389313	0.2099236641221374	0.08015267175572519	0.6221374045801527	0.07251908396946564
1075	272.0	0.003676470588235294	0.011029411764705883	0.21323529411764705	0.08088235294117647	0.6139705882352942	0.07720588235294118
1076	271.0	0.0036900369003690036	0.01107011070110701	0.21033210332103322	0.08118081180811808	0.6162361623616236	0.07749077490774908
1077	270.0	0.003703703703703704	0.011111111111111112	0.21851851851851853	0.08148148148148149	0.6074074074074074	0.07777777777777778
1078	273.0	0.003663003663003663	0.007326007326007326	0.21245421245421245	0.08058608058608059	0.6153846153846154	0.08058608058608059
1079	274.0	0.0036496350364963502	0.0072992700729927005	0.20437956204379562	0.08029197080291971	0.6204379562043796	0.08394160583941605
1080	274.0	0.0036496350364963502	0.0072992700729927005	0.2116788321167883	0.08029197080291971	0.6167883211678832	0.08029197080291971
1081	273.0	0.003663003663003663	0.003663003663003663	0.2087912087912088	0.07692307692307693	0.63003663003663	0.07692307692307693
1082	269.0	0.0037174721189591076	0.0037174721189591076	0.21561338289962825	0.07806691449814127	0.6282527881040892	0.07063197026022305
1083	271.0	0.0036900369003690036	0.007380073800738007	0.21033210332103322	0.07749077490774908	0.6309963099630996	0.07011070110701106
1084	271.0	0.0036900369003690036	0.007380073800738007	0.2066420664206642	0.07749077490774908	0.6309963099630996	0.07380073800738007
1085	265.0	0.0037735849056603774	0.007547169811320755	0.2037735849056604	0.07547169811320754	0.6339622641509434	0.07547169811320754
1086	265.0	0.0037735849056603774	0.007547169811320755	0.2	0.07547169811320754	0.6339622641509434	0.07924528301886792
1087	267.0	0.003745318352059925	0.011235955056179775	0.1947565543071161	0.0749063670411985	0.6367041198501873	0.07865168539325842
1088	264.0	0.003787878787878788	0.011363636363636364	0.20075757575757575	0.07575757575757576	0.6363636363636364	0.07196969696969698
1089	264.0	0.003787878787878788	0.011363636363636364	0.20454545454545456	0.07575757575757576	0.6287878787878788	0.07575757575757576
1090	260.0	0.0038461538461538464	0.011538461538461539	0.2153846153846154	0.06923076923076923	0.6230769230769231	0.07692307692307693
1091	263.0	0.0038022813688212928	0.011406844106463879	0.21673003802281368	0.07224334600760456	0.6197718631178707	0.07604562737642585
1092	268.0	0.0037313432835820895	0.011194029850746268	0.2126865671641791	0.07835820895522388	0.6194029850746269	0.07462686567164178
1093	269.0	0.0037174721189591076	0.01486988847583643	0.21189591078066913	0.08178438661710037	0.6096654275092936	0.07806691449814127
1094	271.0	0.0036900369003690036	0.014760147601476014	0.2140221402214022	0.08118081180811808	0.6051660516605166	0.08118081180811808
1095	271.0	0.0036900369003690036	0.01845018450184502	0.2140221402214022	0.07749077490774908	0.6014760147601476	0.08487084870848709
1096	270.0	0.003703703703703704	0.014814814814814815	0.21481481481481482	0.08148148148148149	0.6	0.08518518518518518
1097	271.0	0.0036900369003690036	0.014760147601476014	0.2140221402214022	0.08118081180811808	0.6051660516605166	0.08118081180811808
1098	269.0	0.0037174721189591076	0.01486988847583643	0.21933085501858737	0.08178438661710037	0.5985130111524164	0.08178438661710037
1099	268.0	0.0037313432835820895	0.011194029850746268	0.20149253731343283	0.08208955223880597	0.6194029850746269	0.08208955223880597
1100	268.0	0.0037313432835820895	0.011194029850746268	0.20522388059701493	0.08208955223880597	0.6194029850746269	0.07835820895522388
1101	267.0	0.003745318352059925	0.0149812734082397	0.20599250936329588	0.07865168539325842	0.6217228464419475	0.0749063670411985
1102	263.0	0.0038022813688212928	0.015209125475285171	0.20532319391634982	0.07604562737642585	0.6349809885931559	0.06463878326996197
1103	261.0	0.0038314176245210726	0.01532567049808429	0.210727969348659	0.07279693486590039	0.6398467432950191	0.05747126436781609
1104	266.0	0.0037593984962406013	0.015037593984962405	0.20676691729323307	0.07142857142857142	0.6353383458646616	0.06766917293233082
1105	272.0	0.003676470588235294	0.014705882352941176	0.21691176470588236	0.07352941176470588	0.6176470588235294	0.07352941176470588
1106	269.0	0.0037174721189591076	0.01486988847583643	0.21189591078066913	0.07434944237918216	0.620817843866171	0.07434944237918216
1107	263.0	0.0038022813688212928	0.011406844106463879	0.21292775665399238	0.07224334600760456	0.623574144486692	0.07604562737642585
1108	262.0	0.003816793893129771	0.011450381679389313	0.2099236641221374	0.07251908396946564	0.6183206106870229	0.08396946564885496
1109	263.0	0.0038022813688212928	0.0076045627376425855	0.21292775665399238	0.07224334600760456	0.6197718631178707	0.08365019011406843
1110	269.0	0.0037174721189591076	0.007434944237918215	0.21189591078066913	0.07063197026022305	0.6245353159851301	0.08178438661710037
1111	265.0	0.0037735849056603774	0.007547169811320755	0.22264150943396227	0.07547169811320754	0.6113207547169811	0.07924528301886792
1112	262.0	0.003816793893129771	0.011450381679389313	0.22137404580152673	0.07633587786259542	0.6145038167938931	0.07251908396946564
1113	263.0	0.0038022813688212928	0.011406844106463879	0.22053231939163498	0.07224334600760456	0.623574144486692	0.06844106463878327
1114	268.0	0.0	0.011194029850746268	0.22014925373134328	0.0708955223880597	0.6231343283582089	0.07462686567164178
1115	261.0	0.0	0.011494252873563218	0.21839080459770116	0.07662835249042145	0.6245210727969349	0.06896551724137931
1116	263.0	0.0	0.011406844106463879	0.21673003802281368	0.07984790874524715	0.6273764258555133	0.06463878326996197
1117	267.0	0.0	0.011235955056179775	0.2247191011235955	0.07865168539325842	0.6142322097378277	0.07116104868913857
1118	266.0	0.0	0.011278195488721804	0.22180451127819548	0.07894736842105263	0.6165413533834586	0.07142857142857142
1119	267.0	0.0	0.011235955056179775	0.21722846441947566	0.08239700374531835	0.6142322097378277	0.0749063670411985
1120	267.0	0.003745318352059925	0.00749063670411985	0.2247191011235955	0.08239700374531835	0.6104868913857678	0.07116104868913857
1121	261.0	0.0038314176245210726	0.007662835249042145	0.21839080459770116	0.0842911877394636	0.6206896551724138	0.06513409961685823
1122	255.0	0.00392156862745098	0.00784313725490196	0.2196078431372549	0.08235294117647059	0.6196078431372549	0.06666666666666667
1123	254.0	0.003937007874015748	0.007874015748031496	0.2125984251968504	0.08267716535433071	0.6181102362204725	0.07480314960629922
1124	255.0	0.00392156862745098	0.011764705882352941	0.21568627450980393	0.08235294117647059	0.611764705882353	0.07450980392156863
1125	258.0	0.003875968992248062	0.011627906976744186	0.2131782945736434	0.08139534883720931	0.6085271317829457	0.08139534883720931
1126	264.0	0.003787878787878788	0.011363636363636364	0.20833333333333334	0.07954545454545454	0.6136363636363636	0.08333333333333333
1127	256.0	0.0	0.01171875	0.21484375	0.07421875	0.6171875	0.08203125
1128	254.0	0.0	0.011811023622047244	0.20866141732283464	0.07480314960629922	0.6181102362204725	0.08661417322834646
1129	258.0	0.0	0.007751937984496124	0.20930232558139536	0.07364341085271318	0.624031007751938	0.08527131782945736
1130	265.0	0.0	0.011320754716981131	0.20754716981132076	0.07169811320754717	0.630188679245283	0.07924528301886792
1131	267.0	0.0	0.0149812734082397	0.20973782771535582	0.0749063670411985	0.6254681647940075	0.0749063670411985
1132	265.0	0.0	0.01509433962264151	0.21132075471698114	0.07547169811320754	0.6188679245283019	0.07924528301886792
1133	265.0	0.0037735849056603774	0.01509433962264151	0.20754716981132076	0.07924528301886792	0.6150943396226415	0.07924528301886792
1134	271.0	0.0036900369003690036	0.014760147601476014	0.21033210332103322	0.08118081180811808	0.6088560885608856	0.08118081180811808
1135	273.0	0.003663003663003663	0.014652014652014652	0.2087912087912088	0.08058608058608059	0.6117216117216118	0.08058608058608059
1136	273.0	0.003663003663003663	0.01098901098901099	0.21245421245421245	0.08058608058608059	0.6190476190476191	0.07326007326007326
1137	272.0	0.003676470588235294	0.011029411764705883	0.20955882352941177	0.08088235294117647	0.6176470588235294	0.07720588235294118
1138	270.0	0.003703703703703704	0.011111111111111112	0.2222222222222222	0.08148148148148149	0.6185185185185185	0.06296296296296296
1139	272.0	0.003676470588235294	0.011029411764705883	0.22058823529411764	0.08088235294117647	0.6139705882352942	0.06985294117647059
1140	272.0	0.003676470588235294	0.011029411764705883	0.21691176470588236	0.08088235294117647	0.6176470588235294	0.06985294117647059
1141	270.0	0.003703703703703704	0.011111111111111112	0.21481481481481482	0.08518518518518518	0.6111111111111112	0.07407407407407407
1142	268.0	0.0037313432835820895	0.011194029850746268	0.21641791044776118	0.08208955223880597	0.6119402985074627	0.07462686567164178
1143	263.0	0.0038022813688212928	0.015209125475285171	0.21673003802281368	0.07984790874524715	0.6121673003802282	0.07224334600760456
1144	260.0	0.0038461538461538464	0.015384615384615385	0.2153846153846154	0.08076923076923077	0.6115384615384616	0.07307692307692308
1145	258.0	0.003875968992248062	0.015503875968992248	0.22093023255813954	0.08139534883720931	0.6124031007751938	0.06589147286821706
1146	255.0	0.00392156862745098	0.01568627450980392	0.22745098039215686	0.0784313725490196	0.611764705882353	0.06274509803921569
1147	258.0	0.003875968992248062	0.015503875968992248	0.2248062015503876	0.07751937984496124	0.6124031007751938	0.06589147286821706
1148	260.0	0.0038461538461538464	0.011538461538461539	0.2230769230769231	0.08076923076923077	0.6076923076923076	0.07307692307692308
1149	263.0	0.0038022813688212928	0.011406844106463879	0.22433460076045628	0.07984790874524715	0.6083650190114068	0.07224334600760456
1150	269.0	0.0037174721189591076	0.011152416356877323	0.21933085501858737	0.07806691449814127	0.6133828996282528	0.07434944237918216
1151	267.0	0.0	0.011235955056179775	0.2209737827715356	0.07865168539325842	0.6179775280898876	0.07116104868913857
1152	267.0	0.0	0.011235955056179775	0.21722846441947566	0.08239700374531835	0.6217228464419475	0.06741573033707865
1153	267.0	0.0	0.011235955056179775	0.21348314606741572	0.08239700374531835	0.6254681647940075	0.06741573033707865
1154	267.0	0.0	0.011235955056179775	0.21348314606741572	0.08239700374531835	0.6179775280898876	0.0749063670411985
1155	271.0	0.0	0.014760147601476014	0.21033210332103322	0.08118081180811808	0.6199261992619927	0.07380073800738007
1156	266.0	0.0	0.015037593984962405	0.21804511278195488	0.07894736842105263	0.6165413533834586	0.07142857142857142
1157	260.0	0.0	0.015384615384615385	0.2230769230769231	0.07307692307692308	0.6153846153846154	0.07307692307692308
1158	264.0	0.003787878787878788	0.01893939393939394	0.21212121212121213	0.07196969696969698	0.6212121212121212	0.07196969696969698
1159	268.0	0.0037313432835820895	0.018656716417910446	0.21641791044776118	0.0708955223880597	0.6231343283582089	0.06716417910447761
1160	264.0	0.003787878787878788	0.01893939393939394	0.22348484848484848	0.07575757575757576	0.6136363636363636	0.06439393939393939
1161	261.0	0.0038314176245210726	0.019157088122605363	0.22988505747126436	0.07662835249042145	0.6091954022988506	0.06130268199233716
1162	261.0	0.0038314176245210726	0.019157088122605363	0.2222222222222222	0.07662835249042145	0.6130268199233716	0.06513409961685823
1163	262.0	0.003816793893129771	0.019083969465648856	0.2099236641221374	0.07633587786259542	0.6221374045801527	0.06870229007633588
1164	261.0	0.0038314176245210726	0.01532567049808429	0.20306513409961685	0.07662835249042145	0.632183908045977	0.06896551724137931
1165	262.0	0.003816793893129771	0.011450381679389313	0.20610687022900764	0.08015267175572519	0.6335877862595419	0.0648854961832061
1166	255.0	0.00392156862745098	0.00784313725490196	0.21176470588235294	0.08235294117647059	0.6313725490196078	0.06274509803921569
1167	256.0	0.00390625	0.01171875	0.2109375	0.08203125	0.62890625	0.0625
1168	258.0	0.003875968992248062	0.011627906976744186	0.20930232558139536	0.08139534883720931	0.627906976744186	0.06589147286821706
1169	261.0	0.0038314176245210726	0.011494252873563218	0.210727969348659	0.0842911877394636	0.6206896551724138	0.06896551724137931
1170	261.0	0.0038314176245210726	0.011494252873563218	0.210727969348659	0.08045977011494253	0.6283524904214559	0.06513409961685823
1171	264.0	0.003787878787878788	0.011363636363636364	0.21212121212121213	0.07954545454545454	0.625	0.06818181818181818
1172	266.0	0.0037593984962406013	0.011278195488721804	0.21052631578947367	0.07518796992481203	0.6278195488721805	0.07142857142857142
1173	266.0	0.0	0.011278195488721804	0.21052631578947367	0.07518796992481203	0.631578947368421	0.07142857142857142
1174	265.0	0.0	0.011320754716981131	0.22264150943396227	0.07547169811320754	0.6188679245283019	0.07169811320754717
1175	265.0	0.0	0.011320754716981131	0.22264150943396227	0.07924528301886792	0.6113207547169811	0.07547169811320754
1176	266.0	0.0	0.015037593984962405	0.21804511278195488	0.07894736842105263	0.6090225563909775	0.07894736842105263
1177	268.0	0.0	0.014925373134328358	0.22014925373134328	0.07835820895522388	0.6082089552238806	0.07835820895522388
1178	263.0	0.0	0.015209125475285171	0.22053231939163498	0.07984790874524715	0.6083650190114068	0.07604562737642585
1179	260.0	0.0	0.011538461538461539	0.2230769230769231	0.08076923076923077	0.6153846153846154	0.06923076923076923
1180	263.0	0.0	0.011406844106463879	0.23574144486692014	0.07984790874524715	0.6045627376425855	0.06844106463878327
1181	269.0	0.0037174721189591076	0.011152416356877323	0.2379182156133829	0.07806691449814127	0.6022304832713755	0.06691449814126393
1182	268.0	0.0037313432835820895	0.011194029850746268	0.22761194029850745	0.07835820895522388	0.6119402985074627	0.06716417910447761
1183	264.0	0.003787878787878788	0.011363636363636364	0.2159090909090909	0.07954545454545454	0.6212121212121212	0.06818181818181818
1184	264.0	0.003787878787878788	0.011363636363636364	0.2159090909090909	0.07196969696969698	0.625	0.07196969696969698
1185	266.0	0.0037593984962406013	0.011278195488721804	0.21428571428571427	0.07518796992481203	0.6240601503759399	0.07142857142857142
1186	270.0	0.003703703703703704	0.011111111111111112	0.2111111111111111	0.08148148148148149	0.6222222222222222	0.07037037037037037
1187	271.0	0.0036900369003690036	0.014760147601476014	0.2140221402214022	0.08118081180811808	0.6125461254612546	0.07380073800738007
1188	269.0	0.0037174721189591076	0.01486988847583643	0.21561338289962825	0.08178438661710037	0.6059479553903345	0.07806691449814127
1189	268.0	0.0037313432835820895	0.014925373134328358	0.2126865671641791	0.07835820895522388	0.6156716417910447	0.07462686567164178
1190	267.0	0.003745318352059925	0.0149812734082397	0.21722846441947566	0.0749063670411985	0.6104868913857678	0.07865168539325842
1191	264.0	0.003787878787878788	0.011363636363636364	0.22348484848484848	0.07196969696969698	0.6136363636363636	0.07575757575757576
1192	268.0	0.0037313432835820895	0.014925373134328358	0.22388059701492538	0.07462686567164178	0.6082089552238806	0.07462686567164178
1193	263.0	0.0038022813688212928	0.015209125475285171	0.21673003802281368	0.07984790874524715	0.6121673003802282	0.07224334600760456
1194	264.0	0.003787878787878788	0.011363636363636364	0.2196969696969697	0.07575757575757576	0.6136363636363636	0.07575757575757576
1195	267.0	0.003745318352059925	0.011235955056179775	0.2209737827715356	0.0749063670411985	0.6104868913857678	0.07865168539325842
1196	268.0	0.0037313432835820895	0.011194029850746268	0.22014925373134328	0.07462686567164178	0.6119402985074627	0.07835820895522388
1197	270.0	0.003703703703703704	0.011111111111111112	0.21481481481481482	0.07777777777777778	0.6148148148148148	0.07777777777777778
1198	267.0	0.003745318352059925	0.011235955056179775	0.20973782771535582	0.0749063670411985	0.6142322097378277	0.08614232209737828
1199	268.0	0.0037313432835820895	0.014925373134328358	0.22014925373134328	0.07462686567164178	0.6044776119402985	0.08208955223880597
1200	263.0	0.0038022813688212928	0.015209125475285171	0.22053231939163498	0.07604562737642585	0.6007604562737643	0.08365019011406843
1201	262.0	0.003816793893129771	0.015267175572519083	0.22137404580152673	0.08015267175572519	0.5992366412213741	0.08015267175572519
1202	263.0	0.0	0.015209125475285171	0.20912547528517111	0.07984790874524715	0.6159695817490495	0.07984790874524715
1203	260.0	0.0	0.011538461538461539	0.21153846153846154	0.08076923076923077	0.6153846153846154	0.08076923076923077
1204	256.0	0.0	0.01171875	0.21484375	0.07421875	0.62109375	0.078125
1205	257.0	0.0	0.007782101167315175	0.2178988326848249	0.07392996108949416	0.622568093385214	0.07782101167315175
1206	258.0	0.0	0.007751937984496124	0.20930232558139536	0.07364341085271318	0.6201550387596899	0.08914728682170543
1207	263.0	0.0	0.011406844106463879	0.21292775665399238	0.07604562737642585	0.6197718631178707	0.07984790874524715
1208	261.0	0.0	0.011494252873563218	0.21839080459770116	0.08045977011494253	0.6130268199233716	0.07662835249042145
1209	262.0	0.0	0.011450381679389313	0.21374045801526717	0.08396946564885496	0.6183206106870229	0.07251908396946564
1210	260.0	0.0	0.011538461538461539	0.2153846153846154	0.08461538461538462	0.6153846153846154	0.07307692307692308
1211	261.0	0.0	0.011494252873563218	0.210727969348659	0.0842911877394636	0.6245210727969349	0.06896551724137931
1212	260.0	0.0	0.011538461538461539	0.21153846153846154	0.08461538461538462	0.6230769230769231	0.06923076923076923
1213	269.0	0.0	0.011152416356877323	0.21189591078066913	0.08550185873605948	0.6133828996282528	0.07806691449814127
1214	273.0	0.0	0.01098901098901099	0.21245421245421245	0.07692307692307693	0.6227106227106227	0.07692307692307693
1215	272.0	0.0	0.011029411764705883	0.21691176470588236	0.07720588235294118	0.6213235294117647	0.07352941176470588
1216	278.0	0.0	0.01079136690647482	0.2158273381294964	0.07553956834532374	0.6223021582733813	0.07553956834532374
1217	271.0	0.0	0.01107011070110701	0.2177121771217712	0.07749077490774908	0.6199261992619927	0.07380073800738007
1218	268.0	0.0	0.011194029850746268	0.2126865671641791	0.07835820895522388	0.6268656716417911	0.0708955223880597
1219	265.0	0.0	0.011320754716981131	0.21509433962264152	0.07924528301886792	0.6226415094339622	0.07169811320754717
1220	263.0	0.0	0.011406844106463879	0.22053231939163498	0.07984790874524715	0.6159695817490495	0.07224334600760456
1221	260.0	0.0	0.007692307692307693	0.2230769230769231	0.07692307692307693	0.6115384615384616	0.08076923076923077
1222	261.0	0.0	0.007662835249042145	0.21455938697318008	0.07662835249042145	0.6245210727969349	0.07662835249042145
1223	264.0	0.0	0.007575757575757576	0.2196969696969697	0.07575757575757576	0.6212121212121212	0.07575757575757576
1224	266.0	0.0	0.007518796992481203	0.21428571428571427	0.07894736842105263	0.6240601503759399	0.07518796992481203
1225	264.0	0.0	0.011363636363636364	0.21212121212121213	0.08333333333333333	0.6212121212121212	0.07196969696969698
1226	258.0	0.0	0.011627906976744186	0.2131782945736434	0.08527131782945736	0.6162790697674418	0.07364341085271318
1227	254.0	0.0	0.011811023622047244	0.21653543307086615	0.08661417322834646	0.6141732283464567	0.07086614173228346
1228	257.0	0.0	0.011673151750972763	0.2140077821011673	0.08560311284046693	0.6108949416342413	0.07782101167315175
1229	258.0	0.0	0.011627906976744186	0.20930232558139536	0.08527131782945736	0.6085271317829457	0.08527131782945736
1230	265.0	0.0	0.011320754716981131	0.21509433962264152	0.0830188679245283	0.6037735849056604	0.08679245283018867
1231	261.0	0.0	0.011494252873563218	0.210727969348659	0.0842911877394636	0.6091954022988506	0.0842911877394636
1232	266.0	0.0	0.011278195488721804	0.21428571428571427	0.07894736842105263	0.6090225563909775	0.08646616541353383
1233	267.0	0.0	0.00749063670411985	0.21722846441947566	0.07865168539325842	0.6104868913857678	0.08614232209737828
1234	266.0	0.0	0.007518796992481203	0.21428571428571427	0.07894736842105263	0.6165413533834586	0.08270676691729323
1235	266.0	0.0	0.007518796992481203	0.20300751879699247	0.07894736842105263	0.6278195488721805	0.08270676691729323
1236	267.0	0.0	0.00749063670411985	0.20599250936329588	0.07865168539325842	0.6217228464419475	0.08614232209737828
1237	266.0	0.0	0.007518796992481203	0.20300751879699247	0.07894736842105263	0.631578947368421	0.07894736842105263
1238	267.0	0.0	0.00749063670411985	0.20224719101123595	0.07865168539325842	0.6329588014981273	0.07865168539325842
1239	260.0	0.0	0.007692307692307693	0.2	0.08076923076923077	0.6346153846153846	0.07692307692307693
1240	265.0	0.0	0.011320754716981131	0.2	0.07924528301886792	0.6339622641509434	0.07547169811320754
1241	266.0	0.0	0.011278195488721804	0.20676691729323307	0.07894736842105263	0.6278195488721805	0.07518796992481203
1242	265.0	0.0	0.011320754716981131	0.20754716981132076	0.07924528301886792	0.6264150943396226	0.07547169811320754
1243	267.0	0.0	0.00749063670411985	0.20599250936329588	0.07865168539325842	0.6367041198501873	0.07116104868913857
1244	265.0	0.0	0.007547169811320755	0.20754716981132076	0.07924528301886792	0.6339622641509434	0.07169811320754717
1245	264.0	0.0	0.003787878787878788	0.2159090909090909	0.07954545454545454	0.6325757575757576	0.06818181818181818
1246	261.0	0.0	0.0038314176245210726	0.21455938697318008	0.07662835249042145	0.632183908045977	0.07279693486590039
1247	261.0	0.0	0.0038314176245210726	0.2222222222222222	0.07662835249042145	0.6245210727969349	0.07279693486590039
1248	261.0	0.0	0.0038314176245210726	0.21839080459770116	0.07662835249042145	0.6360153256704981	0.06513409961685823
1249	261.0	0.0	0.0038314176245210726	0.2222222222222222	0.07279693486590039	0.632183908045977	0.06896551724137931
1250	264.0	0.0	0.003787878787878788	0.2196969696969697	0.07954545454545454	0.625	0.07196969696969698
1251	267.0	0.0	0.003745318352059925	0.2209737827715356	0.07865168539325842	0.6254681647940075	0.07116104868913857
1252	267.0	0.0	0.00749063670411985	0.21722846441947566	0.07865168539325842	0.6217228464419475	0.0749063670411985
1253	266.0	0.0	0.007518796992481203	0.21428571428571427	0.07894736842105263	0.6240601503759399	0.07518796992481203
1254	263.0	0.0	0.0076045627376425855	0.20912547528517111	0.08365019011406843	0.6273764258555133	0.07224334600760456
1255	262.0	0.0	0.007633587786259542	0.22137404580152673	0.08015267175572519	0.6259541984732825	0.0648854961832061
1256	265.0	0.0	0.007547169811320755	0.22264150943396227	0.07924528301886792	0.6264150943396226	0.06415094339622641
1257	265.0	0.0	0.007547169811320755	0.22264150943396227	0.07547169811320754	0.6264150943396226	0.06792452830188679
1258	265.0	0.0	0.007547169811320755	0.21509433962264152	0.07547169811320754	0.6339622641509434	0.06792452830188679
1259	262.0	0.0	0.007633587786259542	0.21755725190839695	0.07633587786259542	0.6297709923664122	0.06870229007633588
1260	258.0	0.0	0.007751937984496124	0.20930232558139536	0.07751937984496124	0.6317829457364341	0.07364341085271318
1261	262.0	0.0	0.007633587786259542	0.21755725190839695	0.07251908396946564	0.6259541984732825	0.07633587786259542
1262	261.0	0.0	0.007662835249042145	0.21455938697318008	0.07279693486590039	0.6283524904214559	0.07662835249042145
1263	260.0	0.0	0.007692307692307693	0.21153846153846154	0.07692307692307693	0.6269230769230769	0.07692307692307693
1264	257.0	0.0	0.007782101167315175	0.20622568093385213	0.07782101167315175	0.6264591439688716	0.08171206225680934
1265	260.0	0.0038461538461538464	0.011538461538461539	0.19615384615384615	0.08076923076923077	0.6230769230769231	0.08461538461538462
1266	258.0	0.003875968992248062	0.011627906976744186	0.20930232558139536	0.08527131782945736	0.6124031007751938	0.07751937984496124
1267	261.0	0.0038314176245210726	0.011494252873563218	0.21455938697318008	0.0842911877394636	0.6091954022988506	0.07662835249042145
1268	260.0	0.0038461538461538464	0.011538461538461539	0.21923076923076923	0.08461538461538462	0.6153846153846154	0.06538461538461539
1269	265.0	0.0037735849056603774	0.011320754716981131	0.22641509433962265	0.0830188679245283	0.6150943396226415	0.06037735849056604
1270	268.0	0.0037313432835820895	0.011194029850746268	0.21641791044776118	0.08208955223880597	0.6231343283582089	0.06343283582089553
1271	273.0	0.003663003663003663	0.007326007326007326	0.21611721611721613	0.08058608058608059	0.6190476190476191	0.07326007326007326
1272	272.0	0.003676470588235294	0.007352941176470588	0.21323529411764705	0.08088235294117647	0.6213235294117647	0.07352941176470588
1273	269.0	0.0037174721189591076	0.007434944237918215	0.21189591078066913	0.07806691449814127	0.6245353159851301	0.07434944237918216
1274	262.0	0.0	0.007633587786259542	0.22137404580152673	0.07633587786259542	0.6221374045801527	0.07251908396946564
1275	261.0	0.0	0.007662835249042145	0.2222222222222222	0.07662835249042145	0.6245210727969349	0.06896551724137931
1276	261.0	0.0	0.007662835249042145	0.21839080459770116	0.07662835249042145	0.6245210727969349	0.07279693486590039
1277	264.0	0.0	0.007575757575757576	0.2159090909090909	0.08333333333333333	0.6136363636363636	0.07954545454545454
1278	261.0	0.0	0.007662835249042145	0.21839080459770116	0.0842911877394636	0.6168582375478927	0.07279693486590039
1279	261.0	0.0	0.007662835249042145	0.21455938697318008	0.0842911877394636	0.6168582375478927	0.07662835249042145
1280	261.0	0.0038314176245210726	0.007662835249042145	0.2222222222222222	0.0842911877394636	0.6091954022988506	0.07279693486590039
1281	259.0	0.003861003861003861	0.007722007722007722	0.2277992277992278	0.08494208494208494	0.6023166023166023	0.07335907335907337
1282	259.0	0.003861003861003861	0.007722007722007722	0.22007722007722008	0.08494208494208494	0.61003861003861	0.07335907335907337
1283	260.0	0.0038461538461538464	0.007692307692307693	0.2153846153846154	0.08461538461538462	0.6192307692307693	0.06923076923076923
1284	266.0	0.0037593984962406013	0.007518796992481203	0.21428571428571427	0.08270676691729323	0.6127819548872181	0.07894736842105263
1285	269.0	0.0037174721189591076	0.007434944237918215	0.21561338289962825	0.08178438661710037	0.6096654275092936	0.08178438661710037
1286	261.0	0.0038314176245210726	0.007662835249042145	0.20689655172413793	0.0842911877394636	0.6206896551724138	0.07662835249042145
1287	260.0	0.0038461538461538464	0.007692307692307693	0.2	0.08461538461538462	0.6307692307692307	0.07307692307692308
1288	264.0	0.003787878787878788	0.007575757575757576	0.21212121212121213	0.08333333333333333	0.6174242424242424	0.07575757575757576
1289	265.0	0.0	0.0037735849056603774	0.22264150943396227	0.0830188679245283	0.6150943396226415	0.07547169811320754
1290	265.0	0.0	0.0037735849056603774	0.22264150943396227	0.0830188679245283	0.6150943396226415	0.07547169811320754
1291	262.0	0.0	0.003816793893129771	0.22519083969465647	0.08015267175572519	0.6106870229007634	0.08015267175572519
1292	258.0	0.0	0.003875968992248062	0.23255813953488372	0.08139534883720931	0.6046511627906976	0.07751937984496124
1293	258.0	0.0	0.003875968992248062	0.2364341085271318	0.07751937984496124	0.6046511627906976	0.07751937984496124
1294	265.0	0.0037735849056603774	0.0037735849056603774	0.23018867924528302	0.07924528301886792	0.6037735849056604	0.07924528301886792
1295	263.0	0.0038022813688212928	0.0038022813688212928	0.22813688212927757	0.07984790874524715	0.6083650190114068	0.07604562737642585
1296	262.0	0.003816793893129771	0.003816793893129771	0.22519083969465647	0.08015267175572519	0.6183206106870229	0.06870229007633588
1297	266.0	0.0037593984962406013	0.015037593984962405	0.21428571428571427	0.07894736842105263	0.6090225563909775	0.07894736842105263
1298	264.0	0.0	0.015151515151515152	0.2159090909090909	0.07954545454545454	0.6098484848484849	0.07954545454545454
1299	261.0	0.0	0.011494252873563218	0.21455938697318008	0.0842911877394636	0.6015325670498084	0.08812260536398467
1300	269.0	0.0	0.011152416356877323	0.21561338289962825	0.08178438661710037	0.6022304832713755	0.08921933085501858
1301	268.0	0.0	0.011194029850746268	0.21641791044776118	0.07835820895522388	0.6194029850746269	0.07462686567164178
1302	269.0	0.0	0.011152416356877323	0.21561338289962825	0.07806691449814127	0.620817843866171	0.07434944237918216
1303	269.0	0.0	0.007434944237918215	0.22304832713754646	0.07806691449814127	0.6171003717472119	0.07434944237918216
1304	266.0	0.0	0.007518796992481203	0.22556390977443608	0.07894736842105263	0.6090225563909775	0.07894736842105263
1305	269.0	0.0037174721189591076	0.011152416356877323	0.21933085501858737	0.07806691449814127	0.6059479553903345	0.08178438661710037
1306	266.0	0.0037593984962406013	0.011278195488721804	0.22180451127819548	0.07894736842105263	0.6165413533834586	0.06766917293233082
1307	267.0	0.003745318352059925	0.011235955056179775	0.21348314606741572	0.08239700374531835	0.6179775280898876	0.07116104868913857
1308	269.0	0.0037174721189591076	0.011152416356877323	0.22304832713754646	0.08178438661710037	0.6096654275092936	0.07063197026022305
1309	264.0	0.003787878787878788	0.007575757575757576	0.22348484848484848	0.08333333333333333	0.6136363636363636	0.06818181818181818
1310	263.0	0.0038022813688212928	0.0076045627376425855	0.21292775665399238	0.08365019011406843	0.6197718631178707	0.07224334600760456
1311	262.0	0.003816793893129771	0.007633587786259542	0.2099236641221374	0.08396946564885496	0.6221374045801527	0.07251908396946564
1312	259.0	0.003861003861003861	0.007722007722007722	0.21235521235521235	0.08494208494208494	0.6138996138996139	0.07722007722007722
1313	252.0	0.003968253968253968	0.007936507936507936	0.21825396825396826	0.0873015873015873	0.6071428571428571	0.07539682539682539
1314	254.0	0.003937007874015748	0.007874015748031496	0.22440944881889763	0.08661417322834646	0.6062992125984252	0.07086614173228346
1315	255.0	0.00392156862745098	0.00784313725490196	0.2235294117647059	0.08627450980392157	0.6078431372549019	0.07058823529411765
1316	257.0	0.0038910505836575876	0.007782101167315175	0.2140077821011673	0.08560311284046693	0.6147859922178989	0.07392996108949416
1317	262.0	0.003816793893129771	0.011450381679389313	0.2099236641221374	0.08015267175572519	0.6221374045801527	0.07251908396946564
1318	263.0	0.0038022813688212928	0.011406844106463879	0.21292775665399238	0.07984790874524715	0.623574144486692	0.06844106463878327
1319	263.0	0.0038022813688212928	0.011406844106463879	0.21292775665399238	0.07984790874524715	0.6197718631178707	0.07224334600760456
1320	264.0	0.003787878787878788	0.011363636363636364	0.21212121212121213	0.07954545454545454	0.625	0.06818181818181818
1321	270.0	0.003703703703703704	0.011111111111111112	0.2037037037037037	0.07777777777777778	0.6296296296296297	0.07407407407407407
1322	274.0	0.0036496350364963502	0.010948905109489052	0.20072992700729927	0.072992700729927	0.635036496350365	0.07664233576642336
1323	271.0	0.0036900369003690036	0.01107011070110701	0.1992619926199262	0.06642066420664207	0.6457564575645757	0.07380073800738007
1324	268.0	0.0037313432835820895	0.011194029850746268	0.208955223880597	0.0708955223880597	0.6343283582089553	0.0708955223880597
1325	266.0	0.0037593984962406013	0.011278195488721804	0.21052631578947367	0.07142857142857142	0.6278195488721805	0.07518796992481203
1326	264.0	0.003787878787878788	0.007575757575757576	0.2196969696969697	0.07196969696969698	0.6212121212121212	0.07575757575757576
1327	267.0	0.003745318352059925	0.00749063670411985	0.21348314606741572	0.0749063670411985	0.6254681647940075	0.0749063670411985
1328	270.0	0.003703703703703704	0.007407407407407408	0.2111111111111111	0.07777777777777778	0.6222222222222222	0.07777777777777778
1329	268.0	0.0037313432835820895	0.007462686567164179	0.208955223880597	0.07835820895522388	0.6194029850746269	0.08208955223880597
1330	267.0	0.003745318352059925	0.00749063670411985	0.21348314606741572	0.07865168539325842	0.6179775280898876	0.07865168539325842
1331	268.0	0.0037313432835820895	0.007462686567164179	0.2126865671641791	0.07835820895522388	0.6231343283582089	0.07462686567164178
1332	270.0	0.0	0.007407407407407408	0.21481481481481482	0.08148148148148149	0.6185185185185185	0.07777777777777778
1333	263.0	0.0	0.0076045627376425855	0.22053231939163498	0.07984790874524715	0.6121673003802282	0.07984790874524715
1334	266.0	0.0	0.007518796992481203	0.22556390977443608	0.07518796992481203	0.6165413533834586	0.07518796992481203
1335	263.0	0.0	0.0076045627376425855	0.22053231939163498	0.07984790874524715	0.6197718631178707	0.07224334600760456
1336	258.0	0.0	0.007751937984496124	0.2248062015503876	0.07751937984496124	0.624031007751938	0.06589147286821706
1337	261.0	0.0	0.007662835249042145	0.23371647509578544	0.08045977011494253	0.6130268199233716	0.06513409961685823
1338	253.0	0.0	0.007905138339920948	0.22924901185770752	0.08300395256916997	0.6086956521739131	0.07114624505928854
1339	250.0	0.0	0.008	0.224	0.084	0.604	0.08
1340	262.0	0.0	0.007633587786259542	0.23282442748091603	0.08015267175572519	0.5992366412213741	0.08015267175572519
1341	265.0	0.0	0.007547169811320755	0.23018867924528302	0.07924528301886792	0.6037735849056604	0.07924528301886792
1342	268.0	0.0	0.007462686567164179	0.22388059701492538	0.08208955223880597	0.6044776119402985	0.08208955223880597
1343	264.0	0.0	0.007575757575757576	0.2196969696969697	0.08333333333333333	0.6098484848484849	0.07954545454545454
1344	261.0	0.0	0.011494252873563218	0.21839080459770116	0.0842911877394636	0.6091954022988506	0.07662835249042145
1345	261.0	0.0	0.011494252873563218	0.210727969348659	0.0842911877394636	0.6168582375478927	0.07662835249042145
1346	258.0	0.0	0.007751937984496124	0.2131782945736434	0.08527131782945736	0.6201550387596899	0.07364341085271318
1347	266.0	0.0037593984962406013	0.011278195488721804	0.21428571428571427	0.08270676691729323	0.6240601503759399	0.06390977443609022
1348	264.0	0.003787878787878788	0.011363636363636364	0.22727272727272727	0.07954545454545454	0.6136363636363636	0.06439393939393939
1349	266.0	0.0037593984962406013	0.007518796992481203	0.22932330827067668	0.07894736842105263	0.6090225563909775	0.07142857142857142
1350	259.0	0.003861003861003861	0.007722007722007722	0.22393822393822393	0.08108108108108109	0.6138996138996139	0.0694980694980695
1351	257.0	0.0038910505836575876	0.007782101167315175	0.22957198443579765	0.08171206225680934	0.6108949416342413	0.06614785992217899
1352	258.0	0.0	0.007751937984496124	0.22868217054263565	0.08527131782945736	0.6085271317829457	0.06976744186046512
1353	255.0	0.0	0.00784313725490196	0.2235294117647059	0.08627450980392157	0.6078431372549019	0.07450980392156863
1354	258.0	0.0	0.007751937984496124	0.22093023255813954	0.08527131782945736	0.6046511627906976	0.08139534883720931
1355	256.0	0.0	0.0078125	0.2265625	0.0859375	0.60546875	0.07421875
1356	256.0	0.0	0.0078125	0.23046875	0.0859375	0.60546875	0.0703125
1357	257.0	0.0	0.007782101167315175	0.23735408560311283	0.08171206225680934	0.603112840466926	0.07003891050583658
1358	256.0	0.0	0.0078125	0.23046875	0.08203125	0.61328125	0.06640625
1359	259.0	0.0	0.007722007722007722	0.23166023166023167	0.08108108108108109	0.6138996138996139	0.06563706563706563
1360	259.0	0.0	0.007722007722007722	0.2277992277992278	0.08108108108108109	0.6138996138996139	0.0694980694980695
1361	259.0	0.0	0.007722007722007722	0.2277992277992278	0.07722007722007722	0.6177606177606177	0.0694980694980695
1362	268.0	0.0	0.007462686567164179	0.22388059701492538	0.07462686567164178	0.6156716417910447	0.07835820895522388
1363	272.0	0.0	0.007352941176470588	0.21691176470588236	0.07352941176470588	0.6213235294117647	0.08088235294117647
1364	270.0	0.0	0.007407407407407408	0.21851851851851853	0.07407407407407407	0.6222222222222222	0.07777777777777778
1365	265.0	0.0	0.007547169811320755	0.22264150943396227	0.07547169811320754	0.6188679245283019	0.07547169811320754
1366	265.0	0.0	0.007547169811320755	0.21132075471698114	0.07924528301886792	0.6226415094339622	0.07924528301886792
1367	262.0	0.0	0.007633587786259542	0.21374045801526717	0.08015267175572519	0.6259541984732825	0.07251908396946564
1368	262.0	0.0	0.007633587786259542	0.21755725190839695	0.08015267175572519	0.6221374045801527	0.07251908396946564
1369	259.0	0.0	0.007722007722007722	0.22393822393822393	0.08494208494208494	0.6138996138996139	0.0694980694980695
1370	261.0	0.0	0.007662835249042145	0.21455938697318008	0.0842911877394636	0.6168582375478927	0.07662835249042145
1371	259.0	0.0	0.007722007722007722	0.22007722007722008	0.08494208494208494	0.61003861003861	0.07722007722007722
1372	259.0	0.0	0.007722007722007722	0.22393822393822393	0.08494208494208494	0.6061776061776062	0.07722007722007722
1373	261.0	0.0	0.007662835249042145	0.2260536398467433	0.0842911877394636	0.6015325670498084	0.08045977011494253
1374	260.0	0.0	0.007692307692307693	0.22692307692307692	0.08076923076923077	0.6076923076923076	0.07692307692307693
1375	257.0	0.0	0.007782101167315175	0.22568093385214008	0.08171206225680934	0.6147859922178989	0.07003891050583658
1376	256.0	0.0	0.0078125	0.21875	0.08203125	0.6171875	0.07421875
1377	260.0	0.0	0.007692307692307693	0.2230769230769231	0.08076923076923077	0.6153846153846154	0.07307692307692308
1378	262.0	0.0	0.007633587786259542	0.22519083969465647	0.08015267175572519	0.6183206106870229	0.06870229007633588
1379	259.0	0.0	0.007722007722007722	0.2277992277992278	0.08108108108108109	0.6177606177606177	0.06563706563706563
1380	258.0	0.0	0.007751937984496124	0.22868217054263565	0.07751937984496124	0.6201550387596899	0.06589147286821706
1381	257.0	0.0	0.007782101167315175	0.22568093385214008	0.07782101167315175	0.622568093385214	0.06614785992217899
1382	258.0	0.0	0.007751937984496124	0.22868217054263565	0.07751937984496124	0.6201550387596899	0.06589147286821706
1383	262.0	0.0	0.007633587786259542	0.22137404580152673	0.08015267175572519	0.6145038167938931	0.07633587786259542
1384	263.0	0.0	0.0076045627376425855	0.22813688212927757	0.08365019011406843	0.6007604562737643	0.07984790874524715
1385	259.0	0.0	0.007722007722007722	0.22007722007722008	0.08494208494208494	0.6023166023166023	0.08494208494208494
1386	262.0	0.0	0.011450381679389313	0.22137404580152673	0.08396946564885496	0.6030534351145038	0.08015267175572519
1387	261.0	0.0	0.01532567049808429	0.21839080459770116	0.0842911877394636	0.6015325670498084	0.08045977011494253
1388	262.0	0.003816793893129771	0.015267175572519083	0.21374045801526717	0.08396946564885496	0.6030534351145038	0.08015267175572519
1389	261.0	0.0038314176245210726	0.011494252873563218	0.2260536398467433	0.0842911877394636	0.5977011494252874	0.07662835249042145
1390	256.0	0.00390625	0.01171875	0.22265625	0.078125	0.6171875	0.06640625
1391	260.0	0.0038461538461538464	0.011538461538461539	0.21153846153846154	0.07692307692307693	0.6230769230769231	0.07307692307692308
1392	263.0	0.0038022813688212928	0.015209125475285171	0.21292775665399238	0.07604562737642585	0.6197718631178707	0.07224334600760456
1393	261.0	0.0038314176245210726	0.011494252873563218	0.210727969348659	0.07662835249042145	0.6206896551724138	0.07662835249042145
1394	261.0	0.0038314176245210726	0.011494252873563218	0.21455938697318008	0.07279693486590039	0.6245210727969349	0.07279693486590039
1395	260.0	0.0038461538461538464	0.011538461538461539	0.2230769230769231	0.07692307692307693	0.6153846153846154	0.06923076923076923
1396	257.0	0.0038910505836575876	0.011673151750972763	0.2178988326848249	0.07782101167315175	0.6147859922178989	0.07392996108949416
1397	262.0	0.003816793893129771	0.015267175572519083	0.21755725190839695	0.08015267175572519	0.6106870229007634	0.07251908396946564
1398	265.0	0.0037735849056603774	0.01509433962264151	0.21509433962264152	0.07924528301886792	0.6037735849056604	0.0830188679245283
1399	262.0	0.003816793893129771	0.015267175572519083	0.21374045801526717	0.08396946564885496	0.6030534351145038	0.08015267175572519
1400	263.0	0.0038022813688212928	0.015209125475285171	0.20912547528517111	0.08365019011406843	0.6083650190114068	0.07984790874524715
1401	259.0	0.003861003861003861	0.011583011583011582	0.2084942084942085	0.08494208494208494	0.61003861003861	0.08108108108108109
1402	259.0	0.003861003861003861	0.007722007722007722	0.2084942084942085	0.08494208494208494	0.6177606177606177	0.07722007722007722
1403	266.0	0.0037593984962406013	0.007518796992481203	0.21428571428571427	0.08270676691729323	0.6090225563909775	0.08270676691729323
1404	262.0	0.003816793893129771	0.007633587786259542	0.21755725190839695	0.08015267175572519	0.6106870229007634	0.08015267175572519
1405	262.0	0.003816793893129771	0.007633587786259542	0.21755725190839695	0.08015267175572519	0.6068702290076335	0.08396946564885496
1406	262.0	0.003816793893129771	0.007633587786259542	0.21755725190839695	0.08015267175572519	0.6145038167938931	0.07633587786259542
1407	262.0	0.003816793893129771	0.007633587786259542	0.21755725190839695	0.08015267175572519	0.6106870229007634	0.08015267175572519
1408	261.0	0.0038314176245210726	0.007662835249042145	0.21839080459770116	0.08045977011494253	0.6130268199233716	0.07662835249042145
1409	265.0	0.0037735849056603774	0.007547169811320755	0.2188679245283019	0.07924528301886792	0.6075471698113207	0.0830188679245283
1410	265.0	0.0037735849056603774	0.007547169811320755	0.21509433962264152	0.07924528301886792	0.6113207547169811	0.0830188679245283
1411	265.0	0.0037735849056603774	0.007547169811320755	0.20754716981132076	0.0830188679245283	0.6188679245283019	0.07924528301886792
1412	266.0	0.0037593984962406013	0.007518796992481203	0.21052631578947367	0.08270676691729323	0.6240601503759399	0.07142857142857142
1413	263.0	0.0038022813688212928	0.0076045627376425855	0.20912547528517111	0.07984790874524715	0.6349809885931559	0.06463878326996197
1414	264.0	0.003787878787878788	0.007575757575757576	0.20833333333333334	0.07954545454545454	0.6363636363636364	0.06439393939393939
1415	262.0	0.003816793893129771	0.007633587786259542	0.21755725190839695	0.08015267175572519	0.6297709923664122	0.061068702290076333
1416	260.0	0.0038461538461538464	0.007692307692307693	0.2153846153846154	0.08076923076923077	0.6192307692307693	0.07307692307692308
1417	262.0	0.003816793893129771	0.007633587786259542	0.2099236641221374	0.08396946564885496	0.6183206106870229	0.07633587786259542
1418	258.0	0.003875968992248062	0.007751937984496124	0.2131782945736434	0.08527131782945736	0.6162790697674418	0.07364341085271318
1419	262.0	0.003816793893129771	0.007633587786259542	0.22137404580152673	0.08396946564885496	0.6068702290076335	0.07633587786259542
1420	265.0	0.0037735849056603774	0.007547169811320755	0.22264150943396227	0.0830188679245283	0.6075471698113207	0.07547169811320754
1421	269.0	0.0037174721189591076	0.01858736059479554	0.22304832713754646	0.07806691449814127	0.5985130111524164	0.07806691449814127
1422	270.0	0.003703703703703704	0.018518518518518517	0.21851851851851853	0.07037037037037037	0.6148148148148148	0.07407407407407407
1423	273.0	0.003663003663003663	0.018315018315018316	0.21978021978021978	0.0695970695970696	0.6153846153846154	0.07326007326007326
1424	274.0	0.0036496350364963502	0.014598540145985401	0.22262773722627738	0.07664233576642336	0.6094890510948905	0.072992700729927
1425	273.0	0.003663003663003663	0.014652014652014652	0.21978021978021978	0.07692307692307693	0.6153846153846154	0.0695970695970696
1426	270.0	0.003703703703703704	0.011111111111111112	0.2222222222222222	0.07777777777777778	0.6259259259259259	0.05925925925925926
1427	272.0	0.003676470588235294	0.011029411764705883	0.22058823529411764	0.07720588235294118	0.6286764705882353	0.058823529411764705
1428	271.0	0.0036900369003690036	0.01107011070110701	0.22509225092250923	0.07749077490774908	0.6236162361623616	0.05904059040590406
1429	271.0	0.0036900369003690036	0.01107011070110701	0.2177121771217712	0.08118081180811808	0.6162361623616236	0.07011070110701106
1430	270.0	0.003703703703703704	0.011111111111111112	0.2111111111111111	0.08148148148148149	0.6259259259259259	0.06666666666666667
1431	271.0	0.0036900369003690036	0.01107011070110701	0.2140221402214022	0.08118081180811808	0.6199261992619927	0.07011070110701106
1432	272.0	0.003676470588235294	0.007352941176470588	0.22058823529411764	0.08088235294117647	0.6139705882352942	0.07352941176470588
1433	270.0	0.003703703703703704	0.003703703703703704	0.2222222222222222	0.08148148148148149	0.6111111111111112	0.07777777777777778
1434	270.0	0.003703703703703704	0.003703703703703704	0.21851851851851853	0.08148148148148149	0.6148148148148148	0.07777777777777778
1435	265.0	0.0037735849056603774	0.0037735849056603774	0.21132075471698114	0.0830188679245283	0.6188679245283019	0.07924528301886792
1436	262.0	0.003816793893129771	0.003816793893129771	0.20610687022900764	0.08015267175572519	0.6259541984732825	0.08015267175572519
1437	260.0	0.0038461538461538464	0.0038461538461538464	0.21153846153846154	0.08461538461538462	0.6230769230769231	0.07307692307692308
1438	257.0	0.0038910505836575876	0.0038910505836575876	0.2140077821011673	0.08560311284046693	0.6264591439688716	0.06614785992217899
1439	257.0	0.0038910505836575876	0.0038910505836575876	0.2140077821011673	0.08171206225680934	0.622568093385214	0.07392996108949416
1440	264.0	0.003787878787878788	0.003787878787878788	0.20833333333333334	0.07954545454545454	0.6287878787878788	0.07575757575757576
1441	267.0	0.003745318352059925	0.003745318352059925	0.21348314606741572	0.07865168539325842	0.6329588014981273	0.06741573033707865
1442	271.0	0.0036900369003690036	0.0036900369003690036	0.21033210332103322	0.07380073800738007	0.6383763837638377	0.07011070110701106
1443	267.0	0.003745318352059925	0.003745318352059925	0.21722846441947566	0.0749063670411985	0.6329588014981273	0.06741573033707865
1444	270.0	0.003703703703703704	0.003703703703703704	0.21481481481481482	0.07407407407407407	0.6370370370370371	0.06666666666666667
1445	267.0	0.003745318352059925	0.003745318352059925	0.21722846441947566	0.0749063670411985	0.6292134831460674	0.07116104868913857
1446	270.0	0.003703703703703704	0.003703703703703704	0.21481481481481482	0.07407407407407407	0.6370370370370371	0.06666666666666667
1447	270.0	0.003703703703703704	0.003703703703703704	0.21481481481481482	0.07407407407407407	0.6259259259259259	0.07777777777777778
1448	273.0	0.003663003663003663	0.003663003663003663	0.22344322344322345	0.07692307692307693	0.6153846153846154	0.07692307692307693
1449	268.0	0.0037313432835820895	0.007462686567164179	0.22014925373134328	0.07462686567164178	0.6194029850746269	0.07462686567164178
1450	264.0	0.003787878787878788	0.007575757575757576	0.22348484848484848	0.07196969696969698	0.6174242424242424	0.07575757575757576
1451	261.0	0.0038314176245210726	0.007662835249042145	0.21839080459770116	0.07279693486590039	0.6168582375478927	0.08045977011494253
1452	259.0	0.003861003861003861	0.011583011583011582	0.20463320463320464	0.07722007722007722	0.6254826254826255	0.07722007722007722
1453	259.0	0.003861003861003861	0.007722007722007722	0.21235521235521235	0.08108108108108109	0.6254826254826255	0.0694980694980695
1454	260.0	0.0038461538461538464	0.007692307692307693	0.2153846153846154	0.08076923076923077	0.6192307692307693	0.07307692307692308
1455	263.0	0.0038022813688212928	0.0076045627376425855	0.20912547528517111	0.07984790874524715	0.6197718631178707	0.07984790874524715
1456	258.0	0.003875968992248062	0.007751937984496124	0.20930232558139536	0.08139534883720931	0.6356589147286822	0.06201550387596899
1457	256.0	0.00390625	0.0078125	0.21484375	0.08203125	0.63671875	0.0546875
1458	261.0	0.0038314176245210726	0.011494252873563218	0.2222222222222222	0.0842911877394636	0.6206896551724138	0.05747126436781609
1459	258.0	0.003875968992248062	0.015503875968992248	0.2248062015503876	0.08139534883720931	0.6201550387596899	0.05426356589147287
1460	257.0	0.0038910505836575876	0.011673151750972763	0.22568093385214008	0.08171206225680934	0.6147859922178989	0.0622568093385214
1461	258.0	0.003875968992248062	0.007751937984496124	0.2131782945736434	0.08139534883720931	0.624031007751938	0.06976744186046512
1462	253.0	0.003952569169960474	0.007905138339920948	0.22134387351778656	0.08300395256916997	0.616600790513834	0.06719367588932806
1463	260.0	0.0038461538461538464	0.011538461538461539	0.2230769230769231	0.08461538461538462	0.6115384615384616	0.06538461538461539
1464	266.0	0.0037593984962406013	0.011278195488721804	0.22180451127819548	0.07894736842105263	0.6165413533834586	0.06766917293233082
1465	266.0	0.0037593984962406013	0.011278195488721804	0.21804511278195488	0.07518796992481203	0.6165413533834586	0.07518796992481203
1466	269.0	0.0037174721189591076	0.011152416356877323	0.21561338289962825	0.07434944237918216	0.6171003717472119	0.07806691449814127
1467	270.0	0.003703703703703704	0.011111111111111112	0.2111111111111111	0.07037037037037037	0.6259259259259259	0.07777777777777778
1468	268.0	0.0037313432835820895	0.011194029850746268	0.2126865671641791	0.0708955223880597	0.6268656716417911	0.07462686567164178
1469	263.0	0.0038022813688212928	0.0076045627376425855	0.20532319391634982	0.07604562737642585	0.6349809885931559	0.07224334600760456
1470	265.0	0.0037735849056603774	0.007547169811320755	0.21132075471698114	0.07547169811320754	0.6264150943396226	0.07547169811320754
1471	263.0	0.0038022813688212928	0.0076045627376425855	0.21673003802281368	0.07984790874524715	0.623574144486692	0.06844106463878327
1472	266.0	0.0037593984962406013	0.007518796992481203	0.21428571428571427	0.07894736842105263	0.6240601503759399	0.07142857142857142
1473	264.0	0.003787878787878788	0.007575757575757576	0.20454545454545456	0.07954545454545454	0.6287878787878788	0.07575757575757576
1474	263.0	0.0038022813688212928	0.0076045627376425855	0.20532319391634982	0.08365019011406843	0.623574144486692	0.07604562737642585
1475	270.0	0.003703703703703704	0.011111111111111112	0.2074074074074074	0.07777777777777778	0.6222222222222222	0.07777777777777778
1476	268.0	0.0037313432835820895	0.011194029850746268	0.20522388059701493	0.08208955223880597	0.6156716417910447	0.08208955223880597
1477	273.0	0.003663003663003663	0.01098901098901099	0.20512820512820512	0.08058608058608059	0.6153846153846154	0.08424908424908426
1478	270.0	0.003703703703703704	0.011111111111111112	0.2074074074074074	0.08148148148148149	0.6148148148148148	0.08148148148148149
1479	270.0	0.003703703703703704	0.011111111111111112	0.2074074074074074	0.07777777777777778	0.6148148148148148	0.08518518518518518
1480	274.0	0.0036496350364963502	0.010948905109489052	0.2116788321167883	0.072992700729927	0.6167883211678832	0.08394160583941605
1481	276.0	0.0036231884057971015	0.010869565217391304	0.213768115942029	0.07246376811594203	0.6159420289855072	0.08333333333333333
1482	274.0	0.0036496350364963502	0.010948905109489052	0.21897810218978103	0.072992700729927	0.6094890510948905	0.08394160583941605
1483	272.0	0.003676470588235294	0.011029411764705883	0.21691176470588236	0.07352941176470588	0.6102941176470589	0.08455882352941177
1484	271.0	0.0036900369003690036	0.014760147601476014	0.21033210332103322	0.07380073800738007	0.6162361623616236	0.08118081180811808
1485	268.0	0.0037313432835820895	0.014925373134328358	0.208955223880597	0.07462686567164178	0.6231343283582089	0.07462686567164178
1486	267.0	0.003745318352059925	0.0149812734082397	0.21348314606741572	0.0749063670411985	0.6179775280898876	0.0749063670411985
1487	266.0	0.0037593984962406013	0.015037593984962405	0.21804511278195488	0.07894736842105263	0.6203007518796992	0.06390977443609022
1488	265.0	0.0037735849056603774	0.011320754716981131	0.2188679245283019	0.07924528301886792	0.6226415094339622	0.06415094339622641
1489	262.0	0.003816793893129771	0.011450381679389313	0.21374045801526717	0.08396946564885496	0.6259541984732825	0.061068702290076333
1490	261.0	0.0038314176245210726	0.007662835249042145	0.210727969348659	0.0842911877394636	0.6283524904214559	0.06513409961685823
1491	259.0	0.003861003861003861	0.007722007722007722	0.2084942084942085	0.08494208494208494	0.6293436293436293	0.06563706563706563
1492	259.0	0.003861003861003861	0.007722007722007722	0.20463320463320464	0.08108108108108109	0.6293436293436293	0.07335907335907337
1493	258.0	0.003875968992248062	0.007751937984496124	0.2054263565891473	0.08527131782945736	0.624031007751938	0.07364341085271318
1494	266.0	0.0037593984962406013	0.011278195488721804	0.20676691729323307	0.08270676691729323	0.6203007518796992	0.07518796992481203
1495	263.0	0.0038022813688212928	0.011406844106463879	0.19391634980988592	0.08745247148288973	0.623574144486692	0.07984790874524715
1496	267.0	0.003745318352059925	0.011235955056179775	0.19101123595505617	0.08614232209737828	0.6292134831460674	0.07865168539325842
1497	265.0	0.0037735849056603774	0.01509433962264151	0.2037735849056604	0.08679245283018867	0.6264150943396226	0.06415094339622641
1498	260.0	0.0038461538461538464	0.015384615384615385	0.20384615384615384	0.08461538461538462	0.6307692307692307	0.06153846153846154
1499	258.0	0.003875968992248062	0.007751937984496124	0.2054263565891473	0.08139534883720931	0.6395348837209303	0.06201550387596899
1500	266.0	0.007518796992481203	0.011278195488721804	0.19548872180451127	0.06015037593984962	0.6616541353383458	0.06390977443609022
1501	264.0	0.007575757575757576	0.011363636363636364	0.1893939393939394	0.056818181818181816	0.6704545454545454	0.06439393939393939
1502	263.0	0.0076045627376425855	0.0076045627376425855	0.18250950570342206	0.06844106463878327	0.6577946768060836	0.07604562737642585
1503	264.0	0.007575757575757576	0.007575757575757576	0.1856060606060606	0.06439393939393939	0.6628787878787878	0.07196969696969698
1504	258.0	0.007751937984496124	0.007751937984496124	0.18992248062015504	0.06201550387596899	0.6589147286821705	0.07364341085271318
1505	262.0	0.007633587786259542	0.007633587786259542	0.19083969465648856	0.06870229007633588	0.6564885496183206	0.06870229007633588
1506	261.0	0.0038314176245210726	0.007662835249042145	0.19540229885057472	0.07279693486590039	0.6513409961685823	0.06896551724137931
1507	258.0	0.003875968992248062	0.007751937984496124	0.19767441860465115	0.06976744186046512	0.6550387596899225	0.06589147286821706
1508	255.0	0.00392156862745098	0.00784313725490196	0.2	0.07058823529411765	0.6549019607843137	0.06274509803921569
1509	262.0	0.003816793893129771	0.007633587786259542	0.1984732824427481	0.061068702290076333	0.6564885496183206	0.07251908396946564
1510	258.0	0.003875968992248062	0.007751937984496124	0.19767441860465115	0.06201550387596899	0.6627906976744186	0.06589147286821706
1511	257.0	0.0	0.007782101167315175	0.19455252918287938	0.06614785992217899	0.6653696498054474	0.06614785992217899
1512	258.0	0.0	0.007751937984496124	0.1937984496124031	0.06589147286821706	0.6705426356589147	0.06201550387596899
1513	257.0	0.0	0.007782101167315175	0.19844357976653695	0.0622568093385214	0.669260700389105	0.0622568093385214
1514	257.0	0.0	0.007782101167315175	0.19455252918287938	0.058365758754863814	0.6731517509727627	0.06614785992217899
1515	260.0	0.0	0.007692307692307693	0.19615384615384615	0.057692307692307696	0.6730769230769231	0.06538461538461539
1516	264.0	0.0	0.007575757575757576	0.19696969696969696	0.05303030303030303	0.678030303030303	0.06439393939393939
1517	265.0	0.007547169811320755	0.007547169811320755	0.19245283018867926	0.052830188679245285	0.6716981132075471	0.06792452830188679
1518	266.0	0.007518796992481203	0.007518796992481203	0.19548872180451127	0.05639097744360902	0.6616541353383458	0.07142857142857142
1519	276.0	0.007246376811594203	0.007246376811594203	0.1956521739130435	0.06521739130434782	0.6521739130434783	0.07246376811594203
1520	273.0	0.007326007326007326	0.007326007326007326	0.19413919413919414	0.06593406593406594	0.6483516483516484	0.07692307692307693
1521	272.0	0.003676470588235294	0.007352941176470588	0.19117647058823528	0.058823529411764705	0.6654411764705882	0.07352941176470588
1522	266.0	0.0037593984962406013	0.007518796992481203	0.19548872180451127	0.06015037593984962	0.6654135338345865	0.06766917293233082
1523	265.0	0.0037735849056603774	0.007547169811320755	0.18490566037735848	0.06037735849056604	0.6754716981132075	0.06792452830188679
1524	267.0	0.003745318352059925	0.011235955056179775	0.18352059925093633	0.06367041198501873	0.6704119850187266	0.06741573033707865
1525	256.0	0.0	0.01171875	0.19140625	0.06640625	0.671875	0.05859375
1526	258.0	0.0	0.011627906976744186	0.18604651162790697	0.06589147286821706	0.6705426356589147	0.06589147286821706
1527	264.0	0.003787878787878788	0.011363636363636364	0.18181818181818182	0.06060606060606061	0.678030303030303	0.06439393939393939
1528	263.0	0.0038022813688212928	0.011406844106463879	0.18631178707224336	0.060836501901140684	0.6730038022813688	0.06463878326996197
1529	262.0	0.003816793893129771	0.011450381679389313	0.19083969465648856	0.0648854961832061	0.6679389312977099	0.061068702290076333
1530	265.0	0.0037735849056603774	0.007547169811320755	0.18867924528301888	0.06792452830188679	0.6716981132075471	0.06037735849056604
1531	260.0	0.0038461538461538464	0.007692307692307693	0.19230769230769232	0.07307692307692308	0.6653846153846154	0.057692307692307696
1532	259.0	0.003861003861003861	0.007722007722007722	0.20463320463320464	0.0694980694980695	0.6563706563706564	0.05791505791505792
1533	262.0	0.0	0.007633587786259542	0.20229007633587787	0.0648854961832061	0.6641221374045801	0.061068702290076333
1534	268.0	0.0037313432835820895	0.007462686567164179	0.20149253731343283	0.06716417910447761	0.6529850746268657	0.06716417910447761
1535	270.0	0.007407407407407408	0.011111111111111112	0.2037037037037037	0.06666666666666667	0.6481481481481481	0.06296296296296296
1536	273.0	0.007326007326007326	0.01098901098901099	0.20146520146520147	0.06227106227106227	0.652014652014652	0.06593406593406594
1537	277.0	0.007220216606498195	0.010830324909747292	0.19855595667870035	0.06498194945848375	0.6389891696750902	0.07942238267148015
1538	274.0	0.0072992700729927005	0.010948905109489052	0.19708029197080293	0.06204379562043796	0.6459854014598541	0.07664233576642336
1539	271.0	0.007380073800738007	0.007380073800738007	0.2029520295202952	0.06642066420664207	0.6346863468634686	0.08118081180811808
1540	277.0	0.007220216606498195	0.007220216606498195	0.20216606498194944	0.06498194945848375	0.6389891696750902	0.07942238267148015
1541	272.0	0.007352941176470588	0.007352941176470588	0.19852941176470587	0.0661764705882353	0.6433823529411765	0.07720588235294118
1542	269.0	0.007434944237918215	0.007434944237918215	0.1970260223048327	0.07063197026022305	0.6505576208178439	0.06691449814126393
1543	269.0	0.007434944237918215	0.007434944237918215	0.20074349442379183	0.06319702602230483	0.654275092936803	0.06691449814126393
1544	269.0	0.007434944237918215	0.007434944237918215	0.1970260223048327	0.06319702602230483	0.6654275092936803	0.05947955390334572
1545	270.0	0.007407407407407408	0.007407407407407408	0.2074074074074074	0.06296296296296296	0.6592592592592592	0.05555555555555555
1546	272.0	0.007352941176470588	0.007352941176470588	0.20588235294117646	0.058823529411764705	0.6507352941176471	0.06985294117647059
1547	272.0	0.007352941176470588	0.007352941176470588	0.20220588235294118	0.058823529411764705	0.6580882352941176	0.0661764705882353
1548	270.0	0.007407407407407408	0.011111111111111112	0.2	0.05925925925925926	0.6592592592592592	0.06296296296296296
1549	270.0	0.007407407407407408	0.011111111111111112	0.2037037037037037	0.05925925925925926	0.6592592592592592	0.05925925925925926
1550	268.0	0.007462686567164179	0.011194029850746268	0.20522388059701493	0.06343283582089553	0.6567164179104478	0.055970149253731345
1551	272.0	0.007352941176470588	0.011029411764705883	0.19117647058823528	0.0625	0.6617647058823529	0.0661764705882353
1552	273.0	0.007326007326007326	0.01098901098901099	0.18681318681318682	0.06227106227106227	0.663003663003663	0.0695970695970696
1553	269.0	0.0037174721189591076	0.011152416356877323	0.19330855018587362	0.06319702602230483	0.6617100371747212	0.06691449814126393
1554	269.0	0.007434944237918215	0.011152416356877323	0.20074349442379183	0.06319702602230483	0.6505576208178439	0.06691449814126393
1555	263.0	0.0076045627376425855	0.011406844106463879	0.19391634980988592	0.06463878326996197	0.6463878326996197	0.07604562737642585
1556	263.0	0.0076045627376425855	0.011406844106463879	0.19011406844106463	0.06463878326996197	0.6577946768060836	0.06844106463878327
1557	254.0	0.007874015748031496	0.011811023622047244	0.1889763779527559	0.06299212598425197	0.65748031496063	0.07086614173228346
1558	256.0	0.0078125	0.01171875	0.1875	0.06640625	0.65625	0.0703125
1559	253.0	0.007905138339920948	0.011857707509881422	0.18972332015810275	0.06324110671936758	0.6640316205533597	0.06324110671936758
1560	255.0	0.00784313725490196	0.00784313725490196	0.19215686274509805	0.06274509803921569	0.6666666666666666	0.06274509803921569
1561	260.0	0.007692307692307693	0.007692307692307693	0.20384615384615384	0.06538461538461539	0.6461538461538462	0.06923076923076923
1562	262.0	0.007633587786259542	0.007633587786259542	0.20229007633587787	0.0648854961832061	0.648854961832061	0.06870229007633588
1563	264.0	0.007575757575757576	0.007575757575757576	0.19696969696969696	0.06060606060606061	0.6553030303030303	0.07196969696969698
1564	262.0	0.007633587786259542	0.007633587786259542	0.1984732824427481	0.05725190839694656	0.6603053435114504	0.06870229007633588
1565	260.0	0.007692307692307693	0.007692307692307693	0.18846153846153846	0.057692307692307696	0.6692307692307692	0.06923076923076923
1566	261.0	0.007662835249042145	0.007662835249042145	0.19923371647509577	0.05747126436781609	0.6628352490421456	0.06513409961685823
1567	262.0	0.007633587786259542	0.007633587786259542	0.1946564885496183	0.061068702290076333	0.6603053435114504	0.06870229007633588
1568	258.0	0.007751937984496124	0.007751937984496124	0.19767441860465115	0.06589147286821706	0.6589147286821705	0.06201550387596899
1569	257.0	0.007782101167315175	0.007782101167315175	0.19455252918287938	0.06614785992217899	0.6575875486381323	0.06614785992217899
1570	259.0	0.007722007722007722	0.007722007722007722	0.1891891891891892	0.06563706563706563	0.667953667953668	0.06177606177606178
1571	263.0	0.0076045627376425855	0.0076045627376425855	0.19011406844106463	0.06463878326996197	0.6653992395437263	0.06463878326996197
1572	264.0	0.007575757575757576	0.007575757575757576	0.1893939393939394	0.06439393939393939	0.6590909090909091	0.07196969696969698
1573	266.0	0.007518796992481203	0.007518796992481203	0.19924812030075187	0.06390977443609022	0.6466165413533834	0.07518796992481203
1574	265.0	0.007547169811320755	0.007547169811320755	0.20754716981132076	0.06415094339622641	0.6490566037735849	0.06415094339622641
1575	263.0	0.0	0.0076045627376425855	0.20532319391634982	0.06463878326996197	0.6653992395437263	0.057034220532319393
1576	261.0	0.0	0.007662835249042145	0.20306513409961685	0.06513409961685823	0.6666666666666666	0.05747126436781609
1577	262.0	0.0	0.007633587786259542	0.20229007633587787	0.0648854961832061	0.6679389312977099	0.05725190839694656
1578	263.0	0.0	0.0076045627376425855	0.19771863117870722	0.06463878326996197	0.6730038022813688	0.057034220532319393
1579	261.0	0.0038314176245210726	0.007662835249042145	0.19923371647509577	0.06896551724137931	0.6666666666666666	0.05363984674329502
1580	263.0	0.0038022813688212928	0.0076045627376425855	0.20152091254752852	0.06844106463878327	0.6615969581749049	0.057034220532319393
1581	256.0	0.00390625	0.0078125	0.1953125	0.05859375	0.671875	0.0625
1582	258.0	0.003875968992248062	0.007751937984496124	0.1937984496124031	0.05813953488372093	0.6782945736434108	0.05813953488372093
1583	254.0	0.003937007874015748	0.007874015748031496	0.18503937007874016	0.06299212598425197	0.6811023622047244	0.05905511811023622
1584	254.0	0.003937007874015748	0.007874015748031496	0.1889763779527559	0.06299212598425197	0.6692913385826772	0.06692913385826772
1585	252.0	0.003968253968253968	0.007936507936507936	0.18253968253968253	0.05952380952380952	0.6785714285714286	0.06746031746031746
1586	260.0	0.0038461538461538464	0.011538461538461539	0.18846153846153846	0.06153846153846154	0.6653846153846154	0.06923076923076923
1587	262.0	0.003816793893129771	0.011450381679389313	0.19083969465648856	0.0648854961832061	0.6564885496183206	0.07251908396946564
1588	268.0	0.0037313432835820895	0.011194029850746268	0.1865671641791045	0.06343283582089553	0.6492537313432836	0.08582089552238806
1589	275.0	0.0036363636363636364	0.01090909090909091	0.1890909090909091	0.06545454545454546	0.6509090909090909	0.08
1590	274.0	0.0036496350364963502	0.010948905109489052	0.19343065693430658	0.06204379562043796	0.656934306569343	0.072992700729927
1591	271.0	0.0	0.01107011070110701	0.1918819188191882	0.06273062730627306	0.6642066420664207	0.07011070110701106
1592	268.0	0.0	0.011194029850746268	0.19029850746268656	0.06343283582089553	0.6716417910447762	0.06343283582089553
1593	266.0	0.0	0.011278195488721804	0.19172932330827067	0.06390977443609022	0.6729323308270677	0.06015037593984962
1594	266.0	0.0	0.011278195488721804	0.19172932330827067	0.06390977443609022	0.6766917293233082	0.05639097744360902
1595	266.0	0.0	0.011278195488721804	0.19548872180451127	0.06390977443609022	0.6766917293233082	0.05263157894736842
1596	266.0	0.0	0.011278195488721804	0.20300751879699247	0.06766917293233082	0.6578947368421053	0.06015037593984962
1597	267.0	0.003745318352059925	0.011235955056179775	0.20599250936329588	0.07116104868913857	0.651685393258427	0.056179775280898875
1598	269.0	0.0037174721189591076	0.011152416356877323	0.20817843866171004	0.07063197026022305	0.6468401486988847	0.05947955390334572
1599	269.0	0.0037174721189591076	0.007434944237918215	0.20446096654275092	0.06691449814126393	0.6468401486988847	0.07063197026022305
1600	263.0	0.0038022813688212928	0.0076045627376425855	0.19771863117870722	0.06463878326996197	0.6577946768060836	0.06844106463878327
1601	266.0	0.0037593984962406013	0.007518796992481203	0.20300751879699247	0.07142857142857142	0.6466165413533834	0.06766917293233082
1602	268.0	0.0037313432835820895	0.007462686567164179	0.20522388059701493	0.0708955223880597	0.6492537313432836	0.06343283582089553
1603	269.0	0.0037174721189591076	0.007434944237918215	0.20446096654275092	0.07063197026022305	0.6505576208178439	0.06319702602230483
1604	264.0	0.003787878787878788	0.007575757575757576	0.20454545454545456	0.06060606060606061	0.6628787878787878	0.06060606060606061
1605	264.0	0.003787878787878788	0.011363636363636364	0.20075757575757575	0.06060606060606061	0.6590909090909091	0.06439393939393939
1606	258.0	0.003875968992248062	0.011627906976744186	0.19767441860465115	0.06589147286821706	0.6589147286821705	0.06201550387596899
1607	256.0	0.00390625	0.01171875	0.1953125	0.06640625	0.6640625	0.05859375
1608	261.0	0.007662835249042145	0.011494252873563218	0.19540229885057472	0.06513409961685823	0.6590038314176245	0.06130268199233716
1609	257.0	0.007782101167315175	0.011673151750972763	0.1867704280155642	0.06614785992217899	0.6575875486381323	0.07003891050583658
1610	263.0	0.0076045627376425855	0.011406844106463879	0.19391634980988592	0.057034220532319393	0.6615969581749049	0.06844106463878327
1611	263.0	0.0076045627376425855	0.0076045627376425855	0.19771863117870722	0.057034220532319393	0.6653992395437263	0.06463878326996197
1612	265.0	0.007547169811320755	0.007547169811320755	0.2	0.06037735849056604	0.6566037735849056	0.06792452830188679
1613	263.0	0.0076045627376425855	0.0038022813688212928	0.20912547528517111	0.057034220532319393	0.6577946768060836	0.06463878326996197
1614	262.0	0.007633587786259542	0.003816793893129771	0.21755725190839695	0.061068702290076333	0.648854961832061	0.061068702290076333
1615	263.0	0.0076045627376425855	0.0038022813688212928	0.21673003802281368	0.06463878326996197	0.6425855513307985	0.06463878326996197
1616	266.0	0.007518796992481203	0.007518796992481203	0.21428571428571427	0.06390977443609022	0.6390977443609023	0.06766917293233082
1617	260.0	0.007692307692307693	0.007692307692307693	0.21923076923076923	0.06538461538461539	0.6384615384615384	0.06153846153846154
1618	261.0	0.007662835249042145	0.007662835249042145	0.21839080459770116	0.06513409961685823	0.6436781609195402	0.05747126436781609
1619	265.0	0.007547169811320755	0.007547169811320755	0.21509433962264152	0.06415094339622641	0.6452830188679245	0.06037735849056604
1620	265.0	0.007547169811320755	0.007547169811320755	0.20754716981132076	0.06415094339622641	0.6490566037735849	0.06415094339622641
1621	264.0	0.007575757575757576	0.011363636363636364	0.20075757575757575	0.06439393939393939	0.6553030303030303	0.06060606060606061
1622	268.0	0.007462686567164179	0.011194029850746268	0.20149253731343283	0.06716417910447761	0.6492537313432836	0.06343283582089553
1623	270.0	0.007407407407407408	0.011111111111111112	0.1962962962962963	0.06666666666666667	0.6518518518518519	0.06666666666666667
1624	275.0	0.007272727272727273	0.01090909090909091	0.19636363636363635	0.07272727272727272	0.64	0.07272727272727272
1625	272.0	0.007352941176470588	0.011029411764705883	0.1948529411764706	0.06985294117647059	0.6433823529411765	0.07352941176470588
1626	273.0	0.007326007326007326	0.007326007326007326	0.1978021978021978	0.0695970695970696	0.6373626373626373	0.08058608058608059
1627	270.0	0.007407407407407408	0.007407407407407408	0.1925925925925926	0.06666666666666667	0.6518518518518519	0.07407407407407407
1628	269.0	0.007434944237918215	0.011152416356877323	0.18587360594795538	0.06691449814126393	0.6579925650557621	0.07063197026022305
1629	260.0	0.007692307692307693	0.011538461538461539	0.2	0.06153846153846154	0.6576923076923077	0.06153846153846154
1630	259.0	0.007722007722007722	0.007722007722007722	0.19305019305019305	0.0694980694980695	0.6602316602316602	0.06177606177606178
1631	260.0	0.007692307692307693	0.007692307692307693	0.19230769230769232	0.06538461538461539	0.6653846153846154	0.06153846153846154
1632	255.0	0.00392156862745098	0.00784313725490196	0.1843137254901961	0.06666666666666667	0.6784313725490196	0.058823529411764705
1633	259.0	0.003861003861003861	0.011583011583011582	0.18146718146718147	0.06563706563706563	0.6756756756756757	0.06177606177606178
1634	261.0	0.0038314176245210726	0.011494252873563218	0.1839080459770115	0.06513409961685823	0.6666666666666666	0.06896551724137931
1635	259.0	0.003861003861003861	0.011583011583011582	0.1891891891891892	0.06563706563706563	0.6640926640926641	0.06563706563706563
1636	260.0	0.0038461538461538464	0.011538461538461539	0.19230769230769232	0.06538461538461539	0.6576923076923077	0.06923076923076923
1637	256.0	0.00390625	0.01171875	0.19140625	0.06640625	0.65625	0.0703125
1638	262.0	0.007633587786259542	0.011450381679389313	0.1946564885496183	0.0648854961832061	0.6450381679389313	0.07633587786259542
1639	262.0	0.007633587786259542	0.011450381679389313	0.1946564885496183	0.0648854961832061	0.6450381679389313	0.07633587786259542
1640	263.0	0.0038022813688212928	0.011406844106463879	0.19771863117870722	0.060836501901140684	0.6539923954372624	0.07224334600760456
1641	258.0	0.0	0.011627906976744186	0.1937984496124031	0.06201550387596899	0.6627906976744186	0.06976744186046512
1642	254.0	0.0	0.007874015748031496	0.18503937007874016	0.05905511811023622	0.6850393700787402	0.06299212598425197
1643	262.0	0.0	0.007633587786259542	0.19083969465648856	0.0648854961832061	0.6717557251908397	0.0648854961832061
1644	261.0	0.0	0.007662835249042145	0.18773946360153257	0.06513409961685823	0.6743295019157088	0.06513409961685823
1645	263.0	0.0038022813688212928	0.0076045627376425855	0.19011406844106463	0.060836501901140684	0.6653992395437263	0.07224334600760456
1646	271.0	0.0036900369003690036	0.01107011070110701	0.1881918819188192	0.06273062730627306	0.6605166051660517	0.07380073800738007
1647	272.0	0.003676470588235294	0.011029411764705883	0.19117647058823528	0.06985294117647059	0.6544117647058824	0.06985294117647059
1648	266.0	0.0037593984962406013	0.011278195488721804	0.19172932330827067	0.06766917293233082	0.6541353383458647	0.07142857142857142
1649	265.0	0.0037735849056603774	0.011320754716981131	0.19245283018867926	0.06792452830188679	0.6528301886792452	0.07169811320754717
1650	264.0	0.0	0.011363636363636364	0.20075757575757575	0.06439393939393939	0.6477272727272727	0.07575757575757576
1651	257.0	0.0	0.011673151750972763	0.19455252918287938	0.0622568093385214	0.6575875486381323	0.07392996108949416
1652	261.0	0.0	0.011494252873563218	0.20306513409961685	0.06130268199233716	0.6551724137931034	0.06896551724137931
1653	262.0	0.0	0.011450381679389313	0.1984732824427481	0.0648854961832061	0.6564885496183206	0.06870229007633588
1654	269.0	0.0	0.011152416356877323	0.19330855018587362	0.06319702602230483	0.6579925650557621	0.07434944237918216
1655	271.0	0.0	0.01107011070110701	0.19557195571955718	0.06273062730627306	0.6605166051660517	0.07011070110701106
1656	267.0	0.0	0.011235955056179775	0.19850187265917604	0.056179775280898875	0.6741573033707865	0.0599250936329588
1657	261.0	0.0	0.011494252873563218	0.19540229885057472	0.05747126436781609	0.6781609195402298	0.05747126436781609
1658	261.0	0.0	0.011494252873563218	0.19540229885057472	0.05747126436781609	0.6781609195402298	0.05747126436781609
1659	262.0	0.0	0.011450381679389313	0.20229007633587787	0.061068702290076333	0.6679389312977099	0.05725190839694656
1660	259.0	0.0	0.011583011583011582	0.20077220077220076	0.06563706563706563	0.6640926640926641	0.05791505791505792
1661	260.0	0.0	0.011538461538461539	0.2	0.06538461538461539	0.6576923076923077	0.06538461538461539
1662	262.0	0.003816793893129771	0.011450381679389313	0.1946564885496183	0.0648854961832061	0.6564885496183206	0.06870229007633588
1663	265.0	0.0037735849056603774	0.011320754716981131	0.2037735849056604	0.06792452830188679	0.6452830188679245	0.06792452830188679
1664	271.0	0.0036900369003690036	0.01107011070110701	0.1992619926199262	0.06642066420664207	0.6531365313653137	0.06642066420664207
1665	268.0	0.007462686567164179	0.011194029850746268	0.19776119402985073	0.06716417910447761	0.6455223880597015	0.0708955223880597
1666	262.0	0.007633587786259542	0.011450381679389313	0.1946564885496183	0.06870229007633588	0.648854961832061	0.06870229007633588
1667	261.0	0.007662835249042145	0.011494252873563218	0.18007662835249041	0.07279693486590039	0.6590038314176245	0.06896551724137931
1668	258.0	0.007751937984496124	0.011627906976744186	0.1821705426356589	0.07751937984496124	0.6511627906976745	0.06976744186046512
1669	261.0	0.007662835249042145	0.011494252873563218	0.18007662835249041	0.07662835249042145	0.6475095785440613	0.07662835249042145
1670	266.0	0.007518796992481203	0.011278195488721804	0.17293233082706766	0.07142857142857142	0.6616541353383458	0.07518796992481203
1671	268.0	0.007462686567164179	0.011194029850746268	0.17164179104477612	0.06343283582089553	0.6753731343283582	0.0708955223880597
1672	269.0	0.007434944237918215	0.011152416356877323	0.17843866171003717	0.05947955390334572	0.6765799256505576	0.06691449814126393
1673	266.0	0.007518796992481203	0.011278195488721804	0.18045112781954886	0.05639097744360902	0.6766917293233082	0.06766917293233082
1674	265.0	0.007547169811320755	0.007547169811320755	0.18867924528301888	0.05660377358490566	0.6716981132075471	0.06792452830188679
1675	266.0	0.007518796992481203	0.007518796992481203	0.19172932330827067	0.06766917293233082	0.6466165413533834	0.07894736842105263
1676	264.0	0.007575757575757576	0.007575757575757576	0.1893939393939394	0.06818181818181818	0.6515151515151515	0.07575757575757576
1677	265.0	0.007547169811320755	0.007547169811320755	0.19245283018867926	0.06415094339622641	0.6528301886792452	0.07547169811320754
1678	267.0	0.00749063670411985	0.00749063670411985	0.1947565543071161	0.06367041198501873	0.651685393258427	0.0749063670411985
1679	266.0	0.007518796992481203	0.007518796992481203	0.19548872180451127	0.06390977443609022	0.6541353383458647	0.07142857142857142
1680	265.0	0.007547169811320755	0.007547169811320755	0.2	0.06415094339622641	0.6528301886792452	0.06792452830188679
1681	263.0	0.0076045627376425855	0.0076045627376425855	0.20532319391634982	0.06463878326996197	0.6501901140684411	0.06463878326996197
1682	267.0	0.00749063670411985	0.00749063670411985	0.19850187265917604	0.06367041198501873	0.6554307116104869	0.06741573033707865
1683	263.0	0.0076045627376425855	0.0076045627376425855	0.20152091254752852	0.06463878326996197	0.6577946768060836	0.060836501901140684
1684	267.0	0.00749063670411985	0.00749063670411985	0.20599250936329588	0.06367041198501873	0.6479400749063671	0.06741573033707865
1685	262.0	0.007633587786259542	0.007633587786259542	0.20610687022900764	0.0648854961832061	0.648854961832061	0.0648854961832061
1686	265.0	0.007547169811320755	0.007547169811320755	0.19622641509433963	0.06037735849056604	0.660377358490566	0.06792452830188679
1687	265.0	0.007547169811320755	0.007547169811320755	0.18867924528301888	0.06415094339622641	0.6679245283018868	0.06415094339622641
1688	264.0	0.007575757575757576	0.007575757575757576	0.1893939393939394	0.06439393939393939	0.6666666666666666	0.06439393939393939
1689	268.0	0.007462686567164179	0.007462686567164179	0.1865671641791045	0.06343283582089553	0.667910447761194	0.06716417910447761
1690	268.0	0.007462686567164179	0.007462686567164179	0.1828358208955224	0.05970149253731343	0.664179104477612	0.07835820895522388
1691	270.0	0.007407407407407408	0.007407407407407408	0.1814814814814815	0.05925925925925926	0.662962962962963	0.08148148148148149
1692	268.0	0.007462686567164179	0.007462686567164179	0.1828358208955224	0.05970149253731343	0.6716417910447762	0.0708955223880597
1693	266.0	0.007518796992481203	0.007518796992481203	0.17669172932330826	0.06390977443609022	0.6654135338345865	0.07894736842105263
1694	266.0	0.007518796992481203	0.007518796992481203	0.18045112781954886	0.06390977443609022	0.6654135338345865	0.07518796992481203
1695	263.0	0.0076045627376425855	0.0076045627376425855	0.18250950570342206	0.053231939163498096	0.6730038022813688	0.07604562737642585
1696	263.0	0.0076045627376425855	0.0076045627376425855	0.18250950570342206	0.060836501901140684	0.6692015209125475	0.07224334600760456
1697	258.0	0.007751937984496124	0.007751937984496124	0.18604651162790697	0.06201550387596899	0.6627906976744186	0.07364341085271318
1698	262.0	0.007633587786259542	0.007633587786259542	0.18702290076335878	0.0648854961832061	0.6679389312977099	0.0648854961832061
1699	266.0	0.007518796992481203	0.007518796992481203	0.19172932330827067	0.06766917293233082	0.6654135338345865	0.06015037593984962
1700	266.0	0.007518796992481203	0.007518796992481203	0.19172932330827067	0.07142857142857142	0.6616541353383458	0.06015037593984962
1701	265.0	0.007547169811320755	0.007547169811320755	0.19622641509433963	0.07169811320754717	0.6528301886792452	0.06415094339622641
1702	266.0	0.007518796992481203	0.007518796992481203	0.19172932330827067	0.07142857142857142	0.6541353383458647	0.06766917293233082
1703	262.0	0.007633587786259542	0.007633587786259542	0.1946564885496183	0.06870229007633588	0.6526717557251909	0.06870229007633588
1704	260.0	0.007692307692307693	0.007692307692307693	0.19230769230769232	0.06538461538461539	0.6576923076923077	0.06923076923076923
1705	256.0	0.0078125	0.0078125	0.19140625	0.06640625	0.65234375	0.07421875
1706	255.0	0.00784313725490196	0.00784313725490196	0.19607843137254902	0.06274509803921569	0.6509803921568628	0.07450980392156863
1707	259.0	0.007722007722007722	0.007722007722007722	0.19305019305019305	0.06563706563706563	0.6525096525096525	0.07335907335907337
1708	256.0	0.0078125	0.0078125	0.19140625	0.0703125	0.65234375	0.0703125
1709	256.0	0.0078125	0.0078125	0.19140625	0.06640625	0.65625	0.0703125
1710	259.0	0.007722007722007722	0.007722007722007722	0.1969111969111969	0.06563706563706563	0.6486486486486487	0.07335907335907337
1711	261.0	0.007662835249042145	0.007662835249042145	0.19923371647509577	0.06513409961685823	0.6475095785440613	0.07279693486590039
1712	265.0	0.007547169811320755	0.007547169811320755	0.2	0.06792452830188679	0.6452830188679245	0.07169811320754717
1713	264.0	0.007575757575757576	0.007575757575757576	0.21212121212121213	0.06439393939393939	0.6401515151515151	0.06818181818181818
1714	268.0	0.007462686567164179	0.007462686567164179	0.208955223880597	0.05970149253731343	0.6417910447761194	0.07462686567164178
1715	274.0	0.0072992700729927005	0.0072992700729927005	0.20802919708029197	0.058394160583941604	0.6423357664233577	0.07664233576642336
1716	273.0	0.007326007326007326	0.01098901098901099	0.1978021978021978	0.05860805860805861	0.6446886446886447	0.08058608058608059
1717	272.0	0.007352941176470588	0.011029411764705883	0.1948529411764706	0.058823529411764705	0.6617647058823529	0.0661764705882353
1718	264.0	0.007575757575757576	0.011363636363636364	0.19318181818181818	0.06060606060606061	0.6628787878787878	0.06439393939393939
1719	264.0	0.007575757575757576	0.011363636363636364	0.19318181818181818	0.06060606060606061	0.6628787878787878	0.06439393939393939
1720	265.0	0.007547169811320755	0.011320754716981131	0.19622641509433963	0.06415094339622641	0.660377358490566	0.06037735849056604
1721	262.0	0.007633587786259542	0.011450381679389313	0.1946564885496183	0.0648854961832061	0.6603053435114504	0.061068702290076333
1722	264.0	0.007575757575757576	0.011363636363636364	0.1893939393939394	0.06818181818181818	0.6628787878787878	0.06060606060606061
1723	260.0	0.007692307692307693	0.011538461538461539	0.19230769230769232	0.06923076923076923	0.6615384615384615	0.057692307692307696
1724	262.0	0.007633587786259542	0.011450381679389313	0.1946564885496183	0.06870229007633588	0.6564885496183206	0.061068702290076333
1725	262.0	0.007633587786259542	0.011450381679389313	0.1946564885496183	0.07251908396946564	0.648854961832061	0.0648854961832061
1726	262.0	0.007633587786259542	0.007633587786259542	0.1946564885496183	0.07633587786259542	0.6526717557251909	0.061068702290076333
1727	268.0	0.007462686567164179	0.007462686567164179	0.19402985074626866	0.0708955223880597	0.6529850746268657	0.06716417910447761
1728	268.0	0.007462686567164179	0.007462686567164179	0.19029850746268656	0.0708955223880597	0.6567164179104478	0.06716417910447761
1729	265.0	0.007547169811320755	0.007547169811320755	0.18490566037735848	0.06792452830188679	0.660377358490566	0.07169811320754717
1730	265.0	0.007547169811320755	0.007547169811320755	0.18867924528301888	0.06792452830188679	0.660377358490566	0.06792452830188679
1731	262.0	0.007633587786259542	0.007633587786259542	0.19083969465648856	0.061068702290076333	0.6641221374045801	0.06870229007633588
1732	262.0	0.007633587786259542	0.007633587786259542	0.20229007633587787	0.061068702290076333	0.6526717557251909	0.06870229007633588
1733	262.0	0.007633587786259542	0.007633587786259542	0.20610687022900764	0.0648854961832061	0.6526717557251909	0.061068702290076333
1734	268.0	0.007462686567164179	0.007462686567164179	0.20522388059701493	0.06343283582089553	0.6529850746268657	0.06343283582089553
1735	267.0	0.00749063670411985	0.00749063670411985	0.20224719101123595	0.06367041198501873	0.651685393258427	0.06741573033707865
1736	268.0	0.007462686567164179	0.007462686567164179	0.208955223880597	0.06343283582089553	0.6492537313432836	0.06343283582089553
1737	262.0	0.007633587786259542	0.007633587786259542	0.2099236641221374	0.061068702290076333	0.648854961832061	0.0648854961832061
1738	260.0	0.007692307692307693	0.007692307692307693	0.20384615384615384	0.06538461538461539	0.6538461538461539	0.06153846153846154
1739	259.0	0.007722007722007722	0.007722007722007722	0.2084942084942085	0.06563706563706563	0.6486486486486487	0.06177606177606178
1740	259.0	0.007722007722007722	0.007722007722007722	0.20463320463320464	0.0694980694980695	0.6447876447876448	0.06563706563706563
1741	264.0	0.007575757575757576	0.007575757575757576	0.19696969696969696	0.06818181818181818	0.6477272727272727	0.07196969696969698
1742	257.0	0.0038910505836575876	0.007782101167315175	0.19844357976653695	0.06614785992217899	0.6498054474708171	0.07392996108949416
1743	264.0	0.003787878787878788	0.007575757575757576	0.1893939393939394	0.06439393939393939	0.6666666666666666	0.06818181818181818
1744	266.0	0.0037593984962406013	0.011278195488721804	0.18796992481203006	0.06390977443609022	0.6691729323308271	0.06390977443609022
1745	267.0	0.003745318352059925	0.011235955056179775	0.19101123595505617	0.0599250936329588	0.6741573033707865	0.0599250936329588
1746	263.0	0.0038022813688212928	0.011406844106463879	0.19771863117870722	0.060836501901140684	0.6653992395437263	0.060836501901140684
1747	263.0	0.0076045627376425855	0.011406844106463879	0.19771863117870722	0.057034220532319393	0.6653992395437263	0.060836501901140684
1748	263.0	0.0076045627376425855	0.011406844106463879	0.19771863117870722	0.057034220532319393	0.6653992395437263	0.060836501901140684
1749	269.0	0.007434944237918215	0.007434944237918215	0.1970260223048327	0.05947955390334572	0.6654275092936803	0.06319702602230483
1750	269.0	0.007434944237918215	0.007434944237918215	0.1970260223048327	0.06319702602230483	0.6617100371747212	0.06319702602230483
1751	268.0	0.007462686567164179	0.007462686567164179	0.20149253731343283	0.05970149253731343	0.6567164179104478	0.06716417910447761
1752	263.0	0.0076045627376425855	0.0076045627376425855	0.19771863117870722	0.06463878326996197	0.6692015209125475	0.053231939163498096
1753	261.0	0.007662835249042145	0.007662835249042145	0.20306513409961685	0.06513409961685823	0.6628352490421456	0.05363984674329502
1754	264.0	0.007575757575757576	0.007575757575757576	0.20075757575757575	0.06439393939393939	0.6590909090909091	0.06060606060606061
1755	267.0	0.00749063670411985	0.00749063670411985	0.20224719101123595	0.06367041198501873	0.6554307116104869	0.06367041198501873
1756	265.0	0.007547169811320755	0.007547169811320755	0.2	0.06037735849056604	0.660377358490566	0.06415094339622641
1757	261.0	0.007662835249042145	0.007662835249042145	0.19923371647509577	0.05747126436781609	0.6704980842911877	0.05747126436781609
1758	256.0	0.0078125	0.0078125	0.1953125	0.0625	0.66796875	0.05859375
1759	258.0	0.007751937984496124	0.007751937984496124	0.18992248062015504	0.06201550387596899	0.6666666666666666	0.06589147286821706
1760	258.0	0.007751937984496124	0.007751937984496124	0.19767441860465115	0.06201550387596899	0.6589147286821705	0.06589147286821706
1761	261.0	0.007662835249042145	0.007662835249042145	0.19923371647509577	0.06130268199233716	0.6590038314176245	0.06513409961685823
1762	259.0	0.007722007722007722	0.007722007722007722	0.1969111969111969	0.06177606177606178	0.6602316602316602	0.06563706563706563
1763	262.0	0.007633587786259542	0.007633587786259542	0.20229007633587787	0.061068702290076333	0.6564885496183206	0.0648854961832061
1764	262.0	0.007633587786259542	0.007633587786259542	0.1984732824427481	0.061068702290076333	0.6641221374045801	0.061068702290076333
1765	266.0	0.007518796992481203	0.007518796992481203	0.19172932330827067	0.06390977443609022	0.6691729323308271	0.06015037593984962
1766	262.0	0.007633587786259542	0.007633587786259542	0.1984732824427481	0.061068702290076333	0.6603053435114504	0.0648854961832061
1767	264.0	0.007575757575757576	0.007575757575757576	0.19696969696969696	0.06060606060606061	0.6590909090909091	0.06818181818181818
1768	268.0	0.007462686567164179	0.007462686567164179	0.19029850746268656	0.05970149253731343	0.6604477611940298	0.07462686567164178
1769	264.0	0.007575757575757576	0.007575757575757576	0.19696969696969696	0.06439393939393939	0.6515151515151515	0.07196969696969698
1770	267.0	0.00749063670411985	0.00749063670411985	0.19101123595505617	0.06367041198501873	0.6591760299625468	0.07116104868913857
1771	268.0	0.007462686567164179	0.007462686567164179	0.19029850746268656	0.05970149253731343	0.6604477611940298	0.07462686567164178
1772	266.0	0.007518796992481203	0.007518796992481203	0.18421052631578946	0.05639097744360902	0.6729323308270677	0.07142857142857142
1773	267.0	0.003745318352059925	0.00749063670411985	0.18726591760299627	0.056179775280898875	0.6741573033707865	0.07116104868913857
1774	263.0	0.0038022813688212928	0.0076045627376425855	0.18631178707224336	0.060836501901140684	0.6730038022813688	0.06844106463878327
1775	263.0	0.0038022813688212928	0.0076045627376425855	0.18631178707224336	0.060836501901140684	0.6730038022813688	0.06844106463878327
1776	262.0	0.003816793893129771	0.007633587786259542	0.1946564885496183	0.061068702290076333	0.6679389312977099	0.0648854961832061
1777	259.0	0.003861003861003861	0.007722007722007722	0.1969111969111969	0.06563706563706563	0.6602316602316602	0.06563706563706563
1778	254.0	0.003937007874015748	0.007874015748031496	0.1889763779527559	0.07086614173228346	0.6614173228346457	0.06692913385826772
1779	255.0	0.00392156862745098	0.00784313725490196	0.19215686274509805	0.07058823529411765	0.6627450980392157	0.06274509803921569
1780	257.0	0.0038910505836575876	0.007782101167315175	0.19455252918287938	0.07003891050583658	0.6614785992217899	0.0622568093385214
1781	255.0	0.00392156862745098	0.00784313725490196	0.19215686274509805	0.07058823529411765	0.6666666666666666	0.058823529411764705
1782	262.0	0.007633587786259542	0.011450381679389313	0.19083969465648856	0.07251908396946564	0.6564885496183206	0.061068702290076333
1783	265.0	0.007547169811320755	0.011320754716981131	0.18867924528301888	0.07169811320754717	0.6528301886792452	0.06792452830188679
1784	263.0	0.0076045627376425855	0.011406844106463879	0.19771863117870722	0.06844106463878327	0.6463878326996197	0.06844106463878327
1785	266.0	0.007518796992481203	0.011278195488721804	0.19548872180451127	0.06766917293233082	0.6578947368421053	0.06015037593984962
1786	264.0	0.007575757575757576	0.007575757575757576	0.1893939393939394	0.06818181818181818	0.6666666666666666	0.06060606060606061
1787	262.0	0.007633587786259542	0.007633587786259542	0.18702290076335878	0.06870229007633588	0.6793893129770993	0.04961832061068702
1788	261.0	0.007662835249042145	0.007662835249042145	0.19157088122605365	0.06130268199233716	0.6743295019157088	0.05747126436781609
1789	264.0	0.007575757575757576	0.007575757575757576	0.19318181818181818	0.06060606060606061	0.6704545454545454	0.06060606060606061
1790	265.0	0.007547169811320755	0.007547169811320755	0.18867924528301888	0.06415094339622641	0.6679245283018868	0.06415094339622641
1791	265.0	0.007547169811320755	0.007547169811320755	0.19245283018867926	0.06415094339622641	0.660377358490566	0.06792452830188679
1792	261.0	0.007662835249042145	0.007662835249042145	0.19157088122605365	0.06513409961685823	0.6551724137931034	0.07279693486590039
1793	264.0	0.007575757575757576	0.007575757575757576	0.19696969696969696	0.06060606060606061	0.6515151515151515	0.07575757575757576
1794	262.0	0.007633587786259542	0.007633587786259542	0.1946564885496183	0.06870229007633588	0.6564885496183206	0.0648854961832061
1795	262.0	0.007633587786259542	0.003816793893129771	0.19083969465648856	0.07251908396946564	0.6564885496183206	0.06870229007633588
1796	259.0	0.007722007722007722	0.003861003861003861	0.18532818532818532	0.0694980694980695	0.6602316602316602	0.07335907335907337
1797	264.0	0.007575757575757576	0.003787878787878788	0.18181818181818182	0.06818181818181818	0.6590909090909091	0.07954545454545454
1798	268.0	0.007462686567164179	0.0037313432835820895	0.1865671641791045	0.06716417910447761	0.6604477611940298	0.07462686567164178
1799	266.0	0.007518796992481203	0.0037593984962406013	0.18421052631578946	0.06390977443609022	0.6691729323308271	0.07142857142857142
1800	266.0	0.007518796992481203	0.0037593984962406013	0.18796992481203006	0.06015037593984962	0.6766917293233082	0.06390977443609022
1801	270.0	0.007407407407407408	0.003703703703703704	0.18888888888888888	0.05555555555555555	0.6851851851851852	0.05925925925925926
1802	268.0	0.007462686567164179	0.0037313432835820895	0.1865671641791045	0.05970149253731343	0.6791044776119403	0.06343283582089553
1803	271.0	0.007380073800738007	0.007380073800738007	0.18450184501845018	0.05904059040590406	0.6715867158671587	0.07011070110701106
1804	273.0	0.007326007326007326	0.007326007326007326	0.18681318681318682	0.06593406593406594	0.663003663003663	0.0695970695970696
1805	263.0	0.0076045627376425855	0.0076045627376425855	0.18250950570342206	0.07224334600760456	0.6692015209125475	0.060836501901140684
1806	268.0	0.007462686567164179	0.007462686567164179	0.19402985074626866	0.06716417910447761	0.6567164179104478	0.06716417910447761
1807	271.0	0.007380073800738007	0.007380073800738007	0.19557195571955718	0.06642066420664207	0.6531365313653137	0.07011070110701106
1808	268.0	0.007462686567164179	0.007462686567164179	0.19029850746268656	0.06716417910447761	0.6604477611940298	0.06716417910447761
1809	267.0	0.00749063670411985	0.00749063670411985	0.19101123595505617	0.06741573033707865	0.6479400749063671	0.07865168539325842
1810	260.0	0.007692307692307693	0.007692307692307693	0.18846153846153846	0.06923076923076923	0.6538461538461539	0.07307692307692308
1811	262.0	0.007633587786259542	0.011450381679389313	0.18702290076335878	0.06870229007633588	0.6603053435114504	0.0648854961832061
1812	268.0	0.007462686567164179	0.011194029850746268	0.1791044776119403	0.0708955223880597	0.664179104477612	0.06716417910447761
1813	267.0	0.00749063670411985	0.011235955056179775	0.1797752808988764	0.06741573033707865	0.6666666666666666	0.06741573033707865
1814	262.0	0.007633587786259542	0.007633587786259542	0.17557251908396945	0.06870229007633588	0.6793893129770993	0.061068702290076333
1815	265.0	0.007547169811320755	0.007547169811320755	0.17735849056603772	0.06792452830188679	0.6754716981132075	0.06415094339622641
1816	270.0	0.007407407407407408	0.007407407407407408	0.18518518518518517	0.07407407407407407	0.6555555555555556	0.07037037037037037
1817	271.0	0.007380073800738007	0.007380073800738007	0.18081180811808117	0.07011070110701106	0.6605166051660517	0.07380073800738007
1818	273.0	0.007326007326007326	0.007326007326007326	0.18681318681318682	0.0695970695970696	0.652014652014652	0.07692307692307693
1819	267.0	0.00749063670411985	0.00749063670411985	0.19101123595505617	0.06741573033707865	0.6554307116104869	0.07116104868913857
1820	262.0	0.007633587786259542	0.007633587786259542	0.1984732824427481	0.06870229007633588	0.6450381679389313	0.07251908396946564
1821	264.0	0.007575757575757576	0.007575757575757576	0.20454545454545456	0.06818181818181818	0.6401515151515151	0.07196969696969698
1822	266.0	0.007518796992481203	0.007518796992481203	0.20300751879699247	0.06766917293233082	0.6390977443609023	0.07518796992481203
1823	264.0	0.007575757575757576	0.007575757575757576	0.19696969696969696	0.06818181818181818	0.6439393939393939	0.07575757575757576
1824	265.0	0.007547169811320755	0.007547169811320755	0.2037735849056604	0.06792452830188679	0.6415094339622641	0.07169811320754717
1825	263.0	0.0076045627376425855	0.0076045627376425855	0.19771863117870722	0.06463878326996197	0.6425855513307985	0.07984790874524715
1826	261.0	0.007662835249042145	0.007662835249042145	0.19923371647509577	0.06513409961685823	0.6475095785440613	0.07279693486590039
1827	261.0	0.007662835249042145	0.007662835249042145	0.19540229885057472	0.06896551724137931	0.6513409961685823	0.06896551724137931
1828	257.0	0.007782101167315175	0.007782101167315175	0.19455252918287938	0.07003891050583658	0.6536964980544747	0.06614785992217899
1829	256.0	0.0078125	0.0078125	0.19140625	0.0703125	0.66796875	0.0546875
1830	257.0	0.007782101167315175	0.007782101167315175	0.19455252918287938	0.06614785992217899	0.6653696498054474	0.058365758754863814
1831	257.0	0.007782101167315175	0.007782101167315175	0.20233463035019456	0.06614785992217899	0.6614785992217899	0.054474708171206226
1832	258.0	0.007751937984496124	0.007751937984496124	0.19767441860465115	0.06589147286821706	0.6666666666666666	0.05426356589147287
1833	263.0	0.0076045627376425855	0.0076045627376425855	0.19391634980988592	0.06463878326996197	0.6577946768060836	0.06844106463878327
1834	266.0	0.007518796992481203	0.007518796992481203	0.18421052631578946	0.06390977443609022	0.6691729323308271	0.06766917293233082
1835	267.0	0.00749063670411985	0.00749063670411985	0.19101123595505617	0.0599250936329588	0.6666666666666666	0.06741573033707865
1836	269.0	0.007434944237918215	0.007434944237918215	0.1895910780669145	0.05947955390334572	0.6728624535315985	0.06319702602230483
1837	262.0	0.007633587786259542	0.007633587786259542	0.19083969465648856	0.061068702290076333	0.6679389312977099	0.0648854961832061
1838	264.0	0.007575757575757576	0.011363636363636364	0.18181818181818182	0.06818181818181818	0.6666666666666666	0.06439393939393939
1839	265.0	0.007547169811320755	0.011320754716981131	0.18490566037735848	0.06792452830188679	0.6490566037735849	0.07924528301886792
1840	268.0	0.007462686567164179	0.011194029850746268	0.19029850746268656	0.06716417910447761	0.6380597014925373	0.08582089552238806
1841	269.0	0.007434944237918215	0.011152416356877323	0.18587360594795538	0.06691449814126393	0.6431226765799256	0.08550185873605948
1842	268.0	0.007462686567164179	0.011194029850746268	0.1865671641791045	0.0708955223880597	0.6417910447761194	0.08208955223880597
1843	269.0	0.007434944237918215	0.011152416356877323	0.18587360594795538	0.07063197026022305	0.6505576208178439	0.07434944237918216
1844	268.0	0.007462686567164179	0.007462686567164179	0.19029850746268656	0.06716417910447761	0.6529850746268657	0.07462686567164178
1845	267.0	0.00749063670411985	0.00749063670411985	0.1947565543071161	0.07116104868913857	0.6479400749063671	0.07116104868913857
1846	266.0	0.007518796992481203	0.007518796992481203	0.18796992481203006	0.06766917293233082	0.6616541353383458	0.06766917293233082
1847	264.0	0.007575757575757576	0.007575757575757576	0.19318181818181818	0.06818181818181818	0.6590909090909091	0.06439393939393939
1848	262.0	0.007633587786259542	0.007633587786259542	0.1984732824427481	0.0648854961832061	0.6526717557251909	0.06870229007633588
1849	263.0	0.0076045627376425855	0.0076045627376425855	0.19771863117870722	0.06463878326996197	0.6425855513307985	0.07984790874524715
1850	268.0	0.007462686567164179	0.007462686567164179	0.19029850746268656	0.06716417910447761	0.6492537313432836	0.07835820895522388
1851	266.0	0.007518796992481203	0.007518796992481203	0.18045112781954886	0.06390977443609022	0.6654135338345865	0.07518796992481203
1852	265.0	0.007547169811320755	0.007547169811320755	0.18490566037735848	0.06415094339622641	0.6679245283018868	0.06792452830188679
1853	266.0	0.007518796992481203	0.007518796992481203	0.18796992481203006	0.06390977443609022	0.6691729323308271	0.06390977443609022
1854	268.0	0.007462686567164179	0.007462686567164179	0.1865671641791045	0.06716417910447761	0.664179104477612	0.06716417910447761
1855	269.0	0.007434944237918215	0.007434944237918215	0.1895910780669145	0.07063197026022305	0.6617100371747212	0.06319702602230483
1856	276.0	0.007246376811594203	0.007246376811594203	0.18840579710144928	0.06884057971014493	0.6666666666666666	0.06159420289855073
1857	271.0	0.007380073800738007	0.007380073800738007	0.1881918819188192	0.07011070110701106	0.6605166051660517	0.06642066420664207
1858	271.0	0.007380073800738007	0.007380073800738007	0.1881918819188192	0.07380073800738007	0.6568265682656826	0.06642066420664207
1859	269.0	0.007434944237918215	0.007434944237918215	0.1895910780669145	0.07063197026022305	0.654275092936803	0.07063197026022305
1860	268.0	0.007462686567164179	0.007462686567164179	0.1865671641791045	0.0708955223880597	0.6567164179104478	0.0708955223880597
1861	264.0	0.007575757575757576	0.007575757575757576	0.19318181818181818	0.07196969696969698	0.6477272727272727	0.07196969696969698
1862	266.0	0.007518796992481203	0.007518796992481203	0.18421052631578946	0.07142857142857142	0.6578947368421053	0.07142857142857142
1863	270.0	0.007407407407407408	0.007407407407407408	0.18518518518518517	0.07037037037037037	0.662962962962963	0.06666666666666667
1864	269.0	0.007434944237918215	0.007434944237918215	0.18587360594795538	0.07434944237918216	0.6505576208178439	0.07434944237918216
1865	269.0	0.007434944237918215	0.007434944237918215	0.1895910780669145	0.07063197026022305	0.654275092936803	0.07063197026022305
1866	272.0	0.007352941176470588	0.007352941176470588	0.1948529411764706	0.07352941176470588	0.6470588235294118	0.06985294117647059
1867	273.0	0.007326007326007326	0.007326007326007326	0.20146520146520147	0.07692307692307693	0.6410256410256411	0.06593406593406594
1868	269.0	0.007434944237918215	0.007434944237918215	0.20446096654275092	0.07063197026022305	0.6431226765799256	0.06691449814126393
1869	267.0	0.00749063670411985	0.00749063670411985	0.20224719101123595	0.07116104868913857	0.6441947565543071	0.06741573033707865
1870	262.0	0.007633587786259542	0.007633587786259542	0.1984732824427481	0.07251908396946564	0.648854961832061	0.0648854961832061
1871	263.0	0.0076045627376425855	0.0076045627376425855	0.19771863117870722	0.07604562737642585	0.6463878326996197	0.06463878326996197
1872	264.0	0.007575757575757576	0.007575757575757576	0.20454545454545456	0.07575757575757576	0.6363636363636364	0.06818181818181818
1873	264.0	0.007575757575757576	0.007575757575757576	0.21212121212121213	0.07196969696969698	0.6325757575757576	0.06818181818181818
1874	264.0	0.007575757575757576	0.007575757575757576	0.21212121212121213	0.07575757575757576	0.6287878787878788	0.06818181818181818
1875	267.0	0.00749063670411985	0.00749063670411985	0.21348314606741572	0.0749063670411985	0.6329588014981273	0.06367041198501873
1876	268.0	0.007462686567164179	0.007462686567164179	0.21641791044776118	0.0708955223880597	0.6380597014925373	0.05970149253731343
1877	270.0	0.007407407407407408	0.011111111111111112	0.2074074074074074	0.06666666666666667	0.6481481481481481	0.05925925925925926
1878	274.0	0.0072992700729927005	0.010948905109489052	0.20437956204379562	0.06569343065693431	0.6423357664233577	0.06934306569343066
1879	273.0	0.007326007326007326	0.007326007326007326	0.20146520146520147	0.06593406593406594	0.6483516483516484	0.0695970695970696
1880	271.0	0.007380073800738007	0.007380073800738007	0.2029520295202952	0.06273062730627306	0.6420664206642066	0.07749077490774908
1881	272.0	0.007352941176470588	0.007352941176470588	0.20220588235294118	0.0661764705882353	0.6433823529411765	0.07352941176470588
1882	266.0	0.007518796992481203	0.007518796992481203	0.20300751879699247	0.06766917293233082	0.6428571428571429	0.07142857142857142
1883	265.0	0.007547169811320755	0.007547169811320755	0.2037735849056604	0.06415094339622641	0.6452830188679245	0.07169811320754717
1884	269.0	0.007434944237918215	0.007434944237918215	0.20446096654275092	0.06319702602230483	0.6505576208178439	0.06691449814126393
1885	266.0	0.007518796992481203	0.007518796992481203	0.19924812030075187	0.06390977443609022	0.6541353383458647	0.06766917293233082
1886	261.0	0.007662835249042145	0.007662835249042145	0.19540229885057472	0.06896551724137931	0.6513409961685823	0.06896551724137931
1887	261.0	0.007662835249042145	0.007662835249042145	0.19923371647509577	0.06896551724137931	0.6551724137931034	0.06130268199233716
1888	258.0	0.007751937984496124	0.007751937984496124	0.19767441860465115	0.06976744186046512	0.6550387596899225	0.06201550387596899
1889	263.0	0.0076045627376425855	0.0076045627376425855	0.20152091254752852	0.06844106463878327	0.6501901140684411	0.06463878326996197
1890	265.0	0.007547169811320755	0.007547169811320755	0.20754716981132076	0.06792452830188679	0.6415094339622641	0.06792452830188679
1891	264.0	0.007575757575757576	0.007575757575757576	0.20075757575757575	0.06439393939393939	0.6515151515151515	0.06818181818181818
1892	261.0	0.007662835249042145	0.007662835249042145	0.18773946360153257	0.06896551724137931	0.6590038314176245	0.06896551724137931
1893	263.0	0.0076045627376425855	0.0076045627376425855	0.18631178707224336	0.06844106463878327	0.6577946768060836	0.07224334600760456
1894	262.0	0.007633587786259542	0.007633587786259542	0.18702290076335878	0.06870229007633588	0.6564885496183206	0.07251908396946564
1895	265.0	0.007547169811320755	0.007547169811320755	0.18490566037735848	0.07169811320754717	0.6566037735849056	0.07169811320754717
1896	265.0	0.007547169811320755	0.007547169811320755	0.18867924528301888	0.06792452830188679	0.660377358490566	0.06792452830188679
1897	269.0	0.007434944237918215	0.011152416356877323	0.19330855018587362	0.06691449814126393	0.6505576208178439	0.07063197026022305
1898	269.0	0.007434944237918215	0.011152416356877323	0.1895910780669145	0.06319702602230483	0.6617100371747212	0.06691449814126393
1899	272.0	0.007352941176470588	0.011029411764705883	0.1875	0.0661764705882353	0.6507352941176471	0.07720588235294118
1900	273.0	0.007326007326007326	0.01098901098901099	0.18681318681318682	0.06227106227106227	0.6666666666666666	0.06593406593406594
1901	276.0	0.007246376811594203	0.010869565217391304	0.18840579710144928	0.06159420289855073	0.6594202898550725	0.07246376811594203
1902	277.0	0.007220216606498195	0.010830324909747292	0.19494584837545126	0.061371841155234655	0.6606498194945848	0.06498194945848375
1903	272.0	0.007352941176470588	0.011029411764705883	0.19117647058823528	0.0625	0.6580882352941176	0.06985294117647059
1904	271.0	0.007380073800738007	0.01107011070110701	0.1918819188191882	0.05904059040590406	0.6642066420664207	0.06642066420664207
1905	266.0	0.007518796992481203	0.011278195488721804	0.19172932330827067	0.06015037593984962	0.6729323308270677	0.05639097744360902
1906	262.0	0.007633587786259542	0.011450381679389313	0.18702290076335878	0.061068702290076333	0.6679389312977099	0.0648854961832061
1907	264.0	0.007575757575757576	0.011363636363636364	0.1856060606060606	0.06439393939393939	0.6666666666666666	0.06439393939393939
1908	264.0	0.007575757575757576	0.011363636363636364	0.1893939393939394	0.06060606060606061	0.6628787878787878	0.06818181818181818
1909	266.0	0.007518796992481203	0.011278195488721804	0.19172932330827067	0.06015037593984962	0.6654135338345865	0.06390977443609022
1910	274.0	0.0072992700729927005	0.010948905109489052	0.1897810218978102	0.06204379562043796	0.6642335766423357	0.06569343065693431
1911	273.0	0.007326007326007326	0.01098901098901099	0.19047619047619047	0.06593406593406594	0.6556776556776557	0.0695970695970696
1912	276.0	0.007246376811594203	0.010869565217391304	0.20652173913043478	0.06884057971014493	0.6413043478260869	0.06521739130434782
1913	270.0	0.007407407407407408	0.011111111111111112	0.2037037037037037	0.07037037037037037	0.6481481481481481	0.05925925925925926
1914	269.0	0.007434944237918215	0.011152416356877323	0.20074349442379183	0.06691449814126393	0.6505576208178439	0.06319702602230483
1915	267.0	0.00749063670411985	0.011235955056179775	0.19101123595505617	0.06741573033707865	0.651685393258427	0.07116104868913857
1916	264.0	0.007575757575757576	0.011363636363636364	0.19318181818181818	0.06439393939393939	0.6590909090909091	0.06439393939393939
1917	261.0	0.007662835249042145	0.011494252873563218	0.19157088122605365	0.06896551724137931	0.6704980842911877	0.04980842911877394
1918	260.0	0.007692307692307693	0.011538461538461539	0.18076923076923077	0.06923076923076923	0.6807692307692308	0.05
1919	260.0	0.007692307692307693	0.011538461538461539	0.18076923076923077	0.06923076923076923	0.6846153846153846	0.046153846153846156
1920	264.0	0.007575757575757576	0.011363636363636364	0.18181818181818182	0.06818181818181818	0.6742424242424242	0.056818181818181816
1921	266.0	0.007518796992481203	0.011278195488721804	0.18796992481203006	0.06390977443609022	0.6691729323308271	0.06015037593984962
1922	268.0	0.007462686567164179	0.011194029850746268	0.19029850746268656	0.06716417910447761	0.6529850746268657	0.0708955223880597
1923	266.0	0.007518796992481203	0.011278195488721804	0.18796992481203006	0.06766917293233082	0.6541353383458647	0.07142857142857142
1924	258.0	0.007751937984496124	0.011627906976744186	0.18992248062015504	0.07364341085271318	0.6511627906976745	0.06589147286821706
1925	264.0	0.007575757575757576	0.011363636363636364	0.1893939393939394	0.07196969696969698	0.6515151515151515	0.06818181818181818
1926	261.0	0.007662835249042145	0.011494252873563218	0.19923371647509577	0.06896551724137931	0.6475095785440613	0.06513409961685823
1927	259.0	0.007722007722007722	0.011583011583011582	0.1969111969111969	0.07335907335907337	0.640926640926641	0.0694980694980695
1928	264.0	0.007575757575757576	0.011363636363636364	0.20075757575757575	0.06818181818181818	0.6477272727272727	0.06439393939393939
1929	266.0	0.007518796992481203	0.011278195488721804	0.19172932330827067	0.06390977443609022	0.6578947368421053	0.06766917293233082
1930	266.0	0.007518796992481203	0.011278195488721804	0.19172932330827067	0.06015037593984962	0.6578947368421053	0.07142857142857142
1931	271.0	0.007380073800738007	0.01107011070110701	0.1881918819188192	0.06642066420664207	0.6568265682656826	0.07011070110701106
1932	278.0	0.007194244604316547	0.01079136690647482	0.18705035971223022	0.0683453237410072	0.658273381294964	0.0683453237410072
1933	279.0	0.007168458781362007	0.007168458781362007	0.1971326164874552	0.06810035842293907	0.6559139784946236	0.06451612903225806
1934	279.0	0.007168458781362007	0.007168458781362007	0.2007168458781362	0.06093189964157706	0.6559139784946236	0.06810035842293907
1935	277.0	0.007220216606498195	0.007220216606498195	0.19494584837545126	0.06498194945848375	0.6534296028880866	0.07220216606498195
1936	277.0	0.007220216606498195	0.007220216606498195	0.20216606498194944	0.06498194945848375	0.6498194945848376	0.06859205776173286
1937	275.0	0.007272727272727273	0.007272727272727273	0.2	0.06545454545454546	0.6472727272727272	0.07272727272727272
1938	276.0	0.007246376811594203	0.007246376811594203	0.19927536231884058	0.06521739130434782	0.6521739130434783	0.06884057971014493
1939	269.0	0.007434944237918215	0.007434944237918215	0.19330855018587362	0.06691449814126393	0.6505576208178439	0.07434944237918216
1940	267.0	0.00749063670411985	0.00749063670411985	0.1947565543071161	0.0599250936329588	0.6629213483146067	0.06741573033707865
1941	267.0	0.00749063670411985	0.00749063670411985	0.1947565543071161	0.06367041198501873	0.6554307116104869	0.07116104868913857
1942	268.0	0.007462686567164179	0.007462686567164179	0.19402985074626866	0.06343283582089553	0.6604477611940298	0.06716417910447761
1943	268.0	0.007462686567164179	0.007462686567164179	0.20149253731343283	0.05970149253731343	0.6567164179104478	0.06716417910447761
1944	264.0	0.007575757575757576	0.007575757575757576	0.20833333333333334	0.06060606060606061	0.6477272727272727	0.06818181818181818
1945	265.0	0.007547169811320755	0.007547169811320755	0.2	0.06415094339622641	0.6566037735849056	0.06415094339622641
1946	264.0	0.007575757575757576	0.011363636363636364	0.19696969696969696	0.06818181818181818	0.6515151515151515	0.06439393939393939
1947	264.0	0.007575757575757576	0.011363636363636364	0.19318181818181818	0.06818181818181818	0.6590909090909091	0.06060606060606061
1948	265.0	0.007547169811320755	0.011320754716981131	0.19245283018867926	0.07169811320754717	0.6490566037735849	0.06792452830188679
1949	267.0	0.00749063670411985	0.011235955056179775	0.19101123595505617	0.0749063670411985	0.6441947565543071	0.07116104868913857
1950	263.0	0.0038022813688212928	0.011406844106463879	0.18631178707224336	0.07224334600760456	0.6501901140684411	0.07604562737642585
1951	264.0	0.003787878787878788	0.011363636363636364	0.19318181818181818	0.07196969696969698	0.6401515151515151	0.07954545454545454
1952	262.0	0.003816793893129771	0.011450381679389313	0.1984732824427481	0.07251908396946564	0.6297709923664122	0.08396946564885496
1953	269.0	0.0037174721189591076	0.011152416356877323	0.20446096654275092	0.06691449814126393	0.6282527881040892	0.08550185873605948
1954	265.0	0.0037735849056603774	0.011320754716981131	0.2	0.06037735849056604	0.6415094339622641	0.0830188679245283
1955	261.0	0.0038314176245210726	0.011494252873563218	0.19923371647509577	0.06130268199233716	0.6513409961685823	0.07279693486590039
1956	266.0	0.0037593984962406013	0.011278195488721804	0.19548872180451127	0.06015037593984962	0.650375939849624	0.07894736842105263
1957	265.0	0.0037735849056603774	0.011320754716981131	0.2	0.06037735849056604	0.6566037735849056	0.06792452830188679
1958	269.0	0.0037174721189591076	0.011152416356877323	0.1970260223048327	0.06691449814126393	0.6505576208178439	0.07063197026022305
1959	269.0	0.007434944237918215	0.011152416356877323	0.1970260223048327	0.06319702602230483	0.654275092936803	0.06691449814126393
1960	268.0	0.007462686567164179	0.011194029850746268	0.19776119402985073	0.06343283582089553	0.6529850746268657	0.06716417910447761
1961	269.0	0.007434944237918215	0.007434944237918215	0.20074349442379183	0.06319702602230483	0.6505576208178439	0.07063197026022305
1962	274.0	0.0072992700729927005	0.0072992700729927005	0.20437956204379562	0.06204379562043796	0.6459854014598541	0.072992700729927
1963	272.0	0.007352941176470588	0.007352941176470588	0.20220588235294118	0.0625	0.6544117647058824	0.0661764705882353
1964	265.0	0.007547169811320755	0.007547169811320755	0.20754716981132076	0.06415094339622641	0.6566037735849056	0.05660377358490566
1965	255.0	0.00784313725490196	0.00784313725490196	0.2196078431372549	0.06666666666666667	0.6509803921568628	0.047058823529411764
1966	258.0	0.007751937984496124	0.007751937984496124	0.2131782945736434	0.06201550387596899	0.6511627906976745	0.05813953488372093
1967	259.0	0.007722007722007722	0.007722007722007722	0.22007722007722008	0.06177606177606178	0.640926640926641	0.06177606177606178
1968	256.0	0.0078125	0.0078125	0.21484375	0.0625	0.64453125	0.0625
1969	255.0	0.00784313725490196	0.00784313725490196	0.20784313725490197	0.06274509803921569	0.6509803921568628	0.06274509803921569
1970	259.0	0.007722007722007722	0.007722007722007722	0.2084942084942085	0.06177606177606178	0.6486486486486487	0.06563706563706563
1971	259.0	0.007722007722007722	0.007722007722007722	0.2084942084942085	0.06177606177606178	0.6525096525096525	0.06177606177606178
1972	265.0	0.007547169811320755	0.007547169811320755	0.2037735849056604	0.06415094339622641	0.6528301886792452	0.06415094339622641
1973	267.0	0.00749063670411985	0.00749063670411985	0.20599250936329588	0.0599250936329588	0.6554307116104869	0.06367041198501873
1974	270.0	0.003703703703703704	0.007407407407407408	0.2074074074074074	0.05925925925925926	0.6555555555555556	0.06666666666666667
1975	266.0	0.0037593984962406013	0.007518796992481203	0.20300751879699247	0.06015037593984962	0.6616541353383458	0.06390977443609022
1976	268.0	0.0037313432835820895	0.007462686567164179	0.2126865671641791	0.05970149253731343	0.6529850746268657	0.06343283582089553
1977	275.0	0.0036363636363636364	0.007272727272727273	0.2	0.06181818181818182	0.6654545454545454	0.06181818181818182
1978	269.0	0.0037174721189591076	0.007434944237918215	0.20446096654275092	0.05947955390334572	0.654275092936803	0.07063197026022305
1979	271.0	0.007380073800738007	0.007380073800738007	0.1992619926199262	0.05904059040590406	0.6605166051660517	0.06642066420664207
1980	274.0	0.0072992700729927005	0.0072992700729927005	0.20072992700729927	0.058394160583941604	0.6605839416058394	0.06569343065693431
1981	270.0	0.007407407407407408	0.007407407407407408	0.2037037037037037	0.05925925925925926	0.6592592592592592	0.06296296296296296
1982	269.0	0.007434944237918215	0.007434944237918215	0.20074349442379183	0.05947955390334572	0.6579925650557621	0.06691449814126393
1983	266.0	0.007518796992481203	0.007518796992481203	0.20300751879699247	0.06390977443609022	0.6578947368421053	0.06015037593984962
1984	262.0	0.007633587786259542	0.007633587786259542	0.1946564885496183	0.0648854961832061	0.6603053435114504	0.0648854961832061
1985	261.0	0.007662835249042145	0.007662835249042145	0.19923371647509577	0.06130268199233716	0.6590038314176245	0.06513409961685823
1986	263.0	0.0076045627376425855	0.0076045627376425855	0.20152091254752852	0.06463878326996197	0.6463878326996197	0.07224334600760456
1987	262.0	0.003816793893129771	0.007633587786259542	0.1946564885496183	0.07251908396946564	0.648854961832061	0.07251908396946564
1988	260.0	0.0	0.007692307692307693	0.19615384615384615	0.06923076923076923	0.6538461538461539	0.07307692307692308
1989	260.0	0.0	0.007692307692307693	0.2	0.06923076923076923	0.6538461538461539	0.06923076923076923
1990	260.0	0.0	0.007692307692307693	0.2	0.06538461538461539	0.6576923076923077	0.06923076923076923
1991	260.0	0.0038461538461538464	0.007692307692307693	0.2	0.06538461538461539	0.6538461538461539	0.06923076923076923
1992	260.0	0.0038461538461538464	0.007692307692307693	0.2	0.06153846153846154	0.6576923076923077	0.06923076923076923
1993	265.0	0.0037735849056603774	0.007547169811320755	0.20754716981132076	0.06037735849056604	0.6490566037735849	0.07169811320754717
1994	273.0	0.007326007326007326	0.007326007326007326	0.21245421245421245	0.05860805860805861	0.6373626373626373	0.07692307692307693
1995	273.0	0.007326007326007326	0.01098901098901099	0.20512820512820512	0.06227106227106227	0.6410256410256411	0.07326007326007326
1996	270.0	0.007407407407407408	0.011111111111111112	0.2074074074074074	0.06296296296296296	0.6333333333333333	0.07777777777777778
1997	266.0	0.007518796992481203	0.011278195488721804	0.21052631578947367	0.05639097744360902	0.6390977443609023	0.07518796992481203
1998	266.0	0.007518796992481203	0.011278195488721804	0.20676691729323307	0.05639097744360902	0.6428571428571429	0.07518796992481203
[truncated: 2,501 more rows]
