# Supplementary material for: Full-cycle device-scale simulations of memory materials with a tailored atomic-cluster-expansion potential
Source: Nat Commun. 2025 Sep 30;16:8688. doi: 10.1038/s41467-025-63732-4 (PMC12484596; doi:10.1038/s41467-025-63732-4)
Supplement: Supplementary file 4 — Source Data [file 41467_2025_63732_MOESM4_ESM.zip › Figure S7/Figure S7d - homopolar bonds/bond_fraction_aimd_225_300K.csv]

	total	Ge-Ge	Ge-Sb	Ge-Te	Sb-Sb	Sb-Te	Te-Te
0	299.0	0.023411371237458192	0.04013377926421405	0.451505016722408	0.03678929765886288	0.4080267558528428	0.04013377926421405
1	296.0	0.02364864864864865	0.037162162162162164	0.4560810810810811	0.033783783783783786	0.40878378378378377	0.04054054054054054
2	294.0	0.023809523809523808	0.03741496598639456	0.45918367346938777	0.034013605442176874	0.40476190476190477	0.04081632653061224
3	291.0	0.024054982817869417	0.03436426116838488	0.4570446735395189	0.03436426116838488	0.4054982817869416	0.044673539518900345
4	287.0	0.024390243902439025	0.0313588850174216	0.4634146341463415	0.03832752613240418	0.397212543554007	0.04529616724738676
5	285.0	0.021052631578947368	0.028070175438596492	0.4666666666666667	0.03859649122807018	0.40350877192982454	0.042105263157894736
6	281.0	0.021352313167259787	0.028469750889679714	0.4697508896797153	0.03914590747330961	0.40213523131672596	0.03914590747330961
7	283.0	0.02120141342756184	0.03180212014134275	0.4664310954063604	0.038869257950530034	0.3992932862190813	0.04240282685512368
8	285.0	0.021052631578947368	0.031578947368421054	0.47017543859649125	0.03859649122807018	0.3929824561403509	0.0456140350877193
9	290.0	0.02413793103448276	0.03103448275862069	0.4689655172413793	0.034482758620689655	0.39655172413793105	0.04482758620689655
10	291.0	0.024054982817869417	0.030927835051546393	0.46048109965635736	0.037800687285223365	0.39862542955326463	0.048109965635738834
11	299.0	0.023411371237458192	0.033444816053511704	0.45484949832775917	0.033444816053511704	0.4013377926421405	0.05351170568561873
12	296.0	0.02364864864864865	0.033783783783783786	0.4560810810810811	0.033783783783783786	0.40202702702702703	0.05067567567567568
13	298.0	0.02348993288590604	0.03355704697986577	0.45302013422818793	0.03355704697986577	0.40268456375838924	0.053691275167785234
14	290.0	0.02413793103448276	0.034482758620689655	0.4517241379310345	0.034482758620689655	0.40344827586206894	0.05172413793103448
15	290.0	0.02413793103448276	0.03103448275862069	0.45517241379310347	0.034482758620689655	0.40344827586206894	0.05172413793103448
16	289.0	0.02422145328719723	0.03460207612456748	0.46366782006920415	0.03460207612456748	0.40484429065743943	0.03806228373702422
17	291.0	0.01718213058419244	0.037800687285223365	0.4639175257731959	0.030927835051546393	0.40893470790378006	0.041237113402061855
18	295.0	0.01694915254237288	0.03728813559322034	0.4576271186440678	0.03389830508474576	0.4101694915254237	0.04406779661016949
19	292.0	0.017123287671232876	0.03424657534246575	0.4520547945205479	0.03424657534246575	0.4212328767123288	0.0410958904109589
20	289.0	0.01730103806228374	0.03460207612456748	0.4532871972318339	0.03460207612456748	0.4186851211072664	0.04152249134948097
21	290.0	0.017241379310344827	0.034482758620689655	0.45517241379310347	0.034482758620689655	0.41379310344827586	0.04482758620689655
22	286.0	0.017482517482517484	0.03146853146853147	0.458041958041958	0.03496503496503497	0.4090909090909091	0.04895104895104895
23	290.0	0.017241379310344827	0.034482758620689655	0.46206896551724136	0.034482758620689655	0.40344827586206894	0.04827586206896552
24	286.0	0.017482517482517484	0.03146853146853147	0.46503496503496505	0.038461538461538464	0.4020979020979021	0.045454545454545456
25	286.0	0.02097902097902098	0.03146853146853147	0.46153846153846156	0.038461538461538464	0.4020979020979021	0.045454545454545456
26	290.0	0.02413793103448276	0.03793103448275862	0.4517241379310345	0.03793103448275862	0.40344827586206894	0.04482758620689655
27	294.0	0.023809523809523808	0.03741496598639456	0.4523809523809524	0.03741496598639456	0.40476190476190477	0.04421768707482993
28	291.0	0.024054982817869417	0.037800687285223365	0.4536082474226804	0.037800687285223365	0.4020618556701031	0.044673539518900345
29	286.0	0.02097902097902098	0.03496503496503497	0.46153846153846156	0.038461538461538464	0.4020979020979021	0.04195804195804196
30	282.0	0.02127659574468085	0.03546099290780142	0.4645390070921986	0.03546099290780142	0.40070921985815605	0.0425531914893617
31	284.0	0.02112676056338028	0.035211267605633804	0.4647887323943662	0.035211267605633804	0.4014084507042254	0.04225352112676056
32	286.0	0.02097902097902098	0.03146853146853147	0.46853146853146854	0.03496503496503497	0.3986013986013986	0.045454545454545456
33	291.0	0.024054982817869417	0.027491408934707903	0.46048109965635736	0.030927835051546393	0.4054982817869416	0.05154639175257732
34	285.0	0.02456140350877193	0.028070175438596492	0.4631578947368421	0.031578947368421054	0.40350877192982454	0.04912280701754386
35	287.0	0.020905923344947737	0.024390243902439025	0.46689895470383275	0.03484320557491289	0.40069686411149824	0.05226480836236934
36	288.0	0.020833333333333332	0.027777777777777776	0.46875	0.034722222222222224	0.3958333333333333	0.052083333333333336
37	288.0	0.020833333333333332	0.03125	0.4618055555555556	0.034722222222222224	0.3993055555555556	0.052083333333333336
38	292.0	0.023972602739726026	0.030821917808219176	0.4520547945205479	0.03767123287671233	0.4041095890410959	0.05136986301369863
39	294.0	0.023809523809523808	0.03741496598639456	0.4557823129251701	0.034013605442176874	0.3979591836734694	0.05102040816326531
40	291.0	0.024054982817869417	0.037800687285223365	0.4570446735395189	0.037800687285223365	0.39862542955326463	0.044673539518900345
41	297.0	0.02356902356902357	0.04040404040404041	0.4511784511784512	0.04040404040404041	0.4006734006734007	0.04377104377104377
42	294.0	0.023809523809523808	0.034013605442176874	0.4557823129251701	0.034013605442176874	0.40816326530612246	0.04421768707482993
43	295.0	0.023728813559322035	0.03728813559322034	0.45084745762711864	0.03389830508474576	0.4101694915254237	0.04406779661016949
44	291.0	0.020618556701030927	0.03436426116838488	0.4536082474226804	0.030927835051546393	0.41580756013745707	0.044673539518900345
45	285.0	0.017543859649122806	0.031578947368421054	0.45614035087719296	0.031578947368421054	0.42105263157894735	0.042105263157894736
46	281.0	0.017793594306049824	0.02491103202846975	0.4626334519572954	0.03202846975088968	0.4199288256227758	0.042704626334519574
47	286.0	0.017482517482517484	0.024475524475524476	0.46503496503496505	0.03146853146853147	0.4125874125874126	0.04895104895104895
48	282.0	0.02127659574468085	0.028368794326241134	0.4645390070921986	0.03546099290780142	0.40425531914893614	0.04609929078014184
49	282.0	0.024822695035460994	0.028368794326241134	0.46099290780141844	0.03546099290780142	0.4078014184397163	0.0425531914893617
50	285.0	0.02456140350877193	0.028070175438596492	0.45614035087719296	0.03508771929824561	0.4105263157894737	0.0456140350877193
51	289.0	0.02422145328719723	0.02768166089965398	0.4602076124567474	0.03806228373702422	0.40484429065743943	0.04498269896193772
52	288.0	0.024305555555555556	0.03125	0.4618055555555556	0.03819444444444445	0.3958333333333333	0.04861111111111111
53	288.0	0.024305555555555556	0.027777777777777776	0.4652777777777778	0.03819444444444445	0.3923611111111111	0.052083333333333336
54	292.0	0.023972602739726026	0.0273972602739726	0.4657534246575342	0.03767123287671233	0.3938356164383562	0.05136986301369863
55	293.0	0.023890784982935155	0.030716723549488054	0.46075085324232085	0.03754266211604096	0.3924914675767918	0.05460750853242321
56	297.0	0.02356902356902357	0.03367003367003367	0.46464646464646464	0.037037037037037035	0.3872053872053872	0.05387205387205387
57	293.0	0.023890784982935155	0.034129692832764506	0.4709897610921502	0.034129692832764506	0.3856655290102389	0.051194539249146756
58	299.0	0.020066889632107024	0.04013377926421405	0.4682274247491639	0.033444816053511704	0.3879598662207358	0.05016722408026756
59	303.0	0.0165016501650165	0.039603960396039604	0.46204620462046203	0.036303630363036306	0.39603960396039606	0.04950495049504951
60	297.0	0.020202020202020204	0.04040404040404041	0.45791245791245794	0.03367003367003367	0.39730639730639733	0.050505050505050504
61	291.0	0.020618556701030927	0.03436426116838488	0.46048109965635736	0.03436426116838488	0.4020618556701031	0.048109965635738834
62	293.0	0.020477815699658702	0.034129692832764506	0.45733788395904434	0.034129692832764506	0.4061433447098976	0.04778156996587031
63	287.0	0.024390243902439025	0.03484320557491289	0.44947735191637633	0.03484320557491289	0.41114982578397213	0.04529616724738676
64	290.0	0.02413793103448276	0.03103448275862069	0.4586206896551724	0.034482758620689655	0.40344827586206894	0.04827586206896552
65	291.0	0.024054982817869417	0.030927835051546393	0.46735395189003437	0.03436426116838488	0.3917525773195876	0.05154639175257732
66	286.0	0.024475524475524476	0.027972027972027972	0.46153846153846156	0.03496503496503497	0.3951048951048951	0.055944055944055944
67	284.0	0.02464788732394366	0.028169014084507043	0.46830985915492956	0.035211267605633804	0.39436619718309857	0.04929577464788732
68	285.0	0.02456140350877193	0.031578947368421054	0.47368421052631576	0.03508771929824561	0.3894736842105263	0.0456140350877193
69	280.0	0.02142857142857143	0.02857142857142857	0.46785714285714286	0.03214285714285714	0.3964285714285714	0.05357142857142857
70	287.0	0.024390243902439025	0.0313588850174216	0.46689895470383275	0.0313588850174216	0.39372822299651566	0.05226480836236934
71	289.0	0.02422145328719723	0.03460207612456748	0.4602076124567474	0.02768166089965398	0.40484429065743943	0.04844290657439446
72	287.0	0.024390243902439025	0.0313588850174216	0.46689895470383275	0.027874564459930314	0.40069686411149824	0.04878048780487805
73	290.0	0.02413793103448276	0.034482758620689655	0.4517241379310345	0.034482758620689655	0.4103448275862069	0.04482758620689655
74	292.0	0.0273972602739726	0.03424657534246575	0.4486301369863014	0.03767123287671233	0.4041095890410959	0.04794520547945205
75	287.0	0.027874564459930314	0.03484320557491289	0.4529616724738676	0.0313588850174216	0.4076655052264808	0.04529616724738676
76	286.0	0.024475524475524476	0.03146853146853147	0.45454545454545453	0.03146853146853147	0.4090909090909091	0.04895104895104895
77	283.0	0.024734982332155476	0.028268551236749116	0.45936395759717313	0.0353356890459364	0.40636042402826855	0.045936395759717315
78	276.0	0.025362318840579712	0.028985507246376812	0.45652173913043476	0.036231884057971016	0.4057971014492754	0.04710144927536232
79	283.0	0.024734982332155476	0.028268551236749116	0.4628975265017668	0.0353356890459364	0.3992932862190813	0.04946996466431095
80	291.0	0.024054982817869417	0.03436426116838488	0.46048109965635736	0.03436426116838488	0.39862542955326463	0.048109965635738834
81	294.0	0.023809523809523808	0.034013605442176874	0.4557823129251701	0.034013605442176874	0.4013605442176871	0.05102040816326531
82	295.0	0.020338983050847456	0.03389830508474576	0.45084745762711864	0.03389830508474576	0.4101694915254237	0.05084745762711865
83	297.0	0.020202020202020204	0.030303030303030304	0.45454545454545453	0.03367003367003367	0.4074074074074074	0.05387205387205387
84	292.0	0.02054794520547945	0.023972602739726026	0.4657534246575342	0.03424657534246575	0.4006849315068493	0.0547945205479452
85	290.0	0.020689655172413793	0.027586206896551724	0.4689655172413793	0.034482758620689655	0.4	0.04827586206896552
86	291.0	0.020618556701030927	0.027491408934707903	0.4639175257731959	0.037800687285223365	0.40893470790378006	0.041237113402061855
87	292.0	0.02054794520547945	0.023972602739726026	0.4623287671232877	0.03767123287671233	0.4143835616438356	0.0410958904109589
88	290.0	0.020689655172413793	0.027586206896551724	0.4586206896551724	0.03793103448275862	0.4068965517241379	0.04827586206896552
89	294.0	0.02040816326530612	0.030612244897959183	0.45918367346938777	0.034013605442176874	0.40816326530612246	0.047619047619047616
90	291.0	0.020618556701030927	0.030927835051546393	0.4536082474226804	0.03436426116838488	0.41580756013745707	0.044673539518900345
91	289.0	0.020761245674740483	0.031141868512110725	0.44982698961937717	0.03460207612456748	0.41522491349480967	0.04844290657439446
92	285.0	0.021052631578947368	0.028070175438596492	0.4631578947368421	0.03508771929824561	0.4105263157894737	0.042105263157894736
93	286.0	0.02097902097902098	0.027972027972027972	0.46153846153846156	0.03496503496503497	0.4090909090909091	0.045454545454545456
94	291.0	0.020618556701030927	0.027491408934707903	0.46048109965635736	0.03436426116838488	0.41237113402061853	0.044673539518900345
95	289.0	0.020761245674740483	0.02422145328719723	0.4671280276816609	0.03460207612456748	0.4083044982698962	0.04498269896193772
96	287.0	0.020905923344947737	0.024390243902439025	0.4738675958188153	0.0313588850174216	0.41114982578397213	0.03832752613240418
97	285.0	0.021052631578947368	0.02456140350877193	0.4807017543859649	0.028070175438596492	0.40350877192982454	0.042105263157894736
98	282.0	0.02127659574468085	0.024822695035460994	0.48936170212765956	0.028368794326241134	0.39361702127659576	0.0425531914893617
99	286.0	0.02097902097902098	0.03146853146853147	0.4825174825174825	0.027972027972027972	0.3951048951048951	0.04195804195804196
100	284.0	0.02112676056338028	0.03169014084507042	0.4823943661971831	0.028169014084507043	0.39436619718309857	0.04225352112676056
101	287.0	0.024390243902439025	0.0313588850174216	0.47038327526132406	0.03484320557491289	0.39372822299651566	0.04529616724738676
102	292.0	0.023972602739726026	0.030821917808219176	0.4691780821917808	0.03767123287671233	0.3972602739726027	0.0410958904109589
103	288.0	0.024305555555555556	0.03125	0.4618055555555556	0.03819444444444445	0.3993055555555556	0.04513888888888889
104	290.0	0.02413793103448276	0.03103448275862069	0.46206896551724136	0.03793103448275862	0.39655172413793105	0.04827586206896552
105	289.0	0.02422145328719723	0.02768166089965398	0.46366782006920415	0.03806228373702422	0.3944636678200692	0.05190311418685121
106	289.0	0.02422145328719723	0.031141868512110725	0.45674740484429066	0.03806228373702422	0.40484429065743943	0.04498269896193772
107	288.0	0.024305555555555556	0.027777777777777776	0.4583333333333333	0.03819444444444445	0.40625	0.04513888888888889
108	285.0	0.02456140350877193	0.031578947368421054	0.45964912280701753	0.03508771929824561	0.4070175438596491	0.042105263157894736
109	283.0	0.02120141342756184	0.03180212014134275	0.45229681978798586	0.0353356890459364	0.4204946996466431	0.038869257950530034
110	284.0	0.02112676056338028	0.035211267605633804	0.4612676056338028	0.035211267605633804	0.4084507042253521	0.03873239436619718
111	281.0	0.02491103202846975	0.03202846975088968	0.45907473309608543	0.03914590747330961	0.4092526690391459	0.03558718861209965
112	285.0	0.02456140350877193	0.031578947368421054	0.4666666666666667	0.03859649122807018	0.40350877192982454	0.03508771929824561
113	288.0	0.024305555555555556	0.03125	0.46875	0.03819444444444445	0.3958333333333333	0.041666666666666664
114	289.0	0.020761245674740483	0.031141868512110725	0.47058823529411764	0.03806228373702422	0.3944636678200692	0.04498269896193772
115	289.0	0.020761245674740483	0.031141868512110725	0.4740484429065744	0.03806228373702422	0.39100346020761245	0.04498269896193772
116	293.0	0.020477815699658702	0.034129692832764506	0.4778156996587031	0.03754266211604096	0.3856655290102389	0.04436860068259386
117	290.0	0.020689655172413793	0.034482758620689655	0.47586206896551725	0.03793103448275862	0.38275862068965516	0.04827586206896552
118	290.0	0.020689655172413793	0.03103448275862069	0.4724137931034483	0.03793103448275862	0.39655172413793105	0.041379310344827586
119	290.0	0.020689655172413793	0.03103448275862069	0.4689655172413793	0.03793103448275862	0.4	0.041379310344827586
120	287.0	0.020905923344947737	0.0313588850174216	0.47038327526132406	0.03832752613240418	0.397212543554007	0.041811846689895474
121	287.0	0.020905923344947737	0.0313588850174216	0.47038327526132406	0.03484320557491289	0.40069686411149824	0.041811846689895474
122	289.0	0.020761245674740483	0.03460207612456748	0.47058823529411764	0.031141868512110725	0.4013840830449827	0.04152249134948097
123	294.0	0.02040816326530612	0.034013605442176874	0.46258503401360546	0.030612244897959183	0.40476190476190477	0.047619047619047616
124	292.0	0.02054794520547945	0.03424657534246575	0.4554794520547945	0.030821917808219176	0.4143835616438356	0.04452054794520548
125	295.0	0.020338983050847456	0.03728813559322034	0.4610169491525424	0.03389830508474576	0.4067796610169492	0.04067796610169491
126	298.0	0.020134228187919462	0.03355704697986577	0.4597315436241611	0.03355704697986577	0.40939597315436244	0.0436241610738255
127	298.0	0.020134228187919462	0.03691275167785235	0.4597315436241611	0.03355704697986577	0.39932885906040266	0.050335570469798654
128	295.0	0.020338983050847456	0.03389830508474576	0.4610169491525424	0.03728813559322034	0.39661016949152544	0.05084745762711865
129	297.0	0.020202020202020204	0.037037037037037035	0.45791245791245794	0.037037037037037035	0.4006734006734007	0.04713804713804714
130	294.0	0.017006802721088437	0.034013605442176874	0.4557823129251701	0.03741496598639456	0.40816326530612246	0.047619047619047616
131	290.0	0.017241379310344827	0.03103448275862069	0.46206896551724136	0.03793103448275862	0.40344827586206894	0.04827586206896552
132	284.0	0.02112676056338028	0.03169014084507042	0.4647887323943662	0.03873239436619718	0.397887323943662	0.045774647887323945
133	283.0	0.02120141342756184	0.03180212014134275	0.4664310954063604	0.038869257950530034	0.3992932862190813	0.04240282685512368
134	282.0	0.02127659574468085	0.031914893617021274	0.46099290780141844	0.031914893617021274	0.4078014184397163	0.04609929078014184
135	286.0	0.02097902097902098	0.03146853146853147	0.458041958041958	0.03146853146853147	0.4090909090909091	0.04895104895104895
136	293.0	0.020477815699658702	0.030716723549488054	0.4641638225255973	0.034129692832764506	0.40955631399317405	0.040955631399317405
137	287.0	0.020905923344947737	0.03484320557491289	0.4564459930313589	0.03484320557491289	0.4146341463414634	0.03832752613240418
138	289.0	0.02422145328719723	0.03460207612456748	0.4532871972318339	0.03460207612456748	0.4117647058823529	0.04152249134948097
139	289.0	0.020761245674740483	0.03806228373702422	0.4532871972318339	0.03460207612456748	0.41522491349480967	0.03806228373702422
140	292.0	0.023972602739726026	0.03767123287671233	0.4554794520547945	0.030821917808219176	0.410958904109589	0.0410958904109589
141	289.0	0.02422145328719723	0.031141868512110725	0.4532871972318339	0.031141868512110725	0.4186851211072664	0.04152249134948097
142	291.0	0.024054982817869417	0.027491408934707903	0.4536082474226804	0.030927835051546393	0.41924398625429554	0.044673539518900345
143	291.0	0.027491408934707903	0.030927835051546393	0.4570446735395189	0.030927835051546393	0.40893470790378006	0.044673539518900345
144	289.0	0.02768166089965398	0.02768166089965398	0.4671280276816609	0.031141868512110725	0.4083044982698962	0.03806228373702422
145	286.0	0.03146853146853147	0.03146853146853147	0.458041958041958	0.03146853146853147	0.4090909090909091	0.038461538461538464
146	287.0	0.0313588850174216	0.03484320557491289	0.4564459930313589	0.03484320557491289	0.40418118466898956	0.03832752613240418
147	288.0	0.027777777777777776	0.034722222222222224	0.4583333333333333	0.034722222222222224	0.40625	0.03819444444444445
148	289.0	0.02768166089965398	0.031141868512110725	0.4532871972318339	0.03460207612456748	0.4083044982698962	0.04498269896193772
149	285.0	0.02456140350877193	0.03508771929824561	0.45263157894736844	0.03508771929824561	0.4105263157894737	0.042105263157894736
150	287.0	0.027874564459930314	0.03832752613240418	0.4425087108013937	0.03484320557491289	0.41114982578397213	0.04529616724738676
151	286.0	0.03146853146853147	0.03496503496503497	0.44755244755244755	0.03496503496503497	0.40559440559440557	0.045454545454545456
152	287.0	0.0313588850174216	0.0313588850174216	0.44947735191637633	0.03484320557491289	0.40418118466898956	0.04878048780487805
153	289.0	0.02768166089965398	0.031141868512110725	0.4532871972318339	0.03460207612456748	0.4013840830449827	0.05190311418685121
154	292.0	0.0273972602739726	0.030821917808219176	0.4520547945205479	0.03424657534246575	0.4041095890410959	0.05136986301369863
155	290.0	0.020689655172413793	0.027586206896551724	0.4586206896551724	0.034482758620689655	0.4103448275862069	0.04827586206896552
156	287.0	0.020905923344947737	0.027874564459930314	0.45993031358885017	0.03484320557491289	0.41114982578397213	0.04529616724738676
157	286.0	0.02097902097902098	0.027972027972027972	0.46853146853146854	0.03496503496503497	0.4090909090909091	0.038461538461538464
158	289.0	0.020761245674740483	0.02768166089965398	0.4671280276816609	0.03460207612456748	0.4117647058823529	0.03806228373702422
159	294.0	0.02040816326530612	0.027210884353741496	0.46258503401360546	0.03741496598639456	0.41156462585034015	0.04081632653061224
160	295.0	0.020338983050847456	0.03389830508474576	0.4576271186440678	0.03728813559322034	0.4101694915254237	0.04067796610169491
161	300.0	0.02	0.03333333333333333	0.4533333333333333	0.03666666666666667	0.41333333333333333	0.043333333333333335
162	298.0	0.020134228187919462	0.03355704697986577	0.4597315436241611	0.03355704697986577	0.40939597315436244	0.0436241610738255
163	294.0	0.023809523809523808	0.030612244897959183	0.45918367346938777	0.034013605442176874	0.41156462585034015	0.04081632653061224
164	294.0	0.023809523809523808	0.030612244897959183	0.45918367346938777	0.034013605442176874	0.41496598639455784	0.03741496598639456
165	296.0	0.02364864864864865	0.02702702702702703	0.4560810810810811	0.037162162162162164	0.41216216216216217	0.04391891891891892
166	294.0	0.023809523809523808	0.027210884353741496	0.46258503401360546	0.034013605442176874	0.40476190476190477	0.047619047619047616
167	291.0	0.024054982817869417	0.030927835051546393	0.46048109965635736	0.03436426116838488	0.4054982817869416	0.044673539518900345
168	289.0	0.02422145328719723	0.031141868512110725	0.4602076124567474	0.03460207612456748	0.4013840830449827	0.04844290657439446
169	284.0	0.02112676056338028	0.035211267605633804	0.4612676056338028	0.035211267605633804	0.4014084507042254	0.045774647887323945
170	284.0	0.02112676056338028	0.035211267605633804	0.45774647887323944	0.03873239436619718	0.4014084507042254	0.045774647887323945
171	287.0	0.020905923344947737	0.03484320557491289	0.4564459930313589	0.03832752613240418	0.40418118466898956	0.04529616724738676
172	292.0	0.02054794520547945	0.0410958904109589	0.4520547945205479	0.0410958904109589	0.4041095890410959	0.0410958904109589
173	293.0	0.020477815699658702	0.040955631399317405	0.45051194539249145	0.040955631399317405	0.4061433447098976	0.040955631399317405
174	292.0	0.02054794520547945	0.0410958904109589	0.4486301369863014	0.0410958904109589	0.4041095890410959	0.04452054794520548
175	290.0	0.020689655172413793	0.03793103448275862	0.4482758620689655	0.03793103448275862	0.4068965517241379	0.04827586206896552
176	288.0	0.020833333333333332	0.03819444444444445	0.4548611111111111	0.03819444444444445	0.40625	0.041666666666666664
177	292.0	0.02054794520547945	0.0410958904109589	0.4623287671232877	0.03767123287671233	0.4006849315068493	0.03767123287671233
178	292.0	0.02054794520547945	0.03767123287671233	0.4657534246575342	0.03767123287671233	0.4006849315068493	0.03767123287671233
179	285.0	0.021052631578947368	0.03508771929824561	0.47368421052631576	0.03859649122807018	0.3929824561403509	0.03859649122807018
180	285.0	0.021052631578947368	0.03859649122807018	0.47719298245614034	0.03859649122807018	0.38596491228070173	0.03859649122807018
181	284.0	0.02112676056338028	0.03873239436619718	0.4753521126760563	0.03169014084507042	0.39436619718309857	0.03873239436619718
182	283.0	0.024734982332155476	0.038869257950530034	0.4734982332155477	0.0353356890459364	0.38869257950530034	0.038869257950530034
183	283.0	0.024734982332155476	0.038869257950530034	0.4664310954063604	0.0353356890459364	0.38869257950530034	0.045936395759717315
184	281.0	0.02491103202846975	0.03558718861209965	0.45907473309608543	0.03558718861209965	0.40213523131672596	0.042704626334519574
185	280.0	0.025	0.03571428571428571	0.4642857142857143	0.03571428571428571	0.3964285714285714	0.04285714285714286
186	283.0	0.024734982332155476	0.0353356890459364	0.4558303886925795	0.0353356890459364	0.40636042402826855	0.04240282685512368
187	283.0	0.024734982332155476	0.0353356890459364	0.45936395759717313	0.0353356890459364	0.4028268551236749	0.04240282685512368
188	285.0	0.02456140350877193	0.03508771929824561	0.4666666666666667	0.03508771929824561	0.39649122807017545	0.042105263157894736
189	289.0	0.02422145328719723	0.03460207612456748	0.4671280276816609	0.03806228373702422	0.39100346020761245	0.04498269896193772
190	291.0	0.024054982817869417	0.03436426116838488	0.46735395189003437	0.03436426116838488	0.3951890034364261	0.044673539518900345
191	291.0	0.020618556701030927	0.037800687285223365	0.47079037800687284	0.03436426116838488	0.3951890034364261	0.041237113402061855
192	292.0	0.017123287671232876	0.03767123287671233	0.4691780821917808	0.030821917808219176	0.4041095890410959	0.0410958904109589
193	292.0	0.017123287671232876	0.03767123287671233	0.4691780821917808	0.03424657534246575	0.4006849315068493	0.0410958904109589
194	292.0	0.017123287671232876	0.03424657534246575	0.4623287671232877	0.03424657534246575	0.410958904109589	0.0410958904109589
195	293.0	0.020477815699658702	0.03754266211604096	0.45733788395904434	0.03754266211604096	0.40273037542662116	0.04436860068259386
196	290.0	0.020689655172413793	0.03793103448275862	0.46206896551724136	0.034482758620689655	0.39655172413793105	0.04827586206896552
197	288.0	0.020833333333333332	0.03819444444444445	0.4652777777777778	0.034722222222222224	0.3958333333333333	0.04513888888888889
198	289.0	0.02422145328719723	0.03806228373702422	0.4602076124567474	0.03460207612456748	0.4013840830449827	0.04152249134948097
199	290.0	0.027586206896551724	0.03793103448275862	0.46551724137931033	0.034482758620689655	0.3931034482758621	0.041379310344827586
200	295.0	0.023728813559322035	0.030508474576271188	0.4610169491525424	0.03389830508474576	0.4067796610169492	0.04406779661016949
201	296.0	0.02364864864864865	0.030405405405405407	0.4594594594594595	0.037162162162162164	0.40878378378378377	0.04054054054054054
202	292.0	0.02054794520547945	0.030821917808219176	0.4589041095890411	0.03767123287671233	0.4143835616438356	0.03767123287671233
203	291.0	0.01718213058419244	0.027491408934707903	0.4536082474226804	0.037800687285223365	0.422680412371134	0.041237113402061855
204	291.0	0.01718213058419244	0.030927835051546393	0.4570446735395189	0.03436426116838488	0.41580756013745707	0.044673539518900345
205	292.0	0.017123287671232876	0.03424657534246575	0.4657534246575342	0.03424657534246575	0.4041095890410959	0.04452054794520548
206	289.0	0.020761245674740483	0.03460207612456748	0.4602076124567474	0.03806228373702422	0.4083044982698962	0.03806228373702422
207	292.0	0.023972602739726026	0.03424657534246575	0.4657534246575342	0.03767123287671233	0.4006849315068493	0.03767123287671233
208	286.0	0.024475524475524476	0.03496503496503497	0.458041958041958	0.038461538461538464	0.4090909090909091	0.03496503496503497
209	289.0	0.02422145328719723	0.03460207612456748	0.46366782006920415	0.03806228373702422	0.40484429065743943	0.03460207612456748
210	291.0	0.024054982817869417	0.03436426116838488	0.46735395189003437	0.037800687285223365	0.39862542955326463	0.037800687285223365
211	290.0	0.020689655172413793	0.034482758620689655	0.47586206896551725	0.03793103448275862	0.3931034482758621	0.03793103448275862
212	293.0	0.020477815699658702	0.03754266211604096	0.4709897610921502	0.03754266211604096	0.3924914675767918	0.040955631399317405
213	289.0	0.020761245674740483	0.04152249134948097	0.4602076124567474	0.03806228373702422	0.39792387543252594	0.04152249134948097
214	290.0	0.02413793103448276	0.03793103448275862	0.46551724137931033	0.034482758620689655	0.4	0.03793103448275862
215	288.0	0.024305555555555556	0.03819444444444445	0.4652777777777778	0.034722222222222224	0.3993055555555556	0.03819444444444445
216	287.0	0.024390243902439025	0.03484320557491289	0.46689895470383275	0.03484320557491289	0.397212543554007	0.041811846689895474
217	285.0	0.02456140350877193	0.03508771929824561	0.45964912280701753	0.03508771929824561	0.3929824561403509	0.05263157894736842
218	290.0	0.02413793103448276	0.03793103448275862	0.46551724137931033	0.034482758620689655	0.38620689655172413	0.05172413793103448
219	287.0	0.024390243902439025	0.03832752613240418	0.47735191637630664	0.03484320557491289	0.3797909407665505	0.04529616724738676
220	288.0	0.024305555555555556	0.03819444444444445	0.46875	0.034722222222222224	0.3888888888888889	0.04513888888888889
221	290.0	0.02413793103448276	0.034482758620689655	0.4724137931034483	0.034482758620689655	0.3896551724137931	0.04482758620689655
222	287.0	0.024390243902439025	0.03484320557491289	0.4738675958188153	0.03484320557491289	0.3867595818815331	0.04529616724738676
223	286.0	0.027972027972027972	0.03146853146853147	0.47202797202797203	0.03496503496503497	0.3881118881118881	0.045454545454545456
224	288.0	0.024305555555555556	0.027777777777777776	0.4652777777777778	0.03819444444444445	0.3993055555555556	0.04513888888888889
225	286.0	0.02097902097902098	0.027972027972027972	0.46153846153846156	0.038461538461538464	0.40559440559440557	0.045454545454545456
226	289.0	0.020761245674740483	0.02768166089965398	0.45674740484429066	0.03806228373702422	0.4083044982698962	0.04844290657439446
227	288.0	0.020833333333333332	0.027777777777777776	0.4583333333333333	0.03819444444444445	0.4097222222222222	0.04513888888888889
228	288.0	0.020833333333333332	0.027777777777777776	0.4583333333333333	0.03819444444444445	0.40625	0.04861111111111111
229	286.0	0.024475524475524476	0.03146853146853147	0.46153846153846156	0.038461538461538464	0.4020979020979021	0.04195804195804196
230	286.0	0.024475524475524476	0.027972027972027972	0.458041958041958	0.03146853146853147	0.4125874125874126	0.045454545454545456
231	287.0	0.020905923344947737	0.027874564459930314	0.4564459930313589	0.0313588850174216	0.42160278745644597	0.041811846689895474
232	285.0	0.021052631578947368	0.031578947368421054	0.45263157894736844	0.03508771929824561	0.41754385964912283	0.042105263157894736
233	288.0	0.020833333333333332	0.034722222222222224	0.4479166666666667	0.034722222222222224	0.4166666666666667	0.04513888888888889
234	286.0	0.017482517482517484	0.03496503496503497	0.45104895104895104	0.038461538461538464	0.4160839160839161	0.04195804195804196
235	285.0	0.017543859649122806	0.03508771929824561	0.45263157894736844	0.03859649122807018	0.4070175438596491	0.04912280701754386
236	286.0	0.017482517482517484	0.038461538461538464	0.458041958041958	0.03496503496503497	0.4020979020979021	0.04895104895104895
237	286.0	0.017482517482517484	0.038461538461538464	0.46153846153846156	0.03496503496503497	0.3916083916083916	0.055944055944055944
238	284.0	0.017605633802816902	0.04225352112676056	0.45422535211267606	0.035211267605633804	0.4014084507042254	0.04929577464788732
239	294.0	0.017006802721088437	0.04081632653061224	0.46598639455782315	0.03741496598639456	0.3877551020408163	0.05102040816326531
240	292.0	0.017123287671232876	0.0410958904109589	0.4623287671232877	0.03767123287671233	0.3835616438356164	0.05821917808219178
241	294.0	0.017006802721088437	0.03741496598639456	0.46598639455782315	0.03741496598639456	0.3877551020408163	0.05442176870748299
242	294.0	0.02040816326530612	0.03741496598639456	0.4523809523809524	0.03741496598639456	0.3945578231292517	0.05782312925170068
243	288.0	0.020833333333333332	0.034722222222222224	0.4548611111111111	0.03819444444444445	0.4027777777777778	0.04861111111111111
244	283.0	0.02120141342756184	0.03180212014134275	0.44876325088339225	0.038869257950530034	0.40636042402826855	0.053003533568904596
245	284.0	0.02112676056338028	0.035211267605633804	0.4507042253521127	0.03873239436619718	0.4014084507042254	0.0528169014084507
246	285.0	0.021052631578947368	0.03508771929824561	0.44912280701754387	0.03859649122807018	0.4070175438596491	0.04912280701754386
247	282.0	0.02127659574468085	0.028368794326241134	0.45390070921985815	0.03900709219858156	0.41134751773049644	0.04609929078014184
248	284.0	0.02112676056338028	0.028169014084507043	0.45422535211267606	0.03873239436619718	0.4119718309859155	0.045774647887323945
249	281.0	0.021352313167259787	0.028469750889679714	0.4483985765124555	0.03914590747330961	0.4092526690391459	0.05338078291814947
250	280.0	0.02142857142857143	0.02857142857142857	0.44285714285714284	0.039285714285714285	0.4142857142857143	0.05357142857142857
251	281.0	0.021352313167259787	0.028469750889679714	0.4483985765124555	0.03914590747330961	0.4128113879003559	0.0498220640569395
252	281.0	0.021352313167259787	0.028469750889679714	0.4483985765124555	0.03558718861209965	0.41637010676156583	0.0498220640569395
253	279.0	0.021505376344086023	0.02867383512544803	0.4551971326164875	0.035842293906810034	0.4157706093189964	0.043010752688172046
254	276.0	0.021739130434782608	0.028985507246376812	0.45652173913043476	0.036231884057971016	0.41304347826086957	0.043478260869565216
255	277.0	0.021660649819494584	0.032490974729241874	0.4548736462093863	0.036101083032490974	0.41155234657039713	0.04332129963898917
256	278.0	0.02158273381294964	0.03237410071942446	0.44964028776978415	0.039568345323741004	0.4172661870503597	0.039568345323741004
257	283.0	0.02120141342756184	0.03180212014134275	0.4452296819787986	0.0353356890459364	0.42402826855123676	0.04240282685512368
258	284.0	0.02112676056338028	0.03169014084507042	0.45422535211267606	0.035211267605633804	0.4154929577464789	0.04225352112676056
259	282.0	0.02127659574468085	0.031914893617021274	0.450354609929078	0.03900709219858156	0.4148936170212766	0.0425531914893617
260	286.0	0.02097902097902098	0.03146853146853147	0.46853146853146854	0.038461538461538464	0.4020979020979021	0.038461538461538464
261	293.0	0.020477815699658702	0.030716723549488054	0.46757679180887374	0.03754266211604096	0.40273037542662116	0.040955631399317405
262	289.0	0.02422145328719723	0.031141868512110725	0.47058823529411764	0.03806228373702422	0.3944636678200692	0.04152249134948097
263	288.0	0.024305555555555556	0.027777777777777776	0.4618055555555556	0.03819444444444445	0.4027777777777778	0.04513888888888889
264	289.0	0.02422145328719723	0.02768166089965398	0.4532871972318339	0.03806228373702422	0.40484429065743943	0.05190311418685121
265	292.0	0.02054794520547945	0.03767123287671233	0.4554794520547945	0.03767123287671233	0.3972602739726027	0.05136986301369863
266	291.0	0.020618556701030927	0.037800687285223365	0.4570446735395189	0.037800687285223365	0.39862542955326463	0.048109965635738834
267	286.0	0.02097902097902098	0.038461538461538464	0.46853146853146854	0.038461538461538464	0.3916083916083916	0.04195804195804196
268	286.0	0.02097902097902098	0.038461538461538464	0.458041958041958	0.038461538461538464	0.3986013986013986	0.045454545454545456
269	285.0	0.021052631578947368	0.03859649122807018	0.45614035087719296	0.03859649122807018	0.4	0.0456140350877193
270	286.0	0.02097902097902098	0.038461538461538464	0.458041958041958	0.03496503496503497	0.4020979020979021	0.045454545454545456
271	280.0	0.02142857142857143	0.03214285714285714	0.4607142857142857	0.03571428571428571	0.4035714285714286	0.04642857142857143
272	280.0	0.02142857142857143	0.02857142857142857	0.46785714285714286	0.039285714285714285	0.4	0.04285714285714286
273	277.0	0.02527075812274368	0.02888086642599278	0.4620938628158845	0.039711191335740074	0.4043321299638989	0.039711191335740074
274	280.0	0.025	0.02857142857142857	0.46785714285714286	0.039285714285714285	0.4	0.039285714285714285
275	283.0	0.02120141342756184	0.04240282685512368	0.4558303886925795	0.038869257950530034	0.4028268551236749	0.038869257950530034
276	283.0	0.02120141342756184	0.038869257950530034	0.4452296819787986	0.038869257950530034	0.4134275618374558	0.04240282685512368
277	281.0	0.021352313167259787	0.03558718861209965	0.44483985765124556	0.03558718861209965	0.41637010676156583	0.046263345195729534
278	287.0	0.020905923344947737	0.03484320557491289	0.4564459930313589	0.03484320557491289	0.40418118466898956	0.04878048780487805
279	286.0	0.02097902097902098	0.03146853146853147	0.45454545454545453	0.03496503496503497	0.4090909090909091	0.04895104895104895
280	287.0	0.020905923344947737	0.03484320557491289	0.45993031358885017	0.03484320557491289	0.40069686411149824	0.04878048780487805
281	285.0	0.02456140350877193	0.03508771929824561	0.44912280701754387	0.03508771929824561	0.4070175438596491	0.04912280701754386
282	282.0	0.024822695035460994	0.03546099290780142	0.450354609929078	0.03546099290780142	0.40425531914893614	0.04964539007092199
283	282.0	0.024822695035460994	0.031914893617021274	0.45390070921985815	0.03900709219858156	0.4078014184397163	0.0425531914893617
284	282.0	0.024822695035460994	0.031914893617021274	0.46808510638297873	0.03900709219858156	0.40070921985815605	0.03546099290780142
285	283.0	0.02120141342756184	0.03180212014134275	0.46996466431095407	0.038869257950530034	0.4028268551236749	0.0353356890459364
286	284.0	0.02112676056338028	0.03169014084507042	0.47183098591549294	0.03873239436619718	0.397887323943662	0.03873239436619718
287	282.0	0.02127659574468085	0.028368794326241134	0.475177304964539	0.03900709219858156	0.40070921985815605	0.03546099290780142
288	287.0	0.024390243902439025	0.024390243902439025	0.47735191637630664	0.03832752613240418	0.397212543554007	0.03832752613240418
289	291.0	0.024054982817869417	0.024054982817869417	0.4742268041237113	0.037800687285223365	0.39862542955326463	0.041237113402061855
290	293.0	0.023890784982935155	0.027303754266211604	0.47440273037542663	0.03754266211604096	0.39590443686006827	0.040955631399317405
291	292.0	0.02054794520547945	0.03424657534246575	0.4726027397260274	0.03767123287671233	0.386986301369863	0.04794520547945205
292	289.0	0.020761245674740483	0.03806228373702422	0.4671280276816609	0.03806228373702422	0.39100346020761245	0.04498269896193772
293	287.0	0.020905923344947737	0.03832752613240418	0.4634146341463415	0.03484320557491289	0.397212543554007	0.04529616724738676
294	290.0	0.020689655172413793	0.041379310344827586	0.4586206896551724	0.034482758620689655	0.39655172413793105	0.04827586206896552
295	288.0	0.020833333333333332	0.03819444444444445	0.4548611111111111	0.034722222222222224	0.4027777777777778	0.04861111111111111
296	288.0	0.020833333333333332	0.041666666666666664	0.4583333333333333	0.03819444444444445	0.3923611111111111	0.04861111111111111
297	287.0	0.024390243902439025	0.04529616724738676	0.4564459930313589	0.03832752613240418	0.39372822299651566	0.041811846689895474
298	287.0	0.024390243902439025	0.041811846689895474	0.45993031358885017	0.03832752613240418	0.39372822299651566	0.041811846689895474
299	289.0	0.02422145328719723	0.04152249134948097	0.45674740484429066	0.03806228373702422	0.3944636678200692	0.04498269896193772
300	287.0	0.024390243902439025	0.041811846689895474	0.4564459930313589	0.03832752613240418	0.3902439024390244	0.04878048780487805
301	286.0	0.024475524475524476	0.038461538461538464	0.458041958041958	0.038461538461538464	0.3916083916083916	0.04895104895104895
302	284.0	0.02464788732394366	0.035211267605633804	0.4647887323943662	0.03873239436619718	0.3908450704225352	0.045774647887323945
303	281.0	0.02491103202846975	0.03558718861209965	0.46619217081850534	0.03914590747330961	0.3879003558718861	0.046263345195729534
304	284.0	0.02464788732394366	0.03873239436619718	0.4647887323943662	0.03873239436619718	0.3873239436619718	0.045774647887323945
305	285.0	0.02456140350877193	0.03508771929824561	0.4666666666666667	0.03859649122807018	0.3894736842105263	0.0456140350877193
306	283.0	0.024734982332155476	0.0353356890459364	0.4664310954063604	0.0353356890459364	0.3992932862190813	0.038869257950530034
307	289.0	0.02422145328719723	0.03460207612456748	0.4602076124567474	0.03460207612456748	0.4083044982698962	0.03806228373702422
308	293.0	0.023890784982935155	0.034129692832764506	0.46075085324232085	0.034129692832764506	0.4061433447098976	0.040955631399317405
309	296.0	0.02364864864864865	0.033783783783783786	0.4594594594594595	0.033783783783783786	0.40202702702702703	0.0472972972972973
310	294.0	0.023809523809523808	0.030612244897959183	0.46258503401360546	0.034013605442176874	0.4013605442176871	0.047619047619047616
311	292.0	0.02054794520547945	0.0273972602739726	0.4691780821917808	0.03767123287671233	0.4006849315068493	0.04452054794520548
312	291.0	0.024054982817869417	0.030927835051546393	0.46048109965635736	0.037800687285223365	0.39862542955326463	0.048109965635738834
313	287.0	0.024390243902439025	0.027874564459930314	0.46689895470383275	0.03832752613240418	0.397212543554007	0.04529616724738676
314	288.0	0.024305555555555556	0.027777777777777776	0.46875	0.03819444444444445	0.3958333333333333	0.04513888888888889
315	291.0	0.024054982817869417	0.03436426116838488	0.4639175257731959	0.037800687285223365	0.3951890034364261	0.044673539518900345
316	286.0	0.024475524475524476	0.03496503496503497	0.458041958041958	0.038461538461538464	0.3986013986013986	0.045454545454545456
317	285.0	0.021052631578947368	0.03508771929824561	0.45964912280701753	0.03859649122807018	0.3929824561403509	0.05263157894736842
318	285.0	0.021052631578947368	0.03508771929824561	0.4631578947368421	0.03859649122807018	0.3894736842105263	0.05263157894736842
319	286.0	0.02097902097902098	0.03496503496503497	0.46503496503496505	0.038461538461538464	0.3916083916083916	0.04895104895104895
320	287.0	0.020905923344947737	0.0313588850174216	0.46689895470383275	0.03484320557491289	0.397212543554007	0.04878048780487805
321	288.0	0.020833333333333332	0.034722222222222224	0.4583333333333333	0.03125	0.4027777777777778	0.052083333333333336
322	291.0	0.024054982817869417	0.037800687285223365	0.4570446735395189	0.030927835051546393	0.39862542955326463	0.05154639175257732
323	289.0	0.02422145328719723	0.03460207612456748	0.4602076124567474	0.031141868512110725	0.3944636678200692	0.05536332179930796
324	287.0	0.024390243902439025	0.03484320557491289	0.45993031358885017	0.03484320557491289	0.39372822299651566	0.05226480836236934
325	287.0	0.020905923344947737	0.03832752613240418	0.45993031358885017	0.03484320557491289	0.39372822299651566	0.05226480836236934
326	294.0	0.02040816326530612	0.030612244897959183	0.46258503401360546	0.03741496598639456	0.3979591836734694	0.05102040816326531
327	287.0	0.020905923344947737	0.0313588850174216	0.4738675958188153	0.03832752613240418	0.39372822299651566	0.041811846689895474
328	285.0	0.02456140350877193	0.031578947368421054	0.4666666666666667	0.03859649122807018	0.39649122807017545	0.042105263157894736
329	281.0	0.02491103202846975	0.028469750889679714	0.47330960854092524	0.03558718861209965	0.398576512455516	0.03914590747330961
330	282.0	0.024822695035460994	0.028368794326241134	0.46808510638297873	0.03546099290780142	0.40425531914893614	0.03900709219858156
331	282.0	0.024822695035460994	0.028368794326241134	0.4645390070921986	0.03546099290780142	0.4078014184397163	0.03900709219858156
332	287.0	0.024390243902439025	0.027874564459930314	0.4564459930313589	0.03832752613240418	0.41114982578397213	0.041811846689895474
333	284.0	0.02112676056338028	0.028169014084507043	0.45774647887323944	0.03873239436619718	0.4119718309859155	0.04225352112676056
334	293.0	0.020477815699658702	0.027303754266211604	0.4641638225255973	0.03754266211604096	0.4061433447098976	0.04436860068259386
335	291.0	0.020618556701030927	0.024054982817869417	0.4639175257731959	0.037800687285223365	0.41580756013745707	0.037800687285223365
336	285.0	0.021052631578947368	0.028070175438596492	0.45614035087719296	0.03859649122807018	0.41403508771929826	0.042105263157894736
337	290.0	0.020689655172413793	0.027586206896551724	0.46206896551724136	0.041379310344827586	0.4	0.04827586206896552
338	289.0	0.020761245674740483	0.031141868512110725	0.46366782006920415	0.04152249134948097	0.39792387543252594	0.04498269896193772
339	290.0	0.020689655172413793	0.03103448275862069	0.46551724137931033	0.041379310344827586	0.39655172413793105	0.04482758620689655
340	293.0	0.017064846416382253	0.034129692832764506	0.46757679180887374	0.040955631399317405	0.39590443686006827	0.04436860068259386
341	294.0	0.02040816326530612	0.034013605442176874	0.46258503401360546	0.04081632653061224	0.3945578231292517	0.047619047619047616
342	295.0	0.020338983050847456	0.03389830508474576	0.4610169491525424	0.03728813559322034	0.4	0.04745762711864407
343	289.0	0.020761245674740483	0.03460207612456748	0.4602076124567474	0.03806228373702422	0.39792387543252594	0.04844290657439446
344	289.0	0.020761245674740483	0.03806228373702422	0.46366782006920415	0.03460207612456748	0.39792387543252594	0.04498269896193772
345	291.0	0.024054982817869417	0.037800687285223365	0.47079037800687284	0.030927835051546393	0.3951890034364261	0.041237113402061855
346	286.0	0.024475524475524476	0.03496503496503497	0.4755244755244755	0.03146853146853147	0.3916083916083916	0.04195804195804196
347	285.0	0.02456140350877193	0.031578947368421054	0.47368421052631576	0.03508771929824561	0.3894736842105263	0.0456140350877193
348	286.0	0.024475524475524476	0.03146853146853147	0.4755244755244755	0.03146853146853147	0.3881118881118881	0.04895104895104895
349	287.0	0.024390243902439025	0.0313588850174216	0.4634146341463415	0.03484320557491289	0.397212543554007	0.04878048780487805
350	283.0	0.02120141342756184	0.03180212014134275	0.4628975265017668	0.038869257950530034	0.3992932862190813	0.045936395759717315
351	283.0	0.02120141342756184	0.03180212014134275	0.44876325088339225	0.038869257950530034	0.4134275618374558	0.045936395759717315
352	285.0	0.017543859649122806	0.031578947368421054	0.44912280701754387	0.03859649122807018	0.41754385964912283	0.0456140350877193
353	289.0	0.01730103806228374	0.031141868512110725	0.44982698961937717	0.03806228373702422	0.4117647058823529	0.05190311418685121
354	286.0	0.02097902097902098	0.03146853146853147	0.45104895104895104	0.038461538461538464	0.4020979020979021	0.055944055944055944
355	290.0	0.020689655172413793	0.03103448275862069	0.45517241379310347	0.03793103448275862	0.39655172413793105	0.05862068965517241
356	287.0	0.024390243902439025	0.027874564459930314	0.4529616724738676	0.03832752613240418	0.40069686411149824	0.05574912891986063
357	288.0	0.024305555555555556	0.027777777777777776	0.4548611111111111	0.03819444444444445	0.3993055555555556	0.05555555555555555
358	290.0	0.02413793103448276	0.03103448275862069	0.45517241379310347	0.034482758620689655	0.40344827586206894	0.05172413793103448
359	289.0	0.02422145328719723	0.031141868512110725	0.46366782006920415	0.03460207612456748	0.39792387543252594	0.04844290657439446
360	289.0	0.02422145328719723	0.031141868512110725	0.4532871972318339	0.03460207612456748	0.4083044982698962	0.04844290657439446
361	294.0	0.023809523809523808	0.034013605442176874	0.4557823129251701	0.03741496598639456	0.4013605442176871	0.047619047619047616
362	293.0	0.023890784982935155	0.034129692832764506	0.45733788395904434	0.03754266211604096	0.4061433447098976	0.040955631399317405
363	285.0	0.02456140350877193	0.03859649122807018	0.4666666666666667	0.03859649122807018	0.4	0.031578947368421054
364	284.0	0.02464788732394366	0.035211267605633804	0.45774647887323944	0.03873239436619718	0.4084507042253521	0.035211267605633804
365	285.0	0.02456140350877193	0.03508771929824561	0.45614035087719296	0.03859649122807018	0.4070175438596491	0.03859649122807018
366	282.0	0.024822695035460994	0.031914893617021274	0.4574468085106383	0.03546099290780142	0.41134751773049644	0.03900709219858156
367	287.0	0.024390243902439025	0.03484320557491289	0.4529616724738676	0.03484320557491289	0.41114982578397213	0.041811846689895474
368	281.0	0.02491103202846975	0.03202846975088968	0.4555160142348754	0.03558718861209965	0.4092526690391459	0.042704626334519574
369	283.0	0.024734982332155476	0.03180212014134275	0.45229681978798586	0.0353356890459364	0.4134275618374558	0.04240282685512368
370	288.0	0.024305555555555556	0.03125	0.4548611111111111	0.03819444444444445	0.4027777777777778	0.04861111111111111
371	283.0	0.02120141342756184	0.03180212014134275	0.4558303886925795	0.038869257950530034	0.40636042402826855	0.045936395759717315
372	280.0	0.02142857142857143	0.03214285714285714	0.4607142857142857	0.03571428571428571	0.4	0.05
373	282.0	0.02127659574468085	0.031914893617021274	0.46099290780141844	0.03546099290780142	0.40070921985815605	0.04964539007092199
374	281.0	0.021352313167259787	0.03202846975088968	0.45907473309608543	0.03558718861209965	0.40569395017793597	0.046263345195729534
375	281.0	0.021352313167259787	0.028469750889679714	0.45907473309608543	0.03914590747330961	0.4092526690391459	0.042704626334519574
376	284.0	0.02464788732394366	0.028169014084507043	0.45422535211267606	0.03873239436619718	0.4084507042253521	0.045774647887323945
377	283.0	0.024734982332155476	0.028268551236749116	0.4628975265017668	0.0353356890459364	0.4098939929328622	0.038869257950530034
378	287.0	0.024390243902439025	0.0313588850174216	0.4634146341463415	0.03484320557491289	0.4076655052264808	0.03832752613240418
379	281.0	0.02491103202846975	0.03202846975088968	0.4626334519572954	0.03558718861209965	0.40569395017793597	0.03914590747330961
380	286.0	0.024475524475524476	0.03146853146853147	0.46503496503496505	0.03496503496503497	0.4020979020979021	0.04195804195804196
381	283.0	0.024734982332155476	0.03180212014134275	0.4664310954063604	0.03180212014134275	0.4028268551236749	0.04240282685512368
382	287.0	0.024390243902439025	0.027874564459930314	0.45993031358885017	0.03484320557491289	0.40418118466898956	0.04878048780487805
383	286.0	0.024475524475524476	0.03146853146853147	0.46153846153846156	0.03496503496503497	0.3986013986013986	0.04895104895104895
384	291.0	0.024054982817869417	0.030927835051546393	0.4639175257731959	0.03436426116838488	0.39862542955326463	0.048109965635738834
385	289.0	0.02422145328719723	0.031141868512110725	0.44982698961937717	0.03460207612456748	0.40484429065743943	0.05536332179930796
386	289.0	0.02422145328719723	0.031141868512110725	0.44982698961937717	0.03460207612456748	0.40484429065743943	0.05536332179930796
387	290.0	0.027586206896551724	0.034482758620689655	0.4482758620689655	0.034482758620689655	0.4	0.05517241379310345
388	293.0	0.027303754266211604	0.030716723549488054	0.45051194539249145	0.03754266211604096	0.40273037542662116	0.051194539249146756
389	287.0	0.027874564459930314	0.027874564459930314	0.445993031358885	0.03484320557491289	0.4146341463414634	0.04878048780487805
390	294.0	0.027210884353741496	0.034013605442176874	0.4421768707482993	0.034013605442176874	0.41156462585034015	0.05102040816326531
391	291.0	0.027491408934707903	0.03436426116838488	0.436426116838488	0.03436426116838488	0.41924398625429554	0.048109965635738834
392	287.0	0.024390243902439025	0.03832752613240418	0.445993031358885	0.03484320557491289	0.4076655052264808	0.04878048780487805
393	289.0	0.02422145328719723	0.03806228373702422	0.44982698961937717	0.03806228373702422	0.40484429065743943	0.04498269896193772
394	290.0	0.020689655172413793	0.03793103448275862	0.4517241379310345	0.03793103448275862	0.4068965517241379	0.04482758620689655
395	291.0	0.020618556701030927	0.041237113402061855	0.4570446735395189	0.037800687285223365	0.4020618556701031	0.041237113402061855
396	289.0	0.020761245674740483	0.04152249134948097	0.47058823529411764	0.03806228373702422	0.39100346020761245	0.03806228373702422
397	286.0	0.02097902097902098	0.03496503496503497	0.479020979020979	0.038461538461538464	0.3951048951048951	0.03146853146853147
398	286.0	0.02097902097902098	0.03496503496503497	0.46153846153846156	0.038461538461538464	0.4090909090909091	0.03496503496503497
399	285.0	0.02456140350877193	0.03508771929824561	0.45964912280701753	0.03859649122807018	0.39649122807017545	0.0456140350877193
400	285.0	0.02456140350877193	0.03508771929824561	0.45964912280701753	0.03859649122807018	0.4	0.042105263157894736
401	285.0	0.02456140350877193	0.03508771929824561	0.4631578947368421	0.03508771929824561	0.4	0.042105263157894736
402	283.0	0.024734982332155476	0.0353356890459364	0.45936395759717313	0.0353356890459364	0.4028268551236749	0.04240282685512368
403	290.0	0.02413793103448276	0.03793103448275862	0.45517241379310347	0.034482758620689655	0.40344827586206894	0.04482758620689655
404	288.0	0.024305555555555556	0.041666666666666664	0.4548611111111111	0.034722222222222224	0.4027777777777778	0.041666666666666664
405	290.0	0.02413793103448276	0.04482758620689655	0.44482758620689655	0.034482758620689655	0.4068965517241379	0.04482758620689655
406	288.0	0.024305555555555556	0.041666666666666664	0.4513888888888889	0.034722222222222224	0.4097222222222222	0.03819444444444445
407	287.0	0.024390243902439025	0.03832752613240418	0.4564459930313589	0.03484320557491289	0.40418118466898956	0.041811846689895474
408	286.0	0.024475524475524476	0.03496503496503497	0.45104895104895104	0.03496503496503497	0.4090909090909091	0.045454545454545456
409	286.0	0.024475524475524476	0.03146853146853147	0.44755244755244755	0.038461538461538464	0.4090909090909091	0.04895104895104895
410	283.0	0.024734982332155476	0.03180212014134275	0.45229681978798586	0.0353356890459364	0.40636042402826855	0.04946996466431095
411	283.0	0.024734982332155476	0.0353356890459364	0.44876325088339225	0.03180212014134275	0.4134275618374558	0.045936395759717315
412	288.0	0.024305555555555556	0.03125	0.4583333333333333	0.034722222222222224	0.4097222222222222	0.041666666666666664
413	291.0	0.024054982817869417	0.030927835051546393	0.44673539518900346	0.037800687285223365	0.41924398625429554	0.041237113402061855
414	284.0	0.02112676056338028	0.03169014084507042	0.45422535211267606	0.03873239436619718	0.4119718309859155	0.04225352112676056
415	288.0	0.020833333333333332	0.024305555555555556	0.4548611111111111	0.03819444444444445	0.4097222222222222	0.052083333333333336
416	285.0	0.021052631578947368	0.02456140350877193	0.45964912280701753	0.03859649122807018	0.40350877192982454	0.05263157894736842
417	289.0	0.020761245674740483	0.02768166089965398	0.4532871972318339	0.03806228373702422	0.4083044982698962	0.05190311418685121
418	292.0	0.023972602739726026	0.0273972602739726	0.4554794520547945	0.03767123287671233	0.4041095890410959	0.05136986301369863
419	292.0	0.023972602739726026	0.0273972602739726	0.4623287671232877	0.03767123287671233	0.4006849315068493	0.04794520547945205
420	289.0	0.02422145328719723	0.02768166089965398	0.4602076124567474	0.03806228373702422	0.4013840830449827	0.04844290657439446
421	292.0	0.023972602739726026	0.0273972602739726	0.4623287671232877	0.03767123287671233	0.3972602739726027	0.05136986301369863
422	292.0	0.023972602739726026	0.0273972602739726	0.4726027397260274	0.03767123287671233	0.386986301369863	0.05136986301369863
423	295.0	0.020338983050847456	0.02711864406779661	0.46779661016949153	0.03728813559322034	0.3898305084745763	0.0576271186440678
424	294.0	0.02040816326530612	0.027210884353741496	0.47278911564625853	0.03741496598639456	0.391156462585034	0.05102040816326531
425	286.0	0.02097902097902098	0.027972027972027972	0.47202797202797203	0.038461538461538464	0.3951048951048951	0.045454545454545456
426	283.0	0.02120141342756184	0.03180212014134275	0.47703180212014135	0.038869257950530034	0.3957597173144876	0.0353356890459364
427	284.0	0.02464788732394366	0.03169014084507042	0.47183098591549294	0.03873239436619718	0.397887323943662	0.035211267605633804
428	287.0	0.024390243902439025	0.027874564459930314	0.4634146341463415	0.03832752613240418	0.4076655052264808	0.03832752613240418
429	286.0	0.024475524475524476	0.027972027972027972	0.46503496503496505	0.038461538461538464	0.40559440559440557	0.038461538461538464
430	290.0	0.02413793103448276	0.027586206896551724	0.4689655172413793	0.03793103448275862	0.4	0.041379310344827586
431	294.0	0.023809523809523808	0.030612244897959183	0.46258503401360546	0.03741496598639456	0.40476190476190477	0.04081632653061224
432	295.0	0.02711864406779661	0.03389830508474576	0.4610169491525424	0.03728813559322034	0.4	0.04067796610169491
433	296.0	0.02364864864864865	0.033783783783783786	0.46283783783783783	0.037162162162162164	0.39864864864864863	0.04391891891891892
434	298.0	0.02348993288590604	0.03355704697986577	0.46308724832214765	0.03691275167785235	0.39932885906040266	0.0436241610738255
435	294.0	0.023809523809523808	0.034013605442176874	0.45918367346938777	0.03741496598639456	0.3945578231292517	0.05102040816326531
436	291.0	0.024054982817869417	0.03436426116838488	0.4570446735395189	0.037800687285223365	0.39862542955326463	0.048109965635738834
437	291.0	0.024054982817869417	0.03436426116838488	0.4536082474226804	0.03436426116838488	0.4054982817869416	0.048109965635738834
438	288.0	0.024305555555555556	0.034722222222222224	0.4583333333333333	0.034722222222222224	0.3993055555555556	0.04861111111111111
439	287.0	0.024390243902439025	0.0313588850174216	0.45993031358885017	0.03484320557491289	0.40069686411149824	0.04878048780487805
440	286.0	0.024475524475524476	0.027972027972027972	0.458041958041958	0.038461538461538464	0.4020979020979021	0.04895104895104895
441	285.0	0.02456140350877193	0.031578947368421054	0.45614035087719296	0.03859649122807018	0.40350877192982454	0.0456140350877193
442	287.0	0.024390243902439025	0.0313588850174216	0.44947735191637633	0.03832752613240418	0.4076655052264808	0.04878048780487805
443	284.0	0.02464788732394366	0.03169014084507042	0.4507042253521127	0.03873239436619718	0.4084507042253521	0.045774647887323945
444	283.0	0.024734982332155476	0.0353356890459364	0.44876325088339225	0.04240282685512368	0.3992932862190813	0.04946996466431095
445	283.0	0.024734982332155476	0.0353356890459364	0.44876325088339225	0.04240282685512368	0.3992932862190813	0.04946996466431095
446	286.0	0.024475524475524476	0.038461538461538464	0.45104895104895104	0.038461538461538464	0.3986013986013986	0.04895104895104895
447	283.0	0.024734982332155476	0.038869257950530034	0.44876325088339225	0.038869257950530034	0.3992932862190813	0.04946996466431095
448	281.0	0.02491103202846975	0.03558718861209965	0.44483985765124556	0.03558718861209965	0.4092526690391459	0.0498220640569395
449	287.0	0.024390243902439025	0.03484320557491289	0.445993031358885	0.03484320557491289	0.4076655052264808	0.05226480836236934
450	291.0	0.024054982817869417	0.03436426116838488	0.44673539518900346	0.03436426116838488	0.4054982817869416	0.054982817869415807
451	292.0	0.023972602739726026	0.03424657534246575	0.4520547945205479	0.03424657534246575	0.4041095890410959	0.05136986301369863
452	296.0	0.02364864864864865	0.030405405405405407	0.4594594594594595	0.033783783783783786	0.40202702702702703	0.05067567567567568
453	292.0	0.023972602739726026	0.0273972602739726	0.4589041095890411	0.03424657534246575	0.4075342465753425	0.04794520547945205
454	295.0	0.02711864406779661	0.02711864406779661	0.4610169491525424	0.03389830508474576	0.4	0.05084745762711865
455	290.0	0.027586206896551724	0.027586206896551724	0.46551724137931033	0.034482758620689655	0.39655172413793105	0.04827586206896552
456	289.0	0.02768166089965398	0.02768166089965398	0.4671280276816609	0.03460207612456748	0.39792387543252594	0.04498269896193772
457	289.0	0.02768166089965398	0.02768166089965398	0.46366782006920415	0.03806228373702422	0.39792387543252594	0.04498269896193772
458	288.0	0.027777777777777776	0.027777777777777776	0.4583333333333333	0.03819444444444445	0.4027777777777778	0.04513888888888889
459	290.0	0.02413793103448276	0.027586206896551724	0.4586206896551724	0.03793103448275862	0.4103448275862069	0.041379310344827586
460	287.0	0.020905923344947737	0.0313588850174216	0.4634146341463415	0.03832752613240418	0.397212543554007	0.04878048780487805
461	285.0	0.021052631578947368	0.031578947368421054	0.45964912280701753	0.03859649122807018	0.39649122807017545	0.05263157894736842
462	283.0	0.02120141342756184	0.03180212014134275	0.4558303886925795	0.038869257950530034	0.3957597173144876	0.05653710247349823
463	279.0	0.021505376344086023	0.03225806451612903	0.45878136200716846	0.03942652329749104	0.3906810035842294	0.05734767025089606
464	280.0	0.025	0.02857142857142857	0.45714285714285713	0.03571428571428571	0.4	0.05357142857142857
465	283.0	0.024734982332155476	0.028268551236749116	0.4558303886925795	0.0353356890459364	0.3992932862190813	0.05653710247349823
466	292.0	0.023972602739726026	0.030821917808219176	0.4554794520547945	0.03424657534246575	0.4041095890410959	0.05136986301369863
467	288.0	0.024305555555555556	0.03125	0.4583333333333333	0.034722222222222224	0.4027777777777778	0.04861111111111111
468	285.0	0.02456140350877193	0.03508771929824561	0.4666666666666667	0.031578947368421054	0.40350877192982454	0.03859649122807018
469	285.0	0.02456140350877193	0.031578947368421054	0.4631578947368421	0.031578947368421054	0.4070175438596491	0.042105263157894736
470	288.0	0.024305555555555556	0.03125	0.4548611111111111	0.034722222222222224	0.4097222222222222	0.04513888888888889
471	284.0	0.02464788732394366	0.03169014084507042	0.45774647887323944	0.035211267605633804	0.4084507042253521	0.04225352112676056
472	290.0	0.02413793103448276	0.03103448275862069	0.4586206896551724	0.03793103448275862	0.4103448275862069	0.03793103448275862
473	289.0	0.02422145328719723	0.02768166089965398	0.45674740484429066	0.03460207612456748	0.4117647058823529	0.04498269896193772
474	293.0	0.023890784982935155	0.030716723549488054	0.45733788395904434	0.03754266211604096	0.4061433447098976	0.04436860068259386
475	289.0	0.02422145328719723	0.031141868512110725	0.4463667820069204	0.04152249134948097	0.4117647058823529	0.04498269896193772
476	286.0	0.024475524475524476	0.027972027972027972	0.45104895104895104	0.038461538461538464	0.4090909090909091	0.04895104895104895
477	288.0	0.024305555555555556	0.027777777777777776	0.4548611111111111	0.034722222222222224	0.4097222222222222	0.04861111111111111
478	286.0	0.024475524475524476	0.027972027972027972	0.458041958041958	0.03496503496503497	0.40559440559440557	0.04895104895104895
479	287.0	0.024390243902439025	0.027874564459930314	0.4634146341463415	0.03484320557491289	0.40069686411149824	0.04878048780487805
480	292.0	0.023972602739726026	0.030821917808219176	0.4520547945205479	0.03767123287671233	0.4006849315068493	0.0547945205479452
481	290.0	0.02413793103448276	0.03103448275862069	0.4517241379310345	0.03793103448275862	0.4	0.05517241379310345
482	285.0	0.02456140350877193	0.031578947368421054	0.45614035087719296	0.03859649122807018	0.4	0.04912280701754386
483	287.0	0.024390243902439025	0.03484320557491289	0.4355400696864111	0.03832752613240418	0.41114982578397213	0.05574912891986063
484	285.0	0.02456140350877193	0.03508771929824561	0.4421052631578947	0.03859649122807018	0.4070175438596491	0.05263157894736842
485	286.0	0.024475524475524476	0.03496503496503497	0.44405594405594406	0.03496503496503497	0.4160839160839161	0.045454545454545456
486	285.0	0.02456140350877193	0.031578947368421054	0.4456140350877193	0.03508771929824561	0.41754385964912283	0.0456140350877193
487	279.0	0.025089605734767026	0.03225806451612903	0.46236559139784944	0.035842293906810034	0.40860215053763443	0.035842293906810034
488	280.0	0.025	0.03214285714285714	0.4642857142857143	0.039285714285714285	0.4	0.039285714285714285
489	281.0	0.02491103202846975	0.03202846975088968	0.46619217081850534	0.03914590747330961	0.39501779359430605	0.042704626334519574
490	280.0	0.02142857142857143	0.03214285714285714	0.4642857142857143	0.039285714285714285	0.4	0.04285714285714286
491	278.0	0.02158273381294964	0.03237410071942446	0.4676258992805755	0.03597122302158273	0.39928057553956836	0.04316546762589928
492	282.0	0.02127659574468085	0.03900709219858156	0.46808510638297873	0.03900709219858156	0.3900709219858156	0.0425531914893617
493	284.0	0.02112676056338028	0.04225352112676056	0.4647887323943662	0.03873239436619718	0.3908450704225352	0.04225352112676056
494	284.0	0.02112676056338028	0.03873239436619718	0.47183098591549294	0.035211267605633804	0.3908450704225352	0.04225352112676056
495	282.0	0.02127659574468085	0.03546099290780142	0.4716312056737589	0.03546099290780142	0.3971631205673759	0.03900709219858156
496	284.0	0.02112676056338028	0.03169014084507042	0.46830985915492956	0.035211267605633804	0.4014084507042254	0.04225352112676056
497	285.0	0.021052631578947368	0.03508771929824561	0.45614035087719296	0.031578947368421054	0.40350877192982454	0.05263157894736842
498	289.0	0.020761245674740483	0.03460207612456748	0.45674740484429066	0.031141868512110725	0.40484429065743943	0.05190311418685121
499	292.0	0.02054794520547945	0.03424657534246575	0.4554794520547945	0.030821917808219176	0.4041095890410959	0.0547945205479452
500	292.0	0.02054794520547945	0.03767123287671233	0.4486301369863014	0.030821917808219176	0.4006849315068493	0.06164383561643835
501	288.0	0.020833333333333332	0.03819444444444445	0.4479166666666667	0.034722222222222224	0.3993055555555556	0.059027777777777776
502	285.0	0.021052631578947368	0.03508771929824561	0.44912280701754387	0.03508771929824561	0.4	0.05964912280701754
503	289.0	0.02422145328719723	0.03806228373702422	0.44982698961937717	0.03460207612456748	0.4013840830449827	0.05190311418685121
504	284.0	0.02464788732394366	0.035211267605633804	0.44366197183098594	0.035211267605633804	0.4084507042253521	0.0528169014084507
505	282.0	0.024822695035460994	0.03546099290780142	0.450354609929078	0.03546099290780142	0.4148936170212766	0.03900709219858156
506	279.0	0.025089605734767026	0.03225806451612903	0.4659498207885305	0.03225806451612903	0.40860215053763443	0.035842293906810034
507	281.0	0.02491103202846975	0.03558718861209965	0.4555160142348754	0.03558718861209965	0.4128113879003559	0.03558718861209965
508	284.0	0.02464788732394366	0.035211267605633804	0.45422535211267606	0.03169014084507042	0.4154929577464789	0.03873239436619718
509	289.0	0.02422145328719723	0.03460207612456748	0.4602076124567474	0.031141868512110725	0.41522491349480967	0.03460207612456748
510	287.0	0.024390243902439025	0.0313588850174216	0.4634146341463415	0.0313588850174216	0.4146341463414634	0.03484320557491289
511	289.0	0.02422145328719723	0.031141868512110725	0.4671280276816609	0.031141868512110725	0.4083044982698962	0.03806228373702422
512	291.0	0.024054982817869417	0.027491408934707903	0.46735395189003437	0.030927835051546393	0.41237113402061853	0.037800687285223365
513	299.0	0.023411371237458192	0.030100334448160536	0.46488294314381273	0.030100334448160536	0.4080267558528428	0.043478260869565216
514	294.0	0.023809523809523808	0.030612244897959183	0.46258503401360546	0.034013605442176874	0.3979591836734694	0.05102040816326531
515	290.0	0.02413793103448276	0.034482758620689655	0.46206896551724136	0.03793103448275862	0.3931034482758621	0.04827586206896552
516	285.0	0.02456140350877193	0.031578947368421054	0.45614035087719296	0.03859649122807018	0.4	0.04912280701754386
517	285.0	0.02456140350877193	0.03508771929824561	0.45964912280701753	0.03859649122807018	0.3929824561403509	0.04912280701754386
518	281.0	0.02491103202846975	0.03558718861209965	0.4626334519572954	0.03558718861209965	0.39501779359430605	0.046263345195729534
519	277.0	0.02527075812274368	0.036101083032490974	0.4584837545126354	0.032490974729241874	0.4007220216606498	0.04693140794223827
520	278.0	0.025179856115107913	0.03597122302158273	0.4568345323741007	0.03597122302158273	0.4028776978417266	0.04316546762589928
521	281.0	0.02491103202846975	0.03914590747330961	0.4555160142348754	0.03558718861209965	0.40569395017793597	0.03914590747330961
522	284.0	0.02464788732394366	0.035211267605633804	0.45774647887323944	0.035211267605633804	0.4084507042253521	0.03873239436619718
523	282.0	0.024822695035460994	0.03546099290780142	0.450354609929078	0.03546099290780142	0.41134751773049644	0.0425531914893617
524	283.0	0.024734982332155476	0.038869257950530034	0.45229681978798586	0.0353356890459364	0.4028268551236749	0.045936395759717315
525	284.0	0.02464788732394366	0.04225352112676056	0.4612676056338028	0.035211267605633804	0.39436619718309857	0.04225352112676056
526	284.0	0.02464788732394366	0.04225352112676056	0.4612676056338028	0.035211267605633804	0.39436619718309857	0.04225352112676056
527	289.0	0.02422145328719723	0.03806228373702422	0.4532871972318339	0.03460207612456748	0.4013840830449827	0.04844290657439446
528	286.0	0.024475524475524476	0.038461538461538464	0.458041958041958	0.03496503496503497	0.3951048951048951	0.04895104895104895
529	286.0	0.024475524475524476	0.038461538461538464	0.46503496503496505	0.03496503496503497	0.3881118881118881	0.04895104895104895
530	285.0	0.02456140350877193	0.03508771929824561	0.4631578947368421	0.03508771929824561	0.3929824561403509	0.04912280701754386
531	282.0	0.024822695035460994	0.031914893617021274	0.46808510638297873	0.03546099290780142	0.3900709219858156	0.04964539007092199
532	283.0	0.024734982332155476	0.0353356890459364	0.4734982332155477	0.0353356890459364	0.38162544169611307	0.04946996466431095
533	288.0	0.024305555555555556	0.034722222222222224	0.46875	0.03819444444444445	0.3854166666666667	0.04861111111111111
534	287.0	0.024390243902439025	0.03484320557491289	0.46689895470383275	0.03832752613240418	0.3902439024390244	0.04529616724738676
535	283.0	0.024734982332155476	0.0353356890459364	0.4628975265017668	0.038869257950530034	0.3957597173144876	0.04240282685512368
536	288.0	0.024305555555555556	0.034722222222222224	0.4618055555555556	0.03819444444444445	0.3958333333333333	0.04513888888888889
537	287.0	0.024390243902439025	0.03484320557491289	0.4634146341463415	0.03832752613240418	0.397212543554007	0.041811846689895474
538	289.0	0.02422145328719723	0.03806228373702422	0.44982698961937717	0.031141868512110725	0.41522491349480967	0.04152249134948097
539	289.0	0.020761245674740483	0.03806228373702422	0.4463667820069204	0.031141868512110725	0.41522491349480967	0.04844290657439446
540	285.0	0.021052631578947368	0.031578947368421054	0.45614035087719296	0.031578947368421054	0.41403508771929826	0.0456140350877193
541	287.0	0.020905923344947737	0.03484320557491289	0.4529616724738676	0.0313588850174216	0.4146341463414634	0.04529616724738676
542	291.0	0.020618556701030927	0.03436426116838488	0.4570446735395189	0.030927835051546393	0.41237113402061853	0.044673539518900345
543	291.0	0.020618556701030927	0.03436426116838488	0.46048109965635736	0.030927835051546393	0.4054982817869416	0.048109965635738834
544	290.0	0.020689655172413793	0.034482758620689655	0.46206896551724136	0.03103448275862069	0.40344827586206894	0.04827586206896552
545	291.0	0.020618556701030927	0.03436426116838488	0.46048109965635736	0.037800687285223365	0.39862542955326463	0.048109965635738834
546	286.0	0.02097902097902098	0.03496503496503497	0.45454545454545453	0.038461538461538464	0.4020979020979021	0.04895104895104895
547	284.0	0.02112676056338028	0.035211267605633804	0.45422535211267606	0.03873239436619718	0.4014084507042254	0.04929577464788732
548	288.0	0.020833333333333332	0.03819444444444445	0.4583333333333333	0.03819444444444445	0.3993055555555556	0.04513888888888889
549	285.0	0.021052631578947368	0.03508771929824561	0.4631578947368421	0.03508771929824561	0.40350877192982454	0.042105263157894736
550	282.0	0.02127659574468085	0.031914893617021274	0.45390070921985815	0.03546099290780142	0.41843971631205673	0.03900709219858156
551	280.0	0.02142857142857143	0.03571428571428571	0.45357142857142857	0.03571428571428571	0.4107142857142857	0.04285714285714286
552	280.0	0.02142857142857143	0.03214285714285714	0.45714285714285713	0.039285714285714285	0.40714285714285714	0.04285714285714286
553	278.0	0.02158273381294964	0.02877697841726619	0.4712230215827338	0.03237410071942446	0.4028776978417266	0.04316546762589928
554	276.0	0.021739130434782608	0.025362318840579712	0.4673913043478261	0.03260869565217391	0.40217391304347827	0.050724637681159424
555	279.0	0.021505376344086023	0.03225806451612903	0.45878136200716846	0.03225806451612903	0.4050179211469534	0.05017921146953405
556	278.0	0.02158273381294964	0.03237410071942446	0.460431654676259	0.03237410071942446	0.4064748201438849	0.046762589928057555
557	284.0	0.02464788732394366	0.03169014084507042	0.4507042253521127	0.03873239436619718	0.40492957746478875	0.04929577464788732
558	286.0	0.024475524475524476	0.03146853146853147	0.45104895104895104	0.038461538461538464	0.3986013986013986	0.055944055944055944
559	285.0	0.02456140350877193	0.03508771929824561	0.45614035087719296	0.03859649122807018	0.39649122807017545	0.04912280701754386
560	288.0	0.024305555555555556	0.034722222222222224	0.4548611111111111	0.03819444444444445	0.3958333333333333	0.052083333333333336
561	283.0	0.02120141342756184	0.038869257950530034	0.4628975265017668	0.0353356890459364	0.3957597173144876	0.045936395759717315
562	281.0	0.021352313167259787	0.03914590747330961	0.4626334519572954	0.03558718861209965	0.40213523131672596	0.03914590747330961
563	280.0	0.02142857142857143	0.03571428571428571	0.4642857142857143	0.03214285714285714	0.4035714285714286	0.04285714285714286
564	284.0	0.02112676056338028	0.035211267605633804	0.4647887323943662	0.03169014084507042	0.4014084507042254	0.045774647887323945
565	286.0	0.02097902097902098	0.03496503496503497	0.46503496503496505	0.03146853146853147	0.40559440559440557	0.04195804195804196
566	288.0	0.020833333333333332	0.03125	0.46875	0.03125	0.40625	0.041666666666666664
567	291.0	0.020618556701030927	0.03436426116838488	0.46735395189003437	0.030927835051546393	0.4054982817869416	0.041237113402061855
568	291.0	0.01718213058419244	0.03436426116838488	0.47079037800687284	0.030927835051546393	0.4020618556701031	0.044673539518900345
569	295.0	0.020338983050847456	0.03389830508474576	0.46440677966101696	0.030508474576271188	0.4101694915254237	0.04067796610169491
570	289.0	0.020761245674740483	0.031141868512110725	0.4602076124567474	0.031141868512110725	0.4117647058823529	0.04498269896193772
571	295.0	0.023728813559322035	0.030508474576271188	0.46440677966101696	0.030508474576271188	0.4033898305084746	0.04745762711864407
572	289.0	0.02422145328719723	0.031141868512110725	0.4671280276816609	0.031141868512110725	0.39792387543252594	0.04844290657439446
573	291.0	0.024054982817869417	0.030927835051546393	0.4639175257731959	0.030927835051546393	0.4020618556701031	0.048109965635738834
574	290.0	0.02413793103448276	0.03103448275862069	0.46551724137931033	0.03103448275862069	0.40344827586206894	0.04482758620689655
575	289.0	0.02422145328719723	0.03460207612456748	0.46366782006920415	0.03460207612456748	0.40484429065743943	0.03806228373702422
576	285.0	0.02456140350877193	0.03508771929824561	0.4631578947368421	0.03508771929824561	0.40350877192982454	0.03859649122807018
577	286.0	0.024475524475524476	0.03146853146853147	0.46853146853146854	0.03496503496503497	0.3986013986013986	0.04195804195804196
578	286.0	0.02097902097902098	0.03146853146853147	0.47202797202797203	0.03496503496503497	0.3986013986013986	0.04195804195804196
579	289.0	0.020761245674740483	0.03460207612456748	0.47058823529411764	0.03460207612456748	0.39792387543252594	0.04152249134948097
580	287.0	0.020905923344947737	0.0313588850174216	0.47038327526132406	0.0313588850174216	0.40069686411149824	0.04529616724738676
581	292.0	0.023972602739726026	0.03424657534246575	0.4657534246575342	0.030821917808219176	0.3972602739726027	0.04794520547945205
582	291.0	0.024054982817869417	0.03436426116838488	0.46048109965635736	0.030927835051546393	0.39862542955326463	0.05154639175257732
583	287.0	0.024390243902439025	0.03484320557491289	0.4564459930313589	0.0313588850174216	0.40069686411149824	0.05226480836236934
584	287.0	0.024390243902439025	0.03484320557491289	0.4425087108013937	0.0313588850174216	0.41114982578397213	0.05574912891986063
585	285.0	0.02456140350877193	0.03508771929824561	0.4456140350877193	0.028070175438596492	0.4105263157894737	0.056140350877192984
586	287.0	0.024390243902439025	0.03484320557491289	0.44947735191637633	0.027874564459930314	0.4076655052264808	0.05574912891986063
587	287.0	0.024390243902439025	0.03484320557491289	0.4564459930313589	0.03484320557491289	0.397212543554007	0.05226480836236934
588	286.0	0.024475524475524476	0.03146853146853147	0.45454545454545453	0.03496503496503497	0.4020979020979021	0.05244755244755245
589	281.0	0.02491103202846975	0.03202846975088968	0.45195729537366547	0.03914590747330961	0.398576512455516	0.05338078291814947
590	277.0	0.02527075812274368	0.032490974729241874	0.4584837545126354	0.036101083032490974	0.3971119133574007	0.05054151624548736
591	278.0	0.025179856115107913	0.03237410071942446	0.46402877697841727	0.03237410071942446	0.39568345323741005	0.050359712230215826
592	281.0	0.02491103202846975	0.03202846975088968	0.4697508896797153	0.03202846975088968	0.39501779359430605	0.046263345195729534
593	282.0	0.024822695035460994	0.031914893617021274	0.46808510638297873	0.031914893617021274	0.40070921985815605	0.0425531914893617
594	279.0	0.025089605734767026	0.035842293906810034	0.4551971326164875	0.03225806451612903	0.4121863799283154	0.03942652329749104
595	274.0	0.025547445255474453	0.040145985401459854	0.45985401459854014	0.032846715328467155	0.40145985401459855	0.040145985401459854
596	276.0	0.025362318840579712	0.036231884057971016	0.463768115942029	0.036231884057971016	0.39855072463768115	0.03985507246376811
597	278.0	0.025179856115107913	0.03597122302158273	0.4676258992805755	0.03597122302158273	0.3920863309352518	0.04316546762589928
598	275.0	0.025454545454545455	0.03272727272727273	0.46545454545454545	0.03636363636363636	0.4	0.04
599	281.0	0.02491103202846975	0.028469750889679714	0.4626334519572954	0.03558718861209965	0.40569395017793597	0.042704626334519574
600	284.0	0.02464788732394366	0.03169014084507042	0.45422535211267606	0.03169014084507042	0.4084507042253521	0.04929577464788732
601	284.0	0.02464788732394366	0.03169014084507042	0.4471830985915493	0.035211267605633804	0.4084507042253521	0.0528169014084507
602	287.0	0.024390243902439025	0.0313588850174216	0.44947735191637633	0.03484320557491289	0.40069686411149824	0.059233449477351915
603	285.0	0.02456140350877193	0.031578947368421054	0.45263157894736844	0.03508771929824561	0.4	0.056140350877192984
604	287.0	0.024390243902439025	0.0313588850174216	0.4529616724738676	0.03484320557491289	0.40069686411149824	0.05574912891986063
605	288.0	0.024305555555555556	0.03125	0.4444444444444444	0.034722222222222224	0.4097222222222222	0.05555555555555555
606	293.0	0.023890784982935155	0.034129692832764506	0.447098976109215	0.034129692832764506	0.4061433447098976	0.05460750853242321
607	289.0	0.02422145328719723	0.03806228373702422	0.4463667820069204	0.03460207612456748	0.40484429065743943	0.05190311418685121
608	288.0	0.024305555555555556	0.03819444444444445	0.4479166666666667	0.034722222222222224	0.40625	0.04861111111111111
609	287.0	0.024390243902439025	0.03832752613240418	0.45993031358885017	0.03484320557491289	0.40418118466898956	0.03832752613240418
610	286.0	0.024475524475524476	0.04195804195804196	0.46153846153846156	0.03496503496503497	0.3951048951048951	0.04195804195804196
611	287.0	0.024390243902439025	0.03832752613240418	0.46689895470383275	0.0313588850174216	0.397212543554007	0.041811846689895474
612	285.0	0.02456140350877193	0.03508771929824561	0.47017543859649125	0.03508771929824561	0.39649122807017545	0.03859649122807018
613	288.0	0.024305555555555556	0.034722222222222224	0.46875	0.034722222222222224	0.3993055555555556	0.03819444444444445
614	283.0	0.024734982332155476	0.028268551236749116	0.46996466431095407	0.0353356890459364	0.3992932862190813	0.04240282685512368
615	282.0	0.024822695035460994	0.024822695035460994	0.4716312056737589	0.03546099290780142	0.3971631205673759	0.04609929078014184
616	278.0	0.025179856115107913	0.025179856115107913	0.4712230215827338	0.03237410071942446	0.39928057553956836	0.046762589928057555
617	280.0	0.025	0.02857142857142857	0.46785714285714286	0.03214285714285714	0.4035714285714286	0.04285714285714286
618	281.0	0.02491103202846975	0.028469750889679714	0.45907473309608543	0.03202846975088968	0.4092526690391459	0.046263345195729534
619	286.0	0.024475524475524476	0.03146853146853147	0.46503496503496505	0.03496503496503497	0.3986013986013986	0.045454545454545456
620	288.0	0.024305555555555556	0.034722222222222224	0.4618055555555556	0.034722222222222224	0.3958333333333333	0.04861111111111111
621	291.0	0.024054982817869417	0.037800687285223365	0.46048109965635736	0.03436426116838488	0.3917525773195876	0.05154639175257732
622	291.0	0.020618556701030927	0.037800687285223365	0.4639175257731959	0.030927835051546393	0.39862542955326463	0.048109965635738834
623	291.0	0.020618556701030927	0.037800687285223365	0.46735395189003437	0.027491408934707903	0.4020618556701031	0.044673539518900345
624	292.0	0.02054794520547945	0.03767123287671233	0.4657534246575342	0.030821917808219176	0.4041095890410959	0.0410958904109589
625	288.0	0.020833333333333332	0.034722222222222224	0.4652777777777778	0.03125	0.4097222222222222	0.03819444444444445
626	288.0	0.020833333333333332	0.034722222222222224	0.4618055555555556	0.034722222222222224	0.4097222222222222	0.03819444444444445
627	287.0	0.020905923344947737	0.0313588850174216	0.45993031358885017	0.03484320557491289	0.41114982578397213	0.041811846689895474
628	289.0	0.020761245674740483	0.031141868512110725	0.4532871972318339	0.03806228373702422	0.4117647058823529	0.04498269896193772
629	288.0	0.020833333333333332	0.03125	0.4618055555555556	0.03819444444444445	0.4027777777777778	0.04513888888888889
630	285.0	0.021052631578947368	0.028070175438596492	0.45964912280701753	0.03508771929824561	0.4070175438596491	0.04912280701754386
631	285.0	0.021052631578947368	0.028070175438596492	0.4666666666666667	0.03508771929824561	0.4	0.04912280701754386
632	288.0	0.020833333333333332	0.027777777777777776	0.4618055555555556	0.03819444444444445	0.4027777777777778	0.04861111111111111
633	289.0	0.020761245674740483	0.031141868512110725	0.4602076124567474	0.03806228373702422	0.4013840830449827	0.04844290657439446
634	288.0	0.024305555555555556	0.03125	0.4548611111111111	0.03819444444444445	0.40625	0.04513888888888889
635	291.0	0.024054982817869417	0.030927835051546393	0.4536082474226804	0.037800687285223365	0.4054982817869416	0.048109965635738834
636	285.0	0.02456140350877193	0.031578947368421054	0.45263157894736844	0.03859649122807018	0.40350877192982454	0.04912280701754386
637	287.0	0.024390243902439025	0.0313588850174216	0.4529616724738676	0.03832752613240418	0.40418118466898956	0.04878048780487805
638	284.0	0.02112676056338028	0.03169014084507042	0.4612676056338028	0.035211267605633804	0.40492957746478875	0.045774647887323945
639	290.0	0.020689655172413793	0.034482758620689655	0.46551724137931033	0.03103448275862069	0.40344827586206894	0.04482758620689655
640	286.0	0.02097902097902098	0.03146853146853147	0.46503496503496505	0.03146853146853147	0.40559440559440557	0.045454545454545456
641	284.0	0.02112676056338028	0.03169014084507042	0.46830985915492956	0.03169014084507042	0.4014084507042254	0.045774647887323945
642	289.0	0.020761245674740483	0.03460207612456748	0.46366782006920415	0.031141868512110725	0.4013840830449827	0.04844290657439446
643	284.0	0.02112676056338028	0.03169014084507042	0.45774647887323944	0.035211267605633804	0.40492957746478875	0.04929577464788732
644	283.0	0.02120141342756184	0.03180212014134275	0.4558303886925795	0.0353356890459364	0.4098939929328622	0.045936395759717315
645	283.0	0.02120141342756184	0.038869257950530034	0.45229681978798586	0.0353356890459364	0.4028268551236749	0.04946996466431095
646	281.0	0.021352313167259787	0.03558718861209965	0.45195729537366547	0.03558718861209965	0.4092526690391459	0.046263345195729534
647	286.0	0.02097902097902098	0.03496503496503497	0.458041958041958	0.03496503496503497	0.4090909090909091	0.04195804195804196
648	285.0	0.021052631578947368	0.03508771929824561	0.45964912280701753	0.031578947368421054	0.41403508771929826	0.03859649122807018
649	285.0	0.021052631578947368	0.03859649122807018	0.4631578947368421	0.031578947368421054	0.4105263157894737	0.03508771929824561
650	285.0	0.021052631578947368	0.03859649122807018	0.45964912280701753	0.031578947368421054	0.41754385964912283	0.031578947368421054
651	288.0	0.020833333333333332	0.034722222222222224	0.4548611111111111	0.03125	0.4166666666666667	0.041666666666666664
652	284.0	0.02112676056338028	0.035211267605633804	0.45774647887323944	0.03169014084507042	0.4119718309859155	0.04225352112676056
653	287.0	0.020905923344947737	0.0313588850174216	0.4564459930313589	0.0313588850174216	0.41114982578397213	0.04878048780487805
654	286.0	0.02097902097902098	0.03146853146853147	0.45454545454545453	0.03146853146853147	0.4125874125874126	0.04895104895104895
655	284.0	0.02112676056338028	0.035211267605633804	0.4507042253521127	0.03169014084507042	0.4119718309859155	0.04929577464788732
656	282.0	0.02127659574468085	0.03900709219858156	0.450354609929078	0.031914893617021274	0.40425531914893614	0.05319148936170213
657	285.0	0.021052631578947368	0.03859649122807018	0.45263157894736844	0.031578947368421054	0.40350877192982454	0.05263157894736842
658	283.0	0.02120141342756184	0.038869257950530034	0.45936395759717313	0.03180212014134275	0.4028268551236749	0.045936395759717315
659	284.0	0.02112676056338028	0.03873239436619718	0.4612676056338028	0.03169014084507042	0.40492957746478875	0.04225352112676056
660	281.0	0.021352313167259787	0.03202846975088968	0.45907473309608543	0.03558718861209965	0.4092526690391459	0.042704626334519574
661	284.0	0.02112676056338028	0.03169014084507042	0.45774647887323944	0.035211267605633804	0.40492957746478875	0.04929577464788732
662	281.0	0.021352313167259787	0.03202846975088968	0.45907473309608543	0.03558718861209965	0.40569395017793597	0.046263345195729534
663	282.0	0.02127659574468085	0.028368794326241134	0.46099290780141844	0.03546099290780142	0.4078014184397163	0.04609929078014184
664	280.0	0.02142857142857143	0.02857142857142857	0.4607142857142857	0.03571428571428571	0.4107142857142857	0.04285714285714286
665	281.0	0.02491103202846975	0.028469750889679714	0.4555160142348754	0.03558718861209965	0.4128113879003559	0.042704626334519574
666	284.0	0.02464788732394366	0.03169014084507042	0.4612676056338028	0.035211267605633804	0.40492957746478875	0.04225352112676056
667	286.0	0.024475524475524476	0.038461538461538464	0.46853146853146854	0.03146853146853147	0.3916083916083916	0.045454545454545456
668	288.0	0.024305555555555556	0.041666666666666664	0.4756944444444444	0.027777777777777776	0.3888888888888889	0.041666666666666664
669	289.0	0.02422145328719723	0.03806228373702422	0.4740484429065744	0.031141868512110725	0.3875432525951557	0.04498269896193772
670	284.0	0.02464788732394366	0.03873239436619718	0.47183098591549294	0.028169014084507043	0.39436619718309857	0.04225352112676056
671	283.0	0.024734982332155476	0.038869257950530034	0.46996466431095407	0.028268551236749116	0.3957597173144876	0.04240282685512368
672	283.0	0.02120141342756184	0.038869257950530034	0.4628975265017668	0.0353356890459364	0.3957597173144876	0.045936395759717315
673	280.0	0.02142857142857143	0.039285714285714285	0.45714285714285713	0.03571428571428571	0.4035714285714286	0.04285714285714286
674	280.0	0.02142857142857143	0.039285714285714285	0.45	0.039285714285714285	0.40714285714285714	0.04285714285714286
675	279.0	0.021505376344086023	0.035842293906810034	0.45161290322580644	0.03942652329749104	0.4014336917562724	0.05017921146953405
676	283.0	0.02120141342756184	0.0353356890459364	0.44876325088339225	0.038869257950530034	0.4098939929328622	0.045936395759717315
677	282.0	0.02127659574468085	0.03546099290780142	0.4397163120567376	0.03900709219858156	0.4219858156028369	0.0425531914893617
678	281.0	0.021352313167259787	0.03558718861209965	0.4377224199288256	0.03914590747330961	0.41637010676156583	0.0498220640569395
679	287.0	0.020905923344947737	0.0313588850174216	0.4425087108013937	0.041811846689895474	0.4146341463414634	0.04878048780487805
680	282.0	0.02127659574468085	0.028368794326241134	0.450354609929078	0.03546099290780142	0.4148936170212766	0.04964539007092199
681	285.0	0.02456140350877193	0.028070175438596492	0.45263157894736844	0.03508771929824561	0.4105263157894737	0.04912280701754386
682	285.0	0.02456140350877193	0.031578947368421054	0.45614035087719296	0.03508771929824561	0.4070175438596491	0.0456140350877193
683	286.0	0.024475524475524476	0.03146853146853147	0.45454545454545453	0.03496503496503497	0.4125874125874126	0.04195804195804196
684	286.0	0.024475524475524476	0.03146853146853147	0.44755244755244755	0.03496503496503497	0.4160839160839161	0.045454545454545456
685	283.0	0.024734982332155476	0.028268551236749116	0.44876325088339225	0.0353356890459364	0.4169611307420495	0.045936395759717315
686	285.0	0.02456140350877193	0.028070175438596492	0.4456140350877193	0.03508771929824561	0.41754385964912283	0.04912280701754386
687	284.0	0.02464788732394366	0.03169014084507042	0.45422535211267606	0.03169014084507042	0.4084507042253521	0.04929577464788732
688	286.0	0.024475524475524476	0.03146853146853147	0.458041958041958	0.03146853146853147	0.4125874125874126	0.04195804195804196
689	289.0	0.02422145328719723	0.02768166089965398	0.4671280276816609	0.031141868512110725	0.4083044982698962	0.04152249134948097
690	291.0	0.024054982817869417	0.027491408934707903	0.4639175257731959	0.03436426116838488	0.41237113402061853	0.037800687285223365
691	289.0	0.02422145328719723	0.02768166089965398	0.4602076124567474	0.03460207612456748	0.4117647058823529	0.04152249134948097
692	292.0	0.023972602739726026	0.0273972602739726	0.4691780821917808	0.03424657534246575	0.4041095890410959	0.0410958904109589
693	294.0	0.023809523809523808	0.023809523809523808	0.47278911564625853	0.034013605442176874	0.4013605442176871	0.04421768707482993
694	293.0	0.023890784982935155	0.023890784982935155	0.4641638225255973	0.034129692832764506	0.40273037542662116	0.051194539249146756
695	295.0	0.023728813559322035	0.02711864406779661	0.46440677966101696	0.03389830508474576	0.4067796610169492	0.04406779661016949
696	292.0	0.023972602739726026	0.0273972602739726	0.4589041095890411	0.03424657534246575	0.4143835616438356	0.0410958904109589
697	293.0	0.023890784982935155	0.027303754266211604	0.4539249146757679	0.034129692832764506	0.41638225255972694	0.04436860068259386
698	290.0	0.02413793103448276	0.03103448275862069	0.4482758620689655	0.034482758620689655	0.42758620689655175	0.034482758620689655
699	292.0	0.023972602739726026	0.030821917808219176	0.4417808219178082	0.03424657534246575	0.4178082191780822	0.05136986301369863
700	292.0	0.023972602739726026	0.030821917808219176	0.4486301369863014	0.03424657534246575	0.4143835616438356	0.04794520547945205
701	281.0	0.02491103202846975	0.028469750889679714	0.44483985765124556	0.03558718861209965	0.41637010676156583	0.0498220640569395
702	286.0	0.024475524475524476	0.03146853146853147	0.44755244755244755	0.03496503496503497	0.4125874125874126	0.04895104895104895
703	291.0	0.024054982817869417	0.030927835051546393	0.45017182130584193	0.03436426116838488	0.41237113402061853	0.048109965635738834
704	290.0	0.02413793103448276	0.03103448275862069	0.45517241379310347	0.034482758620689655	0.4068965517241379	0.04827586206896552
705	288.0	0.024305555555555556	0.034722222222222224	0.4548611111111111	0.034722222222222224	0.40625	0.04513888888888889
706	288.0	0.020833333333333332	0.03819444444444445	0.4618055555555556	0.034722222222222224	0.3958333333333333	0.04861111111111111
707	287.0	0.020905923344947737	0.03832752613240418	0.4738675958188153	0.03484320557491289	0.3867595818815331	0.04529616724738676
708	292.0	0.02054794520547945	0.03767123287671233	0.4794520547945205	0.030821917808219176	0.3835616438356164	0.04794520547945205
709	295.0	0.023728813559322035	0.03389830508474576	0.4711864406779661	0.030508474576271188	0.3898305084745763	0.05084745762711865
710	288.0	0.024305555555555556	0.03125	0.4791666666666667	0.03125	0.3888888888888889	0.04513888888888889
711	288.0	0.024305555555555556	0.03125	0.4722222222222222	0.03125	0.3923611111111111	0.04861111111111111
712	288.0	0.024305555555555556	0.034722222222222224	0.46875	0.03125	0.3888888888888889	0.052083333333333336
713	284.0	0.02464788732394366	0.03169014084507042	0.46830985915492956	0.03169014084507042	0.39436619718309857	0.04929577464788732
714	285.0	0.02456140350877193	0.03859649122807018	0.45964912280701753	0.031578947368421054	0.40350877192982454	0.042105263157894736
715	291.0	0.024054982817869417	0.037800687285223365	0.46735395189003437	0.030927835051546393	0.39862542955326463	0.041237113402061855
716	290.0	0.02413793103448276	0.03793103448275862	0.46206896551724136	0.03103448275862069	0.40344827586206894	0.041379310344827586
717	287.0	0.024390243902439025	0.03484320557491289	0.4529616724738676	0.027874564459930314	0.4146341463414634	0.04529616724738676
718	289.0	0.02422145328719723	0.03460207612456748	0.4532871972318339	0.031141868512110725	0.4117647058823529	0.04498269896193772
719	291.0	0.024054982817869417	0.03436426116838488	0.44673539518900346	0.030927835051546393	0.41237113402061853	0.05154639175257732
720	292.0	0.023972602739726026	0.03767123287671233	0.4417808219178082	0.030821917808219176	0.4143835616438356	0.05136986301369863
721	292.0	0.023972602739726026	0.03767123287671233	0.4452054794520548	0.030821917808219176	0.4143835616438356	0.04794520547945205
722	288.0	0.024305555555555556	0.034722222222222224	0.4548611111111111	0.027777777777777776	0.4097222222222222	0.04861111111111111
723	287.0	0.024390243902439025	0.0313588850174216	0.44947735191637633	0.027874564459930314	0.4181184668989547	0.04878048780487805
724	290.0	0.02413793103448276	0.03103448275862069	0.45517241379310347	0.027586206896551724	0.41379310344827586	0.04827586206896552
725	290.0	0.02413793103448276	0.03103448275862069	0.46206896551724136	0.03103448275862069	0.4103448275862069	0.041379310344827586
726	293.0	0.023890784982935155	0.034129692832764506	0.4641638225255973	0.030716723549488054	0.40273037542662116	0.04436860068259386
727	294.0	0.023809523809523808	0.03741496598639456	0.4557823129251701	0.030612244897959183	0.40476190476190477	0.047619047619047616
728	297.0	0.02356902356902357	0.04040404040404041	0.45454545454545453	0.03367003367003367	0.39730639730639733	0.050505050505050504
729	297.0	0.02356902356902357	0.04040404040404041	0.45454545454545453	0.03367003367003367	0.4006734006734007	0.04713804713804714
730	299.0	0.023411371237458192	0.04013377926421405	0.46153846153846156	0.033444816053511704	0.39464882943143814	0.046822742474916385
731	298.0	0.026845637583892617	0.03355704697986577	0.4563758389261745	0.03691275167785235	0.40268456375838924	0.0436241610738255
732	294.0	0.023809523809523808	0.034013605442176874	0.4557823129251701	0.03741496598639456	0.40476190476190477	0.04421768707482993
733	291.0	0.024054982817869417	0.030927835051546393	0.4570446735395189	0.037800687285223365	0.4020618556701031	0.048109965635738834
734	290.0	0.02413793103448276	0.03103448275862069	0.4482758620689655	0.03793103448275862	0.41379310344827586	0.04482758620689655
735	294.0	0.023809523809523808	0.034013605442176874	0.4523809523809524	0.03741496598639456	0.40476190476190477	0.047619047619047616
736	291.0	0.024054982817869417	0.027491408934707903	0.46048109965635736	0.037800687285223365	0.4020618556701031	0.048109965635738834
737	287.0	0.024390243902439025	0.03484320557491289	0.46689895470383275	0.0313588850174216	0.397212543554007	0.04529616724738676
738	284.0	0.02464788732394366	0.03873239436619718	0.4612676056338028	0.035211267605633804	0.397887323943662	0.04225352112676056
739	281.0	0.02491103202846975	0.03202846975088968	0.4626334519572954	0.03558718861209965	0.398576512455516	0.046263345195729534
740	283.0	0.024734982332155476	0.03180212014134275	0.45936395759717313	0.0353356890459364	0.4028268551236749	0.045936395759717315
741	279.0	0.025089605734767026	0.03225806451612903	0.4659498207885305	0.03225806451612903	0.4014336917562724	0.043010752688172046
742	280.0	0.025	0.03214285714285714	0.4714285714285714	0.03214285714285714	0.3964285714285714	0.04285714285714286
743	283.0	0.024734982332155476	0.03180212014134275	0.4628975265017668	0.03180212014134275	0.3992932862190813	0.04946996466431095
744	289.0	0.02422145328719723	0.031141868512110725	0.46366782006920415	0.031141868512110725	0.3875432525951557	0.06228373702422145
745	289.0	0.02422145328719723	0.02768166089965398	0.4532871972318339	0.031141868512110725	0.39792387543252594	0.0657439446366782
746	294.0	0.023809523809523808	0.034013605442176874	0.4557823129251701	0.030612244897959183	0.3945578231292517	0.061224489795918366
747	296.0	0.02364864864864865	0.037162162162162164	0.44932432432432434	0.030405405405405407	0.40540540540540543	0.05405405405405406
748	290.0	0.02413793103448276	0.03793103448275862	0.44482758620689655	0.027586206896551724	0.41379310344827586	0.05172413793103448
749	288.0	0.027777777777777776	0.03819444444444445	0.4409722222222222	0.027777777777777776	0.4166666666666667	0.04861111111111111
750	291.0	0.027491408934707903	0.03436426116838488	0.436426116838488	0.037800687285223365	0.41237113402061853	0.05154639175257732
751	290.0	0.027586206896551724	0.034482758620689655	0.42758620689655175	0.041379310344827586	0.41724137931034483	0.05172413793103448
752	289.0	0.02768166089965398	0.03460207612456748	0.4290657439446367	0.03460207612456748	0.42214532871972316	0.05190311418685121
753	292.0	0.0273972602739726	0.030821917808219176	0.4349315068493151	0.03424657534246575	0.4246575342465753	0.04794520547945205
754	294.0	0.027210884353741496	0.034013605442176874	0.43537414965986393	0.03741496598639456	0.4217687074829932	0.04421768707482993
755	292.0	0.0273972602739726	0.03424657534246575	0.4452054794520548	0.03424657534246575	0.4143835616438356	0.04452054794520548
756	289.0	0.02768166089965398	0.031141868512110725	0.4463667820069204	0.03460207612456748	0.4117647058823529	0.04844290657439446
757	293.0	0.023890784982935155	0.030716723549488054	0.45051194539249145	0.03754266211604096	0.4061433447098976	0.051194539249146756
758	292.0	0.023972602739726026	0.030821917808219176	0.4520547945205479	0.03424657534246575	0.4041095890410959	0.0547945205479452
759	296.0	0.02364864864864865	0.030405405405405407	0.4527027027027027	0.033783783783783786	0.40878378378378377	0.05067567567567568
760	290.0	0.02413793103448276	0.03103448275862069	0.45517241379310347	0.03103448275862069	0.41379310344827586	0.04482758620689655
761	287.0	0.024390243902439025	0.03484320557491289	0.4529616724738676	0.03484320557491289	0.41114982578397213	0.041811846689895474
762	287.0	0.027874564459930314	0.03832752613240418	0.45993031358885017	0.03484320557491289	0.40069686411149824	0.03832752613240418
763	286.0	0.027972027972027972	0.038461538461538464	0.46153846153846156	0.03496503496503497	0.3951048951048951	0.04195804195804196
764	285.0	0.02456140350877193	0.03508771929824561	0.4666666666666667	0.031578947368421054	0.39649122807017545	0.0456140350877193
765	286.0	0.024475524475524476	0.038461538461538464	0.46503496503496505	0.03146853146853147	0.3951048951048951	0.045454545454545456
766	287.0	0.024390243902439025	0.03832752613240418	0.4634146341463415	0.0313588850174216	0.39372822299651566	0.04878048780487805
767	289.0	0.02768166089965398	0.03806228373702422	0.4602076124567474	0.03460207612456748	0.3944636678200692	0.04498269896193772
768	294.0	0.027210884353741496	0.03741496598639456	0.4489795918367347	0.03741496598639456	0.40816326530612246	0.04081632653061224
769	292.0	0.0273972602739726	0.03767123287671233	0.4417808219178082	0.03767123287671233	0.4143835616438356	0.0410958904109589
770	295.0	0.02711864406779661	0.03728813559322034	0.4440677966101695	0.03389830508474576	0.4135593220338983	0.04406779661016949
771	296.0	0.02702702702702703	0.037162162162162164	0.44256756756756754	0.033783783783783786	0.4155405405405405	0.04391891891891892
772	293.0	0.023890784982935155	0.03754266211604096	0.44368600682593856	0.030716723549488054	0.41638225255972694	0.04778156996587031
773	295.0	0.023728813559322035	0.03728813559322034	0.4406779661016949	0.03389830508474576	0.41694915254237286	0.04745762711864407
774	297.0	0.02356902356902357	0.04040404040404041	0.4377104377104377	0.03367003367003367	0.4175084175084175	0.04713804713804714
775	294.0	0.027210884353741496	0.04081632653061224	0.4421768707482993	0.034013605442176874	0.40816326530612246	0.047619047619047616
776	295.0	0.02711864406779661	0.04067796610169491	0.4406779661016949	0.030508474576271188	0.4101694915254237	0.05084745762711865
777	293.0	0.027303754266211604	0.040955631399317405	0.44368600682593856	0.034129692832764506	0.4061433447098976	0.04778156996587031
778	292.0	0.0273972602739726	0.03767123287671233	0.4417808219178082	0.03424657534246575	0.410958904109589	0.04794520547945205
779	283.0	0.024734982332155476	0.0353356890459364	0.4558303886925795	0.03180212014134275	0.4134275618374558	0.038869257950530034
780	290.0	0.027586206896551724	0.03793103448275862	0.4517241379310345	0.03103448275862069	0.4103448275862069	0.041379310344827586
781	287.0	0.027874564459930314	0.03484320557491289	0.4564459930313589	0.0313588850174216	0.4076655052264808	0.041811846689895474
782	286.0	0.027972027972027972	0.038461538461538464	0.44405594405594406	0.03146853146853147	0.4090909090909091	0.04895104895104895
783	282.0	0.028368794326241134	0.03900709219858156	0.44680851063829785	0.031914893617021274	0.40070921985815605	0.05319148936170213
784	288.0	0.027777777777777776	0.03819444444444445	0.4513888888888889	0.03125	0.4027777777777778	0.04861111111111111
785	292.0	0.0273972602739726	0.03767123287671233	0.4520547945205479	0.030821917808219176	0.4041095890410959	0.04794520547945205
786	291.0	0.027491408934707903	0.037800687285223365	0.4536082474226804	0.030927835051546393	0.4020618556701031	0.048109965635738834
787	288.0	0.027777777777777776	0.03819444444444445	0.4479166666666667	0.03125	0.40625	0.04861111111111111
788	288.0	0.027777777777777776	0.034722222222222224	0.4409722222222222	0.03125	0.4166666666666667	0.04861111111111111
789	286.0	0.027972027972027972	0.03146853146853147	0.45104895104895104	0.03146853146853147	0.4125874125874126	0.045454545454545456
790	292.0	0.0273972602739726	0.030821917808219176	0.4554794520547945	0.030821917808219176	0.410958904109589	0.04452054794520548
791	290.0	0.027586206896551724	0.03103448275862069	0.46206896551724136	0.03103448275862069	0.4068965517241379	0.041379310344827586
792	290.0	0.027586206896551724	0.03103448275862069	0.46551724137931033	0.03103448275862069	0.39655172413793105	0.04827586206896552
793	293.0	0.027303754266211604	0.030716723549488054	0.45733788395904434	0.030716723549488054	0.4061433447098976	0.04778156996587031
794	292.0	0.0273972602739726	0.03424657534246575	0.4520547945205479	0.03424657534246575	0.410958904109589	0.0410958904109589
795	291.0	0.027491408934707903	0.037800687285223365	0.45017182130584193	0.03436426116838488	0.4054982817869416	0.044673539518900345
796	290.0	0.027586206896551724	0.034482758620689655	0.4482758620689655	0.034482758620689655	0.4103448275862069	0.04482758620689655
797	292.0	0.0273972602739726	0.03424657534246575	0.4589041095890411	0.030821917808219176	0.4075342465753425	0.0410958904109589
798	295.0	0.02711864406779661	0.030508474576271188	0.4576271186440678	0.030508474576271188	0.4067796610169492	0.04745762711864407
799	296.0	0.02702702702702703	0.030405405405405407	0.46283783783783783	0.030405405405405407	0.40540540540540543	0.04391891891891892
800	290.0	0.027586206896551724	0.03103448275862069	0.4724137931034483	0.03103448275862069	0.39655172413793105	0.041379310344827586
801	286.0	0.027972027972027972	0.03146853146853147	0.46853146853146854	0.03146853146853147	0.3986013986013986	0.04195804195804196
802	290.0	0.027586206896551724	0.03103448275862069	0.4689655172413793	0.027586206896551724	0.4	0.04482758620689655
803	286.0	0.024475524475524476	0.03146853146853147	0.47202797202797203	0.027972027972027972	0.3986013986013986	0.045454545454545456
804	290.0	0.02413793103448276	0.03103448275862069	0.47586206896551725	0.03103448275862069	0.39655172413793105	0.041379310344827586
805	298.0	0.02348993288590604	0.026845637583892617	0.4664429530201342	0.03355704697986577	0.40604026845637586	0.0436241610738255
806	296.0	0.02364864864864865	0.02702702702702703	0.46959459459459457	0.033783783783783786	0.40202702702702703	0.04391891891891892
807	292.0	0.023972602739726026	0.0273972602739726	0.476027397260274	0.030821917808219176	0.4006849315068493	0.0410958904109589
808	291.0	0.024054982817869417	0.027491408934707903	0.4639175257731959	0.030927835051546393	0.40893470790378006	0.044673539518900345
809	291.0	0.024054982817869417	0.03436426116838488	0.46048109965635736	0.030927835051546393	0.4054982817869416	0.044673539518900345
810	286.0	0.027972027972027972	0.03496503496503497	0.458041958041958	0.03146853146853147	0.40559440559440557	0.04195804195804196
811	287.0	0.027874564459930314	0.03484320557491289	0.44947735191637633	0.0313588850174216	0.41114982578397213	0.04529616724738676
812	292.0	0.0273972602739726	0.03767123287671233	0.4349315068493151	0.030821917808219176	0.4178082191780822	0.05136986301369863
813	290.0	0.027586206896551724	0.034482758620689655	0.44482758620689655	0.03103448275862069	0.4068965517241379	0.05517241379310345
814	292.0	0.023972602739726026	0.03424657534246575	0.4486301369863014	0.030821917808219176	0.4075342465753425	0.0547945205479452
815	292.0	0.023972602739726026	0.03767123287671233	0.4520547945205479	0.03424657534246575	0.4006849315068493	0.05136986301369863
816	291.0	0.024054982817869417	0.037800687285223365	0.45017182130584193	0.03436426116838488	0.4054982817869416	0.048109965635738834
817	293.0	0.023890784982935155	0.03754266211604096	0.447098976109215	0.034129692832764506	0.40955631399317405	0.04778156996587031
818	289.0	0.02422145328719723	0.04152249134948097	0.4429065743944637	0.031141868512110725	0.41522491349480967	0.04498269896193772
819	289.0	0.02768166089965398	0.03460207612456748	0.44982698961937717	0.031141868512110725	0.4083044982698962	0.04844290657439446
820	289.0	0.02768166089965398	0.03806228373702422	0.45674740484429066	0.031141868512110725	0.3944636678200692	0.05190311418685121
821	290.0	0.027586206896551724	0.041379310344827586	0.46206896551724136	0.03103448275862069	0.3931034482758621	0.04482758620689655
822	293.0	0.027303754266211604	0.03754266211604096	0.4641638225255973	0.030716723549488054	0.3924914675767918	0.04778156996587031
823	296.0	0.02702702702702703	0.037162162162162164	0.4594594594594595	0.030405405405405407	0.3952702702702703	0.05067567567567568
824	298.0	0.02348993288590604	0.03691275167785235	0.4697986577181208	0.030201342281879196	0.38926174496644295	0.050335570469798654
825	290.0	0.020689655172413793	0.03103448275862069	0.47586206896551725	0.034482758620689655	0.3931034482758621	0.04482758620689655
826	289.0	0.020761245674740483	0.031141868512110725	0.47058823529411764	0.03460207612456748	0.4013840830449827	0.04152249134948097
827	292.0	0.02054794520547945	0.030821917808219176	0.4726027397260274	0.03424657534246575	0.4006849315068493	0.0410958904109589
828	294.0	0.02040816326530612	0.034013605442176874	0.47959183673469385	0.034013605442176874	0.391156462585034	0.04081632653061224
829	293.0	0.020477815699658702	0.034129692832764506	0.4778156996587031	0.030716723549488054	0.3924914675767918	0.04436860068259386
830	292.0	0.023972602739726026	0.03424657534246575	0.4726027397260274	0.030821917808219176	0.3938356164383562	0.04452054794520548
831	288.0	0.024305555555555556	0.034722222222222224	0.4722222222222222	0.03125	0.3923611111111111	0.04513888888888889
832	292.0	0.023972602739726026	0.03424657534246575	0.4657534246575342	0.030821917808219176	0.3938356164383562	0.05136986301369863
833	289.0	0.02422145328719723	0.02768166089965398	0.4671280276816609	0.031141868512110725	0.39792387543252594	0.05190311418685121
834	287.0	0.027874564459930314	0.027874564459930314	0.45993031358885017	0.0313588850174216	0.397212543554007	0.05574912891986063
835	284.0	0.02112676056338028	0.028169014084507043	0.45774647887323944	0.03169014084507042	0.40492957746478875	0.056338028169014086
836	285.0	0.021052631578947368	0.031578947368421054	0.45614035087719296	0.031578947368421054	0.40350877192982454	0.056140350877192984
837	283.0	0.02120141342756184	0.028268551236749116	0.4664310954063604	0.03180212014134275	0.3992932862190813	0.053003533568904596
838	289.0	0.020761245674740483	0.02768166089965398	0.44982698961937717	0.031141868512110725	0.41522491349480967	0.05536332179930796
839	293.0	0.023890784982935155	0.027303754266211604	0.45051194539249145	0.034129692832764506	0.4061433447098976	0.05802047781569966
840	290.0	0.02413793103448276	0.027586206896551724	0.45517241379310347	0.034482758620689655	0.4068965517241379	0.05172413793103448
841	288.0	0.024305555555555556	0.03125	0.4513888888888889	0.03125	0.4166666666666667	0.04513888888888889
842	288.0	0.024305555555555556	0.03125	0.4618055555555556	0.03125	0.4131944444444444	0.03819444444444445
843	289.0	0.02422145328719723	0.031141868512110725	0.4532871972318339	0.031141868512110725	0.42214532871972316	0.03806228373702422
844	294.0	0.023809523809523808	0.034013605442176874	0.46258503401360546	0.030612244897959183	0.41156462585034015	0.03741496598639456
845	290.0	0.02413793103448276	0.03103448275862069	0.4689655172413793	0.03103448275862069	0.4103448275862069	0.034482758620689655
846	290.0	0.02413793103448276	0.03103448275862069	0.46551724137931033	0.034482758620689655	0.4103448275862069	0.034482758620689655
847	290.0	0.02413793103448276	0.03793103448275862	0.45517241379310347	0.034482758620689655	0.41379310344827586	0.034482758620689655
848	289.0	0.02422145328719723	0.03806228373702422	0.45674740484429066	0.03460207612456748	0.4083044982698962	0.03806228373702422
849	287.0	0.024390243902439025	0.03832752613240418	0.4564459930313589	0.03484320557491289	0.41114982578397213	0.03484320557491289
850	286.0	0.02097902097902098	0.038461538461538464	0.46503496503496505	0.03146853146853147	0.4090909090909091	0.03496503496503497
851	292.0	0.02054794520547945	0.03767123287671233	0.476027397260274	0.030821917808219176	0.3938356164383562	0.0410958904109589
852	293.0	0.020477815699658702	0.03754266211604096	0.4641638225255973	0.030716723549488054	0.39590443686006827	0.051194539249146756
853	289.0	0.02422145328719723	0.03460207612456748	0.46366782006920415	0.031141868512110725	0.39792387543252594	0.04844290657439446
854	290.0	0.02413793103448276	0.034482758620689655	0.4689655172413793	0.03103448275862069	0.3931034482758621	0.04827586206896552
855	291.0	0.024054982817869417	0.030927835051546393	0.47766323024054985	0.03436426116838488	0.38831615120274915	0.044673539518900345
856	293.0	0.023890784982935155	0.034129692832764506	0.47440273037542663	0.034129692832764506	0.3924914675767918	0.040955631399317405
857	294.0	0.023809523809523808	0.034013605442176874	0.47619047619047616	0.03741496598639456	0.3945578231292517	0.034013605442176874
858	296.0	0.02364864864864865	0.033783783783783786	0.4797297297297297	0.037162162162162164	0.3885135135135135	0.037162162162162164
859	290.0	0.02413793103448276	0.034482758620689655	0.4724137931034483	0.03793103448275862	0.3896551724137931	0.041379310344827586
860	291.0	0.024054982817869417	0.037800687285223365	0.4639175257731959	0.037800687285223365	0.3848797250859107	0.05154639175257732
861	291.0	0.024054982817869417	0.03436426116838488	0.4570446735395189	0.03436426116838488	0.3917525773195876	0.058419243986254296
862	286.0	0.024475524475524476	0.03496503496503497	0.458041958041958	0.03496503496503497	0.3881118881118881	0.05944055944055944
863	287.0	0.024390243902439025	0.03484320557491289	0.46689895470383275	0.0313588850174216	0.3867595818815331	0.05574912891986063
864	292.0	0.0273972602739726	0.030821917808219176	0.4691780821917808	0.030821917808219176	0.3835616438356164	0.05821917808219178
865	296.0	0.02364864864864865	0.033783783783783786	0.46621621621621623	0.02702702702702703	0.3918918918918919	0.057432432432432436
866	298.0	0.02348993288590604	0.03355704697986577	0.46308724832214765	0.026845637583892617	0.39932885906040266	0.053691275167785234
867	298.0	0.02348993288590604	0.03355704697986577	0.4563758389261745	0.030201342281879196	0.40268456375838924	0.053691275167785234
868	299.0	0.023411371237458192	0.03678929765886288	0.44816053511705684	0.033444816053511704	0.4080267558528428	0.05016722408026756
869	298.0	0.02348993288590604	0.03691275167785235	0.4395973154362416	0.03691275167785235	0.412751677852349	0.050335570469798654
870	293.0	0.020477815699658702	0.03754266211604096	0.447098976109215	0.03754266211604096	0.40955631399317405	0.04778156996587031
871	289.0	0.020761245674740483	0.03460207612456748	0.4532871972318339	0.03460207612456748	0.41522491349480967	0.04152249134948097
872	290.0	0.020689655172413793	0.03103448275862069	0.4586206896551724	0.034482758620689655	0.4103448275862069	0.04482758620689655
873	290.0	0.020689655172413793	0.02413793103448276	0.46206896551724136	0.034482758620689655	0.41724137931034483	0.041379310344827586
874	287.0	0.020905923344947737	0.024390243902439025	0.46689895470383275	0.03484320557491289	0.4146341463414634	0.03832752613240418
875	286.0	0.024475524475524476	0.024475524475524476	0.46853146853146854	0.03146853146853147	0.4090909090909091	0.04195804195804196
876	284.0	0.02464788732394366	0.02464788732394366	0.46830985915492956	0.03169014084507042	0.4084507042253521	0.04225352112676056
877	285.0	0.02456140350877193	0.02456140350877193	0.47017543859649125	0.031578947368421054	0.4070175438596491	0.042105263157894736
878	288.0	0.024305555555555556	0.024305555555555556	0.4756944444444444	0.03125	0.4027777777777778	0.041666666666666664
879	292.0	0.023972602739726026	0.0273972602739726	0.4691780821917808	0.03424657534246575	0.3972602739726027	0.04794520547945205
880	291.0	0.024054982817869417	0.027491408934707903	0.46735395189003437	0.03436426116838488	0.3917525773195876	0.054982817869415807
881	287.0	0.024390243902439025	0.024390243902439025	0.47735191637630664	0.03484320557491289	0.3867595818815331	0.05226480836236934
882	288.0	0.024305555555555556	0.027777777777777776	0.46875	0.034722222222222224	0.3923611111111111	0.052083333333333336
883	292.0	0.030821917808219176	0.0273972602739726	0.4623287671232877	0.03424657534246575	0.3972602739726027	0.04794520547945205
884	299.0	0.030100334448160536	0.026755852842809364	0.46153846153846156	0.033444816053511704	0.40468227424749165	0.043478260869565216
885	301.0	0.026578073089700997	0.026578073089700997	0.45514950166112955	0.029900332225913623	0.4119601328903654	0.04983388704318937
886	299.0	0.026755852842809364	0.030100334448160536	0.46153846153846156	0.030100334448160536	0.4080267558528428	0.043478260869565216
887	300.0	0.02666666666666667	0.03	0.47	0.02666666666666667	0.4033333333333333	0.043333333333333335
888	301.0	0.023255813953488372	0.03322259136212625	0.46179401993355484	0.026578073089700997	0.40863787375415284	0.046511627906976744
889	302.0	0.023178807947019868	0.029801324503311258	0.46688741721854304	0.029801324503311258	0.40397350993377484	0.046357615894039736
890	295.0	0.023728813559322035	0.030508474576271188	0.4745762711864407	0.030508474576271188	0.4033898305084746	0.03728813559322034
891	291.0	0.024054982817869417	0.024054982817869417	0.47766323024054985	0.030927835051546393	0.4054982817869416	0.037800687285223365
892	295.0	0.023728813559322035	0.023728813559322035	0.46779661016949153	0.030508474576271188	0.4101694915254237	0.04406779661016949
893	293.0	0.023890784982935155	0.023890784982935155	0.46757679180887374	0.030716723549488054	0.40955631399317405	0.04436860068259386
894	295.0	0.023728813559322035	0.02711864406779661	0.4610169491525424	0.030508474576271188	0.4135593220338983	0.04406779661016949
895	292.0	0.023972602739726026	0.030821917808219176	0.4554794520547945	0.030821917808219176	0.4143835616438356	0.04452054794520548
896	295.0	0.023728813559322035	0.030508474576271188	0.45084745762711864	0.03389830508474576	0.4101694915254237	0.05084745762711865
897	289.0	0.02422145328719723	0.031141868512110725	0.4671280276816609	0.03460207612456748	0.4013840830449827	0.04152249134948097
898	290.0	0.02413793103448276	0.03103448275862069	0.4586206896551724	0.034482758620689655	0.4068965517241379	0.04482758620689655
899	289.0	0.020761245674740483	0.031141868512110725	0.45674740484429066	0.03460207612456748	0.4083044982698962	0.04844290657439446
900	288.0	0.020833333333333332	0.03125	0.4618055555555556	0.034722222222222224	0.4027777777777778	0.04861111111111111
901	289.0	0.020761245674740483	0.031141868512110725	0.4671280276816609	0.03460207612456748	0.39792387543252594	0.04844290657439446
902	294.0	0.02040816326530612	0.034013605442176874	0.46598639455782315	0.034013605442176874	0.3979591836734694	0.047619047619047616
903	293.0	0.023890784982935155	0.034129692832764506	0.4539249146757679	0.034129692832764506	0.40955631399317405	0.04436860068259386
904	293.0	0.023890784982935155	0.03754266211604096	0.4539249146757679	0.034129692832764506	0.40955631399317405	0.040955631399317405
905	296.0	0.02364864864864865	0.037162162162162164	0.44932432432432434	0.033783783783783786	0.41216216216216217	0.04391891891891892
906	297.0	0.02356902356902357	0.037037037037037035	0.4511784511784512	0.03367003367003367	0.41414141414141414	0.04040404040404041
907	296.0	0.02364864864864865	0.037162162162162164	0.44932432432432434	0.033783783783783786	0.4155405405405405	0.04054054054054054
908	297.0	0.02356902356902357	0.03367003367003367	0.4511784511784512	0.03367003367003367	0.4107744107744108	0.04713804713804714
909	293.0	0.023890784982935155	0.034129692832764506	0.45733788395904434	0.030716723549488054	0.4061433447098976	0.04778156996587031
910	289.0	0.02422145328719723	0.03460207612456748	0.45674740484429066	0.031141868512110725	0.4083044982698962	0.04498269896193772
911	295.0	0.023728813559322035	0.04406779661016949	0.4576271186440678	0.030508474576271188	0.4	0.04406779661016949
912	296.0	0.02364864864864865	0.04054054054054054	0.4594594594594595	0.030405405405405407	0.40202702702702703	0.04391891891891892
913	291.0	0.024054982817869417	0.041237113402061855	0.4570446735395189	0.030927835051546393	0.4020618556701031	0.044673539518900345
914	292.0	0.023972602739726026	0.0410958904109589	0.4589041095890411	0.030821917808219176	0.4006849315068493	0.04452054794520548
915	284.0	0.02464788732394366	0.03873239436619718	0.4612676056338028	0.03169014084507042	0.397887323943662	0.045774647887323945
916	284.0	0.02464788732394366	0.035211267605633804	0.45774647887323944	0.035211267605633804	0.4014084507042254	0.045774647887323945
917	283.0	0.024734982332155476	0.0353356890459364	0.45936395759717313	0.0353356890459364	0.3992932862190813	0.045936395759717315
918	283.0	0.024734982332155476	0.03180212014134275	0.45936395759717313	0.0353356890459364	0.4028268551236749	0.045936395759717315
919	288.0	0.024305555555555556	0.03125	0.4618055555555556	0.03819444444444445	0.3958333333333333	0.04861111111111111
920	292.0	0.023972602739726026	0.03424657534246575	0.4554794520547945	0.03767123287671233	0.3938356164383562	0.0547945205479452
921	294.0	0.023809523809523808	0.034013605442176874	0.445578231292517	0.03741496598639456	0.40476190476190477	0.05442176870748299
922	291.0	0.024054982817869417	0.03436426116838488	0.44329896907216493	0.037800687285223365	0.41237113402061853	0.048109965635738834
923	289.0	0.02422145328719723	0.03460207612456748	0.43944636678200694	0.03806228373702422	0.4117647058823529	0.05190311418685121
924	295.0	0.02711864406779661	0.030508474576271188	0.4406779661016949	0.03728813559322034	0.4135593220338983	0.05084745762711865
925	293.0	0.027303754266211604	0.030716723549488054	0.44368600682593856	0.03754266211604096	0.4129692832764505	0.04778156996587031
926	294.0	0.027210884353741496	0.027210884353741496	0.4489795918367347	0.03741496598639456	0.41156462585034015	0.047619047619047616
927	288.0	0.027777777777777776	0.027777777777777776	0.4513888888888889	0.03819444444444445	0.4166666666666667	0.03819444444444445
928	294.0	0.027210884353741496	0.027210884353741496	0.4523809523809524	0.03741496598639456	0.41496598639455784	0.04081632653061224
929	295.0	0.02711864406779661	0.023728813559322035	0.44745762711864406	0.03728813559322034	0.42033898305084744	0.04406779661016949
930	291.0	0.027491408934707903	0.024054982817869417	0.45017182130584193	0.037800687285223365	0.41580756013745707	0.044673539518900345
931	288.0	0.024305555555555556	0.027777777777777776	0.4583333333333333	0.03819444444444445	0.40625	0.04513888888888889
932	283.0	0.024734982332155476	0.03180212014134275	0.4664310954063604	0.0353356890459364	0.4028268551236749	0.038869257950530034
933	287.0	0.024390243902439025	0.0313588850174216	0.46689895470383275	0.03484320557491289	0.397212543554007	0.04529616724738676
934	285.0	0.02456140350877193	0.031578947368421054	0.4631578947368421	0.03508771929824561	0.40350877192982454	0.042105263157894736
935	284.0	0.02464788732394366	0.03873239436619718	0.45774647887323944	0.03169014084507042	0.40492957746478875	0.04225352112676056
936	284.0	0.02112676056338028	0.03873239436619718	0.45774647887323944	0.03169014084507042	0.4119718309859155	0.03873239436619718
937	280.0	0.02142857142857143	0.04285714285714286	0.44642857142857145	0.03214285714285714	0.42142857142857143	0.03571428571428571
938	282.0	0.02127659574468085	0.03546099290780142	0.4432624113475177	0.03546099290780142	0.41843971631205673	0.04609929078014184
939	286.0	0.02097902097902098	0.03496503496503497	0.44405594405594406	0.03496503496503497	0.4160839160839161	0.04895104895104895
940	287.0	0.020905923344947737	0.03484320557491289	0.445993031358885	0.03484320557491289	0.4181184668989547	0.04529616724738676
941	289.0	0.02422145328719723	0.03460207612456748	0.44982698961937717	0.031141868512110725	0.41522491349480967	0.04498269896193772
942	289.0	0.02422145328719723	0.03460207612456748	0.44982698961937717	0.031141868512110725	0.41522491349480967	0.04498269896193772
943	288.0	0.024305555555555556	0.034722222222222224	0.4513888888888889	0.03125	0.4166666666666667	0.041666666666666664
944	293.0	0.023890784982935155	0.030716723549488054	0.45733788395904434	0.030716723549488054	0.4129692832764505	0.04436860068259386
945	298.0	0.026845637583892617	0.03355704697986577	0.45302013422818793	0.030201342281879196	0.412751677852349	0.0436241610738255
946	297.0	0.026936026936026935	0.030303030303030304	0.4511784511784512	0.030303030303030304	0.41414141414141414	0.04713804713804714
947	294.0	0.027210884353741496	0.027210884353741496	0.4557823129251701	0.030612244897959183	0.41156462585034015	0.047619047619047616
948	288.0	0.027777777777777776	0.024305555555555556	0.4513888888888889	0.03125	0.4166666666666667	0.04861111111111111
949	284.0	0.028169014084507043	0.028169014084507043	0.4507042253521127	0.03169014084507042	0.4119718309859155	0.04929577464788732
950	289.0	0.031141868512110725	0.02768166089965398	0.44982698961937717	0.03460207612456748	0.40484429065743943	0.05190311418685121
951	290.0	0.03103448275862069	0.027586206896551724	0.4517241379310345	0.034482758620689655	0.4	0.05517241379310345
952	284.0	0.028169014084507043	0.03169014084507042	0.4612676056338028	0.035211267605633804	0.3873239436619718	0.056338028169014086
953	282.0	0.028368794326241134	0.03546099290780142	0.46099290780141844	0.03546099290780142	0.38652482269503546	0.05319148936170213
954	284.0	0.028169014084507043	0.03873239436619718	0.45774647887323944	0.035211267605633804	0.3873239436619718	0.0528169014084507
955	284.0	0.028169014084507043	0.03873239436619718	0.45422535211267606	0.03169014084507042	0.4014084507042254	0.045774647887323945
956	287.0	0.027874564459930314	0.03832752613240418	0.44947735191637633	0.0313588850174216	0.40418118466898956	0.04878048780487805
957	286.0	0.024475524475524476	0.03496503496503497	0.44755244755244755	0.03146853146853147	0.4125874125874126	0.04895104895104895
958	291.0	0.027491408934707903	0.03436426116838488	0.45017182130584193	0.030927835051546393	0.40893470790378006	0.048109965635738834
959	288.0	0.027777777777777776	0.034722222222222224	0.4409722222222222	0.03125	0.4166666666666667	0.04861111111111111
960	292.0	0.0273972602739726	0.03424657534246575	0.4417808219178082	0.030821917808219176	0.4212328767123288	0.04452054794520548
961	296.0	0.030405405405405407	0.033783783783783786	0.44256756756756754	0.030405405405405407	0.4189189189189189	0.04391891891891892
962	289.0	0.031141868512110725	0.031141868512110725	0.44982698961937717	0.031141868512110725	0.4117647058823529	0.04498269896193772
963	289.0	0.02768166089965398	0.031141868512110725	0.4602076124567474	0.03460207612456748	0.40484429065743943	0.04152249134948097
964	287.0	0.027874564459930314	0.0313588850174216	0.4529616724738676	0.03484320557491289	0.41114982578397213	0.041811846689895474
965	285.0	0.028070175438596492	0.031578947368421054	0.45614035087719296	0.031578947368421054	0.4105263157894737	0.042105263157894736
966	284.0	0.028169014084507043	0.03169014084507042	0.4507042253521127	0.03169014084507042	0.4119718309859155	0.045774647887323945
967	282.0	0.028368794326241134	0.031914893617021274	0.4574468085106383	0.031914893617021274	0.40425531914893614	0.04609929078014184
968	281.0	0.028469750889679714	0.03558718861209965	0.4626334519572954	0.03202846975088968	0.40213523131672596	0.03914590747330961
969	288.0	0.03125	0.03819444444444445	0.4618055555555556	0.03125	0.3958333333333333	0.041666666666666664
970	284.0	0.028169014084507043	0.03873239436619718	0.45774647887323944	0.03169014084507042	0.397887323943662	0.045774647887323945
971	287.0	0.027874564459930314	0.03832752613240418	0.45993031358885017	0.0313588850174216	0.39372822299651566	0.04878048780487805
972	286.0	0.027972027972027972	0.03496503496503497	0.458041958041958	0.03146853146853147	0.3986013986013986	0.04895104895104895
973	285.0	0.028070175438596492	0.03508771929824561	0.45614035087719296	0.031578947368421054	0.4	0.04912280701754386
974	285.0	0.028070175438596492	0.03508771929824561	0.45614035087719296	0.031578947368421054	0.4	0.04912280701754386
975	286.0	0.027972027972027972	0.03496503496503497	0.458041958041958	0.03146853146853147	0.4020979020979021	0.045454545454545456
976	288.0	0.027777777777777776	0.034722222222222224	0.4548611111111111	0.03125	0.4097222222222222	0.041666666666666664
977	291.0	0.027491408934707903	0.030927835051546393	0.4536082474226804	0.03436426116838488	0.41237113402061853	0.041237113402061855
978	284.0	0.028169014084507043	0.03169014084507042	0.45422535211267606	0.035211267605633804	0.4119718309859155	0.03873239436619718
979	288.0	0.027777777777777776	0.03125	0.4548611111111111	0.03125	0.4131944444444444	0.041666666666666664
980	290.0	0.027586206896551724	0.034482758620689655	0.44482758620689655	0.03103448275862069	0.41724137931034483	0.04482758620689655
981	289.0	0.031141868512110725	0.03460207612456748	0.43944636678200694	0.031141868512110725	0.4186851211072664	0.04498269896193772
982	292.0	0.030821917808219176	0.03424657534246575	0.4383561643835616	0.030821917808219176	0.4178082191780822	0.04794520547945205
983	291.0	0.030927835051546393	0.03436426116838488	0.43986254295532645	0.03436426116838488	0.41237113402061853	0.048109965635738834
984	292.0	0.0273972602739726	0.03424657534246575	0.4417808219178082	0.030821917808219176	0.4178082191780822	0.04794520547945205
985	288.0	0.027777777777777776	0.034722222222222224	0.4444444444444444	0.03125	0.4201388888888889	0.041666666666666664
986	286.0	0.03146853146853147	0.03496503496503497	0.43356643356643354	0.03146853146853147	0.43006993006993005	0.038461538461538464
987	281.0	0.028469750889679714	0.03202846975088968	0.4377224199288256	0.03202846975088968	0.42704626334519574	0.042704626334519574
988	278.0	0.025179856115107913	0.03237410071942446	0.44964028776978415	0.03237410071942446	0.420863309352518	0.039568345323741004
989	276.0	0.025362318840579712	0.036231884057971016	0.4492753623188406	0.03260869565217391	0.41304347826086957	0.043478260869565216
990	276.0	0.025362318840579712	0.036231884057971016	0.4528985507246377	0.036231884057971016	0.40217391304347827	0.04710144927536232
991	274.0	0.025547445255474453	0.0364963503649635	0.4562043795620438	0.0364963503649635	0.40145985401459855	0.043795620437956206
992	279.0	0.025089605734767026	0.02867383512544803	0.4659498207885305	0.035842293906810034	0.3942652329749104	0.05017921146953405
993	277.0	0.02527075812274368	0.02888086642599278	0.4657039711191336	0.036101083032490974	0.3935018050541516	0.05054151624548736
994	286.0	0.024475524475524476	0.03146853146853147	0.458041958041958	0.03496503496503497	0.3951048951048951	0.055944055944055944
995	292.0	0.0273972602739726	0.030821917808219176	0.4589041095890411	0.030821917808219176	0.3938356164383562	0.05821917808219178
996	295.0	0.02711864406779661	0.03389830508474576	0.4576271186440678	0.02711864406779661	0.4	0.05423728813559322
997	291.0	0.027491408934707903	0.037800687285223365	0.46048109965635736	0.027491408934707903	0.3951890034364261	0.05154639175257732
998	288.0	0.027777777777777776	0.03819444444444445	0.4583333333333333	0.027777777777777776	0.4027777777777778	0.04513888888888889
999	287.0	0.027874564459930314	0.03484320557491289	0.4634146341463415	0.027874564459930314	0.40069686411149824	0.04529616724738676
1000	287.0	0.027874564459930314	0.0313588850174216	0.46689895470383275	0.027874564459930314	0.40069686411149824	0.04529616724738676
1001	284.0	0.028169014084507043	0.03169014084507042	0.4647887323943662	0.03169014084507042	0.4014084507042254	0.04225352112676056
1002	288.0	0.027777777777777776	0.03125	0.4618055555555556	0.034722222222222224	0.3993055555555556	0.04513888888888889
1003	294.0	0.027210884353741496	0.030612244897959183	0.4557823129251701	0.034013605442176874	0.40816326530612246	0.04421768707482993
1004	294.0	0.027210884353741496	0.034013605442176874	0.4557823129251701	0.030612244897959183	0.41156462585034015	0.04081632653061224
1005	289.0	0.02768166089965398	0.031141868512110725	0.4602076124567474	0.02768166089965398	0.41522491349480967	0.03806228373702422
1006	290.0	0.027586206896551724	0.03103448275862069	0.4586206896551724	0.03103448275862069	0.4068965517241379	0.04482758620689655
1007	295.0	0.02711864406779661	0.030508474576271188	0.4576271186440678	0.03389830508474576	0.4033898305084746	0.04745762711864407
1008	292.0	0.0273972602739726	0.030821917808219176	0.4554794520547945	0.03424657534246575	0.4075342465753425	0.04452054794520548
1009	293.0	0.027303754266211604	0.030716723549488054	0.46075085324232085	0.034129692832764506	0.3993174061433447	0.04778156996587031
1010	286.0	0.024475524475524476	0.027972027972027972	0.46853146853146854	0.03146853146853147	0.3986013986013986	0.04895104895104895
1011	285.0	0.02456140350877193	0.028070175438596492	0.4666666666666667	0.031578947368421054	0.39649122807017545	0.05263157894736842
1012	287.0	0.024390243902439025	0.0313588850174216	0.45993031358885017	0.0313588850174216	0.40069686411149824	0.05226480836236934
1013	281.0	0.02491103202846975	0.028469750889679714	0.46619217081850534	0.03202846975088968	0.398576512455516	0.0498220640569395
1014	282.0	0.024822695035460994	0.024822695035460994	0.4574468085106383	0.031914893617021274	0.4148936170212766	0.04609929078014184
1015	285.0	0.02456140350877193	0.02456140350877193	0.45614035087719296	0.03508771929824561	0.4105263157894737	0.04912280701754386
1016	283.0	0.024734982332155476	0.024734982332155476	0.45936395759717313	0.0353356890459364	0.4098939929328622	0.045936395759717315
1017	287.0	0.024390243902439025	0.024390243902439025	0.4564459930313589	0.03832752613240418	0.41114982578397213	0.04529616724738676
1018	290.0	0.02413793103448276	0.027586206896551724	0.46206896551724136	0.03793103448275862	0.4068965517241379	0.041379310344827586
1019	289.0	0.02422145328719723	0.02768166089965398	0.47058823529411764	0.03460207612456748	0.4013840830449827	0.04152249134948097
1020	287.0	0.024390243902439025	0.03484320557491289	0.46689895470383275	0.03484320557491289	0.40069686411149824	0.03832752613240418
1021	292.0	0.023972602739726026	0.03424657534246575	0.4589041095890411	0.03767123287671233	0.4041095890410959	0.0410958904109589
1022	291.0	0.024054982817869417	0.03436426116838488	0.4570446735395189	0.037800687285223365	0.4054982817869416	0.041237113402061855
1023	289.0	0.02422145328719723	0.03460207612456748	0.4671280276816609	0.03460207612456748	0.4013840830449827	0.03806228373702422
1024	288.0	0.024305555555555556	0.03819444444444445	0.4652777777777778	0.034722222222222224	0.3958333333333333	0.041666666666666664
1025	288.0	0.024305555555555556	0.03819444444444445	0.4618055555555556	0.034722222222222224	0.4027777777777778	0.03819444444444445
1026	294.0	0.023809523809523808	0.03741496598639456	0.4523809523809524	0.034013605442176874	0.40476190476190477	0.047619047619047616
1027	293.0	0.023890784982935155	0.03754266211604096	0.447098976109215	0.034129692832764506	0.40955631399317405	0.04778156996587031
1028	296.0	0.02702702702702703	0.037162162162162164	0.44594594594594594	0.037162162162162164	0.39864864864864863	0.05405405405405406
1029	290.0	0.027586206896551724	0.034482758620689655	0.4517241379310345	0.03793103448275862	0.3931034482758621	0.05517241379310345
1030	289.0	0.02768166089965398	0.03460207612456748	0.4532871972318339	0.03806228373702422	0.39100346020761245	0.05536332179930796
1031	288.0	0.027777777777777776	0.034722222222222224	0.4548611111111111	0.03819444444444445	0.3923611111111111	0.052083333333333336
1032	291.0	0.027491408934707903	0.03436426116838488	0.4639175257731959	0.03436426116838488	0.3951890034364261	0.044673539518900345
1033	289.0	0.02768166089965398	0.03806228373702422	0.4602076124567474	0.031141868512110725	0.4013840830449827	0.04152249134948097
1034	289.0	0.02422145328719723	0.03806228373702422	0.45674740484429066	0.031141868512110725	0.4083044982698962	0.04152249134948097
1035	290.0	0.02413793103448276	0.03793103448275862	0.4586206896551724	0.03103448275862069	0.4068965517241379	0.041379310344827586
1036	291.0	0.024054982817869417	0.03436426116838488	0.46048109965635736	0.030927835051546393	0.40893470790378006	0.041237113402061855
1037	288.0	0.024305555555555556	0.027777777777777776	0.4618055555555556	0.03125	0.4201388888888889	0.034722222222222224
1038	288.0	0.024305555555555556	0.027777777777777776	0.4583333333333333	0.027777777777777776	0.4201388888888889	0.041666666666666664
1039	290.0	0.02413793103448276	0.027586206896551724	0.4586206896551724	0.03103448275862069	0.41379310344827586	0.04482758620689655
1040	287.0	0.024390243902439025	0.024390243902439025	0.4564459930313589	0.0313588850174216	0.41114982578397213	0.05226480836236934
1041	289.0	0.02422145328719723	0.02768166089965398	0.4602076124567474	0.031141868512110725	0.40484429065743943	0.05190311418685121
1042	287.0	0.024390243902439025	0.027874564459930314	0.47038327526132406	0.0313588850174216	0.397212543554007	0.04878048780487805
1043	285.0	0.02456140350877193	0.031578947368421054	0.4631578947368421	0.031578947368421054	0.4	0.04912280701754386
1044	282.0	0.024822695035460994	0.031914893617021274	0.4716312056737589	0.028368794326241134	0.39361702127659576	0.04964539007092199
1045	281.0	0.021352313167259787	0.03202846975088968	0.4697508896797153	0.02491103202846975	0.40569395017793597	0.046263345195729534
1046	283.0	0.02120141342756184	0.03180212014134275	0.46996466431095407	0.024734982332155476	0.40636042402826855	0.045936395759717315
1047	282.0	0.024822695035460994	0.028368794326241134	0.46808510638297873	0.028368794326241134	0.40425531914893614	0.04609929078014184
1048	284.0	0.02464788732394366	0.03169014084507042	0.47183098591549294	0.028169014084507043	0.397887323943662	0.045774647887323945
1049	289.0	0.02422145328719723	0.02768166089965398	0.46366782006920415	0.03460207612456748	0.4013840830449827	0.04844290657439446
1050	288.0	0.024305555555555556	0.027777777777777776	0.4652777777777778	0.034722222222222224	0.3993055555555556	0.04861111111111111
1051	284.0	0.02464788732394366	0.028169014084507043	0.4647887323943662	0.03169014084507042	0.4084507042253521	0.04225352112676056
1052	284.0	0.02464788732394366	0.028169014084507043	0.46830985915492956	0.03169014084507042	0.40492957746478875	0.04225352112676056
1053	286.0	0.024475524475524476	0.027972027972027972	0.47202797202797203	0.03146853146853147	0.4020979020979021	0.04195804195804196
1054	287.0	0.024390243902439025	0.027874564459930314	0.4738675958188153	0.0313588850174216	0.40069686411149824	0.041811846689895474
1055	291.0	0.024054982817869417	0.030927835051546393	0.46735395189003437	0.03436426116838488	0.39862542955326463	0.044673539518900345
1056	289.0	0.02422145328719723	0.031141868512110725	0.4740484429065744	0.03460207612456748	0.39100346020761245	0.04498269896193772
1057	289.0	0.02422145328719723	0.031141868512110725	0.4740484429065744	0.03460207612456748	0.39100346020761245	0.04498269896193772
1058	288.0	0.024305555555555556	0.03125	0.4722222222222222	0.034722222222222224	0.3923611111111111	0.04513888888888889
1059	282.0	0.024822695035460994	0.031914893617021274	0.4716312056737589	0.03546099290780142	0.38652482269503546	0.04964539007092199
1060	282.0	0.024822695035460994	0.03546099290780142	0.475177304964539	0.03546099290780142	0.3829787234042553	0.04609929078014184
1061	279.0	0.025089605734767026	0.035842293906810034	0.46236559139784944	0.035842293906810034	0.3942652329749104	0.04659498207885305
1062	281.0	0.02491103202846975	0.03202846975088968	0.46619217081850534	0.03558718861209965	0.3914590747330961	0.0498220640569395
1063	281.0	0.02491103202846975	0.03202846975088968	0.4555160142348754	0.03558718861209965	0.40569395017793597	0.046263345195729534
1064	281.0	0.02491103202846975	0.03202846975088968	0.4483985765124555	0.03202846975088968	0.41637010676156583	0.046263345195729534
1065	280.0	0.025	0.03214285714285714	0.44285714285714284	0.03214285714285714	0.4142857142857143	0.05357142857142857
1066	278.0	0.025179856115107913	0.03237410071942446	0.44964028776978415	0.03237410071942446	0.41007194244604317	0.050359712230215826
1067	277.0	0.02527075812274368	0.036101083032490974	0.45126353790613716	0.032490974729241874	0.4043321299638989	0.05054151624548736
1068	279.0	0.025089605734767026	0.03225806451612903	0.44086021505376344	0.03225806451612903	0.41935483870967744	0.05017921146953405
1069	279.0	0.025089605734767026	0.035842293906810034	0.43727598566308246	0.03225806451612903	0.41935483870967744	0.05017921146953405
1070	284.0	0.02464788732394366	0.035211267605633804	0.4471830985915493	0.03169014084507042	0.4084507042253521	0.0528169014084507
1071	279.0	0.025089605734767026	0.03225806451612903	0.44802867383512546	0.03225806451612903	0.40860215053763443	0.053763440860215055
1072	282.0	0.024822695035460994	0.03546099290780142	0.4397163120567376	0.031914893617021274	0.4078014184397163	0.06028368794326241
1073	282.0	0.024822695035460994	0.03900709219858156	0.4397163120567376	0.031914893617021274	0.4078014184397163	0.05673758865248227
1074	282.0	0.024822695035460994	0.03900709219858156	0.44680851063829785	0.031914893617021274	0.40425531914893614	0.05319148936170213
1075	277.0	0.02527075812274368	0.036101083032490974	0.4584837545126354	0.02888086642599278	0.40794223826714804	0.04332129963898917
1076	282.0	0.024822695035460994	0.03900709219858156	0.4574468085106383	0.028368794326241134	0.4078014184397163	0.0425531914893617
1077	281.0	0.02491103202846975	0.03558718861209965	0.4626334519572954	0.028469750889679714	0.40569395017793597	0.042704626334519574
1078	284.0	0.02464788732394366	0.03873239436619718	0.45422535211267606	0.03169014084507042	0.4014084507042254	0.04929577464788732
1079	288.0	0.024305555555555556	0.034722222222222224	0.4513888888888889	0.034722222222222224	0.40625	0.04861111111111111
1080	288.0	0.024305555555555556	0.034722222222222224	0.4548611111111111	0.034722222222222224	0.3993055555555556	0.052083333333333336
1081	286.0	0.024475524475524476	0.03496503496503497	0.458041958041958	0.03496503496503497	0.3951048951048951	0.05244755244755245
1082	289.0	0.02768166089965398	0.03806228373702422	0.4532871972318339	0.03460207612456748	0.39100346020761245	0.05536332179930796
1083	283.0	0.028268551236749116	0.03180212014134275	0.4628975265017668	0.03180212014134275	0.392226148409894	0.053003533568904596
1084	287.0	0.0313588850174216	0.027874564459930314	0.4564459930313589	0.0313588850174216	0.40069686411149824	0.05226480836236934
1085	286.0	0.03146853146853147	0.027972027972027972	0.458041958041958	0.03146853146853147	0.4020979020979021	0.04895104895104895
1086	284.0	0.028169014084507043	0.028169014084507043	0.4612676056338028	0.03169014084507042	0.40492957746478875	0.045774647887323945
1087	283.0	0.028268551236749116	0.028268551236749116	0.45936395759717313	0.03180212014134275	0.40636042402826855	0.045936395759717315
1088	286.0	0.027972027972027972	0.03146853146853147	0.458041958041958	0.03146853146853147	0.40559440559440557	0.045454545454545456
1089	282.0	0.028368794326241134	0.031914893617021274	0.4574468085106383	0.031914893617021274	0.40425531914893614	0.04609929078014184
1090	283.0	0.028268551236749116	0.03180212014134275	0.45936395759717313	0.0353356890459364	0.3957597173144876	0.04946996466431095
1091	284.0	0.028169014084507043	0.03169014084507042	0.4647887323943662	0.03169014084507042	0.4014084507042254	0.04225352112676056
1092	290.0	0.027586206896551724	0.027586206896551724	0.4689655172413793	0.03103448275862069	0.4	0.04482758620689655
1093	292.0	0.0273972602739726	0.0273972602739726	0.4589041095890411	0.030821917808219176	0.4041095890410959	0.05136986301369863
1094	296.0	0.02702702702702703	0.030405405405405407	0.44594594594594594	0.030405405405405407	0.40878378378378377	0.057432432432432436
1095	290.0	0.03103448275862069	0.03103448275862069	0.4517241379310345	0.03103448275862069	0.4103448275862069	0.04482758620689655
1096	289.0	0.02768166089965398	0.031141868512110725	0.45674740484429066	0.031141868512110725	0.4083044982698962	0.04498269896193772
1097	293.0	0.030716723549488054	0.030716723549488054	0.4539249146757679	0.030716723549488054	0.4061433447098976	0.04778156996587031
1098	290.0	0.03103448275862069	0.034482758620689655	0.46206896551724136	0.027586206896551724	0.40344827586206894	0.041379310344827586
1099	286.0	0.027972027972027972	0.038461538461538464	0.46153846153846156	0.027972027972027972	0.4090909090909091	0.03496503496503497
1100	283.0	0.024734982332155476	0.038869257950530034	0.44876325088339225	0.03180212014134275	0.4169611307420495	0.038869257950530034
1101	281.0	0.02491103202846975	0.03914590747330961	0.45907473309608543	0.03202846975088968	0.4092526690391459	0.03558718861209965
1102	285.0	0.02456140350877193	0.03859649122807018	0.45614035087719296	0.031578947368421054	0.4070175438596491	0.042105263157894736
1103	287.0	0.024390243902439025	0.03832752613240418	0.4564459930313589	0.03484320557491289	0.40418118466898956	0.041811846689895474
1104	286.0	0.027972027972027972	0.03496503496503497	0.45454545454545453	0.03496503496503497	0.4020979020979021	0.045454545454545456
1105	288.0	0.03125	0.034722222222222224	0.4548611111111111	0.034722222222222224	0.3958333333333333	0.04861111111111111
1106	288.0	0.03125	0.03819444444444445	0.4513888888888889	0.034722222222222224	0.3958333333333333	0.04861111111111111
1107	289.0	0.031141868512110725	0.03806228373702422	0.44982698961937717	0.03460207612456748	0.39792387543252594	0.04844290657439446
1108	287.0	0.0313588850174216	0.03484320557491289	0.44947735191637633	0.0313588850174216	0.40418118466898956	0.04878048780487805
1109	285.0	0.031578947368421054	0.03508771929824561	0.45263157894736844	0.031578947368421054	0.39649122807017545	0.05263157894736842
1110	285.0	0.031578947368421054	0.03508771929824561	0.45263157894736844	0.031578947368421054	0.4	0.04912280701754386
1111	290.0	0.03103448275862069	0.034482758620689655	0.4482758620689655	0.034482758620689655	0.40344827586206894	0.04827586206896552
1112	289.0	0.031141868512110725	0.03460207612456748	0.44982698961937717	0.03460207612456748	0.40484429065743943	0.04498269896193772
1113	291.0	0.027491408934707903	0.03436426116838488	0.44673539518900346	0.03436426116838488	0.41237113402061853	0.044673539518900345
1114	286.0	0.027972027972027972	0.03146853146853147	0.4405594405594406	0.03496503496503497	0.4230769230769231	0.04195804195804196
1115	289.0	0.02768166089965398	0.03460207612456748	0.43944636678200694	0.03460207612456748	0.42560553633217996	0.03806228373702422
1116	289.0	0.02768166089965398	0.03460207612456748	0.45674740484429066	0.031141868512110725	0.4117647058823529	0.03806228373702422
1117	289.0	0.02768166089965398	0.03460207612456748	0.45674740484429066	0.031141868512110725	0.4117647058823529	0.03806228373702422
1118	290.0	0.027586206896551724	0.034482758620689655	0.4586206896551724	0.03103448275862069	0.4103448275862069	0.03793103448275862
1119	284.0	0.02464788732394366	0.035211267605633804	0.46830985915492956	0.03169014084507042	0.4014084507042254	0.03873239436619718
1120	289.0	0.02768166089965398	0.03806228373702422	0.4602076124567474	0.031141868512110725	0.4013840830449827	0.04152249134948097
1121	289.0	0.02768166089965398	0.03806228373702422	0.45674740484429066	0.031141868512110725	0.4013840830449827	0.04498269896193772
1122	285.0	0.028070175438596492	0.042105263157894736	0.45614035087719296	0.031578947368421054	0.40350877192982454	0.03859649122807018
1123	287.0	0.027874564459930314	0.03832752613240418	0.4529616724738676	0.0313588850174216	0.4076655052264808	0.041811846689895474
1124	288.0	0.027777777777777776	0.034722222222222224	0.4548611111111111	0.03125	0.4097222222222222	0.041666666666666664
1125	292.0	0.0273972602739726	0.0410958904109589	0.4554794520547945	0.030821917808219176	0.4075342465753425	0.03767123287671233
1126	296.0	0.02702702702702703	0.04054054054054054	0.4527027027027027	0.030405405405405407	0.40878378378378377	0.04054054054054054
1127	290.0	0.027586206896551724	0.034482758620689655	0.4517241379310345	0.03103448275862069	0.41724137931034483	0.03793103448275862
1128	288.0	0.024305555555555556	0.034722222222222224	0.4479166666666667	0.027777777777777776	0.4201388888888889	0.04513888888888889
1129	292.0	0.023972602739726026	0.03424657534246575	0.4486301369863014	0.0273972602739726	0.4212328767123288	0.04452054794520548
1130	292.0	0.023972602739726026	0.03424657534246575	0.4486301369863014	0.0273972602739726	0.4143835616438356	0.05136986301369863
1131	290.0	0.02413793103448276	0.03103448275862069	0.4517241379310345	0.027586206896551724	0.41379310344827586	0.05172413793103448
1132	287.0	0.024390243902439025	0.0313588850174216	0.4634146341463415	0.027874564459930314	0.4076655052264808	0.04529616724738676
1133	287.0	0.024390243902439025	0.027874564459930314	0.4564459930313589	0.027874564459930314	0.4146341463414634	0.04878048780487805
1134	289.0	0.02422145328719723	0.031141868512110725	0.45674740484429066	0.03460207612456748	0.4013840830449827	0.05190311418685121
1135	287.0	0.020905923344947737	0.0313588850174216	0.45993031358885017	0.03484320557491289	0.40418118466898956	0.04878048780487805
1136	284.0	0.02464788732394366	0.028169014084507043	0.4647887323943662	0.035211267605633804	0.4014084507042254	0.045774647887323945
1137	284.0	0.02464788732394366	0.03169014084507042	0.46830985915492956	0.035211267605633804	0.4014084507042254	0.03873239436619718
1138	284.0	0.02464788732394366	0.03169014084507042	0.46830985915492956	0.035211267605633804	0.4014084507042254	0.03873239436619718
1139	288.0	0.027777777777777776	0.03125	0.4618055555555556	0.03819444444444445	0.3993055555555556	0.041666666666666664
1140	286.0	0.027972027972027972	0.03146853146853147	0.46153846153846156	0.03496503496503497	0.3986013986013986	0.045454545454545456
1141	290.0	0.02413793103448276	0.03103448275862069	0.45517241379310347	0.034482758620689655	0.4103448275862069	0.04482758620689655
1142	288.0	0.024305555555555556	0.027777777777777776	0.4618055555555556	0.03819444444444445	0.4027777777777778	0.04513888888888889
1143	286.0	0.024475524475524476	0.027972027972027972	0.45454545454545453	0.038461538461538464	0.40559440559440557	0.04895104895104895
1144	287.0	0.024390243902439025	0.027874564459930314	0.4529616724738676	0.03832752613240418	0.40418118466898956	0.05226480836236934
1145	282.0	0.024822695035460994	0.024822695035460994	0.450354609929078	0.03900709219858156	0.40425531914893614	0.05673758865248227
1146	280.0	0.025	0.025	0.45	0.03571428571428571	0.40714285714285714	0.05714285714285714
1147	283.0	0.02120141342756184	0.028268551236749116	0.45936395759717313	0.0353356890459364	0.3992932862190813	0.05653710247349823
1148	277.0	0.021660649819494584	0.02888086642599278	0.4620938628158845	0.032490974729241874	0.4043321299638989	0.05054151624548736
1149	279.0	0.021505376344086023	0.02867383512544803	0.46953405017921146	0.03225806451612903	0.40860215053763443	0.03942652329749104
1150	285.0	0.021052631578947368	0.031578947368421054	0.4666666666666667	0.031578947368421054	0.4070175438596491	0.042105263157894736
1151	285.0	0.02456140350877193	0.031578947368421054	0.45964912280701753	0.031578947368421054	0.4070175438596491	0.0456140350877193
1152	280.0	0.025	0.03214285714285714	0.4607142857142857	0.03214285714285714	0.40714285714285714	0.04285714285714286
1153	284.0	0.02464788732394366	0.03169014084507042	0.45774647887323944	0.03169014084507042	0.4119718309859155	0.04225352112676056
1154	282.0	0.024822695035460994	0.028368794326241134	0.46808510638297873	0.028368794326241134	0.4078014184397163	0.0425531914893617
1155	284.0	0.02464788732394366	0.028169014084507043	0.4612676056338028	0.03169014084507042	0.4084507042253521	0.045774647887323945
1156	287.0	0.024390243902439025	0.027874564459930314	0.45993031358885017	0.03484320557491289	0.40418118466898956	0.04878048780487805
1157	293.0	0.023890784982935155	0.034129692832764506	0.45051194539249145	0.034129692832764506	0.40955631399317405	0.04778156996587031
1158	290.0	0.02413793103448276	0.034482758620689655	0.4482758620689655	0.034482758620689655	0.4068965517241379	0.05172413793103448
1159	289.0	0.02422145328719723	0.031141868512110725	0.4463667820069204	0.03460207612456748	0.4083044982698962	0.05536332179930796
1160	288.0	0.024305555555555556	0.03125	0.4513888888888889	0.034722222222222224	0.4097222222222222	0.04861111111111111
1161	295.0	0.023728813559322035	0.03389830508474576	0.44745762711864406	0.03389830508474576	0.4067796610169492	0.05423728813559322
1162	295.0	0.023728813559322035	0.03389830508474576	0.44745762711864406	0.030508474576271188	0.4033898305084746	0.061016949152542375
1163	296.0	0.02364864864864865	0.02702702702702703	0.4527027027027027	0.030405405405405407	0.40540540540540543	0.060810810810810814
1164	292.0	0.023972602739726026	0.0273972602739726	0.4554794520547945	0.030821917808219176	0.4041095890410959	0.05821917808219178
1165	287.0	0.024390243902439025	0.024390243902439025	0.4529616724738676	0.0313588850174216	0.4076655052264808	0.059233449477351915
1166	288.0	0.024305555555555556	0.024305555555555556	0.4548611111111111	0.03125	0.4131944444444444	0.052083333333333336
1167	285.0	0.02456140350877193	0.02456140350877193	0.44912280701754387	0.031578947368421054	0.42105263157894735	0.04912280701754386
1168	283.0	0.02120141342756184	0.038869257950530034	0.4558303886925795	0.03180212014134275	0.4098939929328622	0.04240282685512368
1169	287.0	0.024390243902439025	0.03832752613240418	0.4564459930313589	0.0313588850174216	0.40418118466898956	0.04529616724738676
1170	293.0	0.023890784982935155	0.04436860068259386	0.45051194539249145	0.030716723549488054	0.4061433447098976	0.04436860068259386
1171	293.0	0.023890784982935155	0.040955631399317405	0.447098976109215	0.034129692832764506	0.4061433447098976	0.04778156996587031
1172	298.0	0.02348993288590604	0.040268456375838924	0.44966442953020136	0.030201342281879196	0.39932885906040266	0.05704697986577181
1173	295.0	0.023728813559322035	0.04067796610169491	0.4406779661016949	0.030508474576271188	0.4067796610169492	0.0576271186440678
1174	289.0	0.02422145328719723	0.03806228373702422	0.43944636678200694	0.031141868512110725	0.4117647058823529	0.05536332179930796
1175	287.0	0.024390243902439025	0.03484320557491289	0.44947735191637633	0.027874564459930314	0.41114982578397213	0.05226480836236934
1176	288.0	0.024305555555555556	0.03125	0.4513888888888889	0.027777777777777776	0.4166666666666667	0.04861111111111111
1177	291.0	0.024054982817869417	0.03436426116838488	0.44329896907216493	0.03436426116838488	0.41237113402061853	0.05154639175257732
1178	291.0	0.024054982817869417	0.030927835051546393	0.44673539518900346	0.03436426116838488	0.41580756013745707	0.048109965635738834
1179	296.0	0.02364864864864865	0.030405405405405407	0.4527027027027027	0.033783783783783786	0.40878378378378377	0.05067567567567568
1180	295.0	0.023728813559322035	0.03389830508474576	0.4610169491525424	0.03389830508474576	0.4	0.04745762711864407
1181	294.0	0.023809523809523808	0.030612244897959183	0.45918367346938777	0.034013605442176874	0.40816326530612246	0.04421768707482993
1182	289.0	0.02422145328719723	0.02768166089965398	0.4602076124567474	0.03460207612456748	0.4117647058823529	0.04152249134948097
1183	283.0	0.024734982332155476	0.03180212014134275	0.4558303886925795	0.0353356890459364	0.4134275618374558	0.038869257950530034
1184	281.0	0.02491103202846975	0.028469750889679714	0.4555160142348754	0.03558718861209965	0.41637010676156583	0.03914590747330961
1185	282.0	0.024822695035460994	0.031914893617021274	0.450354609929078	0.031914893617021274	0.4148936170212766	0.04609929078014184
1186	285.0	0.02456140350877193	0.031578947368421054	0.4456140350877193	0.031578947368421054	0.42105263157894735	0.0456140350877193
1187	284.0	0.02464788732394366	0.03169014084507042	0.4507042253521127	0.03169014084507042	0.4119718309859155	0.04929577464788732
1188	286.0	0.024475524475524476	0.03146853146853147	0.45104895104895104	0.03146853146853147	0.4090909090909091	0.05244755244755245
1189	289.0	0.02422145328719723	0.03806228373702422	0.44982698961937717	0.031141868512110725	0.40484429065743943	0.05190311418685121
1190	292.0	0.023972602739726026	0.03424657534246575	0.4486301369863014	0.03424657534246575	0.4075342465753425	0.05136986301369863
1191	285.0	0.02456140350877193	0.03508771929824561	0.45263157894736844	0.03508771929824561	0.41403508771929826	0.03859649122807018
1192	279.0	0.025089605734767026	0.03225806451612903	0.45878136200716846	0.035842293906810034	0.4157706093189964	0.03225806451612903
1193	284.0	0.02464788732394366	0.03169014084507042	0.4612676056338028	0.035211267605633804	0.4119718309859155	0.035211267605633804
1194	280.0	0.025	0.03214285714285714	0.4642857142857143	0.03214285714285714	0.4142857142857143	0.03214285714285714
1195	280.0	0.025	0.03571428571428571	0.45357142857142857	0.02857142857142857	0.41785714285714287	0.039285714285714285
1196	283.0	0.024734982332155476	0.0353356890459364	0.4558303886925795	0.028268551236749116	0.4169611307420495	0.038869257950530034
1197	283.0	0.024734982332155476	0.038869257950530034	0.44876325088339225	0.03180212014134275	0.4134275618374558	0.04240282685512368
1198	285.0	0.02456140350877193	0.03859649122807018	0.4631578947368421	0.028070175438596492	0.4070175438596491	0.03859649122807018
1199	282.0	0.024822695035460994	0.03900709219858156	0.46808510638297873	0.031914893617021274	0.3971631205673759	0.03900709219858156
1200	281.0	0.02491103202846975	0.03914590747330961	0.4626334519572954	0.03202846975088968	0.40213523131672596	0.03914590747330961
1201	285.0	0.028070175438596492	0.042105263157894736	0.45964912280701753	0.031578947368421054	0.4	0.03859649122807018
1202	284.0	0.02464788732394366	0.035211267605633804	0.4647887323943662	0.028169014084507043	0.4084507042253521	0.03873239436619718
1203	283.0	0.024734982332155476	0.03180212014134275	0.4628975265017668	0.028268551236749116	0.4098939929328622	0.04240282685512368
1204	282.0	0.024822695035460994	0.031914893617021274	0.450354609929078	0.03546099290780142	0.41134751773049644	0.04609929078014184
1205	277.0	0.02527075812274368	0.032490974729241874	0.4548736462093863	0.039711191335740074	0.4151624548736462	0.032490974729241874
1206	280.0	0.025	0.03214285714285714	0.45714285714285713	0.039285714285714285	0.4142857142857143	0.03214285714285714
1207	275.0	0.025454545454545455	0.02909090909090909	0.46545454545454545	0.03636363636363636	0.4109090909090909	0.03272727272727273
1208	277.0	0.02527075812274368	0.02527075812274368	0.4620938628158845	0.036101083032490974	0.4187725631768953	0.032490974729241874
1209	281.0	0.02491103202846975	0.02491103202846975	0.45907473309608543	0.03558718861209965	0.41637010676156583	0.03914590747330961
1210	282.0	0.024822695035460994	0.024822695035460994	0.46099290780141844	0.03546099290780142	0.4078014184397163	0.04609929078014184
1211	288.0	0.027777777777777776	0.027777777777777776	0.4618055555555556	0.03125	0.40625	0.04513888888888889
1212	284.0	0.028169014084507043	0.03169014084507042	0.46830985915492956	0.03169014084507042	0.4014084507042254	0.03873239436619718
1213	293.0	0.027303754266211604	0.030716723549488054	0.46757679180887374	0.030716723549488054	0.40273037542662116	0.040955631399317405
1214	292.0	0.0273972602739726	0.03767123287671233	0.4589041095890411	0.030821917808219176	0.4006849315068493	0.04452054794520548
1215	287.0	0.027874564459930314	0.03832752613240418	0.4564459930313589	0.0313588850174216	0.397212543554007	0.04878048780487805
1216	285.0	0.028070175438596492	0.03859649122807018	0.45614035087719296	0.031578947368421054	0.3929824561403509	0.05263157894736842
1217	286.0	0.027972027972027972	0.038461538461538464	0.44405594405594406	0.03146853146853147	0.40559440559440557	0.05244755244755245
1218	286.0	0.024475524475524476	0.03496503496503497	0.4370629370629371	0.03146853146853147	0.4125874125874126	0.05944055944055944
1219	288.0	0.024305555555555556	0.03819444444444445	0.4340277777777778	0.03125	0.4131944444444444	0.059027777777777776
1220	291.0	0.024054982817869417	0.037800687285223365	0.436426116838488	0.030927835051546393	0.41580756013745707	0.054982817869415807
1221	288.0	0.024305555555555556	0.041666666666666664	0.4444444444444444	0.03125	0.4131944444444444	0.04513888888888889
1222	288.0	0.024305555555555556	0.041666666666666664	0.4548611111111111	0.027777777777777776	0.40625	0.04513888888888889
1223	288.0	0.024305555555555556	0.041666666666666664	0.4618055555555556	0.027777777777777776	0.4097222222222222	0.034722222222222224
1224	293.0	0.030716723549488054	0.040955631399317405	0.4539249146757679	0.027303754266211604	0.40955631399317405	0.03754266211604096
1225	293.0	0.030716723549488054	0.040955631399317405	0.45051194539249145	0.030716723549488054	0.40955631399317405	0.03754266211604096
1226	290.0	0.027586206896551724	0.03793103448275862	0.4413793103448276	0.03103448275862069	0.41724137931034483	0.04482758620689655
1227	292.0	0.0273972602739726	0.03424657534246575	0.4520547945205479	0.03424657534246575	0.4041095890410959	0.04794520547945205
1228	292.0	0.0273972602739726	0.030821917808219176	0.4554794520547945	0.03424657534246575	0.4041095890410959	0.04794520547945205
1229	292.0	0.0273972602739726	0.030821917808219176	0.4657534246575342	0.03424657534246575	0.3938356164383562	0.04794520547945205
1230	295.0	0.02711864406779661	0.030508474576271188	0.4610169491525424	0.03728813559322034	0.3898305084745763	0.05423728813559322
1231	293.0	0.023890784982935155	0.030716723549488054	0.46075085324232085	0.03754266211604096	0.39590443686006827	0.051194539249146756
1232	288.0	0.024305555555555556	0.027777777777777776	0.4548611111111111	0.034722222222222224	0.4097222222222222	0.04861111111111111
1233	291.0	0.024054982817869417	0.030927835051546393	0.4536082474226804	0.03436426116838488	0.41237113402061853	0.044673539518900345
1234	288.0	0.020833333333333332	0.03125	0.4548611111111111	0.034722222222222224	0.4131944444444444	0.04513888888888889
1235	289.0	0.020761245674740483	0.031141868512110725	0.44982698961937717	0.03460207612456748	0.41522491349480967	0.04844290657439446
1236	287.0	0.020905923344947737	0.0313588850174216	0.445993031358885	0.03484320557491289	0.4146341463414634	0.05226480836236934
1237	291.0	0.024054982817869417	0.03436426116838488	0.4536082474226804	0.03436426116838488	0.4054982817869416	0.048109965635738834
1238	291.0	0.024054982817869417	0.03436426116838488	0.4639175257731959	0.030927835051546393	0.39862542955326463	0.048109965635738834
1239	290.0	0.02413793103448276	0.03793103448275862	0.46551724137931033	0.03103448275862069	0.39655172413793105	0.04482758620689655
1240	287.0	0.024390243902439025	0.03484320557491289	0.45993031358885017	0.0313588850174216	0.40069686411149824	0.04878048780487805
1241	283.0	0.024734982332155476	0.0353356890459364	0.4628975265017668	0.03180212014134275	0.3992932862190813	0.045936395759717315
1242	282.0	0.024822695035460994	0.031914893617021274	0.45390070921985815	0.03546099290780142	0.40425531914893614	0.04964539007092199
1243	285.0	0.02456140350877193	0.028070175438596492	0.45964912280701753	0.03508771929824561	0.4	0.05263157894736842
1244	285.0	0.02456140350877193	0.028070175438596492	0.45263157894736844	0.03508771929824561	0.40350877192982454	0.056140350877192984
1245	285.0	0.02456140350877193	0.031578947368421054	0.45964912280701753	0.03508771929824561	0.4	0.04912280701754386
1246	286.0	0.024475524475524476	0.03146853146853147	0.46153846153846156	0.03496503496503497	0.3986013986013986	0.04895104895104895
1247	290.0	0.02413793103448276	0.034482758620689655	0.45517241379310347	0.034482758620689655	0.4	0.05172413793103448
1248	289.0	0.02422145328719723	0.031141868512110725	0.4602076124567474	0.03460207612456748	0.40484429065743943	0.04498269896193772
1249	289.0	0.02422145328719723	0.031141868512110725	0.45674740484429066	0.031141868512110725	0.41522491349480967	0.04152249134948097
1250	287.0	0.024390243902439025	0.0313588850174216	0.4529616724738676	0.0313588850174216	0.42160278745644597	0.03832752613240418
1251	290.0	0.02413793103448276	0.03103448275862069	0.4586206896551724	0.034482758620689655	0.4103448275862069	0.041379310344827586
1252	286.0	0.024475524475524476	0.03146853146853147	0.45454545454545453	0.03496503496503497	0.4160839160839161	0.038461538461538464
1253	289.0	0.02422145328719723	0.031141868512110725	0.4602076124567474	0.03460207612456748	0.4117647058823529	0.03806228373702422
1254	288.0	0.027777777777777776	0.03125	0.4548611111111111	0.034722222222222224	0.4131944444444444	0.03819444444444445
1255	288.0	0.027777777777777776	0.027777777777777776	0.4618055555555556	0.034722222222222224	0.40625	0.041666666666666664
1256	288.0	0.027777777777777776	0.027777777777777776	0.4652777777777778	0.034722222222222224	0.40625	0.03819444444444445
1257	285.0	0.02456140350877193	0.028070175438596492	0.47368421052631576	0.03508771929824561	0.4	0.03859649122807018
1258	288.0	0.024305555555555556	0.027777777777777776	0.4652777777777778	0.034722222222222224	0.4097222222222222	0.03819444444444445
1259	291.0	0.027491408934707903	0.027491408934707903	0.4536082474226804	0.03436426116838488	0.40893470790378006	0.048109965635738834
1260	288.0	0.027777777777777776	0.027777777777777776	0.4479166666666667	0.03125	0.4201388888888889	0.04513888888888889
1261	284.0	0.028169014084507043	0.02464788732394366	0.4471830985915493	0.03169014084507042	0.41901408450704225	0.04929577464788732
1262	285.0	0.02456140350877193	0.028070175438596492	0.44912280701754387	0.031578947368421054	0.41754385964912283	0.04912280701754386
1263	289.0	0.02422145328719723	0.031141868512110725	0.4429065743944637	0.031141868512110725	0.42214532871972316	0.04844290657439446
1264	288.0	0.024305555555555556	0.03125	0.4444444444444444	0.03125	0.4201388888888889	0.04861111111111111
1265	285.0	0.02456140350877193	0.031578947368421054	0.45263157894736844	0.031578947368421054	0.41403508771929826	0.0456140350877193
1266	282.0	0.024822695035460994	0.028368794326241134	0.46099290780141844	0.031914893617021274	0.4078014184397163	0.04609929078014184
1267	279.0	0.025089605734767026	0.03225806451612903	0.4551971326164875	0.02867383512544803	0.40860215053763443	0.05017921146953405
1268	281.0	0.02491103202846975	0.03558718861209965	0.46619217081850534	0.028469750889679714	0.3914590747330961	0.05338078291814947
1269	279.0	0.025089605734767026	0.035842293906810034	0.46236559139784944	0.02867383512544803	0.3978494623655914	0.05017921146953405
1270	280.0	0.025	0.03571428571428571	0.4714285714285714	0.02857142857142857	0.39285714285714285	0.04642857142857143
1271	286.0	0.02097902097902098	0.038461538461538464	0.47202797202797203	0.027972027972027972	0.3951048951048951	0.045454545454545456
1272	283.0	0.02120141342756184	0.03180212014134275	0.4734982332155477	0.03180212014134275	0.4028268551236749	0.038869257950530034
1273	281.0	0.021352313167259787	0.03202846975088968	0.4697508896797153	0.03202846975088968	0.40569395017793597	0.03914590747330961
1274	280.0	0.02142857142857143	0.03214285714285714	0.4642857142857143	0.03214285714285714	0.40714285714285714	0.04285714285714286
1275	285.0	0.021052631578947368	0.031578947368421054	0.4631578947368421	0.031578947368421054	0.4105263157894737	0.042105263157894736
1276	284.0	0.02112676056338028	0.03169014084507042	0.4612676056338028	0.035211267605633804	0.4084507042253521	0.04225352112676056
1277	286.0	0.024475524475524476	0.03146853146853147	0.46853146853146854	0.03496503496503497	0.40559440559440557	0.03496503496503497
1278	292.0	0.023972602739726026	0.030821917808219176	0.4657534246575342	0.03424657534246575	0.4075342465753425	0.03767123287671233
1279	292.0	0.030821917808219176	0.030821917808219176	0.4623287671232877	0.0273972602739726	0.4075342465753425	0.0410958904109589
1280	289.0	0.031141868512110725	0.02768166089965398	0.4671280276816609	0.02422145328719723	0.4083044982698962	0.04152249134948097
1281	291.0	0.030927835051546393	0.030927835051546393	0.4639175257731959	0.024054982817869417	0.40893470790378006	0.041237113402061855
1282	292.0	0.030821917808219176	0.03424657534246575	0.4657534246575342	0.023972602739726026	0.4075342465753425	0.03767123287671233
1283	285.0	0.028070175438596492	0.031578947368421054	0.47017543859649125	0.02456140350877193	0.40350877192982454	0.042105263157894736
1284	285.0	0.02456140350877193	0.031578947368421054	0.47368421052631576	0.02456140350877193	0.40350877192982454	0.042105263157894736
1285	285.0	0.02456140350877193	0.031578947368421054	0.47017543859649125	0.028070175438596492	0.40350877192982454	0.042105263157894736
1286	285.0	0.02456140350877193	0.031578947368421054	0.4666666666666667	0.031578947368421054	0.39649122807017545	0.04912280701754386
1287	289.0	0.02422145328719723	0.03806228373702422	0.45674740484429066	0.031141868512110725	0.3944636678200692	0.05536332179930796
1288	287.0	0.027874564459930314	0.03832752613240418	0.4529616724738676	0.0313588850174216	0.397212543554007	0.05226480836236934
1289	289.0	0.02768166089965398	0.03806228373702422	0.4602076124567474	0.031141868512110725	0.3944636678200692	0.04844290657439446
1290	286.0	0.027972027972027972	0.038461538461538464	0.45454545454545453	0.03146853146853147	0.3986013986013986	0.04895104895104895
1291	285.0	0.028070175438596492	0.03859649122807018	0.44912280701754387	0.031578947368421054	0.4	0.05263157894736842
1292	287.0	0.027874564459930314	0.03832752613240418	0.445993031358885	0.03484320557491289	0.40418118466898956	0.04878048780487805
1293	287.0	0.027874564459930314	0.03832752613240418	0.445993031358885	0.03484320557491289	0.40418118466898956	0.04878048780487805
1294	286.0	0.024475524475524476	0.038461538461538464	0.44405594405594406	0.03496503496503497	0.4125874125874126	0.045454545454545456
1295	286.0	0.024475524475524476	0.038461538461538464	0.4370629370629371	0.03496503496503497	0.4195804195804196	0.045454545454545456
1296	287.0	0.024390243902439025	0.03832752613240418	0.4355400696864111	0.03484320557491289	0.42160278745644597	0.04529616724738676
1297	279.0	0.025089605734767026	0.03942652329749104	0.44802867383512546	0.035842293906810034	0.4121863799283154	0.03942652329749104
1298	285.0	0.02456140350877193	0.03859649122807018	0.4456140350877193	0.031578947368421054	0.41403508771929826	0.0456140350877193
1299	286.0	0.027972027972027972	0.038461538461538464	0.44755244755244755	0.03146853146853147	0.4090909090909091	0.045454545454545456
1300	281.0	0.028469750889679714	0.03202846975088968	0.4483985765124555	0.03558718861209965	0.4128113879003559	0.042704626334519574
1301	284.0	0.028169014084507043	0.03169014084507042	0.43309859154929575	0.035211267605633804	0.4154929577464789	0.056338028169014086
1302	286.0	0.027972027972027972	0.03146853146853147	0.43356643356643354	0.03496503496503497	0.4160839160839161	0.055944055944055944
1303	292.0	0.0273972602739726	0.030821917808219176	0.4452054794520548	0.03424657534246575	0.410958904109589	0.05136986301369863
1304	288.0	0.027777777777777776	0.027777777777777776	0.4513888888888889	0.034722222222222224	0.4131944444444444	0.04513888888888889
1305	283.0	0.024734982332155476	0.024734982332155476	0.44876325088339225	0.0353356890459364	0.4169611307420495	0.04946996466431095
1306	284.0	0.02112676056338028	0.028169014084507043	0.4507042253521127	0.03169014084507042	0.4154929577464789	0.0528169014084507
1307	282.0	0.02127659574468085	0.03546099290780142	0.44680851063829785	0.028368794326241134	0.41843971631205673	0.04964539007092199
1308	278.0	0.02158273381294964	0.03237410071942446	0.45323741007194246	0.02877697841726619	0.41007194244604317	0.0539568345323741
1309	287.0	0.024390243902439025	0.0313588850174216	0.4564459930313589	0.0313588850174216	0.41114982578397213	0.04529616724738676
1310	286.0	0.024475524475524476	0.03146853146853147	0.458041958041958	0.03146853146853147	0.40559440559440557	0.04895104895104895
1311	285.0	0.02456140350877193	0.031578947368421054	0.45964912280701753	0.03508771929824561	0.39649122807017545	0.05263157894736842
1312	289.0	0.02422145328719723	0.031141868512110725	0.46366782006920415	0.03806228373702422	0.39100346020761245	0.05190311418685121
1313	289.0	0.02422145328719723	0.031141868512110725	0.4740484429065744	0.03460207612456748	0.3806228373702422	0.05536332179930796
1314	286.0	0.027972027972027972	0.03146853146853147	0.46853146853146854	0.03496503496503497	0.3811188811188811	0.055944055944055944
1315	287.0	0.027874564459930314	0.03484320557491289	0.46689895470383275	0.03484320557491289	0.3832752613240418	0.05226480836236934
1316	288.0	0.027777777777777776	0.034722222222222224	0.4722222222222222	0.034722222222222224	0.3819444444444444	0.04861111111111111
1317	284.0	0.028169014084507043	0.03873239436619718	0.4612676056338028	0.03169014084507042	0.3908450704225352	0.04929577464788732
1318	286.0	0.027972027972027972	0.038461538461538464	0.46153846153846156	0.03146853146853147	0.3951048951048951	0.045454545454545456
1319	286.0	0.024475524475524476	0.038461538461538464	0.46853146853146854	0.03146853146853147	0.3951048951048951	0.04195804195804196
1320	279.0	0.025089605734767026	0.03942652329749104	0.45878136200716846	0.03225806451612903	0.4050179211469534	0.03942652329749104
1321	282.0	0.024822695035460994	0.03900709219858156	0.450354609929078	0.03546099290780142	0.40425531914893614	0.04609929078014184
1322	285.0	0.028070175438596492	0.03508771929824561	0.45614035087719296	0.03508771929824561	0.4	0.0456140350877193
1323	285.0	0.028070175438596492	0.03508771929824561	0.45263157894736844	0.03508771929824561	0.4070175438596491	0.042105263157894736
1324	281.0	0.028469750889679714	0.02491103202846975	0.4626334519572954	0.03558718861209965	0.4092526690391459	0.03914590747330961
1325	283.0	0.028268551236749116	0.028268551236749116	0.4628975265017668	0.03180212014134275	0.4134275618374558	0.0353356890459364
1326	279.0	0.02867383512544803	0.02867383512544803	0.46236559139784944	0.035842293906810034	0.40860215053763443	0.035842293906810034
1327	282.0	0.024822695035460994	0.028368794326241134	0.4645390070921986	0.03546099290780142	0.41134751773049644	0.03546099290780142
1328	284.0	0.02464788732394366	0.028169014084507043	0.4612676056338028	0.035211267605633804	0.4154929577464789	0.035211267605633804
1329	286.0	0.024475524475524476	0.024475524475524476	0.45454545454545453	0.03496503496503497	0.4230769230769231	0.038461538461538464
1330	287.0	0.024390243902439025	0.024390243902439025	0.4529616724738676	0.03484320557491289	0.42160278745644597	0.041811846689895474
1331	286.0	0.024475524475524476	0.024475524475524476	0.45454545454545453	0.03496503496503497	0.4160839160839161	0.045454545454545456
1332	281.0	0.02491103202846975	0.02491103202846975	0.4555160142348754	0.03558718861209965	0.4128113879003559	0.046263345195729534
1333	277.0	0.02527075812274368	0.02527075812274368	0.4620938628158845	0.036101083032490974	0.4151624548736462	0.036101083032490974
1334	277.0	0.02527075812274368	0.02527075812274368	0.4620938628158845	0.036101083032490974	0.4151624548736462	0.036101083032490974
1335	277.0	0.021660649819494584	0.02888086642599278	0.4620938628158845	0.036101083032490974	0.40794223826714804	0.04332129963898917
1336	271.0	0.025830258302583026	0.02952029520295203	0.46863468634686345	0.033210332103321034	0.4022140221402214	0.04059040590405904
1337	276.0	0.025362318840579712	0.028985507246376812	0.4673913043478261	0.03260869565217391	0.39855072463768115	0.04710144927536232
1338	284.0	0.02464788732394366	0.03873239436619718	0.4612676056338028	0.035211267605633804	0.39436619718309857	0.045774647887323945
1339	285.0	0.028070175438596492	0.03859649122807018	0.44912280701754387	0.03508771929824561	0.40350877192982454	0.0456140350877193
1340	284.0	0.02112676056338028	0.03873239436619718	0.45422535211267606	0.035211267605633804	0.40492957746478875	0.045774647887323945
1341	281.0	0.021352313167259787	0.03202846975088968	0.45195729537366547	0.03558718861209965	0.4092526690391459	0.0498220640569395
1342	287.0	0.020905923344947737	0.0313588850174216	0.4529616724738676	0.03832752613240418	0.41114982578397213	0.04529616724738676
1343	288.0	0.020833333333333332	0.03125	0.4583333333333333	0.034722222222222224	0.4097222222222222	0.04513888888888889
1344	285.0	0.02456140350877193	0.031578947368421054	0.45263157894736844	0.03508771929824561	0.4105263157894737	0.0456140350877193
1345	285.0	0.02456140350877193	0.031578947368421054	0.45964912280701753	0.031578947368421054	0.4070175438596491	0.0456140350877193
1346	286.0	0.024475524475524476	0.03496503496503497	0.46153846153846156	0.03146853146853147	0.4020979020979021	0.045454545454545456
1347	287.0	0.024390243902439025	0.03484320557491289	0.4564459930313589	0.03484320557491289	0.4076655052264808	0.041811846689895474
1348	284.0	0.02464788732394366	0.035211267605633804	0.4612676056338028	0.035211267605633804	0.40492957746478875	0.03873239436619718
1349	284.0	0.02464788732394366	0.03873239436619718	0.4612676056338028	0.035211267605633804	0.40492957746478875	0.035211267605633804
1350	283.0	0.024734982332155476	0.038869257950530034	0.4628975265017668	0.0353356890459364	0.3992932862190813	0.038869257950530034
1351	280.0	0.025	0.03571428571428571	0.4642857142857143	0.03214285714285714	0.4035714285714286	0.039285714285714285
1352	283.0	0.02120141342756184	0.0353356890459364	0.4628975265017668	0.03180212014134275	0.4028268551236749	0.045936395759717315
1353	292.0	0.02054794520547945	0.03424657534246575	0.4657534246575342	0.030821917808219176	0.4006849315068493	0.04794520547945205
1354	288.0	0.024305555555555556	0.034722222222222224	0.4652777777777778	0.03125	0.3923611111111111	0.052083333333333336
1355	285.0	0.02456140350877193	0.031578947368421054	0.45964912280701753	0.03508771929824561	0.4	0.04912280701754386
1356	284.0	0.02464788732394366	0.035211267605633804	0.4612676056338028	0.035211267605633804	0.397887323943662	0.045774647887323945
1357	290.0	0.027586206896551724	0.034482758620689655	0.45517241379310347	0.034482758620689655	0.40344827586206894	0.04482758620689655
1358	286.0	0.027972027972027972	0.03496503496503497	0.458041958041958	0.03496503496503497	0.4020979020979021	0.04195804195804196
1359	285.0	0.028070175438596492	0.03508771929824561	0.45263157894736844	0.031578947368421054	0.4070175438596491	0.0456140350877193
1360	286.0	0.027972027972027972	0.03146853146853147	0.44755244755244755	0.03146853146853147	0.4090909090909091	0.05244755244755245
1361	287.0	0.027874564459930314	0.0313588850174216	0.445993031358885	0.0313588850174216	0.4146341463414634	0.04878048780487805
1362	285.0	0.028070175438596492	0.031578947368421054	0.45263157894736844	0.031578947368421054	0.41754385964912283	0.03859649122807018
1363	283.0	0.024734982332155476	0.028268551236749116	0.45229681978798586	0.03180212014134275	0.42402826855123676	0.038869257950530034
1364	280.0	0.025	0.02857142857142857	0.4642857142857143	0.03214285714285714	0.4107142857142857	0.039285714285714285
1365	283.0	0.024734982332155476	0.03180212014134275	0.4628975265017668	0.0353356890459364	0.4028268551236749	0.04240282685512368
1366	287.0	0.024390243902439025	0.03484320557491289	0.4634146341463415	0.03484320557491289	0.39372822299651566	0.04878048780487805
1367	288.0	0.024305555555555556	0.027777777777777776	0.46875	0.034722222222222224	0.3958333333333333	0.04861111111111111
1368	291.0	0.027491408934707903	0.027491408934707903	0.46735395189003437	0.03436426116838488	0.3917525773195876	0.05154639175257732
1369	294.0	0.027210884353741496	0.030612244897959183	0.47619047619047616	0.034013605442176874	0.3843537414965986	0.047619047619047616
1370	288.0	0.027777777777777776	0.027777777777777776	0.46875	0.034722222222222224	0.3923611111111111	0.04861111111111111
1371	288.0	0.027777777777777776	0.027777777777777776	0.4652777777777778	0.034722222222222224	0.3923611111111111	0.052083333333333336
1372	292.0	0.0273972602739726	0.023972602739726026	0.4554794520547945	0.030821917808219176	0.4006849315068493	0.06164383561643835
1373	288.0	0.027777777777777776	0.024305555555555556	0.4652777777777778	0.03125	0.3993055555555556	0.052083333333333336
1374	286.0	0.024475524475524476	0.024475524475524476	0.458041958041958	0.03146853146853147	0.4125874125874126	0.04895104895104895
1375	289.0	0.02422145328719723	0.02422145328719723	0.4602076124567474	0.031141868512110725	0.40484429065743943	0.05536332179930796
1376	288.0	0.024305555555555556	0.024305555555555556	0.4548611111111111	0.03125	0.4166666666666667	0.04861111111111111
1377	285.0	0.02456140350877193	0.028070175438596492	0.44912280701754387	0.031578947368421054	0.42105263157894735	0.0456140350877193
1378	283.0	0.024734982332155476	0.028268551236749116	0.4452296819787986	0.0353356890459364	0.43109540636042404	0.0353356890459364
1379	280.0	0.025	0.02857142857142857	0.44285714285714284	0.03571428571428571	0.43214285714285716	0.03571428571428571
1380	287.0	0.024390243902439025	0.0313588850174216	0.445993031358885	0.03484320557491289	0.4250871080139373	0.03832752613240418
1381	285.0	0.02456140350877193	0.031578947368421054	0.44912280701754387	0.03508771929824561	0.42105263157894735	0.03859649122807018
1382	281.0	0.02491103202846975	0.03202846975088968	0.45195729537366547	0.03558718861209965	0.4199288256227758	0.03558718861209965
1383	285.0	0.028070175438596492	0.028070175438596492	0.44912280701754387	0.03508771929824561	0.41754385964912283	0.042105263157894736
1384	287.0	0.027874564459930314	0.027874564459930314	0.44947735191637633	0.03484320557491289	0.4146341463414634	0.04529616724738676
1385	290.0	0.027586206896551724	0.03103448275862069	0.4482758620689655	0.034482758620689655	0.4103448275862069	0.04827586206896552
1386	289.0	0.02768166089965398	0.031141868512110725	0.4429065743944637	0.03806228373702422	0.4117647058823529	0.04844290657439446
1387	289.0	0.02422145328719723	0.02768166089965398	0.4429065743944637	0.03806228373702422	0.4186851211072664	0.04844290657439446
1388	291.0	0.024054982817869417	0.024054982817869417	0.4570446735395189	0.037800687285223365	0.41237113402061853	0.044673539518900345
1389	289.0	0.02422145328719723	0.02422145328719723	0.4532871972318339	0.03460207612456748	0.41522491349480967	0.04844290657439446
1390	295.0	0.02711864406779661	0.02711864406779661	0.4542372881355932	0.03389830508474576	0.4101694915254237	0.04745762711864407
1391	297.0	0.026936026936026935	0.026936026936026935	0.4612794612794613	0.03367003367003367	0.4006734006734007	0.050505050505050504
1392	294.0	0.027210884353741496	0.027210884353741496	0.46938775510204084	0.030612244897959183	0.3979591836734694	0.047619047619047616
1393	296.0	0.02702702702702703	0.02702702702702703	0.46959459459459457	0.033783783783783786	0.3952702702702703	0.0472972972972973
1394	298.0	0.026845637583892617	0.026845637583892617	0.4597315436241611	0.03355704697986577	0.40604026845637586	0.04697986577181208
1395	295.0	0.030508474576271188	0.02711864406779661	0.46440677966101696	0.03389830508474576	0.4033898305084746	0.04067796610169491
1396	291.0	0.030927835051546393	0.030927835051546393	0.4639175257731959	0.037800687285223365	0.3951890034364261	0.041237113402061855
1397	290.0	0.027586206896551724	0.03103448275862069	0.4586206896551724	0.03793103448275862	0.4	0.04482758620689655
1398	290.0	0.027586206896551724	0.027586206896551724	0.4586206896551724	0.03793103448275862	0.40344827586206894	0.04482758620689655
1399	291.0	0.027491408934707903	0.027491408934707903	0.46048109965635736	0.037800687285223365	0.4054982817869416	0.041237113402061855
1400	293.0	0.027303754266211604	0.027303754266211604	0.4539249146757679	0.034129692832764506	0.4061433447098976	0.051194539249146756
1401	295.0	0.023728813559322035	0.02711864406779661	0.4576271186440678	0.03389830508474576	0.4033898305084746	0.05423728813559322
1402	293.0	0.023890784982935155	0.027303754266211604	0.45051194539249145	0.034129692832764506	0.4061433447098976	0.05802047781569966
1403	294.0	0.023809523809523808	0.030612244897959183	0.4489795918367347	0.034013605442176874	0.40816326530612246	0.05442176870748299
1404	291.0	0.024054982817869417	0.030927835051546393	0.44673539518900346	0.03436426116838488	0.4054982817869416	0.058419243986254296
1405	288.0	0.024305555555555556	0.03125	0.4513888888888889	0.03125	0.4027777777777778	0.059027777777777776
1406	284.0	0.02464788732394366	0.03169014084507042	0.45422535211267606	0.028169014084507043	0.4084507042253521	0.0528169014084507
1407	287.0	0.024390243902439025	0.03484320557491289	0.4564459930313589	0.027874564459930314	0.41114982578397213	0.04529616724738676
1408	288.0	0.020833333333333332	0.03819444444444445	0.4618055555555556	0.027777777777777776	0.40625	0.04513888888888889
1409	292.0	0.02054794520547945	0.03767123287671233	0.4520547945205479	0.030821917808219176	0.4075342465753425	0.05136986301369863
1410	288.0	0.020833333333333332	0.03819444444444445	0.4513888888888889	0.03819444444444445	0.4027777777777778	0.04861111111111111
1411	283.0	0.02120141342756184	0.03180212014134275	0.45229681978798586	0.038869257950530034	0.40636042402826855	0.04946996466431095
1412	282.0	0.02127659574468085	0.031914893617021274	0.4645390070921986	0.03900709219858156	0.3971631205673759	0.04609929078014184
1413	285.0	0.021052631578947368	0.031578947368421054	0.47017543859649125	0.03859649122807018	0.39649122807017545	0.042105263157894736
1414	282.0	0.02127659574468085	0.031914893617021274	0.4716312056737589	0.03546099290780142	0.3971631205673759	0.0425531914893617
1415	284.0	0.02464788732394366	0.035211267605633804	0.4647887323943662	0.035211267605633804	0.3908450704225352	0.04929577464788732
1416	282.0	0.024822695035460994	0.03546099290780142	0.4716312056737589	0.031914893617021274	0.38652482269503546	0.04964539007092199
1417	288.0	0.024305555555555556	0.03819444444444445	0.4618055555555556	0.03125	0.3923611111111111	0.052083333333333336
1418	290.0	0.02413793103448276	0.03793103448275862	0.46206896551724136	0.03103448275862069	0.3931034482758621	0.05172413793103448
1419	292.0	0.023972602739726026	0.03767123287671233	0.4520547945205479	0.030821917808219176	0.4006849315068493	0.0547945205479452
1420	293.0	0.023890784982935155	0.03754266211604096	0.4539249146757679	0.030716723549488054	0.4061433447098976	0.04778156996587031
1421	288.0	0.024305555555555556	0.034722222222222224	0.4548611111111111	0.03125	0.4097222222222222	0.04513888888888889
1422	289.0	0.02422145328719723	0.03460207612456748	0.4602076124567474	0.031141868512110725	0.40484429065743943	0.04498269896193772
1423	288.0	0.024305555555555556	0.03125	0.4618055555555556	0.03125	0.4097222222222222	0.041666666666666664
1424	285.0	0.021052631578947368	0.03508771929824561	0.45614035087719296	0.028070175438596492	0.41403508771929826	0.0456140350877193
1425	285.0	0.021052631578947368	0.03508771929824561	0.45964912280701753	0.028070175438596492	0.41403508771929826	0.042105263157894736
1426	285.0	0.021052631578947368	0.03508771929824561	0.45263157894736844	0.031578947368421054	0.41754385964912283	0.042105263157894736
1427	290.0	0.020689655172413793	0.03103448275862069	0.4517241379310345	0.03793103448275862	0.41379310344827586	0.04482758620689655
1428	294.0	0.02040816326530612	0.030612244897959183	0.4557823129251701	0.03741496598639456	0.40816326530612246	0.047619047619047616
1429	293.0	0.020477815699658702	0.027303754266211604	0.4641638225255973	0.03754266211604096	0.40273037542662116	0.04778156996587031
1430	285.0	0.021052631578947368	0.028070175438596492	0.45614035087719296	0.03508771929824561	0.4105263157894737	0.04912280701754386
1431	282.0	0.02127659574468085	0.028368794326241134	0.4574468085106383	0.03546099290780142	0.41134751773049644	0.04609929078014184
1432	284.0	0.02112676056338028	0.028169014084507043	0.4612676056338028	0.035211267605633804	0.4084507042253521	0.045774647887323945
1433	287.0	0.020905923344947737	0.027874564459930314	0.4634146341463415	0.041811846689895474	0.40418118466898956	0.041811846689895474
1434	292.0	0.02054794520547945	0.0273972602739726	0.4691780821917808	0.03767123287671233	0.4006849315068493	0.04452054794520548
1435	293.0	0.020477815699658702	0.027303754266211604	0.48464163822525597	0.034129692832764506	0.3924914675767918	0.040955631399317405
1436	289.0	0.020761245674740483	0.031141868512110725	0.4740484429065744	0.03460207612456748	0.39792387543252594	0.04152249134948097
1437	285.0	0.021052631578947368	0.031578947368421054	0.47719298245614034	0.031578947368421054	0.40350877192982454	0.03508771929824561
1438	287.0	0.017421602787456445	0.03484320557491289	0.47038327526132406	0.0313588850174216	0.4076655052264808	0.03832752613240418
1439	287.0	0.017421602787456445	0.03832752613240418	0.4634146341463415	0.03484320557491289	0.4076655052264808	0.03832752613240418
1440	285.0	0.017543859649122806	0.03859649122807018	0.47017543859649125	0.03859649122807018	0.39649122807017545	0.03859649122807018
1441	285.0	0.021052631578947368	0.03859649122807018	0.4631578947368421	0.03859649122807018	0.39649122807017545	0.042105263157894736
1442	289.0	0.020761245674740483	0.03806228373702422	0.46366782006920415	0.03460207612456748	0.39792387543252594	0.04498269896193772
1443	291.0	0.024054982817869417	0.03436426116838488	0.46048109965635736	0.03436426116838488	0.4020618556701031	0.044673539518900345
1444	283.0	0.024734982332155476	0.03180212014134275	0.4558303886925795	0.0353356890459364	0.40636042402826855	0.045936395759717315
1445	286.0	0.024475524475524476	0.03146853146853147	0.45454545454545453	0.03496503496503497	0.40559440559440557	0.04895104895104895
1446	286.0	0.024475524475524476	0.03496503496503497	0.458041958041958	0.038461538461538464	0.3986013986013986	0.045454545454545456
1447	289.0	0.020761245674740483	0.03460207612456748	0.4532871972318339	0.03806228373702422	0.4083044982698962	0.04498269896193772
1448	287.0	0.020905923344947737	0.03484320557491289	0.4564459930313589	0.03484320557491289	0.4076655052264808	0.04529616724738676
1449	286.0	0.017482517482517484	0.04195804195804196	0.45454545454545453	0.03146853146853147	0.4090909090909091	0.045454545454545456
1450	284.0	0.017605633802816902	0.04225352112676056	0.45774647887323944	0.03169014084507042	0.4084507042253521	0.04225352112676056
1451	287.0	0.017421602787456445	0.03832752613240418	0.4529616724738676	0.0313588850174216	0.41114982578397213	0.04878048780487805
1452	283.0	0.02120141342756184	0.038869257950530034	0.44876325088339225	0.03180212014134275	0.4169611307420495	0.04240282685512368
1453	279.0	0.021505376344086023	0.03942652329749104	0.45161290322580644	0.03225806451612903	0.4121863799283154	0.043010752688172046
1454	284.0	0.02112676056338028	0.035211267605633804	0.45422535211267606	0.03873239436619718	0.4084507042253521	0.04225352112676056
1455	287.0	0.020905923344947737	0.03484320557491289	0.4564459930313589	0.03832752613240418	0.4076655052264808	0.041811846689895474
1456	289.0	0.020761245674740483	0.03806228373702422	0.45674740484429066	0.03806228373702422	0.40484429065743943	0.04152249134948097
1457	286.0	0.02097902097902098	0.03496503496503497	0.46153846153846156	0.038461538461538464	0.3986013986013986	0.045454545454545456
1458	288.0	0.017361111111111112	0.034722222222222224	0.4618055555555556	0.034722222222222224	0.40625	0.04513888888888889
1459	285.0	0.017543859649122806	0.03508771929824561	0.4631578947368421	0.03508771929824561	0.4	0.04912280701754386
1460	282.0	0.01773049645390071	0.03546099290780142	0.475177304964539	0.03546099290780142	0.3900709219858156	0.04609929078014184
1461	285.0	0.017543859649122806	0.031578947368421054	0.47017543859649125	0.03508771929824561	0.39649122807017545	0.04912280701754386
1462	287.0	0.017421602787456445	0.0313588850174216	0.4808362369337979	0.027874564459930314	0.397212543554007	0.04529616724738676
1463	284.0	0.017605633802816902	0.03169014084507042	0.4823943661971831	0.03169014084507042	0.397887323943662	0.03873239436619718
1464	284.0	0.017605633802816902	0.028169014084507043	0.4788732394366197	0.03169014084507042	0.4014084507042254	0.04225352112676056
1465	287.0	0.024390243902439025	0.0313588850174216	0.4738675958188153	0.0313588850174216	0.397212543554007	0.041811846689895474
1466	282.0	0.024822695035460994	0.031914893617021274	0.46808510638297873	0.031914893617021274	0.40425531914893614	0.03900709219858156
1467	292.0	0.023972602739726026	0.03424657534246575	0.4589041095890411	0.03424657534246575	0.4006849315068493	0.04794520547945205
1468	285.0	0.02456140350877193	0.03859649122807018	0.45964912280701753	0.031578947368421054	0.4	0.0456140350877193
1469	286.0	0.024475524475524476	0.03496503496503497	0.458041958041958	0.03496503496503497	0.3986013986013986	0.04895104895104895
1470	287.0	0.024390243902439025	0.03484320557491289	0.4564459930313589	0.041811846689895474	0.39372822299651566	0.04878048780487805
1471	288.0	0.020833333333333332	0.03125	0.4652777777777778	0.041666666666666664	0.3923611111111111	0.04861111111111111
1472	290.0	0.02413793103448276	0.034482758620689655	0.46551724137931033	0.03793103448275862	0.3896551724137931	0.04827586206896552
1473	289.0	0.020761245674740483	0.031141868512110725	0.47058823529411764	0.03806228373702422	0.3944636678200692	0.04498269896193772
1474	284.0	0.02112676056338028	0.028169014084507043	0.4612676056338028	0.03873239436619718	0.4084507042253521	0.04225352112676056
1475	280.0	0.017857142857142856	0.03214285714285714	0.4642857142857143	0.03571428571428571	0.4035714285714286	0.04642857142857143
1476	284.0	0.02112676056338028	0.035211267605633804	0.45774647887323944	0.03873239436619718	0.397887323943662	0.04929577464788732
1477	287.0	0.020905923344947737	0.03832752613240418	0.4564459930313589	0.041811846689895474	0.397212543554007	0.04529616724738676
1478	289.0	0.020761245674740483	0.03460207612456748	0.4602076124567474	0.03806228373702422	0.4013840830449827	0.04498269896193772
1479	286.0	0.02097902097902098	0.03146853146853147	0.46153846153846156	0.03496503496503497	0.4020979020979021	0.04895104895104895
1480	284.0	0.02464788732394366	0.03169014084507042	0.45774647887323944	0.03169014084507042	0.40492957746478875	0.04929577464788732
1481	284.0	0.02464788732394366	0.03169014084507042	0.45422535211267606	0.03169014084507042	0.4084507042253521	0.04929577464788732
1482	284.0	0.02464788732394366	0.03169014084507042	0.45422535211267606	0.03169014084507042	0.4119718309859155	0.045774647887323945
1483	284.0	0.028169014084507043	0.03169014084507042	0.4612676056338028	0.03169014084507042	0.4014084507042254	0.045774647887323945
1484	283.0	0.024734982332155476	0.03180212014134275	0.45936395759717313	0.0353356890459364	0.3992932862190813	0.04946996466431095
1485	284.0	0.02464788732394366	0.03873239436619718	0.4507042253521127	0.035211267605633804	0.4014084507042254	0.04929577464788732
1486	282.0	0.02127659574468085	0.0425531914893617	0.45390070921985815	0.03546099290780142	0.3971631205673759	0.04964539007092199
1487	283.0	0.02120141342756184	0.038869257950530034	0.45229681978798586	0.0353356890459364	0.4028268551236749	0.04946996466431095
1488	282.0	0.02127659574468085	0.03546099290780142	0.450354609929078	0.03546099290780142	0.40425531914893614	0.05319148936170213
1489	284.0	0.02464788732394366	0.028169014084507043	0.4507042253521127	0.03169014084507042	0.4084507042253521	0.056338028169014086
1490	283.0	0.024734982332155476	0.03180212014134275	0.45229681978798586	0.03180212014134275	0.40636042402826855	0.053003533568904596
1491	281.0	0.02491103202846975	0.03202846975088968	0.45907473309608543	0.028469750889679714	0.40569395017793597	0.0498220640569395
1492	281.0	0.02491103202846975	0.03202846975088968	0.45907473309608543	0.02491103202846975	0.40569395017793597	0.05338078291814947
1493	284.0	0.02464788732394366	0.028169014084507043	0.4647887323943662	0.02464788732394366	0.4014084507042254	0.056338028169014086
1494	287.0	0.024390243902439025	0.027874564459930314	0.46689895470383275	0.027874564459930314	0.397212543554007	0.05574912891986063
1495	290.0	0.020689655172413793	0.03103448275862069	0.4586206896551724	0.03103448275862069	0.40344827586206894	0.05517241379310345
1496	286.0	0.02097902097902098	0.027972027972027972	0.46503496503496505	0.03146853146853147	0.40559440559440557	0.04895104895104895
1497	289.0	0.020761245674740483	0.031141868512110725	0.46366782006920415	0.03460207612456748	0.39792387543252594	0.05190311418685121
1498	284.0	0.02112676056338028	0.03169014084507042	0.47183098591549294	0.035211267605633804	0.39436619718309857	0.045774647887323945
1499	283.0	0.02120141342756184	0.03180212014134275	0.46996466431095407	0.0353356890459364	0.3992932862190813	0.04240282685512368
1500	280.0	0.02142857142857143	0.02857142857142857	0.4642857142857143	0.03571428571428571	0.4035714285714286	0.04642857142857143
1501	282.0	0.024822695035460994	0.028368794326241134	0.4645390070921986	0.03546099290780142	0.4078014184397163	0.03900709219858156
1502	279.0	0.025089605734767026	0.02867383512544803	0.46953405017921146	0.02867383512544803	0.40860215053763443	0.03942652329749104
1503	278.0	0.01079136690647482	0.04316546762589928	0.460431654676259	0.03237410071942446	0.42805755395683454	0.025179856115107913
1504	282.0	0.014184397163120567	0.04609929078014184	0.4574468085106383	0.031914893617021274	0.4219858156028369	0.028368794326241134
1505	288.0	0.013888888888888888	0.04861111111111111	0.4583333333333333	0.03125	0.4131944444444444	0.034722222222222224
1506	291.0	0.013745704467353952	0.048109965635738834	0.4639175257731959	0.030927835051546393	0.4054982817869416	0.037800687285223365
1507	297.0	0.010101010101010102	0.050505050505050504	0.4478114478114478	0.030303030303030304	0.42424242424242425	0.037037037037037035
1508	298.0	0.013422818791946308	0.050335570469798654	0.44966442953020136	0.030201342281879196	0.41946308724832215	0.03691275167785235
1509	295.0	0.010169491525423728	0.0576271186440678	0.45084745762711864	0.030508474576271188	0.4135593220338983	0.03728813559322034
1510	290.0	0.006896551724137931	0.05862068965517241	0.46206896551724136	0.03103448275862069	0.4068965517241379	0.034482758620689655
1511	287.0	0.006968641114982578	0.05574912891986063	0.45993031358885017	0.027874564459930314	0.4146341463414634	0.03484320557491289
1512	286.0	0.01048951048951049	0.05244755244755245	0.46503496503496505	0.027972027972027972	0.4090909090909091	0.03496503496503497
1513	287.0	0.010452961672473868	0.059233449477351915	0.45993031358885017	0.027874564459930314	0.4076655052264808	0.03484320557491289
1514	287.0	0.010452961672473868	0.05574912891986063	0.46689895470383275	0.027874564459930314	0.4076655052264808	0.0313588850174216
1515	286.0	0.01048951048951049	0.055944055944055944	0.46853146853146854	0.03146853146853147	0.4090909090909091	0.024475524475524476
1516	292.0	0.010273972602739725	0.05136986301369863	0.476027397260274	0.030821917808219176	0.4041095890410959	0.0273972602739726
1517	292.0	0.010273972602739725	0.05136986301369863	0.4726027397260274	0.030821917808219176	0.4006849315068493	0.03424657534246575
1518	295.0	0.010169491525423728	0.05423728813559322	0.48135593220338985	0.030508474576271188	0.3898305084745763	0.03389830508474576
1519	290.0	0.010344827586206896	0.05172413793103448	0.4862068965517241	0.03103448275862069	0.38620689655172413	0.034482758620689655
1520	293.0	0.010238907849829351	0.051194539249146756	0.4880546075085324	0.030716723549488054	0.3856655290102389	0.034129692832764506
1521	297.0	0.010101010101010102	0.050505050505050504	0.48148148148148145	0.030303030303030304	0.39057239057239057	0.037037037037037035
1522	295.0	0.006779661016949152	0.05084745762711865	0.4847457627118644	0.030508474576271188	0.3898305084745763	0.03728813559322034
1523	294.0	0.006802721088435374	0.05442176870748299	0.47959183673469385	0.030612244897959183	0.391156462585034	0.03741496598639456
1524	289.0	0.006920415224913495	0.05536332179930796	0.4844290657439446	0.02768166089965398	0.3875432525951557	0.03806228373702422
1525	292.0	0.00684931506849315	0.0547945205479452	0.4691780821917808	0.0273972602739726	0.4006849315068493	0.0410958904109589
1526	282.0	0.0070921985815602835	0.05319148936170213	0.4716312056737589	0.028368794326241134	0.40070921985815605	0.03900709219858156
1527	284.0	0.007042253521126761	0.056338028169014086	0.47183098591549294	0.03169014084507042	0.397887323943662	0.035211267605633804
1528	290.0	0.010344827586206896	0.05172413793103448	0.4689655172413793	0.03103448275862069	0.40344827586206894	0.034482758620689655
1529	286.0	0.01048951048951049	0.05244755244755245	0.4825174825174825	0.03146853146853147	0.3916083916083916	0.03146853146853147
1530	288.0	0.010416666666666666	0.052083333333333336	0.4861111111111111	0.027777777777777776	0.3888888888888889	0.034722222222222224
1531	292.0	0.00684931506849315	0.0547945205479452	0.4863013698630137	0.03424657534246575	0.3835616438356164	0.03424657534246575
1532	284.0	0.007042253521126761	0.0528169014084507	0.4964788732394366	0.035211267605633804	0.3767605633802817	0.03169014084507042
1533	286.0	0.006993006993006993	0.05244755244755245	0.48951048951048953	0.03496503496503497	0.3811188811188811	0.03496503496503497
1534	288.0	0.006944444444444444	0.052083333333333336	0.4826388888888889	0.034722222222222224	0.3888888888888889	0.034722222222222224
1535	284.0	0.007042253521126761	0.0528169014084507	0.4859154929577465	0.03169014084507042	0.3908450704225352	0.03169014084507042
1536	287.0	0.010452961672473868	0.059233449477351915	0.4808362369337979	0.0313588850174216	0.3867595818815331	0.0313588850174216
1537	288.0	0.010416666666666666	0.059027777777777776	0.4756944444444444	0.03125	0.3923611111111111	0.03125
1538	291.0	0.010309278350515464	0.061855670103092786	0.47766323024054985	0.030927835051546393	0.3917525773195876	0.027491408934707903
1539	296.0	0.010135135135135136	0.060810810810810814	0.46959459459459457	0.033783783783783786	0.3952702702702703	0.030405405405405407
1540	297.0	0.010101010101010102	0.06060606060606061	0.47474747474747475	0.03367003367003367	0.3872053872053872	0.03367003367003367
1541	296.0	0.010135135135135136	0.060810810810810814	0.47297297297297297	0.033783783783783786	0.3885135135135135	0.033783783783783786
1542	291.0	0.010309278350515464	0.058419243986254296	0.48109965635738833	0.03436426116838488	0.38144329896907214	0.03436426116838488
1543	295.0	0.010169491525423728	0.05423728813559322	0.47796610169491527	0.03389830508474576	0.3898305084745763	0.03389830508474576
1544	290.0	0.006896551724137931	0.05517241379310345	0.4793103448275862	0.03103448275862069	0.3931034482758621	0.034482758620689655
1545	293.0	0.006825938566552901	0.05460750853242321	0.47440273037542663	0.030716723549488054	0.3993174061433447	0.034129692832764506
1546	291.0	0.006872852233676976	0.054982817869415807	0.47079037800687284	0.030927835051546393	0.4054982817869416	0.030927835051546393
1547	294.0	0.006802721088435374	0.05442176870748299	0.46598639455782315	0.030612244897959183	0.40816326530612246	0.034013605442176874
1548	292.0	0.00684931506849315	0.05821917808219178	0.4691780821917808	0.030821917808219176	0.4041095890410959	0.030821917808219176
1549	288.0	0.010416666666666666	0.05555555555555555	0.4652777777777778	0.03125	0.4027777777777778	0.034722222222222224
1550	285.0	0.010526315789473684	0.056140350877192984	0.47017543859649125	0.031578947368421054	0.39649122807017545	0.03508771929824561
1551	290.0	0.010344827586206896	0.05517241379310345	0.46206896551724136	0.034482758620689655	0.40344827586206894	0.034482758620689655
1552	286.0	0.01048951048951049	0.05244755244755245	0.46853146853146854	0.03496503496503497	0.3986013986013986	0.03496503496503497
1553	286.0	0.01048951048951049	0.05244755244755245	0.46153846153846156	0.03496503496503497	0.4020979020979021	0.038461538461538464
1554	288.0	0.006944444444444444	0.04861111111111111	0.4652777777777778	0.034722222222222224	0.40625	0.03819444444444445
1555	285.0	0.007017543859649123	0.04912280701754386	0.4666666666666667	0.03508771929824561	0.40350877192982454	0.03859649122807018
1556	285.0	0.007017543859649123	0.04912280701754386	0.4666666666666667	0.031578947368421054	0.4105263157894737	0.03508771929824561
1557	283.0	0.0035335689045936395	0.045936395759717315	0.48056537102473496	0.03180212014134275	0.4028268551236749	0.0353356890459364
1558	281.0	0.0035587188612099642	0.05338078291814947	0.47330960854092524	0.03202846975088968	0.40213523131672596	0.03558718861209965
1559	281.0	0.0035587188612099642	0.05338078291814947	0.46619217081850534	0.03558718861209965	0.40213523131672596	0.03914590747330961
1560	284.0	0.0035211267605633804	0.056338028169014086	0.4612676056338028	0.03169014084507042	0.4084507042253521	0.03873239436619718
1561	282.0	0.010638297872340425	0.05319148936170213	0.4716312056737589	0.031914893617021274	0.3971631205673759	0.03546099290780142
1562	284.0	0.01056338028169014	0.056338028169014086	0.4753521126760563	0.03169014084507042	0.3908450704225352	0.035211267605633804
1563	284.0	0.01056338028169014	0.056338028169014086	0.4823943661971831	0.03169014084507042	0.38380281690140844	0.035211267605633804
1564	287.0	0.013937282229965157	0.05226480836236934	0.4738675958188153	0.0313588850174216	0.3902439024390244	0.03832752613240418
1565	286.0	0.01048951048951049	0.055944055944055944	0.47202797202797203	0.03146853146853147	0.3916083916083916	0.038461538461538464
1566	283.0	0.014134275618374558	0.053003533568904596	0.48056537102473496	0.03180212014134275	0.38162544169611307	0.038869257950530034
1567	282.0	0.014184397163120567	0.05319148936170213	0.4787234042553192	0.031914893617021274	0.38652482269503546	0.03546099290780142
1568	284.0	0.014084507042253521	0.0528169014084507	0.4753521126760563	0.03169014084507042	0.38380281690140844	0.04225352112676056
1569	285.0	0.014035087719298246	0.05263157894736842	0.4666666666666667	0.031578947368421054	0.3929824561403509	0.042105263157894736
1570	290.0	0.013793103448275862	0.05172413793103448	0.4689655172413793	0.03103448275862069	0.3931034482758621	0.041379310344827586
1571	288.0	0.013888888888888888	0.05555555555555555	0.46875	0.03125	0.3923611111111111	0.03819444444444445
1572	291.0	0.013745704467353952	0.054982817869415807	0.46048109965635736	0.030927835051546393	0.39862542955326463	0.041237113402061855
1573	290.0	0.013793103448275862	0.05172413793103448	0.46206896551724136	0.03103448275862069	0.40344827586206894	0.03793103448275862
1574	289.0	0.01384083044982699	0.05190311418685121	0.4671280276816609	0.02768166089965398	0.40484429065743943	0.03460207612456748
1575	287.0	0.013937282229965157	0.05226480836236934	0.4738675958188153	0.027874564459930314	0.40069686411149824	0.0313588850174216
1576	286.0	0.013986013986013986	0.055944055944055944	0.479020979020979	0.027972027972027972	0.3916083916083916	0.03146853146853147
1577	291.0	0.013745704467353952	0.054982817869415807	0.48109965635738833	0.030927835051546393	0.3917525773195876	0.027491408934707903
1578	291.0	0.013745704467353952	0.054982817869415807	0.47766323024054985	0.027491408934707903	0.4020618556701031	0.024054982817869417
1579	291.0	0.013745704467353952	0.05154639175257732	0.47079037800687284	0.027491408934707903	0.40893470790378006	0.027491408934707903
1580	288.0	0.010416666666666666	0.052083333333333336	0.4791666666666667	0.027777777777777776	0.3993055555555556	0.03125
1581	285.0	0.010526315789473684	0.04912280701754386	0.4807017543859649	0.031578947368421054	0.4	0.028070175438596492
1582	289.0	0.010380622837370242	0.04844290657439446	0.47058823529411764	0.031141868512110725	0.40484429065743943	0.03460207612456748
1583	290.0	0.010344827586206896	0.04482758620689655	0.46551724137931033	0.03103448275862069	0.41379310344827586	0.034482758620689655
1584	293.0	0.013651877133105802	0.04778156996587031	0.46757679180887374	0.027303754266211604	0.40955631399317405	0.034129692832764506
1585	294.0	0.013605442176870748	0.047619047619047616	0.46598639455782315	0.027210884353741496	0.40816326530612246	0.03741496598639456
1586	295.0	0.013559322033898305	0.05084745762711865	0.4711864406779661	0.02711864406779661	0.39661016949152544	0.04067796610169491
1587	290.0	0.013793103448275862	0.05172413793103448	0.47586206896551725	0.027586206896551724	0.38620689655172413	0.04482758620689655
1588	288.0	0.013888888888888888	0.052083333333333336	0.4756944444444444	0.027777777777777776	0.3888888888888889	0.041666666666666664
1589	289.0	0.01384083044982699	0.05190311418685121	0.4809688581314879	0.031141868512110725	0.3806228373702422	0.04152249134948097
1590	286.0	0.013986013986013986	0.05244755244755245	0.4825174825174825	0.03146853146853147	0.38461538461538464	0.03496503496503497
1591	287.0	0.013937282229965157	0.04878048780487805	0.4808362369337979	0.0313588850174216	0.39372822299651566	0.0313588850174216
1592	287.0	0.013937282229965157	0.04878048780487805	0.4808362369337979	0.0313588850174216	0.397212543554007	0.027874564459930314
1593	287.0	0.013937282229965157	0.05226480836236934	0.4738675958188153	0.0313588850174216	0.397212543554007	0.0313588850174216
1594	289.0	0.010380622837370242	0.05536332179930796	0.47058823529411764	0.031141868512110725	0.4013840830449827	0.031141868512110725
1595	289.0	0.01384083044982699	0.05536332179930796	0.4740484429065744	0.031141868512110725	0.39792387543252594	0.02768166089965398
1596	285.0	0.014035087719298246	0.056140350877192984	0.47017543859649125	0.031578947368421054	0.4	0.028070175438596492
1597	288.0	0.013888888888888888	0.052083333333333336	0.4652777777777778	0.034722222222222224	0.3993055555555556	0.034722222222222224
1598	288.0	0.013888888888888888	0.052083333333333336	0.4652777777777778	0.034722222222222224	0.3958333333333333	0.03819444444444445
1599	291.0	0.013745704467353952	0.054982817869415807	0.4570446735395189	0.03436426116838488	0.39862542955326463	0.041237113402061855
1600	291.0	0.013745704467353952	0.05154639175257732	0.4639175257731959	0.03436426116838488	0.3951890034364261	0.041237113402061855
1601	291.0	0.013745704467353952	0.05154639175257732	0.4742268041237113	0.027491408934707903	0.3951890034364261	0.037800687285223365
1602	289.0	0.010380622837370242	0.05190311418685121	0.4809688581314879	0.02768166089965398	0.3944636678200692	0.03460207612456748
1603	290.0	0.010344827586206896	0.05172413793103448	0.4724137931034483	0.03103448275862069	0.39655172413793105	0.03793103448275862
1604	286.0	0.01048951048951049	0.055944055944055944	0.479020979020979	0.03146853146853147	0.3881118881118881	0.03496503496503497
1605	284.0	0.01056338028169014	0.056338028169014086	0.4753521126760563	0.03169014084507042	0.3908450704225352	0.035211267605633804
1606	283.0	0.014134275618374558	0.053003533568904596	0.48056537102473496	0.03180212014134275	0.38515901060070673	0.0353356890459364
1607	288.0	0.013888888888888888	0.052083333333333336	0.4722222222222222	0.03125	0.4027777777777778	0.027777777777777776
1608	288.0	0.013888888888888888	0.052083333333333336	0.4722222222222222	0.03125	0.40625	0.024305555555555556
1609	288.0	0.013888888888888888	0.052083333333333336	0.4722222222222222	0.03125	0.40625	0.024305555555555556
1610	284.0	0.014084507042253521	0.0528169014084507	0.47183098591549294	0.03169014084507042	0.4014084507042254	0.028169014084507043
1611	288.0	0.010416666666666666	0.052083333333333336	0.46875	0.03125	0.4097222222222222	0.027777777777777776
1612	290.0	0.010344827586206896	0.04827586206896552	0.4724137931034483	0.03103448275862069	0.4068965517241379	0.03103448275862069
1613	293.0	0.013651877133105802	0.04778156996587031	0.4641638225255973	0.030716723549488054	0.40955631399317405	0.034129692832764506
1614	291.0	0.013745704467353952	0.048109965635738834	0.46735395189003437	0.030927835051546393	0.4020618556701031	0.037800687285223365
1615	291.0	0.013745704467353952	0.05154639175257732	0.4639175257731959	0.030927835051546393	0.40893470790378006	0.030927835051546393
1616	291.0	0.013745704467353952	0.054982817869415807	0.46048109965635736	0.030927835051546393	0.40893470790378006	0.030927835051546393
1617	290.0	0.013793103448275862	0.05517241379310345	0.4586206896551724	0.03103448275862069	0.4103448275862069	0.03103448275862069
1618	289.0	0.010380622837370242	0.05536332179930796	0.4602076124567474	0.031141868512110725	0.4117647058823529	0.031141868512110725
1619	291.0	0.013745704467353952	0.054982817869415807	0.46735395189003437	0.030927835051546393	0.39862542955326463	0.03436426116838488
1620	287.0	0.013937282229965157	0.05574912891986063	0.4738675958188153	0.0313588850174216	0.39372822299651566	0.0313588850174216
1621	282.0	0.014184397163120567	0.05673758865248227	0.475177304964539	0.031914893617021274	0.3900709219858156	0.031914893617021274
1622	282.0	0.014184397163120567	0.05673758865248227	0.4716312056737589	0.031914893617021274	0.39361702127659576	0.031914893617021274
1623	283.0	0.014134275618374558	0.053003533568904596	0.4664310954063604	0.03180212014134275	0.4028268551236749	0.03180212014134275
1624	283.0	0.014134275618374558	0.053003533568904596	0.4664310954063604	0.03180212014134275	0.4028268551236749	0.03180212014134275
1625	281.0	0.010676156583629894	0.05338078291814947	0.46619217081850534	0.03202846975088968	0.40569395017793597	0.03202846975088968
1626	284.0	0.01056338028169014	0.0528169014084507	0.4647887323943662	0.03169014084507042	0.40492957746478875	0.035211267605633804
1627	287.0	0.006968641114982578	0.04878048780487805	0.45993031358885017	0.0313588850174216	0.42160278745644597	0.0313588850174216
1628	287.0	0.006968641114982578	0.05226480836236934	0.4564459930313589	0.0313588850174216	0.42160278745644597	0.0313588850174216
1629	290.0	0.006896551724137931	0.05517241379310345	0.46206896551724136	0.03103448275862069	0.41379310344827586	0.03103448275862069
1630	288.0	0.006944444444444444	0.059027777777777776	0.4652777777777778	0.03125	0.40625	0.03125
1631	288.0	0.006944444444444444	0.05555555555555555	0.4583333333333333	0.03125	0.4131944444444444	0.034722222222222224
1632	290.0	0.006896551724137931	0.05517241379310345	0.46551724137931033	0.03103448275862069	0.4103448275862069	0.03103448275862069
1633	293.0	0.006825938566552901	0.05802047781569966	0.4539249146757679	0.030716723549488054	0.4197952218430034	0.030716723549488054
1634	293.0	0.006825938566552901	0.05802047781569966	0.45733788395904434	0.030716723549488054	0.40955631399317405	0.03754266211604096
1635	288.0	0.006944444444444444	0.05555555555555555	0.46875	0.03125	0.3993055555555556	0.03819444444444445
1636	289.0	0.006920415224913495	0.05536332179930796	0.47750865051903113	0.02768166089965398	0.3944636678200692	0.03806228373702422
1637	286.0	0.006993006993006993	0.05944055944055944	0.46853146853146854	0.027972027972027972	0.3986013986013986	0.038461538461538464
1638	288.0	0.006944444444444444	0.05555555555555555	0.46875	0.03125	0.4027777777777778	0.034722222222222224
1639	287.0	0.006968641114982578	0.05574912891986063	0.4738675958188153	0.0313588850174216	0.397212543554007	0.03484320557491289
1640	288.0	0.010416666666666666	0.059027777777777776	0.46875	0.03125	0.3958333333333333	0.034722222222222224
1641	291.0	0.010309278350515464	0.058419243986254296	0.47079037800687284	0.030927835051546393	0.3951890034364261	0.03436426116838488
1642	295.0	0.010169491525423728	0.0576271186440678	0.46779661016949153	0.030508474576271188	0.4	0.03389830508474576
1643	289.0	0.010380622837370242	0.05190311418685121	0.47750865051903113	0.031141868512110725	0.3944636678200692	0.03460207612456748
1644	293.0	0.010238907849829351	0.051194539249146756	0.4778156996587031	0.030716723549488054	0.40273037542662116	0.027303754266211604
1645	291.0	0.006872852233676976	0.054982817869415807	0.47079037800687284	0.030927835051546393	0.4054982817869416	0.030927835051546393
1646	287.0	0.006968641114982578	0.05574912891986063	0.47735191637630664	0.0313588850174216	0.397212543554007	0.0313588850174216
1647	288.0	0.006944444444444444	0.05555555555555555	0.4791666666666667	0.03125	0.3958333333333333	0.03125
1648	286.0	0.006993006993006993	0.055944055944055944	0.479020979020979	0.03146853146853147	0.3951048951048951	0.03146853146853147
1649	286.0	0.01048951048951049	0.055944055944055944	0.479020979020979	0.03146853146853147	0.3881118881118881	0.03496503496503497
1650	284.0	0.01056338028169014	0.056338028169014086	0.4788732394366197	0.03169014084507042	0.3908450704225352	0.03169014084507042
1651	284.0	0.014084507042253521	0.056338028169014086	0.4788732394366197	0.03169014084507042	0.3873239436619718	0.03169014084507042
1652	285.0	0.014035087719298246	0.056140350877192984	0.47368421052631576	0.031578947368421054	0.3929824561403509	0.031578947368421054
1653	284.0	0.014084507042253521	0.056338028169014086	0.4647887323943662	0.035211267605633804	0.39436619718309857	0.035211267605633804
1654	284.0	0.014084507042253521	0.056338028169014086	0.4753521126760563	0.03169014084507042	0.3873239436619718	0.035211267605633804
1655	277.0	0.010830324909747292	0.05776173285198556	0.47653429602888087	0.032490974729241874	0.3898916967509025	0.032490974729241874
1656	278.0	0.01079136690647482	0.05755395683453238	0.4748201438848921	0.03237410071942446	0.39568345323741005	0.02877697841726619
1657	288.0	0.010416666666666666	0.0625	0.4618055555555556	0.027777777777777776	0.40625	0.03125
1658	287.0	0.010452961672473868	0.0627177700348432	0.45993031358885017	0.03484320557491289	0.40069686411149824	0.0313588850174216
1659	289.0	0.010380622837370242	0.06228373702422145	0.4602076124567474	0.031141868512110725	0.4013840830449827	0.03460207612456748
1660	291.0	0.010309278350515464	0.061855670103092786	0.4570446735395189	0.030927835051546393	0.4054982817869416	0.03436426116838488
1661	297.0	0.010101010101010102	0.06060606060606061	0.4511784511784512	0.030303030303030304	0.4074074074074074	0.04040404040404041
1662	298.0	0.010067114093959731	0.06040268456375839	0.4597315436241611	0.030201342281879196	0.40268456375838924	0.03691275167785235
1663	294.0	0.01020408163265306	0.05102040816326531	0.46598639455782315	0.030612244897959183	0.40476190476190477	0.03741496598639456
1664	292.0	0.010273972602739725	0.05136986301369863	0.4623287671232877	0.03424657534246575	0.4075342465753425	0.03424657534246575
1665	288.0	0.010416666666666666	0.05555555555555555	0.4652777777777778	0.034722222222222224	0.4027777777777778	0.03125
1666	287.0	0.006968641114982578	0.05574912891986063	0.47038327526132406	0.03484320557491289	0.40069686411149824	0.0313588850174216
1667	287.0	0.006968641114982578	0.059233449477351915	0.47735191637630664	0.03484320557491289	0.3902439024390244	0.0313588850174216
1668	290.0	0.006896551724137931	0.06551724137931035	0.4724137931034483	0.034482758620689655	0.3896551724137931	0.03103448275862069
1669	283.0	0.007067137809187279	0.06007067137809187	0.47703180212014135	0.03180212014134275	0.3957597173144876	0.028268551236749116
1670	278.0	0.007194244604316547	0.0539568345323741	0.48201438848920863	0.03237410071942446	0.4064748201438849	0.017985611510791366
1671	284.0	0.007042253521126761	0.0528169014084507	0.47183098591549294	0.028169014084507043	0.40492957746478875	0.035211267605633804
1672	284.0	0.007042253521126761	0.056338028169014086	0.47183098591549294	0.028169014084507043	0.4014084507042254	0.035211267605633804
1673	279.0	0.007168458781362007	0.053763440860215055	0.46953405017921146	0.03225806451612903	0.4050179211469534	0.03225806451612903
1674	278.0	0.01079136690647482	0.0539568345323741	0.4748201438848921	0.03237410071942446	0.4028776978417266	0.025179856115107913
1675	280.0	0.010714285714285714	0.05357142857142857	0.4785714285714286	0.03214285714285714	0.4	0.025
1676	285.0	0.010526315789473684	0.056140350877192984	0.47719298245614034	0.031578947368421054	0.39649122807017545	0.028070175438596492
1677	289.0	0.010380622837370242	0.05536332179930796	0.4740484429065744	0.031141868512110725	0.39792387543252594	0.031141868512110725
1678	291.0	0.006872852233676976	0.058419243986254296	0.47079037800687284	0.030927835051546393	0.39862542955326463	0.03436426116838488
1679	290.0	0.0034482758620689655	0.05517241379310345	0.47586206896551725	0.03103448275862069	0.4	0.034482758620689655
1680	292.0	0.003424657534246575	0.05821917808219178	0.4691780821917808	0.030821917808219176	0.4041095890410959	0.03424657534246575
1681	289.0	0.006920415224913495	0.05536332179930796	0.4671280276816609	0.031141868512110725	0.4083044982698962	0.031141868512110725
1682	291.0	0.006872852233676976	0.054982817869415807	0.46735395189003437	0.030927835051546393	0.4054982817869416	0.03436426116838488
1683	289.0	0.006920415224913495	0.04844290657439446	0.4740484429065744	0.031141868512110725	0.40484429065743943	0.03460207612456748
1684	294.0	0.006802721088435374	0.05102040816326531	0.46598639455782315	0.030612244897959183	0.40816326530612246	0.03741496598639456
1685	288.0	0.006944444444444444	0.052083333333333336	0.46875	0.03125	0.40625	0.034722222222222224
1686	290.0	0.006896551724137931	0.05172413793103448	0.46551724137931033	0.03103448275862069	0.4068965517241379	0.03793103448275862
1687	294.0	0.006802721088435374	0.05442176870748299	0.45918367346938777	0.030612244897959183	0.41496598639455784	0.034013605442176874
1688	290.0	0.0034482758620689655	0.05517241379310345	0.46206896551724136	0.03103448275862069	0.41724137931034483	0.03103448275862069
1689	288.0	0.003472222222222222	0.05555555555555555	0.46875	0.03125	0.40625	0.034722222222222224
1690	286.0	0.0034965034965034965	0.055944055944055944	0.46503496503496505	0.03146853146853147	0.40559440559440557	0.038461538461538464
1691	283.0	0.0035335689045936395	0.053003533568904596	0.47703180212014135	0.03180212014134275	0.3957597173144876	0.038869257950530034
1692	284.0	0.0035211267605633804	0.0528169014084507	0.4647887323943662	0.03169014084507042	0.4084507042253521	0.03873239436619718
1693	285.0	0.0035087719298245615	0.05263157894736842	0.47017543859649125	0.031578947368421054	0.4070175438596491	0.03508771929824561
1694	289.0	0.0034602076124567475	0.05190311418685121	0.47058823529411764	0.03460207612456748	0.4013840830449827	0.03806228373702422
1695	294.0	0.003401360544217687	0.05782312925170068	0.46598639455782315	0.034013605442176874	0.4013605442176871	0.03741496598639456
1696	290.0	0.0034482758620689655	0.05517241379310345	0.4724137931034483	0.03103448275862069	0.4068965517241379	0.03103448275862069
1697	288.0	0.003472222222222222	0.05555555555555555	0.4722222222222222	0.03125	0.4097222222222222	0.027777777777777776
1698	289.0	0.0034602076124567475	0.058823529411764705	0.47058823529411764	0.031141868512110725	0.40484429065743943	0.031141868512110725
1699	284.0	0.0035211267605633804	0.05985915492957746	0.47183098591549294	0.03169014084507042	0.4014084507042254	0.03169014084507042
1700	292.0	0.00684931506849315	0.06164383561643835	0.4623287671232877	0.030821917808219176	0.4006849315068493	0.03767123287671233
1701	298.0	0.006711409395973154	0.06040268456375839	0.4563758389261745	0.030201342281879196	0.40268456375838924	0.0436241610738255
1702	300.0	0.006666666666666667	0.06	0.4533333333333333	0.03	0.4066666666666667	0.043333333333333335
1703	300.0	0.006666666666666667	0.06	0.4533333333333333	0.03	0.41333333333333333	0.03666666666666667
1704	298.0	0.006711409395973154	0.06040268456375839	0.45302013422818793	0.030201342281879196	0.40939597315436244	0.040268456375838924
1705	291.0	0.006872852233676976	0.054982817869415807	0.46048109965635736	0.030927835051546393	0.40893470790378006	0.037800687285223365
1706	292.0	0.00684931506849315	0.0547945205479452	0.4554794520547945	0.03424657534246575	0.410958904109589	0.03767123287671233
1707	285.0	0.007017543859649123	0.05263157894736842	0.4631578947368421	0.031578947368421054	0.4105263157894737	0.03508771929824561
1708	284.0	0.007042253521126761	0.04929577464788732	0.46830985915492956	0.03169014084507042	0.4084507042253521	0.035211267605633804
1709	284.0	0.007042253521126761	0.04929577464788732	0.46830985915492956	0.03169014084507042	0.40492957746478875	0.03873239436619718
1710	288.0	0.010416666666666666	0.04861111111111111	0.46875	0.03125	0.4027777777777778	0.03819444444444445
1711	288.0	0.010416666666666666	0.052083333333333336	0.4652777777777778	0.03125	0.40625	0.034722222222222224
1712	285.0	0.010526315789473684	0.04912280701754386	0.47017543859649125	0.031578947368421054	0.40350877192982454	0.03508771929824561
1713	284.0	0.01056338028169014	0.04929577464788732	0.4753521126760563	0.03169014084507042	0.39436619718309857	0.03873239436619718
1714	291.0	0.010309278350515464	0.048109965635738834	0.47079037800687284	0.030927835051546393	0.4020618556701031	0.037800687285223365
1715	286.0	0.01048951048951049	0.045454545454545456	0.47202797202797203	0.03146853146853147	0.4020979020979021	0.038461538461538464
1716	286.0	0.006993006993006993	0.04195804195804196	0.47202797202797203	0.03146853146853147	0.4090909090909091	0.038461538461538464
1717	284.0	0.007042253521126761	0.045774647887323945	0.46830985915492956	0.03169014084507042	0.4119718309859155	0.035211267605633804
1718	287.0	0.010452961672473868	0.04529616724738676	0.46689895470383275	0.0313588850174216	0.41114982578397213	0.03484320557491289
1719	286.0	0.01048951048951049	0.05244755244755245	0.46853146853146854	0.03146853146853147	0.40559440559440557	0.03146853146853147
1720	286.0	0.01048951048951049	0.05244755244755245	0.46853146853146854	0.03146853146853147	0.4020979020979021	0.03496503496503497
1721	283.0	0.01060070671378092	0.053003533568904596	0.4734982332155477	0.03180212014134275	0.3957597173144876	0.0353356890459364
1722	280.0	0.010714285714285714	0.05357142857142857	0.475	0.02857142857142857	0.3964285714285714	0.03571428571428571
1723	284.0	0.01056338028169014	0.04929577464788732	0.4647887323943662	0.028169014084507043	0.4119718309859155	0.035211267605633804
1724	286.0	0.01048951048951049	0.04895104895104895	0.46853146853146854	0.027972027972027972	0.4090909090909091	0.03496503496503497
1725	291.0	0.010309278350515464	0.05154639175257732	0.47079037800687284	0.030927835051546393	0.4020618556701031	0.03436426116838488
1726	287.0	0.010452961672473868	0.05226480836236934	0.46689895470383275	0.0313588850174216	0.40418118466898956	0.03484320557491289
1727	291.0	0.010309278350515464	0.054982817869415807	0.46735395189003437	0.030927835051546393	0.4020618556701031	0.03436426116838488
1728	293.0	0.006825938566552901	0.05460750853242321	0.4709897610921502	0.030716723549488054	0.3993174061433447	0.03754266211604096
1729	293.0	0.0034129692832764505	0.05460750853242321	0.4709897610921502	0.030716723549488054	0.4061433447098976	0.034129692832764506
1730	293.0	0.0034129692832764505	0.05460750853242321	0.46757679180887374	0.030716723549488054	0.40955631399317405	0.034129692832764506
1731	294.0	0.003401360544217687	0.05102040816326531	0.47278911564625853	0.030612244897959183	0.40476190476190477	0.03741496598639456
1732	291.0	0.003436426116838488	0.05154639175257732	0.47079037800687284	0.030927835051546393	0.40893470790378006	0.03436426116838488
1733	291.0	0.003436426116838488	0.05154639175257732	0.4639175257731959	0.030927835051546393	0.41924398625429554	0.030927835051546393
1734	288.0	0.006944444444444444	0.05555555555555555	0.4548611111111111	0.03125	0.4166666666666667	0.034722222222222224
1735	283.0	0.007067137809187279	0.05653710247349823	0.4628975265017668	0.03180212014134275	0.4098939929328622	0.03180212014134275
1736	282.0	0.0070921985815602835	0.05673758865248227	0.46808510638297873	0.031914893617021274	0.40070921985815605	0.03546099290780142
1737	285.0	0.007017543859649123	0.05964912280701754	0.4666666666666667	0.031578947368421054	0.4	0.03508771929824561
1738	286.0	0.006993006993006993	0.05944055944055944	0.46503496503496505	0.03146853146853147	0.4020979020979021	0.03496503496503497
1739	288.0	0.006944444444444444	0.0625	0.4618055555555556	0.03125	0.3993055555555556	0.03819444444444445
1740	288.0	0.006944444444444444	0.0625	0.4652777777777778	0.03125	0.3993055555555556	0.034722222222222224
1741	286.0	0.01048951048951049	0.06293706293706294	0.46153846153846156	0.03146853146853147	0.4020979020979021	0.03146853146853147
1742	281.0	0.0071174377224199285	0.060498220640569395	0.46619217081850534	0.03202846975088968	0.40569395017793597	0.028469750889679714
1743	283.0	0.007067137809187279	0.06007067137809187	0.4664310954063604	0.03180212014134275	0.4098939929328622	0.024734982332155476
1744	281.0	0.0071174377224199285	0.060498220640569395	0.47330960854092524	0.03202846975088968	0.40569395017793597	0.021352313167259787
1745	285.0	0.007017543859649123	0.05964912280701754	0.47368421052631576	0.031578947368421054	0.4	0.028070175438596492
1746	288.0	0.006944444444444444	0.059027777777777776	0.4722222222222222	0.03125	0.3958333333333333	0.034722222222222224
1747	290.0	0.013793103448275862	0.05862068965517241	0.4586206896551724	0.03103448275862069	0.40344827586206894	0.034482758620689655
1748	286.0	0.01048951048951049	0.055944055944055944	0.47202797202797203	0.027972027972027972	0.4020979020979021	0.03146853146853147
1749	288.0	0.010416666666666666	0.052083333333333336	0.4722222222222222	0.027777777777777776	0.4027777777777778	0.034722222222222224
1750	288.0	0.006944444444444444	0.052083333333333336	0.4861111111111111	0.027777777777777776	0.3923611111111111	0.034722222222222224
1751	287.0	0.006968641114982578	0.05226480836236934	0.49477351916376305	0.027874564459930314	0.3832752613240418	0.03484320557491289
1752	289.0	0.006920415224913495	0.058823529411764705	0.4809688581314879	0.02768166089965398	0.39100346020761245	0.03460207612456748
1753	299.0	0.006688963210702341	0.06020066889632107	0.4682274247491639	0.030100334448160536	0.39464882943143814	0.04013377926421405
1754	296.0	0.006756756756756757	0.05405405405405406	0.47297297297297297	0.030405405405405407	0.3952702702702703	0.04054054054054054
1755	294.0	0.006802721088435374	0.05782312925170068	0.46258503401360546	0.030612244897959183	0.4013605442176871	0.04081632653061224
1756	293.0	0.006825938566552901	0.05802047781569966	0.45733788395904434	0.030716723549488054	0.40955631399317405	0.03754266211604096
1757	293.0	0.010238907849829351	0.05802047781569966	0.45733788395904434	0.030716723549488054	0.40955631399317405	0.034129692832764506
1758	289.0	0.010380622837370242	0.06228373702422145	0.4532871972318339	0.031141868512110725	0.41522491349480967	0.02768166089965398
1759	287.0	0.010452961672473868	0.0627177700348432	0.45993031358885017	0.0313588850174216	0.4076655052264808	0.027874564459930314
1760	285.0	0.010526315789473684	0.06315789473684211	0.4631578947368421	0.031578947368421054	0.4	0.031578947368421054
1761	287.0	0.010452961672473868	0.059233449477351915	0.4634146341463415	0.0313588850174216	0.40418118466898956	0.0313588850174216
1762	286.0	0.01048951048951049	0.055944055944055944	0.46503496503496505	0.03146853146853147	0.40559440559440557	0.03146853146853147
1763	283.0	0.007067137809187279	0.05653710247349823	0.46996466431095407	0.03180212014134275	0.4028268551236749	0.03180212014134275
1764	282.0	0.0070921985815602835	0.05319148936170213	0.46808510638297873	0.031914893617021274	0.4078014184397163	0.031914893617021274
1765	287.0	0.006968641114982578	0.05574912891986063	0.47038327526132406	0.0313588850174216	0.40069686411149824	0.03484320557491289
1766	286.0	0.006993006993006993	0.055944055944055944	0.47202797202797203	0.03496503496503497	0.3951048951048951	0.03496503496503497
1767	284.0	0.01056338028169014	0.056338028169014086	0.47183098591549294	0.035211267605633804	0.3908450704225352	0.035211267605633804
1768	290.0	0.010344827586206896	0.05172413793103448	0.4689655172413793	0.034482758620689655	0.39655172413793105	0.03793103448275862
1769	290.0	0.010344827586206896	0.05172413793103448	0.4689655172413793	0.03103448275862069	0.4	0.03793103448275862
1770	292.0	0.010273972602739725	0.05136986301369863	0.476027397260274	0.030821917808219176	0.3972602739726027	0.03424657534246575
1771	294.0	0.01020408163265306	0.05102040816326531	0.47278911564625853	0.030612244897959183	0.40476190476190477	0.030612244897959183
1772	297.0	0.010101010101010102	0.05387205387205387	0.468013468013468	0.030303030303030304	0.4074074074074074	0.030303030303030304
1773	295.0	0.010169491525423728	0.05084745762711865	0.46440677966101696	0.030508474576271188	0.4101694915254237	0.03389830508474576
1774	295.0	0.010169491525423728	0.05084745762711865	0.4711864406779661	0.030508474576271188	0.4033898305084746	0.03389830508474576
1775	292.0	0.00684931506849315	0.05136986301369863	0.476027397260274	0.030821917808219176	0.4041095890410959	0.030821917808219176
1776	291.0	0.006872852233676976	0.054982817869415807	0.47766323024054985	0.030927835051546393	0.39862542955326463	0.030927835051546393
1777	289.0	0.0034602076124567475	0.05536332179930796	0.4740484429065744	0.031141868512110725	0.4013840830449827	0.03460207612456748
1778	287.0	0.003484320557491289	0.059233449477351915	0.4738675958188153	0.0313588850174216	0.40069686411149824	0.0313588850174216
1779	290.0	0.0034482758620689655	0.04827586206896552	0.4724137931034483	0.03103448275862069	0.4103448275862069	0.034482758620689655
1780	287.0	0.006968641114982578	0.05226480836236934	0.47038327526132406	0.0313588850174216	0.41114982578397213	0.027874564459930314
1781	284.0	0.0035211267605633804	0.056338028169014086	0.4823943661971831	0.028169014084507043	0.4014084507042254	0.028169014084507043
1782	284.0	0.0035211267605633804	0.05985915492957746	0.4788732394366197	0.028169014084507043	0.397887323943662	0.03169014084507042
1783	284.0	0.0035211267605633804	0.05985915492957746	0.4823943661971831	0.028169014084507043	0.397887323943662	0.028169014084507043
1784	282.0	0.0035460992907801418	0.05673758865248227	0.4787234042553192	0.028368794326241134	0.40070921985815605	0.031914893617021274
1785	286.0	0.0034965034965034965	0.055944055944055944	0.4755244755244755	0.03146853146853147	0.3986013986013986	0.03496503496503497
1786	288.0	0.006944444444444444	0.05555555555555555	0.4756944444444444	0.03125	0.3958333333333333	0.034722222222222224
1787	289.0	0.006920415224913495	0.05190311418685121	0.47058823529411764	0.031141868512110725	0.4013840830449827	0.03806228373702422
1788	287.0	0.006968641114982578	0.05574912891986063	0.47038327526132406	0.0313588850174216	0.397212543554007	0.03832752613240418
1789	289.0	0.006920415224913495	0.05536332179930796	0.47750865051903113	0.031141868512110725	0.3944636678200692	0.03460207612456748
1790	289.0	0.006920415224913495	0.05536332179930796	0.4844290657439446	0.031141868512110725	0.39100346020761245	0.031141868512110725
1791	292.0	0.003424657534246575	0.05821917808219178	0.4726027397260274	0.03424657534246575	0.4006849315068493	0.030821917808219176
1792	290.0	0.0034482758620689655	0.05517241379310345	0.4689655172413793	0.034482758620689655	0.4068965517241379	0.03103448275862069
1793	291.0	0.003436426116838488	0.054982817869415807	0.4742268041237113	0.03436426116838488	0.4020618556701031	0.030927835051546393
1794	288.0	0.006944444444444444	0.052083333333333336	0.4618055555555556	0.034722222222222224	0.4131944444444444	0.03125
1795	287.0	0.006968641114982578	0.05574912891986063	0.45993031358885017	0.0313588850174216	0.4146341463414634	0.0313588850174216
1796	289.0	0.006920415224913495	0.05190311418685121	0.4532871972318339	0.031141868512110725	0.4186851211072664	0.03806228373702422
1797	292.0	0.00684931506849315	0.05136986301369863	0.4589041095890411	0.030821917808219176	0.410958904109589	0.0410958904109589
1798	288.0	0.010416666666666666	0.04861111111111111	0.4722222222222222	0.027777777777777776	0.4027777777777778	0.03819444444444445
1799	291.0	0.010309278350515464	0.05154639175257732	0.47079037800687284	0.030927835051546393	0.4020618556701031	0.03436426116838488
1800	287.0	0.010452961672473868	0.04878048780487805	0.4738675958188153	0.0313588850174216	0.40069686411149824	0.03484320557491289
1801	287.0	0.006968641114982578	0.05226480836236934	0.47038327526132406	0.0313588850174216	0.40418118466898956	0.03484320557491289
1802	287.0	0.006968641114982578	0.05574912891986063	0.47038327526132406	0.0313588850174216	0.40069686411149824	0.03484320557491289
1803	284.0	0.007042253521126761	0.05985915492957746	0.47183098591549294	0.03169014084507042	0.39436619718309857	0.035211267605633804
1804	285.0	0.007017543859649123	0.05964912280701754	0.4807017543859649	0.031578947368421054	0.38596491228070173	0.03508771929824561
1805	288.0	0.010416666666666666	0.05555555555555555	0.4722222222222222	0.03125	0.3923611111111111	0.03819444444444445
1806	286.0	0.01048951048951049	0.055944055944055944	0.47202797202797203	0.03146853146853147	0.3986013986013986	0.03146853146853147
1807	289.0	0.010380622837370242	0.05190311418685121	0.4671280276816609	0.031141868512110725	0.40484429065743943	0.03460207612456748
1808	285.0	0.010526315789473684	0.05263157894736842	0.4631578947368421	0.031578947368421054	0.4105263157894737	0.031578947368421054
1809	283.0	0.01060070671378092	0.053003533568904596	0.4628975265017668	0.03180212014134275	0.4098939929328622	0.03180212014134275
1810	281.0	0.010676156583629894	0.0498220640569395	0.4626334519572954	0.03202846975088968	0.4128113879003559	0.03202846975088968
1811	285.0	0.010526315789473684	0.05263157894736842	0.4666666666666667	0.031578947368421054	0.40350877192982454	0.03508771929824561
1812	291.0	0.010309278350515464	0.054982817869415807	0.46735395189003437	0.030927835051546393	0.4020618556701031	0.03436426116838488
1813	289.0	0.010380622837370242	0.05190311418685121	0.47058823529411764	0.031141868512110725	0.4013840830449827	0.03460207612456748
1814	290.0	0.010344827586206896	0.04827586206896552	0.46206896551724136	0.03103448275862069	0.41379310344827586	0.034482758620689655
1815	287.0	0.010452961672473868	0.05226480836236934	0.46689895470383275	0.027874564459930314	0.4076655052264808	0.03484320557491289
1816	289.0	0.010380622837370242	0.05190311418685121	0.4671280276816609	0.02768166089965398	0.40484429065743943	0.03806228373702422
1817	288.0	0.010416666666666666	0.05555555555555555	0.4652777777777778	0.027777777777777776	0.4027777777777778	0.03819444444444445
1818	287.0	0.010452961672473868	0.05574912891986063	0.47038327526132406	0.027874564459930314	0.40069686411149824	0.03484320557491289
1819	284.0	0.01056338028169014	0.056338028169014086	0.46830985915492956	0.03169014084507042	0.4014084507042254	0.03169014084507042
1820	288.0	0.010416666666666666	0.05555555555555555	0.4652777777777778	0.03125	0.3993055555555556	0.03819444444444445
1821	293.0	0.006825938566552901	0.05802047781569966	0.46075085324232085	0.034129692832764506	0.40273037542662116	0.03754266211604096
1822	295.0	0.010169491525423728	0.0576271186440678	0.4542372881355932	0.03389830508474576	0.4067796610169492	0.03728813559322034
1823	292.0	0.010273972602739725	0.0547945205479452	0.4657534246575342	0.030821917808219176	0.4075342465753425	0.030821917808219176
1824	287.0	0.010452961672473868	0.05226480836236934	0.47038327526132406	0.027874564459930314	0.41114982578397213	0.027874564459930314
1825	287.0	0.010452961672473868	0.04878048780487805	0.47038327526132406	0.027874564459930314	0.41114982578397213	0.0313588850174216
1826	289.0	0.010380622837370242	0.04844290657439446	0.4740484429065744	0.02768166089965398	0.40484429065743943	0.03460207612456748
1827	291.0	0.010309278350515464	0.048109965635738834	0.4639175257731959	0.027491408934707903	0.41580756013745707	0.03436426116838488
1828	296.0	0.010135135135135136	0.0472972972972973	0.4560810810810811	0.02702702702702703	0.4222972972972973	0.037162162162162164
1829	296.0	0.010135135135135136	0.0472972972972973	0.4560810810810811	0.030405405405405407	0.4189189189189189	0.037162162162162164
1830	294.0	0.01020408163265306	0.047619047619047616	0.46258503401360546	0.030612244897959183	0.41156462585034015	0.03741496598639456
1831	289.0	0.01384083044982699	0.04844290657439446	0.46366782006920415	0.031141868512110725	0.4083044982698962	0.03460207612456748
1832	294.0	0.013605442176870748	0.05442176870748299	0.46598639455782315	0.030612244897959183	0.4013605442176871	0.034013605442176874
1833	292.0	0.010273972602739725	0.05821917808219178	0.4726027397260274	0.030821917808219176	0.3938356164383562	0.03424657534246575
1834	293.0	0.010238907849829351	0.05802047781569966	0.47440273037542663	0.030716723549488054	0.3890784982935154	0.03754266211604096
1835	294.0	0.006802721088435374	0.05782312925170068	0.48639455782312924	0.030612244897959183	0.38095238095238093	0.03741496598639456
1836	295.0	0.006779661016949152	0.0576271186440678	0.488135593220339	0.03389830508474576	0.376271186440678	0.03728813559322034
1837	293.0	0.006825938566552901	0.05802047781569966	0.4880546075085324	0.034129692832764506	0.37542662116040953	0.03754266211604096
1838	290.0	0.006896551724137931	0.05517241379310345	0.47586206896551725	0.03103448275862069	0.39655172413793105	0.034482758620689655
1839	289.0	0.006920415224913495	0.05536332179930796	0.4671280276816609	0.031141868512110725	0.4083044982698962	0.031141868512110725
1840	295.0	0.006779661016949152	0.05423728813559322	0.46440677966101696	0.030508474576271188	0.41694915254237286	0.02711864406779661
1841	293.0	0.006825938566552901	0.05460750853242321	0.46757679180887374	0.030716723549488054	0.4197952218430034	0.020477815699658702
1842	292.0	0.003424657534246575	0.05136986301369863	0.4726027397260274	0.0273972602739726	0.4280821917808219	0.017123287671232876
1843	294.0	0.003401360544217687	0.05102040816326531	0.46258503401360546	0.027210884353741496	0.43197278911564624	0.023809523809523808
1844	291.0	0.003436426116838488	0.054982817869415807	0.47079037800687284	0.027491408934707903	0.41237113402061853	0.030927835051546393
1845	287.0	0.003484320557491289	0.05574912891986063	0.46689895470383275	0.027874564459930314	0.41114982578397213	0.03484320557491289
1846	284.0	0.0035211267605633804	0.056338028169014086	0.46830985915492956	0.028169014084507043	0.4084507042253521	0.035211267605633804
1847	282.0	0.0070921985815602835	0.06028368794326241	0.475177304964539	0.031914893617021274	0.3900709219858156	0.03546099290780142
1848	282.0	0.0070921985815602835	0.05673758865248227	0.48226950354609927	0.03546099290780142	0.38652482269503546	0.031914893617021274
1849	285.0	0.007017543859649123	0.056140350877192984	0.47719298245614034	0.03508771929824561	0.3894736842105263	0.03508771929824561
1850	283.0	0.007067137809187279	0.05653710247349823	0.4840989399293286	0.0353356890459364	0.38162544169611307	0.0353356890459364
1851	291.0	0.006872852233676976	0.061855670103092786	0.4742268041237113	0.030927835051546393	0.3848797250859107	0.041237113402061855
1852	296.0	0.010135135135135136	0.057432432432432436	0.47297297297297297	0.030405405405405407	0.3885135135135135	0.04054054054054054
1853	293.0	0.006825938566552901	0.05802047781569966	0.46757679180887374	0.030716723549488054	0.39590443686006827	0.040955631399317405
1854	290.0	0.010344827586206896	0.05517241379310345	0.4689655172413793	0.03103448275862069	0.39655172413793105	0.03793103448275862
1855	288.0	0.006944444444444444	0.052083333333333336	0.4756944444444444	0.03125	0.3993055555555556	0.034722222222222224
1856	293.0	0.010238907849829351	0.05460750853242321	0.46757679180887374	0.030716723549488054	0.40273037542662116	0.034129692832764506
1857	292.0	0.010273972602739725	0.0547945205479452	0.4657534246575342	0.0273972602739726	0.4006849315068493	0.0410958904109589
1858	289.0	0.010380622837370242	0.05190311418685121	0.47058823529411764	0.02768166089965398	0.4013840830449827	0.03806228373702422
1859	286.0	0.01048951048951049	0.05244755244755245	0.479020979020979	0.027972027972027972	0.3951048951048951	0.03496503496503497
1860	285.0	0.014035087719298246	0.05964912280701754	0.4807017543859649	0.028070175438596492	0.38596491228070173	0.031578947368421054
1861	283.0	0.01060070671378092	0.06007067137809187	0.4734982332155477	0.028268551236749116	0.3957597173144876	0.03180212014134275
1862	284.0	0.01056338028169014	0.05985915492957746	0.46830985915492956	0.03169014084507042	0.4014084507042254	0.028169014084507043
1863	284.0	0.01056338028169014	0.056338028169014086	0.47183098591549294	0.03169014084507042	0.397887323943662	0.03169014084507042
1864	285.0	0.010526315789473684	0.056140350877192984	0.47368421052631576	0.031578947368421054	0.39649122807017545	0.031578947368421054
1865	287.0	0.010452961672473868	0.05574912891986063	0.4843205574912892	0.0313588850174216	0.3867595818815331	0.0313588850174216
1866	289.0	0.010380622837370242	0.05190311418685121	0.4844290657439446	0.031141868512110725	0.39100346020761245	0.031141868512110725
1867	290.0	0.006896551724137931	0.05172413793103448	0.4862068965517241	0.03103448275862069	0.3896551724137931	0.034482758620689655
1868	290.0	0.006896551724137931	0.05172413793103448	0.4827586206896552	0.03103448275862069	0.3931034482758621	0.034482758620689655
1869	292.0	0.00684931506849315	0.05136986301369863	0.4794520547945205	0.030821917808219176	0.3972602739726027	0.03424657534246575
1870	294.0	0.006802721088435374	0.05102040816326531	0.47959183673469385	0.030612244897959183	0.3979591836734694	0.034013605442176874
1871	293.0	0.006825938566552901	0.051194539249146756	0.4778156996587031	0.030716723549488054	0.3993174061433447	0.034129692832764506
1872	288.0	0.006944444444444444	0.052083333333333336	0.4861111111111111	0.03125	0.3958333333333333	0.027777777777777776
1873	292.0	0.00684931506849315	0.0547945205479452	0.4691780821917808	0.030821917808219176	0.410958904109589	0.0273972602739726
1874	294.0	0.006802721088435374	0.05782312925170068	0.46598639455782315	0.030612244897959183	0.41156462585034015	0.027210884353741496
1875	288.0	0.006944444444444444	0.05555555555555555	0.4618055555555556	0.03125	0.4201388888888889	0.024305555555555556
1876	286.0	0.006993006993006993	0.05244755244755245	0.458041958041958	0.03146853146853147	0.42657342657342656	0.024475524475524476
1877	291.0	0.003436426116838488	0.05154639175257732	0.4570446735395189	0.030927835051546393	0.42955326460481097	0.027491408934707903
1878	289.0	0.0034602076124567475	0.05190311418685121	0.4532871972318339	0.031141868512110725	0.4290657439446367	0.031141868512110725
1879	293.0	0.006825938566552901	0.051194539249146756	0.45733788395904434	0.027303754266211604	0.4300341296928328	0.027303754266211604
1880	293.0	0.006825938566552901	0.04778156996587031	0.46757679180887374	0.027303754266211604	0.42662116040955633	0.023890784982935155
1881	293.0	0.006825938566552901	0.04778156996587031	0.46757679180887374	0.027303754266211604	0.4232081911262799	0.027303754266211604
1882	290.0	0.006896551724137931	0.04827586206896552	0.4724137931034483	0.027586206896551724	0.41724137931034483	0.027586206896551724
1883	291.0	0.006872852233676976	0.048109965635738834	0.48109965635738833	0.027491408934707903	0.4054982817869416	0.030927835051546393
1884	285.0	0.007017543859649123	0.04912280701754386	0.48771929824561405	0.028070175438596492	0.4	0.028070175438596492
1885	283.0	0.007067137809187279	0.04946996466431095	0.4876325088339223	0.03180212014134275	0.392226148409894	0.03180212014134275
1886	283.0	0.01060070671378092	0.04946996466431095	0.4876325088339223	0.0353356890459364	0.38515901060070673	0.03180212014134275
1887	284.0	0.007042253521126761	0.056338028169014086	0.4823943661971831	0.035211267605633804	0.3873239436619718	0.03169014084507042
1888	285.0	0.007017543859649123	0.056140350877192984	0.47719298245614034	0.03508771929824561	0.3929824561403509	0.031578947368421054
1889	286.0	0.006993006993006993	0.05944055944055944	0.4755244755244755	0.03496503496503497	0.3881118881118881	0.03496503496503497
1890	291.0	0.006872852233676976	0.058419243986254296	0.4742268041237113	0.03436426116838488	0.3951890034364261	0.030927835051546393
1891	283.0	0.007067137809187279	0.06007067137809187	0.47703180212014135	0.03180212014134275	0.392226148409894	0.03180212014134275
1892	285.0	0.007017543859649123	0.05964912280701754	0.4807017543859649	0.028070175438596492	0.3894736842105263	0.03508771929824561
1893	285.0	0.007017543859649123	0.05263157894736842	0.47719298245614034	0.031578947368421054	0.39649122807017545	0.03508771929824561
1894	288.0	0.010416666666666666	0.052083333333333336	0.4722222222222222	0.027777777777777776	0.4027777777777778	0.034722222222222224
1895	290.0	0.010344827586206896	0.05517241379310345	0.47586206896551725	0.027586206896551724	0.3931034482758621	0.03793103448275862
1896	290.0	0.010344827586206896	0.05862068965517241	0.46551724137931033	0.027586206896551724	0.39655172413793105	0.041379310344827586
1897	289.0	0.010380622837370242	0.06228373702422145	0.47750865051903113	0.02768166089965398	0.3875432525951557	0.03460207612456748
1898	294.0	0.01020408163265306	0.061224489795918366	0.46938775510204084	0.030612244897959183	0.3945578231292517	0.034013605442176874
1899	293.0	0.010238907849829351	0.06143344709897611	0.46757679180887374	0.027303754266211604	0.40273037542662116	0.030716723549488054
1900	293.0	0.006825938566552901	0.06143344709897611	0.46757679180887374	0.027303754266211604	0.4061433447098976	0.030716723549488054
1901	292.0	0.00684931506849315	0.06164383561643835	0.4691780821917808	0.0273972602739726	0.4006849315068493	0.03424657534246575
1902	293.0	0.006825938566552901	0.06143344709897611	0.4778156996587031	0.027303754266211604	0.3890784982935154	0.03754266211604096
1903	292.0	0.00684931506849315	0.05821917808219178	0.476027397260274	0.0273972602739726	0.3972602739726027	0.03424657534246575
1904	285.0	0.007017543859649123	0.05964912280701754	0.4842105263157895	0.028070175438596492	0.3894736842105263	0.031578947368421054
1905	284.0	0.01056338028169014	0.06690140845070422	0.4823943661971831	0.028169014084507043	0.38380281690140844	0.028169014084507043
1906	285.0	0.010526315789473684	0.06315789473684211	0.4807017543859649	0.031578947368421054	0.38596491228070173	0.028070175438596492
1907	283.0	0.01060070671378092	0.05653710247349823	0.48056537102473496	0.028268551236749116	0.3957597173144876	0.028268551236749116
1908	283.0	0.01060070671378092	0.05653710247349823	0.4840989399293286	0.03180212014134275	0.392226148409894	0.024734982332155476
1909	288.0	0.006944444444444444	0.059027777777777776	0.4791666666666667	0.03125	0.3923611111111111	0.03125
1910	292.0	0.00684931506849315	0.05821917808219178	0.476027397260274	0.030821917808219176	0.3904109589041096	0.03767123287671233
1911	292.0	0.00684931506849315	0.05136986301369863	0.476027397260274	0.030821917808219176	0.3972602739726027	0.03767123287671233
1912	292.0	0.010273972602739725	0.05136986301369863	0.4726027397260274	0.030821917808219176	0.3972602739726027	0.03767123287671233
1913	293.0	0.010238907849829351	0.051194539249146756	0.4641638225255973	0.034129692832764506	0.3993174061433447	0.040955631399317405
1914	290.0	0.010344827586206896	0.05172413793103448	0.4689655172413793	0.034482758620689655	0.39655172413793105	0.03793103448275862
1915	290.0	0.010344827586206896	0.05172413793103448	0.46551724137931033	0.034482758620689655	0.40344827586206894	0.034482758620689655
1916	288.0	0.010416666666666666	0.052083333333333336	0.4652777777777778	0.034722222222222224	0.4027777777777778	0.034722222222222224
1917	287.0	0.010452961672473868	0.05226480836236934	0.46689895470383275	0.0313588850174216	0.40418118466898956	0.03484320557491289
1918	289.0	0.010380622837370242	0.05536332179930796	0.46366782006920415	0.031141868512110725	0.40484429065743943	0.03460207612456748
1919	292.0	0.010273972602739725	0.0547945205479452	0.4691780821917808	0.030821917808219176	0.4006849315068493	0.03424657534246575
1920	288.0	0.010416666666666666	0.052083333333333336	0.46875	0.03125	0.40625	0.03125
1921	290.0	0.006896551724137931	0.05172413793103448	0.47586206896551725	0.03103448275862069	0.40344827586206894	0.03103448275862069
1922	291.0	0.006872852233676976	0.054982817869415807	0.47079037800687284	0.030927835051546393	0.4020618556701031	0.03436426116838488
1923	293.0	0.006825938566552901	0.05460750853242321	0.4709897610921502	0.030716723549488054	0.40273037542662116	0.034129692832764506
1924	292.0	0.00684931506849315	0.05136986301369863	0.4726027397260274	0.030821917808219176	0.4041095890410959	0.03424657534246575
1925	294.0	0.006802721088435374	0.05102040816326531	0.46598639455782315	0.030612244897959183	0.41156462585034015	0.034013605442176874
1926	296.0	0.010135135135135136	0.05405405405405406	0.46621621621621623	0.030405405405405407	0.40540540540540543	0.033783783783783786
1927	297.0	0.010101010101010102	0.05723905723905724	0.468013468013468	0.030303030303030304	0.4006734006734007	0.03367003367003367
1928	292.0	0.010273972602739725	0.0547945205479452	0.4589041095890411	0.030821917808219176	0.4143835616438356	0.030821917808219176
1929	296.0	0.010135135135135136	0.05405405405405406	0.4594594594594595	0.030405405405405407	0.41216216216216217	0.033783783783783786
1930	292.0	0.010273972602739725	0.05136986301369863	0.4623287671232877	0.030821917808219176	0.410958904109589	0.03424657534246575
1931	292.0	0.010273972602739725	0.05136986301369863	0.4657534246575342	0.0273972602739726	0.4178082191780822	0.0273972602739726
1932	287.0	0.003484320557491289	0.05226480836236934	0.4738675958188153	0.0313588850174216	0.41114982578397213	0.027874564459930314
1933	291.0	0.003436426116838488	0.05154639175257732	0.46048109965635736	0.030927835051546393	0.4261168384879725	0.027491408934707903
1934	290.0	0.0034482758620689655	0.05517241379310345	0.46551724137931033	0.027586206896551724	0.4241379310344828	0.02413793103448276
1935	292.0	0.003424657534246575	0.0547945205479452	0.4726027397260274	0.0273972602739726	0.4143835616438356	0.0273972602739726
1936	291.0	0.003436426116838488	0.054982817869415807	0.47766323024054985	0.030927835051546393	0.40893470790378006	0.024054982817869417
1937	289.0	0.0034602076124567475	0.05536332179930796	0.4809688581314879	0.031141868512110725	0.40484429065743943	0.02422145328719723
1938	292.0	0.003424657534246575	0.06164383561643835	0.4794520547945205	0.030821917808219176	0.3972602739726027	0.0273972602739726
1939	290.0	0.006896551724137931	0.05862068965517241	0.4793103448275862	0.03103448275862069	0.3931034482758621	0.03103448275862069
1940	287.0	0.003484320557491289	0.059233449477351915	0.4878048780487805	0.03484320557491289	0.3832752613240418	0.0313588850174216
1941	288.0	0.003472222222222222	0.0625	0.4791666666666667	0.03125	0.3888888888888889	0.034722222222222224
1942	292.0	0.003424657534246575	0.06506849315068493	0.4691780821917808	0.0273972602739726	0.3972602739726027	0.03767123287671233
1943	291.0	0.006872852233676976	0.058419243986254296	0.4742268041237113	0.027491408934707903	0.3951890034364261	0.037800687285223365
1944	289.0	0.0034602076124567475	0.058823529411764705	0.4809688581314879	0.02768166089965398	0.39100346020761245	0.03806228373702422
1945	289.0	0.0034602076124567475	0.06228373702422145	0.47058823529411764	0.02768166089965398	0.39792387543252594	0.03806228373702422
1946	289.0	0.006920415224913495	0.06228373702422145	0.47058823529411764	0.02768166089965398	0.3944636678200692	0.03806228373702422
1947	287.0	0.006968641114982578	0.0627177700348432	0.47038327526132406	0.0313588850174216	0.39372822299651566	0.03484320557491289
1948	283.0	0.007067137809187279	0.06007067137809187	0.46996466431095407	0.03180212014134275	0.3992932862190813	0.03180212014134275
1949	280.0	0.007142857142857143	0.060714285714285714	0.4607142857142857	0.03214285714285714	0.40714285714285714	0.03214285714285714
1950	281.0	0.0071174377224199285	0.05693950177935943	0.4697508896797153	0.03202846975088968	0.40569395017793597	0.028469750889679714
1951	283.0	0.01060070671378092	0.06007067137809187	0.4628975265017668	0.03180212014134275	0.4028268551236749	0.03180212014134275
1952	283.0	0.01060070671378092	0.05653710247349823	0.46996466431095407	0.03180212014134275	0.3992932862190813	0.03180212014134275
1953	281.0	0.010676156583629894	0.05693950177935943	0.4697508896797153	0.03202846975088968	0.398576512455516	0.03202846975088968
1954	282.0	0.0070921985815602835	0.05319148936170213	0.475177304964539	0.031914893617021274	0.3971631205673759	0.03546099290780142
1955	285.0	0.007017543859649123	0.056140350877192984	0.47719298245614034	0.031578947368421054	0.3929824561403509	0.03508771929824561
1956	287.0	0.006968641114982578	0.059233449477351915	0.4738675958188153	0.0313588850174216	0.397212543554007	0.0313588850174216
1957	288.0	0.010416666666666666	0.059027777777777776	0.4756944444444444	0.027777777777777776	0.3923611111111111	0.034722222222222224
1958	289.0	0.010380622837370242	0.058823529411764705	0.47750865051903113	0.02768166089965398	0.3944636678200692	0.031141868512110725
1959	291.0	0.010309278350515464	0.058419243986254296	0.48109965635738833	0.027491408934707903	0.3917525773195876	0.030927835051546393
1960	286.0	0.01048951048951049	0.06293706293706294	0.4825174825174825	0.027972027972027972	0.38461538461538464	0.03146853146853147
1961	285.0	0.007017543859649123	0.06315789473684211	0.47719298245614034	0.031578947368421054	0.38596491228070173	0.03508771929824561
1962	290.0	0.006896551724137931	0.06206896551724138	0.4689655172413793	0.03103448275862069	0.4	0.03103448275862069
1963	292.0	0.00684931506849315	0.06164383561643835	0.4726027397260274	0.030821917808219176	0.4006849315068493	0.0273972602739726
1964	292.0	0.00684931506849315	0.05821917808219178	0.4657534246575342	0.030821917808219176	0.410958904109589	0.0273972602739726
1965	293.0	0.006825938566552901	0.05802047781569966	0.4641638225255973	0.030716723549488054	0.4129692832764505	0.027303754266211604
1966	291.0	0.006872852233676976	0.058419243986254296	0.4639175257731959	0.030927835051546393	0.41580756013745707	0.024054982817869417
1967	294.0	0.006802721088435374	0.05782312925170068	0.45918367346938777	0.030612244897959183	0.40816326530612246	0.03741496598639456
1968	293.0	0.006825938566552901	0.06143344709897611	0.46075085324232085	0.030716723549488054	0.40273037542662116	0.03754266211604096
1969	291.0	0.006872852233676976	0.061855670103092786	0.4570446735395189	0.027491408934707903	0.40893470790378006	0.037800687285223365
1970	294.0	0.006802721088435374	0.061224489795918366	0.45918367346938777	0.027210884353741496	0.40816326530612246	0.03741496598639456
1971	291.0	0.006872852233676976	0.061855670103092786	0.46048109965635736	0.030927835051546393	0.4020618556701031	0.037800687285223365
1972	284.0	0.0035211267605633804	0.06338028169014084	0.47183098591549294	0.03169014084507042	0.397887323943662	0.03169014084507042
1973	283.0	0.0035335689045936395	0.05653710247349823	0.4734982332155477	0.03180212014134275	0.4028268551236749	0.03180212014134275
1974	284.0	0.0035211267605633804	0.056338028169014086	0.47183098591549294	0.03169014084507042	0.4014084507042254	0.035211267605633804
1975	287.0	0.006968641114982578	0.05574912891986063	0.4634146341463415	0.0313588850174216	0.40418118466898956	0.03832752613240418
1976	285.0	0.007017543859649123	0.056140350877192984	0.4666666666666667	0.031578947368421054	0.4	0.03859649122807018
1977	283.0	0.007067137809187279	0.053003533568904596	0.4628975265017668	0.03180212014134275	0.4028268551236749	0.04240282685512368
1978	283.0	0.007067137809187279	0.053003533568904596	0.4734982332155477	0.03180212014134275	0.3992932862190813	0.0353356890459364
1979	285.0	0.007017543859649123	0.05263157894736842	0.47368421052631576	0.028070175438596492	0.40350877192982454	0.03508771929824561
1980	290.0	0.006896551724137931	0.05517241379310345	0.4724137931034483	0.027586206896551724	0.4	0.03793103448275862
1981	289.0	0.006920415224913495	0.058823529411764705	0.47058823529411764	0.02768166089965398	0.39792387543252594	0.03806228373702422
1982	290.0	0.006896551724137931	0.05862068965517241	0.46551724137931033	0.03103448275862069	0.40344827586206894	0.034482758620689655
1983	289.0	0.006920415224913495	0.06228373702422145	0.46366782006920415	0.02768166089965398	0.4083044982698962	0.031141868512110725
1984	287.0	0.006968641114982578	0.0627177700348432	0.47038327526132406	0.027874564459930314	0.40069686411149824	0.0313588850174216
1985	291.0	0.006872852233676976	0.061855670103092786	0.47079037800687284	0.03436426116838488	0.3951890034364261	0.030927835051546393
1986	297.0	0.006734006734006734	0.06060606060606061	0.4713804713804714	0.03367003367003367	0.39730639730639733	0.030303030303030304
1987	297.0	0.006734006734006734	0.05387205387205387	0.4713804713804714	0.03367003367003367	0.4006734006734007	0.03367003367003367
1988	295.0	0.006779661016949152	0.05423728813559322	0.46779661016949153	0.03389830508474576	0.4067796610169492	0.030508474576271188
1989	290.0	0.006896551724137931	0.05517241379310345	0.47586206896551725	0.034482758620689655	0.39655172413793105	0.03103448275862069
1990	290.0	0.006896551724137931	0.05172413793103448	0.4793103448275862	0.034482758620689655	0.39655172413793105	0.03103448275862069
1991	285.0	0.007017543859649123	0.04912280701754386	0.4807017543859649	0.028070175438596492	0.4070175438596491	0.028070175438596492
1992	286.0	0.006993006993006993	0.04895104895104895	0.47202797202797203	0.027972027972027972	0.4160839160839161	0.027972027972027972
1993	287.0	0.006968641114982578	0.05574912891986063	0.47038327526132406	0.024390243902439025	0.4146341463414634	0.027874564459930314
1994	296.0	0.006756756756756757	0.05405405405405406	0.46621621621621623	0.02702702702702703	0.4155405405405405	0.030405405405405407
1995	289.0	0.006920415224913495	0.05536332179930796	0.4671280276816609	0.02768166089965398	0.4117647058823529	0.031141868512110725
1996	291.0	0.006872852233676976	0.054982817869415807	0.4639175257731959	0.030927835051546393	0.40893470790378006	0.03436426116838488
1997	290.0	0.006896551724137931	0.05517241379310345	0.46551724137931033	0.03103448275862069	0.4068965517241379	0.034482758620689655
1998	293.0	0.010238907849829351	0.05460750853242321	0.4641638225255973	0.030716723549488054	0.40273037542662116	0.03754266211604096
[truncated: 2,506 more rows]
