# Supplementary material for: Full-cycle device-scale simulations of memory materials with a tailored atomic-cluster-expansion potential
Source: Nat Commun. 2025 Sep 30;16:8688. doi: 10.1038/s41467-025-63732-4 (PMC12484596; doi:10.1038/s41467-025-63732-4)
Supplement: Supplementary file 4 — Source Data [file 41467_2025_63732_MOESM4_ESM.zip › Figure S7/Figure S7d - homopolar bonds/bond_fraction_aimd_326_300K.csv]

	total	Ge-Ge	Ge-Sb	Ge-Te	Sb-Sb	Sb-Te	Te-Te
0	303.0	0.0297029702970297	0.026402640264026403	0.5775577557755776	0.033003300330033	0.2871287128712871	0.0462046204620462
1	301.0	0.029900332225913623	0.026578073089700997	0.574750830564784	0.036544850498338874	0.28903654485049834	0.04318936877076412
2	302.0	0.029801324503311258	0.026490066225165563	0.5761589403973509	0.03642384105960265	0.28807947019867547	0.04304635761589404
3	301.0	0.029900332225913623	0.023255813953488372	0.5780730897009967	0.036544850498338874	0.28903654485049834	0.04318936877076412
4	295.0	0.030508474576271188	0.020338983050847456	0.5864406779661017	0.03389830508474576	0.29152542372881357	0.03728813559322034
5	295.0	0.03389830508474576	0.023728813559322035	0.5694915254237288	0.03389830508474576	0.3016949152542373	0.03728813559322034
6	294.0	0.03741496598639456	0.023809523809523808	0.5714285714285714	0.034013605442176874	0.29591836734693877	0.03741496598639456
7	295.0	0.03728813559322034	0.023728813559322035	0.5694915254237288	0.03728813559322034	0.2983050847457627	0.03389830508474576
8	298.0	0.040268456375838924	0.026845637583892617	0.5771812080536913	0.03691275167785235	0.28523489932885904	0.03355704697986577
9	302.0	0.03642384105960265	0.026490066225165563	0.5761589403973509	0.03642384105960265	0.28807947019867547	0.03642384105960265
10	302.0	0.03642384105960265	0.026490066225165563	0.5695364238410596	0.039735099337748346	0.28807947019867547	0.039735099337748346
11	301.0	0.036544850498338874	0.026578073089700997	0.5647840531561462	0.036544850498338874	0.2956810631229236	0.03986710963455149
12	300.0	0.03666666666666667	0.023333333333333334	0.5633333333333334	0.04	0.30333333333333334	0.03333333333333333
13	299.0	0.03678929765886288	0.026755852842809364	0.5652173913043478	0.03678929765886288	0.29431438127090304	0.04013377926421405
14	296.0	0.037162162162162164	0.02364864864864865	0.5709459459459459	0.04054054054054054	0.28378378378378377	0.04391891891891892
15	298.0	0.03691275167785235	0.026845637583892617	0.5671140939597316	0.040268456375838924	0.28859060402684567	0.040268456375838924
16	300.0	0.03333333333333333	0.02666666666666667	0.5666666666666667	0.04	0.29	0.043333333333333335
17	298.0	0.030201342281879196	0.026845637583892617	0.5671140939597316	0.03355704697986577	0.2986577181208054	0.0436241610738255
18	298.0	0.030201342281879196	0.026845637583892617	0.5704697986577181	0.03691275167785235	0.2953020134228188	0.040268456375838924
19	293.0	0.034129692832764506	0.027303754266211604	0.5631399317406144	0.03754266211604096	0.3003412969283277	0.03754266211604096
20	301.0	0.03322259136212625	0.029900332225913623	0.5714285714285714	0.036544850498338874	0.28903654485049834	0.03986710963455149
21	300.0	0.03	0.03	0.57	0.03666666666666667	0.29	0.043333333333333335
22	295.0	0.030508474576271188	0.030508474576271188	0.5728813559322034	0.03728813559322034	0.288135593220339	0.04067796610169491
23	293.0	0.030716723549488054	0.03754266211604096	0.5767918088737202	0.034129692832764506	0.27986348122866894	0.040955631399317405
24	294.0	0.030612244897959183	0.034013605442176874	0.5884353741496599	0.034013605442176874	0.2755102040816326	0.03741496598639456
25	299.0	0.030100334448160536	0.03678929765886288	0.5919732441471572	0.03678929765886288	0.2709030100334448	0.033444816053511704
26	302.0	0.029801324503311258	0.039735099337748346	0.5761589403973509	0.039735099337748346	0.2781456953642384	0.03642384105960265
27	301.0	0.029900332225913623	0.03986710963455149	0.574750830564784	0.036544850498338874	0.27906976744186046	0.03986710963455149
28	293.0	0.030716723549488054	0.03754266211604096	0.5802047781569966	0.030716723549488054	0.27986348122866894	0.040955631399317405
29	296.0	0.030405405405405407	0.033783783783783786	0.5743243243243243	0.030405405405405407	0.28378378378378377	0.0472972972972973
30	298.0	0.03355704697986577	0.03355704697986577	0.5704697986577181	0.03691275167785235	0.28187919463087246	0.0436241610738255
31	298.0	0.03691275167785235	0.03355704697986577	0.5604026845637584	0.03691275167785235	0.28859060402684567	0.0436241610738255
32	303.0	0.036303630363036306	0.033003300330033	0.5643564356435643	0.039603960396039604	0.2838283828382838	0.0429042904290429
33	298.0	0.03691275167785235	0.03355704697986577	0.5704697986577181	0.040268456375838924	0.2785234899328859	0.040268456375838924
34	299.0	0.03678929765886288	0.033444816053511704	0.5652173913043478	0.04013377926421405	0.2842809364548495	0.04013377926421405
35	306.0	0.0392156862745098	0.03594771241830065	0.5522875816993464	0.0392156862745098	0.2908496732026144	0.042483660130718956
36	300.0	0.04	0.03333333333333333	0.5566666666666666	0.04	0.29	0.04
37	297.0	0.037037037037037035	0.030303030303030304	0.5622895622895623	0.04040404040404041	0.2895622895622896	0.04040404040404041
38	295.0	0.03389830508474576	0.03389830508474576	0.5661016949152542	0.04067796610169491	0.2847457627118644	0.04067796610169491
39	296.0	0.033783783783783786	0.033783783783783786	0.5675675675675675	0.04391891891891892	0.28378378378378377	0.037162162162162164
40	303.0	0.033003300330033	0.033003300330033	0.570957095709571	0.0429042904290429	0.28052805280528054	0.039603960396039604
41	303.0	0.0297029702970297	0.036303630363036306	0.570957095709571	0.0429042904290429	0.2871287128712871	0.033003300330033
42	299.0	0.030100334448160536	0.03678929765886288	0.5618729096989966	0.043478260869565216	0.2909698996655518	0.03678929765886288
43	301.0	0.029900332225913623	0.03322259136212625	0.5614617940199336	0.03986710963455149	0.2956810631229236	0.03986710963455149
44	298.0	0.030201342281879196	0.03691275167785235	0.5604026845637584	0.03691275167785235	0.2953020134228188	0.040268456375838924
45	296.0	0.033783783783783786	0.037162162162162164	0.5641891891891891	0.037162162162162164	0.2905405405405405	0.037162162162162164
46	300.0	0.03333333333333333	0.03666666666666667	0.5633333333333334	0.04	0.2866666666666667	0.04
47	296.0	0.033783783783783786	0.037162162162162164	0.5709459459459459	0.04054054054054054	0.27702702702702703	0.04054054054054054
48	298.0	0.03691275167785235	0.040268456375838924	0.5704697986577181	0.040268456375838924	0.2751677852348993	0.03691275167785235
49	296.0	0.037162162162162164	0.04054054054054054	0.5709459459459459	0.037162162162162164	0.27702702702702703	0.037162162162162164
50	299.0	0.033444816053511704	0.03678929765886288	0.5819397993311036	0.03678929765886288	0.27424749163879597	0.03678929765886288
51	295.0	0.03389830508474576	0.030508474576271188	0.5830508474576271	0.03389830508474576	0.28135593220338984	0.03728813559322034
52	298.0	0.03355704697986577	0.030201342281879196	0.5805369127516778	0.03691275167785235	0.28187919463087246	0.03691275167785235
53	297.0	0.03367003367003367	0.026936026936026935	0.5858585858585859	0.03367003367003367	0.2828282828282828	0.037037037037037035
54	300.0	0.03666666666666667	0.02666666666666667	0.5833333333333334	0.03333333333333333	0.2833333333333333	0.03666666666666667
55	301.0	0.036544850498338874	0.029900332225913623	0.5813953488372093	0.03322259136212625	0.2823920265780731	0.036544850498338874
56	299.0	0.033444816053511704	0.030100334448160536	0.5719063545150501	0.033444816053511704	0.2909698996655518	0.04013377926421405
57	301.0	0.036544850498338874	0.029900332225913623	0.5780730897009967	0.03322259136212625	0.2823920265780731	0.03986710963455149
58	303.0	0.036303630363036306	0.0297029702970297	0.570957095709571	0.033003300330033	0.29042904290429045	0.039603960396039604
59	306.0	0.0392156862745098	0.03594771241830065	0.565359477124183	0.03594771241830065	0.28104575163398693	0.042483660130718956
60	302.0	0.033112582781456956	0.03642384105960265	0.5728476821192053	0.03642384105960265	0.2781456953642384	0.04304635761589404
61	303.0	0.033003300330033	0.036303630363036306	0.5808580858085809	0.033003300330033	0.27722772277227725	0.039603960396039604
62	303.0	0.0297029702970297	0.033003300330033	0.5841584158415841	0.033003300330033	0.28052805280528054	0.039603960396039604
63	306.0	0.029411764705882353	0.03594771241830065	0.5784313725490197	0.032679738562091505	0.28104575163398693	0.042483660130718956
64	300.0	0.03	0.03333333333333333	0.5833333333333334	0.03	0.2833333333333333	0.04
65	296.0	0.033783783783783786	0.033783783783783786	0.5777027027027027	0.033783783783783786	0.28716216216216217	0.033783783783783786
66	293.0	0.034129692832764506	0.027303754266211604	0.5836177474402731	0.034129692832764506	0.2901023890784983	0.030716723549488054
67	293.0	0.03754266211604096	0.027303754266211604	0.5767918088737202	0.034129692832764506	0.28668941979522183	0.03754266211604096
68	294.0	0.03741496598639456	0.027210884353741496	0.5816326530612245	0.03741496598639456	0.282312925170068	0.034013605442176874
69	296.0	0.033783783783783786	0.030405405405405407	0.5777027027027027	0.04054054054054054	0.28378378378378377	0.033783783783783786
70	293.0	0.034129692832764506	0.03754266211604096	0.5733788395904437	0.040955631399317405	0.2764505119453925	0.03754266211604096
71	292.0	0.030821917808219176	0.03767123287671233	0.5753424657534246	0.0410958904109589	0.2773972602739726	0.03767123287671233
72	290.0	0.03103448275862069	0.03793103448275862	0.5758620689655173	0.041379310344827586	0.27586206896551724	0.03793103448275862
73	297.0	0.030303030303030304	0.037037037037037035	0.5723905723905723	0.04040404040404041	0.2760942760942761	0.04377104377104377
74	295.0	0.030508474576271188	0.03389830508474576	0.5796610169491525	0.04067796610169491	0.2745762711864407	0.04067796610169491
75	302.0	0.03642384105960265	0.033112582781456956	0.5794701986754967	0.03642384105960265	0.27483443708609273	0.039735099337748346
76	302.0	0.03642384105960265	0.033112582781456956	0.5827814569536424	0.03642384105960265	0.2682119205298013	0.04304635761589404
77	299.0	0.03678929765886288	0.033444816053511704	0.5819397993311036	0.03678929765886288	0.2709030100334448	0.04013377926421405
78	300.0	0.03666666666666667	0.03	0.5766666666666667	0.03666666666666667	0.27666666666666667	0.043333333333333335
79	293.0	0.030716723549488054	0.027303754266211604	0.5802047781569966	0.034129692832764506	0.27986348122866894	0.04778156996587031
80	297.0	0.026936026936026935	0.026936026936026935	0.5824915824915825	0.03367003367003367	0.2828282828282828	0.04713804713804714
81	293.0	0.023890784982935155	0.027303754266211604	0.590443686006826	0.03754266211604096	0.27986348122866894	0.040955631399317405
82	296.0	0.02364864864864865	0.02364864864864865	0.5912162162162162	0.04054054054054054	0.27702702702702703	0.04391891891891892
83	304.0	0.029605263157894735	0.03289473684210526	0.5789473684210527	0.04276315789473684	0.27960526315789475	0.03618421052631579
84	302.0	0.026490066225165563	0.033112582781456956	0.5827814569536424	0.039735099337748346	0.2814569536423841	0.03642384105960265
85	302.0	0.033112582781456956	0.033112582781456956	0.5794701986754967	0.039735099337748346	0.2781456953642384	0.03642384105960265
86	302.0	0.033112582781456956	0.033112582781456956	0.5629139072847682	0.039735099337748346	0.2913907284768212	0.039735099337748346
87	307.0	0.035830618892508145	0.03257328990228013	0.5602605863192183	0.03908794788273615	0.2931596091205212	0.03908794788273615
88	308.0	0.03896103896103896	0.032467532467532464	0.5616883116883117	0.03896103896103896	0.288961038961039	0.03896103896103896
89	307.0	0.03908794788273615	0.029315960912052116	0.5667752442996743	0.03908794788273615	0.2899022801302932	0.035830618892508145
90	302.0	0.039735099337748346	0.029801324503311258	0.5695364238410596	0.039735099337748346	0.2847682119205298	0.03642384105960265
91	297.0	0.04377104377104377	0.030303030303030304	0.5723905723905723	0.04040404040404041	0.2760942760942761	0.037037037037037035
92	293.0	0.04436860068259386	0.030716723549488054	0.5699658703071673	0.040955631399317405	0.2764505119453925	0.03754266211604096
93	291.0	0.037800687285223365	0.030927835051546393	0.5773195876288659	0.044673539518900345	0.27147766323024053	0.037800687285223365
94	290.0	0.034482758620689655	0.027586206896551724	0.5793103448275863	0.04482758620689655	0.27241379310344827	0.041379310344827586
95	290.0	0.03103448275862069	0.03103448275862069	0.5827586206896552	0.041379310344827586	0.27241379310344827	0.041379310344827586
96	291.0	0.027491408934707903	0.03436426116838488	0.5807560137457045	0.041237113402061855	0.27147766323024053	0.044673539518900345
97	293.0	0.027303754266211604	0.030716723549488054	0.5802047781569966	0.04436860068259386	0.27303754266211605	0.04436860068259386
98	289.0	0.02768166089965398	0.031141868512110725	0.5743944636678201	0.04152249134948097	0.28027681660899656	0.04498269896193772
99	293.0	0.023890784982935155	0.030716723549488054	0.5699658703071673	0.03754266211604096	0.2935153583617747	0.04436860068259386
100	293.0	0.027303754266211604	0.030716723549488054	0.5767918088737202	0.03754266211604096	0.28668941979522183	0.040955631399317405
101	290.0	0.027586206896551724	0.027586206896551724	0.5758620689655173	0.03793103448275862	0.29310344827586204	0.03793103448275862
102	288.0	0.03125	0.03125	0.5729166666666666	0.03819444444444445	0.2881944444444444	0.03819444444444445
103	290.0	0.03103448275862069	0.03103448275862069	0.5758620689655173	0.03793103448275862	0.28620689655172415	0.03793103448275862
104	291.0	0.030927835051546393	0.027491408934707903	0.5670103092783505	0.041237113402061855	0.29553264604810997	0.037800687285223365
105	292.0	0.03424657534246575	0.0273972602739726	0.565068493150685	0.0410958904109589	0.2910958904109589	0.0410958904109589
106	297.0	0.037037037037037035	0.030303030303030304	0.5656565656565656	0.04040404040404041	0.28619528619528617	0.04040404040404041
107	298.0	0.03691275167785235	0.030201342281879196	0.5637583892617449	0.03691275167785235	0.28523489932885904	0.04697986577181208
108	306.0	0.032679738562091505	0.032679738562091505	0.5620915032679739	0.0392156862745098	0.2875816993464052	0.0457516339869281
109	301.0	0.03322259136212625	0.036544850498338874	0.5647840531561462	0.03986710963455149	0.2857142857142857	0.03986710963455149
110	298.0	0.03355704697986577	0.03691275167785235	0.5570469798657718	0.040268456375838924	0.29194630872483224	0.040268456375838924
111	300.0	0.03666666666666667	0.03666666666666667	0.5566666666666666	0.04	0.2866666666666667	0.043333333333333335
112	300.0	0.03666666666666667	0.04	0.5666666666666667	0.04	0.2833333333333333	0.03333333333333333
113	300.0	0.04	0.04	0.5666666666666667	0.03666666666666667	0.2866666666666667	0.03
114	298.0	0.03691275167785235	0.03691275167785235	0.5738255033557047	0.03691275167785235	0.28523489932885904	0.030201342281879196
115	296.0	0.033783783783783786	0.033783783783783786	0.5844594594594594	0.030405405405405407	0.28716216216216217	0.030405405405405407
116	297.0	0.030303030303030304	0.030303030303030304	0.5791245791245792	0.03367003367003367	0.2962962962962963	0.030303030303030304
117	298.0	0.026845637583892617	0.03355704697986577	0.5771812080536913	0.03355704697986577	0.2986577181208054	0.030201342281879196
118	301.0	0.026578073089700997	0.029900332225913623	0.5813953488372093	0.03986710963455149	0.292358803986711	0.029900332225913623
119	299.0	0.030100334448160536	0.033444816053511704	0.5719063545150501	0.04013377926421405	0.29431438127090304	0.030100334448160536
120	296.0	0.030405405405405407	0.033783783783783786	0.5777027027027027	0.04054054054054054	0.28378378378378377	0.033783783783783786
121	296.0	0.02702702702702703	0.030405405405405407	0.581081081081081	0.037162162162162164	0.28040540540540543	0.04391891891891892
122	298.0	0.030201342281879196	0.030201342281879196	0.5771812080536913	0.03691275167785235	0.28859060402684567	0.03691275167785235
123	299.0	0.033444816053511704	0.030100334448160536	0.5752508361204013	0.03678929765886288	0.2842809364548495	0.04013377926421405
124	303.0	0.0297029702970297	0.0297029702970297	0.5775577557755776	0.036303630363036306	0.2871287128712871	0.039603960396039604
125	301.0	0.03322259136212625	0.03322259136212625	0.5647840531561462	0.036544850498338874	0.292358803986711	0.03986710963455149
126	300.0	0.03333333333333333	0.03333333333333333	0.5633333333333334	0.04	0.29	0.04
127	298.0	0.03355704697986577	0.03355704697986577	0.5570469798657718	0.040268456375838924	0.29194630872483224	0.0436241610738255
128	301.0	0.036544850498338874	0.03322259136212625	0.5614617940199336	0.03986710963455149	0.28903654485049834	0.03986710963455149
129	299.0	0.03678929765886288	0.033444816053511704	0.5618729096989966	0.03678929765886288	0.2909698996655518	0.04013377926421405
130	298.0	0.03355704697986577	0.03691275167785235	0.5503355704697986	0.03691275167785235	0.30201342281879195	0.040268456375838924
131	303.0	0.036303630363036306	0.036303630363036306	0.5478547854785478	0.036303630363036306	0.30033003300330036	0.0429042904290429
132	298.0	0.03355704697986577	0.03691275167785235	0.5536912751677853	0.03691275167785235	0.2953020134228188	0.0436241610738255
133	300.0	0.03	0.03666666666666667	0.55	0.04	0.3	0.043333333333333335
134	301.0	0.03322259136212625	0.03322259136212625	0.5548172757475083	0.03986710963455149	0.29900332225913623	0.03986710963455149
135	303.0	0.036303630363036306	0.033003300330033	0.5577557755775577	0.039603960396039604	0.29372937293729373	0.039603960396039604
136	301.0	0.03986710963455149	0.029900332225913623	0.5647840531561462	0.03986710963455149	0.2857142857142857	0.03986710963455149
137	297.0	0.03367003367003367	0.037037037037037035	0.5656565656565656	0.04040404040404041	0.28619528619528617	0.037037037037037035
138	299.0	0.030100334448160536	0.033444816053511704	0.5652173913043478	0.04013377926421405	0.2909698996655518	0.04013377926421405
139	299.0	0.030100334448160536	0.033444816053511704	0.568561872909699	0.04013377926421405	0.28762541806020064	0.04013377926421405
140	298.0	0.026845637583892617	0.030201342281879196	0.5738255033557047	0.040268456375838924	0.28859060402684567	0.040268456375838924
141	293.0	0.027303754266211604	0.030716723549488054	0.5665529010238908	0.040955631399317405	0.2935153583617747	0.040955631399317405
142	297.0	0.030303030303030304	0.030303030303030304	0.5622895622895623	0.04040404040404041	0.2962962962962963	0.04040404040404041
143	297.0	0.030303030303030304	0.030303030303030304	0.5656565656565656	0.04040404040404041	0.29292929292929293	0.04040404040404041
144	301.0	0.03322259136212625	0.029900332225913623	0.5647840531561462	0.03986710963455149	0.292358803986711	0.03986710963455149
145	299.0	0.030100334448160536	0.033444816053511704	0.5719063545150501	0.04013377926421405	0.2909698996655518	0.033444816053511704
146	297.0	0.026936026936026935	0.03367003367003367	0.5723905723905723	0.04040404040404041	0.29292929292929293	0.03367003367003367
147	293.0	0.023890784982935155	0.034129692832764506	0.5699658703071673	0.040955631399317405	0.29692832764505117	0.034129692832764506
148	292.0	0.023972602739726026	0.03424657534246575	0.565068493150685	0.03767123287671233	0.3082191780821918	0.030821917808219176
149	295.0	0.030508474576271188	0.03728813559322034	0.5627118644067797	0.03728813559322034	0.3016949152542373	0.030508474576271188
150	295.0	0.03389830508474576	0.03389830508474576	0.5728813559322034	0.03728813559322034	0.288135593220339	0.03389830508474576
151	301.0	0.036544850498338874	0.03322259136212625	0.5714285714285714	0.036544850498338874	0.292358803986711	0.029900332225913623
152	303.0	0.036303630363036306	0.033003300330033	0.5643564356435643	0.039603960396039604	0.29372937293729373	0.033003300330033
153	299.0	0.033444816053511704	0.033444816053511704	0.5752508361204013	0.030100334448160536	0.29431438127090304	0.033444816053511704
154	298.0	0.03355704697986577	0.030201342281879196	0.5637583892617449	0.030201342281879196	0.3087248322147651	0.03355704697986577
155	303.0	0.0297029702970297	0.033003300330033	0.5544554455445545	0.0297029702970297	0.31353135313531355	0.039603960396039604
156	303.0	0.033003300330033	0.033003300330033	0.5511551155115512	0.033003300330033	0.31353135313531355	0.036303630363036306
157	303.0	0.0297029702970297	0.033003300330033	0.5544554455445545	0.039603960396039604	0.3069306930693069	0.036303630363036306
158	300.0	0.02666666666666667	0.03	0.5566666666666666	0.04	0.31333333333333335	0.03333333333333333
159	300.0	0.03	0.02666666666666667	0.5633333333333334	0.043333333333333335	0.30333333333333334	0.03333333333333333
160	300.0	0.03666666666666667	0.02666666666666667	0.56	0.043333333333333335	0.3	0.03333333333333333
161	299.0	0.03678929765886288	0.030100334448160536	0.5618729096989966	0.043478260869565216	0.29431438127090304	0.033444816053511704
162	300.0	0.03333333333333333	0.02666666666666667	0.56	0.043333333333333335	0.3	0.03666666666666667
163	300.0	0.03333333333333333	0.02666666666666667	0.56	0.03666666666666667	0.30333333333333334	0.04
164	302.0	0.026490066225165563	0.023178807947019868	0.5728476821192053	0.03642384105960265	0.2980132450331126	0.04304635761589404
165	300.0	0.02666666666666667	0.023333333333333334	0.5766666666666667	0.03333333333333333	0.2966666666666667	0.043333333333333335
166	299.0	0.026755852842809364	0.026755852842809364	0.5752508361204013	0.03678929765886288	0.29431438127090304	0.04013377926421405
167	299.0	0.026755852842809364	0.030100334448160536	0.5752508361204013	0.03678929765886288	0.2909698996655518	0.04013377926421405
168	300.0	0.02666666666666667	0.03	0.5766666666666667	0.03666666666666667	0.29333333333333333	0.03666666666666667
169	294.0	0.023809523809523808	0.027210884353741496	0.5850340136054422	0.034013605442176874	0.29591836734693877	0.034013605442176874
170	295.0	0.02711864406779661	0.02711864406779661	0.576271186440678	0.03389830508474576	0.2983050847457627	0.03728813559322034
171	298.0	0.030201342281879196	0.030201342281879196	0.5771812080536913	0.03691275167785235	0.29194630872483224	0.03355704697986577
172	300.0	0.03	0.03	0.5733333333333334	0.03666666666666667	0.29333333333333333	0.03666666666666667
173	302.0	0.029801324503311258	0.029801324503311258	0.5695364238410596	0.03642384105960265	0.2980132450331126	0.03642384105960265
174	297.0	0.030303030303030304	0.030303030303030304	0.5723905723905723	0.037037037037037035	0.29292929292929293	0.037037037037037035
175	294.0	0.030612244897959183	0.030612244897959183	0.5748299319727891	0.03741496598639456	0.2925170068027211	0.034013605442176874
176	298.0	0.026845637583892617	0.026845637583892617	0.5838926174496645	0.03355704697986577	0.2953020134228188	0.03355704697986577
177	299.0	0.033444816053511704	0.026755852842809364	0.5719063545150501	0.033444816053511704	0.3010033444816054	0.033444816053511704
178	300.0	0.03	0.02	0.5733333333333334	0.03333333333333333	0.31	0.03333333333333333
179	298.0	0.030201342281879196	0.026845637583892617	0.5738255033557047	0.03355704697986577	0.30201342281879195	0.03355704697986577
180	298.0	0.026845637583892617	0.030201342281879196	0.5704697986577181	0.03355704697986577	0.2986577181208054	0.040268456375838924
181	296.0	0.030405405405405407	0.030405405405405407	0.5641891891891891	0.037162162162162164	0.2972972972972973	0.04054054054054054
182	294.0	0.030612244897959183	0.027210884353741496	0.5612244897959183	0.03741496598639456	0.30272108843537415	0.04081632653061224
183	299.0	0.033444816053511704	0.030100334448160536	0.5618729096989966	0.03678929765886288	0.2976588628762542	0.04013377926421405
184	302.0	0.033112582781456956	0.029801324503311258	0.5629139072847682	0.033112582781456956	0.30132450331125826	0.039735099337748346
185	302.0	0.033112582781456956	0.026490066225165563	0.5629139072847682	0.033112582781456956	0.30132450331125826	0.04304635761589404
186	303.0	0.033003300330033	0.0231023102310231	0.5643564356435643	0.036303630363036306	0.30033003300330036	0.0429042904290429
187	301.0	0.036544850498338874	0.023255813953488372	0.5647840531561462	0.036544850498338874	0.29900332225913623	0.03986710963455149
188	296.0	0.033783783783783786	0.02364864864864865	0.5641891891891891	0.037162162162162164	0.30067567567567566	0.04054054054054054
189	295.0	0.03389830508474576	0.023728813559322035	0.5694915254237288	0.03389830508474576	0.2983050847457627	0.04067796610169491
190	299.0	0.033444816053511704	0.026755852842809364	0.568561872909699	0.03678929765886288	0.29431438127090304	0.04013377926421405
191	301.0	0.03322259136212625	0.029900332225913623	0.5548172757475083	0.04318936877076412	0.2956810631229236	0.04318936877076412
192	299.0	0.033444816053511704	0.026755852842809364	0.5551839464882943	0.043478260869565216	0.3010033444816054	0.04013377926421405
193	299.0	0.033444816053511704	0.026755852842809364	0.5585284280936454	0.043478260869565216	0.2976588628762542	0.04013377926421405
194	299.0	0.03678929765886288	0.026755852842809364	0.5518394648829431	0.04013377926421405	0.30434782608695654	0.04013377926421405
195	301.0	0.03986710963455149	0.026578073089700997	0.5548172757475083	0.036544850498338874	0.3023255813953488	0.03986710963455149
196	301.0	0.036544850498338874	0.029900332225913623	0.5581395348837209	0.036544850498338874	0.29900332225913623	0.03986710963455149
197	300.0	0.03666666666666667	0.03	0.5633333333333334	0.03666666666666667	0.29	0.043333333333333335
198	299.0	0.03678929765886288	0.030100334448160536	0.5652173913043478	0.03678929765886288	0.2909698996655518	0.04013377926421405
199	305.0	0.036065573770491806	0.029508196721311476	0.5606557377049181	0.03934426229508197	0.29508196721311475	0.03934426229508197
200	300.0	0.03	0.03	0.57	0.03666666666666667	0.29333333333333333	0.04
201	297.0	0.020202020202020204	0.026936026936026935	0.5757575757575758	0.037037037037037035	0.30303030303030304	0.037037037037037035
202	299.0	0.023411371237458192	0.030100334448160536	0.5719063545150501	0.03678929765886288	0.2976588628762542	0.04013377926421405
203	301.0	0.026578073089700997	0.029900332225913623	0.5647840531561462	0.03322259136212625	0.29900332225913623	0.046511627906976744
204	302.0	0.029801324503311258	0.029801324503311258	0.5662251655629139	0.03642384105960265	0.2913907284768212	0.046357615894039736
205	300.0	0.03	0.03	0.5633333333333334	0.03666666666666667	0.2966666666666667	0.043333333333333335
206	299.0	0.033444816053511704	0.030100334448160536	0.5652173913043478	0.03678929765886288	0.2909698996655518	0.043478260869565216
207	295.0	0.03389830508474576	0.02711864406779661	0.5661016949152542	0.04067796610169491	0.2847457627118644	0.04745762711864407
208	297.0	0.037037037037037035	0.02356902356902357	0.5723905723905723	0.04040404040404041	0.27946127946127947	0.04713804713804714
209	294.0	0.027210884353741496	0.023809523809523808	0.5850340136054422	0.034013605442176874	0.282312925170068	0.047619047619047616
210	295.0	0.030508474576271188	0.023728813559322035	0.5864406779661017	0.03389830508474576	0.28135593220338984	0.04406779661016949
211	292.0	0.030821917808219176	0.023972602739726026	0.5856164383561644	0.03767123287671233	0.2773972602739726	0.04452054794520548
212	296.0	0.030405405405405407	0.02702702702702703	0.5878378378378378	0.033783783783783786	0.27702702702702703	0.04391891891891892
213	301.0	0.029900332225913623	0.029900332225913623	0.584717607973422	0.03322259136212625	0.2823920265780731	0.03986710963455149
214	300.0	0.03	0.03	0.5866666666666667	0.03333333333333333	0.2866666666666667	0.03333333333333333
215	303.0	0.0297029702970297	0.0297029702970297	0.5742574257425742	0.036303630363036306	0.297029702970297	0.033003300330033
216	313.0	0.03194888178913738	0.03194888178913738	0.5718849840255591	0.038338658146964855	0.28753993610223644	0.038338658146964855
217	311.0	0.03215434083601286	0.03215434083601286	0.5627009646302251	0.03858520900321544	0.28938906752411575	0.04501607717041801
218	306.0	0.029411764705882353	0.032679738562091505	0.5588235294117647	0.0392156862745098	0.3006535947712418	0.0392156862745098
219	304.0	0.03289473684210526	0.03289473684210526	0.5625	0.04276315789473684	0.29276315789473684	0.03618421052631579
220	300.0	0.03333333333333333	0.03	0.57	0.043333333333333335	0.2833333333333333	0.04
221	299.0	0.033444816053511704	0.033444816053511704	0.568561872909699	0.043478260869565216	0.27759197324414714	0.043478260869565216
222	299.0	0.033444816053511704	0.033444816053511704	0.5618729096989966	0.04013377926421405	0.28762541806020064	0.043478260869565216
223	299.0	0.033444816053511704	0.030100334448160536	0.5585284280936454	0.04013377926421405	0.29431438127090304	0.043478260869565216
224	298.0	0.030201342281879196	0.026845637583892617	0.5637583892617449	0.03691275167785235	0.30201342281879195	0.040268456375838924
225	299.0	0.030100334448160536	0.026755852842809364	0.5618729096989966	0.033444816053511704	0.3076923076923077	0.04013377926421405
226	302.0	0.023178807947019868	0.026490066225165563	0.5596026490066225	0.03642384105960265	0.31456953642384106	0.039735099337748346
227	297.0	0.02356902356902357	0.02356902356902357	0.569023569023569	0.03367003367003367	0.30976430976430974	0.04040404040404041
228	298.0	0.030201342281879196	0.02348993288590604	0.5637583892617449	0.03355704697986577	0.31208053691275167	0.03691275167785235
229	295.0	0.030508474576271188	0.023728813559322035	0.5694915254237288	0.03389830508474576	0.31186440677966104	0.030508474576271188
230	298.0	0.030201342281879196	0.026845637583892617	0.5604026845637584	0.03355704697986577	0.31543624161073824	0.03355704697986577
231	299.0	0.030100334448160536	0.026755852842809364	0.5618729096989966	0.033444816053511704	0.31438127090301005	0.033444816053511704
232	301.0	0.029900332225913623	0.029900332225913623	0.5614617940199336	0.03322259136212625	0.3122923588039867	0.03322259136212625
233	302.0	0.029801324503311258	0.029801324503311258	0.5629139072847682	0.03642384105960265	0.304635761589404	0.03642384105960265
234	302.0	0.029801324503311258	0.029801324503311258	0.5629139072847682	0.03642384105960265	0.304635761589404	0.03642384105960265
235	302.0	0.029801324503311258	0.026490066225165563	0.5662251655629139	0.03642384105960265	0.30132450331125826	0.039735099337748346
236	299.0	0.03678929765886288	0.026755852842809364	0.5719063545150501	0.03678929765886288	0.28762541806020064	0.04013377926421405
237	300.0	0.03666666666666667	0.03	0.5566666666666666	0.04	0.29	0.04666666666666667
238	300.0	0.03666666666666667	0.03	0.5633333333333334	0.04	0.28	0.05
239	300.0	0.03666666666666667	0.02666666666666667	0.57	0.03333333333333333	0.2866666666666667	0.04666666666666667
240	298.0	0.03691275167785235	0.02348993288590604	0.5738255033557047	0.03355704697986577	0.28859060402684567	0.0436241610738255
241	300.0	0.03333333333333333	0.023333333333333334	0.57	0.04	0.29333333333333333	0.04
242	302.0	0.033112582781456956	0.023178807947019868	0.5728476821192053	0.039735099337748346	0.2913907284768212	0.039735099337748346
243	298.0	0.026845637583892617	0.026845637583892617	0.5771812080536913	0.040268456375838924	0.29194630872483224	0.03691275167785235
244	299.0	0.026755852842809364	0.030100334448160536	0.5785953177257525	0.04013377926421405	0.2909698996655518	0.033444816053511704
245	300.0	0.03	0.03	0.5766666666666667	0.03666666666666667	0.29	0.03666666666666667
246	302.0	0.033112582781456956	0.033112582781456956	0.5695364238410596	0.03642384105960265	0.2913907284768212	0.03642384105960265
247	299.0	0.026755852842809364	0.030100334448160536	0.5819397993311036	0.03678929765886288	0.29431438127090304	0.030100334448160536
248	297.0	0.02356902356902357	0.030303030303030304	0.5791245791245792	0.04040404040404041	0.2962962962962963	0.030303030303030304
249	296.0	0.02702702702702703	0.030405405405405407	0.5743243243243243	0.04054054054054054	0.2972972972972973	0.030405405405405407
250	294.0	0.030612244897959183	0.030612244897959183	0.5714285714285714	0.04081632653061224	0.29591836734693877	0.030612244897959183
251	291.0	0.027491408934707903	0.027491408934707903	0.5807560137457045	0.041237113402061855	0.2920962199312715	0.030927835051546393
252	293.0	0.030716723549488054	0.027303754266211604	0.5767918088737202	0.040955631399317405	0.2832764505119454	0.040955631399317405
253	292.0	0.030821917808219176	0.0273972602739726	0.571917808219178	0.0410958904109589	0.2842465753424658	0.04452054794520548
254	291.0	0.030927835051546393	0.027491408934707903	0.5738831615120275	0.041237113402061855	0.27835051546391754	0.048109965635738834
255	294.0	0.034013605442176874	0.027210884353741496	0.5680272108843537	0.04081632653061224	0.282312925170068	0.047619047619047616
256	292.0	0.030821917808219176	0.023972602739726026	0.571917808219178	0.03767123287671233	0.2945205479452055	0.0410958904109589
257	297.0	0.03367003367003367	0.02356902356902357	0.569023569023569	0.037037037037037035	0.2962962962962963	0.04040404040404041
258	295.0	0.03389830508474576	0.023728813559322035	0.5694915254237288	0.03728813559322034	0.29152542372881357	0.04406779661016949
259	299.0	0.030100334448160536	0.026755852842809364	0.5652173913043478	0.03678929765886288	0.2976588628762542	0.043478260869565216
260	302.0	0.029801324503311258	0.026490066225165563	0.5662251655629139	0.03642384105960265	0.2980132450331126	0.04304635761589404
261	304.0	0.029605263157894735	0.02631578947368421	0.5657894736842105	0.039473684210526314	0.29605263157894735	0.04276315789473684
262	297.0	0.030303030303030304	0.030303030303030304	0.5589225589225589	0.04040404040404041	0.2996632996632997	0.04040404040404041
263	296.0	0.030405405405405407	0.030405405405405407	0.5608108108108109	0.04054054054054054	0.30067567567567566	0.037162162162162164
264	301.0	0.03322259136212625	0.03322259136212625	0.5514950166112956	0.03986710963455149	0.3023255813953488	0.03986710963455149
265	295.0	0.03389830508474576	0.03389830508474576	0.5559322033898305	0.04067796610169491	0.2983050847457627	0.03728813559322034
266	290.0	0.03793103448275862	0.03103448275862069	0.5620689655172414	0.03793103448275862	0.29310344827586204	0.03793103448275862
267	295.0	0.03728813559322034	0.03389830508474576	0.5559322033898305	0.04067796610169491	0.29491525423728815	0.03728813559322034
268	292.0	0.03767123287671233	0.030821917808219176	0.5616438356164384	0.0410958904109589	0.2842465753424658	0.04452054794520548
269	290.0	0.03793103448275862	0.03103448275862069	0.5620689655172414	0.03793103448275862	0.28620689655172415	0.04482758620689655
270	292.0	0.03767123287671233	0.030821917808219176	0.5616438356164384	0.03767123287671233	0.2945205479452055	0.03767123287671233
271	293.0	0.03754266211604096	0.030716723549488054	0.5665529010238908	0.03754266211604096	0.2901023890784983	0.03754266211604096
272	292.0	0.03767123287671233	0.0273972602739726	0.571917808219178	0.03767123287671233	0.2876712328767123	0.03767123287671233
273	296.0	0.037162162162162164	0.02702702702702703	0.5641891891891891	0.04054054054054054	0.2905405405405405	0.04054054054054054
274	295.0	0.03728813559322034	0.02711864406779661	0.5661016949152542	0.04067796610169491	0.29152542372881357	0.03728813559322034
275	296.0	0.033783783783783786	0.02702702702702703	0.5675675675675675	0.04054054054054054	0.2905405405405405	0.04054054054054054
276	298.0	0.03355704697986577	0.02348993288590604	0.5771812080536913	0.03691275167785235	0.29194630872483224	0.03691275167785235
277	298.0	0.03691275167785235	0.02348993288590604	0.5704697986577181	0.040268456375838924	0.28859060402684567	0.040268456375838924
278	297.0	0.04040404040404041	0.02356902356902357	0.569023569023569	0.04040404040404041	0.28619528619528617	0.04040404040404041
279	294.0	0.04081632653061224	0.023809523809523808	0.5612244897959183	0.04081632653061224	0.2925170068027211	0.04081632653061224
280	299.0	0.03678929765886288	0.026755852842809364	0.5652173913043478	0.04013377926421405	0.2909698996655518	0.04013377926421405
281	300.0	0.03666666666666667	0.02666666666666667	0.5666666666666667	0.03666666666666667	0.2966666666666667	0.03666666666666667
282	304.0	0.03289473684210526	0.02631578947368421	0.5625	0.04276315789473684	0.2993421052631579	0.03618421052631579
283	302.0	0.033112582781456956	0.026490066225165563	0.5662251655629139	0.04304635761589404	0.2947019867549669	0.03642384105960265
284	307.0	0.029315960912052116	0.026058631921824105	0.5667752442996743	0.04234527687296417	0.2996742671009772	0.035830618892508145
285	306.0	0.029411764705882353	0.026143790849673203	0.565359477124183	0.042483660130718956	0.3006535947712418	0.03594771241830065
286	307.0	0.03257328990228013	0.026058631921824105	0.5700325732899023	0.04234527687296417	0.2964169381107492	0.03257328990228013
287	308.0	0.032467532467532464	0.025974025974025976	0.564935064935065	0.03896103896103896	0.30194805194805197	0.03571428571428571
288	308.0	0.03571428571428571	0.032467532467532464	0.5551948051948052	0.03896103896103896	0.30194805194805197	0.03571428571428571
289	306.0	0.03594771241830065	0.032679738562091505	0.5588235294117647	0.0392156862745098	0.29411764705882354	0.0392156862745098
290	303.0	0.036303630363036306	0.033003300330033	0.5643564356435643	0.039603960396039604	0.2871287128712871	0.039603960396039604
291	298.0	0.03355704697986577	0.03355704697986577	0.5704697986577181	0.040268456375838924	0.28187919463087246	0.040268456375838924
292	298.0	0.03355704697986577	0.03355704697986577	0.5671140939597316	0.040268456375838924	0.28859060402684567	0.03691275167785235
293	296.0	0.037162162162162164	0.033783783783783786	0.5675675675675675	0.04054054054054054	0.28716216216216217	0.033783783783783786
294	292.0	0.03424657534246575	0.03424657534246575	0.5753424657534246	0.03767123287671233	0.2808219178082192	0.03767123287671233
295	289.0	0.031141868512110725	0.03460207612456748	0.5813148788927336	0.03806228373702422	0.28027681660899656	0.03460207612456748
296	288.0	0.027777777777777776	0.034722222222222224	0.5833333333333334	0.03819444444444445	0.28125	0.034722222222222224
297	291.0	0.03436426116838488	0.030927835051546393	0.5807560137457045	0.037800687285223365	0.281786941580756	0.03436426116838488
298	293.0	0.03754266211604096	0.030716723549488054	0.5836177474402731	0.03754266211604096	0.2764505119453925	0.034129692832764506
299	294.0	0.04081632653061224	0.030612244897959183	0.5748299319727891	0.03741496598639456	0.282312925170068	0.034013605442176874
300	300.0	0.043333333333333335	0.03	0.5666666666666667	0.04	0.2833333333333333	0.03666666666666667
301	300.0	0.043333333333333335	0.03	0.5733333333333334	0.04	0.28	0.03333333333333333
302	301.0	0.03986710963455149	0.029900332225913623	0.5714285714285714	0.03986710963455149	0.28903654485049834	0.029900332225913623
303	295.0	0.03728813559322034	0.03389830508474576	0.5627118644067797	0.04067796610169491	0.29491525423728815	0.030508474576271188
304	295.0	0.04067796610169491	0.030508474576271188	0.5627118644067797	0.04067796610169491	0.29152542372881357	0.03389830508474576
305	291.0	0.037800687285223365	0.030927835051546393	0.5601374570446735	0.041237113402061855	0.2920962199312715	0.037800687285223365
306	288.0	0.034722222222222224	0.03125	0.5694444444444444	0.041666666666666664	0.2847222222222222	0.03819444444444445
307	294.0	0.034013605442176874	0.034013605442176874	0.5612244897959183	0.04081632653061224	0.2925170068027211	0.03741496598639456
308	294.0	0.034013605442176874	0.030612244897959183	0.5680272108843537	0.04081632653061224	0.2891156462585034	0.03741496598639456
309	299.0	0.03678929765886288	0.030100334448160536	0.5652173913043478	0.04013377926421405	0.2842809364548495	0.043478260869565216
310	303.0	0.0429042904290429	0.026402640264026403	0.5643564356435643	0.039603960396039604	0.2871287128712871	0.039603960396039604
311	300.0	0.04	0.02666666666666667	0.5633333333333334	0.04	0.29333333333333333	0.03666666666666667
312	294.0	0.03741496598639456	0.027210884353741496	0.5714285714285714	0.03741496598639456	0.2891156462585034	0.03741496598639456
313	295.0	0.04067796610169491	0.030508474576271188	0.5661016949152542	0.03728813559322034	0.288135593220339	0.03728813559322034
314	300.0	0.04	0.03	0.56	0.04	0.29333333333333333	0.03666666666666667
315	300.0	0.04	0.03	0.5633333333333334	0.043333333333333335	0.29	0.03333333333333333
316	303.0	0.033003300330033	0.0297029702970297	0.5676567656765676	0.0429042904290429	0.29372937293729373	0.033003300330033
317	300.0	0.03666666666666667	0.02666666666666667	0.57	0.043333333333333335	0.29333333333333333	0.03
318	297.0	0.037037037037037035	0.02356902356902357	0.5622895622895623	0.04040404040404041	0.3063973063973064	0.030303030303030304
319	299.0	0.03678929765886288	0.020066889632107024	0.5585284280936454	0.04013377926421405	0.3076923076923077	0.03678929765886288
320	297.0	0.037037037037037035	0.020202020202020204	0.5656565656565656	0.04040404040404041	0.2996632996632997	0.037037037037037035
321	297.0	0.037037037037037035	0.02356902356902357	0.5622895622895623	0.04040404040404041	0.2962962962962963	0.04040404040404041
322	297.0	0.037037037037037035	0.02356902356902357	0.5589225589225589	0.04040404040404041	0.2996632996632997	0.04040404040404041
323	297.0	0.03367003367003367	0.026936026936026935	0.5555555555555556	0.04040404040404041	0.2996632996632997	0.04377104377104377
324	297.0	0.03367003367003367	0.026936026936026935	0.5521885521885522	0.04040404040404041	0.30303030303030304	0.04377104377104377
325	296.0	0.030405405405405407	0.030405405405405407	0.5574324324324325	0.037162162162162164	0.30405405405405406	0.04054054054054054
326	301.0	0.03322259136212625	0.029900332225913623	0.5514950166112956	0.036544850498338874	0.30564784053156147	0.04318936877076412
327	298.0	0.03355704697986577	0.030201342281879196	0.5536912751677853	0.03355704697986577	0.31208053691275167	0.03691275167785235
328	293.0	0.03754266211604096	0.023890784982935155	0.5665529010238908	0.034129692832764506	0.310580204778157	0.027303754266211604
329	298.0	0.040268456375838924	0.026845637583892617	0.5671140939597316	0.030201342281879196	0.30201342281879195	0.03355704697986577
330	298.0	0.040268456375838924	0.030201342281879196	0.5637583892617449	0.03355704697986577	0.2953020134228188	0.03691275167785235
331	300.0	0.04	0.03666666666666667	0.56	0.03333333333333333	0.29	0.04
332	301.0	0.03986710963455149	0.036544850498338874	0.5581395348837209	0.03322259136212625	0.292358803986711	0.03986710963455149
333	298.0	0.040268456375838924	0.03691275167785235	0.5637583892617449	0.03355704697986577	0.2953020134228188	0.030201342281879196
334	300.0	0.04	0.03666666666666667	0.5633333333333334	0.04	0.2866666666666667	0.03333333333333333
335	301.0	0.04318936877076412	0.036544850498338874	0.5647840531561462	0.03986710963455149	0.2823920265780731	0.03322259136212625
336	296.0	0.04391891891891892	0.033783783783783786	0.5675675675675675	0.037162162162162164	0.28378378378378377	0.033783783783783786
337	298.0	0.0436241610738255	0.030201342281879196	0.5671140939597316	0.040268456375838924	0.28523489932885904	0.03355704697986577
338	298.0	0.040268456375838924	0.030201342281879196	0.5637583892617449	0.040268456375838924	0.28859060402684567	0.03691275167785235
339	303.0	0.039603960396039604	0.0297029702970297	0.5643564356435643	0.039603960396039604	0.29372937293729373	0.033003300330033
340	304.0	0.03618421052631579	0.03289473684210526	0.5657894736842105	0.03618421052631579	0.29605263157894735	0.03289473684210526
341	301.0	0.036544850498338874	0.036544850498338874	0.5614617940199336	0.036544850498338874	0.292358803986711	0.036544850498338874
342	306.0	0.0392156862745098	0.0392156862745098	0.5555555555555556	0.03594771241830065	0.29411764705882354	0.03594771241830065
343	311.0	0.03858520900321544	0.03536977491961415	0.5594855305466238	0.03536977491961415	0.28938906752411575	0.04180064308681672
344	313.0	0.038338658146964855	0.03514376996805112	0.5559105431309904	0.03514376996805112	0.2939297124600639	0.04153354632587859
345	313.0	0.038338658146964855	0.03514376996805112	0.5591054313099042	0.03514376996805112	0.2971246006389776	0.03514376996805112
346	312.0	0.038461538461538464	0.035256410256410256	0.5608974358974359	0.035256410256410256	0.2980769230769231	0.03205128205128205
347	310.0	0.03870967741935484	0.035483870967741936	0.5548387096774193	0.035483870967741936	0.2967741935483871	0.03870967741935484
348	306.0	0.0392156862745098	0.03594771241830065	0.5555555555555556	0.03594771241830065	0.2908496732026144	0.042483660130718956
349	304.0	0.039473684210526314	0.03289473684210526	0.5526315789473685	0.039473684210526314	0.29276315789473684	0.04276315789473684
350	299.0	0.033444816053511704	0.033444816053511704	0.5518394648829431	0.04013377926421405	0.2976588628762542	0.043478260869565216
351	302.0	0.03642384105960265	0.029801324503311258	0.5529801324503312	0.04304635761589404	0.2947019867549669	0.04304635761589404
352	307.0	0.03908794788273615	0.026058631921824105	0.5537459283387622	0.03908794788273615	0.2996742671009772	0.04234527687296417
353	305.0	0.04262295081967213	0.02622950819672131	0.5540983606557377	0.03934426229508197	0.2983606557377049	0.03934426229508197
354	306.0	0.042483660130718956	0.026143790849673203	0.5522875816993464	0.0392156862745098	0.30392156862745096	0.03594771241830065
355	303.0	0.0429042904290429	0.026402640264026403	0.5511551155115512	0.039603960396039604	0.30363036303630364	0.036303630363036306
356	301.0	0.03986710963455149	0.026578073089700997	0.5548172757475083	0.03986710963455149	0.3023255813953488	0.036544850498338874
357	299.0	0.03678929765886288	0.026755852842809364	0.5551839464882943	0.04013377926421405	0.3010033444816054	0.04013377926421405
358	298.0	0.040268456375838924	0.026845637583892617	0.5503355704697986	0.0436241610738255	0.30201342281879195	0.03691275167785235
359	302.0	0.039735099337748346	0.033112582781456956	0.5397350993377483	0.039735099337748346	0.3079470198675497	0.039735099337748346
360	305.0	0.03934426229508197	0.03278688524590164	0.5442622950819672	0.03934426229508197	0.2983606557377049	0.04590163934426229
361	302.0	0.039735099337748346	0.033112582781456956	0.5529801324503312	0.03642384105960265	0.2913907284768212	0.046357615894039736
362	305.0	0.03934426229508197	0.03278688524590164	0.5540983606557377	0.036065573770491806	0.28852459016393445	0.04918032786885246
363	307.0	0.03908794788273615	0.03257328990228013	0.5537459283387622	0.035830618892508145	0.2931596091205212	0.04560260586319218
364	310.0	0.03870967741935484	0.02903225806451613	0.5516129032258065	0.035483870967741936	0.3	0.04516129032258064
365	309.0	0.042071197411003236	0.02912621359223301	0.5598705501618123	0.03559870550161812	0.2977346278317152	0.03559870550161812
366	305.0	0.03934426229508197	0.02622950819672131	0.5606557377049181	0.036065573770491806	0.3016393442622951	0.036065573770491806
367	310.0	0.03870967741935484	0.025806451612903226	0.5580645161290323	0.035483870967741936	0.3064516129032258	0.035483870967741936
368	317.0	0.03470031545741325	0.03470031545741325	0.5583596214511041	0.03785488958990536	0.3028391167192429	0.031545741324921134
369	315.0	0.031746031746031744	0.03492063492063492	0.5650793650793651	0.0380952380952381	0.29523809523809524	0.03492063492063492
370	314.0	0.028662420382165606	0.03503184713375796	0.5636942675159236	0.03503184713375796	0.30254777070063693	0.03503184713375796
371	309.0	0.02912621359223301	0.03559870550161812	0.5598705501618123	0.03559870550161812	0.3042071197411003	0.03559870550161812
372	302.0	0.029801324503311258	0.033112582781456956	0.5562913907284768	0.03642384105960265	0.3079470198675497	0.03642384105960265
373	309.0	0.02912621359223301	0.03559870550161812	0.5533980582524272	0.03559870550161812	0.30097087378640774	0.045307443365695796
374	311.0	0.028938906752411574	0.03536977491961415	0.5562700964630225	0.03536977491961415	0.2958199356913183	0.04823151125401929
375	308.0	0.02922077922077922	0.03571428571428571	0.5616883116883117	0.032467532467532464	0.30194805194805197	0.03896103896103896
376	310.0	0.03225806451612903	0.035483870967741936	0.5451612903225806	0.035483870967741936	0.31290322580645163	0.03870967741935484
377	306.0	0.026143790849673203	0.03594771241830065	0.5522875816993464	0.03594771241830065	0.3104575163398693	0.0392156862745098
378	304.0	0.02631578947368421	0.03618421052631579	0.5592105263157895	0.03618421052631579	0.3026315789473684	0.039473684210526314
379	299.0	0.026755852842809364	0.033444816053511704	0.5652173913043478	0.03678929765886288	0.30434782608695654	0.033444816053511704
380	296.0	0.030405405405405407	0.033783783783783786	0.5675675675675675	0.04054054054054054	0.2972972972972973	0.030405405405405407
381	298.0	0.030201342281879196	0.03355704697986577	0.5604026845637584	0.040268456375838924	0.30201342281879195	0.03355704697986577
382	294.0	0.030612244897959183	0.034013605442176874	0.5578231292517006	0.04081632653061224	0.29931972789115646	0.03741496598639456
383	296.0	0.030405405405405407	0.030405405405405407	0.5641891891891891	0.04054054054054054	0.2939189189189189	0.04054054054054054
384	303.0	0.0297029702970297	0.0297029702970297	0.5610561056105611	0.0462046204620462	0.297029702970297	0.036303630363036306
385	305.0	0.036065573770491806	0.02622950819672131	0.5606557377049181	0.04590163934426229	0.29180327868852457	0.03934426229508197
386	308.0	0.03571428571428571	0.025974025974025976	0.5584415584415584	0.045454545454545456	0.29545454545454547	0.03896103896103896
387	305.0	0.036065573770491806	0.02622950819672131	0.5606557377049181	0.04590163934426229	0.29180327868852457	0.03934426229508197
388	307.0	0.029315960912052116	0.026058631921824105	0.5700325732899023	0.04234527687296417	0.2931596091205212	0.03908794788273615
389	300.0	0.03	0.023333333333333334	0.5733333333333334	0.03666666666666667	0.3	0.03666666666666667
390	305.0	0.036065573770491806	0.02622950819672131	0.5639344262295082	0.036065573770491806	0.3016393442622951	0.036065573770491806
391	305.0	0.036065573770491806	0.02622950819672131	0.5639344262295082	0.03278688524590164	0.30491803278688523	0.036065573770491806
392	303.0	0.036303630363036306	0.026402640264026403	0.5643564356435643	0.033003300330033	0.30033003300330036	0.039603960396039604
393	303.0	0.036303630363036306	0.026402640264026403	0.5577557755775577	0.036303630363036306	0.30033003300330036	0.0429042904290429
394	305.0	0.03278688524590164	0.02622950819672131	0.5606557377049181	0.036065573770491806	0.3016393442622951	0.04262295081967213
395	301.0	0.03322259136212625	0.019933554817275746	0.5581395348837209	0.03986710963455149	0.3122923588039867	0.036544850498338874
396	303.0	0.036303630363036306	0.0231023102310231	0.5577557755775577	0.039603960396039604	0.3069306930693069	0.036303630363036306
397	304.0	0.03289473684210526	0.023026315789473683	0.5625	0.039473684210526314	0.3059210526315789	0.03618421052631579
398	310.0	0.035483870967741936	0.025806451612903226	0.5580645161290323	0.035483870967741936	0.3096774193548387	0.035483870967741936
399	307.0	0.03257328990228013	0.02280130293159609	0.5667752442996743	0.035830618892508145	0.30618892508143325	0.035830618892508145
400	308.0	0.02922077922077922	0.01948051948051948	0.5714285714285714	0.03896103896103896	0.30194805194805197	0.03896103896103896
401	305.0	0.029508196721311476	0.022950819672131147	0.5704918032786885	0.03934426229508197	0.3016393442622951	0.036065573770491806
402	302.0	0.03642384105960265	0.026490066225165563	0.5629139072847682	0.039735099337748346	0.2980132450331126	0.03642384105960265
403	305.0	0.03934426229508197	0.029508196721311476	0.5606557377049181	0.03934426229508197	0.29508196721311475	0.036065573770491806
404	301.0	0.03986710963455149	0.029900332225913623	0.5647840531561462	0.036544850498338874	0.2956810631229236	0.03322259136212625
405	307.0	0.03908794788273615	0.029315960912052116	0.5667752442996743	0.03908794788273615	0.2931596091205212	0.03257328990228013
406	305.0	0.036065573770491806	0.029508196721311476	0.5606557377049181	0.03934426229508197	0.2983606557377049	0.036065573770491806
407	303.0	0.036303630363036306	0.033003300330033	0.5643564356435643	0.039603960396039604	0.29042904290429045	0.036303630363036306
408	307.0	0.035830618892508145	0.029315960912052116	0.5602605863192183	0.03908794788273615	0.2996742671009772	0.035830618892508145
409	308.0	0.03571428571428571	0.025974025974025976	0.5584415584415584	0.03896103896103896	0.3051948051948052	0.03571428571428571
410	301.0	0.029900332225913623	0.023255813953488372	0.5581395348837209	0.03986710963455149	0.31561461794019935	0.03322259136212625
411	300.0	0.03	0.023333333333333334	0.5633333333333334	0.04	0.31	0.03333333333333333
412	301.0	0.03322259136212625	0.023255813953488372	0.5581395348837209	0.03986710963455149	0.3122923588039867	0.03322259136212625
413	301.0	0.03322259136212625	0.023255813953488372	0.5614617940199336	0.03986710963455149	0.30564784053156147	0.036544850498338874
414	302.0	0.039735099337748346	0.019867549668874173	0.5596026490066225	0.039735099337748346	0.304635761589404	0.03642384105960265
415	303.0	0.039603960396039604	0.019801980198019802	0.5610561056105611	0.036303630363036306	0.30363036303630364	0.039603960396039604
416	305.0	0.04262295081967213	0.019672131147540985	0.5639344262295082	0.036065573770491806	0.2983606557377049	0.03934426229508197
417	305.0	0.03934426229508197	0.01639344262295082	0.5704918032786885	0.036065573770491806	0.2983606557377049	0.03934426229508197
418	303.0	0.039603960396039604	0.0165016501650165	0.5676567656765676	0.036303630363036306	0.30033003300330036	0.039603960396039604
419	303.0	0.039603960396039604	0.019801980198019802	0.5676567656765676	0.036303630363036306	0.29372937293729373	0.0429042904290429
420	300.0	0.03666666666666667	0.02	0.5733333333333334	0.03666666666666667	0.2966666666666667	0.03666666666666667
421	299.0	0.033444816053511704	0.023411371237458192	0.5752508361204013	0.03678929765886288	0.2976588628762542	0.033444816053511704
422	296.0	0.033783783783783786	0.02364864864864865	0.5777027027027027	0.037162162162162164	0.2972972972972973	0.030405405405405407
423	300.0	0.03333333333333333	0.023333333333333334	0.5733333333333334	0.03666666666666667	0.2966666666666667	0.03666666666666667
424	303.0	0.033003300330033	0.0231023102310231	0.570957095709571	0.036303630363036306	0.29372937293729373	0.0429042904290429
425	305.0	0.03278688524590164	0.022950819672131147	0.5704918032786885	0.036065573770491806	0.29508196721311475	0.04262295081967213
426	307.0	0.03257328990228013	0.026058631921824105	0.5667752442996743	0.03908794788273615	0.2931596091205212	0.04234527687296417
427	307.0	0.03257328990228013	0.026058631921824105	0.5570032573289903	0.04234527687296417	0.2996742671009772	0.04234527687296417
428	305.0	0.036065573770491806	0.02622950819672131	0.5639344262295082	0.03934426229508197	0.29508196721311475	0.03934426229508197
429	303.0	0.033003300330033	0.019801980198019802	0.5643564356435643	0.039603960396039604	0.30363036303630364	0.039603960396039604
430	306.0	0.032679738562091505	0.026143790849673203	0.5588235294117647	0.03594771241830065	0.30718954248366015	0.0392156862745098
431	311.0	0.03536977491961415	0.028938906752411574	0.5498392282958199	0.03858520900321544	0.3054662379421222	0.04180064308681672
432	308.0	0.03571428571428571	0.032467532467532464	0.5487012987012987	0.03896103896103896	0.3051948051948052	0.03896103896103896
433	306.0	0.029411764705882353	0.032679738562091505	0.5490196078431373	0.0392156862745098	0.3104575163398693	0.0392156862745098
434	305.0	0.02622950819672131	0.03278688524590164	0.5606557377049181	0.036065573770491806	0.30491803278688523	0.03934426229508197
435	310.0	0.025806451612903226	0.02903225806451613	0.5580645161290323	0.035483870967741936	0.3032258064516129	0.04838709677419355
436	309.0	0.025889967637540454	0.032362459546925564	0.5533980582524272	0.03559870550161812	0.3074433656957929	0.045307443365695796
437	307.0	0.029315960912052116	0.03257328990228013	0.5570032573289903	0.035830618892508145	0.2996742671009772	0.04560260586319218
438	310.0	0.03225806451612903	0.03225806451612903	0.5612903225806452	0.035483870967741936	0.3	0.03870967741935484
439	305.0	0.029508196721311476	0.03278688524590164	0.5606557377049181	0.036065573770491806	0.3016393442622951	0.03934426229508197
440	301.0	0.029900332225913623	0.029900332225913623	0.5614617940199336	0.036544850498338874	0.3023255813953488	0.03986710963455149
441	301.0	0.03322259136212625	0.026578073089700997	0.5647840531561462	0.036544850498338874	0.29900332225913623	0.03986710963455149
442	301.0	0.03986710963455149	0.023255813953488372	0.5681063122923588	0.036544850498338874	0.28903654485049834	0.04318936877076412
443	306.0	0.0392156862745098	0.026143790849673203	0.5620915032679739	0.03594771241830065	0.2973856209150327	0.0392156862745098
444	302.0	0.03642384105960265	0.023178807947019868	0.5662251655629139	0.03642384105960265	0.2980132450331126	0.039735099337748346
445	308.0	0.03896103896103896	0.025974025974025976	0.5746753246753247	0.03571428571428571	0.2857142857142857	0.03896103896103896
446	310.0	0.03870967741935484	0.02903225806451613	0.5612903225806452	0.035483870967741936	0.29354838709677417	0.041935483870967745
447	309.0	0.038834951456310676	0.02912621359223301	0.5663430420711975	0.038834951456310676	0.284789644012945	0.042071197411003236
448	306.0	0.0392156862745098	0.026143790849673203	0.5686274509803921	0.0392156862745098	0.28431372549019607	0.042483660130718956
449	309.0	0.038834951456310676	0.025889967637540454	0.5663430420711975	0.038834951456310676	0.284789644012945	0.045307443365695796
450	306.0	0.03594771241830065	0.02287581699346405	0.5620915032679739	0.0392156862745098	0.2973856209150327	0.042483660130718956
451	302.0	0.033112582781456956	0.016556291390728478	0.5596026490066225	0.039735099337748346	0.31125827814569534	0.039735099337748346
452	301.0	0.03322259136212625	0.019933554817275746	0.5481727574750831	0.03986710963455149	0.31893687707641194	0.03986710963455149
453	303.0	0.036303630363036306	0.019801980198019802	0.5445544554455446	0.039603960396039604	0.3201320132013201	0.039603960396039604
454	302.0	0.03642384105960265	0.026490066225165563	0.5397350993377483	0.039735099337748346	0.3211920529801324	0.03642384105960265
455	297.0	0.037037037037037035	0.026936026936026935	0.5420875420875421	0.037037037037037035	0.31986531986531985	0.037037037037037035
456	302.0	0.03642384105960265	0.026490066225165563	0.543046357615894	0.03642384105960265	0.31788079470198677	0.039735099337748346
457	301.0	0.036544850498338874	0.026578073089700997	0.5481727574750831	0.036544850498338874	0.3122923588039867	0.03986710963455149
458	307.0	0.035830618892508145	0.026058631921824105	0.5439739413680782	0.035830618892508145	0.31596091205211724	0.04234527687296417
459	306.0	0.0392156862745098	0.026143790849673203	0.5490196078431373	0.03594771241830065	0.30718954248366015	0.042483660130718956
460	311.0	0.03536977491961415	0.028938906752411574	0.5498392282958199	0.03858520900321544	0.3054662379421222	0.04180064308681672
461	315.0	0.0380952380952381	0.02857142857142857	0.5587301587301587	0.0380952380952381	0.2984126984126984	0.0380952380952381
462	309.0	0.038834951456310676	0.02912621359223301	0.5566343042071198	0.038834951456310676	0.30097087378640774	0.03559870550161812
463	305.0	0.036065573770491806	0.022950819672131147	0.5672131147540984	0.04262295081967213	0.3016393442622951	0.029508196721311476
464	308.0	0.03571428571428571	0.025974025974025976	0.5616883116883117	0.03896103896103896	0.30844155844155846	0.02922077922077922
465	308.0	0.03896103896103896	0.025974025974025976	0.564935064935065	0.03896103896103896	0.30194805194805197	0.02922077922077922
466	314.0	0.03821656050955414	0.028662420382165606	0.5636942675159236	0.03821656050955414	0.29936305732484075	0.03184713375796178
467	308.0	0.03896103896103896	0.02922077922077922	0.5616883116883117	0.03896103896103896	0.30194805194805197	0.02922077922077922
468	309.0	0.038834951456310676	0.025889967637540454	0.5598705501618123	0.03559870550161812	0.3042071197411003	0.03559870550161812
469	308.0	0.03896103896103896	0.02922077922077922	0.5551948051948052	0.03571428571428571	0.3051948051948052	0.03571428571428571
470	309.0	0.038834951456310676	0.032362459546925564	0.5533980582524272	0.03559870550161812	0.3042071197411003	0.03559870550161812
471	308.0	0.03896103896103896	0.02922077922077922	0.5551948051948052	0.03571428571428571	0.3051948051948052	0.03571428571428571
472	306.0	0.0392156862745098	0.029411764705882353	0.5555555555555556	0.03594771241830065	0.30392156862745096	0.03594771241830065
473	304.0	0.03618421052631579	0.029605263157894735	0.5625	0.03618421052631579	0.2993421052631579	0.03618421052631579
474	305.0	0.036065573770491806	0.03278688524590164	0.5573770491803278	0.036065573770491806	0.3016393442622951	0.036065573770491806
475	301.0	0.036544850498338874	0.03322259136212625	0.5581395348837209	0.036544850498338874	0.3023255813953488	0.03322259136212625
476	299.0	0.033444816053511704	0.026755852842809364	0.5551839464882943	0.03678929765886288	0.3110367892976589	0.03678929765886288
477	300.0	0.03666666666666667	0.023333333333333334	0.56	0.03666666666666667	0.30666666666666664	0.03666666666666667
478	298.0	0.03691275167785235	0.02348993288590604	0.5604026845637584	0.03355704697986577	0.3087248322147651	0.03691275167785235
479	298.0	0.03691275167785235	0.02348993288590604	0.5604026845637584	0.03691275167785235	0.3053691275167785	0.03691275167785235
480	300.0	0.03666666666666667	0.02	0.5666666666666667	0.03666666666666667	0.30333333333333334	0.03666666666666667
481	303.0	0.036303630363036306	0.019801980198019802	0.5643564356435643	0.036303630363036306	0.30363036303630364	0.039603960396039604
482	304.0	0.03618421052631579	0.019736842105263157	0.5657894736842105	0.03618421052631579	0.3026315789473684	0.039473684210526314
483	301.0	0.036544850498338874	0.019933554817275746	0.574750830564784	0.036544850498338874	0.2956810631229236	0.036544850498338874
484	299.0	0.03678929765886288	0.020066889632107024	0.5652173913043478	0.033444816053511704	0.3110367892976589	0.033444816053511704
485	301.0	0.036544850498338874	0.023255813953488372	0.5647840531561462	0.03322259136212625	0.3122923588039867	0.029900332225913623
486	301.0	0.03322259136212625	0.023255813953488372	0.5780730897009967	0.029900332225913623	0.3089700996677741	0.026578073089700997
487	301.0	0.03322259136212625	0.023255813953488372	0.5780730897009967	0.029900332225913623	0.3089700996677741	0.026578073089700997
488	300.0	0.03333333333333333	0.023333333333333334	0.57	0.03333333333333333	0.31	0.03
489	308.0	0.03571428571428571	0.025974025974025976	0.5616883116883117	0.03571428571428571	0.3051948051948052	0.03571428571428571
490	309.0	0.03559870550161812	0.025889967637540454	0.56957928802589	0.03559870550161812	0.30097087378640774	0.032362459546925564
491	303.0	0.036303630363036306	0.026402640264026403	0.5742574257425742	0.036303630363036306	0.29372937293729373	0.033003300330033
492	304.0	0.03618421052631579	0.029605263157894735	0.569078947368421	0.039473684210526314	0.29276315789473684	0.03289473684210526
493	306.0	0.03594771241830065	0.029411764705882353	0.5686274509803921	0.0392156862745098	0.29411764705882354	0.032679738562091505
494	305.0	0.03278688524590164	0.029508196721311476	0.5672131147540984	0.03934426229508197	0.29508196721311475	0.036065573770491806
495	306.0	0.032679738562091505	0.026143790849673203	0.5686274509803921	0.0392156862745098	0.2973856209150327	0.03594771241830065
496	304.0	0.029605263157894735	0.02631578947368421	0.5789473684210527	0.039473684210526314	0.28618421052631576	0.039473684210526314
497	301.0	0.029900332225913623	0.026578073089700997	0.5780730897009967	0.036544850498338874	0.292358803986711	0.036544850498338874
498	301.0	0.026578073089700997	0.026578073089700997	0.5681063122923588	0.036544850498338874	0.30564784053156147	0.036544850498338874
499	296.0	0.02702702702702703	0.02364864864864865	0.5675675675675675	0.033783783783783786	0.3141891891891892	0.033783783783783786
500	297.0	0.026936026936026935	0.02356902356902357	0.5723905723905723	0.03367003367003367	0.31313131313131315	0.030303030303030304
501	293.0	0.027303754266211604	0.023890784982935155	0.5802047781569966	0.034129692832764506	0.3037542662116041	0.030716723549488054
502	296.0	0.037162162162162164	0.02027027027027027	0.5709459459459459	0.030405405405405407	0.30743243243243246	0.033783783783783786
503	302.0	0.03642384105960265	0.019867549668874173	0.5761589403973509	0.033112582781456956	0.30132450331125826	0.033112582781456956
504	306.0	0.0392156862745098	0.0196078431372549	0.5751633986928104	0.032679738562091505	0.3006535947712418	0.032679738562091505
505	308.0	0.04220779220779221	0.016233766233766232	0.5584415584415584	0.03571428571428571	0.31493506493506496	0.032467532467532464
506	312.0	0.041666666666666664	0.022435897435897436	0.5544871794871795	0.035256410256410256	0.3108974358974359	0.035256410256410256
507	314.0	0.03821656050955414	0.025477707006369428	0.5605095541401274	0.03503184713375796	0.3057324840764331	0.03503184713375796
508	312.0	0.035256410256410256	0.022435897435897436	0.5576923076923077	0.035256410256410256	0.3141025641025641	0.035256410256410256
509	308.0	0.032467532467532464	0.022727272727272728	0.5616883116883117	0.03571428571428571	0.3116883116883117	0.03571428571428571
510	305.0	0.03278688524590164	0.022950819672131147	0.5639344262295082	0.036065573770491806	0.3081967213114754	0.036065573770491806
511	303.0	0.0297029702970297	0.026402640264026403	0.5742574257425742	0.036303630363036306	0.297029702970297	0.036303630363036306
512	304.0	0.029605263157894735	0.023026315789473683	0.5756578947368421	0.03618421052631579	0.2993421052631579	0.03618421052631579
513	306.0	0.029411764705882353	0.029411764705882353	0.565359477124183	0.03594771241830065	0.30392156862745096	0.03594771241830065
514	309.0	0.032362459546925564	0.02912621359223301	0.5598705501618123	0.03559870550161812	0.3074433656957929	0.03559870550161812
515	304.0	0.03289473684210526	0.029605263157894735	0.5625	0.03618421052631579	0.3026315789473684	0.03618421052631579
516	307.0	0.03257328990228013	0.029315960912052116	0.5570032573289903	0.035830618892508145	0.30944625407166126	0.035830618892508145
517	302.0	0.029801324503311258	0.026490066225165563	0.5596026490066225	0.03642384105960265	0.31125827814569534	0.03642384105960265
518	301.0	0.029900332225913623	0.026578073089700997	0.5581395348837209	0.036544850498338874	0.3122923588039867	0.036544850498338874
519	302.0	0.029801324503311258	0.026490066225165563	0.5662251655629139	0.03642384105960265	0.304635761589404	0.03642384105960265
520	303.0	0.0297029702970297	0.019801980198019802	0.570957095709571	0.036303630363036306	0.3102310231023102	0.033003300330033
521	302.0	0.029801324503311258	0.019867549668874173	0.5695364238410596	0.03642384105960265	0.31125827814569534	0.033112582781456956
522	299.0	0.030100334448160536	0.020066889632107024	0.5752508361204013	0.03678929765886288	0.30434782608695654	0.033444816053511704
523	305.0	0.03278688524590164	0.022950819672131147	0.5639344262295082	0.036065573770491806	0.3114754098360656	0.03278688524590164
524	304.0	0.03289473684210526	0.019736842105263157	0.569078947368421	0.039473684210526314	0.3026315789473684	0.03618421052631579
525	300.0	0.03333333333333333	0.023333333333333334	0.57	0.04	0.2966666666666667	0.03666666666666667
526	302.0	0.033112582781456956	0.023178807947019868	0.5761589403973509	0.039735099337748346	0.2947019867549669	0.033112582781456956
527	305.0	0.03278688524590164	0.022950819672131147	0.5770491803278689	0.03934426229508197	0.2983606557377049	0.029508196721311476
528	302.0	0.033112582781456956	0.023178807947019868	0.5761589403973509	0.039735099337748346	0.2980132450331126	0.029801324503311258
529	306.0	0.032679738562091505	0.02287581699346405	0.5686274509803921	0.0392156862745098	0.30392156862745096	0.032679738562091505
530	303.0	0.033003300330033	0.0297029702970297	0.5676567656765676	0.039603960396039604	0.297029702970297	0.033003300330033
531	303.0	0.033003300330033	0.0297029702970297	0.5643564356435643	0.036303630363036306	0.30033003300330036	0.036303630363036306
532	295.0	0.03389830508474576	0.02711864406779661	0.576271186440678	0.03728813559322034	0.29152542372881357	0.03389830508474576
533	296.0	0.033783783783783786	0.030405405405405407	0.5743243243243243	0.030405405405405407	0.2972972972972973	0.033783783783783786
534	299.0	0.033444816053511704	0.033444816053511704	0.5752508361204013	0.030100334448160536	0.3010033444816054	0.026755852842809364
535	300.0	0.03666666666666667	0.03	0.5733333333333334	0.03	0.3	0.03
536	297.0	0.03367003367003367	0.026936026936026935	0.5656565656565656	0.030303030303030304	0.31313131313131315	0.030303030303030304
537	300.0	0.03333333333333333	0.03	0.56	0.03	0.31333333333333335	0.03333333333333333
538	300.0	0.03333333333333333	0.02666666666666667	0.5566666666666666	0.03	0.31666666666666665	0.03666666666666667
539	300.0	0.03666666666666667	0.02666666666666667	0.5533333333333333	0.03333333333333333	0.31333333333333335	0.03666666666666667
540	299.0	0.030100334448160536	0.026755852842809364	0.5618729096989966	0.033444816053511704	0.3110367892976589	0.03678929765886288
541	301.0	0.03322259136212625	0.029900332225913623	0.5514950166112956	0.03322259136212625	0.31561461794019935	0.036544850498338874
542	302.0	0.033112582781456956	0.029801324503311258	0.5496688741721855	0.03642384105960265	0.31456953642384106	0.03642384105960265
543	306.0	0.03594771241830065	0.029411764705882353	0.5522875816993464	0.03594771241830065	0.31699346405228757	0.029411764705882353
544	302.0	0.033112582781456956	0.026490066225165563	0.5562913907284768	0.03642384105960265	0.31456953642384106	0.033112582781456956
545	305.0	0.03278688524590164	0.02622950819672131	0.5639344262295082	0.036065573770491806	0.3114754098360656	0.029508196721311476
546	303.0	0.0297029702970297	0.019801980198019802	0.5742574257425742	0.036303630363036306	0.3102310231023102	0.0297029702970297
547	305.0	0.029508196721311476	0.019672131147540985	0.5770491803278689	0.036065573770491806	0.30491803278688523	0.03278688524590164
548	306.0	0.029411764705882353	0.0196078431372549	0.5784313725490197	0.032679738562091505	0.30718954248366015	0.032679738562091505
549	305.0	0.03278688524590164	0.019672131147540985	0.5737704918032787	0.036065573770491806	0.30491803278688523	0.03278688524590164
550	303.0	0.026402640264026403	0.019801980198019802	0.5775577557755776	0.033003300330033	0.3069306930693069	0.036303630363036306
551	305.0	0.029508196721311476	0.02622950819672131	0.5770491803278689	0.03278688524590164	0.2983606557377049	0.036065573770491806
552	305.0	0.03278688524590164	0.022950819672131147	0.5770491803278689	0.029508196721311476	0.30491803278688523	0.03278688524590164
553	307.0	0.03257328990228013	0.02280130293159609	0.5700325732899023	0.03257328990228013	0.30944625407166126	0.03257328990228013
554	305.0	0.03278688524590164	0.029508196721311476	0.5606557377049181	0.036065573770491806	0.3081967213114754	0.03278688524590164
555	305.0	0.03278688524590164	0.02622950819672131	0.5704918032786885	0.036065573770491806	0.3016393442622951	0.03278688524590164
556	307.0	0.03257328990228013	0.026058631921824105	0.5700325732899023	0.03257328990228013	0.30293159609120524	0.035830618892508145
557	308.0	0.02922077922077922	0.022727272727272728	0.5746753246753247	0.032467532467532464	0.3051948051948052	0.03571428571428571
558	312.0	0.035256410256410256	0.02564102564102564	0.5673076923076923	0.03205128205128205	0.30128205128205127	0.038461538461538464
559	310.0	0.035483870967741936	0.02258064516129032	0.5645161290322581	0.03225806451612903	0.3064516129032258	0.03870967741935484
560	308.0	0.03896103896103896	0.025974025974025976	0.551948051948052	0.032467532467532464	0.31493506493506496	0.03571428571428571
561	308.0	0.03571428571428571	0.025974025974025976	0.5487012987012987	0.032467532467532464	0.3181818181818182	0.03896103896103896
562	307.0	0.035830618892508145	0.029315960912052116	0.5537459283387622	0.03257328990228013	0.3127035830618892	0.035830618892508145
563	307.0	0.03257328990228013	0.03257328990228013	0.5570032573289903	0.035830618892508145	0.30618892508143325	0.035830618892508145
564	305.0	0.03278688524590164	0.02622950819672131	0.5737704918032787	0.036065573770491806	0.3016393442622951	0.029508196721311476
565	308.0	0.032467532467532464	0.025974025974025976	0.5584415584415584	0.03571428571428571	0.30844155844155846	0.03896103896103896
566	309.0	0.032362459546925564	0.02912621359223301	0.5631067961165048	0.03559870550161812	0.30097087378640774	0.038834951456310676
567	308.0	0.02922077922077922	0.02922077922077922	0.564935064935065	0.03571428571428571	0.30194805194805197	0.03896103896103896
568	305.0	0.03278688524590164	0.029508196721311476	0.5573770491803278	0.036065573770491806	0.3081967213114754	0.036065573770491806
569	307.0	0.03257328990228013	0.029315960912052116	0.5667752442996743	0.03908794788273615	0.2964169381107492	0.035830618892508145
570	312.0	0.03205128205128205	0.028846153846153848	0.5673076923076923	0.038461538461538464	0.2980769230769231	0.035256410256410256
571	306.0	0.03594771241830065	0.029411764705882353	0.5686274509803921	0.03594771241830065	0.29411764705882354	0.03594771241830065
572	300.0	0.03666666666666667	0.02666666666666667	0.57	0.03666666666666667	0.29333333333333333	0.03666666666666667
573	301.0	0.03322259136212625	0.023255813953488372	0.5714285714285714	0.036544850498338874	0.29900332225913623	0.036544850498338874
574	301.0	0.03322259136212625	0.019933554817275746	0.574750830564784	0.036544850498338874	0.2956810631229236	0.03986710963455149
575	298.0	0.030201342281879196	0.02348993288590604	0.5738255033557047	0.040268456375838924	0.29194630872483224	0.040268456375838924
576	307.0	0.03257328990228013	0.02280130293159609	0.5635179153094463	0.03908794788273615	0.2931596091205212	0.048859934853420196
577	303.0	0.0297029702970297	0.0231023102310231	0.5742574257425742	0.036303630363036306	0.29372937293729373	0.0429042904290429
578	302.0	0.029801324503311258	0.019867549668874173	0.5761589403973509	0.03642384105960265	0.2947019867549669	0.04304635761589404
579	299.0	0.033444816053511704	0.020066889632107024	0.5785953177257525	0.03678929765886288	0.28762541806020064	0.043478260869565216
580	299.0	0.033444816053511704	0.020066889632107024	0.5785953177257525	0.03678929765886288	0.2909698996655518	0.04013377926421405
581	298.0	0.03355704697986577	0.020134228187919462	0.5738255033557047	0.03691275167785235	0.2953020134228188	0.040268456375838924
582	301.0	0.036544850498338874	0.019933554817275746	0.5714285714285714	0.036544850498338874	0.292358803986711	0.04318936877076412
583	299.0	0.03678929765886288	0.020066889632107024	0.5752508361204013	0.03678929765886288	0.29431438127090304	0.03678929765886288
584	301.0	0.03322259136212625	0.019933554817275746	0.574750830564784	0.036544850498338874	0.29900332225913623	0.036544850498338874
585	298.0	0.03355704697986577	0.02348993288590604	0.5637583892617449	0.03691275167785235	0.3053691275167785	0.03691275167785235
586	299.0	0.033444816053511704	0.023411371237458192	0.5618729096989966	0.03678929765886288	0.3110367892976589	0.033444816053511704
587	300.0	0.03333333333333333	0.023333333333333334	0.5733333333333334	0.03333333333333333	0.30666666666666664	0.03
588	303.0	0.033003300330033	0.019801980198019802	0.5676567656765676	0.036303630363036306	0.30363036303630364	0.039603960396039604
589	306.0	0.032679738562091505	0.02287581699346405	0.5588235294117647	0.0392156862745098	0.30718954248366015	0.0392156862745098
590	316.0	0.0379746835443038	0.02531645569620253	0.5537974683544303	0.0379746835443038	0.3069620253164557	0.0379746835443038
591	311.0	0.03536977491961415	0.02572347266881029	0.5562700964630225	0.03858520900321544	0.31189710610932475	0.03215434083601286
592	309.0	0.03559870550161812	0.02912621359223301	0.5598705501618123	0.038834951456310676	0.30097087378640774	0.03559870550161812
593	307.0	0.03257328990228013	0.026058631921824105	0.5635179153094463	0.03908794788273615	0.30293159609120524	0.035830618892508145
594	299.0	0.030100334448160536	0.023411371237458192	0.5719063545150501	0.04013377926421405	0.30434782608695654	0.030100334448160536
595	298.0	0.030201342281879196	0.02348993288590604	0.5704697986577181	0.040268456375838924	0.30201342281879195	0.03355704697986577
596	299.0	0.030100334448160536	0.030100334448160536	0.5551839464882943	0.04013377926421405	0.3076923076923077	0.03678929765886288
597	300.0	0.03333333333333333	0.03	0.5533333333333333	0.04	0.30666666666666664	0.03666666666666667
598	301.0	0.03322259136212625	0.029900332225913623	0.5548172757475083	0.03986710963455149	0.3023255813953488	0.03986710963455149
599	300.0	0.03	0.023333333333333334	0.5633333333333334	0.04	0.30333333333333334	0.04
600	300.0	0.03	0.023333333333333334	0.56	0.04	0.31	0.03666666666666667
601	299.0	0.030100334448160536	0.023411371237458192	0.5652173913043478	0.04013377926421405	0.30434782608695654	0.03678929765886288
602	299.0	0.026755852842809364	0.023411371237458192	0.5652173913043478	0.04013377926421405	0.3076923076923077	0.03678929765886288
603	299.0	0.026755852842809364	0.023411371237458192	0.5652173913043478	0.04013377926421405	0.3110367892976589	0.033444816053511704
604	296.0	0.02702702702702703	0.02364864864864865	0.5709459459459459	0.04054054054054054	0.30405405405405406	0.033783783783783786
605	297.0	0.026936026936026935	0.02356902356902357	0.569023569023569	0.04040404040404041	0.3063973063973064	0.03367003367003367
606	301.0	0.029900332225913623	0.026578073089700997	0.5714285714285714	0.03986710963455149	0.29900332225913623	0.03322259136212625
607	306.0	0.032679738562091505	0.032679738562091505	0.5686274509803921	0.042483660130718956	0.2908496732026144	0.032679738562091505
608	305.0	0.029508196721311476	0.036065573770491806	0.5770491803278689	0.03934426229508197	0.2819672131147541	0.036065573770491806
609	302.0	0.029801324503311258	0.03642384105960265	0.5860927152317881	0.039735099337748346	0.27483443708609273	0.033112582781456956
610	307.0	0.03257328990228013	0.035830618892508145	0.5732899022801303	0.03908794788273615	0.28013029315960913	0.03908794788273615
611	303.0	0.033003300330033	0.036303630363036306	0.5643564356435643	0.039603960396039604	0.2871287128712871	0.039603960396039604
612	306.0	0.03594771241830065	0.032679738562091505	0.5555555555555556	0.03594771241830065	0.3006535947712418	0.0392156862745098
613	308.0	0.03896103896103896	0.03571428571428571	0.5551948051948052	0.03571428571428571	0.2922077922077922	0.04220779220779221
614	306.0	0.0392156862745098	0.032679738562091505	0.5588235294117647	0.0392156862745098	0.2908496732026144	0.0392156862745098
615	305.0	0.03934426229508197	0.03278688524590164	0.5573770491803278	0.03934426229508197	0.29180327868852457	0.03934426229508197
616	303.0	0.036303630363036306	0.033003300330033	0.5643564356435643	0.033003300330033	0.29372937293729373	0.039603960396039604
617	302.0	0.039735099337748346	0.03642384105960265	0.5529801324503312	0.033112582781456956	0.2980132450331126	0.039735099337748346
618	307.0	0.03908794788273615	0.035830618892508145	0.5537459283387622	0.035830618892508145	0.2996742671009772	0.035830618892508145
619	307.0	0.03908794788273615	0.03257328990228013	0.5537459283387622	0.03908794788273615	0.2996742671009772	0.035830618892508145
620	306.0	0.0392156862745098	0.032679738562091505	0.5522875816993464	0.0392156862745098	0.3006535947712418	0.03594771241830065
621	305.0	0.03934426229508197	0.03278688524590164	0.5508196721311476	0.04262295081967213	0.2983606557377049	0.036065573770491806
622	308.0	0.03896103896103896	0.03571428571428571	0.551948051948052	0.03896103896103896	0.29545454545454547	0.03896103896103896
623	306.0	0.032679738562091505	0.029411764705882353	0.5588235294117647	0.0392156862745098	0.2973856209150327	0.042483660130718956
624	302.0	0.033112582781456956	0.026490066225165563	0.5629139072847682	0.039735099337748346	0.2980132450331126	0.039735099337748346
625	301.0	0.036544850498338874	0.026578073089700997	0.5681063122923588	0.036544850498338874	0.2956810631229236	0.036544850498338874
626	306.0	0.03594771241830065	0.026143790849673203	0.565359477124183	0.03594771241830065	0.3006535947712418	0.03594771241830065
627	300.0	0.03	0.023333333333333334	0.5766666666666667	0.03666666666666667	0.2966666666666667	0.03666666666666667
628	303.0	0.0297029702970297	0.0231023102310231	0.5742574257425742	0.036303630363036306	0.30033003300330036	0.036303630363036306
629	302.0	0.033112582781456956	0.026490066225165563	0.5728476821192053	0.03642384105960265	0.30132450331125826	0.029801324503311258
630	309.0	0.03559870550161812	0.02912621359223301	0.5566343042071198	0.038834951456310676	0.3074433656957929	0.032362459546925564
631	311.0	0.03536977491961415	0.028938906752411574	0.5659163987138264	0.03858520900321544	0.3054662379421222	0.02572347266881029
632	309.0	0.038834951456310676	0.025889967637540454	0.56957928802589	0.038834951456310676	0.2977346278317152	0.02912621359223301
633	313.0	0.03514376996805112	0.02875399361022364	0.5623003194888179	0.038338658146964855	0.3003194888178914	0.03514376996805112
634	308.0	0.032467532467532464	0.02922077922077922	0.577922077922078	0.03896103896103896	0.2857142857142857	0.03571428571428571
635	311.0	0.03215434083601286	0.02572347266881029	0.5755627009646302	0.03858520900321544	0.29260450160771706	0.03536977491961415
636	307.0	0.035830618892508145	0.026058631921824105	0.5765472312703583	0.03908794788273615	0.2899022801302932	0.03257328990228013
637	298.0	0.03691275167785235	0.02348993288590604	0.5738255033557047	0.040268456375838924	0.29194630872483224	0.03355704697986577
638	303.0	0.036303630363036306	0.0231023102310231	0.570957095709571	0.039603960396039604	0.29372937293729373	0.036303630363036306
639	303.0	0.036303630363036306	0.0231023102310231	0.5676567656765676	0.039603960396039604	0.297029702970297	0.036303630363036306
640	305.0	0.036065573770491806	0.02622950819672131	0.5639344262295082	0.03934426229508197	0.2983606557377049	0.036065573770491806
641	312.0	0.035256410256410256	0.03205128205128205	0.5576923076923077	0.038461538461538464	0.30448717948717946	0.03205128205128205
642	308.0	0.03571428571428571	0.032467532467532464	0.5551948051948052	0.03896103896103896	0.3051948051948052	0.032467532467532464
643	304.0	0.03618421052631579	0.02631578947368421	0.5526315789473685	0.039473684210526314	0.3125	0.03289473684210526
644	303.0	0.036303630363036306	0.0297029702970297	0.5643564356435643	0.033003300330033	0.30033003300330036	0.036303630363036306
645	303.0	0.0297029702970297	0.0297029702970297	0.5676567656765676	0.033003300330033	0.30363036303630364	0.036303630363036306
646	306.0	0.029411764705882353	0.029411764705882353	0.5620915032679739	0.032679738562091505	0.30718954248366015	0.0392156862745098
647	310.0	0.03225806451612903	0.02903225806451613	0.5580645161290323	0.03870967741935484	0.3032258064516129	0.03870967741935484
648	313.0	0.03194888178913738	0.02875399361022364	0.5654952076677316	0.038338658146964855	0.2939297124600639	0.04153354632587859
649	303.0	0.033003300330033	0.026402640264026403	0.5610561056105611	0.039603960396039604	0.30033003300330036	0.039603960396039604
650	301.0	0.03322259136212625	0.026578073089700997	0.5614617940199336	0.03986710963455149	0.29900332225913623	0.03986710963455149
651	294.0	0.034013605442176874	0.027210884353741496	0.564625850340136	0.04421768707482993	0.29591836734693877	0.034013605442176874
652	292.0	0.03767123287671233	0.023972602739726026	0.5582191780821918	0.04452054794520548	0.3013698630136986	0.03424657534246575
653	296.0	0.037162162162162164	0.02702702702702703	0.5608108108108109	0.037162162162162164	0.30067567567567566	0.037162162162162164
654	295.0	0.03728813559322034	0.020338983050847456	0.5661016949152542	0.03728813559322034	0.3050847457627119	0.03389830508474576
655	298.0	0.03691275167785235	0.02348993288590604	0.5604026845637584	0.03355704697986577	0.31208053691275167	0.03355704697986577
656	300.0	0.03333333333333333	0.02666666666666667	0.5566666666666666	0.03333333333333333	0.31666666666666665	0.03333333333333333
657	302.0	0.033112582781456956	0.026490066225165563	0.5529801324503312	0.033112582781456956	0.3211920529801324	0.033112582781456956
658	301.0	0.036544850498338874	0.026578073089700997	0.5481727574750831	0.03322259136212625	0.31893687707641194	0.036544850498338874
659	304.0	0.04276315789473684	0.02631578947368421	0.5427631578947368	0.03289473684210526	0.3157894736842105	0.039473684210526314
660	302.0	0.04304635761589404	0.026490066225165563	0.5463576158940397	0.033112582781456956	0.31125827814569534	0.039735099337748346
661	305.0	0.04262295081967213	0.02622950819672131	0.5475409836065573	0.036065573770491806	0.3081967213114754	0.03934426229508197
662	305.0	0.04262295081967213	0.02622950819672131	0.5573770491803278	0.036065573770491806	0.3016393442622951	0.036065573770491806
663	306.0	0.0457516339869281	0.032679738562091505	0.5522875816993464	0.03594771241830065	0.2973856209150327	0.03594771241830065
664	306.0	0.0457516339869281	0.032679738562091505	0.5620915032679739	0.03594771241830065	0.2908496732026144	0.032679738562091505
665	308.0	0.045454545454545456	0.032467532467532464	0.5616883116883117	0.03571428571428571	0.2922077922077922	0.032467532467532464
666	306.0	0.0392156862745098	0.03594771241830065	0.565359477124183	0.03594771241830065	0.28431372549019607	0.0392156862745098
667	306.0	0.03594771241830065	0.03594771241830065	0.5588235294117647	0.03594771241830065	0.29411764705882354	0.0392156862745098
668	305.0	0.036065573770491806	0.03278688524590164	0.5573770491803278	0.036065573770491806	0.2983606557377049	0.03934426229508197
669	304.0	0.03618421052631579	0.029605263157894735	0.5657894736842105	0.03618421052631579	0.29276315789473684	0.039473684210526314
670	306.0	0.03594771241830065	0.029411764705882353	0.5620915032679739	0.03594771241830065	0.2973856209150327	0.0392156862745098
671	308.0	0.032467532467532464	0.02922077922077922	0.5681818181818182	0.03571428571428571	0.29545454545454547	0.03896103896103896
672	304.0	0.03289473684210526	0.029605263157894735	0.5625	0.03618421052631579	0.3059210526315789	0.03289473684210526
673	307.0	0.03257328990228013	0.029315960912052116	0.5602605863192183	0.035830618892508145	0.30944625407166126	0.03257328990228013
674	305.0	0.03278688524590164	0.03278688524590164	0.5573770491803278	0.036065573770491806	0.30491803278688523	0.036065573770491806
675	303.0	0.033003300330033	0.0297029702970297	0.5643564356435643	0.036303630363036306	0.30363036303630364	0.033003300330033
676	303.0	0.033003300330033	0.0297029702970297	0.5643564356435643	0.036303630363036306	0.30363036303630364	0.033003300330033
677	304.0	0.03289473684210526	0.029605263157894735	0.5657894736842105	0.03618421052631579	0.3026315789473684	0.03289473684210526
678	303.0	0.033003300330033	0.0297029702970297	0.5610561056105611	0.039603960396039604	0.29372937293729373	0.0429042904290429
679	304.0	0.039473684210526314	0.029605263157894735	0.5592105263157895	0.039473684210526314	0.29276315789473684	0.039473684210526314
680	302.0	0.039735099337748346	0.026490066225165563	0.5629139072847682	0.039735099337748346	0.2947019867549669	0.03642384105960265
681	305.0	0.03934426229508197	0.02622950819672131	0.5606557377049181	0.036065573770491806	0.2983606557377049	0.03934426229508197
682	306.0	0.03594771241830065	0.029411764705882353	0.5555555555555556	0.03594771241830065	0.30392156862745096	0.0392156862745098
683	314.0	0.03503184713375796	0.028662420382165606	0.554140127388535	0.03503184713375796	0.3057324840764331	0.041401273885350316
684	314.0	0.03503184713375796	0.03184713375796178	0.5509554140127388	0.03184713375796178	0.3089171974522293	0.041401273885350316
685	309.0	0.032362459546925564	0.032362459546925564	0.5501618122977346	0.03559870550161812	0.3042071197411003	0.045307443365695796
686	304.0	0.03289473684210526	0.03289473684210526	0.5592105263157895	0.03618421052631579	0.2993421052631579	0.039473684210526314
687	303.0	0.036303630363036306	0.0297029702970297	0.5643564356435643	0.036303630363036306	0.30033003300330036	0.033003300330033
688	304.0	0.03618421052631579	0.03289473684210526	0.555921052631579	0.039473684210526314	0.3026315789473684	0.03289473684210526
689	306.0	0.03594771241830065	0.029411764705882353	0.5620915032679739	0.0392156862745098	0.3006535947712418	0.032679738562091505
690	304.0	0.03618421052631579	0.02631578947368421	0.5657894736842105	0.03618421052631579	0.3026315789473684	0.03289473684210526
691	301.0	0.036544850498338874	0.026578073089700997	0.5681063122923588	0.036544850498338874	0.29900332225913623	0.03322259136212625
692	300.0	0.03666666666666667	0.023333333333333334	0.5666666666666667	0.03666666666666667	0.2966666666666667	0.04
693	297.0	0.03367003367003367	0.02356902356902357	0.5757575757575758	0.037037037037037035	0.2895622895622896	0.04040404040404041
694	295.0	0.030508474576271188	0.020338983050847456	0.576271186440678	0.03728813559322034	0.2983050847457627	0.03728813559322034
695	295.0	0.030508474576271188	0.01694915254237288	0.5694915254237288	0.03728813559322034	0.30847457627118646	0.03728813559322034
696	296.0	0.030405405405405407	0.02027027027027027	0.5709459459459459	0.033783783783783786	0.30743243243243246	0.037162162162162164
697	296.0	0.030405405405405407	0.02027027027027027	0.5777027027027027	0.030405405405405407	0.30743243243243246	0.033783783783783786
698	300.0	0.03333333333333333	0.023333333333333334	0.5733333333333334	0.03	0.30666666666666664	0.03333333333333333
699	307.0	0.029315960912052116	0.026058631921824105	0.5830618892508144	0.03257328990228013	0.2964169381107492	0.03257328990228013
700	309.0	0.02912621359223301	0.025889967637540454	0.5760517799352751	0.03559870550161812	0.30097087378640774	0.032362459546925564
701	308.0	0.02922077922077922	0.025974025974025976	0.5714285714285714	0.03896103896103896	0.30194805194805197	0.032467532467532464
702	308.0	0.02922077922077922	0.025974025974025976	0.5681818181818182	0.03896103896103896	0.3051948051948052	0.032467532467532464
703	306.0	0.029411764705882353	0.026143790849673203	0.5686274509803921	0.0392156862745098	0.3006535947712418	0.03594771241830065
704	306.0	0.029411764705882353	0.029411764705882353	0.5718954248366013	0.0392156862745098	0.2908496732026144	0.0392156862745098
705	304.0	0.02631578947368421	0.03289473684210526	0.5756578947368421	0.039473684210526314	0.2894736842105263	0.03618421052631579
706	302.0	0.029801324503311258	0.029801324503311258	0.5695364238410596	0.039735099337748346	0.2913907284768212	0.039735099337748346
707	298.0	0.030201342281879196	0.030201342281879196	0.5570469798657718	0.040268456375838924	0.2953020134228188	0.04697986577181208
708	297.0	0.037037037037037035	0.030303030303030304	0.5488215488215489	0.04040404040404041	0.2996632996632997	0.04377104377104377
709	298.0	0.03691275167785235	0.03691275167785235	0.5469798657718121	0.03691275167785235	0.2986577181208054	0.0436241610738255
710	298.0	0.03355704697986577	0.03355704697986577	0.5570469798657718	0.03691275167785235	0.30201342281879195	0.03691275167785235
711	299.0	0.033444816053511704	0.033444816053511704	0.5618729096989966	0.033444816053511704	0.3010033444816054	0.03678929765886288
712	300.0	0.03333333333333333	0.03333333333333333	0.5566666666666666	0.03333333333333333	0.30666666666666664	0.03666666666666667
713	296.0	0.030405405405405407	0.033783783783783786	0.5574324324324325	0.033783783783783786	0.30743243243243246	0.037162162162162164
714	297.0	0.030303030303030304	0.030303030303030304	0.5555555555555556	0.037037037037037035	0.30976430976430974	0.037037037037037035
715	298.0	0.030201342281879196	0.030201342281879196	0.5503355704697986	0.03691275167785235	0.31543624161073824	0.03691275167785235
716	298.0	0.030201342281879196	0.03355704697986577	0.5637583892617449	0.03691275167785235	0.30201342281879195	0.03355704697986577
717	301.0	0.03322259136212625	0.03322259136212625	0.5714285714285714	0.036544850498338874	0.292358803986711	0.03322259136212625
718	301.0	0.03322259136212625	0.026578073089700997	0.574750830564784	0.036544850498338874	0.292358803986711	0.036544850498338874
719	298.0	0.030201342281879196	0.026845637583892617	0.5704697986577181	0.040268456375838924	0.2986577181208054	0.03355704697986577
720	297.0	0.026936026936026935	0.026936026936026935	0.569023569023569	0.04040404040404041	0.30303030303030304	0.03367003367003367
721	302.0	0.026490066225165563	0.026490066225165563	0.5629139072847682	0.039735099337748346	0.3079470198675497	0.03642384105960265
722	304.0	0.02631578947368421	0.023026315789473683	0.5592105263157895	0.039473684210526314	0.3190789473684211	0.03289473684210526
723	298.0	0.026845637583892617	0.02348993288590604	0.5536912751677853	0.040268456375838924	0.3221476510067114	0.03355704697986577
724	301.0	0.03322259136212625	0.026578073089700997	0.5481727574750831	0.03322259136212625	0.32558139534883723	0.03322259136212625
725	300.0	0.03666666666666667	0.02666666666666667	0.5466666666666666	0.03666666666666667	0.32	0.03333333333333333
726	298.0	0.03691275167785235	0.020134228187919462	0.5503355704697986	0.03691275167785235	0.3221476510067114	0.03355704697986577
727	296.0	0.037162162162162164	0.02364864864864865	0.5506756756756757	0.037162162162162164	0.32094594594594594	0.030405405405405407
728	299.0	0.03678929765886288	0.030100334448160536	0.5551839464882943	0.03678929765886288	0.3076923076923077	0.033444816053511704
729	300.0	0.03	0.023333333333333334	0.5633333333333334	0.03666666666666667	0.31	0.03666666666666667
730	299.0	0.030100334448160536	0.023411371237458192	0.5618729096989966	0.03678929765886288	0.3110367892976589	0.03678929765886288
731	300.0	0.03333333333333333	0.02666666666666667	0.56	0.03666666666666667	0.31	0.03333333333333333
732	301.0	0.03322259136212625	0.026578073089700997	0.5614617940199336	0.036544850498338874	0.3122923588039867	0.029900332225913623
733	300.0	0.03333333333333333	0.03	0.56	0.03666666666666667	0.30333333333333334	0.03666666666666667
734	299.0	0.033444816053511704	0.023411371237458192	0.568561872909699	0.03678929765886288	0.3010033444816054	0.03678929765886288
735	297.0	0.030303030303030304	0.02356902356902357	0.569023569023569	0.037037037037037035	0.30303030303030304	0.037037037037037035
736	296.0	0.030405405405405407	0.02027027027027027	0.5675675675675675	0.037162162162162164	0.30743243243243246	0.037162162162162164
737	297.0	0.030303030303030304	0.020202020202020204	0.569023569023569	0.04040404040404041	0.30303030303030304	0.037037037037037035
738	294.0	0.030612244897959183	0.02040816326530612	0.5578231292517006	0.04081632653061224	0.3163265306122449	0.034013605442176874
739	300.0	0.03333333333333333	0.02	0.5633333333333334	0.03666666666666667	0.31	0.03666666666666667
740	296.0	0.033783783783783786	0.02027027027027027	0.5675675675675675	0.037162162162162164	0.30743243243243246	0.033783783783783786
741	298.0	0.03691275167785235	0.026845637583892617	0.5604026845637584	0.03691275167785235	0.3087248322147651	0.030201342281879196
742	299.0	0.03678929765886288	0.026755852842809364	0.568561872909699	0.033444816053511704	0.3076923076923077	0.026755852842809364
743	298.0	0.03691275167785235	0.026845637583892617	0.5637583892617449	0.03355704697986577	0.3053691275167785	0.03355704697986577
744	299.0	0.03678929765886288	0.026755852842809364	0.5652173913043478	0.033444816053511704	0.30434782608695654	0.033444816053511704
745	301.0	0.036544850498338874	0.023255813953488372	0.5581395348837209	0.036544850498338874	0.3089700996677741	0.036544850498338874
746	301.0	0.036544850498338874	0.023255813953488372	0.5581395348837209	0.03322259136212625	0.30564784053156147	0.04318936877076412
747	301.0	0.03322259136212625	0.023255813953488372	0.5548172757475083	0.036544850498338874	0.3089700996677741	0.04318936877076412
748	305.0	0.036065573770491806	0.022950819672131147	0.5540983606557377	0.036065573770491806	0.3114754098360656	0.03934426229508197
749	303.0	0.033003300330033	0.026402640264026403	0.5478547854785478	0.036303630363036306	0.31683168316831684	0.039603960396039604
750	299.0	0.033444816053511704	0.026755852842809364	0.5518394648829431	0.03678929765886288	0.3110367892976589	0.04013377926421405
751	299.0	0.033444816053511704	0.026755852842809364	0.5518394648829431	0.03678929765886288	0.3110367892976589	0.04013377926421405
752	302.0	0.033112582781456956	0.026490066225165563	0.5596026490066225	0.03642384105960265	0.304635761589404	0.039735099337748346
753	303.0	0.033003300330033	0.0297029702970297	0.5610561056105611	0.033003300330033	0.30033003300330036	0.0429042904290429
754	303.0	0.033003300330033	0.0297029702970297	0.5544554455445545	0.033003300330033	0.30363036303630364	0.0462046204620462
755	304.0	0.03289473684210526	0.029605263157894735	0.5526315789473685	0.03289473684210526	0.3092105263157895	0.04276315789473684
756	305.0	0.036065573770491806	0.029508196721311476	0.5442622950819672	0.036065573770491806	0.31475409836065577	0.03934426229508197
757	305.0	0.03934426229508197	0.029508196721311476	0.5475409836065573	0.036065573770491806	0.3081967213114754	0.03934426229508197
758	302.0	0.039735099337748346	0.026490066225165563	0.5496688741721855	0.03642384105960265	0.31125827814569534	0.03642384105960265
759	302.0	0.03642384105960265	0.026490066225165563	0.5529801324503312	0.03642384105960265	0.31125827814569534	0.03642384105960265
760	305.0	0.036065573770491806	0.02622950819672131	0.5540983606557377	0.036065573770491806	0.31475409836065577	0.03278688524590164
761	309.0	0.03559870550161812	0.025889967637540454	0.5663430420711975	0.038834951456310676	0.30097087378640774	0.032362459546925564
762	307.0	0.03257328990228013	0.02280130293159609	0.5732899022801303	0.03908794788273615	0.2996742671009772	0.03257328990228013
763	302.0	0.033112582781456956	0.019867549668874173	0.5761589403973509	0.039735099337748346	0.2980132450331126	0.033112582781456956
764	305.0	0.03278688524590164	0.02622950819672131	0.5672131147540984	0.03934426229508197	0.2983606557377049	0.036065573770491806
765	299.0	0.030100334448160536	0.026755852842809364	0.5719063545150501	0.03678929765886288	0.2976588628762542	0.03678929765886288
766	299.0	0.030100334448160536	0.026755852842809364	0.568561872909699	0.03678929765886288	0.30434782608695654	0.033444816053511704
767	299.0	0.033444816053511704	0.026755852842809364	0.568561872909699	0.03678929765886288	0.2976588628762542	0.03678929765886288
768	294.0	0.034013605442176874	0.027210884353741496	0.5680272108843537	0.03741496598639456	0.29931972789115646	0.034013605442176874
769	298.0	0.03355704697986577	0.026845637583892617	0.5738255033557047	0.03691275167785235	0.2986577181208054	0.030201342281879196
770	299.0	0.03678929765886288	0.020066889632107024	0.568561872909699	0.03678929765886288	0.3076923076923077	0.030100334448160536
771	302.0	0.03642384105960265	0.016556291390728478	0.5629139072847682	0.033112582781456956	0.31456953642384106	0.03642384105960265
772	303.0	0.033003300330033	0.0165016501650165	0.5577557755775577	0.033003300330033	0.3201320132013201	0.039603960396039604
773	302.0	0.033112582781456956	0.016556291390728478	0.5629139072847682	0.03642384105960265	0.31456953642384106	0.03642384105960265
774	301.0	0.03322259136212625	0.019933554817275746	0.5647840531561462	0.03322259136212625	0.3122923588039867	0.036544850498338874
775	304.0	0.03618421052631579	0.019736842105263157	0.5657894736842105	0.03289473684210526	0.3092105263157895	0.03618421052631579
776	301.0	0.03322259136212625	0.023255813953488372	0.5681063122923588	0.036544850498338874	0.3023255813953488	0.036544850498338874
777	300.0	0.03666666666666667	0.02666666666666667	0.5733333333333334	0.03666666666666667	0.29333333333333333	0.03333333333333333
778	299.0	0.03678929765886288	0.026755852842809364	0.5618729096989966	0.03678929765886288	0.2976588628762542	0.04013377926421405
779	301.0	0.036544850498338874	0.029900332225913623	0.5548172757475083	0.03322259136212625	0.3023255813953488	0.04318936877076412
780	305.0	0.036065573770491806	0.029508196721311476	0.5508196721311476	0.03278688524590164	0.3081967213114754	0.04262295081967213
781	305.0	0.03278688524590164	0.036065573770491806	0.5508196721311476	0.036065573770491806	0.30491803278688523	0.03934426229508197
782	304.0	0.03618421052631579	0.03618421052631579	0.5460526315789473	0.03618421052631579	0.3059210526315789	0.039473684210526314
783	306.0	0.03594771241830065	0.0392156862745098	0.5392156862745098	0.0392156862745098	0.30718954248366015	0.0392156862745098
784	305.0	0.03278688524590164	0.03934426229508197	0.5442622950819672	0.03934426229508197	0.3081967213114754	0.036065573770491806
785	305.0	0.03278688524590164	0.036065573770491806	0.5475409836065573	0.03934426229508197	0.3114754098360656	0.03278688524590164
786	306.0	0.032679738562091505	0.03594771241830065	0.5620915032679739	0.03594771241830065	0.30392156862745096	0.029411764705882353
787	311.0	0.03536977491961415	0.03215434083601286	0.5627009646302251	0.03536977491961415	0.2990353697749196	0.03536977491961415
788	314.0	0.03503184713375796	0.03184713375796178	0.5668789808917197	0.03503184713375796	0.2961783439490446	0.03503184713375796
789	312.0	0.03205128205128205	0.03205128205128205	0.5737179487179487	0.035256410256410256	0.2948717948717949	0.03205128205128205
790	303.0	0.033003300330033	0.0297029702970297	0.5742574257425742	0.033003300330033	0.30033003300330036	0.0297029702970297
791	305.0	0.029508196721311476	0.02622950819672131	0.5770491803278689	0.03278688524590164	0.30491803278688523	0.029508196721311476
792	306.0	0.03594771241830065	0.029411764705882353	0.5718954248366013	0.032679738562091505	0.2973856209150327	0.032679738562091505
793	305.0	0.03278688524590164	0.03278688524590164	0.5639344262295082	0.036065573770491806	0.3016393442622951	0.03278688524590164
794	306.0	0.03594771241830065	0.032679738562091505	0.5620915032679739	0.03594771241830065	0.3006535947712418	0.032679738562091505
795	304.0	0.03289473684210526	0.03289473684210526	0.5657894736842105	0.03618421052631579	0.2993421052631579	0.03289473684210526
796	302.0	0.033112582781456956	0.033112582781456956	0.5662251655629139	0.033112582781456956	0.30132450331125826	0.033112582781456956
797	302.0	0.029801324503311258	0.033112582781456956	0.5662251655629139	0.03642384105960265	0.304635761589404	0.029801324503311258
798	304.0	0.03289473684210526	0.03618421052631579	0.555921052631579	0.03618421052631579	0.3059210526315789	0.03289473684210526
799	303.0	0.036303630363036306	0.036303630363036306	0.5544554455445545	0.036303630363036306	0.30363036303630364	0.033003300330033
800	303.0	0.033003300330033	0.033003300330033	0.5544554455445545	0.039603960396039604	0.3069306930693069	0.033003300330033
801	304.0	0.03289473684210526	0.029605263157894735	0.555921052631579	0.039473684210526314	0.3059210526315789	0.03618421052631579
802	306.0	0.032679738562091505	0.029411764705882353	0.5522875816993464	0.0392156862745098	0.3104575163398693	0.03594771241830065
803	306.0	0.03594771241830065	0.029411764705882353	0.5522875816993464	0.0392156862745098	0.3104575163398693	0.032679738562091505
804	305.0	0.036065573770491806	0.029508196721311476	0.5573770491803278	0.03934426229508197	0.30491803278688523	0.03278688524590164
805	303.0	0.036303630363036306	0.0297029702970297	0.5643564356435643	0.036303630363036306	0.297029702970297	0.036303630363036306
806	302.0	0.03642384105960265	0.029801324503311258	0.5629139072847682	0.03642384105960265	0.2980132450331126	0.03642384105960265
807	306.0	0.03594771241830065	0.029411764705882353	0.5620915032679739	0.03594771241830065	0.30392156862745096	0.032679738562091505
808	304.0	0.03618421052631579	0.029605263157894735	0.5526315789473685	0.03618421052631579	0.3092105263157895	0.03618421052631579
809	302.0	0.03642384105960265	0.029801324503311258	0.5562913907284768	0.03642384105960265	0.304635761589404	0.03642384105960265
810	304.0	0.03618421052631579	0.03289473684210526	0.5526315789473685	0.03289473684210526	0.3092105263157895	0.03618421052631579
811	304.0	0.03618421052631579	0.029605263157894735	0.5592105263157895	0.03289473684210526	0.3059210526315789	0.03618421052631579
812	304.0	0.03618421052631579	0.029605263157894735	0.5657894736842105	0.03289473684210526	0.3026315789473684	0.03289473684210526
813	307.0	0.035830618892508145	0.029315960912052116	0.5602605863192183	0.035830618892508145	0.30618892508143325	0.03257328990228013
814	309.0	0.03559870550161812	0.025889967637540454	0.56957928802589	0.03559870550161812	0.2977346278317152	0.03559870550161812
815	308.0	0.03896103896103896	0.025974025974025976	0.564935064935065	0.03571428571428571	0.2987012987012987	0.03571428571428571
816	308.0	0.03896103896103896	0.022727272727272728	0.5681818181818182	0.03571428571428571	0.30194805194805197	0.032467532467532464
817	308.0	0.03571428571428571	0.025974025974025976	0.5714285714285714	0.03571428571428571	0.2987012987012987	0.032467532467532464
818	304.0	0.029605263157894735	0.029605263157894735	0.569078947368421	0.03618421052631579	0.3026315789473684	0.03289473684210526
819	299.0	0.030100334448160536	0.030100334448160536	0.5652173913043478	0.03678929765886288	0.30434782608695654	0.033444816053511704
820	301.0	0.029900332225913623	0.03322259136212625	0.5647840531561462	0.03986710963455149	0.29900332225913623	0.03322259136212625
821	306.0	0.029411764705882353	0.032679738562091505	0.5555555555555556	0.042483660130718956	0.3006535947712418	0.0392156862745098
822	308.0	0.02922077922077922	0.032467532467532464	0.5551948051948052	0.04220779220779221	0.30194805194805197	0.03896103896103896
823	302.0	0.033112582781456956	0.029801324503311258	0.5562913907284768	0.03642384105960265	0.304635761589404	0.039735099337748346
824	307.0	0.035830618892508145	0.029315960912052116	0.5570032573289903	0.035830618892508145	0.30293159609120524	0.03908794788273615
825	310.0	0.035483870967741936	0.03225806451612903	0.5580645161290323	0.035483870967741936	0.3	0.03870967741935484
826	311.0	0.03858520900321544	0.028938906752411574	0.5627009646302251	0.03536977491961415	0.2990353697749196	0.03536977491961415
827	311.0	0.03536977491961415	0.028938906752411574	0.5659163987138264	0.03536977491961415	0.2990353697749196	0.03536977491961415
828	308.0	0.03571428571428571	0.02922077922077922	0.5681818181818182	0.03571428571428571	0.29545454545454547	0.03571428571428571
829	309.0	0.03559870550161812	0.02912621359223301	0.5663430420711975	0.038834951456310676	0.29449838187702265	0.03559870550161812
830	314.0	0.03503184713375796	0.03503184713375796	0.5573248407643312	0.041401273885350316	0.2961783439490446	0.03503184713375796
831	310.0	0.035483870967741936	0.02903225806451613	0.5580645161290323	0.041935483870967745	0.3	0.035483870967741936
832	306.0	0.032679738562091505	0.029411764705882353	0.5555555555555556	0.042483660130718956	0.30392156862745096	0.03594771241830065
833	305.0	0.03278688524590164	0.029508196721311476	0.5606557377049181	0.04262295081967213	0.2983606557377049	0.036065573770491806
834	307.0	0.035830618892508145	0.03257328990228013	0.5602605863192183	0.03908794788273615	0.2964169381107492	0.035830618892508145
835	304.0	0.03618421052631579	0.03618421052631579	0.5625	0.03289473684210526	0.29605263157894735	0.03618421052631579
836	307.0	0.035830618892508145	0.03908794788273615	0.5635179153094463	0.03257328990228013	0.2931596091205212	0.035830618892508145
837	309.0	0.038834951456310676	0.032362459546925564	0.56957928802589	0.032362459546925564	0.2912621359223301	0.03559870550161812
838	308.0	0.03896103896103896	0.032467532467532464	0.5681818181818182	0.032467532467532464	0.2922077922077922	0.03571428571428571
839	303.0	0.0429042904290429	0.033003300330033	0.570957095709571	0.033003300330033	0.2838283828382838	0.036303630363036306
840	299.0	0.043478260869565216	0.030100334448160536	0.5752508361204013	0.033444816053511704	0.2842809364548495	0.033444816053511704
841	305.0	0.03934426229508197	0.029508196721311476	0.5737704918032787	0.03278688524590164	0.28852459016393445	0.036065573770491806
842	309.0	0.042071197411003236	0.032362459546925564	0.56957928802589	0.032362459546925564	0.28802588996763756	0.03559870550161812
843	310.0	0.041935483870967745	0.02903225806451613	0.5709677419354838	0.03225806451612903	0.2870967741935484	0.03870967741935484
844	308.0	0.04220779220779221	0.02922077922077922	0.5681818181818182	0.03571428571428571	0.288961038961039	0.03571428571428571
845	310.0	0.041935483870967745	0.03225806451612903	0.5580645161290323	0.035483870967741936	0.29354838709677417	0.03870967741935484
846	308.0	0.045454545454545456	0.03571428571428571	0.5616883116883117	0.032467532467532464	0.2922077922077922	0.032467532467532464
847	309.0	0.045307443365695796	0.03559870550161812	0.5566343042071198	0.03559870550161812	0.2912621359223301	0.03559870550161812
848	307.0	0.04560260586319218	0.026058631921824105	0.5635179153094463	0.03908794788273615	0.2899022801302932	0.035830618892508145
849	308.0	0.04220779220779221	0.025974025974025976	0.5584415584415584	0.03896103896103896	0.2987012987012987	0.03571428571428571
850	310.0	0.041935483870967745	0.02903225806451613	0.5548387096774193	0.035483870967741936	0.3032258064516129	0.035483870967741936
851	306.0	0.0392156862745098	0.032679738562091505	0.5620915032679739	0.03594771241830065	0.29411764705882354	0.03594771241830065
852	306.0	0.0392156862745098	0.032679738562091505	0.5620915032679739	0.03594771241830065	0.29411764705882354	0.03594771241830065
853	294.0	0.030612244897959183	0.027210884353741496	0.5680272108843537	0.034013605442176874	0.30272108843537415	0.03741496598639456
854	296.0	0.030405405405405407	0.02702702702702703	0.5709459459459459	0.033783783783783786	0.30067567567567566	0.037162162162162164
855	297.0	0.03367003367003367	0.026936026936026935	0.5723905723905723	0.03367003367003367	0.2962962962962963	0.037037037037037035
856	301.0	0.03986710963455149	0.026578073089700997	0.5681063122923588	0.03322259136212625	0.29900332225913623	0.03322259136212625
857	300.0	0.04	0.02666666666666667	0.5666666666666667	0.03333333333333333	0.3	0.03333333333333333
858	306.0	0.03594771241830065	0.029411764705882353	0.565359477124183	0.032679738562091505	0.30392156862745096	0.032679738562091505
859	309.0	0.03559870550161812	0.02912621359223301	0.5598705501618123	0.032362459546925564	0.3074433656957929	0.03559870550161812
860	311.0	0.03536977491961415	0.028938906752411574	0.5498392282958199	0.03215434083601286	0.3183279742765273	0.03536977491961415
861	309.0	0.02912621359223301	0.02912621359223301	0.5501618122977346	0.03559870550161812	0.32038834951456313	0.03559870550161812
862	316.0	0.03164556962025317	0.03164556962025317	0.5443037974683544	0.0379746835443038	0.31962025316455694	0.03481012658227848
863	318.0	0.02830188679245283	0.02830188679245283	0.550314465408805	0.03773584905660377	0.32075471698113206	0.03459119496855346
864	317.0	0.028391167192429023	0.028391167192429023	0.555205047318612	0.03785488958990536	0.31545741324921134	0.03470031545741325
865	308.0	0.02922077922077922	0.02922077922077922	0.5616883116883117	0.03896103896103896	0.3051948051948052	0.03571428571428571
866	313.0	0.02875399361022364	0.02875399361022364	0.5591054313099042	0.038338658146964855	0.30990415335463256	0.03514376996805112
867	312.0	0.028846153846153848	0.02564102564102564	0.5608974358974359	0.038461538461538464	0.3108974358974359	0.035256410256410256
868	306.0	0.026143790849673203	0.026143790849673203	0.5718954248366013	0.03594771241830065	0.30392156862745096	0.03594771241830065
869	313.0	0.02875399361022364	0.03194888178913738	0.5591054313099042	0.03514376996805112	0.30670926517571884	0.038338658146964855
870	312.0	0.028846153846153848	0.028846153846153848	0.5641025641025641	0.035256410256410256	0.3076923076923077	0.035256410256410256
871	312.0	0.03205128205128205	0.028846153846153848	0.5673076923076923	0.035256410256410256	0.30128205128205127	0.035256410256410256
872	309.0	0.032362459546925564	0.02912621359223301	0.56957928802589	0.032362459546925564	0.3042071197411003	0.032362459546925564
873	309.0	0.02912621359223301	0.02912621359223301	0.5760517799352751	0.03559870550161812	0.2977346278317152	0.032362459546925564
874	316.0	0.03164556962025317	0.03164556962025317	0.569620253164557	0.03481012658227848	0.30063291139240506	0.03164556962025317
875	312.0	0.028846153846153848	0.03205128205128205	0.5673076923076923	0.035256410256410256	0.30448717948717946	0.03205128205128205
876	307.0	0.029315960912052116	0.03257328990228013	0.5667752442996743	0.035830618892508145	0.30293159609120524	0.03257328990228013
877	305.0	0.029508196721311476	0.029508196721311476	0.5639344262295082	0.036065573770491806	0.30491803278688523	0.036065573770491806
878	304.0	0.03289473684210526	0.029605263157894735	0.5592105263157895	0.039473684210526314	0.2993421052631579	0.039473684210526314
879	304.0	0.03289473684210526	0.029605263157894735	0.5625	0.039473684210526314	0.29605263157894735	0.039473684210526314
880	305.0	0.036065573770491806	0.036065573770491806	0.5573770491803278	0.03934426229508197	0.29180327868852457	0.03934426229508197
881	306.0	0.032679738562091505	0.032679738562091505	0.565359477124183	0.0392156862745098	0.29411764705882354	0.03594771241830065
882	309.0	0.03559870550161812	0.03559870550161812	0.5631067961165048	0.038834951456310676	0.2912621359223301	0.03559870550161812
883	309.0	0.03559870550161812	0.032362459546925564	0.5631067961165048	0.03559870550161812	0.2977346278317152	0.03559870550161812
884	306.0	0.029411764705882353	0.029411764705882353	0.5620915032679739	0.03594771241830065	0.30392156862745096	0.0392156862745098
885	303.0	0.0297029702970297	0.0297029702970297	0.5643564356435643	0.036303630363036306	0.297029702970297	0.0429042904290429
886	311.0	0.03215434083601286	0.03215434083601286	0.5627009646302251	0.03536977491961415	0.2958199356913183	0.04180064308681672
887	313.0	0.03514376996805112	0.02875399361022364	0.5686900958466453	0.03514376996805112	0.29073482428115016	0.04153354632587859
888	310.0	0.03225806451612903	0.02903225806451613	0.5709677419354838	0.035483870967741936	0.2903225806451613	0.041935483870967745
889	308.0	0.032467532467532464	0.02922077922077922	0.5714285714285714	0.03571428571428571	0.2922077922077922	0.03896103896103896
890	304.0	0.03289473684210526	0.029605263157894735	0.5723684210526315	0.03618421052631579	0.28618421052631576	0.04276315789473684
891	307.0	0.03257328990228013	0.029315960912052116	0.5765472312703583	0.035830618892508145	0.28664495114006516	0.03908794788273615
892	304.0	0.03289473684210526	0.029605263157894735	0.5756578947368421	0.03618421052631579	0.2894736842105263	0.03618421052631579
893	298.0	0.026845637583892617	0.026845637583892617	0.5838926174496645	0.03691275167785235	0.28859060402684567	0.03691275167785235
894	301.0	0.026578073089700997	0.029900332225913623	0.5813953488372093	0.036544850498338874	0.292358803986711	0.03322259136212625
895	300.0	0.03	0.03	0.58	0.03666666666666667	0.29	0.03333333333333333
896	302.0	0.029801324503311258	0.033112582781456956	0.5728476821192053	0.03642384105960265	0.2947019867549669	0.033112582781456956
897	306.0	0.026143790849673203	0.03594771241830065	0.5784313725490197	0.03594771241830065	0.2875816993464052	0.03594771241830065
898	306.0	0.026143790849673203	0.0392156862745098	0.5784313725490197	0.03594771241830065	0.2875816993464052	0.032679738562091505
899	305.0	0.02622950819672131	0.03934426229508197	0.5672131147540984	0.036065573770491806	0.29508196721311475	0.036065573770491806
900	309.0	0.02912621359223301	0.038834951456310676	0.5663430420711975	0.03559870550161812	0.29449838187702265	0.03559870550161812
901	315.0	0.031746031746031744	0.0380952380952381	0.5650793650793651	0.03492063492063492	0.29523809523809524	0.03492063492063492
902	312.0	0.03205128205128205	0.035256410256410256	0.5641025641025641	0.035256410256410256	0.2980769230769231	0.035256410256410256
903	311.0	0.03215434083601286	0.03215434083601286	0.5659163987138264	0.03536977491961415	0.2990353697749196	0.03536977491961415
904	308.0	0.02922077922077922	0.02922077922077922	0.564935064935065	0.03571428571428571	0.3051948051948052	0.03571428571428571
905	306.0	0.029411764705882353	0.029411764705882353	0.5620915032679739	0.032679738562091505	0.3104575163398693	0.03594771241830065
906	302.0	0.029801324503311258	0.033112582781456956	0.5662251655629139	0.033112582781456956	0.30132450331125826	0.03642384105960265
907	301.0	0.029900332225913623	0.03322259136212625	0.5647840531561462	0.03322259136212625	0.29900332225913623	0.03986710963455149
908	299.0	0.030100334448160536	0.033444816053511704	0.568561872909699	0.033444816053511704	0.2976588628762542	0.03678929765886288
909	299.0	0.026755852842809364	0.033444816053511704	0.5752508361204013	0.033444816053511704	0.29431438127090304	0.03678929765886288
910	300.0	0.023333333333333334	0.03666666666666667	0.5666666666666667	0.03333333333333333	0.2966666666666667	0.043333333333333335
911	302.0	0.026490066225165563	0.03642384105960265	0.5662251655629139	0.039735099337748346	0.2913907284768212	0.039735099337748346
912	303.0	0.026402640264026403	0.0297029702970297	0.5577557755775577	0.0429042904290429	0.30363036303630364	0.039603960396039604
913	305.0	0.029508196721311476	0.029508196721311476	0.5540983606557377	0.03934426229508197	0.3081967213114754	0.03934426229508197
914	306.0	0.029411764705882353	0.026143790849673203	0.5555555555555556	0.0392156862745098	0.3137254901960784	0.03594771241830065
915	309.0	0.032362459546925564	0.02912621359223301	0.5501618122977346	0.038834951456310676	0.313915857605178	0.03559870550161812
916	310.0	0.03225806451612903	0.02903225806451613	0.5516129032258065	0.03870967741935484	0.31290322580645163	0.035483870967741936
917	309.0	0.032362459546925564	0.025889967637540454	0.5598705501618123	0.038834951456310676	0.3074433656957929	0.03559870550161812
918	306.0	0.032679738562091505	0.032679738562091505	0.565359477124183	0.03594771241830065	0.2973856209150327	0.03594771241830065
919	308.0	0.032467532467532464	0.032467532467532464	0.5616883116883117	0.03571428571428571	0.30194805194805197	0.03571428571428571
920	308.0	0.032467532467532464	0.032467532467532464	0.5681818181818182	0.03571428571428571	0.29545454545454547	0.03571428571428571
921	314.0	0.03503184713375796	0.03184713375796178	0.5605095541401274	0.03503184713375796	0.30254777070063693	0.03503184713375796
922	310.0	0.035483870967741936	0.025806451612903226	0.5645161290322581	0.035483870967741936	0.3032258064516129	0.035483870967741936
923	305.0	0.036065573770491806	0.029508196721311476	0.5672131147540984	0.036065573770491806	0.29508196721311475	0.036065573770491806
924	306.0	0.03594771241830065	0.029411764705882353	0.565359477124183	0.03594771241830065	0.29411764705882354	0.0392156862745098
925	307.0	0.03257328990228013	0.026058631921824105	0.5700325732899023	0.03257328990228013	0.2996742671009772	0.03908794788273615
926	312.0	0.03205128205128205	0.02564102564102564	0.5641025641025641	0.03205128205128205	0.3076923076923077	0.038461538461538464
927	309.0	0.032362459546925564	0.022653721682847898	0.5631067961165048	0.032362459546925564	0.313915857605178	0.03559870550161812
928	311.0	0.03536977491961415	0.028938906752411574	0.5594855305466238	0.03215434083601286	0.3086816720257235	0.03536977491961415
929	311.0	0.03215434083601286	0.028938906752411574	0.5659163987138264	0.03215434083601286	0.3054662379421222	0.03536977491961415
930	306.0	0.032679738562091505	0.029411764705882353	0.5686274509803921	0.03594771241830065	0.2973856209150327	0.03594771241830065
931	305.0	0.03278688524590164	0.029508196721311476	0.5672131147540984	0.036065573770491806	0.2983606557377049	0.036065573770491806
932	304.0	0.03289473684210526	0.029605263157894735	0.569078947368421	0.03618421052631579	0.29605263157894735	0.03618421052631579
933	305.0	0.036065573770491806	0.02622950819672131	0.5704918032786885	0.036065573770491806	0.29508196721311475	0.036065573770491806
934	302.0	0.039735099337748346	0.023178807947019868	0.5695364238410596	0.03642384105960265	0.2947019867549669	0.03642384105960265
935	298.0	0.03691275167785235	0.026845637583892617	0.5637583892617449	0.03691275167785235	0.2986577181208054	0.03691275167785235
936	304.0	0.03618421052631579	0.02631578947368421	0.5592105263157895	0.03618421052631579	0.3059210526315789	0.03618421052631579
937	306.0	0.0392156862745098	0.026143790849673203	0.5522875816993464	0.03594771241830065	0.3104575163398693	0.03594771241830065
938	308.0	0.03896103896103896	0.025974025974025976	0.551948051948052	0.03571428571428571	0.3116883116883117	0.03571428571428571
939	305.0	0.03934426229508197	0.02622950819672131	0.5573770491803278	0.036065573770491806	0.3016393442622951	0.03934426229508197
940	310.0	0.03870967741935484	0.02258064516129032	0.5645161290322581	0.035483870967741936	0.3	0.03870967741935484
941	309.0	0.038834951456310676	0.022653721682847898	0.56957928802589	0.03559870550161812	0.29449838187702265	0.038834951456310676
942	310.0	0.03870967741935484	0.02903225806451613	0.5645161290322581	0.035483870967741936	0.29354838709677417	0.03870967741935484
943	304.0	0.039473684210526314	0.029605263157894735	0.569078947368421	0.03289473684210526	0.29605263157894735	0.03289473684210526
944	302.0	0.03642384105960265	0.026490066225165563	0.5761589403973509	0.033112582781456956	0.2913907284768212	0.03642384105960265
945	304.0	0.039473684210526314	0.02631578947368421	0.569078947368421	0.03618421052631579	0.2894736842105263	0.039473684210526314
946	305.0	0.036065573770491806	0.02622950819672131	0.5770491803278689	0.036065573770491806	0.28524590163934427	0.03934426229508197
947	310.0	0.035483870967741936	0.03225806451612903	0.5709677419354838	0.035483870967741936	0.2903225806451613	0.035483870967741936
948	304.0	0.02631578947368421	0.03618421052631579	0.5625	0.03618421052631579	0.3026315789473684	0.03618421052631579
949	305.0	0.02622950819672131	0.03278688524590164	0.5737704918032787	0.036065573770491806	0.29508196721311475	0.036065573770491806
950	304.0	0.02631578947368421	0.03289473684210526	0.5723684210526315	0.03618421052631579	0.29276315789473684	0.039473684210526314
951	301.0	0.029900332225913623	0.026578073089700997	0.5714285714285714	0.036544850498338874	0.292358803986711	0.04318936877076412
952	295.0	0.02711864406779661	0.030508474576271188	0.5728813559322034	0.03728813559322034	0.29152542372881357	0.04067796610169491
953	301.0	0.026578073089700997	0.03322259136212625	0.5681063122923588	0.036544850498338874	0.292358803986711	0.04318936877076412
954	303.0	0.026402640264026403	0.039603960396039604	0.5742574257425742	0.036303630363036306	0.28052805280528054	0.0429042904290429
955	300.0	0.023333333333333334	0.04	0.57	0.03666666666666667	0.29	0.04
956	300.0	0.023333333333333334	0.03666666666666667	0.5666666666666667	0.03666666666666667	0.29333333333333333	0.043333333333333335
957	297.0	0.02356902356902357	0.04040404040404041	0.569023569023569	0.037037037037037035	0.29292929292929293	0.037037037037037035
958	296.0	0.02027027027027027	0.04054054054054054	0.5641891891891891	0.037162162162162164	0.30067567567567566	0.037162162162162164
959	296.0	0.02027027027027027	0.04391891891891892	0.5675675675675675	0.033783783783783786	0.2972972972972973	0.037162162162162164
960	292.0	0.02054794520547945	0.04452054794520548	0.571917808219178	0.03424657534246575	0.2945205479452055	0.03424657534246575
961	296.0	0.02027027027027027	0.04391891891891892	0.5709459459459459	0.033783783783783786	0.30067567567567566	0.030405405405405407
962	300.0	0.02666666666666667	0.04	0.57	0.03333333333333333	0.2966666666666667	0.03333333333333333
963	302.0	0.029801324503311258	0.03642384105960265	0.5562913907284768	0.03642384105960265	0.3079470198675497	0.033112582781456956
964	305.0	0.03278688524590164	0.03934426229508197	0.5639344262295082	0.036065573770491806	0.29508196721311475	0.03278688524590164
965	303.0	0.033003300330033	0.0297029702970297	0.5676567656765676	0.036303630363036306	0.297029702970297	0.036303630363036306
966	305.0	0.03278688524590164	0.03278688524590164	0.5606557377049181	0.036065573770491806	0.3016393442622951	0.036065573770491806
967	304.0	0.03289473684210526	0.029605263157894735	0.5625	0.03618421052631579	0.3026315789473684	0.03618421052631579
968	302.0	0.033112582781456956	0.029801324503311258	0.5562913907284768	0.03642384105960265	0.304635761589404	0.039735099337748346
969	303.0	0.0297029702970297	0.036303630363036306	0.5511551155115512	0.036303630363036306	0.3069306930693069	0.039603960396039604
970	308.0	0.032467532467532464	0.03571428571428571	0.5487012987012987	0.03571428571428571	0.30844155844155846	0.03896103896103896
971	308.0	0.025974025974025976	0.04220779220779221	0.551948051948052	0.03571428571428571	0.30194805194805197	0.04220779220779221
972	312.0	0.02564102564102564	0.041666666666666664	0.5512820512820513	0.03205128205128205	0.30448717948717946	0.04487179487179487
973	309.0	0.02912621359223301	0.038834951456310676	0.5566343042071198	0.032362459546925564	0.2977346278317152	0.045307443365695796
974	314.0	0.03184713375796178	0.03821656050955414	0.5636942675159236	0.03184713375796178	0.2898089171974522	0.044585987261146494
975	321.0	0.03426791277258567	0.04361370716510903	0.557632398753894	0.03115264797507788	0.2897196261682243	0.04361370716510903
976	315.0	0.031746031746031744	0.044444444444444446	0.5555555555555556	0.03492063492063492	0.2920634920634921	0.04126984126984127
977	310.0	0.03225806451612903	0.03870967741935484	0.5612903225806452	0.035483870967741936	0.2967741935483871	0.035483870967741936
978	308.0	0.02922077922077922	0.03896103896103896	0.5681818181818182	0.03571428571428571	0.2922077922077922	0.03571428571428571
979	311.0	0.02572347266881029	0.03858520900321544	0.5691318327974276	0.03536977491961415	0.2958199356913183	0.03536977491961415
980	313.0	0.02875399361022364	0.038338658146964855	0.5591054313099042	0.03514376996805112	0.3035143769968051	0.03514376996805112
981	314.0	0.028662420382165606	0.03503184713375796	0.5636942675159236	0.03503184713375796	0.30254777070063693	0.03503184713375796
982	314.0	0.028662420382165606	0.03503184713375796	0.5636942675159236	0.03503184713375796	0.30254777070063693	0.03503184713375796
983	312.0	0.028846153846153848	0.03205128205128205	0.5705128205128205	0.035256410256410256	0.2980769230769231	0.035256410256410256
984	314.0	0.028662420382165606	0.03503184713375796	0.5668789808917197	0.03503184713375796	0.29936305732484075	0.03503184713375796
985	308.0	0.032467532467532464	0.03571428571428571	0.577922077922078	0.03571428571428571	0.2824675324675325	0.03571428571428571
986	302.0	0.026490066225165563	0.029801324503311258	0.5860927152317881	0.03642384105960265	0.2847682119205298	0.03642384105960265
987	301.0	0.026578073089700997	0.026578073089700997	0.5813953488372093	0.036544850498338874	0.292358803986711	0.036544850498338874
988	305.0	0.029508196721311476	0.029508196721311476	0.5704918032786885	0.03934426229508197	0.29508196721311475	0.036065573770491806
989	303.0	0.026402640264026403	0.0297029702970297	0.5775577557755776	0.039603960396039604	0.29042904290429045	0.036303630363036306
990	305.0	0.029508196721311476	0.029508196721311476	0.5672131147540984	0.03934426229508197	0.2983606557377049	0.036065573770491806
991	304.0	0.02631578947368421	0.03289473684210526	0.5625	0.039473684210526314	0.3026315789473684	0.03618421052631579
992	302.0	0.026490066225165563	0.029801324503311258	0.5629139072847682	0.03642384105960265	0.3079470198675497	0.03642384105960265
993	302.0	0.026490066225165563	0.029801324503311258	0.5662251655629139	0.033112582781456956	0.3079470198675497	0.03642384105960265
994	297.0	0.026936026936026935	0.030303030303030304	0.5622895622895623	0.037037037037037035	0.3063973063973064	0.037037037037037035
995	297.0	0.026936026936026935	0.030303030303030304	0.5656565656565656	0.037037037037037035	0.3063973063973064	0.03367003367003367
996	298.0	0.026845637583892617	0.026845637583892617	0.5704697986577181	0.03691275167785235	0.3053691275167785	0.03355704697986577
997	300.0	0.02666666666666667	0.023333333333333334	0.5766666666666667	0.03666666666666667	0.30333333333333334	0.03333333333333333
998	297.0	0.026936026936026935	0.02356902356902357	0.5858585858585859	0.037037037037037035	0.29292929292929293	0.03367003367003367
999	299.0	0.026755852842809364	0.020066889632107024	0.5852842809364549	0.03678929765886288	0.2976588628762542	0.033444816053511704
1000	303.0	0.033003300330033	0.019801980198019802	0.5808580858085809	0.033003300330033	0.30033003300330036	0.033003300330033
1001	307.0	0.03257328990228013	0.02280130293159609	0.5765472312703583	0.035830618892508145	0.2996742671009772	0.03257328990228013
1002	307.0	0.035830618892508145	0.026058631921824105	0.5700325732899023	0.035830618892508145	0.2996742671009772	0.03257328990228013
1003	306.0	0.032679738562091505	0.026143790849673203	0.5751633986928104	0.03594771241830065	0.2908496732026144	0.0392156862745098
1004	302.0	0.033112582781456956	0.023178807947019868	0.5794701986754967	0.03642384105960265	0.2913907284768212	0.03642384105960265
1005	305.0	0.036065573770491806	0.029508196721311476	0.5770491803278689	0.03278688524590164	0.28852459016393445	0.036065573770491806
1006	303.0	0.036303630363036306	0.0297029702970297	0.5742574257425742	0.033003300330033	0.2871287128712871	0.039603960396039604
1007	304.0	0.03618421052631579	0.03289473684210526	0.5756578947368421	0.03289473684210526	0.28289473684210525	0.039473684210526314
1008	298.0	0.03691275167785235	0.03355704697986577	0.5805369127516778	0.03691275167785235	0.2751677852348993	0.03691275167785235
1009	298.0	0.03355704697986577	0.030201342281879196	0.5738255033557047	0.03691275167785235	0.28523489932885904	0.040268456375838924
1010	300.0	0.03666666666666667	0.03333333333333333	0.5666666666666667	0.03333333333333333	0.29	0.04
1011	308.0	0.03896103896103896	0.03571428571428571	0.5616883116883117	0.032467532467532464	0.2922077922077922	0.03896103896103896
1012	305.0	0.03278688524590164	0.03278688524590164	0.5606557377049181	0.036065573770491806	0.29508196721311475	0.04262295081967213
1013	303.0	0.0297029702970297	0.0297029702970297	0.5643564356435643	0.036303630363036306	0.30033003300330036	0.039603960396039604
1014	301.0	0.023255813953488372	0.029900332225913623	0.574750830564784	0.036544850498338874	0.2956810631229236	0.03986710963455149
1015	304.0	0.023026315789473683	0.029605263157894735	0.5789473684210527	0.03618421052631579	0.29276315789473684	0.039473684210526314
1016	302.0	0.026490066225165563	0.029801324503311258	0.5761589403973509	0.03642384105960265	0.2947019867549669	0.03642384105960265
1017	304.0	0.03289473684210526	0.02631578947368421	0.5723684210526315	0.03618421052631579	0.29605263157894735	0.03618421052631579
1018	305.0	0.029508196721311476	0.02622950819672131	0.5737704918032787	0.036065573770491806	0.2983606557377049	0.036065573770491806
1019	308.0	0.02922077922077922	0.02922077922077922	0.5714285714285714	0.03896103896103896	0.29545454545454547	0.03571428571428571
1020	304.0	0.02631578947368421	0.029605263157894735	0.569078947368421	0.039473684210526314	0.2993421052631579	0.03618421052631579
1021	304.0	0.02631578947368421	0.029605263157894735	0.5657894736842105	0.039473684210526314	0.3026315789473684	0.03618421052631579
1022	308.0	0.025974025974025976	0.025974025974025976	0.5681818181818182	0.03896103896103896	0.3051948051948052	0.03571428571428571
1023	302.0	0.026490066225165563	0.023178807947019868	0.5827814569536424	0.039735099337748346	0.2980132450331126	0.029801324503311258
1024	302.0	0.026490066225165563	0.026490066225165563	0.5794701986754967	0.03642384105960265	0.2980132450331126	0.033112582781456956
1025	297.0	0.026936026936026935	0.02356902356902357	0.569023569023569	0.037037037037037035	0.30976430976430974	0.03367003367003367
1026	300.0	0.02666666666666667	0.023333333333333334	0.5666666666666667	0.03333333333333333	0.31333333333333335	0.03666666666666667
1027	302.0	0.023178807947019868	0.026490066225165563	0.5761589403973509	0.033112582781456956	0.304635761589404	0.03642384105960265
1028	297.0	0.02356902356902357	0.026936026936026935	0.5791245791245792	0.03367003367003367	0.2996632996632997	0.037037037037037035
1029	300.0	0.02666666666666667	0.02666666666666667	0.5733333333333334	0.03333333333333333	0.3	0.04
1030	301.0	0.026578073089700997	0.029900332225913623	0.5714285714285714	0.03322259136212625	0.29900332225913623	0.03986710963455149
1031	299.0	0.026755852842809364	0.033444816053511704	0.5652173913043478	0.03678929765886288	0.2976588628762542	0.04013377926421405
1032	298.0	0.02348993288590604	0.03355704697986577	0.5637583892617449	0.03691275167785235	0.30201342281879195	0.040268456375838924
1033	302.0	0.023178807947019868	0.029801324503311258	0.5662251655629139	0.03642384105960265	0.30132450331125826	0.04304635761589404
1034	303.0	0.026402640264026403	0.0297029702970297	0.5676567656765676	0.036303630363036306	0.297029702970297	0.0429042904290429
1035	306.0	0.029411764705882353	0.026143790849673203	0.565359477124183	0.03594771241830065	0.3006535947712418	0.042483660130718956
1036	304.0	0.02631578947368421	0.02631578947368421	0.5592105263157895	0.03618421052631579	0.3092105263157895	0.04276315789473684
1037	301.0	0.029900332225913623	0.026578073089700997	0.5548172757475083	0.036544850498338874	0.3089700996677741	0.04318936877076412
1038	299.0	0.026755852842809364	0.026755852842809364	0.5551839464882943	0.03678929765886288	0.31438127090301005	0.04013377926421405
1039	303.0	0.026402640264026403	0.036303630363036306	0.5610561056105611	0.036303630363036306	0.3069306930693069	0.033003300330033
1040	307.0	0.029315960912052116	0.035830618892508145	0.5570032573289903	0.035830618892508145	0.30618892508143325	0.035830618892508145
1041	303.0	0.0297029702970297	0.036303630363036306	0.5577557755775577	0.036303630363036306	0.30363036303630364	0.036303630363036306
1042	300.0	0.03	0.04	0.5533333333333333	0.03666666666666667	0.3	0.04
1043	300.0	0.03333333333333333	0.03666666666666667	0.55	0.03666666666666667	0.30333333333333334	0.04
1044	308.0	0.02922077922077922	0.032467532467532464	0.551948051948052	0.03571428571428571	0.3116883116883117	0.03896103896103896
1045	305.0	0.029508196721311476	0.029508196721311476	0.5573770491803278	0.036065573770491806	0.3081967213114754	0.03934426229508197
1046	301.0	0.029900332225913623	0.029900332225913623	0.5647840531561462	0.036544850498338874	0.29900332225913623	0.03986710963455149
1047	301.0	0.029900332225913623	0.029900332225913623	0.5681063122923588	0.036544850498338874	0.2956810631229236	0.03986710963455149
1048	296.0	0.030405405405405407	0.030405405405405407	0.5675675675675675	0.037162162162162164	0.2972972972972973	0.037162162162162164
1049	300.0	0.03333333333333333	0.03	0.56	0.03666666666666667	0.30333333333333334	0.03666666666666667
1050	301.0	0.03322259136212625	0.029900332225913623	0.5548172757475083	0.036544850498338874	0.3089700996677741	0.036544850498338874
1051	303.0	0.033003300330033	0.033003300330033	0.5544554455445545	0.036303630363036306	0.30363036303630364	0.039603960396039604
1052	300.0	0.03333333333333333	0.03	0.5533333333333333	0.03666666666666667	0.31	0.03666666666666667
1053	299.0	0.030100334448160536	0.030100334448160536	0.5551839464882943	0.03678929765886288	0.3110367892976589	0.03678929765886288
1054	302.0	0.029801324503311258	0.033112582781456956	0.5596026490066225	0.03642384105960265	0.304635761589404	0.03642384105960265
1055	300.0	0.03	0.03333333333333333	0.5666666666666667	0.03666666666666667	0.2966666666666667	0.03666666666666667
1056	301.0	0.026578073089700997	0.03322259136212625	0.5614617940199336	0.036544850498338874	0.30564784053156147	0.036544850498338874
1057	298.0	0.026845637583892617	0.03355704697986577	0.5570469798657718	0.03691275167785235	0.3087248322147651	0.03691275167785235
1058	300.0	0.03	0.03333333333333333	0.5566666666666666	0.03666666666666667	0.30666666666666664	0.03666666666666667
1059	299.0	0.033444816053511704	0.030100334448160536	0.5618729096989966	0.03678929765886288	0.3010033444816054	0.03678929765886288
1060	298.0	0.03355704697986577	0.030201342281879196	0.5637583892617449	0.03691275167785235	0.2986577181208054	0.03691275167785235
1061	303.0	0.0297029702970297	0.0297029702970297	0.5643564356435643	0.036303630363036306	0.30363036303630364	0.036303630363036306
1062	305.0	0.029508196721311476	0.02622950819672131	0.5672131147540984	0.036065573770491806	0.30491803278688523	0.036065573770491806
1063	300.0	0.02666666666666667	0.02666666666666667	0.5733333333333334	0.03666666666666667	0.3	0.03666666666666667
1064	298.0	0.026845637583892617	0.030201342281879196	0.5704697986577181	0.03691275167785235	0.30201342281879195	0.03355704697986577
1065	298.0	0.026845637583892617	0.030201342281879196	0.5671140939597316	0.03691275167785235	0.30201342281879195	0.03691275167785235
1066	300.0	0.03	0.02666666666666667	0.57	0.03666666666666667	0.3	0.03666666666666667
1067	303.0	0.0297029702970297	0.0297029702970297	0.5742574257425742	0.036303630363036306	0.29372937293729373	0.036303630363036306
1068	312.0	0.03205128205128205	0.028846153846153848	0.5705128205128205	0.038461538461538464	0.2948717948717949	0.035256410256410256
1069	307.0	0.03257328990228013	0.029315960912052116	0.5765472312703583	0.03908794788273615	0.2899022801302932	0.03257328990228013
1070	311.0	0.03215434083601286	0.03536977491961415	0.5627009646302251	0.03858520900321544	0.2990353697749196	0.03215434083601286
1071	304.0	0.02631578947368421	0.03289473684210526	0.5625	0.039473684210526314	0.3026315789473684	0.03618421052631579
1072	303.0	0.026402640264026403	0.0297029702970297	0.5676567656765676	0.036303630363036306	0.30033003300330036	0.039603960396039604
1073	299.0	0.026755852842809364	0.030100334448160536	0.5652173913043478	0.03678929765886288	0.3010033444816054	0.04013377926421405
1074	293.0	0.017064846416382253	0.030716723549488054	0.5665529010238908	0.034129692832764506	0.310580204778157	0.040955631399317405
1075	295.0	0.020338983050847456	0.030508474576271188	0.5661016949152542	0.03389830508474576	0.31186440677966104	0.03728813559322034
1076	299.0	0.020066889632107024	0.030100334448160536	0.568561872909699	0.03678929765886288	0.3076923076923077	0.03678929765886288
1077	304.0	0.029605263157894735	0.03618421052631579	0.5657894736842105	0.03618421052631579	0.29276315789473684	0.039473684210526314
1078	302.0	0.033112582781456956	0.039735099337748346	0.5629139072847682	0.03642384105960265	0.2913907284768212	0.03642384105960265
1079	303.0	0.033003300330033	0.039603960396039604	0.570957095709571	0.036303630363036306	0.2838283828382838	0.036303630363036306
1080	299.0	0.030100334448160536	0.03678929765886288	0.5719063545150501	0.030100334448160536	0.2909698996655518	0.04013377926421405
1081	299.0	0.033444816053511704	0.033444816053511704	0.568561872909699	0.033444816053511704	0.2976588628762542	0.033444816053511704
1082	305.0	0.03278688524590164	0.03278688524590164	0.5672131147540984	0.03278688524590164	0.2983606557377049	0.036065573770491806
1083	303.0	0.036303630363036306	0.033003300330033	0.5643564356435643	0.033003300330033	0.29372937293729373	0.039603960396039604
1084	300.0	0.03333333333333333	0.03333333333333333	0.57	0.03	0.2966666666666667	0.03666666666666667
1085	299.0	0.033444816053511704	0.033444816053511704	0.568561872909699	0.033444816053511704	0.29431438127090304	0.03678929765886288
1086	304.0	0.03289473684210526	0.03618421052631579	0.5625	0.03618421052631579	0.29605263157894735	0.03618421052631579
1087	308.0	0.032467532467532464	0.03571428571428571	0.5551948051948052	0.03571428571428571	0.3051948051948052	0.03571428571428571
1088	309.0	0.038834951456310676	0.03559870550161812	0.5469255663430421	0.03559870550161812	0.3042071197411003	0.038834951456310676
1089	311.0	0.03858520900321544	0.03858520900321544	0.5434083601286174	0.03536977491961415	0.3054662379421222	0.03858520900321544
1090	309.0	0.03559870550161812	0.038834951456310676	0.5501618122977346	0.03559870550161812	0.30097087378640774	0.038834951456310676
1091	308.0	0.03571428571428571	0.03896103896103896	0.551948051948052	0.03571428571428571	0.2987012987012987	0.03896103896103896
1092	309.0	0.038834951456310676	0.038834951456310676	0.5501618122977346	0.03559870550161812	0.30097087378640774	0.03559870550161812
1093	308.0	0.03896103896103896	0.03571428571428571	0.5584415584415584	0.03896103896103896	0.2922077922077922	0.03571428571428571
1094	302.0	0.039735099337748346	0.03642384105960265	0.5562913907284768	0.039735099337748346	0.2947019867549669	0.033112582781456956
1095	299.0	0.04013377926421405	0.04013377926421405	0.5618729096989966	0.04013377926421405	0.2842809364548495	0.033444816053511704
1096	295.0	0.02711864406779661	0.03728813559322034	0.5694915254237288	0.03728813559322034	0.29491525423728815	0.03389830508474576
1097	299.0	0.026755852842809364	0.030100334448160536	0.5652173913043478	0.033444816053511704	0.3110367892976589	0.033444816053511704
1098	298.0	0.03355704697986577	0.026845637583892617	0.5671140939597316	0.03355704697986577	0.3053691275167785	0.03355704697986577
1099	300.0	0.03333333333333333	0.02666666666666667	0.5666666666666667	0.03333333333333333	0.30666666666666664	0.03333333333333333
1100	306.0	0.03594771241830065	0.02287581699346405	0.565359477124183	0.03594771241830065	0.30392156862745096	0.03594771241830065
1101	303.0	0.0297029702970297	0.019801980198019802	0.570957095709571	0.036303630363036306	0.30363036303630364	0.039603960396039604
1102	304.0	0.03289473684210526	0.019736842105263157	0.569078947368421	0.03618421052631579	0.3059210526315789	0.03618421052631579
1103	305.0	0.029508196721311476	0.019672131147540985	0.5737704918032787	0.036065573770491806	0.30491803278688523	0.036065573770491806
1104	309.0	0.02912621359223301	0.025889967637540454	0.5728155339805825	0.042071197411003236	0.2977346278317152	0.032362459546925564
1105	312.0	0.02564102564102564	0.022435897435897436	0.5769230769230769	0.041666666666666664	0.2980769230769231	0.035256410256410256
1106	308.0	0.025974025974025976	0.022727272727272728	0.5746753246753247	0.04220779220779221	0.2987012987012987	0.03571428571428571
1107	305.0	0.022950819672131147	0.03278688524590164	0.5704918032786885	0.03934426229508197	0.2983606557377049	0.036065573770491806
1108	300.0	0.023333333333333334	0.03	0.57	0.04	0.3	0.03666666666666667
1109	297.0	0.02356902356902357	0.030303030303030304	0.5622895622895623	0.04040404040404041	0.3063973063973064	0.037037037037037035
1110	298.0	0.02348993288590604	0.026845637583892617	0.5671140939597316	0.040268456375838924	0.3053691275167785	0.03691275167785235
1111	301.0	0.023255813953488372	0.03322259136212625	0.5647840531561462	0.03986710963455149	0.30564784053156147	0.03322259136212625
1112	302.0	0.023178807947019868	0.03642384105960265	0.5629139072847682	0.039735099337748346	0.304635761589404	0.033112582781456956
1113	301.0	0.023255813953488372	0.036544850498338874	0.5647840531561462	0.03986710963455149	0.29900332225913623	0.036544850498338874
1114	299.0	0.020066889632107024	0.04013377926421405	0.5719063545150501	0.03678929765886288	0.29431438127090304	0.03678929765886288
1115	300.0	0.02	0.03666666666666667	0.5733333333333334	0.04	0.29333333333333333	0.03666666666666667
1116	300.0	0.02666666666666667	0.03333333333333333	0.5666666666666667	0.04	0.29	0.043333333333333335
1117	297.0	0.02356902356902357	0.03367003367003367	0.5723905723905723	0.04040404040404041	0.28619528619528617	0.04377104377104377
1118	296.0	0.02702702702702703	0.037162162162162164	0.5743243243243243	0.037162162162162164	0.28040540540540543	0.04391891891891892
1119	302.0	0.026490066225165563	0.033112582781456956	0.5662251655629139	0.03642384105960265	0.2947019867549669	0.04304635761589404
1120	305.0	0.022950819672131147	0.02622950819672131	0.5639344262295082	0.04590163934426229	0.3016393442622951	0.03934426229508197
1121	304.0	0.029605263157894735	0.023026315789473683	0.5657894736842105	0.04276315789473684	0.3026315789473684	0.03618421052631579
1122	298.0	0.030201342281879196	0.02348993288590604	0.5704697986577181	0.040268456375838924	0.2953020134228188	0.040268456375838924
1123	299.0	0.030100334448160536	0.026755852842809364	0.568561872909699	0.04013377926421405	0.2909698996655518	0.043478260869565216
1124	302.0	0.029801324503311258	0.029801324503311258	0.5695364238410596	0.039735099337748346	0.28807947019867547	0.04304635761589404
1125	303.0	0.033003300330033	0.0297029702970297	0.570957095709571	0.036303630363036306	0.29042904290429045	0.039603960396039604
1126	307.0	0.03257328990228013	0.03257328990228013	0.5570032573289903	0.03257328990228013	0.30618892508143325	0.03908794788273615
1127	306.0	0.032679738562091505	0.03594771241830065	0.5588235294117647	0.032679738562091505	0.3006535947712418	0.0392156862745098
1128	307.0	0.035830618892508145	0.03257328990228013	0.5602605863192183	0.03257328990228013	0.2996742671009772	0.03908794788273615
1129	305.0	0.036065573770491806	0.03278688524590164	0.5639344262295082	0.036065573770491806	0.29508196721311475	0.036065573770491806
1130	308.0	0.032467532467532464	0.032467532467532464	0.564935064935065	0.03896103896103896	0.2922077922077922	0.03896103896103896
1131	308.0	0.02922077922077922	0.032467532467532464	0.5681818181818182	0.04220779220779221	0.2922077922077922	0.03571428571428571
1132	318.0	0.02830188679245283	0.03459119496855346	0.5691823899371069	0.040880503144654086	0.29559748427672955	0.031446540880503145
1133	316.0	0.028481012658227847	0.03481012658227848	0.569620253164557	0.0379746835443038	0.2974683544303797	0.03164556962025317
1134	312.0	0.022435897435897436	0.035256410256410256	0.5737179487179487	0.038461538461538464	0.2980769230769231	0.03205128205128205
1135	317.0	0.025236593059936908	0.028391167192429023	0.5678233438485805	0.03785488958990536	0.3028391167192429	0.03785488958990536
1136	312.0	0.028846153846153848	0.028846153846153848	0.5705128205128205	0.038461538461538464	0.2980769230769231	0.035256410256410256
1137	306.0	0.029411764705882353	0.029411764705882353	0.5686274509803921	0.032679738562091505	0.30718954248366015	0.032679738562091505
1138	300.0	0.02666666666666667	0.02	0.5733333333333334	0.03333333333333333	0.31333333333333335	0.03333333333333333
1139	297.0	0.026936026936026935	0.020202020202020204	0.5757575757575758	0.03367003367003367	0.30976430976430974	0.03367003367003367
1140	296.0	0.02702702702702703	0.02027027027027027	0.5675675675675675	0.037162162162162164	0.3141891891891892	0.033783783783783786
1141	296.0	0.02702702702702703	0.02702702702702703	0.5709459459459459	0.037162162162162164	0.30067567567567566	0.037162162162162164
1142	300.0	0.03	0.02666666666666667	0.5666666666666667	0.03333333333333333	0.30333333333333334	0.04
1143	299.0	0.030100334448160536	0.026755852842809364	0.5719063545150501	0.033444816053511704	0.3010033444816054	0.03678929765886288
1144	298.0	0.030201342281879196	0.030201342281879196	0.5604026845637584	0.03691275167785235	0.30201342281879195	0.040268456375838924
1145	299.0	0.030100334448160536	0.030100334448160536	0.5652173913043478	0.04013377926421405	0.29431438127090304	0.04013377926421405
1146	296.0	0.030405405405405407	0.030405405405405407	0.5675675675675675	0.037162162162162164	0.2972972972972973	0.037162162162162164
1147	300.0	0.02666666666666667	0.03	0.5666666666666667	0.043333333333333335	0.2966666666666667	0.03666666666666667
1148	300.0	0.03	0.02666666666666667	0.56	0.04	0.30666666666666664	0.03666666666666667
1149	304.0	0.029605263157894735	0.029605263157894735	0.5625	0.03618421052631579	0.3059210526315789	0.03618421052631579
1150	300.0	0.03	0.03	0.5633333333333334	0.03333333333333333	0.30333333333333334	0.04
1151	301.0	0.029900332225913623	0.03322259136212625	0.5647840531561462	0.029900332225913623	0.3122923588039867	0.029900332225913623
1152	308.0	0.03571428571428571	0.032467532467532464	0.5681818181818182	0.02922077922077922	0.3051948051948052	0.02922077922077922
1153	304.0	0.029605263157894735	0.03289473684210526	0.5625	0.03618421052631579	0.3092105263157895	0.029605263157894735
1154	305.0	0.03278688524590164	0.029508196721311476	0.5639344262295082	0.03934426229508197	0.3081967213114754	0.02622950819672131
1155	307.0	0.03257328990228013	0.029315960912052116	0.5667752442996743	0.03908794788273615	0.30293159609120524	0.029315960912052116
1156	301.0	0.026578073089700997	0.03322259136212625	0.5681063122923588	0.036544850498338874	0.3023255813953488	0.03322259136212625
1157	302.0	0.026490066225165563	0.033112582781456956	0.5629139072847682	0.03642384105960265	0.3079470198675497	0.033112582781456956
1158	303.0	0.026402640264026403	0.033003300330033	0.5610561056105611	0.036303630363036306	0.3069306930693069	0.036303630363036306
1159	301.0	0.026578073089700997	0.03322259136212625	0.5614617940199336	0.03322259136212625	0.30564784053156147	0.03986710963455149
1160	306.0	0.029411764705882353	0.029411764705882353	0.5620915032679739	0.032679738562091505	0.30392156862745096	0.042483660130718956
1161	307.0	0.026058631921824105	0.029315960912052116	0.5602605863192183	0.035830618892508145	0.30618892508143325	0.04234527687296417
1162	307.0	0.02280130293159609	0.029315960912052116	0.5635179153094463	0.03908794788273615	0.30293159609120524	0.04234527687296417
1163	303.0	0.026402640264026403	0.0297029702970297	0.5577557755775577	0.039603960396039604	0.3069306930693069	0.039603960396039604
1164	303.0	0.0297029702970297	0.0297029702970297	0.5742574257425742	0.039603960396039604	0.29372937293729373	0.033003300330033
1165	303.0	0.0297029702970297	0.033003300330033	0.5742574257425742	0.039603960396039604	0.2871287128712871	0.036303630363036306
1166	303.0	0.026402640264026403	0.033003300330033	0.5742574257425742	0.039603960396039604	0.29042904290429045	0.036303630363036306
1167	303.0	0.026402640264026403	0.0297029702970297	0.570957095709571	0.036303630363036306	0.297029702970297	0.039603960396039604
1168	297.0	0.026936026936026935	0.026936026936026935	0.5757575757575758	0.037037037037037035	0.29292929292929293	0.04040404040404041
1169	299.0	0.026755852842809364	0.026755852842809364	0.568561872909699	0.03678929765886288	0.30434782608695654	0.03678929765886288
1170	303.0	0.026402640264026403	0.0297029702970297	0.5610561056105611	0.036303630363036306	0.3102310231023102	0.036303630363036306
1171	304.0	0.029605263157894735	0.029605263157894735	0.5526315789473685	0.03618421052631579	0.3125	0.039473684210526314
1172	307.0	0.029315960912052116	0.03257328990228013	0.5570032573289903	0.035830618892508145	0.30293159609120524	0.04234527687296417
1173	307.0	0.029315960912052116	0.03257328990228013	0.5570032573289903	0.035830618892508145	0.30944625407166126	0.035830618892508145
1174	306.0	0.029411764705882353	0.029411764705882353	0.565359477124183	0.03594771241830065	0.30392156862745096	0.03594771241830065
1175	304.0	0.029605263157894735	0.02631578947368421	0.569078947368421	0.03618421052631579	0.2993421052631579	0.039473684210526314
1176	303.0	0.026402640264026403	0.0297029702970297	0.5775577557755776	0.036303630363036306	0.29372937293729373	0.036303630363036306
1177	305.0	0.02622950819672131	0.029508196721311476	0.580327868852459	0.036065573770491806	0.29180327868852457	0.036065573770491806
1178	300.0	0.02	0.03	0.5866666666666667	0.03333333333333333	0.29333333333333333	0.03666666666666667
1179	295.0	0.020338983050847456	0.030508474576271188	0.576271186440678	0.03389830508474576	0.3016949152542373	0.03728813559322034
1180	302.0	0.019867549668874173	0.033112582781456956	0.5662251655629139	0.039735099337748346	0.304635761589404	0.03642384105960265
1181	308.0	0.025974025974025976	0.02922077922077922	0.5616883116883117	0.03571428571428571	0.30844155844155846	0.03896103896103896
1182	307.0	0.026058631921824105	0.026058631921824105	0.5570032573289903	0.04234527687296417	0.30944625407166126	0.03908794788273615
1183	310.0	0.03225806451612903	0.025806451612903226	0.5580645161290323	0.03870967741935484	0.3064516129032258	0.03870967741935484
1184	307.0	0.03257328990228013	0.026058631921824105	0.5570032573289903	0.03908794788273615	0.30944625407166126	0.035830618892508145
1185	307.0	0.035830618892508145	0.026058631921824105	0.5472312703583062	0.03908794788273615	0.31596091205211724	0.035830618892508145
1186	307.0	0.035830618892508145	0.026058631921824105	0.5570032573289903	0.03908794788273615	0.30618892508143325	0.035830618892508145
1187	301.0	0.029900332225913623	0.023255813953488372	0.5647840531561462	0.03986710963455149	0.30564784053156147	0.036544850498338874
1188	300.0	0.02666666666666667	0.02666666666666667	0.5633333333333334	0.03666666666666667	0.30666666666666664	0.04
1189	296.0	0.02364864864864865	0.02702702702702703	0.5675675675675675	0.033783783783783786	0.30743243243243246	0.04054054054054054
1190	296.0	0.02364864864864865	0.030405405405405407	0.5709459459459459	0.033783783783783786	0.30405405405405406	0.037162162162162164
1191	293.0	0.023890784982935155	0.027303754266211604	0.5767918088737202	0.034129692832764506	0.3003412969283277	0.03754266211604096
1192	295.0	0.02711864406779661	0.02711864406779661	0.5728813559322034	0.03389830508474576	0.2983050847457627	0.04067796610169491
1193	297.0	0.026936026936026935	0.030303030303030304	0.5757575757575758	0.03367003367003367	0.2962962962962963	0.037037037037037035
1194	300.0	0.03	0.03333333333333333	0.5733333333333334	0.03333333333333333	0.2966666666666667	0.03333333333333333
1195	303.0	0.0297029702970297	0.033003300330033	0.5676567656765676	0.033003300330033	0.30033003300330036	0.036303630363036306
1196	303.0	0.026402640264026403	0.033003300330033	0.5742574257425742	0.036303630363036306	0.297029702970297	0.033003300330033
1197	302.0	0.026490066225165563	0.026490066225165563	0.5794701986754967	0.03642384105960265	0.2980132450331126	0.033112582781456956
1198	297.0	0.026936026936026935	0.026936026936026935	0.5757575757575758	0.037037037037037035	0.2962962962962963	0.037037037037037035
1199	300.0	0.02666666666666667	0.03333333333333333	0.5666666666666667	0.03666666666666667	0.3	0.03666666666666667
1200	299.0	0.026755852842809364	0.033444816053511704	0.5652173913043478	0.03678929765886288	0.3010033444816054	0.03678929765886288
1201	297.0	0.026936026936026935	0.03367003367003367	0.5723905723905723	0.04040404040404041	0.29292929292929293	0.03367003367003367
1202	296.0	0.02702702702702703	0.030405405405405407	0.5743243243243243	0.04054054054054054	0.2939189189189189	0.033783783783783786
1203	290.0	0.02413793103448276	0.03103448275862069	0.5793103448275863	0.03793103448275862	0.296551724137931	0.03103448275862069
1204	293.0	0.023890784982935155	0.030716723549488054	0.5836177474402731	0.03754266211604096	0.2935153583617747	0.030716723549488054
1205	297.0	0.026936026936026935	0.026936026936026935	0.5824915824915825	0.037037037037037035	0.29292929292929293	0.03367003367003367
1206	298.0	0.030201342281879196	0.026845637583892617	0.5906040268456376	0.03691275167785235	0.28187919463087246	0.03355704697986577
1207	302.0	0.029801324503311258	0.026490066225165563	0.5827814569536424	0.03642384105960265	0.28807947019867547	0.03642384105960265
1208	301.0	0.029900332225913623	0.026578073089700997	0.5813953488372093	0.036544850498338874	0.28903654485049834	0.036544850498338874
1209	298.0	0.026845637583892617	0.030201342281879196	0.5805369127516778	0.03691275167785235	0.28859060402684567	0.03691275167785235
1210	299.0	0.023411371237458192	0.030100334448160536	0.5719063545150501	0.03678929765886288	0.2976588628762542	0.04013377926421405
1211	304.0	0.023026315789473683	0.03289473684210526	0.5789473684210527	0.039473684210526314	0.28618421052631576	0.039473684210526314
1212	306.0	0.02287581699346405	0.032679738562091505	0.5751633986928104	0.0392156862745098	0.2908496732026144	0.0392156862745098
1213	305.0	0.022950819672131147	0.029508196721311476	0.580327868852459	0.03934426229508197	0.28524590163934427	0.04262295081967213
1214	306.0	0.026143790849673203	0.029411764705882353	0.5784313725490197	0.03594771241830065	0.2875816993464052	0.042483660130718956
1215	303.0	0.0297029702970297	0.0297029702970297	0.570957095709571	0.036303630363036306	0.29372937293729373	0.039603960396039604
1216	310.0	0.025806451612903226	0.02903225806451613	0.5709677419354838	0.035483870967741936	0.3	0.03870967741935484
1217	315.0	0.025396825396825397	0.02857142857142857	0.5682539682539682	0.03492063492063492	0.3047619047619048	0.0380952380952381
1218	309.0	0.025889967637540454	0.02912621359223301	0.5728155339805825	0.03559870550161812	0.3074433656957929	0.02912621359223301
1219	301.0	0.023255813953488372	0.036544850498338874	0.5647840531561462	0.036544850498338874	0.30564784053156147	0.03322259136212625
1220	306.0	0.02287581699346405	0.03594771241830065	0.5620915032679739	0.03594771241830065	0.3104575163398693	0.032679738562091505
1221	305.0	0.022950819672131147	0.036065573770491806	0.5672131147540984	0.036065573770491806	0.3081967213114754	0.029508196721311476
1222	304.0	0.023026315789473683	0.03289473684210526	0.5657894736842105	0.039473684210526314	0.3125	0.02631578947368421
1223	308.0	0.025974025974025976	0.03571428571428571	0.5616883116883117	0.03896103896103896	0.3051948051948052	0.032467532467532464
1224	304.0	0.02631578947368421	0.03618421052631579	0.5625	0.039473684210526314	0.3026315789473684	0.03289473684210526
1225	300.0	0.02666666666666667	0.03666666666666667	0.56	0.04	0.30333333333333334	0.03333333333333333
1226	301.0	0.023255813953488372	0.036544850498338874	0.5647840531561462	0.03986710963455149	0.29900332225913623	0.036544850498338874
1227	300.0	0.023333333333333334	0.03666666666666667	0.57	0.03666666666666667	0.29333333333333333	0.04
1228	307.0	0.02280130293159609	0.035830618892508145	0.5700325732899023	0.035830618892508145	0.2931596091205212	0.04234527687296417
1229	306.0	0.029411764705882353	0.03594771241830065	0.5686274509803921	0.03594771241830065	0.29411764705882354	0.03594771241830065
1230	311.0	0.028938906752411574	0.03215434083601286	0.5594855305466238	0.03536977491961415	0.3054662379421222	0.03858520900321544
1231	311.0	0.028938906752411574	0.03215434083601286	0.5659163987138264	0.03215434083601286	0.3022508038585209	0.03858520900321544
1232	312.0	0.03205128205128205	0.028846153846153848	0.5737179487179487	0.03205128205128205	0.30128205128205127	0.03205128205128205
1233	305.0	0.03278688524590164	0.02622950819672131	0.5704918032786885	0.03278688524590164	0.3016393442622951	0.036065573770491806
1234	308.0	0.032467532467532464	0.032467532467532464	0.5584415584415584	0.03571428571428571	0.2987012987012987	0.04220779220779221
1235	303.0	0.026402640264026403	0.033003300330033	0.5544554455445545	0.036303630363036306	0.3069306930693069	0.0429042904290429
1236	299.0	0.023411371237458192	0.03678929765886288	0.5585284280936454	0.033444816053511704	0.3076923076923077	0.04013377926421405
1237	298.0	0.02348993288590604	0.03691275167785235	0.5536912751677853	0.03355704697986577	0.31208053691275167	0.040268456375838924
1238	300.0	0.023333333333333334	0.03333333333333333	0.56	0.03666666666666667	0.30666666666666664	0.04
1239	303.0	0.026402640264026403	0.033003300330033	0.5643564356435643	0.036303630363036306	0.30363036303630364	0.036303630363036306
1240	299.0	0.026755852842809364	0.026755852842809364	0.568561872909699	0.03678929765886288	0.30434782608695654	0.03678929765886288
1241	301.0	0.029900332225913623	0.026578073089700997	0.5681063122923588	0.036544850498338874	0.30564784053156147	0.03322259136212625
1242	300.0	0.03	0.03	0.5666666666666667	0.03666666666666667	0.30333333333333334	0.03333333333333333
1243	300.0	0.03	0.03333333333333333	0.5633333333333334	0.03666666666666667	0.3	0.03666666666666667
1244	306.0	0.029411764705882353	0.032679738562091505	0.565359477124183	0.03594771241830065	0.2973856209150327	0.0392156862745098
1245	304.0	0.02631578947368421	0.03618421052631579	0.5756578947368421	0.03618421052631579	0.28618421052631576	0.039473684210526314
1246	305.0	0.02622950819672131	0.03278688524590164	0.5639344262295082	0.036065573770491806	0.30491803278688523	0.036065573770491806
1247	302.0	0.029801324503311258	0.033112582781456956	0.5629139072847682	0.03642384105960265	0.304635761589404	0.033112582781456956
1248	307.0	0.026058631921824105	0.035830618892508145	0.5635179153094463	0.035830618892508145	0.30618892508143325	0.03257328990228013
1249	303.0	0.026402640264026403	0.036303630363036306	0.5610561056105611	0.033003300330033	0.30363036303630364	0.039603960396039604
1250	298.0	0.026845637583892617	0.03691275167785235	0.5637583892617449	0.030201342281879196	0.3053691275167785	0.03691275167785235
1251	302.0	0.026490066225165563	0.03642384105960265	0.5629139072847682	0.029801324503311258	0.3079470198675497	0.03642384105960265
1252	301.0	0.026578073089700997	0.03322259136212625	0.5647840531561462	0.03322259136212625	0.30564784053156147	0.036544850498338874
1253	303.0	0.0297029702970297	0.033003300330033	0.5676567656765676	0.033003300330033	0.30033003300330036	0.036303630363036306
1254	298.0	0.030201342281879196	0.03691275167785235	0.5704697986577181	0.030201342281879196	0.2953020134228188	0.03691275167785235
1255	297.0	0.03367003367003367	0.037037037037037035	0.5723905723905723	0.030303030303030304	0.29292929292929293	0.03367003367003367
1256	301.0	0.03322259136212625	0.036544850498338874	0.5647840531561462	0.036544850498338874	0.292358803986711	0.036544850498338874
1257	296.0	0.030405405405405407	0.04054054054054054	0.5608108108108109	0.037162162162162164	0.2939189189189189	0.037162162162162164
1258	298.0	0.03355704697986577	0.040268456375838924	0.5604026845637584	0.03355704697986577	0.2953020134228188	0.03691275167785235
1259	301.0	0.036544850498338874	0.036544850498338874	0.5614617940199336	0.036544850498338874	0.292358803986711	0.036544850498338874
1260	303.0	0.033003300330033	0.033003300330033	0.5742574257425742	0.036303630363036306	0.2871287128712871	0.036303630363036306
1261	302.0	0.029801324503311258	0.033112582781456956	0.5794701986754967	0.033112582781456956	0.2847682119205298	0.039735099337748346
1262	304.0	0.03289473684210526	0.03289473684210526	0.5756578947368421	0.03289473684210526	0.28618421052631576	0.039473684210526314
1263	300.0	0.03	0.03333333333333333	0.58	0.03333333333333333	0.2866666666666667	0.03666666666666667
1264	306.0	0.029411764705882353	0.029411764705882353	0.5784313725490197	0.03594771241830065	0.2908496732026144	0.03594771241830065
1265	308.0	0.02922077922077922	0.032467532467532464	0.5746753246753247	0.03571428571428571	0.2922077922077922	0.03571428571428571
1266	304.0	0.02631578947368421	0.029605263157894735	0.5723684210526315	0.03618421052631579	0.2993421052631579	0.03618421052631579
1267	302.0	0.026490066225165563	0.03642384105960265	0.5761589403973509	0.033112582781456956	0.2913907284768212	0.03642384105960265
1268	301.0	0.026578073089700997	0.036544850498338874	0.5780730897009967	0.03322259136212625	0.292358803986711	0.03322259136212625
1269	301.0	0.03322259136212625	0.036544850498338874	0.5647840531561462	0.03322259136212625	0.3023255813953488	0.029900332225913623
1270	305.0	0.03278688524590164	0.03934426229508197	0.5639344262295082	0.036065573770491806	0.2983606557377049	0.029508196721311476
1271	309.0	0.032362459546925564	0.03559870550161812	0.56957928802589	0.03559870550161812	0.29449838187702265	0.032362459546925564
1272	307.0	0.03257328990228013	0.03257328990228013	0.5798045602605864	0.035830618892508145	0.2931596091205212	0.026058631921824105
1273	308.0	0.032467532467532464	0.03571428571428571	0.577922077922078	0.03571428571428571	0.29545454545454547	0.022727272727272728
1274	305.0	0.029508196721311476	0.036065573770491806	0.5770491803278689	0.036065573770491806	0.2983606557377049	0.022950819672131147
1275	306.0	0.029411764705882353	0.03594771241830065	0.565359477124183	0.03594771241830065	0.3104575163398693	0.02287581699346405
1276	308.0	0.032467532467532464	0.03571428571428571	0.564935064935065	0.03571428571428571	0.2987012987012987	0.032467532467532464
1277	309.0	0.032362459546925564	0.038834951456310676	0.5663430420711975	0.03559870550161812	0.29449838187702265	0.032362459546925564
1278	306.0	0.029411764705882353	0.03594771241830065	0.5718954248366013	0.03594771241830065	0.29411764705882354	0.032679738562091505
1279	308.0	0.02922077922077922	0.03571428571428571	0.564935064935065	0.03571428571428571	0.29545454545454547	0.03896103896103896
1280	309.0	0.025889967637540454	0.038834951456310676	0.56957928802589	0.032362459546925564	0.29449838187702265	0.038834951456310676
1281	311.0	0.02572347266881029	0.03858520900321544	0.5755627009646302	0.03215434083601286	0.28938906752411575	0.03858520900321544
1282	308.0	0.02922077922077922	0.03571428571428571	0.5681818181818182	0.02922077922077922	0.2987012987012987	0.03896103896103896
1283	310.0	0.035483870967741936	0.03225806451612903	0.5645161290322581	0.03225806451612903	0.2967741935483871	0.03870967741935484
1284	304.0	0.03289473684210526	0.03289473684210526	0.5657894736842105	0.03289473684210526	0.29605263157894735	0.039473684210526314
1285	306.0	0.03594771241830065	0.029411764705882353	0.5718954248366013	0.03594771241830065	0.2973856209150327	0.029411764705882353
1286	312.0	0.035256410256410256	0.028846153846153848	0.5737179487179487	0.035256410256410256	0.2948717948717949	0.03205128205128205
1287	311.0	0.03215434083601286	0.02572347266881029	0.5755627009646302	0.03536977491961415	0.2958199356913183	0.03536977491961415
1288	309.0	0.032362459546925564	0.022653721682847898	0.5760517799352751	0.03559870550161812	0.29449838187702265	0.038834951456310676
1289	314.0	0.03184713375796178	0.022292993630573247	0.5764331210191083	0.03503184713375796	0.2961783439490446	0.03821656050955414
1290	311.0	0.03536977491961415	0.02572347266881029	0.572347266881029	0.03536977491961415	0.2990353697749196	0.03215434083601286
1291	317.0	0.03470031545741325	0.025236593059936908	0.5646687697160884	0.03470031545741325	0.305993690851735	0.03470031545741325
1292	315.0	0.02857142857142857	0.025396825396825397	0.5650793650793651	0.03492063492063492	0.3047619047619048	0.04126984126984127
1293	312.0	0.028846153846153848	0.028846153846153848	0.5608974358974359	0.035256410256410256	0.30448717948717946	0.041666666666666664
1294	311.0	0.028938906752411574	0.03215434083601286	0.5594855305466238	0.03536977491961415	0.3054662379421222	0.03858520900321544
1295	312.0	0.028846153846153848	0.03205128205128205	0.5608974358974359	0.035256410256410256	0.30448717948717946	0.038461538461538464
1296	304.0	0.029605263157894735	0.029605263157894735	0.5723684210526315	0.03618421052631579	0.2993421052631579	0.03289473684210526
1297	302.0	0.026490066225165563	0.029801324503311258	0.5761589403973509	0.03642384105960265	0.30132450331125826	0.029801324503311258
1298	302.0	0.029801324503311258	0.029801324503311258	0.5695364238410596	0.03642384105960265	0.30132450331125826	0.033112582781456956
1299	301.0	0.029900332225913623	0.029900332225913623	0.574750830564784	0.036544850498338874	0.2956810631229236	0.03322259136212625
1300	301.0	0.029900332225913623	0.03322259136212625	0.5647840531561462	0.036544850498338874	0.29900332225913623	0.036544850498338874
1301	301.0	0.023255813953488372	0.029900332225913623	0.5714285714285714	0.036544850498338874	0.3023255813953488	0.036544850498338874
1302	302.0	0.023178807947019868	0.029801324503311258	0.5695364238410596	0.03642384105960265	0.30132450331125826	0.039735099337748346
1303	300.0	0.023333333333333334	0.02666666666666667	0.57	0.03666666666666667	0.30333333333333334	0.04
1304	305.0	0.019672131147540985	0.036065573770491806	0.5672131147540984	0.036065573770491806	0.3016393442622951	0.03934426229508197
1305	306.0	0.026143790849673203	0.032679738562091505	0.5620915032679739	0.03594771241830065	0.3006535947712418	0.042483660130718956
1306	300.0	0.02666666666666667	0.03666666666666667	0.56	0.03666666666666667	0.30333333333333334	0.03666666666666667
1307	302.0	0.026490066225165563	0.03642384105960265	0.5562913907284768	0.03642384105960265	0.31125827814569534	0.033112582781456956
1308	305.0	0.029508196721311476	0.036065573770491806	0.5540983606557377	0.036065573770491806	0.3114754098360656	0.03278688524590164
1309	303.0	0.033003300330033	0.0297029702970297	0.5577557755775577	0.036303630363036306	0.3102310231023102	0.033003300330033
1310	303.0	0.026402640264026403	0.033003300330033	0.5511551155115512	0.036303630363036306	0.31683168316831684	0.036303630363036306
1311	304.0	0.029605263157894735	0.029605263157894735	0.5526315789473685	0.03618421052631579	0.3157894736842105	0.03618421052631579
1312	307.0	0.029315960912052116	0.03257328990228013	0.5537459283387622	0.035830618892508145	0.30944625407166126	0.03908794788273615
1313	311.0	0.028938906752411574	0.028938906752411574	0.5562700964630225	0.03536977491961415	0.31189710610932475	0.03858520900321544
1314	316.0	0.028481012658227847	0.03164556962025317	0.5569620253164557	0.03164556962025317	0.31645569620253167	0.03481012658227848
1315	313.0	0.02875399361022364	0.025559105431309903	0.5591054313099042	0.03514376996805112	0.3194888178913738	0.03194888178913738
1316	306.0	0.029411764705882353	0.026143790849673203	0.565359477124183	0.03594771241830065	0.3104575163398693	0.032679738562091505
1317	308.0	0.02922077922077922	0.032467532467532464	0.5681818181818182	0.03571428571428571	0.2987012987012987	0.03571428571428571
1318	305.0	0.029508196721311476	0.03278688524590164	0.5639344262295082	0.036065573770491806	0.3016393442622951	0.036065573770491806
1319	312.0	0.038461538461538464	0.028846153846153848	0.5641025641025641	0.035256410256410256	0.2948717948717949	0.038461538461538464
1320	309.0	0.03559870550161812	0.025889967637540454	0.5663430420711975	0.03559870550161812	0.30097087378640774	0.03559870550161812
1321	311.0	0.03536977491961415	0.028938906752411574	0.5562700964630225	0.03536977491961415	0.3054662379421222	0.03858520900321544
1322	307.0	0.035830618892508145	0.03257328990228013	0.5635179153094463	0.035830618892508145	0.2931596091205212	0.03908794788273615
1323	302.0	0.033112582781456956	0.033112582781456956	0.5695364238410596	0.03642384105960265	0.28807947019867547	0.039735099337748346
1324	303.0	0.033003300330033	0.033003300330033	0.5676567656765676	0.036303630363036306	0.29372937293729373	0.036303630363036306
1325	303.0	0.033003300330033	0.0297029702970297	0.5643564356435643	0.036303630363036306	0.297029702970297	0.039603960396039604
1326	304.0	0.03289473684210526	0.03289473684210526	0.5592105263157895	0.03618421052631579	0.3026315789473684	0.03618421052631579
1327	300.0	0.03333333333333333	0.03666666666666667	0.5566666666666666	0.03666666666666667	0.3	0.03666666666666667
1328	306.0	0.03594771241830065	0.03594771241830065	0.5522875816993464	0.03594771241830065	0.3006535947712418	0.0392156862745098
1329	303.0	0.039603960396039604	0.036303630363036306	0.5478547854785478	0.033003300330033	0.30363036303630364	0.039603960396039604
1330	305.0	0.036065573770491806	0.029508196721311476	0.5573770491803278	0.029508196721311476	0.3114754098360656	0.036065573770491806
1331	302.0	0.033112582781456956	0.026490066225165563	0.5562913907284768	0.033112582781456956	0.31456953642384106	0.03642384105960265
1332	296.0	0.02702702702702703	0.030405405405405407	0.5574324324324325	0.033783783783783786	0.3141891891891892	0.037162162162162164
1333	296.0	0.02702702702702703	0.030405405405405407	0.5574324324324325	0.033783783783783786	0.3141891891891892	0.037162162162162164
1334	299.0	0.026755852842809364	0.03678929765886288	0.5551839464882943	0.03678929765886288	0.3110367892976589	0.033444816053511704
1335	301.0	0.026578073089700997	0.03322259136212625	0.5581395348837209	0.036544850498338874	0.3089700996677741	0.036544850498338874
1336	304.0	0.02631578947368421	0.03289473684210526	0.5657894736842105	0.03618421052631579	0.3026315789473684	0.03618421052631579
1337	302.0	0.026490066225165563	0.033112582781456956	0.5695364238410596	0.033112582781456956	0.30132450331125826	0.03642384105960265
1338	303.0	0.026402640264026403	0.036303630363036306	0.5643564356435643	0.033003300330033	0.3069306930693069	0.033003300330033
1339	305.0	0.02622950819672131	0.036065573770491806	0.5672131147540984	0.03278688524590164	0.30491803278688523	0.03278688524590164
1340	306.0	0.026143790849673203	0.03594771241830065	0.5588235294117647	0.03594771241830065	0.30392156862745096	0.0392156862745098
1341	300.0	0.02666666666666667	0.03333333333333333	0.5566666666666666	0.03666666666666667	0.30666666666666664	0.04
1342	302.0	0.029801324503311258	0.03642384105960265	0.5562913907284768	0.03642384105960265	0.2980132450331126	0.04304635761589404
1343	301.0	0.029900332225913623	0.036544850498338874	0.5581395348837209	0.036544850498338874	0.29900332225913623	0.03986710963455149
1344	302.0	0.033112582781456956	0.029801324503311258	0.5662251655629139	0.03642384105960265	0.2947019867549669	0.039735099337748346
1345	302.0	0.03642384105960265	0.029801324503311258	0.5662251655629139	0.03642384105960265	0.2913907284768212	0.039735099337748346
1346	302.0	0.033112582781456956	0.033112582781456956	0.5662251655629139	0.039735099337748346	0.28807947019867547	0.039735099337748346
1347	304.0	0.03289473684210526	0.03289473684210526	0.5592105263157895	0.04276315789473684	0.29605263157894735	0.03618421052631579
1348	301.0	0.03322259136212625	0.036544850498338874	0.5548172757475083	0.04318936877076412	0.2956810631229236	0.036544850498338874
1349	303.0	0.033003300330033	0.033003300330033	0.5511551155115512	0.0429042904290429	0.30033003300330036	0.039603960396039604
1350	305.0	0.03278688524590164	0.029508196721311476	0.5639344262295082	0.04262295081967213	0.29180327868852457	0.03934426229508197
1351	303.0	0.033003300330033	0.0297029702970297	0.570957095709571	0.039603960396039604	0.29042904290429045	0.036303630363036306
1352	299.0	0.03678929765886288	0.030100334448160536	0.5785953177257525	0.04013377926421405	0.2842809364548495	0.030100334448160536
1353	303.0	0.033003300330033	0.0297029702970297	0.5742574257425742	0.039603960396039604	0.29042904290429045	0.033003300330033
1354	301.0	0.026578073089700997	0.026578073089700997	0.574750830564784	0.036544850498338874	0.29900332225913623	0.036544850498338874
1355	293.0	0.023890784982935155	0.027303754266211604	0.5733788395904437	0.034129692832764506	0.3037542662116041	0.03754266211604096
1356	293.0	0.023890784982935155	0.030716723549488054	0.5699658703071673	0.034129692832764506	0.3037542662116041	0.03754266211604096
1357	296.0	0.02702702702702703	0.033783783783783786	0.5675675675675675	0.030405405405405407	0.30067567567567566	0.04054054054054054
1358	302.0	0.029801324503311258	0.03642384105960265	0.5695364238410596	0.029801324503311258	0.2947019867549669	0.039735099337748346
1359	298.0	0.02348993288590604	0.03691275167785235	0.5771812080536913	0.030201342281879196	0.29194630872483224	0.040268456375838924
1360	293.0	0.023890784982935155	0.03754266211604096	0.5699658703071673	0.030716723549488054	0.29692832764505117	0.040955631399317405
1361	292.0	0.023972602739726026	0.03767123287671233	0.5547945205479452	0.03424657534246575	0.3082191780821918	0.0410958904109589
1362	298.0	0.026845637583892617	0.03691275167785235	0.5469798657718121	0.03691275167785235	0.31208053691275167	0.040268456375838924
1363	302.0	0.029801324503311258	0.033112582781456956	0.5496688741721855	0.03642384105960265	0.31456953642384106	0.03642384105960265
1364	302.0	0.033112582781456956	0.03642384105960265	0.5496688741721855	0.03642384105960265	0.3079470198675497	0.03642384105960265
1365	300.0	0.03333333333333333	0.03333333333333333	0.56	0.03666666666666667	0.30333333333333334	0.03333333333333333
1366	306.0	0.029411764705882353	0.029411764705882353	0.5686274509803921	0.03594771241830065	0.30392156862745096	0.032679738562091505
1367	306.0	0.029411764705882353	0.029411764705882353	0.565359477124183	0.0392156862745098	0.3006535947712418	0.03594771241830065
1368	304.0	0.029605263157894735	0.029605263157894735	0.5625	0.039473684210526314	0.3059210526315789	0.03289473684210526
1369	299.0	0.026755852842809364	0.023411371237458192	0.5618729096989966	0.043478260869565216	0.3076923076923077	0.03678929765886288
1370	304.0	0.029605263157894735	0.023026315789473683	0.5625	0.03618421052631579	0.3125	0.03618421052631579
1371	303.0	0.0297029702970297	0.0231023102310231	0.5676567656765676	0.033003300330033	0.3102310231023102	0.036303630363036306
1372	298.0	0.030201342281879196	0.026845637583892617	0.5604026845637584	0.03355704697986577	0.31208053691275167	0.03691275167785235
1373	302.0	0.026490066225165563	0.033112582781456956	0.5695364238410596	0.03642384105960265	0.30132450331125826	0.033112582781456956
1374	306.0	0.029411764705882353	0.032679738562091505	0.5718954248366013	0.0392156862745098	0.29411764705882354	0.032679738562091505
1375	309.0	0.03559870550161812	0.032362459546925564	0.5598705501618123	0.038834951456310676	0.30097087378640774	0.032362459546925564
1376	303.0	0.026402640264026403	0.036303630363036306	0.5577557755775577	0.039603960396039604	0.30363036303630364	0.036303630363036306
1377	301.0	0.023255813953488372	0.036544850498338874	0.5614617940199336	0.03986710963455149	0.3023255813953488	0.036544850498338874
1378	303.0	0.019801980198019802	0.036303630363036306	0.5643564356435643	0.039603960396039604	0.30363036303630364	0.036303630363036306
1379	305.0	0.019672131147540985	0.036065573770491806	0.5737704918032787	0.03934426229508197	0.29180327868852457	0.03934426229508197
1380	305.0	0.029508196721311476	0.03278688524590164	0.5704918032786885	0.03934426229508197	0.29180327868852457	0.036065573770491806
1381	304.0	0.029605263157894735	0.029605263157894735	0.5756578947368421	0.039473684210526314	0.2894736842105263	0.03618421052631579
1382	296.0	0.02702702702702703	0.02702702702702703	0.5844594594594594	0.037162162162162164	0.2905405405405405	0.033783783783783786
1383	295.0	0.030508474576271188	0.02711864406779661	0.5864406779661017	0.03389830508474576	0.288135593220339	0.03389830508474576
1384	300.0	0.03333333333333333	0.02666666666666667	0.5866666666666667	0.03333333333333333	0.2866666666666667	0.03333333333333333
1385	300.0	0.03333333333333333	0.03	0.58	0.03333333333333333	0.2866666666666667	0.03666666666666667
1386	305.0	0.03278688524590164	0.03278688524590164	0.5704918032786885	0.03934426229508197	0.2819672131147541	0.04262295081967213
1387	303.0	0.0297029702970297	0.033003300330033	0.5742574257425742	0.039603960396039604	0.28052805280528054	0.0429042904290429
1388	302.0	0.029801324503311258	0.033112582781456956	0.5761589403973509	0.03642384105960265	0.2814569536423841	0.04304635761589404
1389	300.0	0.03	0.03333333333333333	0.57	0.03666666666666667	0.2866666666666667	0.043333333333333335
1390	303.0	0.0297029702970297	0.033003300330033	0.5742574257425742	0.036303630363036306	0.2838283828382838	0.0429042904290429
1391	299.0	0.030100334448160536	0.033444816053511704	0.5752508361204013	0.03678929765886288	0.2842809364548495	0.04013377926421405
1392	301.0	0.03322259136212625	0.029900332225913623	0.574750830564784	0.036544850498338874	0.2857142857142857	0.03986710963455149
1393	303.0	0.033003300330033	0.0297029702970297	0.5676567656765676	0.039603960396039604	0.29042904290429045	0.039603960396039604
1394	305.0	0.036065573770491806	0.029508196721311476	0.5639344262295082	0.03934426229508197	0.29508196721311475	0.036065573770491806
1395	306.0	0.03594771241830065	0.032679738562091505	0.565359477124183	0.0392156862745098	0.29411764705882354	0.032679738562091505
1396	303.0	0.036303630363036306	0.036303630363036306	0.5643564356435643	0.039603960396039604	0.2838283828382838	0.039603960396039604
1397	302.0	0.03642384105960265	0.033112582781456956	0.5662251655629139	0.03642384105960265	0.28807947019867547	0.039735099337748346
1398	297.0	0.037037037037037035	0.030303030303030304	0.569023569023569	0.037037037037037035	0.2895622895622896	0.037037037037037035
1399	298.0	0.03355704697986577	0.030201342281879196	0.5704697986577181	0.03691275167785235	0.2953020134228188	0.03355704697986577
1400	303.0	0.033003300330033	0.0297029702970297	0.5643564356435643	0.036303630363036306	0.30033003300330036	0.036303630363036306
1401	303.0	0.033003300330033	0.0297029702970297	0.5610561056105611	0.039603960396039604	0.30033003300330036	0.036303630363036306
1402	304.0	0.03289473684210526	0.02631578947368421	0.5592105263157895	0.039473684210526314	0.2993421052631579	0.04276315789473684
1403	299.0	0.033444816053511704	0.023411371237458192	0.5618729096989966	0.04013377926421405	0.3010033444816054	0.04013377926421405
1404	294.0	0.027210884353741496	0.023809523809523808	0.564625850340136	0.03741496598639456	0.30952380952380953	0.03741496598639456
1405	291.0	0.024054982817869417	0.024054982817869417	0.570446735395189	0.037800687285223365	0.30927835051546393	0.03436426116838488
1406	296.0	0.02364864864864865	0.02364864864864865	0.5675675675675675	0.04054054054054054	0.30743243243243246	0.037162162162162164
1407	294.0	0.023809523809523808	0.023809523809523808	0.5714285714285714	0.04081632653061224	0.30272108843537415	0.03741496598639456
1408	298.0	0.02348993288590604	0.02348993288590604	0.5771812080536913	0.040268456375838924	0.30201342281879195	0.03355704697986577
1409	300.0	0.02	0.02666666666666667	0.5733333333333334	0.043333333333333335	0.30333333333333334	0.03333333333333333
1410	302.0	0.016556291390728478	0.026490066225165563	0.5695364238410596	0.04304635761589404	0.3079470198675497	0.03642384105960265
1411	302.0	0.019867549668874173	0.026490066225165563	0.5794701986754967	0.04304635761589404	0.2947019867549669	0.03642384105960265
1412	302.0	0.019867549668874173	0.026490066225165563	0.5827814569536424	0.04304635761589404	0.2913907284768212	0.03642384105960265
1413	304.0	0.019736842105263157	0.029605263157894735	0.5822368421052632	0.04276315789473684	0.28618421052631576	0.039473684210526314
1414	304.0	0.023026315789473683	0.029605263157894735	0.5855263157894737	0.039473684210526314	0.28289473684210525	0.039473684210526314
1415	303.0	0.0231023102310231	0.033003300330033	0.5808580858085809	0.039603960396039604	0.2838283828382838	0.039603960396039604
1416	297.0	0.02356902356902357	0.03367003367003367	0.5723905723905723	0.04040404040404041	0.2895622895622896	0.04040404040404041
1417	291.0	0.024054982817869417	0.030927835051546393	0.5738831615120275	0.037800687285223365	0.28865979381443296	0.044673539518900345
1418	292.0	0.0273972602739726	0.030821917808219176	0.5753424657534246	0.03767123287671233	0.2876712328767123	0.0410958904109589
1419	298.0	0.026845637583892617	0.030201342281879196	0.5738255033557047	0.03691275167785235	0.29194630872483224	0.040268456375838924
1420	299.0	0.026755852842809364	0.026755852842809364	0.5785953177257525	0.03678929765886288	0.29431438127090304	0.03678929765886288
1421	303.0	0.0297029702970297	0.0297029702970297	0.5643564356435643	0.039603960396039604	0.30033003300330036	0.036303630363036306
1422	306.0	0.03594771241830065	0.029411764705882353	0.5588235294117647	0.0392156862745098	0.3006535947712418	0.03594771241830065
1423	305.0	0.036065573770491806	0.03278688524590164	0.5573770491803278	0.03934426229508197	0.2983606557377049	0.036065573770491806
1424	306.0	0.029411764705882353	0.032679738562091505	0.5588235294117647	0.0392156862745098	0.30392156862745096	0.03594771241830065
1425	302.0	0.029801324503311258	0.029801324503311258	0.5662251655629139	0.039735099337748346	0.2980132450331126	0.03642384105960265
1426	303.0	0.0297029702970297	0.0297029702970297	0.5610561056105611	0.039603960396039604	0.30363036303630364	0.036303630363036306
1427	298.0	0.026845637583892617	0.02348993288590604	0.5604026845637584	0.040268456375838924	0.3087248322147651	0.040268456375838924
1428	304.0	0.029605263157894735	0.02631578947368421	0.5592105263157895	0.039473684210526314	0.3059210526315789	0.039473684210526314
1429	302.0	0.026490066225165563	0.029801324503311258	0.5596026490066225	0.039735099337748346	0.304635761589404	0.039735099337748346
1430	306.0	0.029411764705882353	0.029411764705882353	0.5588235294117647	0.0392156862745098	0.30392156862745096	0.0392156862745098
1431	306.0	0.032679738562091505	0.029411764705882353	0.5522875816993464	0.0392156862745098	0.30718954248366015	0.0392156862745098
1432	302.0	0.033112582781456956	0.029801324503311258	0.5596026490066225	0.039735099337748346	0.30132450331125826	0.03642384105960265
1433	300.0	0.03333333333333333	0.03333333333333333	0.5633333333333334	0.04	0.29333333333333333	0.03666666666666667
1434	302.0	0.033112582781456956	0.03642384105960265	0.5562913907284768	0.03642384105960265	0.30132450331125826	0.03642384105960265
1435	300.0	0.03666666666666667	0.03666666666666667	0.5633333333333334	0.03666666666666667	0.29333333333333333	0.03333333333333333
1436	301.0	0.036544850498338874	0.03322259136212625	0.5647840531561462	0.036544850498338874	0.2956810631229236	0.03322259136212625
1437	304.0	0.03618421052631579	0.03289473684210526	0.5723684210526315	0.039473684210526314	0.2894736842105263	0.029605263157894735
1438	304.0	0.03289473684210526	0.029605263157894735	0.5756578947368421	0.039473684210526314	0.29276315789473684	0.029605263157894735
1439	301.0	0.03322259136212625	0.03322259136212625	0.5681063122923588	0.03986710963455149	0.28903654485049834	0.036544850498338874
1440	299.0	0.026755852842809364	0.03678929765886288	0.568561872909699	0.04013377926421405	0.2909698996655518	0.03678929765886288
1441	295.0	0.023728813559322035	0.03728813559322034	0.5728813559322034	0.03728813559322034	0.29491525423728815	0.03389830508474576
1442	292.0	0.02054794520547945	0.03767123287671233	0.5753424657534246	0.03767123287671233	0.2910958904109589	0.03767123287671233
1443	300.0	0.023333333333333334	0.03666666666666667	0.5733333333333334	0.04	0.29333333333333333	0.03333333333333333
1444	304.0	0.02631578947368421	0.029605263157894735	0.5756578947368421	0.039473684210526314	0.29276315789473684	0.03618421052631579
1445	304.0	0.02631578947368421	0.03289473684210526	0.5657894736842105	0.039473684210526314	0.2993421052631579	0.03618421052631579
1446	306.0	0.02287581699346405	0.029411764705882353	0.5686274509803921	0.0392156862745098	0.30392156862745096	0.03594771241830065
1447	305.0	0.022950819672131147	0.029508196721311476	0.5672131147540984	0.03934426229508197	0.3081967213114754	0.03278688524590164
1448	304.0	0.023026315789473683	0.02631578947368421	0.5723684210526315	0.039473684210526314	0.3059210526315789	0.03289473684210526
1449	305.0	0.02622950819672131	0.02622950819672131	0.5672131147540984	0.03934426229508197	0.3081967213114754	0.03278688524590164
1450	300.0	0.02666666666666667	0.03	0.56	0.04	0.30666666666666664	0.03666666666666667
1451	302.0	0.026490066225165563	0.033112582781456956	0.5562913907284768	0.03642384105960265	0.3079470198675497	0.039735099337748346
1452	304.0	0.02631578947368421	0.03289473684210526	0.5625	0.03618421052631579	0.3026315789473684	0.039473684210526314
1453	299.0	0.026755852842809364	0.030100334448160536	0.5785953177257525	0.03678929765886288	0.29431438127090304	0.033444816053511704
1454	298.0	0.026845637583892617	0.026845637583892617	0.5805369127516778	0.03355704697986577	0.2986577181208054	0.03355704697986577
1455	300.0	0.02666666666666667	0.02666666666666667	0.5833333333333334	0.03333333333333333	0.2966666666666667	0.03333333333333333
1456	300.0	0.03	0.02666666666666667	0.5733333333333334	0.03333333333333333	0.30333333333333334	0.03333333333333333
1457	308.0	0.02922077922077922	0.032467532467532464	0.5714285714285714	0.032467532467532464	0.30194805194805197	0.032467532467532464
1458	313.0	0.03194888178913738	0.03514376996805112	0.5654952076677316	0.038338658146964855	0.2971246006389776	0.03194888178913738
1459	314.0	0.03184713375796178	0.03503184713375796	0.5636942675159236	0.03821656050955414	0.29936305732484075	0.03184713375796178
1460	312.0	0.03205128205128205	0.035256410256410256	0.5641025641025641	0.038461538461538464	0.2980769230769231	0.03205128205128205
1461	314.0	0.028662420382165606	0.03503184713375796	0.5605095541401274	0.03821656050955414	0.30254777070063693	0.03503184713375796
1462	316.0	0.028481012658227847	0.03481012658227848	0.560126582278481	0.04113924050632911	0.30063291139240506	0.03481012658227848
1463	317.0	0.028391167192429023	0.031545741324921134	0.5583596214511041	0.04100946372239748	0.3028391167192429	0.03785488958990536
1464	315.0	0.025396825396825397	0.031746031746031744	0.5523809523809524	0.04126984126984127	0.30793650793650795	0.04126984126984127
1465	308.0	0.022727272727272728	0.032467532467532464	0.5584415584415584	0.03896103896103896	0.30844155844155846	0.03896103896103896
1466	305.0	0.022950819672131147	0.03278688524590164	0.5573770491803278	0.03934426229508197	0.3081967213114754	0.03934426229508197
1467	303.0	0.0231023102310231	0.033003300330033	0.5610561056105611	0.036303630363036306	0.3102310231023102	0.036303630363036306
1468	305.0	0.02622950819672131	0.02622950819672131	0.5639344262295082	0.036065573770491806	0.3114754098360656	0.036065573770491806
1469	302.0	0.026490066225165563	0.026490066225165563	0.5695364238410596	0.03642384105960265	0.304635761589404	0.03642384105960265
1470	303.0	0.0231023102310231	0.0231023102310231	0.5742574257425742	0.036303630363036306	0.3069306930693069	0.036303630363036306
1471	303.0	0.019801980198019802	0.026402640264026403	0.5610561056105611	0.039603960396039604	0.31353135313531355	0.039603960396039604
1472	299.0	0.023411371237458192	0.023411371237458192	0.568561872909699	0.04013377926421405	0.3076923076923077	0.03678929765886288
1473	302.0	0.023178807947019868	0.026490066225165563	0.5629139072847682	0.039735099337748346	0.31125827814569534	0.03642384105960265
1474	303.0	0.026402640264026403	0.026402640264026403	0.5643564356435643	0.036303630363036306	0.3102310231023102	0.036303630363036306
1475	301.0	0.026578073089700997	0.026578073089700997	0.5714285714285714	0.036544850498338874	0.29900332225913623	0.03986710963455149
1476	301.0	0.026578073089700997	0.026578073089700997	0.5647840531561462	0.036544850498338874	0.3089700996677741	0.036544850498338874
1477	300.0	0.03	0.02666666666666667	0.5633333333333334	0.03666666666666667	0.30666666666666664	0.03666666666666667
1478	294.0	0.027210884353741496	0.023809523809523808	0.5714285714285714	0.03741496598639456	0.30272108843537415	0.03741496598639456
1479	293.0	0.030716723549488054	0.023890784982935155	0.5665529010238908	0.040955631399317405	0.3037542662116041	0.034129692832764506
1480	298.0	0.030201342281879196	0.02348993288590604	0.5704697986577181	0.040268456375838924	0.2986577181208054	0.03691275167785235
1481	305.0	0.03278688524590164	0.02622950819672131	0.5672131147540984	0.03934426229508197	0.29508196721311475	0.03934426229508197
1482	305.0	0.03278688524590164	0.029508196721311476	0.5606557377049181	0.03934426229508197	0.3016393442622951	0.036065573770491806
1483	305.0	0.03278688524590164	0.03278688524590164	0.5573770491803278	0.03934426229508197	0.2983606557377049	0.03934426229508197
1484	305.0	0.03278688524590164	0.03278688524590164	0.5606557377049181	0.03934426229508197	0.3016393442622951	0.03278688524590164
1485	303.0	0.0297029702970297	0.0297029702970297	0.5610561056105611	0.039603960396039604	0.3069306930693069	0.033003300330033
1486	303.0	0.033003300330033	0.033003300330033	0.5544554455445545	0.039603960396039604	0.3069306930693069	0.033003300330033
1487	309.0	0.03559870550161812	0.03559870550161812	0.5436893203883495	0.038834951456310676	0.313915857605178	0.032362459546925564
1488	306.0	0.03594771241830065	0.03594771241830065	0.5490196078431373	0.03594771241830065	0.3104575163398693	0.032679738562091505
1489	307.0	0.035830618892508145	0.035830618892508145	0.5537459283387622	0.035830618892508145	0.30618892508143325	0.03257328990228013
1490	304.0	0.03289473684210526	0.03289473684210526	0.5657894736842105	0.03618421052631579	0.2993421052631579	0.03289473684210526
1491	303.0	0.033003300330033	0.036303630363036306	0.5676567656765676	0.036303630363036306	0.29372937293729373	0.033003300330033
1492	302.0	0.029801324503311258	0.033112582781456956	0.5662251655629139	0.039735099337748346	0.30132450331125826	0.029801324503311258
1493	302.0	0.029801324503311258	0.029801324503311258	0.5662251655629139	0.039735099337748346	0.304635761589404	0.029801324503311258
1494	299.0	0.033444816053511704	0.030100334448160536	0.568561872909699	0.03678929765886288	0.30434782608695654	0.026755852842809364
1495	297.0	0.03367003367003367	0.030303030303030304	0.5723905723905723	0.03367003367003367	0.2996632996632997	0.030303030303030304
1496	296.0	0.04054054054054054	0.030405405405405407	0.5675675675675675	0.033783783783783786	0.2939189189189189	0.033783783783783786
1497	296.0	0.037162162162162164	0.030405405405405407	0.5608108108108109	0.037162162162162164	0.2972972972972973	0.037162162162162164
1498	298.0	0.03691275167785235	0.030201342281879196	0.5604026845637584	0.03691275167785235	0.2953020134228188	0.040268456375838924
1499	295.0	0.03728813559322034	0.030508474576271188	0.559322033898305	0.03728813559322034	0.29491525423728815	0.04067796610169491
1500	306.0	0.0457516339869281	0.03594771241830065	0.5490196078431373	0.026143790849673203	0.3235294117647059	0.0196078431372549
1501	304.0	0.04276315789473684	0.029605263157894735	0.5493421052631579	0.02631578947368421	0.32894736842105265	0.023026315789473683
1502	299.0	0.046822742474916385	0.030100334448160536	0.5451505016722408	0.023411371237458192	0.3311036789297659	0.023411371237458192
1503	298.0	0.050335570469798654	0.030201342281879196	0.540268456375839	0.02348993288590604	0.33221476510067116	0.02348993288590604
1504	298.0	0.04697986577181208	0.026845637583892617	0.5436241610738255	0.02348993288590604	0.3389261744966443	0.020134228187919462
1505	302.0	0.039735099337748346	0.029801324503311258	0.5463576158940397	0.023178807947019868	0.34105960264900664	0.019867549668874173
1506	299.0	0.03678929765886288	0.030100334448160536	0.5484949832775919	0.023411371237458192	0.34448160535117056	0.016722408026755852
1507	294.0	0.03741496598639456	0.030612244897959183	0.5578231292517006	0.023809523809523808	0.336734693877551	0.013605442176870748
1508	293.0	0.040955631399317405	0.030716723549488054	0.5563139931740614	0.023890784982935155	0.33447098976109213	0.013651877133105802
1509	293.0	0.04436860068259386	0.030716723549488054	0.5494880546075085	0.023890784982935155	0.3378839590443686	0.013651877133105802
1510	297.0	0.050505050505050504	0.030303030303030304	0.5488215488215489	0.02356902356902357	0.3333333333333333	0.013468013468013467
1511	293.0	0.051194539249146756	0.027303754266211604	0.5597269624573379	0.023890784982935155	0.3174061433447099	0.020477815699658702
1512	294.0	0.04421768707482993	0.027210884353741496	0.5578231292517006	0.02040816326530612	0.32653061224489793	0.023809523809523808
1513	302.0	0.039735099337748346	0.029801324503311258	0.5629139072847682	0.019867549668874173	0.32450331125827814	0.023178807947019868
1514	305.0	0.04262295081967213	0.029508196721311476	0.5573770491803278	0.022950819672131147	0.32459016393442625	0.022950819672131147
1515	301.0	0.04318936877076412	0.03322259136212625	0.5581395348837209	0.023255813953488372	0.31893687707641194	0.023255813953488372
1516	303.0	0.0429042904290429	0.033003300330033	0.5577557755775577	0.0231023102310231	0.3201320132013201	0.0231023102310231
1517	306.0	0.042483660130718956	0.032679738562091505	0.5588235294117647	0.02287581699346405	0.31699346405228757	0.026143790849673203
1518	307.0	0.04234527687296417	0.03257328990228013	0.5635179153094463	0.02280130293159609	0.3127035830618892	0.026058631921824105
1519	304.0	0.039473684210526314	0.029605263157894735	0.5723684210526315	0.023026315789473683	0.3125	0.023026315789473683
1520	307.0	0.04234527687296417	0.029315960912052116	0.5798045602605864	0.02280130293159609	0.30293159609120524	0.02280130293159609
1521	308.0	0.04220779220779221	0.02922077922077922	0.5746753246753247	0.022727272727272728	0.30844155844155846	0.022727272727272728
1522	308.0	0.04220779220779221	0.02922077922077922	0.5551948051948052	0.022727272727272728	0.3246753246753247	0.025974025974025976
1523	305.0	0.036065573770491806	0.029508196721311476	0.5508196721311476	0.022950819672131147	0.3344262295081967	0.02622950819672131
1524	299.0	0.030100334448160536	0.026755852842809364	0.5618729096989966	0.023411371237458192	0.33444816053511706	0.023411371237458192
1525	299.0	0.030100334448160536	0.026755852842809364	0.5551839464882943	0.023411371237458192	0.3411371237458194	0.023411371237458192
1526	298.0	0.030201342281879196	0.030201342281879196	0.5570469798657718	0.026845637583892617	0.33221476510067116	0.02348993288590604
1527	298.0	0.030201342281879196	0.030201342281879196	0.5637583892617449	0.026845637583892617	0.32550335570469796	0.02348993288590604
1528	298.0	0.030201342281879196	0.030201342281879196	0.5570469798657718	0.026845637583892617	0.33557046979865773	0.020134228187919462
1529	303.0	0.033003300330033	0.0297029702970297	0.5577557755775577	0.026402640264026403	0.33003300330033003	0.0231023102310231
1530	301.0	0.036544850498338874	0.029900332225913623	0.5581395348837209	0.023255813953488372	0.3289036544850498	0.023255813953488372
1531	300.0	0.03666666666666667	0.03	0.5566666666666666	0.023333333333333334	0.33	0.023333333333333334
1532	298.0	0.03355704697986577	0.030201342281879196	0.5604026845637584	0.02348993288590604	0.3288590604026846	0.02348993288590604
1533	301.0	0.029900332225913623	0.029900332225913623	0.5681063122923588	0.023255813953488372	0.32558139534883723	0.023255813953488372
1534	307.0	0.029315960912052116	0.029315960912052116	0.5667752442996743	0.02280130293159609	0.3289902280130293	0.02280130293159609
1535	302.0	0.026490066225165563	0.026490066225165563	0.5695364238410596	0.023178807947019868	0.33112582781456956	0.023178807947019868
1536	304.0	0.029605263157894735	0.02631578947368421	0.5657894736842105	0.023026315789473683	0.33223684210526316	0.023026315789473683
1537	309.0	0.032362459546925564	0.02912621359223301	0.5533980582524272	0.025889967637540454	0.3333333333333333	0.025889967637540454
1538	309.0	0.03559870550161812	0.02912621359223301	0.5533980582524272	0.022653721682847898	0.3365695792880259	0.022653721682847898
1539	312.0	0.038461538461538464	0.03205128205128205	0.5480769230769231	0.022435897435897436	0.33974358974358976	0.019230769230769232
1540	315.0	0.03492063492063492	0.031746031746031744	0.546031746031746	0.022222222222222223	0.34285714285714286	0.022222222222222223
1541	317.0	0.03470031545741325	0.031545741324921134	0.5425867507886435	0.022082018927444796	0.34069400630914826	0.028391167192429023
1542	312.0	0.038461538461538464	0.03205128205128205	0.5512820512820513	0.022435897435897436	0.3269230769230769	0.028846153846153848
1543	307.0	0.03908794788273615	0.03257328990228013	0.5504885993485342	0.02280130293159609	0.3257328990228013	0.029315960912052116
1544	306.0	0.03594771241830065	0.032679738562091505	0.5555555555555556	0.02287581699346405	0.32679738562091504	0.026143790849673203
1545	305.0	0.036065573770491806	0.03278688524590164	0.5508196721311476	0.022950819672131147	0.33114754098360655	0.02622950819672131
1546	304.0	0.039473684210526314	0.03618421052631579	0.5460526315789473	0.023026315789473683	0.33223684210526316	0.023026315789473683
1547	302.0	0.039735099337748346	0.03642384105960265	0.5529801324503312	0.023178807947019868	0.32450331125827814	0.023178807947019868
1548	303.0	0.039603960396039604	0.036303630363036306	0.5511551155115512	0.0231023102310231	0.32673267326732675	0.0231023102310231
1549	299.0	0.04013377926421405	0.03678929765886288	0.5484949832775919	0.023411371237458192	0.3277591973244147	0.023411371237458192
1550	294.0	0.04081632653061224	0.034013605442176874	0.5544217687074829	0.023809523809523808	0.3231292517006803	0.023809523809523808
1551	297.0	0.04377104377104377	0.037037037037037035	0.5555555555555556	0.020202020202020204	0.31986531986531985	0.02356902356902357
1552	297.0	0.04377104377104377	0.037037037037037035	0.5555555555555556	0.020202020202020204	0.31986531986531985	0.02356902356902357
1553	300.0	0.043333333333333335	0.043333333333333335	0.5533333333333333	0.02	0.32	0.02
1554	304.0	0.03618421052631579	0.04276315789473684	0.555921052631579	0.019736842105263157	0.3223684210526316	0.023026315789473683
1555	311.0	0.03215434083601286	0.04180064308681672	0.5498392282958199	0.01929260450160772	0.33440514469453375	0.022508038585209004
1556	303.0	0.033003300330033	0.039603960396039604	0.5544554455445545	0.019801980198019802	0.3333333333333333	0.019801980198019802
1557	302.0	0.033112582781456956	0.03642384105960265	0.5496688741721855	0.019867549668874173	0.34105960264900664	0.019867549668874173
1558	306.0	0.03594771241830065	0.03594771241830065	0.5490196078431373	0.0196078431372549	0.3366013071895425	0.02287581699346405
1559	310.0	0.03870967741935484	0.035483870967741936	0.5483870967741935	0.01935483870967742	0.33548387096774196	0.02258064516129032
1560	307.0	0.035830618892508145	0.03257328990228013	0.5570032573289903	0.019543973941368076	0.3322475570032573	0.02280130293159609
1561	309.0	0.03559870550161812	0.032362459546925564	0.5566343042071198	0.022653721682847898	0.3300970873786408	0.022653721682847898
1562	312.0	0.03205128205128205	0.035256410256410256	0.5544871794871795	0.022435897435897436	0.3333333333333333	0.022435897435897436
1563	310.0	0.03225806451612903	0.035483870967741936	0.5516129032258065	0.02258064516129032	0.33548387096774196	0.02258064516129032
1564	307.0	0.03257328990228013	0.035830618892508145	0.5537459283387622	0.02280130293159609	0.3355048859934853	0.019543973941368076
1565	301.0	0.029900332225913623	0.03322259136212625	0.5548172757475083	0.023255813953488372	0.3388704318936877	0.019933554817275746
1566	300.0	0.03	0.03333333333333333	0.56	0.023333333333333334	0.3333333333333333	0.02
1567	298.0	0.03355704697986577	0.03355704697986577	0.5604026845637584	0.02348993288590604	0.33557046979865773	0.013422818791946308
1568	305.0	0.03278688524590164	0.03278688524590164	0.5573770491803278	0.022950819672131147	0.3344262295081967	0.019672131147540985
1569	307.0	0.035830618892508145	0.03257328990228013	0.5570032573289903	0.02280130293159609	0.3322475570032573	0.019543973941368076
1570	298.0	0.03691275167785235	0.03691275167785235	0.5604026845637584	0.020134228187919462	0.32550335570469796	0.020134228187919462
1571	295.0	0.03389830508474576	0.03728813559322034	0.559322033898305	0.020338983050847456	0.3288135593220339	0.020338983050847456
1572	296.0	0.033783783783783786	0.037162162162162164	0.5540540540540541	0.02027027027027027	0.3310810810810811	0.02364864864864865
1573	299.0	0.033444816053511704	0.03678929765886288	0.5551839464882943	0.020066889632107024	0.33444816053511706	0.020066889632107024
1574	301.0	0.03322259136212625	0.036544850498338874	0.5548172757475083	0.019933554817275746	0.33554817275747506	0.019933554817275746
1575	301.0	0.03322259136212625	0.036544850498338874	0.5581395348837209	0.019933554817275746	0.33222591362126247	0.019933554817275746
1576	300.0	0.03666666666666667	0.03333333333333333	0.56	0.02	0.3233333333333333	0.02666666666666667
1577	308.0	0.03896103896103896	0.032467532467532464	0.5584415584415584	0.022727272727272728	0.32142857142857145	0.025974025974025976
1578	306.0	0.042483660130718956	0.029411764705882353	0.5620915032679739	0.02287581699346405	0.31699346405228757	0.026143790849673203
1579	301.0	0.04318936877076412	0.029900332225913623	0.5581395348837209	0.023255813953488372	0.31893687707641194	0.026578073089700997
1580	299.0	0.043478260869565216	0.026755852842809364	0.5518394648829431	0.023411371237458192	0.3311036789297659	0.023411371237458192
1581	300.0	0.043333333333333335	0.02666666666666667	0.5533333333333333	0.023333333333333334	0.33	0.023333333333333334
1582	301.0	0.04318936877076412	0.029900332225913623	0.5481727574750831	0.023255813953488372	0.33222591362126247	0.023255813953488372
1583	306.0	0.042483660130718956	0.032679738562091505	0.545751633986928	0.02287581699346405	0.3333333333333333	0.02287581699346405
1584	309.0	0.042071197411003236	0.032362459546925564	0.5436893203883495	0.022653721682847898	0.33980582524271846	0.019417475728155338
1585	307.0	0.04234527687296417	0.03257328990228013	0.5504885993485342	0.02280130293159609	0.3322475570032573	0.019543973941368076
1586	311.0	0.04501607717041801	0.03215434083601286	0.5562700964630225	0.01929260450160772	0.3279742765273312	0.01929260450160772
1587	313.0	0.04153354632587859	0.03194888178913738	0.5559105431309904	0.019169329073482427	0.33226837060702874	0.019169329073482427
1588	309.0	0.038834951456310676	0.032362459546925564	0.5631067961165048	0.016181229773462782	0.3268608414239482	0.022653721682847898
1589	313.0	0.038338658146964855	0.03194888178913738	0.5559105431309904	0.019169329073482427	0.329073482428115	0.025559105431309903
1590	311.0	0.04180064308681672	0.03215434083601286	0.5530546623794212	0.01929260450160772	0.3279742765273312	0.02572347266881029
1591	305.0	0.03934426229508197	0.03278688524590164	0.5606557377049181	0.019672131147540985	0.32459016393442625	0.022950819672131147
1592	305.0	0.03934426229508197	0.03278688524590164	0.5573770491803278	0.019672131147540985	0.32786885245901637	0.022950819672131147
1593	301.0	0.03986710963455149	0.03322259136212625	0.5548172757475083	0.019933554817275746	0.3289036544850498	0.023255813953488372
1594	301.0	0.03986710963455149	0.03322259136212625	0.5614617940199336	0.016611295681063124	0.3222591362126246	0.026578073089700997
1595	297.0	0.04040404040404041	0.03367003367003367	0.569023569023569	0.016835016835016835	0.3164983164983165	0.02356902356902357
1596	297.0	0.037037037037037035	0.03367003367003367	0.5723905723905723	0.020202020202020204	0.31313131313131315	0.02356902356902357
1597	297.0	0.03367003367003367	0.03367003367003367	0.5656565656565656	0.020202020202020204	0.32323232323232326	0.02356902356902357
1598	297.0	0.037037037037037035	0.03367003367003367	0.5622895622895623	0.02356902356902357	0.32323232323232326	0.020202020202020204
1599	296.0	0.037162162162162164	0.033783783783783786	0.5574324324324325	0.02364864864864865	0.3277027027027027	0.02027027027027027
1600	297.0	0.03367003367003367	0.03367003367003367	0.5589225589225589	0.02356902356902357	0.3265993265993266	0.02356902356902357
1601	301.0	0.036544850498338874	0.036544850498338874	0.5548172757475083	0.023255813953488372	0.32558139534883723	0.023255813953488372
1602	304.0	0.03618421052631579	0.03618421052631579	0.5493421052631579	0.023026315789473683	0.32894736842105265	0.02631578947368421
1603	303.0	0.036303630363036306	0.036303630363036306	0.5478547854785478	0.0231023102310231	0.33663366336633666	0.019801980198019802
1604	308.0	0.03571428571428571	0.03571428571428571	0.5422077922077922	0.022727272727272728	0.34415584415584416	0.01948051948051948
1605	306.0	0.03594771241830065	0.03594771241830065	0.545751633986928	0.02287581699346405	0.33986928104575165	0.0196078431372549
1606	299.0	0.033444816053511704	0.03678929765886288	0.5451505016722408	0.023411371237458192	0.3411371237458194	0.020066889632107024
1607	304.0	0.03618421052631579	0.03618421052631579	0.5526315789473685	0.019736842105263157	0.3355263157894737	0.019736842105263157
1608	301.0	0.03986710963455149	0.036544850498338874	0.5514950166112956	0.019933554817275746	0.33222591362126247	0.019933554817275746
1609	302.0	0.039735099337748346	0.03642384105960265	0.5496688741721855	0.019867549668874173	0.3344370860927152	0.019867549668874173
1610	302.0	0.039735099337748346	0.03642384105960265	0.5629139072847682	0.023178807947019868	0.31788079470198677	0.019867549668874173
1611	298.0	0.040268456375838924	0.03691275167785235	0.5671140939597316	0.02348993288590604	0.3187919463087248	0.013422818791946308
1612	302.0	0.039735099337748346	0.039735099337748346	0.5629139072847682	0.023178807947019868	0.31788079470198677	0.016556291390728478
1613	299.0	0.033444816053511704	0.04013377926421405	0.5719063545150501	0.023411371237458192	0.31438127090301005	0.016722408026755852
1614	301.0	0.036544850498338874	0.03986710963455149	0.5780730897009967	0.023255813953488372	0.3023255813953488	0.019933554817275746
1615	303.0	0.036303630363036306	0.039603960396039604	0.5643564356435643	0.0231023102310231	0.31353135313531355	0.0231023102310231
1616	301.0	0.036544850498338874	0.03986710963455149	0.5614617940199336	0.023255813953488372	0.31893687707641194	0.019933554817275746
1617	299.0	0.033444816053511704	0.03678929765886288	0.5618729096989966	0.023411371237458192	0.32441471571906355	0.020066889632107024
1618	304.0	0.03289473684210526	0.03618421052631579	0.5657894736842105	0.023026315789473683	0.3190789473684211	0.023026315789473683
1619	303.0	0.0297029702970297	0.033003300330033	0.5643564356435643	0.0231023102310231	0.3234323432343234	0.026402640264026403
1620	304.0	0.029605263157894735	0.029605263157894735	0.5592105263157895	0.023026315789473683	0.32894736842105265	0.029605263157894735
1621	303.0	0.033003300330033	0.036303630363036306	0.5577557755775577	0.019801980198019802	0.3234323432343234	0.0297029702970297
1622	306.0	0.03594771241830065	0.03594771241830065	0.5588235294117647	0.0196078431372549	0.3202614379084967	0.029411764705882353
1623	302.0	0.033112582781456956	0.03642384105960265	0.5695364238410596	0.019867549668874173	0.31456953642384106	0.026490066225165563
1624	297.0	0.037037037037037035	0.03367003367003367	0.5723905723905723	0.020202020202020204	0.3164983164983165	0.020202020202020204
1625	298.0	0.03355704697986577	0.03355704697986577	0.5637583892617449	0.02348993288590604	0.32550335570469796	0.020134228187919462
1626	299.0	0.03678929765886288	0.033444816053511704	0.5618729096989966	0.023411371237458192	0.3210702341137124	0.023411371237458192
1627	297.0	0.037037037037037035	0.03367003367003367	0.5555555555555556	0.02356902356902357	0.3265993265993266	0.02356902356902357
1628	293.0	0.034129692832764506	0.030716723549488054	0.5597269624573379	0.023890784982935155	0.32764505119453924	0.023890784982935155
1629	297.0	0.037037037037037035	0.026936026936026935	0.5488215488215489	0.026936026936026935	0.3367003367003367	0.02356902356902357
1630	300.0	0.04	0.03	0.5433333333333333	0.02666666666666667	0.34	0.02
1631	302.0	0.039735099337748346	0.033112582781456956	0.5364238410596026	0.026490066225165563	0.3443708609271523	0.019867549668874173
1632	305.0	0.036065573770491806	0.03278688524590164	0.5409836065573771	0.02622950819672131	0.3442622950819672	0.019672131147540985
1633	304.0	0.039473684210526314	0.03289473684210526	0.5460526315789473	0.02631578947368421	0.33223684210526316	0.023026315789473683
1634	306.0	0.0392156862745098	0.032679738562091505	0.5555555555555556	0.026143790849673203	0.3235294117647059	0.02287581699346405
1635	304.0	0.039473684210526314	0.03289473684210526	0.5526315789473685	0.02631578947368421	0.3223684210526316	0.02631578947368421
1636	302.0	0.039735099337748346	0.029801324503311258	0.5529801324503312	0.023178807947019868	0.32781456953642385	0.026490066225165563
1637	302.0	0.04304635761589404	0.029801324503311258	0.5529801324503312	0.019867549668874173	0.32781456953642385	0.026490066225165563
1638	304.0	0.04276315789473684	0.03289473684210526	0.5592105263157895	0.01644736842105263	0.3223684210526316	0.02631578947368421
1639	303.0	0.0429042904290429	0.033003300330033	0.5610561056105611	0.0165016501650165	0.3234323432343234	0.0231023102310231
1640	312.0	0.041666666666666664	0.03205128205128205	0.5673076923076923	0.016025641025641024	0.3173076923076923	0.02564102564102564
1641	315.0	0.044444444444444446	0.03492063492063492	0.5650793650793651	0.01904761904761905	0.30793650793650795	0.02857142857142857
1642	316.0	0.04430379746835443	0.03481012658227848	0.5632911392405063	0.022151898734177215	0.310126582278481	0.02531645569620253
1643	313.0	0.04472843450479233	0.03514376996805112	0.5623003194888179	0.022364217252396165	0.31309904153354634	0.022364217252396165
1644	312.0	0.04487179487179487	0.035256410256410256	0.5641025641025641	0.022435897435897436	0.3108974358974359	0.022435897435897436
1645	302.0	0.04304635761589404	0.033112582781456956	0.5662251655629139	0.023178807947019868	0.31456953642384106	0.019867549668874173
1646	304.0	0.04276315789473684	0.03618421052631579	0.5657894736842105	0.02631578947368421	0.3092105263157895	0.019736842105263157
1647	301.0	0.04318936877076412	0.036544850498338874	0.5581395348837209	0.026578073089700997	0.31893687707641194	0.016611295681063124
1648	308.0	0.03896103896103896	0.03571428571428571	0.551948051948052	0.025974025974025976	0.3246753246753247	0.022727272727272728
1649	311.0	0.04180064308681672	0.03536977491961415	0.5562700964630225	0.02572347266881029	0.31511254019292606	0.02572347266881029
1650	308.0	0.03896103896103896	0.032467532467532464	0.5551948051948052	0.022727272727272728	0.3246753246753247	0.025974025974025976
1651	310.0	0.035483870967741936	0.03225806451612903	0.5580645161290323	0.02258064516129032	0.3258064516129032	0.025806451612903226
1652	308.0	0.03896103896103896	0.02922077922077922	0.5616883116883117	0.022727272727272728	0.3246753246753247	0.022727272727272728
1653	308.0	0.03896103896103896	0.02922077922077922	0.5616883116883117	0.022727272727272728	0.32142857142857145	0.025974025974025976
1654	304.0	0.039473684210526314	0.029605263157894735	0.5657894736842105	0.019736842105263157	0.3223684210526316	0.023026315789473683
1655	306.0	0.0392156862745098	0.029411764705882353	0.5718954248366013	0.0196078431372549	0.31699346405228757	0.02287581699346405
1656	307.0	0.04234527687296417	0.029315960912052116	0.5667752442996743	0.019543973941368076	0.31921824104234525	0.02280130293159609
1657	304.0	0.039473684210526314	0.029605263157894735	0.5756578947368421	0.023026315789473683	0.3125	0.019736842105263157
1658	306.0	0.0392156862745098	0.029411764705882353	0.5686274509803921	0.026143790849673203	0.31699346405228757	0.0196078431372549
1659	305.0	0.03934426229508197	0.03278688524590164	0.5639344262295082	0.022950819672131147	0.32131147540983607	0.019672131147540985
1660	308.0	0.03896103896103896	0.032467532467532464	0.5681818181818182	0.022727272727272728	0.3181818181818182	0.01948051948051948
1661	311.0	0.03858520900321544	0.03215434083601286	0.5659163987138264	0.022508038585209004	0.3183279742765273	0.022508038585209004
1662	310.0	0.03870967741935484	0.03225806451612903	0.5645161290322581	0.02258064516129032	0.3193548387096774	0.02258064516129032
1663	310.0	0.03870967741935484	0.03225806451612903	0.5612903225806452	0.02258064516129032	0.3225806451612903	0.02258064516129032
1664	308.0	0.04220779220779221	0.032467532467532464	0.5616883116883117	0.022727272727272728	0.3181818181818182	0.022727272727272728
1665	308.0	0.03896103896103896	0.03896103896103896	0.564935064935065	0.01948051948051948	0.31493506493506496	0.022727272727272728
1666	304.0	0.03618421052631579	0.039473684210526314	0.569078947368421	0.019736842105263157	0.3125	0.023026315789473683
1667	301.0	0.03986710963455149	0.03986710963455149	0.5647840531561462	0.019933554817275746	0.3122923588039867	0.023255813953488372
1668	295.0	0.04067796610169491	0.04067796610169491	0.5661016949152542	0.020338983050847456	0.30847457627118646	0.023728813559322035
1669	300.0	0.03666666666666667	0.043333333333333335	0.5633333333333334	0.023333333333333334	0.31	0.023333333333333334
1670	304.0	0.03618421052631579	0.039473684210526314	0.5625	0.023026315789473683	0.3125	0.02631578947368421
1671	306.0	0.03594771241830065	0.03594771241830065	0.5686274509803921	0.02287581699346405	0.31699346405228757	0.0196078431372549
1672	302.0	0.039735099337748346	0.033112582781456956	0.5629139072847682	0.023178807947019868	0.31788079470198677	0.023178807947019868
1673	300.0	0.03666666666666667	0.03333333333333333	0.56	0.023333333333333334	0.32	0.02666666666666667
1674	306.0	0.0392156862745098	0.032679738562091505	0.5522875816993464	0.02287581699346405	0.32679738562091504	0.026143790849673203
1675	309.0	0.038834951456310676	0.032362459546925564	0.5533980582524272	0.022653721682847898	0.3268608414239482	0.025889967637540454
1676	309.0	0.042071197411003236	0.032362459546925564	0.5598705501618123	0.022653721682847898	0.31715210355987056	0.025889967637540454
1677	304.0	0.039473684210526314	0.03289473684210526	0.5625	0.023026315789473683	0.3157894736842105	0.02631578947368421
1678	305.0	0.03934426229508197	0.03278688524590164	0.5704918032786885	0.022950819672131147	0.3081967213114754	0.02622950819672131
1679	303.0	0.036303630363036306	0.033003300330033	0.5742574257425742	0.0231023102310231	0.3102310231023102	0.0231023102310231
1680	307.0	0.035830618892508145	0.03257328990228013	0.5732899022801303	0.02280130293159609	0.30944625407166126	0.026058631921824105
1681	307.0	0.035830618892508145	0.03257328990228013	0.5602605863192183	0.02280130293159609	0.31921824104234525	0.029315960912052116
1682	307.0	0.035830618892508145	0.03257328990228013	0.5635179153094463	0.02280130293159609	0.31921824104234525	0.026058631921824105
1683	303.0	0.033003300330033	0.033003300330033	0.570957095709571	0.026402640264026403	0.3102310231023102	0.026402640264026403
1684	303.0	0.0297029702970297	0.033003300330033	0.570957095709571	0.026402640264026403	0.31353135313531355	0.026402640264026403
1685	308.0	0.02922077922077922	0.03571428571428571	0.5454545454545454	0.025974025974025976	0.33766233766233766	0.025974025974025976
1686	311.0	0.028938906752411574	0.03858520900321544	0.5434083601286174	0.02572347266881029	0.33762057877813506	0.02572347266881029
1687	311.0	0.028938906752411574	0.03858520900321544	0.5498392282958199	0.022508038585209004	0.33440514469453375	0.02572347266881029
1688	308.0	0.032467532467532464	0.03896103896103896	0.551948051948052	0.022727272727272728	0.32792207792207795	0.025974025974025976
1689	308.0	0.03571428571428571	0.03896103896103896	0.5487012987012987	0.022727272727272728	0.32792207792207795	0.025974025974025976
1690	305.0	0.03278688524590164	0.03934426229508197	0.5573770491803278	0.022950819672131147	0.32459016393442625	0.022950819672131147
1691	301.0	0.03322259136212625	0.04318936877076412	0.5548172757475083	0.023255813953488372	0.31893687707641194	0.026578073089700997
1692	303.0	0.033003300330033	0.0429042904290429	0.5511551155115512	0.0231023102310231	0.3234323432343234	0.026402640264026403
1693	307.0	0.03257328990228013	0.03908794788273615	0.5472312703583062	0.02280130293159609	0.3289902280130293	0.029315960912052116
1694	308.0	0.02922077922077922	0.03896103896103896	0.5454545454545454	0.022727272727272728	0.3344155844155844	0.02922077922077922
1695	307.0	0.029315960912052116	0.04234527687296417	0.5504885993485342	0.02280130293159609	0.3322475570032573	0.02280130293159609
1696	302.0	0.029801324503311258	0.04304635761589404	0.5496688741721855	0.019867549668874173	0.33112582781456956	0.026490066225165563
1697	307.0	0.029315960912052116	0.04234527687296417	0.5537459283387622	0.019543973941368076	0.3257328990228013	0.029315960912052116
1698	305.0	0.029508196721311476	0.036065573770491806	0.5573770491803278	0.019672131147540985	0.32459016393442625	0.03278688524590164
1699	306.0	0.029411764705882353	0.03594771241830065	0.5588235294117647	0.0196078431372549	0.32679738562091504	0.029411764705882353
1700	305.0	0.029508196721311476	0.036065573770491806	0.5672131147540984	0.019672131147540985	0.3180327868852459	0.029508196721311476
1701	303.0	0.0297029702970297	0.039603960396039604	0.5676567656765676	0.0231023102310231	0.31683168316831684	0.0231023102310231
1702	297.0	0.030303030303030304	0.037037037037037035	0.5656565656565656	0.02356902356902357	0.31986531986531985	0.02356902356902357
1703	293.0	0.034129692832764506	0.03754266211604096	0.5631399317406144	0.023890784982935155	0.3174061433447099	0.023890784982935155
1704	299.0	0.030100334448160536	0.03678929765886288	0.5652173913043478	0.023411371237458192	0.3177257525083612	0.026755852842809364
1705	299.0	0.030100334448160536	0.03678929765886288	0.5652173913043478	0.023411371237458192	0.31438127090301005	0.030100334448160536
1706	304.0	0.029605263157894735	0.03618421052631579	0.5657894736842105	0.023026315789473683	0.3190789473684211	0.02631578947368421
1707	307.0	0.029315960912052116	0.035830618892508145	0.5602605863192183	0.02280130293159609	0.3257328990228013	0.026058631921824105
1708	310.0	0.02903225806451613	0.03870967741935484	0.567741935483871	0.02258064516129032	0.3161290322580645	0.025806451612903226
1709	309.0	0.02912621359223301	0.038834951456310676	0.5728155339805825	0.022653721682847898	0.3106796116504854	0.025889967637540454
1710	308.0	0.02922077922077922	0.04220779220779221	0.5714285714285714	0.022727272727272728	0.30844155844155846	0.025974025974025976
1711	309.0	0.02912621359223301	0.042071197411003236	0.5631067961165048	0.022653721682847898	0.31715210355987056	0.025889967637540454
1712	305.0	0.029508196721311476	0.04262295081967213	0.5573770491803278	0.022950819672131147	0.32131147540983607	0.02622950819672131
1713	308.0	0.03571428571428571	0.03896103896103896	0.551948051948052	0.01948051948051948	0.33116883116883117	0.022727272727272728
1714	306.0	0.03594771241830065	0.0392156862745098	0.5522875816993464	0.016339869281045753	0.3333333333333333	0.02287581699346405
1715	306.0	0.03594771241830065	0.0392156862745098	0.5522875816993464	0.016339869281045753	0.3333333333333333	0.02287581699346405
1716	315.0	0.04126984126984127	0.044444444444444446	0.5428571428571428	0.01904761904761905	0.326984126984127	0.025396825396825397
1717	315.0	0.044444444444444446	0.044444444444444446	0.5428571428571428	0.022222222222222223	0.32063492063492066	0.025396825396825397
1718	316.0	0.04113924050632911	0.04113924050632911	0.5537974683544303	0.022151898734177215	0.31962025316455694	0.022151898734177215
1719	317.0	0.04100946372239748	0.03785488958990536	0.5488958990536278	0.022082018927444796	0.3186119873817035	0.031545741324921134
1720	315.0	0.04126984126984127	0.04126984126984127	0.5492063492063493	0.022222222222222223	0.3142857142857143	0.031746031746031744
1721	313.0	0.04153354632587859	0.04153354632587859	0.5527156549520766	0.022364217252396165	0.31629392971246006	0.025559105431309903
1722	310.0	0.04516129032258064	0.041935483870967745	0.5516129032258065	0.02258064516129032	0.31290322580645163	0.025806451612903226
1723	312.0	0.04487179487179487	0.04487179487179487	0.5512820512820513	0.022435897435897436	0.3108974358974359	0.02564102564102564
1724	310.0	0.04516129032258064	0.04516129032258064	0.5516129032258065	0.02258064516129032	0.3096774193548387	0.025806451612903226
1725	307.0	0.04234527687296417	0.04560260586319218	0.5504885993485342	0.02280130293159609	0.31596091205211724	0.02280130293159609
1726	304.0	0.03618421052631579	0.046052631578947366	0.555921052631579	0.023026315789473683	0.3157894736842105	0.023026315789473683
1727	299.0	0.03678929765886288	0.046822742474916385	0.5551839464882943	0.023411371237458192	0.31438127090301005	0.023411371237458192
1728	298.0	0.03355704697986577	0.04697986577181208	0.5570469798657718	0.026845637583892617	0.31543624161073824	0.020134228187919462
1729	303.0	0.033003300330033	0.039603960396039604	0.5610561056105611	0.0231023102310231	0.31683168316831684	0.026402640264026403
1730	298.0	0.03691275167785235	0.03691275167785235	0.5604026845637584	0.02348993288590604	0.31543624161073824	0.026845637583892617
1731	295.0	0.03728813559322034	0.03389830508474576	0.5728813559322034	0.023728813559322035	0.31186440677966104	0.020338983050847456
1732	296.0	0.037162162162162164	0.033783783783783786	0.5743243243243243	0.02702702702702703	0.3108108108108108	0.016891891891891893
1733	299.0	0.033444816053511704	0.033444816053511704	0.5819397993311036	0.026755852842809364	0.3076923076923077	0.016722408026755852
1734	302.0	0.029801324503311258	0.03642384105960265	0.5794701986754967	0.023178807947019868	0.31125827814569534	0.019867549668874173
1735	306.0	0.032679738562091505	0.03594771241830065	0.5816993464052288	0.02287581699346405	0.30718954248366015	0.0196078431372549
1736	305.0	0.03278688524590164	0.036065573770491806	0.5770491803278689	0.022950819672131147	0.3114754098360656	0.019672131147540985
1737	304.0	0.03289473684210526	0.03618421052631579	0.5789473684210527	0.023026315789473683	0.3059210526315789	0.023026315789473683
1738	305.0	0.03278688524590164	0.036065573770491806	0.5737704918032787	0.022950819672131147	0.3114754098360656	0.022950819672131147
1739	304.0	0.03289473684210526	0.03618421052631579	0.5723684210526315	0.023026315789473683	0.3125	0.023026315789473683
1740	304.0	0.03289473684210526	0.03618421052631579	0.5625	0.023026315789473683	0.3223684210526316	0.023026315789473683
1741	300.0	0.03666666666666667	0.03333333333333333	0.56	0.023333333333333334	0.3233333333333333	0.023333333333333334
1742	304.0	0.03618421052631579	0.029605263157894735	0.5625	0.023026315789473683	0.3223684210526316	0.02631578947368421
1743	305.0	0.036065573770491806	0.029508196721311476	0.5704918032786885	0.019672131147540985	0.31475409836065577	0.029508196721311476
1744	307.0	0.03908794788273615	0.03257328990228013	0.5635179153094463	0.019543973941368076	0.31596091205211724	0.029315960912052116
1745	310.0	0.041935483870967745	0.03225806451612903	0.5612903225806452	0.02258064516129032	0.3161290322580645	0.025806451612903226
1746	310.0	0.03870967741935484	0.035483870967741936	0.5580645161290323	0.02258064516129032	0.3193548387096774	0.025806451612903226
1747	305.0	0.03934426229508197	0.029508196721311476	0.5639344262295082	0.01639344262295082	0.32459016393442625	0.02622950819672131
1748	302.0	0.039735099337748346	0.029801324503311258	0.5695364238410596	0.016556291390728478	0.32450331125827814	0.019867549668874173
1749	307.0	0.03908794788273615	0.029315960912052116	0.5602605863192183	0.019543973941368076	0.3289902280130293	0.02280130293159609
1750	305.0	0.03934426229508197	0.029508196721311476	0.5606557377049181	0.022950819672131147	0.32131147540983607	0.02622950819672131
1751	306.0	0.0392156862745098	0.032679738562091505	0.5620915032679739	0.02287581699346405	0.3202614379084967	0.02287581699346405
1752	303.0	0.039603960396039604	0.036303630363036306	0.5676567656765676	0.0231023102310231	0.31353135313531355	0.019801980198019802
1753	299.0	0.043478260869565216	0.033444816053511704	0.5618729096989966	0.023411371237458192	0.3177257525083612	0.020066889632107024
1754	295.0	0.04067796610169491	0.03389830508474576	0.5525423728813559	0.023728813559322035	0.3288135593220339	0.020338983050847456
1755	300.0	0.04	0.03333333333333333	0.55	0.02666666666666667	0.33	0.02
1756	304.0	0.03618421052631579	0.03289473684210526	0.5493421052631579	0.02631578947368421	0.33223684210526316	0.023026315789473683
1757	302.0	0.03642384105960265	0.033112582781456956	0.5562913907284768	0.023178807947019868	0.32781456953642385	0.023178807947019868
1758	300.0	0.03666666666666667	0.03333333333333333	0.56	0.023333333333333334	0.3233333333333333	0.023333333333333334
1759	300.0	0.03333333333333333	0.03333333333333333	0.5566666666666666	0.023333333333333334	0.33	0.023333333333333334
1760	300.0	0.03666666666666667	0.03333333333333333	0.5566666666666666	0.023333333333333334	0.32666666666666666	0.023333333333333334
1761	304.0	0.03618421052631579	0.03618421052631579	0.555921052631579	0.019736842105263157	0.32894736842105265	0.023026315789473683
1762	304.0	0.03618421052631579	0.03618421052631579	0.555921052631579	0.019736842105263157	0.33223684210526316	0.019736842105263157
1763	308.0	0.03571428571428571	0.03571428571428571	0.5551948051948052	0.01948051948051948	0.3344155844155844	0.01948051948051948
1764	311.0	0.03858520900321544	0.03536977491961415	0.5530546623794212	0.022508038585209004	0.33440514469453375	0.01607717041800643
1765	304.0	0.03618421052631579	0.03618421052631579	0.555921052631579	0.023026315789473683	0.3355263157894737	0.013157894736842105
1766	307.0	0.03908794788273615	0.035830618892508145	0.5472312703583062	0.02280130293159609	0.34201954397394135	0.013029315960912053
1767	302.0	0.039735099337748346	0.03642384105960265	0.5562913907284768	0.023178807947019868	0.33112582781456956	0.013245033112582781
1768	300.0	0.04	0.03666666666666667	0.5566666666666666	0.023333333333333334	0.33	0.013333333333333334
1769	299.0	0.04013377926421405	0.03678929765886288	0.5551839464882943	0.023411371237458192	0.3311036789297659	0.013377926421404682
1770	299.0	0.043478260869565216	0.03678929765886288	0.5585284280936454	0.023411371237458192	0.32441471571906355	0.013377926421404682
1771	300.0	0.043333333333333335	0.03666666666666667	0.56	0.023333333333333334	0.3233333333333333	0.013333333333333334
1772	296.0	0.04391891891891892	0.037162162162162164	0.5709459459459459	0.02364864864864865	0.3108108108108108	0.013513513513513514
1773	296.0	0.0472972972972973	0.033783783783783786	0.5709459459459459	0.02364864864864865	0.3141891891891892	0.010135135135135136
1774	300.0	0.04666666666666667	0.03333333333333333	0.5566666666666666	0.023333333333333334	0.32666666666666666	0.013333333333333334
1775	303.0	0.04950495049504951	0.033003300330033	0.5544554455445545	0.0231023102310231	0.3234323432343234	0.0165016501650165
1776	303.0	0.04950495049504951	0.033003300330033	0.5610561056105611	0.0231023102310231	0.31353135313531355	0.019801980198019802
1777	304.0	0.046052631578947366	0.03618421052631579	0.555921052631579	0.019736842105263157	0.3223684210526316	0.019736842105263157
1778	306.0	0.0457516339869281	0.03594771241830065	0.5522875816993464	0.026143790849673203	0.3202614379084967	0.0196078431372549
1779	305.0	0.04590163934426229	0.036065573770491806	0.5573770491803278	0.02622950819672131	0.31475409836065577	0.019672131147540985
1780	301.0	0.04318936877076412	0.03986710963455149	0.5614617940199336	0.019933554817275746	0.3122923588039867	0.023255813953488372
1781	304.0	0.04276315789473684	0.03618421052631579	0.555921052631579	0.023026315789473683	0.3190789473684211	0.023026315789473683
1782	301.0	0.036544850498338874	0.03322259136212625	0.5681063122923588	0.023255813953488372	0.31561461794019935	0.023255813953488372
1783	301.0	0.036544850498338874	0.03322259136212625	0.5614617940199336	0.023255813953488372	0.3222591362126246	0.023255813953488372
1784	298.0	0.03691275167785235	0.03355704697986577	0.5570469798657718	0.02348993288590604	0.32550335570469796	0.02348993288590604
1785	304.0	0.04276315789473684	0.03618421052631579	0.5526315789473685	0.023026315789473683	0.3190789473684211	0.02631578947368421
1786	302.0	0.04304635761589404	0.03642384105960265	0.5496688741721855	0.023178807947019868	0.3211920529801324	0.026490066225165563
1787	302.0	0.04304635761589404	0.03642384105960265	0.5562913907284768	0.023178807947019868	0.31788079470198677	0.023178807947019868
1788	302.0	0.04304635761589404	0.03642384105960265	0.5562913907284768	0.023178807947019868	0.31788079470198677	0.023178807947019868
1789	300.0	0.04	0.03666666666666667	0.55	0.023333333333333334	0.32666666666666666	0.023333333333333334
1790	304.0	0.039473684210526314	0.03618421052631579	0.5394736842105263	0.02631578947368421	0.3355263157894737	0.023026315789473683
1791	303.0	0.039603960396039604	0.036303630363036306	0.5346534653465347	0.026402640264026403	0.33993399339933994	0.0231023102310231
1792	298.0	0.040268456375838924	0.03355704697986577	0.5369127516778524	0.026845637583892617	0.3389261744966443	0.02348993288590604
1793	299.0	0.043478260869565216	0.033444816053511704	0.5451505016722408	0.020066889632107024	0.33444816053511706	0.023411371237458192
1794	298.0	0.040268456375838924	0.03355704697986577	0.5570469798657718	0.020134228187919462	0.32550335570469796	0.02348993288590604
1795	296.0	0.037162162162162164	0.033783783783783786	0.5641891891891891	0.02027027027027027	0.32432432432432434	0.02027027027027027
1796	298.0	0.03355704697986577	0.040268456375838924	0.5637583892617449	0.02348993288590604	0.3187919463087248	0.020134228187919462
1797	300.0	0.03666666666666667	0.04	0.5633333333333334	0.023333333333333334	0.31666666666666665	0.02
1798	300.0	0.03666666666666667	0.04	0.57	0.023333333333333334	0.31	0.02
1799	301.0	0.036544850498338874	0.03986710963455149	0.574750830564784	0.023255813953488372	0.30564784053156147	0.019933554817275746
1800	300.0	0.04	0.04	0.5733333333333334	0.023333333333333334	0.30333333333333334	0.02
1801	304.0	0.03618421052631579	0.039473684210526314	0.5657894736842105	0.023026315789473683	0.3125	0.023026315789473683
1802	306.0	0.0392156862745098	0.0392156862745098	0.565359477124183	0.02287581699346405	0.3104575163398693	0.02287581699346405
1803	308.0	0.03896103896103896	0.03571428571428571	0.5584415584415584	0.022727272727272728	0.32142857142857145	0.022727272727272728
1804	305.0	0.036065573770491806	0.036065573770491806	0.5508196721311476	0.022950819672131147	0.33114754098360655	0.022950819672131147
1805	310.0	0.035483870967741936	0.035483870967741936	0.5548387096774193	0.025806451612903226	0.3225806451612903	0.025806451612903226
1806	308.0	0.03896103896103896	0.03571428571428571	0.5551948051948052	0.025974025974025976	0.32142857142857145	0.022727272727272728
1807	304.0	0.039473684210526314	0.03618421052631579	0.5493421052631579	0.02631578947368421	0.3256578947368421	0.023026315789473683
1808	300.0	0.043333333333333335	0.03666666666666667	0.5566666666666666	0.02666666666666667	0.31333333333333335	0.023333333333333334
1809	298.0	0.0436241610738255	0.030201342281879196	0.5637583892617449	0.026845637583892617	0.31208053691275167	0.02348993288590604
1810	296.0	0.04054054054054054	0.030405405405405407	0.5641891891891891	0.02364864864864865	0.31756756756756754	0.02364864864864865
1811	299.0	0.033444816053511704	0.030100334448160536	0.568561872909699	0.023411371237458192	0.32441471571906355	0.020066889632107024
1812	299.0	0.033444816053511704	0.04013377926421405	0.568561872909699	0.023411371237458192	0.3110367892976589	0.023411371237458192
1813	307.0	0.035830618892508145	0.03908794788273615	0.5602605863192183	0.02280130293159609	0.3127035830618892	0.029315960912052116
1814	310.0	0.035483870967741936	0.03870967741935484	0.5580645161290323	0.02258064516129032	0.3161290322580645	0.02903225806451613
1815	303.0	0.039603960396039604	0.039603960396039604	0.5610561056105611	0.0231023102310231	0.3102310231023102	0.026402640264026403
1816	304.0	0.03618421052631579	0.039473684210526314	0.5526315789473685	0.023026315789473683	0.3223684210526316	0.02631578947368421
1817	308.0	0.032467532467532464	0.03896103896103896	0.5616883116883117	0.022727272727272728	0.3181818181818182	0.025974025974025976
1818	308.0	0.032467532467532464	0.03896103896103896	0.5616883116883117	0.022727272727272728	0.32142857142857145	0.022727272727272728
1819	307.0	0.03257328990228013	0.03908794788273615	0.5602605863192183	0.019543973941368076	0.3257328990228013	0.02280130293159609
1820	309.0	0.03559870550161812	0.038834951456310676	0.5501618122977346	0.019417475728155338	0.3300970873786408	0.025889967637540454
1821	300.0	0.03333333333333333	0.03666666666666667	0.5533333333333333	0.02	0.33	0.02666666666666667
1822	297.0	0.03367003367003367	0.037037037037037035	0.5488215488215489	0.020202020202020204	0.3333333333333333	0.026936026936026935
1823	299.0	0.03678929765886288	0.03678929765886288	0.5451505016722408	0.020066889632107024	0.33444816053511706	0.026755852842809364
1824	301.0	0.036544850498338874	0.036544850498338874	0.5514950166112956	0.019933554817275746	0.33222591362126247	0.023255813953488372
1825	304.0	0.04276315789473684	0.039473684210526314	0.5493421052631579	0.019736842105263157	0.3190789473684211	0.029605263157894735
1826	299.0	0.043478260869565216	0.04013377926421405	0.5518394648829431	0.023411371237458192	0.3110367892976589	0.030100334448160536
1827	297.0	0.04713804713804714	0.04040404040404041	0.5521885521885522	0.02356902356902357	0.3063973063973064	0.030303030303030304
1828	298.0	0.050335570469798654	0.040268456375838924	0.5503355704697986	0.02348993288590604	0.3087248322147651	0.026845637583892617
1829	301.0	0.04983388704318937	0.03986710963455149	0.5514950166112956	0.019933554817275746	0.3122923588039867	0.026578073089700997
1830	301.0	0.046511627906976744	0.03986710963455149	0.5514950166112956	0.019933554817275746	0.31561461794019935	0.026578073089700997
1831	300.0	0.04	0.03666666666666667	0.5566666666666666	0.02	0.32	0.02666666666666667
1832	304.0	0.03618421052631579	0.03618421052631579	0.5625	0.023026315789473683	0.3157894736842105	0.02631578947368421
1833	302.0	0.029801324503311258	0.03642384105960265	0.5596026490066225	0.026490066225165563	0.3211920529801324	0.026490066225165563
1834	301.0	0.03322259136212625	0.036544850498338874	0.5514950166112956	0.026578073089700997	0.3222591362126246	0.029900332225913623
1835	300.0	0.03333333333333333	0.03666666666666667	0.5533333333333333	0.02666666666666667	0.32	0.03
1836	304.0	0.03289473684210526	0.03618421052631579	0.555921052631579	0.02631578947368421	0.3190789473684211	0.029605263157894735
1837	297.0	0.03367003367003367	0.037037037037037035	0.5521885521885522	0.026936026936026935	0.32323232323232326	0.026936026936026935
1838	296.0	0.030405405405405407	0.037162162162162164	0.5608108108108109	0.02364864864864865	0.32094594594594594	0.02702702702702703
1839	302.0	0.03642384105960265	0.039735099337748346	0.5496688741721855	0.023178807947019868	0.32450331125827814	0.026490066225165563
1840	298.0	0.03691275167785235	0.040268456375838924	0.5503355704697986	0.02348993288590604	0.3221476510067114	0.026845637583892617
1841	296.0	0.04054054054054054	0.037162162162162164	0.5540540540540541	0.02364864864864865	0.31756756756756754	0.02702702702702703
1842	300.0	0.04	0.03666666666666667	0.5566666666666666	0.023333333333333334	0.31333333333333335	0.03
1843	305.0	0.03934426229508197	0.036065573770491806	0.5442622950819672	0.022950819672131147	0.32786885245901637	0.029508196721311476
1844	307.0	0.03908794788273615	0.035830618892508145	0.5439739413680782	0.019543973941368076	0.3322475570032573	0.029315960912052116
1845	302.0	0.039735099337748346	0.03642384105960265	0.5496688741721855	0.019867549668874173	0.32450331125827814	0.029801324503311258
1846	301.0	0.036544850498338874	0.036544850498338874	0.5514950166112956	0.019933554817275746	0.32558139534883723	0.029900332225913623
1847	306.0	0.03594771241830065	0.042483660130718956	0.5588235294117647	0.02287581699346405	0.3202614379084967	0.0196078431372549
1848	301.0	0.03986710963455149	0.03986710963455149	0.5614617940199336	0.023255813953488372	0.3122923588039867	0.023255813953488372
1849	303.0	0.039603960396039604	0.039603960396039604	0.5610561056105611	0.0231023102310231	0.3102310231023102	0.026402640264026403
1850	306.0	0.0392156862745098	0.0392156862745098	0.5555555555555556	0.02287581699346405	0.3202614379084967	0.02287581699346405
1851	310.0	0.03870967741935484	0.035483870967741936	0.5548387096774193	0.02258064516129032	0.3258064516129032	0.02258064516129032
1852	309.0	0.038834951456310676	0.038834951456310676	0.5533980582524272	0.022653721682847898	0.3268608414239482	0.019417475728155338
1853	309.0	0.038834951456310676	0.038834951456310676	0.5469255663430421	0.022653721682847898	0.3333333333333333	0.019417475728155338
1854	306.0	0.0392156862745098	0.0392156862745098	0.5424836601307189	0.02287581699346405	0.3366013071895425	0.0196078431372549
1855	309.0	0.038834951456310676	0.038834951456310676	0.5469255663430421	0.022653721682847898	0.3300970873786408	0.022653721682847898
1856	312.0	0.038461538461538464	0.038461538461538464	0.5416666666666666	0.022435897435897436	0.3333333333333333	0.02564102564102564
1857	306.0	0.0392156862745098	0.03594771241830065	0.5522875816993464	0.02287581699346405	0.3300653594771242	0.0196078431372549
1858	303.0	0.036303630363036306	0.036303630363036306	0.5577557755775577	0.0231023102310231	0.32673267326732675	0.019801980198019802
1859	300.0	0.04	0.03666666666666667	0.5466666666666666	0.023333333333333334	0.33	0.023333333333333334
1860	302.0	0.039735099337748346	0.039735099337748346	0.5496688741721855	0.019867549668874173	0.33112582781456956	0.019867549668874173
1861	303.0	0.0429042904290429	0.039603960396039604	0.5511551155115512	0.019801980198019802	0.32673267326732675	0.019801980198019802
1862	303.0	0.0429042904290429	0.0429042904290429	0.5478547854785478	0.019801980198019802	0.3234323432343234	0.0231023102310231
1863	307.0	0.04234527687296417	0.04234527687296417	0.5439739413680782	0.02280130293159609	0.3257328990228013	0.02280130293159609
1864	308.0	0.04220779220779221	0.04220779220779221	0.5487012987012987	0.01948051948051948	0.32142857142857145	0.025974025974025976
1865	306.0	0.0392156862745098	0.0392156862745098	0.5620915032679739	0.0196078431372549	0.3137254901960784	0.026143790849673203
1866	310.0	0.041935483870967745	0.03870967741935484	0.5612903225806452	0.02258064516129032	0.31290322580645163	0.02258064516129032
1867	312.0	0.041666666666666664	0.038461538461538464	0.5608974358974359	0.022435897435897436	0.3076923076923077	0.028846153846153848
1868	312.0	0.041666666666666664	0.035256410256410256	0.5608974358974359	0.022435897435897436	0.3108974358974359	0.028846153846153848
1869	311.0	0.04180064308681672	0.03536977491961415	0.5530546623794212	0.022508038585209004	0.3183279742765273	0.028938906752411574
1870	304.0	0.03618421052631579	0.039473684210526314	0.555921052631579	0.023026315789473683	0.3190789473684211	0.02631578947368421
1871	303.0	0.036303630363036306	0.039603960396039604	0.5511551155115512	0.0231023102310231	0.3234323432343234	0.026402640264026403
1872	298.0	0.03691275167785235	0.03691275167785235	0.5604026845637584	0.02348993288590604	0.31543624161073824	0.026845637583892617
1873	300.0	0.03666666666666667	0.043333333333333335	0.5633333333333334	0.023333333333333334	0.31	0.023333333333333334
1874	299.0	0.03678929765886288	0.043478260869565216	0.5652173913043478	0.023411371237458192	0.3110367892976589	0.020066889632107024
1875	304.0	0.039473684210526314	0.04276315789473684	0.5723684210526315	0.023026315789473683	0.3026315789473684	0.019736842105263157
1876	306.0	0.03594771241830065	0.042483660130718956	0.5751633986928104	0.02287581699346405	0.3006535947712418	0.02287581699346405
1877	306.0	0.03594771241830065	0.042483660130718956	0.5751633986928104	0.02287581699346405	0.3006535947712418	0.02287581699346405
1878	306.0	0.0392156862745098	0.0457516339869281	0.5718954248366013	0.0196078431372549	0.2973856209150327	0.026143790849673203
1879	305.0	0.03934426229508197	0.04590163934426229	0.5639344262295082	0.019672131147540985	0.30491803278688523	0.02622950819672131
1880	308.0	0.03896103896103896	0.04220779220779221	0.5551948051948052	0.022727272727272728	0.31493506493506496	0.025974025974025976
1881	304.0	0.039473684210526314	0.04276315789473684	0.5657894736842105	0.023026315789473683	0.3026315789473684	0.02631578947368421
1882	308.0	0.04220779220779221	0.03896103896103896	0.5616883116883117	0.022727272727272728	0.3116883116883117	0.022727272727272728
1883	306.0	0.042483660130718956	0.0392156862745098	0.5620915032679739	0.02287581699346405	0.3104575163398693	0.02287581699346405
1884	300.0	0.043333333333333335	0.03666666666666667	0.56	0.023333333333333334	0.31666666666666665	0.02
1885	299.0	0.03678929765886288	0.03678929765886288	0.5652173913043478	0.023411371237458192	0.3177257525083612	0.020066889632107024
1886	300.0	0.04	0.03666666666666667	0.5533333333333333	0.023333333333333334	0.32666666666666666	0.02
1887	302.0	0.039735099337748346	0.033112582781456956	0.5463576158940397	0.023178807947019868	0.33774834437086093	0.019867549668874173
1888	305.0	0.03934426229508197	0.03278688524590164	0.5573770491803278	0.022950819672131147	0.32131147540983607	0.02622950819672131
1889	303.0	0.0429042904290429	0.033003300330033	0.5643564356435643	0.0231023102310231	0.31353135313531355	0.0231023102310231
1890	301.0	0.046511627906976744	0.03322259136212625	0.5681063122923588	0.023255813953488372	0.3122923588039867	0.016611295681063124
1891	297.0	0.04713804713804714	0.03367003367003367	0.5656565656565656	0.026936026936026935	0.31313131313131315	0.013468013468013467
1892	303.0	0.0429042904290429	0.033003300330033	0.5610561056105611	0.026402640264026403	0.3201320132013201	0.0165016501650165
1893	302.0	0.039735099337748346	0.033112582781456956	0.5662251655629139	0.023178807947019868	0.3211920529801324	0.016556291390728478
1894	301.0	0.03986710963455149	0.03322259136212625	0.5581395348837209	0.023255813953488372	0.3289036544850498	0.016611295681063124
1895	303.0	0.036303630363036306	0.033003300330033	0.5544554455445545	0.0231023102310231	0.33003300330033003	0.0231023102310231
1896	306.0	0.042483660130718956	0.03594771241830065	0.5588235294117647	0.0196078431372549	0.3202614379084967	0.02287581699346405
1897	307.0	0.03908794788273615	0.035830618892508145	0.5602605863192183	0.02280130293159609	0.31596091205211724	0.026058631921824105
1898	308.0	0.03896103896103896	0.03571428571428571	0.551948051948052	0.022727272727272728	0.32792207792207795	0.022727272727272728
1899	311.0	0.03858520900321544	0.03536977491961415	0.5627009646302251	0.022508038585209004	0.3183279742765273	0.022508038585209004
1900	311.0	0.03858520900321544	0.03536977491961415	0.5594855305466238	0.022508038585209004	0.3183279742765273	0.02572347266881029
1901	312.0	0.041666666666666664	0.038461538461538464	0.5576923076923077	0.022435897435897436	0.3173076923076923	0.022435897435897436
1902	308.0	0.03896103896103896	0.03571428571428571	0.5551948051948052	0.022727272727272728	0.3246753246753247	0.022727272727272728
1903	308.0	0.03571428571428571	0.03571428571428571	0.5584415584415584	0.022727272727272728	0.32792207792207795	0.01948051948051948
1904	305.0	0.03278688524590164	0.03934426229508197	0.5508196721311476	0.022950819672131147	0.3344262295081967	0.019672131147540985
1905	304.0	0.029605263157894735	0.039473684210526314	0.555921052631579	0.023026315789473683	0.3355263157894737	0.01644736842105263
1906	304.0	0.029605263157894735	0.039473684210526314	0.5592105263157895	0.023026315789473683	0.33223684210526316	0.01644736842105263
1907	299.0	0.030100334448160536	0.03678929765886288	0.5652173913043478	0.023411371237458192	0.32441471571906355	0.020066889632107024
1908	304.0	0.03618421052631579	0.03618421052631579	0.5592105263157895	0.02631578947368421	0.3223684210526316	0.019736842105263157
1909	306.0	0.03594771241830065	0.042483660130718956	0.5555555555555556	0.02287581699346405	0.3235294117647059	0.0196078431372549
1910	304.0	0.03618421052631579	0.039473684210526314	0.555921052631579	0.023026315789473683	0.3223684210526316	0.023026315789473683
1911	307.0	0.03908794788273615	0.03908794788273615	0.5504885993485342	0.02280130293159609	0.31921824104234525	0.029315960912052116
1912	307.0	0.03908794788273615	0.03908794788273615	0.5537459283387622	0.02280130293159609	0.31596091205211724	0.029315960912052116
1913	307.0	0.03908794788273615	0.03908794788273615	0.5504885993485342	0.02280130293159609	0.31921824104234525	0.029315960912052116
1914	308.0	0.045454545454545456	0.03896103896103896	0.551948051948052	0.022727272727272728	0.3181818181818182	0.022727272727272728
1915	302.0	0.04304635761589404	0.039735099337748346	0.5463576158940397	0.023178807947019868	0.32781456953642385	0.019867549668874173
1916	299.0	0.043478260869565216	0.03678929765886288	0.5518394648829431	0.023411371237458192	0.3277591973244147	0.016722408026755852
1917	306.0	0.0457516339869281	0.03594771241830065	0.5490196078431373	0.02287581699346405	0.3333333333333333	0.013071895424836602
1918	301.0	0.04318936877076412	0.03322259136212625	0.5614617940199336	0.023255813953488372	0.3222591362126246	0.016611295681063124
1919	302.0	0.039735099337748346	0.033112582781456956	0.5629139072847682	0.023178807947019868	0.32781456953642385	0.013245033112582781
1920	305.0	0.03934426229508197	0.03278688524590164	0.5606557377049181	0.022950819672131147	0.32786885245901637	0.01639344262295082
1921	303.0	0.036303630363036306	0.033003300330033	0.5676567656765676	0.0231023102310231	0.3234323432343234	0.0165016501650165
1922	304.0	0.03289473684210526	0.03618421052631579	0.5756578947368421	0.023026315789473683	0.3190789473684211	0.013157894736842105
1923	308.0	0.02922077922077922	0.03896103896103896	0.5746753246753247	0.022727272727272728	0.31493506493506496	0.01948051948051948
1924	308.0	0.032467532467532464	0.03896103896103896	0.5746753246753247	0.022727272727272728	0.3116883116883117	0.01948051948051948
1925	303.0	0.0297029702970297	0.039603960396039604	0.5742574257425742	0.0231023102310231	0.31353135313531355	0.019801980198019802
1926	302.0	0.029801324503311258	0.039735099337748346	0.5728476821192053	0.023178807947019868	0.31788079470198677	0.016556291390728478
1927	302.0	0.029801324503311258	0.039735099337748346	0.5662251655629139	0.023178807947019868	0.32450331125827814	0.016556291390728478
1928	299.0	0.030100334448160536	0.03678929765886288	0.568561872909699	0.023411371237458192	0.3210702341137124	0.020066889632107024
1929	295.0	0.030508474576271188	0.03389830508474576	0.5728813559322034	0.020338983050847456	0.3220338983050847	0.020338983050847456
1930	302.0	0.033112582781456956	0.03642384105960265	0.5695364238410596	0.019867549668874173	0.3211920529801324	0.019867549668874173
1931	306.0	0.032679738562091505	0.0392156862745098	0.5620915032679739	0.0196078431372549	0.3235294117647059	0.02287581699346405
1932	305.0	0.036065573770491806	0.04262295081967213	0.5540983606557377	0.019672131147540985	0.32786885245901637	0.019672131147540985
1933	312.0	0.041666666666666664	0.04487179487179487	0.5480769230769231	0.022435897435897436	0.32371794871794873	0.019230769230769232
1934	304.0	0.04276315789473684	0.046052631578947366	0.5526315789473685	0.019736842105263157	0.3223684210526316	0.01644736842105263
1935	305.0	0.04262295081967213	0.04262295081967213	0.5508196721311476	0.022950819672131147	0.32131147540983607	0.019672131147540985
1936	300.0	0.04	0.043333333333333335	0.56	0.023333333333333334	0.31666666666666665	0.016666666666666666
1937	297.0	0.03367003367003367	0.04040404040404041	0.5656565656565656	0.026936026936026935	0.31986531986531985	0.013468013468013467
1938	294.0	0.034013605442176874	0.04081632653061224	0.5680272108843537	0.023809523809523808	0.3197278911564626	0.013605442176870748
1939	296.0	0.037162162162162164	0.033783783783783786	0.5743243243243243	0.02364864864864865	0.3141891891891892	0.016891891891891893
1940	299.0	0.03678929765886288	0.033444816053511704	0.5719063545150501	0.023411371237458192	0.31438127090301005	0.020066889632107024
1941	298.0	0.03355704697986577	0.030201342281879196	0.5671140939597316	0.026845637583892617	0.3187919463087248	0.02348993288590604
1942	297.0	0.037037037037037035	0.03367003367003367	0.5622895622895623	0.02356902356902357	0.31986531986531985	0.02356902356902357
1943	297.0	0.037037037037037035	0.03367003367003367	0.5622895622895623	0.020202020202020204	0.31986531986531985	0.026936026936026935
1944	302.0	0.033112582781456956	0.033112582781456956	0.5596026490066225	0.019867549668874173	0.3211920529801324	0.033112582781456956
1945	302.0	0.029801324503311258	0.03642384105960265	0.5596026490066225	0.023178807947019868	0.31788079470198677	0.033112582781456956
1946	300.0	0.03	0.03666666666666667	0.57	0.023333333333333334	0.31333333333333335	0.02666666666666667
1947	301.0	0.029900332225913623	0.036544850498338874	0.5681063122923588	0.019933554817275746	0.31561461794019935	0.029900332225913623
1948	304.0	0.03618421052631579	0.03618421052631579	0.5657894736842105	0.019736842105263157	0.3157894736842105	0.02631578947368421
1949	303.0	0.036303630363036306	0.039603960396039604	0.5610561056105611	0.0231023102310231	0.31683168316831684	0.0231023102310231
1950	309.0	0.03559870550161812	0.038834951456310676	0.5469255663430421	0.022653721682847898	0.3300970873786408	0.025889967637540454
1951	312.0	0.03205128205128205	0.038461538461538464	0.5480769230769231	0.022435897435897436	0.33653846153846156	0.022435897435897436
1952	307.0	0.03257328990228013	0.03908794788273615	0.5537459283387622	0.02280130293159609	0.33876221498371334	0.013029315960912053
1953	311.0	0.03858520900321544	0.03858520900321544	0.5498392282958199	0.022508038585209004	0.33762057877813506	0.012861736334405145
1954	308.0	0.03571428571428571	0.032467532467532464	0.5584415584415584	0.022727272727272728	0.33766233766233766	0.012987012987012988
1955	308.0	0.03896103896103896	0.032467532467532464	0.551948051948052	0.01948051948051948	0.3409090909090909	0.016233766233766232
1956	307.0	0.03908794788273615	0.03257328990228013	0.5635179153094463	0.019543973941368076	0.3322475570032573	0.013029315960912053
1957	302.0	0.039735099337748346	0.033112582781456956	0.5629139072847682	0.019867549668874173	0.33112582781456956	0.013245033112582781
1958	301.0	0.03986710963455149	0.036544850498338874	0.5581395348837209	0.019933554817275746	0.3289036544850498	0.016611295681063124
1959	301.0	0.03986710963455149	0.036544850498338874	0.5614617940199336	0.019933554817275746	0.32558139534883723	0.016611295681063124
1960	295.0	0.03728813559322034	0.03728813559322034	0.559322033898305	0.020338983050847456	0.3254237288135593	0.020338983050847456
1961	292.0	0.03767123287671233	0.03767123287671233	0.5547945205479452	0.02054794520547945	0.3287671232876712	0.02054794520547945
1962	297.0	0.037037037037037035	0.037037037037037035	0.5589225589225589	0.020202020202020204	0.3265993265993266	0.020202020202020204
1963	300.0	0.03666666666666667	0.03666666666666667	0.5533333333333333	0.023333333333333334	0.32666666666666666	0.023333333333333334
1964	304.0	0.039473684210526314	0.03618421052631579	0.5592105263157895	0.02631578947368421	0.3190789473684211	0.019736842105263157
1965	304.0	0.039473684210526314	0.03618421052631579	0.5657894736842105	0.023026315789473683	0.3125	0.023026315789473683
1966	301.0	0.03986710963455149	0.036544850498338874	0.5714285714285714	0.023255813953488372	0.3122923588039867	0.016611295681063124
1967	304.0	0.03618421052631579	0.03618421052631579	0.569078947368421	0.023026315789473683	0.3157894736842105	0.019736842105263157
1968	306.0	0.03594771241830065	0.03594771241830065	0.5686274509803921	0.02287581699346405	0.31699346405228757	0.0196078431372549
1969	301.0	0.03322259136212625	0.036544850498338874	0.5714285714285714	0.023255813953488372	0.31893687707641194	0.016611295681063124
1970	299.0	0.033444816053511704	0.03678929765886288	0.5652173913043478	0.023411371237458192	0.32441471571906355	0.016722408026755852
1971	301.0	0.03322259136212625	0.03986710963455149	0.5614617940199336	0.019933554817275746	0.3289036544850498	0.016611295681063124
1972	298.0	0.03355704697986577	0.0436241610738255	0.5671140939597316	0.020134228187919462	0.3221476510067114	0.013422818791946308
1973	301.0	0.03986710963455149	0.04318936877076412	0.5681063122923588	0.019933554817275746	0.3122923588039867	0.016611295681063124
1974	309.0	0.038834951456310676	0.042071197411003236	0.5631067961165048	0.016181229773462782	0.32038834951456313	0.019417475728155338
1975	308.0	0.04220779220779221	0.04220779220779221	0.5584415584415584	0.016233766233766232	0.3246753246753247	0.016233766233766232
1976	308.0	0.04220779220779221	0.04220779220779221	0.5584415584415584	0.016233766233766232	0.32142857142857145	0.01948051948051948
1977	308.0	0.03896103896103896	0.04220779220779221	0.551948051948052	0.022727272727272728	0.3246753246753247	0.01948051948051948
1978	311.0	0.03215434083601286	0.04180064308681672	0.5434083601286174	0.02572347266881029	0.33440514469453375	0.022508038585209004
1979	307.0	0.03257328990228013	0.04234527687296417	0.5439739413680782	0.026058631921824105	0.3289902280130293	0.026058631921824105
1980	305.0	0.03278688524590164	0.03934426229508197	0.5508196721311476	0.02622950819672131	0.32786885245901637	0.022950819672131147
1981	304.0	0.039473684210526314	0.039473684210526314	0.5592105263157895	0.023026315789473683	0.3157894736842105	0.023026315789473683
1982	307.0	0.035830618892508145	0.03908794788273615	0.5700325732899023	0.02280130293159609	0.30944625407166126	0.02280130293159609
1983	309.0	0.03559870550161812	0.038834951456310676	0.56957928802589	0.022653721682847898	0.3074433656957929	0.025889967637540454
1984	313.0	0.04153354632587859	0.038338658146964855	0.5718849840255591	0.022364217252396165	0.3003194888178914	0.025559105431309903
1985	309.0	0.042071197411003236	0.038834951456310676	0.56957928802589	0.022653721682847898	0.30097087378640774	0.025889967637540454
1986	304.0	0.039473684210526314	0.039473684210526314	0.569078947368421	0.023026315789473683	0.3059210526315789	0.023026315789473683
1987	303.0	0.039603960396039604	0.0429042904290429	0.5610561056105611	0.0231023102310231	0.3102310231023102	0.0231023102310231
1988	306.0	0.03594771241830065	0.042483660130718956	0.5588235294117647	0.02287581699346405	0.31699346405228757	0.02287581699346405
1989	301.0	0.036544850498338874	0.04318936877076412	0.5614617940199336	0.023255813953488372	0.31561461794019935	0.019933554817275746
1990	299.0	0.03678929765886288	0.04013377926421405	0.5652173913043478	0.023411371237458192	0.3177257525083612	0.016722408026755852
1991	302.0	0.03642384105960265	0.039735099337748346	0.5562913907284768	0.023178807947019868	0.3211920529801324	0.023178807947019868
1992	303.0	0.036303630363036306	0.039603960396039604	0.5544554455445545	0.0231023102310231	0.3234323432343234	0.0231023102310231
1993	306.0	0.03594771241830065	0.0392156862745098	0.5588235294117647	0.02287581699346405	0.3202614379084967	0.02287581699346405
1994	306.0	0.03594771241830065	0.0392156862745098	0.5620915032679739	0.02287581699346405	0.31699346405228757	0.02287581699346405
1995	307.0	0.035830618892508145	0.035830618892508145	0.5667752442996743	0.02280130293159609	0.31596091205211724	0.02280130293159609
1996	309.0	0.038834951456310676	0.03559870550161812	0.5663430420711975	0.022653721682847898	0.3106796116504854	0.025889967637540454
1997	309.0	0.042071197411003236	0.03559870550161812	0.5566343042071198	0.022653721682847898	0.31715210355987056	0.025889967637540454
1998	308.0	0.04220779220779221	0.032467532467532464	0.564935064935065	0.022727272727272728	0.3181818181818182	0.01948051948051948
[truncated: 2,501 more rows]
