# Supplementary material for: Full-cycle device-scale simulations of memory materials with a tailored atomic-cluster-expansion potential
Source: Nat Commun. 2025 Sep 30;16:8688. doi: 10.1038/s41467-025-63732-4 (PMC12484596; doi:10.1038/s41467-025-63732-4)
Supplement: Supplementary file 4 — Source Data [file 41467_2025_63732_MOESM4_ESM.zip › Figure S7/Figure S7d - homopolar bonds/bond_fraction_aimd_8211_300K.csv]

	total	Ge-Ge	Ge-Sb	Ge-Te	Sb-Sb	Sb-Te	Te-Te
0	329.0	0.06382978723404255	0.0425531914893617	0.7142857142857143	0.0060790273556231	0.1641337386018237	0.00911854103343465
1	331.0	0.06646525679758308	0.04229607250755287	0.7129909365558912	0.006042296072507553	0.16314199395770393	0.00906344410876133
2	331.0	0.06948640483383686	0.04229607250755287	0.7069486404833837	0.006042296072507553	0.16314199395770393	0.012084592145015106
3	328.0	0.06707317073170732	0.042682926829268296	0.7073170731707317	0.006097560975609756	0.16463414634146342	0.012195121951219513
4	326.0	0.06134969325153374	0.04294478527607362	0.7177914110429447	0.006134969325153374	0.15950920245398773	0.012269938650306749
5	323.0	0.06191950464396285	0.04024767801857585	0.7244582043343654	0.006191950464396285	0.15479876160990713	0.01238390092879257
6	325.0	0.06461538461538462	0.04	0.72	0.006153846153846154	0.15692307692307692	0.012307692307692308
7	325.0	0.06769230769230769	0.04	0.7169230769230769	0.006153846153846154	0.15692307692307692	0.012307692307692308
8	328.0	0.06707317073170732	0.042682926829268296	0.7164634146341463	0.006097560975609756	0.1524390243902439	0.01524390243902439
9	326.0	0.0705521472392638	0.04294478527607362	0.7208588957055214	0.006134969325153374	0.1441717791411043	0.015337423312883436
10	329.0	0.0668693009118541	0.0425531914893617	0.723404255319149	0.0060790273556231	0.1458966565349544	0.015197568389057751
11	327.0	0.06422018348623854	0.04281345565749235	0.7217125382262997	0.0061162079510703364	0.14678899082568808	0.01834862385321101
12	327.0	0.0581039755351682	0.04281345565749235	0.7247706422018348	0.0061162079510703364	0.14984709480122324	0.01834862385321101
13	322.0	0.055900621118012424	0.043478260869565216	0.7267080745341615	0.006211180124223602	0.14906832298136646	0.018633540372670808
14	324.0	0.05864197530864197	0.040123456790123455	0.7283950617283951	0.006172839506172839	0.15123456790123457	0.015432098765432098
15	329.0	0.060790273556231005	0.03951367781155015	0.7325227963525835	0.0060790273556231	0.1458966565349544	0.015197568389057751
16	330.0	0.06363636363636363	0.04242424242424243	0.7333333333333333	0.006060606060606061	0.1393939393939394	0.015151515151515152
17	326.0	0.06441717791411043	0.04294478527607362	0.7300613496932515	0.006134969325153374	0.1441717791411043	0.012269938650306749
18	327.0	0.06422018348623854	0.045871559633027525	0.7247706422018348	0.0061162079510703364	0.14678899082568808	0.012232415902140673
19	328.0	0.06402439024390244	0.04573170731707317	0.7225609756097561	0.006097560975609756	0.14634146341463414	0.01524390243902439
20	332.0	0.06325301204819277	0.04819277108433735	0.7108433734939759	0.006024096385542169	0.1566265060240964	0.015060240963855422
21	335.0	0.0626865671641791	0.04776119402985075	0.7074626865671642	0.005970149253731343	0.1582089552238806	0.01791044776119403
22	330.0	0.06666666666666667	0.045454545454545456	0.7121212121212122	0.006060606060606061	0.15151515151515152	0.01818181818181818
23	332.0	0.06325301204819277	0.045180722891566265	0.713855421686747	0.006024096385542169	0.1566265060240964	0.015060240963855422
24	332.0	0.060240963855421686	0.04819277108433735	0.7168674698795181	0.006024096385542169	0.1536144578313253	0.015060240963855422
25	338.0	0.05621301775147929	0.05029585798816568	0.7189349112426036	0.005917159763313609	0.15384615384615385	0.014792899408284023
26	335.0	0.056716417910447764	0.050746268656716415	0.7194029850746269	0.005970149253731343	0.15522388059701492	0.011940298507462687
27	336.0	0.05952380952380952	0.047619047619047616	0.7232142857142857	0.005952380952380952	0.15178571428571427	0.011904761904761904
28	335.0	0.05970149253731343	0.04477611940298507	0.7313432835820896	0.005970149253731343	0.14328358208955225	0.014925373134328358
29	339.0	0.061946902654867256	0.04129793510324484	0.7286135693215339	0.0058997050147492625	0.14749262536873156	0.014749262536873156
30	336.0	0.0625	0.041666666666666664	0.7232142857142857	0.005952380952380952	0.15178571428571427	0.01488095238095238
31	340.0	0.06470588235294118	0.041176470588235294	0.7205882352941176	0.0058823529411764705	0.15	0.01764705882352941
32	336.0	0.06547619047619048	0.03869047619047619	0.7232142857142857	0.005952380952380952	0.1488095238095238	0.017857142857142856
33	334.0	0.0658682634730539	0.038922155688622756	0.7215568862275449	0.005988023952095809	0.1497005988023952	0.017964071856287425
34	332.0	0.06325301204819277	0.045180722891566265	0.7198795180722891	0.006024096385542169	0.1536144578313253	0.012048192771084338
35	334.0	0.0658682634730539	0.04491017964071856	0.7125748502994012	0.005988023952095809	0.15568862275449102	0.014970059880239521
36	339.0	0.06489675516224189	0.04129793510324484	0.7020648967551623	0.0058997050147492625	0.1710914454277286	0.014749262536873156
37	341.0	0.06451612903225806	0.04398826979472141	0.6979472140762464	0.005865102639296188	0.17302052785923755	0.01466275659824047
38	343.0	0.06705539358600583	0.043731778425655975	0.6997084548104956	0.0058309037900874635	0.16909620991253643	0.014577259475218658
39	343.0	0.06705539358600583	0.043731778425655975	0.6997084548104956	0.0058309037900874635	0.16909620991253643	0.014577259475218658
40	339.0	0.06784660766961652	0.04424778761061947	0.6991150442477876	0.0058997050147492625	0.168141592920354	0.014749262536873156
41	343.0	0.06997084548104957	0.04081632653061224	0.6967930029154519	0.0058309037900874635	0.17201166180758018	0.014577259475218658
42	340.0	0.07058823529411765	0.03823529411764706	0.7058823529411765	0.0058823529411764705	0.16470588235294117	0.014705882352941176
43	337.0	0.06824925816023739	0.03857566765578635	0.7091988130563798	0.005934718100890208	0.1632047477744807	0.01483679525222552
44	332.0	0.06626506024096386	0.0391566265060241	0.7168674698795181	0.006024096385542169	0.15963855421686746	0.012048192771084338
45	328.0	0.06707317073170732	0.039634146341463415	0.7225609756097561	0.006097560975609756	0.1524390243902439	0.012195121951219513
46	334.0	0.0688622754491018	0.038922155688622756	0.7215568862275449	0.005988023952095809	0.1497005988023952	0.014970059880239521
47	335.0	0.07164179104477612	0.03880597014925373	0.7104477611940299	0.005970149253731343	0.15522388059701492	0.01791044776119403
48	331.0	0.06948640483383686	0.03927492447129909	0.7220543806646526	0.006042296072507553	0.14803625377643503	0.015105740181268883
49	327.0	0.07339449541284404	0.039755351681957186	0.7217125382262997	0.0061162079510703364	0.1437308868501529	0.01529051987767584
50	331.0	0.07250755287009064	0.03927492447129909	0.716012084592145	0.006042296072507553	0.1510574018126888	0.015105740181268883
51	333.0	0.07207207207207207	0.042042042042042045	0.7117117117117117	0.006006006006006006	0.15315315315315314	0.015015015015015015
52	338.0	0.06804733727810651	0.04142011834319527	0.7159763313609467	0.005917159763313609	0.15384615384615385	0.014792899408284023
53	339.0	0.06489675516224189	0.04129793510324484	0.7197640117994101	0.0058997050147492625	0.15339233038348082	0.014749262536873156
54	341.0	0.06451612903225806	0.04398826979472141	0.7214076246334311	0.005865102639296188	0.1495601173020528	0.01466275659824047
55	339.0	0.061946902654867256	0.04424778761061947	0.7227138643067846	0.0058997050147492625	0.14749262536873156	0.017699115044247787
56	332.0	0.060240963855421686	0.04216867469879518	0.7259036144578314	0.006024096385542169	0.1536144578313253	0.012048192771084338
57	332.0	0.060240963855421686	0.0391566265060241	0.7228915662650602	0.006024096385542169	0.1566265060240964	0.015060240963855422
58	334.0	0.059880239520958084	0.041916167664670656	0.7275449101796407	0.005988023952095809	0.1497005988023952	0.014970059880239521
59	332.0	0.060240963855421686	0.0391566265060241	0.7289156626506024	0.006024096385542169	0.15060240963855423	0.015060240963855422
60	331.0	0.06042296072507553	0.03927492447129909	0.7250755287009063	0.006042296072507553	0.1540785498489426	0.015105740181268883
61	330.0	0.06060606060606061	0.04242424242424243	0.7181818181818181	0.006060606060606061	0.15454545454545454	0.01818181818181818
62	329.0	0.060790273556231005	0.0425531914893617	0.7203647416413373	0.0060790273556231	0.1519756838905775	0.0182370820668693
63	331.0	0.06042296072507553	0.03927492447129909	0.7220543806646526	0.006042296072507553	0.15709969788519637	0.015105740181268883
64	334.0	0.0658682634730539	0.038922155688622756	0.718562874251497	0.005988023952095809	0.15568862275449102	0.014970059880239521
65	334.0	0.0688622754491018	0.038922155688622756	0.7215568862275449	0.005988023952095809	0.1497005988023952	0.014970059880239521
66	340.0	0.07647058823529412	0.03823529411764706	0.711764705882353	0.0058823529411764705	0.15294117647058825	0.014705882352941176
67	340.0	0.07941176470588235	0.03823529411764706	0.7088235294117647	0.0058823529411764705	0.15	0.01764705882352941
68	336.0	0.0744047619047619	0.03869047619047619	0.7113095238095238	0.005952380952380952	0.15476190476190477	0.01488095238095238
69	336.0	0.07142857142857142	0.03869047619047619	0.7113095238095238	0.005952380952380952	0.15773809523809523	0.01488095238095238
70	333.0	0.06606606606606606	0.03903903903903904	0.7117117117117117	0.006006006006006006	0.16216216216216217	0.015015015015015015
71	333.0	0.06606606606606606	0.04504504504504504	0.7057057057057057	0.006006006006006006	0.16216216216216217	0.015015015015015015
72	328.0	0.06402439024390244	0.04573170731707317	0.7073170731707317	0.006097560975609756	0.16158536585365854	0.01524390243902439
73	334.0	0.0688622754491018	0.041916167664670656	0.7035928143712575	0.005988023952095809	0.16766467065868262	0.011976047904191617
74	334.0	0.0748502994011976	0.041916167664670656	0.7005988023952096	0.005988023952095809	0.16467065868263472	0.011976047904191617
75	329.0	0.0729483282674772	0.04559270516717325	0.7112462006079028	0.0060790273556231	0.15501519756838905	0.00911854103343465
76	328.0	0.07317073170731707	0.042682926829268296	0.7195121951219512	0.003048780487804878	0.1524390243902439	0.009146341463414634
77	328.0	0.07317073170731707	0.042682926829268296	0.7195121951219512	0.003048780487804878	0.1524390243902439	0.009146341463414634
78	329.0	0.06990881458966565	0.0425531914893617	0.723404255319149	0.00303951367781155	0.1519756838905775	0.00911854103343465
79	333.0	0.06606606606606606	0.042042042042042045	0.7267267267267268	0.006006006006006006	0.15015015015015015	0.009009009009009009
80	331.0	0.0634441087613293	0.04229607250755287	0.7250755287009063	0.006042296072507553	0.1540785498489426	0.00906344410876133
81	331.0	0.0634441087613293	0.045317220543806644	0.7220543806646526	0.006042296072507553	0.1540785498489426	0.00906344410876133
82	337.0	0.06528189910979229	0.04154302670623145	0.7151335311572701	0.005934718100890208	0.16023738872403562	0.011869436201780416
83	335.0	0.07164179104477612	0.041791044776119404	0.7134328358208956	0.005970149253731343	0.15522388059701492	0.011940298507462687
84	335.0	0.07164179104477612	0.041791044776119404	0.7104477611940299	0.005970149253731343	0.15522388059701492	0.014925373134328358
85	335.0	0.06865671641791045	0.041791044776119404	0.7074626865671642	0.005970149253731343	0.16119402985074627	0.014925373134328358
86	336.0	0.06547619047619048	0.041666666666666664	0.7142857142857143	0.005952380952380952	0.15773809523809523	0.01488095238095238
87	337.0	0.06528189910979229	0.04154302670623145	0.7091988130563798	0.005934718100890208	0.1572700296735905	0.020771513353115726
88	338.0	0.06804733727810651	0.04142011834319527	0.7100591715976331	0.005917159763313609	0.15384615384615385	0.020710059171597635
89	334.0	0.06287425149700598	0.041916167664670656	0.7065868263473054	0.005988023952095809	0.16167664670658682	0.020958083832335328
90	334.0	0.059880239520958084	0.041916167664670656	0.7065868263473054	0.005988023952095809	0.16467065868263472	0.020958083832335328
91	333.0	0.06006006006006006	0.04504504504504504	0.7147147147147147	0.006006006006006006	0.15915915915915915	0.015015015015015015
92	338.0	0.05917159763313609	0.04437869822485207	0.7100591715976331	0.005917159763313609	0.16272189349112426	0.01775147928994083
93	337.0	0.05934718100890208	0.04451038575667656	0.712166172106825	0.005934718100890208	0.1632047477744807	0.01483679525222552
94	338.0	0.0650887573964497	0.04437869822485207	0.7159763313609467	0.005917159763313609	0.15680473372781065	0.011834319526627219
95	336.0	0.06547619047619048	0.041666666666666664	0.7202380952380952	0.005952380952380952	0.15476190476190477	0.011904761904761904
96	329.0	0.06382978723404255	0.0425531914893617	0.7203647416413373	0.0060790273556231	0.15501519756838905	0.0121580547112462
97	329.0	0.060790273556231005	0.0425531914893617	0.7142857142857143	0.0060790273556231	0.16109422492401215	0.015197568389057751
98	322.0	0.06521739130434782	0.043478260869565216	0.7111801242236024	0.006211180124223602	0.16149068322981366	0.012422360248447204
99	319.0	0.06583072100313479	0.0438871473354232	0.7084639498432602	0.006269592476489028	0.16300940438871472	0.012539184952978056
100	321.0	0.059190031152647975	0.04361370716510903	0.7165109034267912	0.006230529595015576	0.16199376947040497	0.012461059190031152
101	327.0	0.06116207951070336	0.04281345565749235	0.7186544342507645	0.0061162079510703364	0.15902140672782875	0.012232415902140673
102	327.0	0.06116207951070336	0.039755351681957186	0.7217125382262997	0.0030581039755351682	0.15902140672782875	0.01529051987767584
103	327.0	0.06116207951070336	0.039755351681957186	0.7247706422018348	0.0030581039755351682	0.1559633027522936	0.01529051987767584
104	326.0	0.06748466257668712	0.03987730061349693	0.7177914110429447	0.003067484662576687	0.15644171779141106	0.015337423312883436
105	329.0	0.0668693009118541	0.03951367781155015	0.7173252279635258	0.0060790273556231	0.15501519756838905	0.015197568389057751
106	328.0	0.0701219512195122	0.039634146341463415	0.7164634146341463	0.006097560975609756	0.15548780487804878	0.012195121951219513
107	332.0	0.07228915662650602	0.0391566265060241	0.713855421686747	0.006024096385542169	0.1566265060240964	0.012048192771084338
108	327.0	0.07339449541284404	0.039755351681957186	0.7186544342507645	0.0061162079510703364	0.14984709480122324	0.012232415902140673
109	328.0	0.07621951219512195	0.039634146341463415	0.7134146341463414	0.006097560975609756	0.14939024390243902	0.01524390243902439
110	329.0	0.07598784194528875	0.03951367781155015	0.7112462006079028	0.0060790273556231	0.1519756838905775	0.015197568389057751
111	330.0	0.0696969696969697	0.03939393939393939	0.7151515151515152	0.006060606060606061	0.15454545454545454	0.015151515151515152
112	329.0	0.060790273556231005	0.04559270516717325	0.7203647416413373	0.0060790273556231	0.1519756838905775	0.015197568389057751
113	329.0	0.057750759878419454	0.04559270516717325	0.723404255319149	0.0060790273556231	0.1519756838905775	0.015197568389057751
114	327.0	0.05504587155963303	0.045871559633027525	0.7247706422018348	0.0061162079510703364	0.1529051987767584	0.01529051987767584
115	327.0	0.0581039755351682	0.045871559633027525	0.7247706422018348	0.0061162079510703364	0.1529051987767584	0.012232415902140673
116	329.0	0.060790273556231005	0.04559270516717325	0.723404255319149	0.0060790273556231	0.1519756838905775	0.0121580547112462
117	331.0	0.06646525679758308	0.04229607250755287	0.7129909365558912	0.006042296072507553	0.16012084592145015	0.012084592145015106
118	333.0	0.06906906906906907	0.04504504504504504	0.7057057057057057	0.006006006006006006	0.16216216216216217	0.012012012012012012
119	335.0	0.06865671641791045	0.04477611940298507	0.7044776119402985	0.005970149253731343	0.16119402985074627	0.014925373134328358
120	335.0	0.0626865671641791	0.041791044776119404	0.7104477611940299	0.005970149253731343	0.16417910447761194	0.014925373134328358
121	334.0	0.0658682634730539	0.041916167664670656	0.7125748502994012	0.005988023952095809	0.16167664670658682	0.011976047904191617
122	329.0	0.0668693009118541	0.0425531914893617	0.7082066869300911	0.0060790273556231	0.1641337386018237	0.0121580547112462
123	331.0	0.06646525679758308	0.04229607250755287	0.7129909365558912	0.006042296072507553	0.15709969788519637	0.015105740181268883
124	334.0	0.05688622754491018	0.041916167664670656	0.7155688622754491	0.005988023952095809	0.16467065868263472	0.014970059880239521
125	336.0	0.05654761904761905	0.041666666666666664	0.7172619047619048	0.005952380952380952	0.1636904761904762	0.01488095238095238
126	337.0	0.06231454005934718	0.04451038575667656	0.712166172106825	0.005934718100890208	0.16023738872403562	0.01483679525222552
127	336.0	0.06547619047619048	0.041666666666666664	0.7142857142857143	0.002976190476190476	0.15773809523809523	0.017857142857142856
128	333.0	0.06606606606606606	0.03903903903903904	0.7177177177177178	0.003003003003003003	0.16216216216216217	0.012012012012012012
129	333.0	0.06906906906906907	0.03903903903903904	0.7237237237237237	0.006006006006006006	0.15315315315315314	0.009009009009009009
130	331.0	0.06646525679758308	0.03625377643504532	0.7280966767371602	0.006042296072507553	0.1540785498489426	0.00906344410876133
131	332.0	0.06325301204819277	0.03614457831325301	0.7319277108433735	0.006024096385542169	0.15060240963855423	0.012048192771084338
132	338.0	0.0650887573964497	0.038461538461538464	0.727810650887574	0.005917159763313609	0.15088757396449703	0.011834319526627219
133	340.0	0.06764705882352941	0.03823529411764706	0.7235294117647059	0.0058823529411764705	0.15294117647058825	0.011764705882352941
134	338.0	0.0650887573964497	0.04142011834319527	0.7248520710059172	0.005917159763313609	0.14792899408284024	0.014792899408284023
135	338.0	0.0621301775147929	0.04437869822485207	0.7189349112426036	0.005917159763313609	0.15384615384615385	0.014792899408284023
136	334.0	0.0658682634730539	0.041916167664670656	0.7215568862275449	0.005988023952095809	0.1497005988023952	0.014970059880239521
137	336.0	0.0625	0.044642857142857144	0.7232142857142857	0.005952380952380952	0.1488095238095238	0.01488095238095238
138	336.0	0.0625	0.044642857142857144	0.7261904761904762	0.005952380952380952	0.14583333333333334	0.01488095238095238
139	335.0	0.06567164179104477	0.04477611940298507	0.7253731343283583	0.005970149253731343	0.14328358208955225	0.014925373134328358
140	334.0	0.0658682634730539	0.04790419161676647	0.7155688622754491	0.005988023952095809	0.1497005988023952	0.014970059880239521
141	334.0	0.0658682634730539	0.04491017964071856	0.7125748502994012	0.005988023952095809	0.15269461077844312	0.017964071856287425
142	328.0	0.0701219512195122	0.042682926829268296	0.7103658536585366	0.006097560975609756	0.15548780487804878	0.01524390243902439
143	328.0	0.0701219512195122	0.042682926829268296	0.7103658536585366	0.006097560975609756	0.15548780487804878	0.01524390243902439
144	333.0	0.06906906906906907	0.04504504504504504	0.7117117117117117	0.006006006006006006	0.15315315315315314	0.015015015015015015
145	338.0	0.0650887573964497	0.04437869822485207	0.7159763313609467	0.005917159763313609	0.15384615384615385	0.014792899408284023
146	335.0	0.0626865671641791	0.041791044776119404	0.7164179104477612	0.005970149253731343	0.15522388059701492	0.01791044776119403
147	335.0	0.0626865671641791	0.041791044776119404	0.7104477611940299	0.005970149253731343	0.16119402985074627	0.01791044776119403
148	329.0	0.057750759878419454	0.0425531914893617	0.7142857142857143	0.0060790273556231	0.1641337386018237	0.015197568389057751
149	328.0	0.06097560975609756	0.042682926829268296	0.7103658536585366	0.006097560975609756	0.16158536585365854	0.018292682926829267
150	330.0	0.06363636363636363	0.048484848484848485	0.703030303030303	0.006060606060606061	0.1606060606060606	0.01818181818181818
151	331.0	0.0634441087613293	0.045317220543806644	0.7099697885196374	0.006042296072507553	0.15709969788519637	0.01812688821752266
152	334.0	0.0658682634730539	0.04491017964071856	0.7125748502994012	0.005988023952095809	0.15269461077844312	0.017964071856287425
153	332.0	0.06927710843373494	0.045180722891566265	0.713855421686747	0.006024096385542169	0.14457831325301204	0.02108433734939759
154	336.0	0.06845238095238096	0.044642857142857144	0.7053571428571429	0.005952380952380952	0.15476190476190477	0.020833333333333332
155	333.0	0.06906906906906907	0.04504504504504504	0.7087087087087087	0.006006006006006006	0.15315315315315314	0.018018018018018018
156	335.0	0.07164179104477612	0.04477611940298507	0.7104477611940299	0.005970149253731343	0.14925373134328357	0.01791044776119403
157	334.0	0.0748502994011976	0.04491017964071856	0.7125748502994012	0.005988023952095809	0.1437125748502994	0.017964071856287425
158	333.0	0.07507507507507508	0.04504504504504504	0.7147147147147147	0.006006006006006006	0.14114114114114115	0.018018018018018018
159	334.0	0.0718562874251497	0.04491017964071856	0.7155688622754491	0.005988023952095809	0.1467065868263473	0.014970059880239521
160	330.0	0.0696969696969697	0.04242424242424243	0.7090909090909091	0.006060606060606061	0.15757575757575756	0.015151515151515152
161	330.0	0.06666666666666667	0.04242424242424243	0.7121212121212122	0.006060606060606061	0.15757575757575756	0.015151515151515152
162	332.0	0.06626506024096386	0.04216867469879518	0.713855421686747	0.006024096385542169	0.1566265060240964	0.015060240963855422
163	337.0	0.06824925816023739	0.04451038575667656	0.7181008902077152	0.005934718100890208	0.14836795252225518	0.01483679525222552
164	339.0	0.06489675516224189	0.04424778761061947	0.7197640117994101	0.0058997050147492625	0.1504424778761062	0.014749262536873156
165	336.0	0.06547619047619048	0.047619047619047616	0.7232142857142857	0.005952380952380952	0.14285714285714285	0.01488095238095238
166	339.0	0.061946902654867256	0.05014749262536873	0.7227138643067846	0.0058997050147492625	0.14454277286135694	0.014749262536873156
167	338.0	0.0650887573964497	0.05029585798816568	0.7218934911242604	0.005917159763313609	0.14201183431952663	0.014792899408284023
168	342.0	0.06432748538011696	0.049707602339181284	0.7134502923976608	0.005847953216374269	0.14912280701754385	0.017543859649122806
169	336.0	0.0625	0.050595238095238096	0.7142857142857143	0.005952380952380952	0.15178571428571427	0.01488095238095238
170	330.0	0.06060606060606061	0.048484848484848485	0.7181818181818181	0.006060606060606061	0.15151515151515152	0.015151515151515152
171	325.0	0.06153846153846154	0.046153846153846156	0.7230769230769231	0.006153846153846154	0.15076923076923077	0.012307692307692308
172	324.0	0.06172839506172839	0.04938271604938271	0.7160493827160493	0.006172839506172839	0.15432098765432098	0.012345679012345678
173	332.0	0.06325301204819277	0.04819277108433735	0.7108433734939759	0.006024096385542169	0.1566265060240964	0.015060240963855422
174	333.0	0.06306306306306306	0.04804804804804805	0.7147147147147147	0.006006006006006006	0.15315315315315314	0.015015015015015015
175	334.0	0.059880239520958084	0.05089820359281437	0.718562874251497	0.005988023952095809	0.1497005988023952	0.014970059880239521
176	337.0	0.05934718100890208	0.04747774480712166	0.7210682492581603	0.005934718100890208	0.1513353115727003	0.01483679525222552
177	335.0	0.0626865671641791	0.04477611940298507	0.7223880597014926	0.005970149253731343	0.14925373134328357	0.014925373134328358
178	329.0	0.06382978723404255	0.04559270516717325	0.7325227963525835	0.0060790273556231	0.1398176291793313	0.0121580547112462
179	328.0	0.06707317073170732	0.042682926829268296	0.7286585365853658	0.006097560975609756	0.14329268292682926	0.012195121951219513
180	326.0	0.06134969325153374	0.03987730061349693	0.7269938650306749	0.006134969325153374	0.15030674846625766	0.015337423312883436
181	321.0	0.06230529595015576	0.04361370716510903	0.7258566978193146	0.006230529595015576	0.14641744548286603	0.01557632398753894
182	323.0	0.06191950464396285	0.04024767801857585	0.7306501547987616	0.006191950464396285	0.14860681114551083	0.01238390092879257
183	324.0	0.06172839506172839	0.043209876543209874	0.7314814814814815	0.006172839506172839	0.14814814814814814	0.009259259259259259
184	330.0	0.06060606060606061	0.045454545454545456	0.7212121212121212	0.006060606060606061	0.15454545454545454	0.012121212121212121
185	330.0	0.06060606060606061	0.04242424242424243	0.7212121212121212	0.006060606060606061	0.15757575757575756	0.012121212121212121
186	335.0	0.06567164179104477	0.041791044776119404	0.7194029850746269	0.005970149253731343	0.1582089552238806	0.008955223880597015
187	336.0	0.05952380952380952	0.041666666666666664	0.7232142857142857	0.005952380952380952	0.15476190476190477	0.01488095238095238
188	332.0	0.060240963855421686	0.04216867469879518	0.7289156626506024	0.006024096385542169	0.14759036144578314	0.015060240963855422
189	329.0	0.060790273556231005	0.0425531914893617	0.7264437689969605	0.0060790273556231	0.14893617021276595	0.015197568389057751
190	330.0	0.05757575757575758	0.04242424242424243	0.7272727272727273	0.006060606060606061	0.15151515151515152	0.015151515151515152
191	331.0	0.05740181268882175	0.04229607250755287	0.7250755287009063	0.006042296072507553	0.1540785498489426	0.015105740181268883
192	330.0	0.05757575757575758	0.04242424242424243	0.7242424242424242	0.006060606060606061	0.15757575757575756	0.012121212121212121
193	332.0	0.0572289156626506	0.04216867469879518	0.7228915662650602	0.006024096385542169	0.15963855421686746	0.012048192771084338
194	330.0	0.05757575757575758	0.04242424242424243	0.7212121212121212	0.006060606060606061	0.15757575757575756	0.015151515151515152
195	327.0	0.06422018348623854	0.04281345565749235	0.7217125382262997	0.0061162079510703364	0.1529051987767584	0.012232415902140673
196	326.0	0.06134969325153374	0.04294478527607362	0.7300613496932515	0.006134969325153374	0.147239263803681	0.012269938650306749
197	327.0	0.06116207951070336	0.04281345565749235	0.72782874617737	0.0061162079510703364	0.14984709480122324	0.012232415902140673
198	323.0	0.058823529411764705	0.04024767801857585	0.7368421052631579	0.006191950464396285	0.14551083591331268	0.01238390092879257
199	323.0	0.05263157894736842	0.04024767801857585	0.739938080495356	0.006191950464396285	0.14860681114551083	0.01238390092879257
200	325.0	0.052307692307692305	0.043076923076923075	0.7353846153846154	0.006153846153846154	0.15384615384615385	0.009230769230769232
201	332.0	0.05421686746987952	0.04216867469879518	0.7289156626506024	0.006024096385542169	0.1566265060240964	0.012048192771084338
202	338.0	0.05325443786982249	0.04142011834319527	0.7248520710059172	0.005917159763313609	0.15976331360946747	0.014792899408284023
203	339.0	0.05309734513274336	0.04129793510324484	0.7286135693215339	0.0058997050147492625	0.15634218289085547	0.014749262536873156
204	333.0	0.05105105105105105	0.042042042042042045	0.7297297297297297	0.006006006006006006	0.15915915915915915	0.012012012012012012
205	336.0	0.05357142857142857	0.047619047619047616	0.7172619047619048	0.005952380952380952	0.1636904761904762	0.011904761904761904
206	332.0	0.05120481927710843	0.04819277108433735	0.7228915662650602	0.006024096385542169	0.15963855421686746	0.012048192771084338
207	331.0	0.054380664652567974	0.045317220543806644	0.7190332326283988	0.006042296072507553	0.16012084592145015	0.015105740181268883
208	334.0	0.05688622754491018	0.04491017964071856	0.7125748502994012	0.005988023952095809	0.16167664670658682	0.017964071856287425
209	336.0	0.0625	0.041666666666666664	0.7113095238095238	0.005952380952380952	0.16071428571428573	0.017857142857142856
210	331.0	0.06042296072507553	0.04229607250755287	0.7129909365558912	0.006042296072507553	0.16314199395770393	0.015105740181268883
211	329.0	0.060790273556231005	0.0425531914893617	0.7203647416413373	0.0060790273556231	0.15501519756838905	0.015197568389057751
212	328.0	0.06097560975609756	0.04878048780487805	0.7134146341463414	0.006097560975609756	0.15548780487804878	0.01524390243902439
213	328.0	0.06097560975609756	0.04573170731707317	0.7164634146341463	0.006097560975609756	0.15548780487804878	0.01524390243902439
214	326.0	0.06441717791411043	0.046012269938650305	0.7208588957055214	0.006134969325153374	0.147239263803681	0.015337423312883436
215	330.0	0.06363636363636363	0.045454545454545456	0.7242424242424242	0.006060606060606061	0.1484848484848485	0.012121212121212121
216	330.0	0.06363636363636363	0.045454545454545456	0.7272727272727273	0.006060606060606061	0.14545454545454545	0.012121212121212121
217	331.0	0.0634441087613293	0.045317220543806644	0.7280966767371602	0.006042296072507553	0.14501510574018128	0.012084592145015106
218	331.0	0.06042296072507553	0.045317220543806644	0.7311178247734139	0.006042296072507553	0.14501510574018128	0.012084592145015106
219	334.0	0.059880239520958084	0.04790419161676647	0.7305389221556886	0.005988023952095809	0.1437125748502994	0.011976047904191617
220	329.0	0.057750759878419454	0.04559270516717325	0.729483282674772	0.00303951367781155	0.1519756838905775	0.0121580547112462
221	329.0	0.057750759878419454	0.04559270516717325	0.7325227963525835	0.00303951367781155	0.1519756838905775	0.00911854103343465
222	326.0	0.05521472392638037	0.04294478527607362	0.7300613496932515	0.003067484662576687	0.15950920245398773	0.009202453987730062
223	323.0	0.05572755417956656	0.043343653250773995	0.7275541795665634	0.006191950464396285	0.15789473684210525	0.009287925696594427
224	326.0	0.05828220858895705	0.046012269938650305	0.7208588957055214	0.006134969325153374	0.15644171779141106	0.012269938650306749
225	325.0	0.05846153846153846	0.046153846153846156	0.7138461538461538	0.006153846153846154	0.16307692307692306	0.012307692307692308
226	328.0	0.057926829268292686	0.04573170731707317	0.7103658536585366	0.006097560975609756	0.16158536585365854	0.018292682926829267
227	330.0	0.06060606060606061	0.045454545454545456	0.703030303030303	0.006060606060606061	0.16363636363636364	0.021212121212121213
228	330.0	0.06363636363636363	0.045454545454545456	0.7090909090909091	0.006060606060606061	0.15454545454545454	0.021212121212121213
229	331.0	0.06042296072507553	0.04229607250755287	0.716012084592145	0.006042296072507553	0.1540785498489426	0.021148036253776436
230	335.0	0.0626865671641791	0.04776119402985075	0.7134328358208956	0.005970149253731343	0.15522388059701492	0.014925373134328358
231	341.0	0.06158357771260997	0.0469208211143695	0.7096774193548387	0.005865102639296188	0.16129032258064516	0.01466275659824047
232	341.0	0.06158357771260997	0.0469208211143695	0.7038123167155426	0.005865102639296188	0.16715542521994134	0.01466275659824047
233	341.0	0.06158357771260997	0.0469208211143695	0.7067448680351907	0.005865102639296188	0.16129032258064516	0.017595307917888565
234	343.0	0.0641399416909621	0.043731778425655975	0.7055393586005831	0.0058309037900874635	0.16326530612244897	0.01749271137026239
235	343.0	0.0641399416909621	0.043731778425655975	0.7084548104956269	0.0058309037900874635	0.16034985422740525	0.01749271137026239
236	337.0	0.06528189910979229	0.04451038575667656	0.7151335311572701	0.005934718100890208	0.1543026706231454	0.01483679525222552
237	331.0	0.06042296072507553	0.045317220543806644	0.7220543806646526	0.006042296072507553	0.1510574018126888	0.015105740181268883
238	327.0	0.06422018348623854	0.04892966360856269	0.7217125382262997	0.0061162079510703364	0.14678899082568808	0.012232415902140673
239	330.0	0.06363636363636363	0.048484848484848485	0.7212121212121212	0.006060606060606061	0.1484848484848485	0.012121212121212121
240	330.0	0.06666666666666667	0.048484848484848485	0.7272727272727273	0.006060606060606061	0.14242424242424243	0.00909090909090909
241	329.0	0.0668693009118541	0.0486322188449848	0.7325227963525835	0.0060790273556231	0.13677811550151975	0.00911854103343465
242	332.0	0.060240963855421686	0.05120481927710843	0.7259036144578314	0.006024096385542169	0.14759036144578314	0.009036144578313253
243	330.0	0.06363636363636363	0.051515151515151514	0.7212121212121212	0.006060606060606061	0.1484848484848485	0.00909090909090909
244	329.0	0.0668693009118541	0.0486322188449848	0.7173252279635258	0.0060790273556231	0.14893617021276595	0.0121580547112462
245	332.0	0.06626506024096386	0.04819277108433735	0.7108433734939759	0.006024096385542169	0.1536144578313253	0.015060240963855422
246	333.0	0.06606606606606606	0.04804804804804805	0.7117117117117117	0.006006006006006006	0.15315315315315314	0.015015015015015015
247	329.0	0.060790273556231005	0.0486322188449848	0.7173252279635258	0.0060790273556231	0.1519756838905775	0.015197568389057751
248	333.0	0.06306306306306306	0.04804804804804805	0.7117117117117117	0.006006006006006006	0.15615615615615616	0.015015015015015015
249	332.0	0.06325301204819277	0.04819277108433735	0.7168674698795181	0.006024096385542169	0.1536144578313253	0.012048192771084338
250	332.0	0.06325301204819277	0.045180722891566265	0.7198795180722891	0.006024096385542169	0.15060240963855423	0.015060240963855422
251	334.0	0.06287425149700598	0.04491017964071856	0.7125748502994012	0.005988023952095809	0.15868263473053892	0.014970059880239521
252	333.0	0.06606606606606606	0.04504504504504504	0.7117117117117117	0.006006006006006006	0.15615615615615616	0.015015015015015015
253	329.0	0.06382978723404255	0.04559270516717325	0.7082066869300911	0.0060790273556231	0.16717325227963525	0.00911854103343465
254	330.0	0.05454545454545454	0.045454545454545456	0.7151515151515152	0.006060606060606061	0.1696969696969697	0.00909090909090909
255	332.0	0.05421686746987952	0.045180722891566265	0.713855421686747	0.006024096385542169	0.1686746987951807	0.012048192771084338
256	330.0	0.05454545454545454	0.045454545454545456	0.7181818181818181	0.006060606060606061	0.16363636363636364	0.012121212121212121
257	333.0	0.06006006006006006	0.04504504504504504	0.7207207207207207	0.006006006006006006	0.15615615615615616	0.012012012012012012
258	334.0	0.06287425149700598	0.04491017964071856	0.7245508982035929	0.005988023952095809	0.1497005988023952	0.011976047904191617
259	334.0	0.06287425149700598	0.04491017964071856	0.7215568862275449	0.005988023952095809	0.15269461077844312	0.011976047904191617
260	333.0	0.06306306306306306	0.042042042042042045	0.7327327327327328	0.006006006006006006	0.14414414414414414	0.012012012012012012
261	331.0	0.06042296072507553	0.04229607250755287	0.7341389728096677	0.006042296072507553	0.1419939577039275	0.015105740181268883
262	333.0	0.06006006006006006	0.042042042042042045	0.7327327327327328	0.006006006006006006	0.14414414414414414	0.015015015015015015
263	330.0	0.06060606060606061	0.04242424242424243	0.7303030303030303	0.006060606060606061	0.1484848484848485	0.012121212121212121
264	331.0	0.06042296072507553	0.04229607250755287	0.7280966767371602	0.006042296072507553	0.14803625377643503	0.015105740181268883
265	335.0	0.05970149253731343	0.04477611940298507	0.7223880597014926	0.005970149253731343	0.15223880597014924	0.014925373134328358
266	328.0	0.054878048780487805	0.04573170731707317	0.725609756097561	0.006097560975609756	0.1524390243902439	0.01524390243902439
267	331.0	0.05740181268882175	0.04833836858006042	0.7220543806646526	0.006042296072507553	0.1510574018126888	0.015105740181268883
268	331.0	0.06042296072507553	0.0513595166163142	0.7129909365558912	0.006042296072507553	0.1540785498489426	0.015105740181268883
269	329.0	0.060790273556231005	0.05167173252279635	0.7142857142857143	0.0060790273556231	0.1519756838905775	0.015197568389057751
270	329.0	0.060790273556231005	0.05167173252279635	0.7082066869300911	0.0060790273556231	0.16109422492401215	0.0121580547112462
271	334.0	0.059880239520958084	0.05089820359281437	0.7125748502994012	0.005988023952095809	0.15868263473053892	0.011976047904191617
272	334.0	0.05688622754491018	0.04790419161676647	0.718562874251497	0.005988023952095809	0.15868263473053892	0.011976047904191617
273	332.0	0.05421686746987952	0.04819277108433735	0.7289156626506024	0.006024096385542169	0.15060240963855423	0.012048192771084338
274	331.0	0.06042296072507553	0.045317220543806644	0.7250755287009063	0.006042296072507553	0.14803625377643503	0.015105740181268883
275	334.0	0.059880239520958084	0.04491017964071856	0.7305389221556886	0.005988023952095809	0.1437125748502994	0.014970059880239521
276	335.0	0.05970149253731343	0.04477611940298507	0.7313432835820896	0.005970149253731343	0.14626865671641792	0.011940298507462687
277	333.0	0.06306306306306306	0.04504504504504504	0.7207207207207207	0.006006006006006006	0.15015015015015015	0.015015015015015015
278	329.0	0.060790273556231005	0.04559270516717325	0.723404255319149	0.0060790273556231	0.14893617021276595	0.015197568389057751
279	329.0	0.0668693009118541	0.04559270516717325	0.7142857142857143	0.0060790273556231	0.1519756838905775	0.015197568389057751
280	334.0	0.0688622754491018	0.04491017964071856	0.7125748502994012	0.005988023952095809	0.15269461077844312	0.014970059880239521
281	334.0	0.0658682634730539	0.04491017964071856	0.7125748502994012	0.005988023952095809	0.15568862275449102	0.014970059880239521
282	331.0	0.06646525679758308	0.045317220543806644	0.7129909365558912	0.006042296072507553	0.1540785498489426	0.015105740181268883
283	330.0	0.07575757575757576	0.045454545454545456	0.706060606060606	0.006060606060606061	0.15151515151515152	0.015151515151515152
284	329.0	0.0729483282674772	0.0425531914893617	0.7082066869300911	0.0060790273556231	0.15501519756838905	0.015197568389057751
285	325.0	0.06769230769230769	0.043076923076923075	0.7107692307692308	0.006153846153846154	0.15692307692307692	0.015384615384615385
286	328.0	0.06402439024390244	0.042682926829268296	0.7134146341463414	0.006097560975609756	0.15853658536585366	0.01524390243902439
287	327.0	0.0672782874617737	0.045871559633027525	0.709480122324159	0.0061162079510703364	0.1559633027522936	0.01529051987767584
288	322.0	0.06521739130434782	0.046583850931677016	0.7204968944099379	0.006211180124223602	0.14906832298136646	0.012422360248447204
289	325.0	0.06461538461538462	0.046153846153846156	0.7138461538461538	0.006153846153846154	0.15692307692307692	0.012307692307692308
290	327.0	0.0672782874617737	0.04281345565749235	0.7125382262996942	0.0061162079510703364	0.1559633027522936	0.01529051987767584
291	325.0	0.06769230769230769	0.043076923076923075	0.7138461538461538	0.006153846153846154	0.15384615384615385	0.015384615384615385
292	326.0	0.06441717791411043	0.04294478527607362	0.7116564417177914	0.006134969325153374	0.15950920245398773	0.015337423312883436
293	327.0	0.06422018348623854	0.039755351681957186	0.7155963302752294	0.0061162079510703364	0.15902140672782875	0.01529051987767584
294	329.0	0.06382978723404255	0.0425531914893617	0.7112462006079028	0.0060790273556231	0.16109422492401215	0.015197568389057751
295	331.0	0.0634441087613293	0.04229607250755287	0.7129909365558912	0.006042296072507553	0.16012084592145015	0.015105740181268883
296	329.0	0.0547112462006079	0.0425531914893617	0.7142857142857143	0.0060790273556231	0.16717325227963525	0.015197568389057751
297	330.0	0.05757575757575758	0.045454545454545456	0.7090909090909091	0.006060606060606061	0.17272727272727273	0.00909090909090909
298	332.0	0.0572289156626506	0.045180722891566265	0.713855421686747	0.006024096385542169	0.1686746987951807	0.009036144578313253
299	333.0	0.057057057057057055	0.04504504504504504	0.7147147147147147	0.003003003003003003	0.16816816816816818	0.012012012012012012
300	335.0	0.056716417910447764	0.050746268656716415	0.7074626865671642	0.0029850746268656717	0.16716417910447762	0.014925373134328358
301	334.0	0.059880239520958084	0.05089820359281437	0.7095808383233533	0.0029940119760479044	0.16467065868263472	0.011976047904191617
302	334.0	0.06287425149700598	0.05089820359281437	0.7095808383233533	0.0029940119760479044	0.15868263473053892	0.014970059880239521
303	337.0	0.06528189910979229	0.050445103857566766	0.712166172106825	0.002967359050445104	0.1543026706231454	0.01483679525222552
304	335.0	0.06865671641791045	0.050746268656716415	0.7074626865671642	0.005970149253731343	0.15223880597014924	0.014925373134328358
305	335.0	0.06567164179104477	0.04477611940298507	0.7164179104477612	0.005970149253731343	0.15223880597014924	0.014925373134328358
306	338.0	0.06804733727810651	0.04437869822485207	0.7159763313609467	0.005917159763313609	0.15088757396449703	0.014792899408284023
307	339.0	0.07079646017699115	0.04424778761061947	0.7138643067846607	0.0058997050147492625	0.1504424778761062	0.014749262536873156
308	336.0	0.07142857142857142	0.044642857142857144	0.7083333333333334	0.005952380952380952	0.15476190476190477	0.01488095238095238
309	334.0	0.0658682634730539	0.04491017964071856	0.7035928143712575	0.005988023952095809	0.16467065868263472	0.014970059880239521
310	336.0	0.05952380952380952	0.044642857142857144	0.7113095238095238	0.005952380952380952	0.1636904761904762	0.01488095238095238
311	336.0	0.05952380952380952	0.044642857142857144	0.7113095238095238	0.005952380952380952	0.1636904761904762	0.01488095238095238
312	331.0	0.05740181268882175	0.045317220543806644	0.7190332326283988	0.006042296072507553	0.15709969788519637	0.015105740181268883
313	333.0	0.05405405405405406	0.04504504504504504	0.7207207207207207	0.006006006006006006	0.15915915915915915	0.015015015015015015
314	332.0	0.05421686746987952	0.045180722891566265	0.7228915662650602	0.006024096385542169	0.1536144578313253	0.018072289156626505
315	324.0	0.05246913580246913	0.046296296296296294	0.7222222222222222	0.0030864197530864196	0.1574074074074074	0.018518518518518517
316	323.0	0.05263157894736842	0.04643962848297214	0.7213622291021672	0.0030959752321981426	0.15789473684210525	0.018575851393188854
317	323.0	0.05263157894736842	0.04643962848297214	0.7275541795665634	0.0030959752321981426	0.15479876160990713	0.015479876160990712
318	319.0	0.050156739811912224	0.0438871473354232	0.7366771159874608	0.003134796238244514	0.15047021943573669	0.01567398119122257
319	318.0	0.05345911949685535	0.0440251572327044	0.7327044025157232	0.0031446540880503146	0.1509433962264151	0.015723270440251572
320	323.0	0.05572755417956656	0.043343653250773995	0.7244582043343654	0.006191950464396285	0.15170278637770898	0.018575851393188854
321	322.0	0.052795031055900624	0.043478260869565216	0.7267080745341615	0.006211180124223602	0.15217391304347827	0.018633540372670808
322	320.0	0.05625	0.04375	0.728125	0.00625	0.153125	0.0125
323	330.0	0.06363636363636363	0.04242424242424243	0.7212121212121212	0.006060606060606061	0.15151515151515152	0.015151515151515152
324	331.0	0.0634441087613293	0.04229607250755287	0.7220543806646526	0.006042296072507553	0.1510574018126888	0.015105740181268883
325	336.0	0.06547619047619048	0.041666666666666664	0.7172619047619048	0.005952380952380952	0.15773809523809523	0.011904761904761904
326	340.0	0.06470588235294118	0.041176470588235294	0.7176470588235294	0.0058823529411764705	0.15588235294117647	0.014705882352941176
327	339.0	0.06784660766961652	0.04129793510324484	0.7138643067846607	0.0058997050147492625	0.15634218289085547	0.014749262536873156
328	333.0	0.06306306306306306	0.03903903903903904	0.7237237237237237	0.006006006006006006	0.15315315315315314	0.015015015015015015
329	333.0	0.06606606606606606	0.03903903903903904	0.7267267267267268	0.006006006006006006	0.15015015015015015	0.012012012012012012
330	333.0	0.06306306306306306	0.03903903903903904	0.7297297297297297	0.006006006006006006	0.15015015015015015	0.012012012012012012
331	336.0	0.06845238095238096	0.03869047619047619	0.7232142857142857	0.005952380952380952	0.1488095238095238	0.01488095238095238
332	332.0	0.06927710843373494	0.04216867469879518	0.7259036144578314	0.006024096385542169	0.14156626506024098	0.015060240963855422
333	328.0	0.06707317073170732	0.042682926829268296	0.725609756097561	0.006097560975609756	0.14329268292682926	0.01524390243902439
334	332.0	0.06927710843373494	0.04216867469879518	0.7228915662650602	0.006024096385542169	0.14457831325301204	0.015060240963855422
335	336.0	0.06845238095238096	0.041666666666666664	0.7172619047619048	0.005952380952380952	0.15178571428571427	0.01488095238095238
336	338.0	0.07100591715976332	0.04142011834319527	0.7071005917159763	0.005917159763313609	0.15680473372781065	0.01775147928994083
337	341.0	0.07038123167155426	0.04105571847507331	0.7038123167155426	0.005865102639296188	0.16129032258064516	0.017595307917888565
338	342.0	0.07309941520467836	0.04093567251461988	0.7017543859649122	0.005847953216374269	0.1608187134502924	0.017543859649122806
339	340.0	0.07352941176470588	0.041176470588235294	0.7058823529411765	0.0058823529411764705	0.15588235294117647	0.01764705882352941
340	334.0	0.0658682634730539	0.041916167664670656	0.718562874251497	0.005988023952095809	0.15269461077844312	0.014970059880239521
341	333.0	0.06906906906906907	0.04504504504504504	0.7237237237237237	0.006006006006006006	0.14414414414414414	0.012012012012012012
342	329.0	0.06990881458966565	0.04559270516717325	0.7203647416413373	0.0060790273556231	0.1458966565349544	0.0121580547112462
343	328.0	0.06402439024390244	0.04573170731707317	0.725609756097561	0.006097560975609756	0.14939024390243902	0.009146341463414634
344	324.0	0.05864197530864197	0.046296296296296294	0.7191358024691358	0.006172839506172839	0.1574074074074074	0.012345679012345678
345	326.0	0.05214723926380368	0.046012269938650305	0.7269938650306749	0.006134969325153374	0.15644171779141106	0.012269938650306749
346	331.0	0.06042296072507553	0.045317220543806644	0.716012084592145	0.006042296072507553	0.16012084592145015	0.012084592145015106
347	337.0	0.06824925816023739	0.04154302670623145	0.7091988130563798	0.005934718100890208	0.1632047477744807	0.011869436201780416
348	339.0	0.07079646017699115	0.04424778761061947	0.7138643067846607	0.0058997050147492625	0.15339233038348082	0.011799410029498525
349	336.0	0.07142857142857142	0.047619047619047616	0.7083333333333334	0.005952380952380952	0.15476190476190477	0.011904761904761904
350	326.0	0.06748466257668712	0.046012269938650305	0.7147239263803681	0.006134969325153374	0.15337423312883436	0.012269938650306749
351	324.0	0.06790123456790123	0.043209876543209874	0.7129629629629629	0.006172839506172839	0.1574074074074074	0.012345679012345678
352	328.0	0.06402439024390244	0.04573170731707317	0.7103658536585366	0.006097560975609756	0.15853658536585366	0.01524390243902439
353	335.0	0.0626865671641791	0.04776119402985075	0.7074626865671642	0.005970149253731343	0.16119402985074627	0.014925373134328358
354	338.0	0.0621301775147929	0.047337278106508875	0.7130177514792899	0.005917159763313609	0.15680473372781065	0.014792899408284023
355	337.0	0.06231454005934718	0.04747774480712166	0.7181008902077152	0.005934718100890208	0.1513353115727003	0.01483679525222552
356	337.0	0.06231454005934718	0.04747774480712166	0.7240356083086054	0.005934718100890208	0.14540059347181009	0.01483679525222552
357	333.0	0.06606606606606606	0.03903903903903904	0.7237237237237237	0.006006006006006006	0.15015015015015015	0.015015015015015015
358	334.0	0.06287425149700598	0.038922155688622756	0.718562874251497	0.005988023952095809	0.15568862275449102	0.017964071856287425
359	329.0	0.060790273556231005	0.0364741641337386	0.7203647416413373	0.0060790273556231	0.1580547112462006	0.0182370820668693
360	327.0	0.06422018348623854	0.039755351681957186	0.7186544342507645	0.0061162079510703364	0.1529051987767584	0.01834862385321101
361	328.0	0.06707317073170732	0.042682926829268296	0.7103658536585366	0.003048780487804878	0.16158536585365854	0.01524390243902439
362	328.0	0.06707317073170732	0.039634146341463415	0.7164634146341463	0.003048780487804878	0.16158536585365854	0.012195121951219513
363	333.0	0.06306306306306306	0.03903903903903904	0.7177177177177178	0.003003003003003003	0.16516516516516516	0.012012012012012012
364	335.0	0.0626865671641791	0.03880597014925373	0.7223880597014926	0.0029850746268656717	0.16119402985074627	0.011940298507462687
365	331.0	0.06646525679758308	0.03625377643504532	0.7250755287009063	0.0030211480362537764	0.15709969788519637	0.012084592145015106
366	333.0	0.06306306306306306	0.03903903903903904	0.7207207207207207	0.006006006006006006	0.15915915915915915	0.012012012012012012
367	334.0	0.06287425149700598	0.038922155688622756	0.718562874251497	0.005988023952095809	0.16167664670658682	0.011976047904191617
368	333.0	0.06006006006006006	0.03903903903903904	0.7237237237237237	0.006006006006006006	0.15915915915915915	0.012012012012012012
369	332.0	0.060240963855421686	0.0391566265060241	0.7228915662650602	0.006024096385542169	0.15963855421686746	0.012048192771084338
370	336.0	0.05952380952380952	0.03869047619047619	0.7291666666666666	0.005952380952380952	0.15178571428571427	0.01488095238095238
371	334.0	0.05688622754491018	0.038922155688622756	0.7365269461077845	0.005988023952095809	0.1497005988023952	0.011976047904191617
372	331.0	0.05740181268882175	0.03927492447129909	0.7311178247734139	0.006042296072507553	0.1540785498489426	0.012084592145015106
373	335.0	0.05970149253731343	0.03880597014925373	0.7253731343283583	0.005970149253731343	0.15522388059701492	0.014925373134328358
374	338.0	0.0621301775147929	0.038461538461538464	0.7218934911242604	0.005917159763313609	0.15680473372781065	0.014792899408284023
375	335.0	0.0626865671641791	0.03582089552238806	0.7223880597014926	0.005970149253731343	0.15522388059701492	0.01791044776119403
376	336.0	0.0625	0.03869047619047619	0.7202380952380952	0.005952380952380952	0.15476190476190477	0.017857142857142856
377	336.0	0.06547619047619048	0.044642857142857144	0.7142857142857143	0.005952380952380952	0.15476190476190477	0.01488095238095238
378	339.0	0.06784660766961652	0.0471976401179941	0.7050147492625368	0.0058997050147492625	0.1592920353982301	0.014749262536873156
379	341.0	0.06744868035190615	0.04985337243401759	0.7096774193548387	0.005865102639296188	0.15249266862170088	0.01466275659824047
380	340.0	0.06470588235294118	0.05	0.7147058823529412	0.0058823529411764705	0.15	0.014705882352941176
381	340.0	0.06470588235294118	0.04411764705882353	0.7176470588235294	0.0058823529411764705	0.15294117647058825	0.014705882352941176
382	335.0	0.06567164179104477	0.041791044776119404	0.7164179104477612	0.005970149253731343	0.15522388059701492	0.014925373134328358
383	332.0	0.06626506024096386	0.04216867469879518	0.713855421686747	0.006024096385542169	0.1536144578313253	0.018072289156626505
384	332.0	0.06325301204819277	0.0391566265060241	0.7168674698795181	0.006024096385542169	0.15963855421686746	0.015060240963855422
385	332.0	0.06626506024096386	0.0391566265060241	0.7198795180722891	0.006024096385542169	0.1536144578313253	0.015060240963855422
386	331.0	0.06042296072507553	0.03927492447129909	0.7220543806646526	0.006042296072507553	0.16012084592145015	0.012084592145015106
387	332.0	0.06927710843373494	0.0391566265060241	0.7168674698795181	0.006024096385542169	0.1566265060240964	0.012048192771084338
388	332.0	0.06927710843373494	0.0391566265060241	0.713855421686747	0.006024096385542169	0.1566265060240964	0.015060240963855422
389	333.0	0.06906906906906907	0.03903903903903904	0.7147147147147147	0.006006006006006006	0.15915915915915915	0.012012012012012012
390	330.0	0.07575757575757576	0.03939393939393939	0.7121212121212122	0.006060606060606061	0.15757575757575756	0.00909090909090909
391	334.0	0.0748502994011976	0.038922155688622756	0.7035928143712575	0.005988023952095809	0.16467065868263472	0.011976047904191617
392	334.0	0.0718562874251497	0.038922155688622756	0.7005988023952096	0.005988023952095809	0.16766467065868262	0.014970059880239521
393	334.0	0.0688622754491018	0.038922155688622756	0.6976047904191617	0.005988023952095809	0.17365269461077845	0.014970059880239521
394	340.0	0.06764705882352941	0.03823529411764706	0.7	0.0058823529411764705	0.17352941176470588	0.014705882352941176
395	337.0	0.06231454005934718	0.03857566765578635	0.7091988130563798	0.005934718100890208	0.16913946587537093	0.01483679525222552
396	336.0	0.0625	0.041666666666666664	0.7053571428571429	0.005952380952380952	0.16964285714285715	0.01488095238095238
397	337.0	0.06528189910979229	0.04154302670623145	0.7032640949554896	0.005934718100890208	0.16913946587537093	0.01483679525222552
398	336.0	0.06845238095238096	0.03571428571428571	0.7142857142857143	0.005952380952380952	0.16071428571428573	0.01488095238095238
399	332.0	0.06927710843373494	0.0391566265060241	0.7168674698795181	0.006024096385542169	0.1536144578313253	0.015060240963855422
400	333.0	0.06906906906906907	0.042042042042042045	0.7117117117117117	0.006006006006006006	0.15615615615615616	0.015015015015015015
401	330.0	0.06666666666666667	0.03939393939393939	0.7121212121212122	0.006060606060606061	0.1606060606060606	0.015151515151515152
402	333.0	0.06606606606606606	0.042042042042042045	0.7087087087087087	0.006006006006006006	0.16216216216216217	0.015015015015015015
403	334.0	0.0658682634730539	0.041916167664670656	0.7125748502994012	0.005988023952095809	0.15868263473053892	0.014970059880239521
404	335.0	0.06567164179104477	0.04477611940298507	0.7074626865671642	0.005970149253731343	0.16119402985074627	0.014925373134328358
405	336.0	0.06547619047619048	0.044642857142857144	0.7142857142857143	0.005952380952380952	0.15773809523809523	0.011904761904761904
406	331.0	0.06646525679758308	0.045317220543806644	0.716012084592145	0.006042296072507553	0.1510574018126888	0.015105740181268883
407	332.0	0.06626506024096386	0.045180722891566265	0.7168674698795181	0.006024096385542169	0.15060240963855423	0.015060240963855422
408	331.0	0.06646525679758308	0.045317220543806644	0.716012084592145	0.006042296072507553	0.1510574018126888	0.015105740181268883
409	330.0	0.06666666666666667	0.04242424242424243	0.7181818181818181	0.006060606060606061	0.15151515151515152	0.015151515151515152
410	325.0	0.06769230769230769	0.043076923076923075	0.72	0.006153846153846154	0.1476923076923077	0.015384615384615385
411	333.0	0.07207207207207207	0.03903903903903904	0.7087087087087087	0.006006006006006006	0.15915915915915915	0.015015015015015015
412	334.0	0.0718562874251497	0.038922155688622756	0.7095808383233533	0.005988023952095809	0.15868263473053892	0.014970059880239521
413	338.0	0.07396449704142012	0.04142011834319527	0.7011834319526628	0.005917159763313609	0.16272189349112426	0.014792899408284023
414	336.0	0.07142857142857142	0.041666666666666664	0.7053571428571429	0.005952380952380952	0.16071428571428573	0.01488095238095238
415	337.0	0.0712166172106825	0.04154302670623145	0.7032640949554896	0.005934718100890208	0.1632047477744807	0.01483679525222552
416	337.0	0.06824925816023739	0.03857566765578635	0.7062314540059347	0.005934718100890208	0.1661721068249258	0.01483679525222552
417	338.0	0.07100591715976332	0.04142011834319527	0.7041420118343196	0.005917159763313609	0.16272189349112426	0.014792899408284023
418	340.0	0.07058823529411765	0.041176470588235294	0.7058823529411765	0.0058823529411764705	0.16176470588235295	0.014705882352941176
419	340.0	0.06470588235294118	0.04411764705882353	0.711764705882353	0.0058823529411764705	0.1588235294117647	0.014705882352941176
420	345.0	0.06376811594202898	0.0463768115942029	0.7072463768115942	0.005797101449275362	0.16231884057971013	0.014492753623188406
421	338.0	0.0621301775147929	0.047337278106508875	0.7071005917159763	0.005917159763313609	0.16272189349112426	0.014792899408284023
422	339.0	0.06784660766961652	0.04424778761061947	0.7109144542772862	0.0058997050147492625	0.15634218289085547	0.014749262536873156
423	335.0	0.06567164179104477	0.03880597014925373	0.7194029850746269	0.005970149253731343	0.1582089552238806	0.011940298507462687
424	335.0	0.06567164179104477	0.041791044776119404	0.7164179104477612	0.005970149253731343	0.1582089552238806	0.011940298507462687
425	338.0	0.06804733727810651	0.04142011834319527	0.7189349112426036	0.005917159763313609	0.15384615384615385	0.011834319526627219
426	335.0	0.06567164179104477	0.041791044776119404	0.7253731343283583	0.005970149253731343	0.14626865671641792	0.014925373134328358
427	340.0	0.06764705882352941	0.03823529411764706	0.7264705882352941	0.0058823529411764705	0.14705882352941177	0.014705882352941176
428	339.0	0.06489675516224189	0.04129793510324484	0.7256637168141593	0.0058997050147492625	0.14749262536873156	0.014749262536873156
429	335.0	0.06865671641791045	0.041791044776119404	0.7164179104477612	0.005970149253731343	0.15223880597014924	0.014925373134328358
430	339.0	0.06489675516224189	0.04424778761061947	0.7138643067846607	0.0058997050147492625	0.15634218289085547	0.014749262536873156
431	338.0	0.0650887573964497	0.04437869822485207	0.7100591715976331	0.005917159763313609	0.15976331360946747	0.014792899408284023
432	333.0	0.06306306306306306	0.04504504504504504	0.7087087087087087	0.006006006006006006	0.15915915915915915	0.018018018018018018
433	336.0	0.0625	0.044642857142857144	0.7023809523809523	0.005952380952380952	0.16666666666666666	0.017857142857142856
434	336.0	0.0625	0.044642857142857144	0.7113095238095238	0.005952380952380952	0.15773809523809523	0.017857142857142856
435	337.0	0.05934718100890208	0.04154302670623145	0.7210682492581603	0.005934718100890208	0.1543026706231454	0.017804154302670624
436	335.0	0.056716417910447764	0.03880597014925373	0.7253731343283583	0.005970149253731343	0.15522388059701492	0.01791044776119403
437	334.0	0.059880239520958084	0.038922155688622756	0.7215568862275449	0.005988023952095809	0.15568862275449102	0.017964071856287425
438	334.0	0.059880239520958084	0.038922155688622756	0.7245508982035929	0.005988023952095809	0.15269461077844312	0.017964071856287425
439	340.0	0.061764705882352944	0.041176470588235294	0.7147058823529412	0.0058823529411764705	0.1588235294117647	0.01764705882352941
440	347.0	0.06628242074927954	0.043227665706051875	0.7146974063400576	0.005763688760806916	0.15273775216138327	0.01729106628242075
441	345.0	0.06666666666666667	0.043478260869565216	0.7159420289855073	0.005797101449275362	0.15072463768115943	0.017391304347826087
442	347.0	0.06628242074927954	0.043227665706051875	0.723342939481268	0.005763688760806916	0.14985590778097982	0.011527377521613832
443	342.0	0.06432748538011696	0.043859649122807015	0.7251461988304093	0.005847953216374269	0.14912280701754385	0.011695906432748537
444	343.0	0.06705539358600583	0.043731778425655975	0.7142857142857143	0.0058309037900874635	0.15743440233236153	0.011661807580174927
445	343.0	0.06705539358600583	0.043731778425655975	0.6997084548104956	0.0058309037900874635	0.16909620991253643	0.014577259475218658
446	340.0	0.06764705882352941	0.04411764705882353	0.7029411764705882	0.0058823529411764705	0.16470588235294117	0.014705882352941176
447	337.0	0.06528189910979229	0.04154302670623145	0.7091988130563798	0.005934718100890208	0.1632047477744807	0.01483679525222552
448	342.0	0.06432748538011696	0.043859649122807015	0.7134502923976608	0.005847953216374269	0.15789473684210525	0.014619883040935672
449	343.0	0.061224489795918366	0.04664723032069971	0.7201166180758017	0.0058309037900874635	0.15160349854227406	0.014577259475218658
450	341.0	0.06158357771260997	0.04398826979472141	0.7155425219941349	0.005865102639296188	0.15835777126099707	0.01466275659824047
451	340.0	0.061764705882352944	0.04411764705882353	0.7176470588235294	0.0058823529411764705	0.15294117647058825	0.01764705882352941
452	336.0	0.0625	0.044642857142857144	0.7142857142857143	0.002976190476190476	0.15476190476190477	0.020833333333333332
453	337.0	0.06528189910979229	0.04747774480712166	0.712166172106825	0.002967359050445104	0.1543026706231454	0.017804154302670624
454	333.0	0.06306306306306306	0.04804804804804805	0.7177177177177178	0.003003003003003003	0.15615615615615616	0.012012012012012012
455	331.0	0.0634441087613293	0.0513595166163142	0.7190332326283988	0.0030211480362537764	0.1510574018126888	0.012084592145015106
456	338.0	0.0650887573964497	0.05029585798816568	0.7130177514792899	0.005917159763313609	0.15088757396449703	0.014792899408284023
457	339.0	0.06784660766961652	0.0471976401179941	0.7109144542772862	0.0058997050147492625	0.15339233038348082	0.014749262536873156
458	338.0	0.0650887573964497	0.04437869822485207	0.7130177514792899	0.005917159763313609	0.15680473372781065	0.014792899408284023
459	341.0	0.07038123167155426	0.0469208211143695	0.7155425219941349	0.005865102639296188	0.1466275659824047	0.01466275659824047
460	338.0	0.06804733727810651	0.047337278106508875	0.7189349112426036	0.005917159763313609	0.14497041420118342	0.014792899408284023
461	339.0	0.07079646017699115	0.0471976401179941	0.7168141592920354	0.0058997050147492625	0.14454277286135694	0.014749262536873156
462	340.0	0.07058823529411765	0.04411764705882353	0.7147058823529412	0.0058823529411764705	0.14705882352941177	0.01764705882352941
463	339.0	0.07079646017699115	0.04129793510324484	0.7197640117994101	0.0058997050147492625	0.14454277286135694	0.017699115044247787
464	337.0	0.06824925816023739	0.04451038575667656	0.7151335311572701	0.005934718100890208	0.14836795252225518	0.017804154302670624
465	338.0	0.07100591715976332	0.04437869822485207	0.7130177514792899	0.005917159763313609	0.14792899408284024	0.01775147928994083
466	336.0	0.07142857142857142	0.044642857142857144	0.7113095238095238	0.005952380952380952	0.15178571428571427	0.01488095238095238
467	337.0	0.0712166172106825	0.04154302670623145	0.7151335311572701	0.005934718100890208	0.1513353115727003	0.01483679525222552
468	334.0	0.0718562874251497	0.04491017964071856	0.7125748502994012	0.005988023952095809	0.1497005988023952	0.014970059880239521
469	334.0	0.0688622754491018	0.04491017964071856	0.718562874251497	0.005988023952095809	0.1467065868263473	0.014970059880239521
470	336.0	0.07142857142857142	0.047619047619047616	0.7113095238095238	0.005952380952380952	0.1488095238095238	0.01488095238095238
471	335.0	0.06567164179104477	0.04477611940298507	0.7134328358208956	0.005970149253731343	0.15522388059701492	0.014925373134328358
472	338.0	0.0650887573964497	0.04142011834319527	0.7159763313609467	0.005917159763313609	0.15088757396449703	0.020710059171597635
473	334.0	0.06287425149700598	0.041916167664670656	0.7215568862275449	0.005988023952095809	0.1497005988023952	0.017964071856287425
474	332.0	0.06325301204819277	0.045180722891566265	0.7228915662650602	0.006024096385542169	0.15060240963855423	0.012048192771084338
475	334.0	0.06287425149700598	0.04491017964071856	0.7245508982035929	0.005988023952095809	0.1497005988023952	0.011976047904191617
476	336.0	0.0625	0.044642857142857144	0.7172619047619048	0.005952380952380952	0.15476190476190477	0.01488095238095238
477	337.0	0.06231454005934718	0.04451038575667656	0.7151335311572701	0.005934718100890208	0.1572700296735905	0.01483679525222552
478	335.0	0.0626865671641791	0.041791044776119404	0.7194029850746269	0.005970149253731343	0.15522388059701492	0.014925373134328358
479	336.0	0.06547619047619048	0.041666666666666664	0.7172619047619048	0.005952380952380952	0.15476190476190477	0.01488095238095238
480	337.0	0.06231454005934718	0.04154302670623145	0.7181008902077152	0.005934718100890208	0.16023738872403562	0.011869436201780416
481	333.0	0.06006006006006006	0.04504504504504504	0.7147147147147147	0.006006006006006006	0.16216216216216217	0.012012012012012012
482	332.0	0.05421686746987952	0.045180722891566265	0.7259036144578314	0.006024096385542169	0.1566265060240964	0.012048192771084338
483	332.0	0.05421686746987952	0.045180722891566265	0.7259036144578314	0.006024096385542169	0.1566265060240964	0.012048192771084338
484	331.0	0.0513595166163142	0.045317220543806644	0.7250755287009063	0.006042296072507553	0.15709969788519637	0.015105740181268883
485	336.0	0.05654761904761905	0.047619047619047616	0.7172619047619048	0.005952380952380952	0.15773809523809523	0.01488095238095238
486	341.0	0.06158357771260997	0.04398826979472141	0.718475073313783	0.005865102639296188	0.15249266862170088	0.017595307917888565
487	338.0	0.0621301775147929	0.04437869822485207	0.7159763313609467	0.005917159763313609	0.15680473372781065	0.014792899408284023
488	340.0	0.058823529411764705	0.04411764705882353	0.7176470588235294	0.0058823529411764705	0.1588235294117647	0.014705882352941176
489	337.0	0.05934718100890208	0.04451038575667656	0.7181008902077152	0.005934718100890208	0.16023738872403562	0.011869436201780416
490	335.0	0.06567164179104477	0.041791044776119404	0.7104477611940299	0.005970149253731343	0.16417910447761194	0.011940298507462687
491	337.0	0.07418397626112759	0.03857566765578635	0.7062314540059347	0.005934718100890208	0.1632047477744807	0.011869436201780416
492	336.0	0.07738095238095238	0.03869047619047619	0.6994047619047619	0.005952380952380952	0.1636904761904762	0.01488095238095238
493	333.0	0.07207207207207207	0.03903903903903904	0.7057057057057057	0.006006006006006006	0.16216216216216217	0.015015015015015015
494	330.0	0.07272727272727272	0.03939393939393939	0.706060606060606	0.006060606060606061	0.1606060606060606	0.015151515151515152
495	327.0	0.07033639143730887	0.039755351681957186	0.709480122324159	0.0061162079510703364	0.1620795107033639	0.012232415902140673
496	336.0	0.07738095238095238	0.041666666666666664	0.6934523809523809	0.005952380952380952	0.16666666666666666	0.01488095238095238
497	335.0	0.07761194029850746	0.041791044776119404	0.6985074626865672	0.005970149253731343	0.16119402985074627	0.014925373134328358
498	333.0	0.07207207207207207	0.042042042042042045	0.7027027027027027	0.006006006006006006	0.16216216216216217	0.015015015015015015
499	329.0	0.06990881458966565	0.0425531914893617	0.7112462006079028	0.0060790273556231	0.1580547112462006	0.0121580547112462
500	331.0	0.07250755287009064	0.045317220543806644	0.7039274924471299	0.006042296072507553	0.15709969788519637	0.015105740181268883
501	334.0	0.0748502994011976	0.041916167664670656	0.7095808383233533	0.005988023952095809	0.15568862275449102	0.011976047904191617
502	335.0	0.07462686567164178	0.041791044776119404	0.7044776119402985	0.005970149253731343	0.16119402985074627	0.011940298507462687
503	336.0	0.07142857142857142	0.041666666666666664	0.7113095238095238	0.005952380952380952	0.15773809523809523	0.011904761904761904
504	337.0	0.0712166172106825	0.04451038575667656	0.7151335311572701	0.005934718100890208	0.1513353115727003	0.011869436201780416
505	337.0	0.07418397626112759	0.04747774480712166	0.712166172106825	0.005934718100890208	0.1513353115727003	0.008902077151335312
506	334.0	0.0748502994011976	0.04790419161676647	0.7155688622754491	0.005988023952095809	0.1467065868263473	0.008982035928143712
507	329.0	0.0668693009118541	0.04559270516717325	0.723404255319149	0.0060790273556231	0.1458966565349544	0.0121580547112462
508	332.0	0.06325301204819277	0.045180722891566265	0.7289156626506024	0.006024096385542169	0.14457831325301204	0.012048192771084338
509	329.0	0.060790273556231005	0.04559270516717325	0.7264437689969605	0.0060790273556231	0.14893617021276595	0.0121580547112462
510	329.0	0.060790273556231005	0.0425531914893617	0.723404255319149	0.0060790273556231	0.15501519756838905	0.0121580547112462
511	323.0	0.06501547987616099	0.043343653250773995	0.7151702786377709	0.006191950464396285	0.15479876160990713	0.015479876160990712
512	324.0	0.06172839506172839	0.046296296296296294	0.7160493827160493	0.006172839506172839	0.15432098765432098	0.015432098765432098
513	324.0	0.06172839506172839	0.046296296296296294	0.7160493827160493	0.006172839506172839	0.15432098765432098	0.015432098765432098
514	327.0	0.0672782874617737	0.04281345565749235	0.7155963302752294	0.0061162079510703364	0.1529051987767584	0.01529051987767584
515	326.0	0.06748466257668712	0.04294478527607362	0.7147239263803681	0.006134969325153374	0.15337423312883436	0.015337423312883436
516	328.0	0.0701219512195122	0.042682926829268296	0.7134146341463414	0.006097560975609756	0.1524390243902439	0.01524390243902439
517	325.0	0.06769230769230769	0.043076923076923075	0.7230769230769231	0.006153846153846154	0.1476923076923077	0.012307692307692308
518	328.0	0.06707317073170732	0.042682926829268296	0.7225609756097561	0.006097560975609756	0.14634146341463414	0.01524390243902439
519	332.0	0.06927710843373494	0.04216867469879518	0.7198795180722891	0.006024096385542169	0.14457831325301204	0.018072289156626505
520	334.0	0.0658682634730539	0.038922155688622756	0.7275449101796407	0.005988023952095809	0.1497005988023952	0.011976047904191617
521	329.0	0.0668693009118541	0.03951367781155015	0.7203647416413373	0.0060790273556231	0.15501519756838905	0.0121580547112462
522	326.0	0.06748466257668712	0.03987730061349693	0.7208588957055214	0.006134969325153374	0.15337423312883436	0.012269938650306749
523	325.0	0.06769230769230769	0.04	0.7169230769230769	0.006153846153846154	0.15692307692307692	0.012307692307692308
524	322.0	0.062111801242236024	0.037267080745341616	0.7236024844720497	0.006211180124223602	0.15838509316770186	0.012422360248447204
525	326.0	0.05828220858895705	0.03987730061349693	0.7147239263803681	0.006134969325153374	0.1687116564417178	0.012269938650306749
526	327.0	0.05504587155963303	0.04281345565749235	0.7155963302752294	0.0061162079510703364	0.16819571865443425	0.012232415902140673
527	333.0	0.057057057057057055	0.042042042042042045	0.7117117117117117	0.006006006006006006	0.16816816816816818	0.015015015015015015
528	330.0	0.06060606060606061	0.03939393939393939	0.7212121212121212	0.006060606060606061	0.15757575757575756	0.015151515151515152
529	327.0	0.06116207951070336	0.04281345565749235	0.7155963302752294	0.0061162079510703364	0.15902140672782875	0.01529051987767584
530	328.0	0.06402439024390244	0.04573170731707317	0.7134146341463414	0.006097560975609756	0.15853658536585366	0.012195121951219513
531	329.0	0.0668693009118541	0.04559270516717325	0.7082066869300911	0.0060790273556231	0.16109422492401215	0.0121580547112462
532	327.0	0.06422018348623854	0.045871559633027525	0.709480122324159	0.0061162079510703364	0.1620795107033639	0.012232415902140673
533	326.0	0.06748466257668712	0.046012269938650305	0.7055214723926381	0.006134969325153374	0.16257668711656442	0.012269938650306749
534	330.0	0.0696969696969697	0.045454545454545456	0.7090909090909091	0.006060606060606061	0.15757575757575756	0.012121212121212121
535	334.0	0.0718562874251497	0.04790419161676647	0.7095808383233533	0.005988023952095809	0.1497005988023952	0.014970059880239521
536	338.0	0.07100591715976332	0.05029585798816568	0.7041420118343196	0.005917159763313609	0.15384615384615385	0.014792899408284023
537	337.0	0.0712166172106825	0.04747774480712166	0.7062314540059347	0.005934718100890208	0.1513353115727003	0.017804154302670624
538	336.0	0.06845238095238096	0.044642857142857144	0.7023809523809523	0.005952380952380952	0.16071428571428573	0.017857142857142856
539	337.0	0.06824925816023739	0.04154302670623145	0.7062314540059347	0.005934718100890208	0.16023738872403562	0.017804154302670624
540	336.0	0.06845238095238096	0.044642857142857144	0.7053571428571429	0.005952380952380952	0.16071428571428573	0.01488095238095238
541	329.0	0.0729483282674772	0.04559270516717325	0.7112462006079028	0.0060790273556231	0.14893617021276595	0.015197568389057751
542	326.0	0.0736196319018405	0.03987730061349693	0.7116564417177914	0.003067484662576687	0.15644171779141106	0.015337423312883436
543	332.0	0.07228915662650602	0.0391566265060241	0.7108433734939759	0.006024096385542169	0.1566265060240964	0.015060240963855422
544	333.0	0.07207207207207207	0.03903903903903904	0.7117117117117117	0.006006006006006006	0.15915915915915915	0.012012012012012012
545	329.0	0.06990881458966565	0.0425531914893617	0.7112462006079028	0.0060790273556231	0.1580547112462006	0.0121580547112462
546	329.0	0.0668693009118541	0.04559270516717325	0.7142857142857143	0.0060790273556231	0.1580547112462006	0.00911854103343465
547	328.0	0.06097560975609756	0.04573170731707317	0.725609756097561	0.006097560975609756	0.1524390243902439	0.009146341463414634
548	327.0	0.06116207951070336	0.045871559633027525	0.7247706422018348	0.0061162079510703364	0.1529051987767584	0.009174311926605505
549	326.0	0.06441717791411043	0.04294478527607362	0.7239263803680982	0.006134969325153374	0.15030674846625766	0.012269938650306749
550	328.0	0.06402439024390244	0.042682926829268296	0.7225609756097561	0.006097560975609756	0.14939024390243902	0.01524390243902439
551	329.0	0.06382978723404255	0.0425531914893617	0.7203647416413373	0.0060790273556231	0.1519756838905775	0.015197568389057751
552	328.0	0.06402439024390244	0.039634146341463415	0.7164634146341463	0.006097560975609756	0.15853658536585366	0.01524390243902439
553	328.0	0.06707317073170732	0.042682926829268296	0.7073170731707317	0.006097560975609756	0.16158536585365854	0.01524390243902439
554	328.0	0.06707317073170732	0.04573170731707317	0.7103658536585366	0.006097560975609756	0.15548780487804878	0.01524390243902439
555	334.0	0.06287425149700598	0.04491017964071856	0.7125748502994012	0.005988023952095809	0.15868263473053892	0.014970059880239521
556	335.0	0.0626865671641791	0.04776119402985075	0.7134328358208956	0.005970149253731343	0.15522388059701492	0.014925373134328358
557	334.0	0.059880239520958084	0.04790419161676647	0.7155688622754491	0.005988023952095809	0.15568862275449102	0.014970059880239521
558	335.0	0.05970149253731343	0.04776119402985075	0.7194029850746269	0.005970149253731343	0.15223880597014924	0.014925373134328358
559	330.0	0.06060606060606061	0.048484848484848485	0.7151515151515152	0.006060606060606061	0.15454545454545454	0.015151515151515152
560	328.0	0.06097560975609756	0.04573170731707317	0.7164634146341463	0.006097560975609756	0.15548780487804878	0.01524390243902439
561	333.0	0.06306306306306306	0.04504504504504504	0.7087087087087087	0.006006006006006006	0.16216216216216217	0.015015015015015015
562	335.0	0.06567164179104477	0.04477611940298507	0.7104477611940299	0.005970149253731343	0.15522388059701492	0.01791044776119403
563	333.0	0.06906906906906907	0.03903903903903904	0.7177177177177178	0.006006006006006006	0.15315315315315314	0.015015015015015015
564	331.0	0.06646525679758308	0.03927492447129909	0.716012084592145	0.006042296072507553	0.1540785498489426	0.01812688821752266
565	329.0	0.0668693009118541	0.03951367781155015	0.7173252279635258	0.0060790273556231	0.1519756838905775	0.0182370820668693
566	327.0	0.0672782874617737	0.039755351681957186	0.7217125382262997	0.0030581039755351682	0.14984709480122324	0.01834862385321101
567	328.0	0.06402439024390244	0.042682926829268296	0.7195121951219512	0.006097560975609756	0.1524390243902439	0.01524390243902439
568	332.0	0.06325301204819277	0.04216867469879518	0.7198795180722891	0.006024096385542169	0.1536144578313253	0.015060240963855422
569	332.0	0.06325301204819277	0.04216867469879518	0.7198795180722891	0.006024096385542169	0.1536144578313253	0.015060240963855422
570	336.0	0.05952380952380952	0.044642857142857144	0.7172619047619048	0.005952380952380952	0.15476190476190477	0.017857142857142856
571	333.0	0.057057057057057055	0.04504504504504504	0.7117117117117117	0.006006006006006006	0.16516516516516516	0.015015015015015015
572	335.0	0.056716417910447764	0.04776119402985075	0.7164179104477612	0.005970149253731343	0.16417910447761194	0.008955223880597015
573	337.0	0.05934718100890208	0.04747774480712166	0.7181008902077152	0.005934718100890208	0.1572700296735905	0.011869436201780416
574	340.0	0.061764705882352944	0.047058823529411764	0.7147058823529412	0.0058823529411764705	0.1588235294117647	0.011764705882352941
575	334.0	0.059880239520958084	0.04790419161676647	0.7155688622754491	0.005988023952095809	0.15868263473053892	0.011976047904191617
576	335.0	0.0626865671641791	0.04776119402985075	0.7104477611940299	0.005970149253731343	0.16119402985074627	0.011940298507462687
577	332.0	0.06325301204819277	0.045180722891566265	0.7198795180722891	0.006024096385542169	0.1536144578313253	0.012048192771084338
578	331.0	0.06042296072507553	0.04833836858006042	0.7190332326283988	0.006042296072507553	0.15709969788519637	0.00906344410876133
579	330.0	0.06060606060606061	0.048484848484848485	0.7242424242424242	0.006060606060606061	0.15151515151515152	0.00909090909090909
580	334.0	0.059880239520958084	0.041916167664670656	0.7305389221556886	0.005988023952095809	0.1467065868263473	0.014970059880239521
581	335.0	0.05970149253731343	0.041791044776119404	0.7283582089552239	0.005970149253731343	0.15223880597014924	0.011940298507462687
582	332.0	0.060240963855421686	0.04216867469879518	0.7319277108433735	0.006024096385542169	0.14759036144578314	0.012048192771084338
583	333.0	0.06006006006006006	0.042042042042042045	0.7267267267267268	0.006006006006006006	0.15015015015015015	0.015015015015015015
584	333.0	0.06306306306306306	0.042042042042042045	0.7207207207207207	0.006006006006006006	0.15315315315315314	0.015015015015015015
585	335.0	0.0626865671641791	0.041791044776119404	0.7164179104477612	0.005970149253731343	0.1582089552238806	0.014925373134328358
586	333.0	0.06606606606606606	0.03903903903903904	0.7177177177177178	0.006006006006006006	0.16216216216216217	0.009009009009009009
587	331.0	0.0634441087613293	0.03625377643504532	0.7280966767371602	0.006042296072507553	0.15709969788519637	0.00906344410876133
588	335.0	0.0626865671641791	0.041791044776119404	0.7253731343283583	0.005970149253731343	0.15522388059701492	0.008955223880597015
589	334.0	0.06287425149700598	0.04491017964071856	0.718562874251497	0.005988023952095809	0.15568862275449102	0.011976047904191617
590	337.0	0.06824925816023739	0.04451038575667656	0.7091988130563798	0.005934718100890208	0.1572700296735905	0.01483679525222552
591	334.0	0.0688622754491018	0.041916167664670656	0.7125748502994012	0.005988023952095809	0.15568862275449102	0.014970059880239521
592	335.0	0.0626865671641791	0.04477611940298507	0.7134328358208956	0.005970149253731343	0.16119402985074627	0.011940298507462687
593	331.0	0.05740181268882175	0.04229607250755287	0.7250755287009063	0.006042296072507553	0.15709969788519637	0.012084592145015106
594	334.0	0.05688622754491018	0.041916167664670656	0.7215568862275449	0.005988023952095809	0.15868263473053892	0.014970059880239521
595	331.0	0.0634441087613293	0.03927492447129909	0.7220543806646526	0.006042296072507553	0.1540785498489426	0.015105740181268883
596	333.0	0.06006006006006006	0.03903903903903904	0.7237237237237237	0.006006006006006006	0.15615615615615616	0.015015015015015015
597	333.0	0.06006006006006006	0.03903903903903904	0.7177177177177178	0.006006006006006006	0.16216216216216217	0.015015015015015015
598	332.0	0.06325301204819277	0.0391566265060241	0.713855421686747	0.006024096385542169	0.16265060240963855	0.015060240963855422
599	332.0	0.07228915662650602	0.04216867469879518	0.7108433734939759	0.006024096385542169	0.1536144578313253	0.015060240963855422
600	333.0	0.06906906906906907	0.04504504504504504	0.7177177177177178	0.006006006006006006	0.14714714714714713	0.015015015015015015
601	336.0	0.06547619047619048	0.044642857142857144	0.7142857142857143	0.005952380952380952	0.15476190476190477	0.01488095238095238
602	337.0	0.06824925816023739	0.04451038575667656	0.7151335311572701	0.002967359050445104	0.1572700296735905	0.011869436201780416
603	334.0	0.0658682634730539	0.041916167664670656	0.7155688622754491	0.0029940119760479044	0.16167664670658682	0.011976047904191617
604	332.0	0.06626506024096386	0.04216867469879518	0.713855421686747	0.0030120481927710845	0.16265060240963855	0.012048192771084338
605	333.0	0.06006006006006006	0.042042042042042045	0.7147147147147147	0.006006006006006006	0.16516516516516516	0.012012012012012012
606	338.0	0.05621301775147929	0.04437869822485207	0.7100591715976331	0.005917159763313609	0.16863905325443787	0.014792899408284023
607	338.0	0.05917159763313609	0.04437869822485207	0.7100591715976331	0.005917159763313609	0.16272189349112426	0.01775147928994083
608	343.0	0.0641399416909621	0.043731778425655975	0.7113702623906706	0.0058309037900874635	0.15743440233236153	0.01749271137026239
609	344.0	0.06395348837209303	0.0377906976744186	0.7151162790697675	0.005813953488372093	0.15988372093023256	0.01744186046511628
610	337.0	0.06528189910979229	0.03560830860534125	0.7181008902077152	0.005934718100890208	0.16023738872403562	0.01483679525222552
611	335.0	0.06567164179104477	0.03880597014925373	0.7104477611940299	0.005970149253731343	0.1582089552238806	0.020895522388059702
612	335.0	0.0626865671641791	0.03880597014925373	0.7134328358208956	0.005970149253731343	0.1582089552238806	0.020895522388059702
613	337.0	0.06824925816023739	0.04154302670623145	0.7151335311572701	0.005934718100890208	0.14836795252225518	0.020771513353115726
614	334.0	0.06287425149700598	0.04491017964071856	0.7215568862275449	0.005988023952095809	0.1497005988023952	0.014970059880239521
615	336.0	0.0625	0.047619047619047616	0.7232142857142857	0.002976190476190476	0.15178571428571427	0.011904761904761904
616	335.0	0.056716417910447764	0.04776119402985075	0.7253731343283583	0.0029850746268656717	0.15522388059701492	0.011940298507462687
617	334.0	0.05688622754491018	0.05089820359281437	0.7245508982035929	0.0029940119760479044	0.1497005988023952	0.014970059880239521
618	331.0	0.05740181268882175	0.0513595166163142	0.7190332326283988	0.0030211480362537764	0.15709969788519637	0.012084592145015106
619	329.0	0.057750759878419454	0.05167173252279635	0.7112462006079028	0.0060790273556231	0.16109422492401215	0.0121580547112462
620	334.0	0.059880239520958084	0.04790419161676647	0.7125748502994012	0.005988023952095809	0.16167664670658682	0.011976047904191617
621	338.0	0.0621301775147929	0.04437869822485207	0.7130177514792899	0.005917159763313609	0.15976331360946747	0.014792899408284023
622	345.0	0.06666666666666667	0.043478260869565216	0.7072463768115942	0.005797101449275362	0.16231884057971013	0.014492753623188406
623	343.0	0.0641399416909621	0.043731778425655975	0.7113702623906706	0.0058309037900874635	0.15743440233236153	0.01749271137026239
624	340.0	0.061764705882352944	0.047058823529411764	0.711764705882353	0.0058823529411764705	0.1588235294117647	0.014705882352941176
625	341.0	0.05865102639296188	0.0469208211143695	0.7126099706744868	0.005865102639296188	0.16129032258064516	0.01466275659824047
626	338.0	0.05917159763313609	0.04142011834319527	0.7159763313609467	0.005917159763313609	0.16568047337278108	0.011834319526627219
627	336.0	0.06547619047619048	0.041666666666666664	0.7142857142857143	0.005952380952380952	0.16071428571428573	0.011904761904761904
628	336.0	0.06547619047619048	0.041666666666666664	0.7113095238095238	0.005952380952380952	0.16071428571428573	0.01488095238095238
629	334.0	0.0658682634730539	0.041916167664670656	0.7215568862275449	0.005988023952095809	0.15568862275449102	0.008982035928143712
630	331.0	0.0634441087613293	0.04229607250755287	0.7250755287009063	0.006042296072507553	0.1540785498489426	0.00906344410876133
631	328.0	0.057926829268292686	0.042682926829268296	0.7134146341463414	0.006097560975609756	0.1676829268292683	0.012195121951219513
632	330.0	0.05757575757575758	0.04242424242424243	0.7121212121212122	0.006060606060606061	0.1696969696969697	0.012121212121212121
633	330.0	0.05757575757575758	0.04242424242424243	0.7151515151515152	0.006060606060606061	0.1696969696969697	0.00909090909090909
634	333.0	0.05405405405405406	0.04504504504504504	0.7237237237237237	0.006006006006006006	0.16216216216216217	0.009009009009009009
635	333.0	0.057057057057057055	0.04504504504504504	0.7297297297297297	0.006006006006006006	0.15315315315315314	0.009009009009009009
636	333.0	0.057057057057057055	0.042042042042042045	0.7267267267267268	0.006006006006006006	0.15615615615615616	0.012012012012012012
637	335.0	0.056716417910447764	0.041791044776119404	0.7253731343283583	0.005970149253731343	0.1582089552238806	0.011940298507462687
638	335.0	0.05970149253731343	0.041791044776119404	0.7164179104477612	0.005970149253731343	0.16417910447761194	0.011940298507462687
639	335.0	0.05970149253731343	0.041791044776119404	0.7104477611940299	0.005970149253731343	0.16716417910447762	0.014925373134328358
640	333.0	0.06006006006006006	0.03903903903903904	0.7207207207207207	0.006006006006006006	0.16216216216216217	0.012012012012012012
641	336.0	0.05952380952380952	0.041666666666666664	0.7202380952380952	0.005952380952380952	0.1636904761904762	0.008928571428571428
642	333.0	0.06306306306306306	0.042042042042042045	0.7177177177177178	0.006006006006006006	0.15615615615615616	0.015015015015015015
643	334.0	0.06287425149700598	0.041916167664670656	0.7125748502994012	0.005988023952095809	0.16167664670658682	0.014970059880239521
644	342.0	0.06725146198830409	0.04093567251461988	0.7076023391812866	0.005847953216374269	0.1608187134502924	0.017543859649122806
645	339.0	0.07079646017699115	0.04129793510324484	0.7079646017699115	0.0058997050147492625	0.1592920353982301	0.014749262536873156
646	338.0	0.07100591715976332	0.04142011834319527	0.7071005917159763	0.005917159763313609	0.15976331360946747	0.014792899408284023
647	347.0	0.07204610951008646	0.043227665706051875	0.6974063400576369	0.005763688760806916	0.16714697406340057	0.01440922190201729
648	344.0	0.07267441860465117	0.0436046511627907	0.7063953488372093	0.005813953488372093	0.16279069767441862	0.00872093023255814
649	338.0	0.0650887573964497	0.047337278106508875	0.7100591715976331	0.0029585798816568047	0.16863905325443787	0.005917159763313609
650	338.0	0.0650887573964497	0.047337278106508875	0.7159763313609467	0.005917159763313609	0.15680473372781065	0.008875739644970414
651	335.0	0.06567164179104477	0.04776119402985075	0.7134328358208956	0.005970149253731343	0.15522388059701492	0.011940298507462687
652	339.0	0.06489675516224189	0.0471976401179941	0.7138643067846607	0.0058997050147492625	0.15634218289085547	0.011799410029498525
653	339.0	0.06784660766961652	0.04424778761061947	0.7138643067846607	0.0058997050147492625	0.15634218289085547	0.011799410029498525
654	337.0	0.06528189910979229	0.04451038575667656	0.7181008902077152	0.005934718100890208	0.1543026706231454	0.011869436201780416
655	340.0	0.06470588235294118	0.041176470588235294	0.7205882352941176	0.0058823529411764705	0.15588235294117647	0.011764705882352941
656	336.0	0.0625	0.044642857142857144	0.7172619047619048	0.005952380952380952	0.15773809523809523	0.011904761904761904
657	334.0	0.0658682634730539	0.041916167664670656	0.718562874251497	0.005988023952095809	0.15868263473053892	0.008982035928143712
658	337.0	0.06231454005934718	0.04154302670623145	0.7151335311572701	0.005934718100890208	0.1632047477744807	0.011869436201780416
659	336.0	0.05952380952380952	0.041666666666666664	0.7172619047619048	0.005952380952380952	0.16071428571428573	0.01488095238095238
660	336.0	0.05952380952380952	0.041666666666666664	0.7172619047619048	0.005952380952380952	0.15773809523809523	0.017857142857142856
661	335.0	0.056716417910447764	0.04477611940298507	0.7164179104477612	0.005970149253731343	0.1582089552238806	0.01791044776119403
662	329.0	0.06382978723404255	0.04559270516717325	0.7203647416413373	0.0060790273556231	0.1519756838905775	0.0121580547112462
663	328.0	0.06402439024390244	0.04573170731707317	0.7225609756097561	0.006097560975609756	0.14939024390243902	0.012195121951219513
664	323.0	0.06811145510835913	0.04643962848297214	0.7151702786377709	0.006191950464396285	0.15170278637770898	0.01238390092879257
665	326.0	0.0736196319018405	0.046012269938650305	0.7147239263803681	0.006134969325153374	0.147239263803681	0.012269938650306749
666	331.0	0.07250755287009064	0.045317220543806644	0.7099697885196374	0.006042296072507553	0.1510574018126888	0.015105740181268883
667	336.0	0.0744047619047619	0.041666666666666664	0.7053571428571429	0.005952380952380952	0.15476190476190477	0.017857142857142856
668	339.0	0.07374631268436578	0.04424778761061947	0.7020648967551623	0.0058997050147492625	0.15634218289085547	0.017699115044247787
669	342.0	0.07309941520467836	0.04093567251461988	0.7046783625730995	0.005847953216374269	0.1608187134502924	0.014619883040935672
670	348.0	0.07471264367816093	0.04597701149425287	0.6982758620689655	0.005747126436781609	0.15804597701149425	0.017241379310344827
671	346.0	0.07225433526011561	0.046242774566473986	0.6965317919075145	0.005780346820809248	0.15895953757225434	0.02023121387283237
672	341.0	0.06744868035190615	0.0469208211143695	0.7008797653958945	0.005865102639296188	0.16129032258064516	0.017595307917888565
673	342.0	0.06725146198830409	0.04678362573099415	0.7076023391812866	0.005847953216374269	0.15497076023391812	0.017543859649122806
674	339.0	0.06489675516224189	0.0471976401179941	0.7138643067846607	0.0058997050147492625	0.15339233038348082	0.014749262536873156
675	341.0	0.06744868035190615	0.04105571847507331	0.7214076246334311	0.005865102639296188	0.15249266862170088	0.011730205278592375
676	339.0	0.07374631268436578	0.038348082595870206	0.7109144542772862	0.0058997050147492625	0.1592920353982301	0.011799410029498525
677	337.0	0.0712166172106825	0.04154302670623145	0.7151335311572701	0.005934718100890208	0.1543026706231454	0.011869436201780416
678	336.0	0.07142857142857142	0.041666666666666664	0.7172619047619048	0.005952380952380952	0.15178571428571427	0.011904761904761904
679	335.0	0.07164179104477612	0.041791044776119404	0.7253731343283583	0.005970149253731343	0.14626865671641792	0.008955223880597015
680	332.0	0.06927710843373494	0.0391566265060241	0.7289156626506024	0.006024096385542169	0.14759036144578314	0.009036144578313253
681	329.0	0.06990881458966565	0.0364741641337386	0.7355623100303952	0.0060790273556231	0.1398176291793313	0.0121580547112462
682	331.0	0.06646525679758308	0.04229607250755287	0.7311178247734139	0.006042296072507553	0.1419939577039275	0.012084592145015106
683	329.0	0.0668693009118541	0.0425531914893617	0.729483282674772	0.0060790273556231	0.14285714285714285	0.0121580547112462
684	329.0	0.0668693009118541	0.0425531914893617	0.729483282674772	0.0060790273556231	0.14285714285714285	0.0121580547112462
685	330.0	0.06363636363636363	0.045454545454545456	0.7272727272727273	0.006060606060606061	0.14242424242424243	0.015151515151515152
686	329.0	0.06382978723404255	0.04559270516717325	0.723404255319149	0.0060790273556231	0.1458966565349544	0.015197568389057751
687	329.0	0.0668693009118541	0.04559270516717325	0.7142857142857143	0.0060790273556231	0.1519756838905775	0.015197568389057751
688	332.0	0.06626506024096386	0.045180722891566265	0.713855421686747	0.006024096385542169	0.1536144578313253	0.015060240963855422
689	340.0	0.07352941176470588	0.05	0.7029411764705882	0.0058823529411764705	0.15294117647058825	0.014705882352941176
690	339.0	0.07669616519174041	0.05014749262536873	0.696165191740413	0.0058997050147492625	0.15634218289085547	0.014749262536873156
691	338.0	0.07396449704142012	0.047337278106508875	0.7071005917159763	0.005917159763313609	0.15088757396449703	0.014792899408284023
692	338.0	0.07100591715976332	0.047337278106508875	0.7071005917159763	0.005917159763313609	0.15384615384615385	0.014792899408284023
693	341.0	0.06744868035190615	0.0469208211143695	0.7067448680351907	0.005865102639296188	0.15835777126099707	0.01466275659824047
694	332.0	0.06325301204819277	0.04819277108433735	0.713855421686747	0.006024096385542169	0.15060240963855423	0.018072289156626505
695	331.0	0.05740181268882175	0.04229607250755287	0.7250755287009063	0.006042296072507553	0.1540785498489426	0.015105740181268883
696	327.0	0.05198776758409786	0.04281345565749235	0.7247706422018348	0.0061162079510703364	0.15902140672782875	0.01529051987767584
697	325.0	0.052307692307692305	0.043076923076923075	0.72	0.006153846153846154	0.16307692307692306	0.015384615384615385
698	324.0	0.05246913580246913	0.040123456790123455	0.7222222222222222	0.006172839506172839	0.16358024691358025	0.015432098765432098
699	326.0	0.05521472392638037	0.03987730061349693	0.7239263803680982	0.006134969325153374	0.15950920245398773	0.015337423312883436
700	326.0	0.05521472392638037	0.03987730061349693	0.7239263803680982	0.006134969325153374	0.15950920245398773	0.015337423312883436
701	327.0	0.05198776758409786	0.039755351681957186	0.7247706422018348	0.0061162079510703364	0.1620795107033639	0.01529051987767584
702	329.0	0.060790273556231005	0.03951367781155015	0.723404255319149	0.0060790273556231	0.15501519756838905	0.015197568389057751
703	333.0	0.06006006006006006	0.042042042042042045	0.7177177177177178	0.006006006006006006	0.16216216216216217	0.012012012012012012
704	331.0	0.06042296072507553	0.04229607250755287	0.716012084592145	0.006042296072507553	0.1661631419939577	0.00906344410876133
705	328.0	0.06097560975609756	0.039634146341463415	0.7225609756097561	0.003048780487804878	0.16463414634146342	0.009146341463414634
706	325.0	0.06153846153846154	0.04	0.72	0.006153846153846154	0.16307692307692306	0.009230769230769232
707	325.0	0.06153846153846154	0.04	0.7230769230769231	0.006153846153846154	0.15692307692307692	0.012307692307692308
708	326.0	0.06134969325153374	0.03987730061349693	0.7239263803680982	0.006134969325153374	0.15644171779141106	0.012269938650306749
709	325.0	0.06153846153846154	0.04	0.7261538461538461	0.006153846153846154	0.16	0.006153846153846154
710	329.0	0.057750759878419454	0.0425531914893617	0.7264437689969605	0.0060790273556231	0.1580547112462006	0.00911854103343465
711	333.0	0.057057057057057055	0.042042042042042045	0.7237237237237237	0.006006006006006006	0.16216216216216217	0.009009009009009009
712	337.0	0.06528189910979229	0.04154302670623145	0.712166172106825	0.005934718100890208	0.16023738872403562	0.01483679525222552
713	333.0	0.06606606606606606	0.04504504504504504	0.7177177177177178	0.006006006006006006	0.15015015015015015	0.015015015015015015
714	335.0	0.07164179104477612	0.03880597014925373	0.7134328358208956	0.005970149253731343	0.15223880597014924	0.01791044776119403
715	337.0	0.06824925816023739	0.04154302670623145	0.712166172106825	0.005934718100890208	0.1543026706231454	0.017804154302670624
716	339.0	0.06784660766961652	0.04129793510324484	0.7079646017699115	0.0058997050147492625	0.1592920353982301	0.017699115044247787
717	337.0	0.06824925816023739	0.04154302670623145	0.7062314540059347	0.005934718100890208	0.16023738872403562	0.017804154302670624
718	336.0	0.06845238095238096	0.041666666666666664	0.7113095238095238	0.005952380952380952	0.15476190476190477	0.017857142857142856
719	333.0	0.06306306306306306	0.03903903903903904	0.7177177177177178	0.006006006006006006	0.15615615615615616	0.018018018018018018
720	331.0	0.0634441087613293	0.03927492447129909	0.7129909365558912	0.0030211480362537764	0.16314199395770393	0.01812688821752266
721	325.0	0.06153846153846154	0.04	0.7169230769230769	0.003076923076923077	0.16307692307692306	0.015384615384615385
722	324.0	0.06172839506172839	0.040123456790123455	0.7222222222222222	0.006172839506172839	0.15432098765432098	0.015432098765432098
723	328.0	0.06402439024390244	0.042682926829268296	0.7195121951219512	0.006097560975609756	0.14939024390243902	0.018292682926829267
724	326.0	0.0705521472392638	0.046012269938650305	0.7085889570552147	0.006134969325153374	0.147239263803681	0.02147239263803681
725	328.0	0.06707317073170732	0.04573170731707317	0.7164634146341463	0.006097560975609756	0.14634146341463414	0.018292682926829267
726	333.0	0.06906906906906907	0.04504504504504504	0.7147147147147147	0.006006006006006006	0.14714714714714713	0.018018018018018018
727	334.0	0.0688622754491018	0.04491017964071856	0.7125748502994012	0.005988023952095809	0.1497005988023952	0.017964071856287425
728	329.0	0.0668693009118541	0.04559270516717325	0.7173252279635258	0.0060790273556231	0.14893617021276595	0.015197568389057751
729	324.0	0.06481481481481481	0.046296296296296294	0.7253086419753086	0.006172839506172839	0.14506172839506173	0.012345679012345678
730	323.0	0.06501547987616099	0.04953560371517028	0.718266253869969	0.006191950464396285	0.14860681114551083	0.01238390092879257
731	322.0	0.062111801242236024	0.046583850931677016	0.7204968944099379	0.006211180124223602	0.15217391304347827	0.012422360248447204
732	326.0	0.06441717791411043	0.046012269938650305	0.7177914110429447	0.006134969325153374	0.15337423312883436	0.012269938650306749
733	330.0	0.06666666666666667	0.045454545454545456	0.7181818181818181	0.006060606060606061	0.15151515151515152	0.012121212121212121
734	328.0	0.0701219512195122	0.039634146341463415	0.7225609756097561	0.006097560975609756	0.14939024390243902	0.012195121951219513
735	331.0	0.06948640483383686	0.04229607250755287	0.7190332326283988	0.006042296072507553	0.1510574018126888	0.012084592145015106
736	329.0	0.06382978723404255	0.0425531914893617	0.723404255319149	0.0060790273556231	0.1519756838905775	0.0121580547112462
737	328.0	0.06402439024390244	0.042682926829268296	0.7225609756097561	0.006097560975609756	0.14939024390243902	0.01524390243902439
738	326.0	0.06134969325153374	0.04294478527607362	0.7269938650306749	0.006134969325153374	0.15030674846625766	0.012269938650306749
739	321.0	0.06230529595015576	0.04672897196261682	0.7227414330218068	0.006230529595015576	0.1526479750778816	0.009345794392523364
740	330.0	0.06060606060606061	0.045454545454545456	0.7212121212121212	0.006060606060606061	0.15454545454545454	0.012121212121212121
741	333.0	0.06006006006006006	0.04504504504504504	0.7237237237237237	0.006006006006006006	0.15015015015015015	0.015015015015015015
742	332.0	0.060240963855421686	0.04819277108433735	0.7228915662650602	0.006024096385542169	0.15060240963855423	0.012048192771084338
743	337.0	0.05637982195845697	0.04747774480712166	0.7270029673590505	0.005934718100890208	0.14836795252225518	0.01483679525222552
744	330.0	0.051515151515151514	0.048484848484848485	0.7363636363636363	0.006060606060606061	0.14545454545454545	0.012121212121212121
745	332.0	0.05421686746987952	0.04819277108433735	0.7259036144578314	0.006024096385542169	0.15060240963855423	0.015060240963855422
746	329.0	0.057750759878419454	0.04559270516717325	0.7264437689969605	0.0060790273556231	0.1519756838905775	0.0121580547112462
747	331.0	0.06042296072507553	0.045317220543806644	0.7220543806646526	0.006042296072507553	0.1510574018126888	0.015105740181268883
748	331.0	0.0634441087613293	0.045317220543806644	0.716012084592145	0.006042296072507553	0.1510574018126888	0.01812688821752266
749	329.0	0.060790273556231005	0.0425531914893617	0.7142857142857143	0.0060790273556231	0.1580547112462006	0.0182370820668693
750	328.0	0.06097560975609756	0.042682926829268296	0.7134146341463414	0.006097560975609756	0.15853658536585366	0.018292682926829267
751	330.0	0.06363636363636363	0.03939393939393939	0.7151515151515152	0.006060606060606061	0.15757575757575756	0.01818181818181818
752	331.0	0.06948640483383686	0.04229607250755287	0.7099697885196374	0.006042296072507553	0.15709969788519637	0.015105740181268883
753	331.0	0.06646525679758308	0.04229607250755287	0.7099697885196374	0.006042296072507553	0.16012084592145015	0.015105740181268883
754	332.0	0.06626506024096386	0.04216867469879518	0.713855421686747	0.006024096385542169	0.1566265060240964	0.015060240963855422
755	332.0	0.06325301204819277	0.04216867469879518	0.7078313253012049	0.006024096385542169	0.16265060240963855	0.018072289156626505
756	333.0	0.06006006006006006	0.042042042042042045	0.7117117117117117	0.006006006006006006	0.16216216216216217	0.018018018018018018
757	332.0	0.06325301204819277	0.04216867469879518	0.7168674698795181	0.006024096385542169	0.1566265060240964	0.015060240963855422
758	337.0	0.06528189910979229	0.04154302670623145	0.7181008902077152	0.005934718100890208	0.1543026706231454	0.01483679525222552
759	335.0	0.06865671641791045	0.03880597014925373	0.7164179104477612	0.005970149253731343	0.15522388059701492	0.014925373134328358
760	335.0	0.07164179104477612	0.03880597014925373	0.7134328358208956	0.005970149253731343	0.15522388059701492	0.014925373134328358
761	335.0	0.07164179104477612	0.03582089552238806	0.7134328358208956	0.005970149253731343	0.15522388059701492	0.01791044776119403
762	334.0	0.0718562874251497	0.038922155688622756	0.7155688622754491	0.005988023952095809	0.1497005988023952	0.017964071856287425
763	333.0	0.07207207207207207	0.03903903903903904	0.7177177177177178	0.006006006006006006	0.15015015015015015	0.015015015015015015
764	333.0	0.06906906906906907	0.036036036036036036	0.7207207207207207	0.006006006006006006	0.15315315315315314	0.015015015015015015
765	333.0	0.06906906906906907	0.036036036036036036	0.7267267267267268	0.006006006006006006	0.15015015015015015	0.012012012012012012
766	330.0	0.06666666666666667	0.03636363636363636	0.7363636363636363	0.006060606060606061	0.14545454545454545	0.00909090909090909
767	332.0	0.0572289156626506	0.04216867469879518	0.7319277108433735	0.006024096385542169	0.1536144578313253	0.009036144578313253
768	332.0	0.06325301204819277	0.04216867469879518	0.7198795180722891	0.006024096385542169	0.1566265060240964	0.012048192771084338
769	336.0	0.0625	0.041666666666666664	0.7142857142857143	0.005952380952380952	0.16071428571428573	0.01488095238095238
770	335.0	0.0626865671641791	0.041791044776119404	0.7134328358208956	0.005970149253731343	0.1582089552238806	0.01791044776119403
771	336.0	0.0625	0.03869047619047619	0.7142857142857143	0.005952380952380952	0.16071428571428573	0.017857142857142856
772	339.0	0.061946902654867256	0.038348082595870206	0.7109144542772862	0.0058997050147492625	0.16224188790560473	0.02064896755162242
773	338.0	0.05917159763313609	0.04142011834319527	0.7100591715976331	0.005917159763313609	0.16568047337278108	0.01775147928994083
774	335.0	0.05970149253731343	0.041791044776119404	0.7164179104477612	0.005970149253731343	0.1582089552238806	0.01791044776119403
775	334.0	0.06287425149700598	0.038922155688622756	0.718562874251497	0.005988023952095809	0.15568862275449102	0.017964071856287425
776	337.0	0.06231454005934718	0.04154302670623145	0.7210682492581603	0.005934718100890208	0.1513353115727003	0.017804154302670624
777	342.0	0.07017543859649122	0.038011695906432746	0.716374269005848	0.005847953216374269	0.15204678362573099	0.017543859649122806
778	340.0	0.06470588235294118	0.03823529411764706	0.7176470588235294	0.0058823529411764705	0.15588235294117647	0.01764705882352941
779	342.0	0.06432748538011696	0.04093567251461988	0.7222222222222222	0.005847953216374269	0.15204678362573099	0.014619883040935672
780	339.0	0.06489675516224189	0.04129793510324484	0.7168141592920354	0.0058997050147492625	0.15634218289085547	0.014749262536873156
781	340.0	0.06470588235294118	0.03823529411764706	0.7205882352941176	0.0058823529411764705	0.15588235294117647	0.014705882352941176
782	336.0	0.06547619047619048	0.03869047619047619	0.7261904761904762	0.005952380952380952	0.1488095238095238	0.01488095238095238
783	336.0	0.06547619047619048	0.03869047619047619	0.7232142857142857	0.005952380952380952	0.15178571428571427	0.01488095238095238
784	333.0	0.06606606606606606	0.03903903903903904	0.7237237237237237	0.006006006006006006	0.15015015015015015	0.015015015015015015
785	333.0	0.06006006006006006	0.03903903903903904	0.7237237237237237	0.006006006006006006	0.15015015015015015	0.021021021021021023
786	337.0	0.05934718100890208	0.03857566765578635	0.7270029673590505	0.005934718100890208	0.1513353115727003	0.017804154302670624
787	338.0	0.05917159763313609	0.04142011834319527	0.7307692307692307	0.005917159763313609	0.14792899408284024	0.014792899408284023
788	336.0	0.05952380952380952	0.041666666666666664	0.7261904761904762	0.005952380952380952	0.15178571428571427	0.01488095238095238
789	341.0	0.06451612903225806	0.04105571847507331	0.718475073313783	0.005865102639296188	0.1495601173020528	0.020527859237536656
790	340.0	0.06470588235294118	0.041176470588235294	0.7205882352941176	0.0058823529411764705	0.15	0.01764705882352941
791	338.0	0.0650887573964497	0.04142011834319527	0.7218934911242604	0.005917159763313609	0.15088757396449703	0.014792899408284023
792	337.0	0.06528189910979229	0.04154302670623145	0.7181008902077152	0.005934718100890208	0.1543026706231454	0.01483679525222552
793	334.0	0.0658682634730539	0.041916167664670656	0.718562874251497	0.005988023952095809	0.15269461077844312	0.014970059880239521
794	332.0	0.06325301204819277	0.04216867469879518	0.7228915662650602	0.006024096385542169	0.15060240963855423	0.015060240963855422
795	334.0	0.0658682634730539	0.041916167664670656	0.7125748502994012	0.005988023952095809	0.15568862275449102	0.017964071856287425
796	330.0	0.06363636363636363	0.04242424242424243	0.7181818181818181	0.006060606060606061	0.15757575757575756	0.012121212121212121
797	331.0	0.06646525679758308	0.04229607250755287	0.7190332326283988	0.006042296072507553	0.1540785498489426	0.012084592145015106
798	330.0	0.06363636363636363	0.04242424242424243	0.7212121212121212	0.006060606060606061	0.15151515151515152	0.015151515151515152
799	333.0	0.06306306306306306	0.042042042042042045	0.7177177177177178	0.006006006006006006	0.15915915915915915	0.012012012012012012
800	333.0	0.07507507507507508	0.03903903903903904	0.7117117117117117	0.006006006006006006	0.15615615615615616	0.012012012012012012
801	337.0	0.0771513353115727	0.03560830860534125	0.712166172106825	0.005934718100890208	0.1513353115727003	0.017804154302670624
802	333.0	0.07507507507507508	0.03903903903903904	0.7147147147147147	0.006006006006006006	0.14714714714714713	0.018018018018018018
803	331.0	0.07250755287009064	0.04229607250755287	0.7129909365558912	0.006042296072507553	0.14501510574018128	0.021148036253776436
804	334.0	0.0748502994011976	0.041916167664670656	0.7155688622754491	0.005988023952095809	0.1407185628742515	0.020958083832335328
805	335.0	0.07462686567164178	0.041791044776119404	0.7194029850746269	0.005970149253731343	0.1373134328358209	0.020895522388059702
806	336.0	0.07738095238095238	0.044642857142857144	0.7202380952380952	0.005952380952380952	0.13392857142857142	0.017857142857142856
807	339.0	0.07374631268436578	0.0471976401179941	0.7197640117994101	0.0058997050147492625	0.13569321533923304	0.017699115044247787
808	333.0	0.06906906906906907	0.04504504504504504	0.7267267267267268	0.006006006006006006	0.13513513513513514	0.018018018018018018
809	331.0	0.06948640483383686	0.045317220543806644	0.716012084592145	0.006042296072507553	0.1419939577039275	0.021148036253776436
810	330.0	0.0696969696969697	0.045454545454545456	0.7181818181818181	0.006060606060606061	0.1393939393939394	0.021212121212121213
811	326.0	0.0705521472392638	0.04294478527607362	0.7300613496932515	0.006134969325153374	0.13803680981595093	0.012269938650306749
812	333.0	0.07207207207207207	0.04504504504504504	0.7147147147147147	0.006006006006006006	0.15015015015015015	0.012012012012012012
813	332.0	0.07228915662650602	0.04216867469879518	0.713855421686747	0.006024096385542169	0.15060240963855423	0.015060240963855422
814	330.0	0.07272727272727272	0.04242424242424243	0.7181818181818181	0.006060606060606061	0.15151515151515152	0.00909090909090909
815	330.0	0.07878787878787878	0.03939393939393939	0.7121212121212122	0.006060606060606061	0.15151515151515152	0.012121212121212121
816	333.0	0.07507507507507508	0.03903903903903904	0.7057057057057057	0.006006006006006006	0.15915915915915915	0.015015015015015015
817	327.0	0.07033639143730887	0.039755351681957186	0.709480122324159	0.0061162079510703364	0.15902140672782875	0.01529051987767584
818	324.0	0.07098765432098765	0.040123456790123455	0.7129629629629629	0.006172839506172839	0.15432098765432098	0.015432098765432098
819	327.0	0.0672782874617737	0.039755351681957186	0.7155963302752294	0.0061162079510703364	0.1559633027522936	0.01529051987767584
820	329.0	0.06990881458966565	0.03951367781155015	0.7142857142857143	0.0060790273556231	0.15501519756838905	0.015197568389057751
821	325.0	0.07384615384615385	0.04	0.7169230769230769	0.006153846153846154	0.14461538461538462	0.018461538461538463
822	326.0	0.0736196319018405	0.03987730061349693	0.7147239263803681	0.006134969325153374	0.1441717791411043	0.02147239263803681
823	331.0	0.07854984894259819	0.03927492447129909	0.7039274924471299	0.006042296072507553	0.1510574018126888	0.021148036253776436
824	331.0	0.07250755287009064	0.03927492447129909	0.716012084592145	0.006042296072507553	0.1510574018126888	0.015105740181268883
825	335.0	0.07462686567164178	0.03880597014925373	0.7104477611940299	0.005970149253731343	0.15522388059701492	0.014925373134328358
826	336.0	0.0744047619047619	0.03869047619047619	0.7202380952380952	0.005952380952380952	0.14583333333333334	0.01488095238095238
827	338.0	0.07100591715976332	0.038461538461538464	0.7218934911242604	0.005917159763313609	0.14792899408284024	0.014792899408284023
828	338.0	0.07100591715976332	0.038461538461538464	0.7248520710059172	0.005917159763313609	0.14792899408284024	0.011834319526627219
829	336.0	0.07142857142857142	0.03869047619047619	0.7261904761904762	0.005952380952380952	0.14583333333333334	0.011904761904761904
830	329.0	0.0729483282674772	0.03951367781155015	0.723404255319149	0.0060790273556231	0.1458966565349544	0.0121580547112462
831	333.0	0.06906906906906907	0.03903903903903904	0.7207207207207207	0.006006006006006006	0.15315315315315314	0.012012012012012012
832	331.0	0.06646525679758308	0.03927492447129909	0.7220543806646526	0.006042296072507553	0.1540785498489426	0.012084592145015106
833	334.0	0.06287425149700598	0.038922155688622756	0.7305389221556886	0.005988023952095809	0.15269461077844312	0.008982035928143712
834	332.0	0.06626506024096386	0.0391566265060241	0.7259036144578314	0.006024096385542169	0.15060240963855423	0.012048192771084338
835	331.0	0.06646525679758308	0.03927492447129909	0.7250755287009063	0.006042296072507553	0.1510574018126888	0.012084592145015106
836	332.0	0.06325301204819277	0.04216867469879518	0.7259036144578314	0.006024096385542169	0.15060240963855423	0.012048192771084338
837	335.0	0.06567164179104477	0.041791044776119404	0.7223880597014926	0.005970149253731343	0.14925373134328357	0.014925373134328358
838	335.0	0.0626865671641791	0.041791044776119404	0.7223880597014926	0.005970149253731343	0.15223880597014924	0.014925373134328358
839	336.0	0.05952380952380952	0.044642857142857144	0.7202380952380952	0.005952380952380952	0.15476190476190477	0.01488095238095238
840	337.0	0.06231454005934718	0.04747774480712166	0.712166172106825	0.005934718100890208	0.1572700296735905	0.01483679525222552
841	339.0	0.06489675516224189	0.0471976401179941	0.7109144542772862	0.0058997050147492625	0.1592920353982301	0.011799410029498525
842	338.0	0.06804733727810651	0.04437869822485207	0.7159763313609467	0.005917159763313609	0.15680473372781065	0.008875739644970414
843	336.0	0.06547619047619048	0.044642857142857144	0.7142857142857143	0.005952380952380952	0.15773809523809523	0.011904761904761904
844	337.0	0.06528189910979229	0.04154302670623145	0.712166172106825	0.005934718100890208	0.16023738872403562	0.01483679525222552
845	339.0	0.058997050147492625	0.04129793510324484	0.7168141592920354	0.0058997050147492625	0.1592920353982301	0.017699115044247787
846	333.0	0.06306306306306306	0.042042042042042045	0.7147147147147147	0.006006006006006006	0.15615615615615616	0.018018018018018018
847	337.0	0.06824925816023739	0.04154302670623145	0.712166172106825	0.005934718100890208	0.1543026706231454	0.017804154302670624
848	335.0	0.07164179104477612	0.041791044776119404	0.7134328358208956	0.005970149253731343	0.14925373134328357	0.01791044776119403
849	333.0	0.07207207207207207	0.042042042042042045	0.7147147147147147	0.006006006006006006	0.14714714714714713	0.018018018018018018
850	335.0	0.07462686567164178	0.041791044776119404	0.7164179104477612	0.005970149253731343	0.14626865671641792	0.014925373134328358
851	338.0	0.07100591715976332	0.04142011834319527	0.7159763313609467	0.005917159763313609	0.15088757396449703	0.014792899408284023
852	338.0	0.07396449704142012	0.04142011834319527	0.7218934911242604	0.005917159763313609	0.14201183431952663	0.014792899408284023
853	341.0	0.07038123167155426	0.04105571847507331	0.7272727272727273	0.005865102639296188	0.14076246334310852	0.01466275659824047
854	341.0	0.06744868035190615	0.04398826979472141	0.7272727272727273	0.005865102639296188	0.14076246334310852	0.01466275659824047
855	338.0	0.0650887573964497	0.04437869822485207	0.7248520710059172	0.005917159763313609	0.14497041420118342	0.014792899408284023
856	336.0	0.06845238095238096	0.044642857142857144	0.7232142857142857	0.005952380952380952	0.14285714285714285	0.01488095238095238
857	332.0	0.06626506024096386	0.045180722891566265	0.7259036144578314	0.006024096385542169	0.14156626506024098	0.015060240963855422
858	334.0	0.0658682634730539	0.04790419161676647	0.7245508982035929	0.005988023952095809	0.1407185628742515	0.014970059880239521
859	331.0	0.06646525679758308	0.045317220543806644	0.7250755287009063	0.006042296072507553	0.1419939577039275	0.015105740181268883
860	325.0	0.06461538461538462	0.046153846153846156	0.7261538461538461	0.006153846153846154	0.14153846153846153	0.015384615384615385
861	328.0	0.0701219512195122	0.04573170731707317	0.7225609756097561	0.006097560975609756	0.1402439024390244	0.01524390243902439
862	329.0	0.06990881458966565	0.04559270516717325	0.723404255319149	0.0060790273556231	0.1398176291793313	0.015197568389057751
863	326.0	0.06748466257668712	0.046012269938650305	0.7208588957055214	0.006134969325153374	0.1441717791411043	0.015337423312883436
864	329.0	0.0668693009118541	0.03951367781155015	0.7203647416413373	0.0060790273556231	0.1519756838905775	0.015197568389057751
865	332.0	0.06626506024096386	0.0391566265060241	0.7228915662650602	0.006024096385542169	0.14759036144578314	0.018072289156626505
866	336.0	0.06845238095238096	0.041666666666666664	0.7142857142857143	0.005952380952380952	0.15178571428571427	0.017857142857142856
867	337.0	0.05934718100890208	0.04154302670623145	0.7151335311572701	0.005934718100890208	0.1572700296735905	0.020771513353115726
868	330.0	0.06060606060606061	0.04242424242424243	0.7181818181818181	0.006060606060606061	0.15757575757575756	0.015151515151515152
869	332.0	0.06626506024096386	0.04216867469879518	0.7198795180722891	0.006024096385542169	0.15060240963855423	0.015060240963855422
870	331.0	0.07250755287009064	0.045317220543806644	0.716012084592145	0.006042296072507553	0.14803625377643503	0.012084592145015106
871	331.0	0.07250755287009064	0.045317220543806644	0.716012084592145	0.006042296072507553	0.1510574018126888	0.00906344410876133
872	329.0	0.06990881458966565	0.04559270516717325	0.7112462006079028	0.0060790273556231	0.15501519756838905	0.0121580547112462
873	332.0	0.07228915662650602	0.05120481927710843	0.7108433734939759	0.006024096385542169	0.14759036144578314	0.012048192771084338
874	330.0	0.07575757575757576	0.048484848484848485	0.706060606060606	0.006060606060606061	0.15151515151515152	0.012121212121212121
875	330.0	0.07575757575757576	0.048484848484848485	0.706060606060606	0.006060606060606061	0.15151515151515152	0.012121212121212121
876	333.0	0.07507507507507508	0.04804804804804805	0.7057057057057057	0.006006006006006006	0.15015015015015015	0.015015015015015015
877	334.0	0.0748502994011976	0.04491017964071856	0.7065868263473054	0.005988023952095809	0.15269461077844312	0.014970059880239521
878	331.0	0.06948640483383686	0.045317220543806644	0.7129909365558912	0.006042296072507553	0.1510574018126888	0.015105740181268883
879	332.0	0.07228915662650602	0.045180722891566265	0.7078313253012049	0.006024096385542169	0.15060240963855423	0.018072289156626505
880	331.0	0.06646525679758308	0.04833836858006042	0.7129909365558912	0.006042296072507553	0.14803625377643503	0.01812688821752266
881	333.0	0.06906906906906907	0.04804804804804805	0.7147147147147147	0.006006006006006006	0.14414414414414414	0.018018018018018018
882	334.0	0.0688622754491018	0.04790419161676647	0.718562874251497	0.005988023952095809	0.1407185628742515	0.017964071856287425
883	335.0	0.06567164179104477	0.04776119402985075	0.7194029850746269	0.005970149253731343	0.14328358208955225	0.01791044776119403
884	338.0	0.0650887573964497	0.047337278106508875	0.7248520710059172	0.005917159763313609	0.14201183431952663	0.014792899408284023
885	339.0	0.07079646017699115	0.0471976401179941	0.7109144542772862	0.0058997050147492625	0.14749262536873156	0.017699115044247787
886	345.0	0.07536231884057971	0.043478260869565216	0.7043478260869566	0.005797101449275362	0.15072463768115943	0.020289855072463767
887	345.0	0.06956521739130435	0.043478260869565216	0.7014492753623188	0.005797101449275362	0.1565217391304348	0.02318840579710145
888	339.0	0.07079646017699115	0.04424778761061947	0.7020648967551623	0.0058997050147492625	0.15634218289085547	0.02064896755162242
889	335.0	0.06567164179104477	0.04477611940298507	0.7104477611940299	0.005970149253731343	0.15522388059701492	0.01791044776119403
890	328.0	0.06707317073170732	0.04573170731707317	0.7103658536585366	0.006097560975609756	0.15548780487804878	0.01524390243902439
891	327.0	0.07033639143730887	0.045871559633027525	0.7033639143730887	0.0061162079510703364	0.15902140672782875	0.01529051987767584
892	325.0	0.06769230769230769	0.046153846153846156	0.7107692307692308	0.006153846153846154	0.15692307692307692	0.012307692307692308
893	330.0	0.06666666666666667	0.045454545454545456	0.7121212121212122	0.006060606060606061	0.15757575757575756	0.012121212121212121
894	330.0	0.06666666666666667	0.045454545454545456	0.7212121212121212	0.006060606060606061	0.1484848484848485	0.012121212121212121
895	331.0	0.0634441087613293	0.04229607250755287	0.7250755287009063	0.006042296072507553	0.1510574018126888	0.012084592145015106
896	336.0	0.06547619047619048	0.041666666666666664	0.7261904761904762	0.005952380952380952	0.1488095238095238	0.011904761904761904
897	332.0	0.06325301204819277	0.04216867469879518	0.7259036144578314	0.006024096385542169	0.15060240963855423	0.012048192771084338
898	333.0	0.06006006006006006	0.042042042042042045	0.7327327327327328	0.006006006006006006	0.15015015015015015	0.009009009009009009
899	328.0	0.06097560975609756	0.039634146341463415	0.7317073170731707	0.006097560975609756	0.1524390243902439	0.009146341463414634
900	325.0	0.05846153846153846	0.043076923076923075	0.7323076923076923	0.006153846153846154	0.15384615384615385	0.006153846153846154
901	325.0	0.06153846153846154	0.043076923076923075	0.7292307692307692	0.003076923076923077	0.15384615384615385	0.009230769230769232
902	327.0	0.0672782874617737	0.045871559633027525	0.7247706422018348	0.0030581039755351682	0.14984709480122324	0.009174311926605505
903	326.0	0.06441717791411043	0.046012269938650305	0.7239263803680982	0.003067484662576687	0.15030674846625766	0.012269938650306749
904	329.0	0.0729483282674772	0.0425531914893617	0.7142857142857143	0.0060790273556231	0.1519756838905775	0.0121580547112462
905	327.0	0.07339449541284404	0.045871559633027525	0.7125382262996942	0.0061162079510703364	0.14678899082568808	0.01529051987767584
906	327.0	0.07339449541284404	0.04281345565749235	0.7155963302752294	0.0061162079510703364	0.14678899082568808	0.01529051987767584
907	332.0	0.07530120481927711	0.04216867469879518	0.713855421686747	0.006024096385542169	0.14759036144578314	0.015060240963855422
908	333.0	0.07507507507507508	0.042042042042042045	0.7147147147147147	0.006006006006006006	0.14714714714714713	0.015015015015015015
909	331.0	0.0755287009063444	0.04229607250755287	0.7220543806646526	0.006042296072507553	0.1419939577039275	0.012084592145015106
910	332.0	0.07228915662650602	0.04216867469879518	0.7259036144578314	0.006024096385542169	0.13855421686746988	0.015060240963855422
911	335.0	0.07164179104477612	0.041791044776119404	0.7253731343283583	0.005970149253731343	0.14029850746268657	0.014925373134328358
912	339.0	0.07669616519174041	0.04129793510324484	0.7109144542772862	0.0058997050147492625	0.1504424778761062	0.014749262536873156
913	337.0	0.0712166172106825	0.04154302670623145	0.7151335311572701	0.005934718100890208	0.1543026706231454	0.011869436201780416
914	339.0	0.07669616519174041	0.04424778761061947	0.7050147492625368	0.0058997050147492625	0.15339233038348082	0.014749262536873156
915	338.0	0.07396449704142012	0.04437869822485207	0.7071005917159763	0.0029585798816568047	0.15680473372781065	0.014792899408284023
916	340.0	0.07647058823529412	0.04411764705882353	0.7029411764705882	0.0029411764705882353	0.15588235294117647	0.01764705882352941
917	339.0	0.07374631268436578	0.04424778761061947	0.7079646017699115	0.0029498525073746312	0.15339233038348082	0.017699115044247787
918	338.0	0.07396449704142012	0.04437869822485207	0.7071005917159763	0.0029585798816568047	0.15384615384615385	0.01775147928994083
919	334.0	0.0658682634730539	0.041916167664670656	0.7095808383233533	0.0029940119760479044	0.16167664670658682	0.017964071856287425
920	330.0	0.06666666666666667	0.04242424242424243	0.7090909090909091	0.0030303030303030303	0.16363636363636364	0.015151515151515152
921	328.0	0.06707317073170732	0.042682926829268296	0.7073170731707317	0.006097560975609756	0.16463414634146342	0.012195121951219513
922	330.0	0.0696969696969697	0.04242424242424243	0.706060606060606	0.006060606060606061	0.16363636363636364	0.012121212121212121
923	326.0	0.06441717791411043	0.03987730061349693	0.7177914110429447	0.006134969325153374	0.15950920245398773	0.012269938650306749
924	329.0	0.06382978723404255	0.03951367781155015	0.7173252279635258	0.0060790273556231	0.1580547112462006	0.015197568389057751
925	333.0	0.057057057057057055	0.042042042042042045	0.7177177177177178	0.006006006006006006	0.16216216216216217	0.015015015015015015
926	336.0	0.05654761904761905	0.041666666666666664	0.7172619047619048	0.005952380952380952	0.1636904761904762	0.01488095238095238
927	342.0	0.05555555555555555	0.04093567251461988	0.7192982456140351	0.005847953216374269	0.1608187134502924	0.017543859649122806
928	340.0	0.058823529411764705	0.041176470588235294	0.7294117647058823	0.0058823529411764705	0.14705882352941177	0.01764705882352941
929	340.0	0.061764705882352944	0.03823529411764706	0.7264705882352941	0.0058823529411764705	0.15	0.01764705882352941
930	338.0	0.05917159763313609	0.038461538461538464	0.7337278106508875	0.005917159763313609	0.14792899408284024	0.014792899408284023
931	334.0	0.059880239520958084	0.038922155688622756	0.7395209580838323	0.005988023952095809	0.1407185628742515	0.014970059880239521
932	334.0	0.06287425149700598	0.041916167664670656	0.7335329341317365	0.005988023952095809	0.1437125748502994	0.011976047904191617
933	336.0	0.05952380952380952	0.041666666666666664	0.7321428571428571	0.005952380952380952	0.14583333333333334	0.01488095238095238
934	333.0	0.06006006006006006	0.042042042042042045	0.7357357357357357	0.006006006006006006	0.14414414414414414	0.012012012012012012
935	332.0	0.06626506024096386	0.04216867469879518	0.7289156626506024	0.006024096385542169	0.14457831325301204	0.012048192771084338
936	335.0	0.07462686567164178	0.04776119402985075	0.7164179104477612	0.005970149253731343	0.14328358208955225	0.011940298507462687
937	335.0	0.07462686567164178	0.04776119402985075	0.7134328358208956	0.005970149253731343	0.14925373134328357	0.008955223880597015
938	334.0	0.07784431137724551	0.04790419161676647	0.7065868263473054	0.005988023952095809	0.1497005988023952	0.011976047904191617
939	333.0	0.07207207207207207	0.04804804804804805	0.7117117117117117	0.006006006006006006	0.15015015015015015	0.012012012012012012
940	333.0	0.07507507507507508	0.04504504504504504	0.7057057057057057	0.006006006006006006	0.15915915915915915	0.009009009009009009
941	333.0	0.07207207207207207	0.04504504504504504	0.7057057057057057	0.006006006006006006	0.15915915915915915	0.012012012012012012
942	333.0	0.07507507507507508	0.04504504504504504	0.6996996996996997	0.006006006006006006	0.16216216216216217	0.012012012012012012
943	332.0	0.07530120481927711	0.045180722891566265	0.7018072289156626	0.006024096385542169	0.15963855421686746	0.012048192771084338
944	327.0	0.0672782874617737	0.04281345565749235	0.7125382262996942	0.0061162079510703364	0.1559633027522936	0.01529051987767584
945	328.0	0.06707317073170732	0.042682926829268296	0.7134146341463414	0.006097560975609756	0.15548780487804878	0.01524390243902439
946	329.0	0.06382978723404255	0.0425531914893617	0.7142857142857143	0.0060790273556231	0.1580547112462006	0.015197568389057751
947	334.0	0.059880239520958084	0.04491017964071856	0.718562874251497	0.005988023952095809	0.15568862275449102	0.014970059880239521
948	331.0	0.05740181268882175	0.045317220543806644	0.716012084592145	0.006042296072507553	0.16012084592145015	0.015105740181268883
949	330.0	0.06060606060606061	0.045454545454545456	0.7151515151515152	0.006060606060606061	0.1606060606060606	0.012121212121212121
950	333.0	0.06906906906906907	0.04504504504504504	0.7027027027027027	0.006006006006006006	0.16216216216216217	0.015015015015015015
951	332.0	0.06626506024096386	0.045180722891566265	0.7108433734939759	0.006024096385542169	0.1566265060240964	0.015060240963855422
952	331.0	0.06646525679758308	0.0513595166163142	0.7129909365558912	0.006042296072507553	0.1540785498489426	0.00906344410876133
953	331.0	0.0634441087613293	0.0513595166163142	0.7099697885196374	0.006042296072507553	0.15709969788519637	0.012084592145015106
954	323.0	0.06501547987616099	0.043343653250773995	0.7213622291021672	0.006191950464396285	0.15170278637770898	0.01238390092879257
955	327.0	0.06422018348623854	0.045871559633027525	0.7217125382262997	0.0061162079510703364	0.14984709480122324	0.012232415902140673
956	329.0	0.0668693009118541	0.04559270516717325	0.723404255319149	0.0060790273556231	0.14285714285714285	0.015197568389057751
957	331.0	0.06042296072507553	0.045317220543806644	0.7280966767371602	0.006042296072507553	0.14501510574018128	0.015105740181268883
958	329.0	0.06382978723404255	0.04559270516717325	0.723404255319149	0.0060790273556231	0.1458966565349544	0.015197568389057751
959	330.0	0.06363636363636363	0.04242424242424243	0.7272727272727273	0.006060606060606061	0.14545454545454545	0.015151515151515152
960	330.0	0.06363636363636363	0.04242424242424243	0.7212121212121212	0.006060606060606061	0.15151515151515152	0.015151515151515152
961	333.0	0.06306306306306306	0.04504504504504504	0.7177177177177178	0.006006006006006006	0.15315315315315314	0.015015015015015015
962	336.0	0.06845238095238096	0.044642857142857144	0.7172619047619048	0.005952380952380952	0.1488095238095238	0.01488095238095238
963	336.0	0.06547619047619048	0.041666666666666664	0.7113095238095238	0.002976190476190476	0.1636904761904762	0.01488095238095238
964	334.0	0.0688622754491018	0.038922155688622756	0.7125748502994012	0.0029940119760479044	0.16167664670658682	0.014970059880239521
965	334.0	0.0658682634730539	0.038922155688622756	0.7125748502994012	0.0029940119760479044	0.16467065868263472	0.014970059880239521
966	334.0	0.0658682634730539	0.041916167664670656	0.7095808383233533	0.005988023952095809	0.16167664670658682	0.014970059880239521
967	331.0	0.0634441087613293	0.04229607250755287	0.716012084592145	0.006042296072507553	0.15709969788519637	0.015105740181268883
968	333.0	0.06606606606606606	0.042042042042042045	0.7117117117117117	0.006006006006006006	0.15915915915915915	0.015015015015015015
969	328.0	0.06097560975609756	0.042682926829268296	0.7164634146341463	0.006097560975609756	0.15548780487804878	0.018292682926829267
970	332.0	0.06626506024096386	0.04216867469879518	0.713855421686747	0.006024096385542169	0.1536144578313253	0.018072289156626505
971	329.0	0.0668693009118541	0.0425531914893617	0.7173252279635258	0.0060790273556231	0.14893617021276595	0.0182370820668693
972	335.0	0.06567164179104477	0.041791044776119404	0.7164179104477612	0.005970149253731343	0.15522388059701492	0.014925373134328358
973	336.0	0.0625	0.041666666666666664	0.7232142857142857	0.005952380952380952	0.15178571428571427	0.01488095238095238
974	336.0	0.0625	0.041666666666666664	0.7261904761904762	0.005952380952380952	0.1488095238095238	0.01488095238095238
975	329.0	0.06382978723404255	0.03951367781155015	0.7355623100303952	0.00303951367781155	0.1458966565349544	0.0121580547112462
976	329.0	0.06382978723404255	0.03951367781155015	0.729483282674772	0.00303951367781155	0.1519756838905775	0.0121580547112462
977	328.0	0.06402439024390244	0.042682926829268296	0.7286585365853658	0.003048780487804878	0.1524390243902439	0.009146341463414634
978	330.0	0.07272727272727272	0.04242424242424243	0.7242424242424242	0.0030303030303030303	0.1484848484848485	0.00909090909090909
979	328.0	0.07621951219512195	0.042682926829268296	0.725609756097561	0.003048780487804878	0.14329268292682926	0.009146341463414634
980	326.0	0.07668711656441718	0.046012269938650305	0.7147239263803681	0.006134969325153374	0.1441717791411043	0.012269938650306749
981	328.0	0.07926829268292683	0.04878048780487805	0.7073170731707317	0.006097560975609756	0.14634146341463414	0.012195121951219513
982	323.0	0.07739938080495357	0.04643962848297214	0.7027863777089783	0.006191950464396285	0.15479876160990713	0.01238390092879257
983	321.0	0.07165109034267912	0.04672897196261682	0.7133956386292835	0.006230529595015576	0.1526479750778816	0.009345794392523364
984	324.0	0.07098765432098765	0.046296296296296294	0.7160493827160493	0.006172839506172839	0.15123456790123457	0.009259259259259259
985	328.0	0.0701219512195122	0.042682926829268296	0.7134146341463414	0.006097560975609756	0.1524390243902439	0.01524390243902439
986	324.0	0.07098765432098765	0.043209876543209874	0.7129629629629629	0.006172839506172839	0.15123456790123457	0.015432098765432098
987	323.0	0.06811145510835913	0.04024767801857585	0.7244582043343654	0.006191950464396285	0.14551083591331268	0.015479876160990712
988	329.0	0.0668693009118541	0.0425531914893617	0.7264437689969605	0.0060790273556231	0.14285714285714285	0.015197568389057751
989	331.0	0.06948640483383686	0.045317220543806644	0.7250755287009063	0.006042296072507553	0.13897280966767372	0.015105740181268883
990	332.0	0.06927710843373494	0.04216867469879518	0.7289156626506024	0.006024096385542169	0.14156626506024098	0.012048192771084338
991	329.0	0.06990881458966565	0.0364741641337386	0.7203647416413373	0.0060790273556231	0.14893617021276595	0.0182370820668693
992	332.0	0.07228915662650602	0.03614457831325301	0.7168674698795181	0.006024096385542169	0.15060240963855423	0.018072289156626505
993	332.0	0.06927710843373494	0.0391566265060241	0.7168674698795181	0.006024096385542169	0.15060240963855423	0.018072289156626505
994	331.0	0.06646525679758308	0.04229607250755287	0.7099697885196374	0.006042296072507553	0.15709969788519637	0.01812688821752266
995	330.0	0.06666666666666667	0.045454545454545456	0.7090909090909091	0.006060606060606061	0.15757575757575756	0.015151515151515152
996	329.0	0.06990881458966565	0.04559270516717325	0.7112462006079028	0.0060790273556231	0.1519756838905775	0.015197568389057751
997	332.0	0.07530120481927711	0.045180722891566265	0.7108433734939759	0.006024096385542169	0.15060240963855423	0.012048192771084338
998	329.0	0.07598784194528875	0.04559270516717325	0.7142857142857143	0.0060790273556231	0.1458966565349544	0.0121580547112462
999	333.0	0.07507507507507508	0.04504504504504504	0.7147147147147147	0.003003003003003003	0.15015015015015015	0.012012012012012012
1000	334.0	0.08083832335329341	0.04491017964071856	0.7125748502994012	0.0029940119760479044	0.1437125748502994	0.014970059880239521
1001	336.0	0.08035714285714286	0.047619047619047616	0.7083333333333334	0.002976190476190476	0.14285714285714285	0.017857142857142856
1002	337.0	0.07418397626112759	0.050445103857566766	0.7062314540059347	0.002967359050445104	0.14836795252225518	0.017804154302670624
1003	337.0	0.07418397626112759	0.04747774480712166	0.712166172106825	0.002967359050445104	0.14540059347181009	0.017804154302670624
1004	334.0	0.0748502994011976	0.04790419161676647	0.7125748502994012	0.0029940119760479044	0.1437125748502994	0.017964071856287425
1005	333.0	0.07507507507507508	0.04804804804804805	0.7087087087087087	0.003003003003003003	0.14714714714714713	0.018018018018018018
1006	335.0	0.07164179104477612	0.04776119402985075	0.7104477611940299	0.005970149253731343	0.14626865671641792	0.01791044776119403
1007	332.0	0.06927710843373494	0.04819277108433735	0.713855421686747	0.006024096385542169	0.14457831325301204	0.018072289156626505
1008	329.0	0.0668693009118541	0.04559270516717325	0.7203647416413373	0.0060790273556231	0.14285714285714285	0.0182370820668693
1009	329.0	0.0668693009118541	0.04559270516717325	0.7264437689969605	0.0060790273556231	0.1398176291793313	0.015197568389057751
1010	328.0	0.06707317073170732	0.042682926829268296	0.7225609756097561	0.006097560975609756	0.14634146341463414	0.01524390243902439
1011	331.0	0.06646525679758308	0.04229607250755287	0.7220543806646526	0.006042296072507553	0.14803625377643503	0.015105740181268883
1012	335.0	0.06567164179104477	0.041791044776119404	0.7134328358208956	0.005970149253731343	0.1582089552238806	0.014925373134328358
1013	339.0	0.06489675516224189	0.04424778761061947	0.7109144542772862	0.0058997050147492625	0.15634218289085547	0.017699115044247787
1014	343.0	0.0641399416909621	0.043731778425655975	0.7113702623906706	0.0058309037900874635	0.15743440233236153	0.01749271137026239
1015	343.0	0.0641399416909621	0.04081632653061224	0.7113702623906706	0.0058309037900874635	0.15743440233236153	0.02040816326530612
1016	341.0	0.06451612903225806	0.04105571847507331	0.7126099706744868	0.002932551319648094	0.15835777126099707	0.020527859237536656
1017	342.0	0.07017543859649122	0.043859649122807015	0.6988304093567251	0.0029239766081871343	0.16374269005847952	0.02046783625730994
1018	334.0	0.0688622754491018	0.04790419161676647	0.7005988023952096	0.0029940119760479044	0.16467065868263472	0.014970059880239521
1019	334.0	0.0688622754491018	0.04491017964071856	0.7005988023952096	0.005988023952095809	0.16467065868263472	0.014970059880239521
1020	333.0	0.06906906906906907	0.04504504504504504	0.7057057057057057	0.006006006006006006	0.15915915915915915	0.015015015015015015
1021	332.0	0.06927710843373494	0.045180722891566265	0.7048192771084337	0.006024096385542169	0.15963855421686746	0.015060240963855422
1022	330.0	0.06363636363636363	0.045454545454545456	0.7090909090909091	0.006060606060606061	0.16363636363636364	0.012121212121212121
1023	329.0	0.06382978723404255	0.04559270516717325	0.7082066869300911	0.0060790273556231	0.1641337386018237	0.0121580547112462
1024	334.0	0.0658682634730539	0.04491017964071856	0.7095808383233533	0.005988023952095809	0.16167664670658682	0.011976047904191617
1025	332.0	0.06626506024096386	0.04216867469879518	0.7078313253012049	0.006024096385542169	0.16566265060240964	0.012048192771084338
1026	332.0	0.06325301204819277	0.0391566265060241	0.7108433734939759	0.006024096385542169	0.16566265060240964	0.015060240963855422
1027	335.0	0.0626865671641791	0.04477611940298507	0.7134328358208956	0.005970149253731343	0.1582089552238806	0.014925373134328358
1028	333.0	0.06006006006006006	0.04504504504504504	0.7087087087087087	0.006006006006006006	0.16516516516516516	0.015015015015015015
1029	334.0	0.059880239520958084	0.04491017964071856	0.7125748502994012	0.005988023952095809	0.16167664670658682	0.014970059880239521
1030	330.0	0.06363636363636363	0.045454545454545456	0.7121212121212122	0.006060606060606061	0.1606060606060606	0.012121212121212121
1031	334.0	0.0658682634730539	0.04491017964071856	0.7125748502994012	0.005988023952095809	0.15868263473053892	0.011976047904191617
1032	333.0	0.06606606606606606	0.04504504504504504	0.7147147147147147	0.006006006006006006	0.15615615615615616	0.012012012012012012
1033	329.0	0.06990881458966565	0.04559270516717325	0.7051671732522796	0.0060790273556231	0.16109422492401215	0.0121580547112462
1034	328.0	0.06402439024390244	0.042682926829268296	0.7164634146341463	0.006097560975609756	0.15548780487804878	0.01524390243902439
1035	332.0	0.060240963855421686	0.045180722891566265	0.7198795180722891	0.006024096385542169	0.1536144578313253	0.015060240963855422
1036	331.0	0.0634441087613293	0.045317220543806644	0.7220543806646526	0.006042296072507553	0.14501510574018128	0.01812688821752266
1037	332.0	0.06626506024096386	0.045180722891566265	0.713855421686747	0.006024096385542169	0.15060240963855423	0.018072289156626505
1038	328.0	0.06402439024390244	0.04573170731707317	0.7164634146341463	0.006097560975609756	0.1524390243902439	0.01524390243902439
1039	329.0	0.06990881458966565	0.0425531914893617	0.7173252279635258	0.0060790273556231	0.14893617021276595	0.015197568389057751
1040	329.0	0.06990881458966565	0.0425531914893617	0.7173252279635258	0.0060790273556231	0.14893617021276595	0.015197568389057751
1041	330.0	0.06666666666666667	0.04242424242424243	0.7151515151515152	0.006060606060606061	0.15757575757575756	0.012121212121212121
1042	326.0	0.06748466257668712	0.04294478527607362	0.7208588957055214	0.006134969325153374	0.15337423312883436	0.009202453987730062
1043	328.0	0.06402439024390244	0.042682926829268296	0.7225609756097561	0.006097560975609756	0.15548780487804878	0.009146341463414634
1044	330.0	0.06363636363636363	0.04242424242424243	0.7212121212121212	0.006060606060606061	0.15151515151515152	0.015151515151515152
1045	330.0	0.06666666666666667	0.04242424242424243	0.7181818181818181	0.006060606060606061	0.15151515151515152	0.015151515151515152
1046	333.0	0.06906906906906907	0.042042042042042045	0.7117117117117117	0.006006006006006006	0.15015015015015015	0.021021021021021023
1047	331.0	0.06948640483383686	0.045317220543806644	0.7099697885196374	0.006042296072507553	0.14803625377643503	0.021148036253776436
1048	332.0	0.06927710843373494	0.045180722891566265	0.7108433734939759	0.006024096385542169	0.15060240963855423	0.018072289156626505
1049	331.0	0.06948640483383686	0.04229607250755287	0.7129909365558912	0.006042296072507553	0.1510574018126888	0.01812688821752266
1050	336.0	0.0744047619047619	0.03869047619047619	0.7023809523809523	0.005952380952380952	0.16071428571428573	0.017857142857142856
1051	337.0	0.07418397626112759	0.03857566765578635	0.7002967359050445	0.005934718100890208	0.16023738872403562	0.020771513353115726
1052	336.0	0.07738095238095238	0.03869047619047619	0.7053571428571429	0.005952380952380952	0.15476190476190477	0.017857142857142856
1053	333.0	0.07807807807807808	0.042042042042042045	0.7057057057057057	0.006006006006006006	0.15015015015015015	0.018018018018018018
1054	336.0	0.07142857142857142	0.041666666666666664	0.7113095238095238	0.005952380952380952	0.15178571428571427	0.017857142857142856
1055	337.0	0.07418397626112759	0.04154302670623145	0.7062314540059347	0.005934718100890208	0.1543026706231454	0.017804154302670624
1056	340.0	0.07647058823529412	0.041176470588235294	0.7	0.0058823529411764705	0.1588235294117647	0.01764705882352941
1057	340.0	0.07352941176470588	0.041176470588235294	0.7029411764705882	0.0058823529411764705	0.1588235294117647	0.01764705882352941
1058	338.0	0.07396449704142012	0.04142011834319527	0.7100591715976331	0.005917159763313609	0.15680473372781065	0.011834319526627219
1059	336.0	0.0744047619047619	0.044642857142857144	0.7113095238095238	0.005952380952380952	0.15178571428571427	0.011904761904761904
1060	337.0	0.0712166172106825	0.04747774480712166	0.712166172106825	0.005934718100890208	0.1513353115727003	0.011869436201780416
1061	334.0	0.0688622754491018	0.04491017964071856	0.7125748502994012	0.005988023952095809	0.15269461077844312	0.014970059880239521
1062	337.0	0.0712166172106825	0.04154302670623145	0.7151335311572701	0.005934718100890208	0.1513353115727003	0.01483679525222552
1063	334.0	0.0718562874251497	0.041916167664670656	0.7095808383233533	0.005988023952095809	0.15568862275449102	0.014970059880239521
1064	332.0	0.06626506024096386	0.0391566265060241	0.7228915662650602	0.006024096385542169	0.15060240963855423	0.015060240963855422
1065	329.0	0.06382978723404255	0.0425531914893617	0.7264437689969605	0.0060790273556231	0.1458966565349544	0.015197568389057751
1066	329.0	0.06382978723404255	0.03951367781155015	0.723404255319149	0.0060790273556231	0.1519756838905775	0.015197568389057751
1067	334.0	0.0688622754491018	0.04491017964071856	0.7125748502994012	0.005988023952095809	0.15568862275449102	0.011976047904191617
1068	335.0	0.06865671641791045	0.04776119402985075	0.7134328358208956	0.005970149253731343	0.15223880597014924	0.011940298507462687
1069	333.0	0.06606606606606606	0.04804804804804805	0.7057057057057057	0.006006006006006006	0.16216216216216217	0.012012012012012012
1070	333.0	0.06606606606606606	0.04804804804804805	0.7057057057057057	0.006006006006006006	0.16216216216216217	0.012012012012012012
1071	338.0	0.0650887573964497	0.05029585798816568	0.7071005917159763	0.005917159763313609	0.15680473372781065	0.014792899408284023
1072	339.0	0.06489675516224189	0.05014749262536873	0.7079646017699115	0.0058997050147492625	0.15634218289085547	0.014749262536873156
1073	340.0	0.06470588235294118	0.047058823529411764	0.711764705882353	0.0058823529411764705	0.15294117647058825	0.01764705882352941
1074	334.0	0.06287425149700598	0.04491017964071856	0.718562874251497	0.005988023952095809	0.15269461077844312	0.014970059880239521
1075	333.0	0.06306306306306306	0.042042042042042045	0.7147147147147147	0.006006006006006006	0.15915915915915915	0.015015015015015015
1076	333.0	0.06606606606606606	0.042042042042042045	0.7207207207207207	0.006006006006006006	0.15015015015015015	0.015015015015015015
1077	338.0	0.0650887573964497	0.038461538461538464	0.7159763313609467	0.005917159763313609	0.15976331360946747	0.014792899408284023
1078	334.0	0.0688622754491018	0.041916167664670656	0.7125748502994012	0.005988023952095809	0.15568862275449102	0.014970059880239521
1079	339.0	0.07079646017699115	0.04129793510324484	0.7109144542772862	0.0058997050147492625	0.15634218289085547	0.014749262536873156
1080	337.0	0.06824925816023739	0.04451038575667656	0.712166172106825	0.005934718100890208	0.1543026706231454	0.01483679525222552
1081	339.0	0.06784660766961652	0.04424778761061947	0.7079646017699115	0.0058997050147492625	0.15634218289085547	0.017699115044247787
1082	342.0	0.06725146198830409	0.043859649122807015	0.7076023391812866	0.005847953216374269	0.1608187134502924	0.014619883040935672
1083	336.0	0.06547619047619048	0.044642857142857144	0.7053571428571429	0.005952380952380952	0.16071428571428573	0.017857142857142856
1084	328.0	0.06402439024390244	0.042682926829268296	0.7103658536585366	0.006097560975609756	0.16158536585365854	0.01524390243902439
1085	328.0	0.06097560975609756	0.042682926829268296	0.7164634146341463	0.006097560975609756	0.15853658536585366	0.01524390243902439
1086	326.0	0.06441717791411043	0.03987730061349693	0.7208588957055214	0.006134969325153374	0.15337423312883436	0.015337423312883436
1087	327.0	0.06422018348623854	0.04892966360856269	0.7155963302752294	0.0061162079510703364	0.14984709480122324	0.01529051987767584
1088	334.0	0.0658682634730539	0.05089820359281437	0.7035928143712575	0.005988023952095809	0.15568862275449102	0.017964071856287425
1089	337.0	0.06528189910979229	0.05341246290801187	0.7002967359050445	0.005934718100890208	0.1572700296735905	0.017804154302670624
1090	341.0	0.06451612903225806	0.05278592375366569	0.6950146627565983	0.005865102639296188	0.16129032258064516	0.020527859237536656
1091	334.0	0.0658682634730539	0.05389221556886228	0.7065868263473054	0.005988023952095809	0.15269461077844312	0.014970059880239521
1092	331.0	0.06646525679758308	0.0513595166163142	0.7099697885196374	0.006042296072507553	0.15709969788519637	0.00906344410876133
1093	325.0	0.06769230769230769	0.052307692307692305	0.7138461538461538	0.006153846153846154	0.15076923076923077	0.009230769230769232
1094	327.0	0.0672782874617737	0.045871559633027525	0.7247706422018348	0.0061162079510703364	0.14678899082568808	0.009174311926605505
1095	328.0	0.07317073170731707	0.04573170731707317	0.7134146341463414	0.006097560975609756	0.1524390243902439	0.009146341463414634
1096	328.0	0.07317073170731707	0.04573170731707317	0.7195121951219512	0.006097560975609756	0.14329268292682926	0.012195121951219513
1097	330.0	0.0696969696969697	0.04242424242424243	0.7181818181818181	0.006060606060606061	0.1484848484848485	0.015151515151515152
1098	331.0	0.06646525679758308	0.04229607250755287	0.716012084592145	0.006042296072507553	0.1540785498489426	0.015105740181268883
1099	331.0	0.06948640483383686	0.045317220543806644	0.7099697885196374	0.006042296072507553	0.1540785498489426	0.015105740181268883
1100	334.0	0.07784431137724551	0.04491017964071856	0.7005988023952096	0.005988023952095809	0.15568862275449102	0.014970059880239521
1101	336.0	0.0744047619047619	0.041666666666666664	0.7083333333333334	0.005952380952380952	0.15476190476190477	0.01488095238095238
1102	335.0	0.07462686567164178	0.04477611940298507	0.7074626865671642	0.005970149253731343	0.15223880597014924	0.014925373134328358
1103	334.0	0.0688622754491018	0.041916167664670656	0.7095808383233533	0.005988023952095809	0.15868263473053892	0.014970059880239521
1104	334.0	0.0688622754491018	0.041916167664670656	0.7065868263473054	0.005988023952095809	0.16167664670658682	0.014970059880239521
1105	335.0	0.07164179104477612	0.04477611940298507	0.6985074626865672	0.005970149253731343	0.16417910447761194	0.014925373134328358
1106	334.0	0.0718562874251497	0.04491017964071856	0.6946107784431138	0.005988023952095809	0.16467065868263472	0.017964071856287425
1107	333.0	0.06906906906906907	0.04504504504504504	0.7027027027027027	0.006006006006006006	0.16216216216216217	0.015015015015015015
1108	334.0	0.0688622754491018	0.04790419161676647	0.7125748502994012	0.005988023952095809	0.1497005988023952	0.014970059880239521
1109	335.0	0.06865671641791045	0.04477611940298507	0.7074626865671642	0.005970149253731343	0.15522388059701492	0.01791044776119403
1110	329.0	0.0668693009118541	0.0425531914893617	0.7142857142857143	0.0060790273556231	0.15501519756838905	0.015197568389057751
1111	329.0	0.0729483282674772	0.04559270516717325	0.7112462006079028	0.0060790273556231	0.1519756838905775	0.0121580547112462
1112	333.0	0.06906906906906907	0.042042042042042045	0.7177177177177178	0.006006006006006006	0.15315315315315314	0.012012012012012012
1113	333.0	0.07207207207207207	0.03903903903903904	0.7147147147147147	0.006006006006006006	0.15315315315315314	0.015015015015015015
1114	336.0	0.07142857142857142	0.03869047619047619	0.7202380952380952	0.005952380952380952	0.1488095238095238	0.01488095238095238
1115	336.0	0.06845238095238096	0.03869047619047619	0.7202380952380952	0.005952380952380952	0.15178571428571427	0.01488095238095238
1116	338.0	0.07100591715976332	0.038461538461538464	0.7159763313609467	0.005917159763313609	0.15384615384615385	0.014792899408284023
1117	337.0	0.06824925816023739	0.03857566765578635	0.7210682492581603	0.005934718100890208	0.1543026706231454	0.011869436201780416
1118	333.0	0.06906906906906907	0.03903903903903904	0.7207207207207207	0.006006006006006006	0.15315315315315314	0.012012012012012012
1119	334.0	0.0688622754491018	0.041916167664670656	0.7155688622754491	0.005988023952095809	0.15568862275449102	0.011976047904191617
1120	334.0	0.0688622754491018	0.041916167664670656	0.7155688622754491	0.005988023952095809	0.15568862275449102	0.011976047904191617
1121	334.0	0.0658682634730539	0.04491017964071856	0.7155688622754491	0.005988023952095809	0.15568862275449102	0.011976047904191617
1122	330.0	0.06363636363636363	0.045454545454545456	0.7151515151515152	0.006060606060606061	0.15757575757575756	0.012121212121212121
1123	333.0	0.07207207207207207	0.042042042042042045	0.7057057057057057	0.006006006006006006	0.16216216216216217	0.012012012012012012
1124	330.0	0.0696969696969697	0.04242424242424243	0.7121212121212122	0.006060606060606061	0.15757575757575756	0.012121212121212121
1125	336.0	0.07142857142857142	0.03869047619047619	0.7083333333333334	0.005952380952380952	0.15773809523809523	0.017857142857142856
1126	341.0	0.07331378299120235	0.04105571847507331	0.7067448680351907	0.005865102639296188	0.15542521994134897	0.017595307917888565
1127	343.0	0.06997084548104957	0.04664723032069971	0.7084548104956269	0.0058309037900874635	0.15451895043731778	0.014577259475218658
1128	341.0	0.07038123167155426	0.04398826979472141	0.7038123167155426	0.002932551319648094	0.16422287390029325	0.01466275659824047
1129	343.0	0.06997084548104957	0.043731778425655975	0.7084548104956269	0.0029154518950437317	0.16034985422740525	0.014577259475218658
1130	341.0	0.07038123167155426	0.04398826979472141	0.7067448680351907	0.002932551319648094	0.16129032258064516	0.01466275659824047
1131	340.0	0.07352941176470588	0.041176470588235294	0.7088235294117647	0.0029411764705882353	0.1588235294117647	0.014705882352941176
1132	339.0	0.07079646017699115	0.04129793510324484	0.7050147492625368	0.0058997050147492625	0.16224188790560473	0.014749262536873156
1133	342.0	0.06432748538011696	0.04678362573099415	0.7076023391812866	0.005847953216374269	0.1608187134502924	0.014619883040935672
1134	342.0	0.06140350877192982	0.043859649122807015	0.7105263157894737	0.005847953216374269	0.16374269005847952	0.014619883040935672
1135	344.0	0.06395348837209303	0.040697674418604654	0.7063953488372093	0.005813953488372093	0.16569767441860464	0.01744186046511628
1136	341.0	0.06451612903225806	0.04105571847507331	0.7038123167155426	0.005865102639296188	0.17008797653958943	0.01466275659824047
1137	337.0	0.06528189910979229	0.04154302670623145	0.7151335311572701	0.005934718100890208	0.1572700296735905	0.01483679525222552
1138	339.0	0.06489675516224189	0.04129793510324484	0.7138643067846607	0.0058997050147492625	0.1592920353982301	0.014749262536873156
1139	332.0	0.06626506024096386	0.0391566265060241	0.7198795180722891	0.006024096385542169	0.1566265060240964	0.012048192771084338
1140	329.0	0.06990881458966565	0.03951367781155015	0.7142857142857143	0.0060790273556231	0.1580547112462006	0.0121580547112462
1141	328.0	0.0701219512195122	0.039634146341463415	0.7195121951219512	0.006097560975609756	0.1524390243902439	0.012195121951219513
1142	326.0	0.06748466257668712	0.04294478527607362	0.7177914110429447	0.006134969325153374	0.15337423312883436	0.012269938650306749
1143	326.0	0.06748466257668712	0.04294478527607362	0.7239263803680982	0.006134969325153374	0.147239263803681	0.012269938650306749
1144	326.0	0.06748466257668712	0.04294478527607362	0.7269938650306749	0.006134969325153374	0.1441717791411043	0.012269938650306749
1145	327.0	0.0672782874617737	0.04281345565749235	0.7217125382262997	0.0061162079510703364	0.14678899082568808	0.01529051987767584
1146	331.0	0.06948640483383686	0.04229607250755287	0.716012084592145	0.006042296072507553	0.1510574018126888	0.015105740181268883
1147	331.0	0.06948640483383686	0.04229607250755287	0.7129909365558912	0.0030211480362537764	0.1540785498489426	0.01812688821752266
1148	331.0	0.0634441087613293	0.04229607250755287	0.716012084592145	0.0030211480362537764	0.15709969788519637	0.01812688821752266
1149	330.0	0.06363636363636363	0.03939393939393939	0.7151515151515152	0.0030303030303030303	0.1606060606060606	0.01818181818181818
1150	328.0	0.06402439024390244	0.039634146341463415	0.7164634146341463	0.006097560975609756	0.15548780487804878	0.018292682926829267
1151	326.0	0.06748466257668712	0.03987730061349693	0.7177914110429447	0.006134969325153374	0.15030674846625766	0.018404907975460124
1152	327.0	0.07033639143730887	0.039755351681957186	0.7186544342507645	0.0061162079510703364	0.14984709480122324	0.01529051987767584
1153	327.0	0.0672782874617737	0.039755351681957186	0.7217125382262997	0.0061162079510703364	0.14984709480122324	0.01529051987767584
1154	325.0	0.07384615384615385	0.04	0.7107692307692308	0.006153846153846154	0.15384615384615385	0.015384615384615385
1155	328.0	0.06707317073170732	0.039634146341463415	0.7073170731707317	0.006097560975609756	0.16463414634146342	0.01524390243902439
1156	330.0	0.06666666666666667	0.04242424242424243	0.706060606060606	0.006060606060606061	0.16363636363636364	0.015151515151515152
1157	336.0	0.06547619047619048	0.044642857142857144	0.6994047619047619	0.005952380952380952	0.16666666666666666	0.017857142857142856
1158	337.0	0.06528189910979229	0.04451038575667656	0.7091988130563798	0.005934718100890208	0.16023738872403562	0.01483679525222552
1159	338.0	0.06804733727810651	0.047337278106508875	0.7100591715976331	0.005917159763313609	0.15384615384615385	0.014792899408284023
1160	338.0	0.06804733727810651	0.05029585798816568	0.7100591715976331	0.0029585798816568047	0.15680473372781065	0.011834319526627219
1161	334.0	0.0718562874251497	0.05089820359281437	0.7035928143712575	0.0029940119760479044	0.15868263473053892	0.011976047904191617
1162	331.0	0.07250755287009064	0.0513595166163142	0.7009063444108762	0.0030211480362537764	0.16012084592145015	0.012084592145015106
1163	329.0	0.06382978723404255	0.05167173252279635	0.7021276595744681	0.0060790273556231	0.1641337386018237	0.0121580547112462
1164	330.0	0.06666666666666667	0.051515151515151514	0.703030303030303	0.006060606060606061	0.15757575757575756	0.015151515151515152
1165	329.0	0.0668693009118541	0.0486322188449848	0.7051671732522796	0.0060790273556231	0.1580547112462006	0.015197568389057751
1166	329.0	0.06990881458966565	0.0486322188449848	0.7051671732522796	0.0060790273556231	0.1580547112462006	0.0121580547112462
1167	330.0	0.0696969696969697	0.045454545454545456	0.706060606060606	0.006060606060606061	0.15757575757575756	0.015151515151515152
1168	328.0	0.06707317073170732	0.042682926829268296	0.7164634146341463	0.006097560975609756	0.15548780487804878	0.012195121951219513
1169	327.0	0.0672782874617737	0.04281345565749235	0.7155963302752294	0.0061162079510703364	0.1559633027522936	0.012232415902140673
1170	330.0	0.06666666666666667	0.04242424242424243	0.7151515151515152	0.006060606060606061	0.15757575757575756	0.012121212121212121
1171	328.0	0.06707317073170732	0.039634146341463415	0.7195121951219512	0.006097560975609756	0.15853658536585366	0.009146341463414634
1172	332.0	0.06626506024096386	0.0391566265060241	0.7228915662650602	0.006024096385542169	0.1566265060240964	0.009036144578313253
1173	332.0	0.06626506024096386	0.04216867469879518	0.7168674698795181	0.006024096385542169	0.15963855421686746	0.009036144578313253
1174	328.0	0.06707317073170732	0.042682926829268296	0.7195121951219512	0.006097560975609756	0.15548780487804878	0.009146341463414634
1175	323.0	0.06501547987616099	0.043343653250773995	0.718266253869969	0.006191950464396285	0.15170278637770898	0.015479876160990712
1176	323.0	0.06191950464396285	0.04643962848297214	0.7213622291021672	0.006191950464396285	0.14860681114551083	0.015479876160990712
1177	325.0	0.06461538461538462	0.046153846153846156	0.72	0.006153846153846154	0.1476923076923077	0.015384615384615385
1178	327.0	0.06422018348623854	0.045871559633027525	0.7186544342507645	0.0061162079510703364	0.14984709480122324	0.01529051987767584
1179	331.0	0.0634441087613293	0.045317220543806644	0.7220543806646526	0.006042296072507553	0.14803625377643503	0.015105740181268883
1180	333.0	0.06606606606606606	0.042042042042042045	0.7177177177177178	0.006006006006006006	0.15315315315315314	0.015015015015015015
1181	332.0	0.06325301204819277	0.045180722891566265	0.7228915662650602	0.006024096385542169	0.14759036144578314	0.015060240963855422
1182	332.0	0.06626506024096386	0.04819277108433735	0.7108433734939759	0.006024096385542169	0.1536144578313253	0.015060240963855422
1183	331.0	0.06646525679758308	0.045317220543806644	0.7099697885196374	0.006042296072507553	0.15709969788519637	0.015105740181268883
1184	330.0	0.06666666666666667	0.045454545454545456	0.7090909090909091	0.0030303030303030303	0.1606060606060606	0.015151515151515152
1185	330.0	0.06666666666666667	0.048484848484848485	0.7090909090909091	0.0030303030303030303	0.15757575757575756	0.015151515151515152
1186	332.0	0.06626506024096386	0.04819277108433735	0.713855421686747	0.0030120481927710845	0.1536144578313253	0.015060240963855422
1187	327.0	0.0672782874617737	0.04281345565749235	0.7186544342507645	0.0030581039755351682	0.1529051987767584	0.01529051987767584
1188	327.0	0.0672782874617737	0.045871559633027525	0.7155963302752294	0.0030581039755351682	0.1529051987767584	0.01529051987767584
1189	329.0	0.0668693009118541	0.04559270516717325	0.7173252279635258	0.0060790273556231	0.1519756838905775	0.0121580547112462
1190	329.0	0.0668693009118541	0.0425531914893617	0.7142857142857143	0.0060790273556231	0.1580547112462006	0.0121580547112462
1191	327.0	0.06422018348623854	0.04281345565749235	0.7217125382262997	0.0061162079510703364	0.14984709480122324	0.01529051987767584
1192	327.0	0.06422018348623854	0.04281345565749235	0.7186544342507645	0.0061162079510703364	0.1529051987767584	0.01529051987767584
1193	328.0	0.06707317073170732	0.039634146341463415	0.7225609756097561	0.006097560975609756	0.14939024390243902	0.01524390243902439
1194	327.0	0.0672782874617737	0.039755351681957186	0.7186544342507645	0.0061162079510703364	0.1529051987767584	0.01529051987767584
1195	325.0	0.06769230769230769	0.04	0.7169230769230769	0.006153846153846154	0.15076923076923077	0.018461538461538463
1196	326.0	0.0736196319018405	0.03987730061349693	0.7147239263803681	0.006134969325153374	0.15030674846625766	0.015337423312883436
1197	329.0	0.0729483282674772	0.03951367781155015	0.7173252279635258	0.0060790273556231	0.14893617021276595	0.015197568389057751
1198	340.0	0.07352941176470588	0.03823529411764706	0.7029411764705882	0.0058823529411764705	0.16176470588235295	0.01764705882352941
1199	339.0	0.07669616519174041	0.04129793510324484	0.6991150442477876	0.0058997050147492625	0.16224188790560473	0.014749262536873156
1200	336.0	0.07738095238095238	0.044642857142857144	0.6904761904761905	0.005952380952380952	0.16666666666666666	0.01488095238095238
1201	335.0	0.07462686567164178	0.04776119402985075	0.6955223880597015	0.005970149253731343	0.16119402985074627	0.014925373134328358
1202	338.0	0.07100591715976332	0.047337278106508875	0.6952662721893491	0.005917159763313609	0.16568047337278108	0.014792899408284023
1203	336.0	0.07738095238095238	0.047619047619047616	0.6934523809523809	0.005952380952380952	0.1636904761904762	0.011904761904761904
1204	339.0	0.07669616519174041	0.0471976401179941	0.696165191740413	0.0058997050147492625	0.1592920353982301	0.014749262536873156
1205	340.0	0.07647058823529412	0.04411764705882353	0.7029411764705882	0.0058823529411764705	0.1588235294117647	0.011764705882352941
1206	337.0	0.07418397626112759	0.04451038575667656	0.7032640949554896	0.005934718100890208	0.1572700296735905	0.01483679525222552
1207	336.0	0.07142857142857142	0.041666666666666664	0.7113095238095238	0.005952380952380952	0.15476190476190477	0.01488095238095238
1208	334.0	0.0718562874251497	0.04491017964071856	0.7125748502994012	0.005988023952095809	0.1497005988023952	0.014970059880239521
1209	333.0	0.07507507507507508	0.04804804804804805	0.7057057057057057	0.006006006006006006	0.15015015015015015	0.015015015015015015
1210	329.0	0.06990881458966565	0.0486322188449848	0.7082066869300911	0.0060790273556231	0.1519756838905775	0.015197568389057751
1211	332.0	0.07228915662650602	0.05421686746987952	0.7018072289156626	0.006024096385542169	0.1536144578313253	0.012048192771084338
1212	331.0	0.07250755287009064	0.0513595166163142	0.6978851963746223	0.006042296072507553	0.15709969788519637	0.015105740181268883
1213	327.0	0.07033639143730887	0.05198776758409786	0.7033639143730887	0.0061162079510703364	0.1559633027522936	0.012232415902140673
1214	326.0	0.0705521472392638	0.049079754601226995	0.7147239263803681	0.006134969325153374	0.15030674846625766	0.009202453987730062
1215	328.0	0.0701219512195122	0.04573170731707317	0.7134146341463414	0.006097560975609756	0.1524390243902439	0.012195121951219513
1216	328.0	0.06707317073170732	0.042682926829268296	0.7225609756097561	0.006097560975609756	0.14939024390243902	0.012195121951219513
1217	330.0	0.06666666666666667	0.04242424242424243	0.7212121212121212	0.006060606060606061	0.15151515151515152	0.012121212121212121
1218	328.0	0.07317073170731707	0.042682926829268296	0.7164634146341463	0.006097560975609756	0.14939024390243902	0.012195121951219513
1219	334.0	0.0718562874251497	0.041916167664670656	0.718562874251497	0.005988023952095809	0.1497005988023952	0.011976047904191617
1220	331.0	0.06948640483383686	0.03927492447129909	0.7250755287009063	0.006042296072507553	0.14803625377643503	0.012084592145015106
1221	330.0	0.07272727272727272	0.03939393939393939	0.7181818181818181	0.006060606060606061	0.15454545454545454	0.00909090909090909
1222	326.0	0.0705521472392638	0.03987730061349693	0.7239263803680982	0.003067484662576687	0.15337423312883436	0.009202453987730062
1223	329.0	0.07598784194528875	0.03951367781155015	0.7142857142857143	0.00303951367781155	0.1580547112462006	0.00911854103343465
1224	326.0	0.07668711656441718	0.04294478527607362	0.7085889570552147	0.003067484662576687	0.15950920245398773	0.009202453987730062
1225	330.0	0.07272727272727272	0.04242424242424243	0.7121212121212122	0.006060606060606061	0.15757575757575756	0.00909090909090909
1226	335.0	0.07164179104477612	0.03880597014925373	0.7104477611940299	0.005970149253731343	0.1582089552238806	0.014925373134328358
1227	336.0	0.07142857142857142	0.041666666666666664	0.7083333333333334	0.005952380952380952	0.15476190476190477	0.017857142857142856
1228	333.0	0.07507507507507508	0.042042042042042045	0.7057057057057057	0.006006006006006006	0.15315315315315314	0.018018018018018018
1229	334.0	0.07784431137724551	0.04491017964071856	0.7065868263473054	0.005988023952095809	0.15269461077844312	0.011976047904191617
1230	329.0	0.06990881458966565	0.04559270516717325	0.7112462006079028	0.0060790273556231	0.15501519756838905	0.0121580547112462
1231	334.0	0.0718562874251497	0.04491017964071856	0.7095808383233533	0.005988023952095809	0.15269461077844312	0.014970059880239521
1232	333.0	0.07207207207207207	0.04504504504504504	0.7117117117117117	0.006006006006006006	0.15015015015015015	0.015015015015015015
1233	330.0	0.07272727272727272	0.045454545454545456	0.7121212121212122	0.006060606060606061	0.15151515151515152	0.012121212121212121
1234	327.0	0.07033639143730887	0.045871559633027525	0.7125382262996942	0.0061162079510703364	0.1529051987767584	0.012232415902140673
1235	331.0	0.06948640483383686	0.04833836858006042	0.7039274924471299	0.006042296072507553	0.16012084592145015	0.012084592145015106
1236	332.0	0.06927710843373494	0.04819277108433735	0.7018072289156626	0.006024096385542169	0.16265060240963855	0.012048192771084338
1237	338.0	0.07396449704142012	0.05029585798816568	0.6982248520710059	0.005917159763313609	0.15976331360946747	0.011834319526627219
1238	338.0	0.07396449704142012	0.05029585798816568	0.6982248520710059	0.005917159763313609	0.15976331360946747	0.011834319526627219
1239	336.0	0.07142857142857142	0.047619047619047616	0.7023809523809523	0.005952380952380952	0.16071428571428573	0.011904761904761904
1240	335.0	0.07164179104477612	0.04477611940298507	0.7014925373134329	0.005970149253731343	0.16417910447761194	0.011940298507462687
1241	333.0	0.06906906906906907	0.04504504504504504	0.7057057057057057	0.006006006006006006	0.16516516516516516	0.009009009009009009
1242	331.0	0.06646525679758308	0.04229607250755287	0.7069486404833837	0.006042296072507553	0.1661631419939577	0.012084592145015106
1243	328.0	0.06402439024390244	0.042682926829268296	0.7164634146341463	0.006097560975609756	0.15853658536585366	0.012195121951219513
1244	335.0	0.06567164179104477	0.04477611940298507	0.7164179104477612	0.005970149253731343	0.15522388059701492	0.011940298507462687
1245	333.0	0.06606606606606606	0.04804804804804805	0.7177177177177178	0.003003003003003003	0.15315315315315314	0.012012012012012012
1246	335.0	0.06567164179104477	0.050746268656716415	0.7164179104477612	0.0029850746268656717	0.14925373134328357	0.014925373134328358
1247	336.0	0.0625	0.050595238095238096	0.7172619047619048	0.002976190476190476	0.15178571428571427	0.01488095238095238
1248	340.0	0.061764705882352944	0.05	0.7088235294117647	0.0029411764705882353	0.1588235294117647	0.01764705882352941
1249	343.0	0.061224489795918366	0.04664723032069971	0.7142857142857143	0.0029154518950437317	0.15743440233236153	0.01749271137026239
1250	340.0	0.06470588235294118	0.041176470588235294	0.7176470588235294	0.0029411764705882353	0.15588235294117647	0.01764705882352941
1251	341.0	0.06451612903225806	0.03519061583577713	0.718475073313783	0.005865102639296188	0.15835777126099707	0.017595307917888565
1252	337.0	0.06231454005934718	0.03560830860534125	0.7181008902077152	0.005934718100890208	0.16023738872403562	0.017804154302670624
1253	334.0	0.06287425149700598	0.03592814371257485	0.7155688622754491	0.005988023952095809	0.16167664670658682	0.017964071856287425
1254	339.0	0.06784660766961652	0.038348082595870206	0.7079646017699115	0.0058997050147492625	0.16224188790560473	0.017699115044247787
1255	341.0	0.07331378299120235	0.03812316715542522	0.7038123167155426	0.005865102639296188	0.16129032258064516	0.017595307917888565
1256	341.0	0.07331378299120235	0.04398826979472141	0.7038123167155426	0.005865102639296188	0.15835777126099707	0.01466275659824047
1257	341.0	0.07624633431085044	0.0469208211143695	0.7008797653958945	0.005865102639296188	0.15542521994134897	0.01466275659824047
1258	341.0	0.07624633431085044	0.0469208211143695	0.7067448680351907	0.005865102639296188	0.15249266862170088	0.011730205278592375
1259	337.0	0.07418397626112759	0.04451038575667656	0.7032640949554896	0.005934718100890208	0.16023738872403562	0.011869436201780416
1260	330.0	0.07272727272727272	0.048484848484848485	0.7121212121212122	0.006060606060606061	0.15151515151515152	0.00909090909090909
1261	325.0	0.07076923076923076	0.046153846153846156	0.7169230769230769	0.006153846153846154	0.15076923076923077	0.009230769230769232
1262	325.0	0.06769230769230769	0.043076923076923075	0.7261538461538461	0.006153846153846154	0.1476923076923077	0.009230769230769232
1263	327.0	0.0672782874617737	0.04281345565749235	0.7247706422018348	0.0061162079510703364	0.14984709480122324	0.009174311926605505
1264	333.0	0.06606606606606606	0.042042042042042045	0.7177177177177178	0.006006006006006006	0.15615615615615616	0.012012012012012012
1265	331.0	0.07250755287009064	0.03927492447129909	0.7099697885196374	0.006042296072507553	0.15709969788519637	0.015105740181268883
1266	333.0	0.07207207207207207	0.03903903903903904	0.7087087087087087	0.006006006006006006	0.15915915915915915	0.015015015015015015
1267	337.0	0.0712166172106825	0.04154302670623145	0.7002967359050445	0.005934718100890208	0.1661721068249258	0.01483679525222552
1268	340.0	0.07058823529411765	0.041176470588235294	0.6970588235294117	0.0058823529411764705	0.1676470588235294	0.01764705882352941
1269	343.0	0.06705539358600583	0.043731778425655975	0.7055393586005831	0.0058309037900874635	0.16034985422740525	0.01749271137026239
1270	338.0	0.0650887573964497	0.04437869822485207	0.7130177514792899	0.005917159763313609	0.15680473372781065	0.014792899408284023
1271	339.0	0.06489675516224189	0.04424778761061947	0.7109144542772862	0.0058997050147492625	0.1592920353982301	0.014749262536873156
1272	338.0	0.0621301775147929	0.04437869822485207	0.7100591715976331	0.005917159763313609	0.16272189349112426	0.014792899408284023
1273	331.0	0.06948640483383686	0.04229607250755287	0.7099697885196374	0.006042296072507553	0.15709969788519637	0.015105740181268883
1274	330.0	0.0696969696969697	0.03939393939393939	0.7090909090909091	0.006060606060606061	0.1606060606060606	0.015151515151515152
1275	336.0	0.0744047619047619	0.041666666666666664	0.6994047619047619	0.005952380952380952	0.1636904761904762	0.01488095238095238
1276	339.0	0.07374631268436578	0.04129793510324484	0.6991150442477876	0.0058997050147492625	0.16224188790560473	0.017699115044247787
1277	337.0	0.07418397626112759	0.04154302670623145	0.712166172106825	0.005934718100890208	0.14836795252225518	0.017804154302670624
1278	334.0	0.0748502994011976	0.04491017964071856	0.7065868263473054	0.005988023952095809	0.15269461077844312	0.014970059880239521
1279	339.0	0.07374631268436578	0.0471976401179941	0.7020648967551623	0.0058997050147492625	0.15634218289085547	0.014749262536873156
1280	337.0	0.0712166172106825	0.04747774480712166	0.7032640949554896	0.005934718100890208	0.1572700296735905	0.01483679525222552
1281	336.0	0.07142857142857142	0.047619047619047616	0.6964285714285714	0.005952380952380952	0.16071428571428573	0.017857142857142856
1282	336.0	0.06845238095238096	0.047619047619047616	0.7053571428571429	0.005952380952380952	0.15476190476190477	0.017857142857142856
1283	329.0	0.0668693009118541	0.0486322188449848	0.7051671732522796	0.0060790273556231	0.1580547112462006	0.015197568389057751
1284	330.0	0.06666666666666667	0.045454545454545456	0.7090909090909091	0.006060606060606061	0.1606060606060606	0.012121212121212121
1285	327.0	0.06422018348623854	0.045871559633027525	0.7125382262996942	0.0061162079510703364	0.15902140672782875	0.012232415902140673
1286	327.0	0.06422018348623854	0.045871559633027525	0.7155963302752294	0.0061162079510703364	0.1559633027522936	0.012232415902140673
1287	329.0	0.0668693009118541	0.04559270516717325	0.7173252279635258	0.0060790273556231	0.14893617021276595	0.015197568389057751
1288	334.0	0.0688622754491018	0.05089820359281437	0.7095808383233533	0.005988023952095809	0.1497005988023952	0.014970059880239521
1289	337.0	0.06824925816023739	0.04747774480712166	0.712166172106825	0.005934718100890208	0.1513353115727003	0.01483679525222552
1290	339.0	0.07079646017699115	0.0471976401179941	0.7050147492625368	0.0058997050147492625	0.15634218289085547	0.014749262536873156
1291	343.0	0.0728862973760933	0.043731778425655975	0.7113702623906706	0.0058309037900874635	0.15160349854227406	0.014577259475218658
1292	338.0	0.07100591715976332	0.04437869822485207	0.7130177514792899	0.005917159763313609	0.15088757396449703	0.014792899408284023
1293	338.0	0.07396449704142012	0.04437869822485207	0.7071005917159763	0.005917159763313609	0.15384615384615385	0.014792899408284023
1294	343.0	0.07580174927113703	0.04664723032069971	0.6967930029154519	0.0058309037900874635	0.15743440233236153	0.01749271137026239
1295	339.0	0.07374631268436578	0.0471976401179941	0.6991150442477876	0.0058997050147492625	0.15634218289085547	0.017699115044247787
1296	338.0	0.07100591715976332	0.047337278106508875	0.6952662721893491	0.005917159763313609	0.16272189349112426	0.01775147928994083
1297	335.0	0.07164179104477612	0.04776119402985075	0.7014925373134329	0.005970149253731343	0.15522388059701492	0.01791044776119403
1298	335.0	0.07164179104477612	0.04776119402985075	0.7074626865671642	0.005970149253731343	0.15223880597014924	0.014925373134328358
1299	337.0	0.07418397626112759	0.04747774480712166	0.7151335311572701	0.005934718100890208	0.142433234421365	0.01483679525222552
1300	338.0	0.07692307692307693	0.04142011834319527	0.7189349112426036	0.005917159763313609	0.1390532544378698	0.01775147928994083
1301	335.0	0.07164179104477612	0.041791044776119404	0.7223880597014926	0.005970149253731343	0.14029850746268657	0.01791044776119403
1302	335.0	0.07164179104477612	0.04477611940298507	0.7194029850746269	0.005970149253731343	0.14328358208955225	0.014925373134328358
1303	334.0	0.0718562874251497	0.04491017964071856	0.7155688622754491	0.005988023952095809	0.1467065868263473	0.014970059880239521
1304	331.0	0.07250755287009064	0.045317220543806644	0.716012084592145	0.006042296072507553	0.14803625377643503	0.012084592145015106
1305	331.0	0.07250755287009064	0.045317220543806644	0.7190332326283988	0.006042296072507553	0.14501510574018128	0.012084592145015106
1306	331.0	0.06948640483383686	0.04229607250755287	0.7250755287009063	0.006042296072507553	0.14501510574018128	0.012084592145015106
1307	331.0	0.0755287009063444	0.04229607250755287	0.716012084592145	0.006042296072507553	0.14803625377643503	0.012084592145015106
1308	334.0	0.07784431137724551	0.04491017964071856	0.7125748502994012	0.005988023952095809	0.1467065868263473	0.011976047904191617
1309	335.0	0.07761194029850746	0.04776119402985075	0.7134328358208956	0.005970149253731343	0.14328358208955225	0.011940298507462687
1310	334.0	0.07784431137724551	0.04790419161676647	0.7155688622754491	0.005988023952095809	0.1377245508982036	0.014970059880239521
1311	334.0	0.0748502994011976	0.04491017964071856	0.718562874251497	0.005988023952095809	0.1407185628742515	0.014970059880239521
1312	337.0	0.0712166172106825	0.04451038575667656	0.7240356083086054	0.005934718100890208	0.1394658753709199	0.01483679525222552
1313	334.0	0.0718562874251497	0.04491017964071856	0.718562874251497	0.005988023952095809	0.1407185628742515	0.017964071856287425
1314	338.0	0.0650887573964497	0.04142011834319527	0.7159763313609467	0.005917159763313609	0.15384615384615385	0.01775147928994083
1315	334.0	0.0658682634730539	0.041916167664670656	0.718562874251497	0.005988023952095809	0.1497005988023952	0.017964071856287425
1316	335.0	0.07164179104477612	0.04477611940298507	0.7134328358208956	0.005970149253731343	0.14925373134328357	0.014925373134328358
1317	337.0	0.0712166172106825	0.04451038575667656	0.7151335311572701	0.005934718100890208	0.14836795252225518	0.01483679525222552
1318	335.0	0.06865671641791045	0.04477611940298507	0.7164179104477612	0.005970149253731343	0.14626865671641792	0.01791044776119403
1319	336.0	0.06845238095238096	0.047619047619047616	0.7142857142857143	0.002976190476190476	0.1488095238095238	0.017857142857142856
1320	332.0	0.06927710843373494	0.04819277108433735	0.7198795180722891	0.0030120481927710845	0.14156626506024098	0.018072289156626505
1321	330.0	0.0696969696969697	0.045454545454545456	0.7212121212121212	0.0030303030303030303	0.14545454545454545	0.015151515151515152
1322	329.0	0.0729483282674772	0.04559270516717325	0.7173252279635258	0.00303951367781155	0.14893617021276595	0.0121580547112462
1323	328.0	0.06707317073170732	0.04573170731707317	0.7134146341463414	0.006097560975609756	0.1524390243902439	0.01524390243902439
1324	327.0	0.07033639143730887	0.04281345565749235	0.7125382262996942	0.0061162079510703364	0.1529051987767584	0.01529051987767584
1325	327.0	0.07033639143730887	0.045871559633027525	0.7064220183486238	0.0061162079510703364	0.1559633027522936	0.01529051987767584
1326	329.0	0.06990881458966565	0.0486322188449848	0.6990881458966566	0.0060790273556231	0.16109422492401215	0.015197568389057751
1327	332.0	0.07228915662650602	0.045180722891566265	0.6927710843373494	0.006024096385542169	0.1686746987951807	0.015060240963855422
1328	330.0	0.07575757575757576	0.04242424242424243	0.696969696969697	0.006060606060606061	0.16363636363636364	0.015151515151515152
1329	332.0	0.08132530120481928	0.045180722891566265	0.6957831325301205	0.006024096385542169	0.15963855421686746	0.012048192771084338
1330	332.0	0.0783132530120482	0.04819277108433735	0.6927710843373494	0.006024096385542169	0.16265060240963855	0.012048192771084338
1331	333.0	0.07807807807807808	0.04804804804804805	0.6966966966966966	0.006006006006006006	0.15915915915915915	0.012012012012012012
1332	335.0	0.07761194029850746	0.04776119402985075	0.7014925373134329	0.005970149253731343	0.15223880597014924	0.014925373134328358
1333	335.0	0.07761194029850746	0.04776119402985075	0.7074626865671642	0.005970149253731343	0.14925373134328357	0.011940298507462687
1334	334.0	0.07784431137724551	0.04491017964071856	0.7035928143712575	0.005988023952095809	0.15568862275449102	0.011976047904191617
1335	334.0	0.07784431137724551	0.04790419161676647	0.7035928143712575	0.0029940119760479044	0.15568862275449102	0.011976047904191617
1336	333.0	0.07807807807807808	0.04804804804804805	0.7057057057057057	0.006006006006006006	0.15015015015015015	0.012012012012012012
1337	332.0	0.07530120481927711	0.04819277108433735	0.7078313253012049	0.006024096385542169	0.14759036144578314	0.015060240963855422
1338	327.0	0.07339449541284404	0.045871559633027525	0.7155963302752294	0.0061162079510703364	0.1437308868501529	0.01529051987767584
1339	327.0	0.07339449541284404	0.04281345565749235	0.7125382262996942	0.0061162079510703364	0.14678899082568808	0.01834862385321101
1340	331.0	0.07250755287009064	0.04229607250755287	0.7129909365558912	0.006042296072507553	0.14803625377643503	0.01812688821752266
1341	335.0	0.07164179104477612	0.04776119402985075	0.7074626865671642	0.005970149253731343	0.14925373134328357	0.01791044776119403
1342	337.0	0.06824925816023739	0.04747774480712166	0.7032640949554896	0.005934718100890208	0.1543026706231454	0.020771513353115726
1343	333.0	0.06906906906906907	0.042042042042042045	0.7087087087087087	0.006006006006006006	0.15315315315315314	0.021021021021021023
1344	325.0	0.06461538461538462	0.04	0.7169230769230769	0.006153846153846154	0.15384615384615385	0.018461538461538463
1345	326.0	0.06748466257668712	0.03987730061349693	0.7177914110429447	0.006134969325153374	0.15644171779141106	0.012269938650306749
1346	334.0	0.06287425149700598	0.041916167664670656	0.718562874251497	0.005988023952095809	0.15568862275449102	0.014970059880239521
1347	337.0	0.06528189910979229	0.04451038575667656	0.712166172106825	0.005934718100890208	0.1572700296735905	0.01483679525222552
1348	331.0	0.0634441087613293	0.045317220543806644	0.7220543806646526	0.006042296072507553	0.1510574018126888	0.012084592145015106
1349	334.0	0.06287425149700598	0.04790419161676647	0.718562874251497	0.005988023952095809	0.1497005988023952	0.014970059880239521
1350	338.0	0.05917159763313609	0.04437869822485207	0.7218934911242604	0.005917159763313609	0.15088757396449703	0.01775147928994083
1351	340.0	0.06764705882352941	0.04411764705882353	0.711764705882353	0.0058823529411764705	0.15294117647058825	0.01764705882352941
1352	340.0	0.06764705882352941	0.04411764705882353	0.7058823529411765	0.0058823529411764705	0.16176470588235295	0.014705882352941176
1353	338.0	0.06804733727810651	0.04437869822485207	0.7100591715976331	0.005917159763313609	0.15680473372781065	0.014792899408284023
1354	342.0	0.06725146198830409	0.043859649122807015	0.7134502923976608	0.005847953216374269	0.15497076023391812	0.014619883040935672
1355	343.0	0.0641399416909621	0.043731778425655975	0.7113702623906706	0.0058309037900874635	0.15743440233236153	0.01749271137026239
1356	338.0	0.0650887573964497	0.04437869822485207	0.7041420118343196	0.005917159763313609	0.16272189349112426	0.01775147928994083
1357	338.0	0.0650887573964497	0.04437869822485207	0.7100591715976331	0.005917159763313609	0.15680473372781065	0.01775147928994083
1358	334.0	0.06287425149700598	0.04491017964071856	0.7155688622754491	0.005988023952095809	0.15868263473053892	0.011976047904191617
1359	337.0	0.06824925816023739	0.04154302670623145	0.712166172106825	0.005934718100890208	0.16023738872403562	0.011869436201780416
1360	341.0	0.06744868035190615	0.04105571847507331	0.7155425219941349	0.005865102639296188	0.15835777126099707	0.011730205278592375
1361	341.0	0.06744868035190615	0.04105571847507331	0.7155425219941349	0.005865102639296188	0.15835777126099707	0.011730205278592375
1362	336.0	0.06845238095238096	0.03869047619047619	0.7172619047619048	0.005952380952380952	0.15773809523809523	0.011904761904761904
1363	332.0	0.06626506024096386	0.0391566265060241	0.7198795180722891	0.006024096385542169	0.1566265060240964	0.012048192771084338
1364	334.0	0.0658682634730539	0.04491017964071856	0.7125748502994012	0.005988023952095809	0.15568862275449102	0.014970059880239521
1365	333.0	0.06906906906906907	0.04504504504504504	0.7117117117117117	0.006006006006006006	0.15015015015015015	0.018018018018018018
1366	336.0	0.06845238095238096	0.044642857142857144	0.7113095238095238	0.005952380952380952	0.15178571428571427	0.017857142857142856
1367	334.0	0.0718562874251497	0.04491017964071856	0.7005988023952096	0.005988023952095809	0.15868263473053892	0.017964071856287425
1368	334.0	0.0718562874251497	0.04491017964071856	0.7005988023952096	0.005988023952095809	0.15868263473053892	0.017964071856287425
1369	338.0	0.07396449704142012	0.04437869822485207	0.6982248520710059	0.005917159763313609	0.15976331360946747	0.01775147928994083
1370	337.0	0.0712166172106825	0.04451038575667656	0.6973293768545994	0.005934718100890208	0.1632047477744807	0.017804154302670624
1371	337.0	0.0712166172106825	0.04451038575667656	0.7002967359050445	0.005934718100890208	0.16023738872403562	0.017804154302670624
1372	335.0	0.07164179104477612	0.041791044776119404	0.7014925373134329	0.005970149253731343	0.16119402985074627	0.01791044776119403
1373	329.0	0.0668693009118541	0.0425531914893617	0.7082066869300911	0.0060790273556231	0.16109422492401215	0.015197568389057751
1374	333.0	0.06606606606606606	0.042042042042042045	0.7057057057057057	0.006006006006006006	0.16516516516516516	0.015015015015015015
1375	334.0	0.0688622754491018	0.04491017964071856	0.7035928143712575	0.005988023952095809	0.16167664670658682	0.014970059880239521
1376	335.0	0.06865671641791045	0.04477611940298507	0.6985074626865672	0.005970149253731343	0.16716417910447762	0.014925373134328358
1377	337.0	0.0712166172106825	0.04451038575667656	0.6973293768545994	0.005934718100890208	0.1661721068249258	0.01483679525222552
1378	338.0	0.07100591715976332	0.04437869822485207	0.7011834319526628	0.005917159763313609	0.16272189349112426	0.014792899408284023
1379	332.0	0.06927710843373494	0.045180722891566265	0.7048192771084337	0.006024096385542169	0.16265060240963855	0.012048192771084338
1380	331.0	0.06042296072507553	0.045317220543806644	0.716012084592145	0.006042296072507553	0.16314199395770393	0.00906344410876133
1381	328.0	0.06097560975609756	0.04573170731707317	0.7164634146341463	0.006097560975609756	0.16158536585365854	0.009146341463414634
1382	333.0	0.06006006006006006	0.04804804804804805	0.7117117117117117	0.006006006006006006	0.16216216216216217	0.012012012012012012
1383	332.0	0.060240963855421686	0.04819277108433735	0.7198795180722891	0.006024096385542169	0.15060240963855423	0.015060240963855422
1384	336.0	0.0625	0.044642857142857144	0.7261904761904762	0.005952380952380952	0.14583333333333334	0.01488095238095238
1385	337.0	0.06824925816023739	0.04451038575667656	0.7240356083086054	0.005934718100890208	0.142433234421365	0.01483679525222552
1386	335.0	0.06865671641791045	0.04477611940298507	0.7223880597014926	0.005970149253731343	0.14328358208955225	0.014925373134328358
1387	335.0	0.06865671641791045	0.04477611940298507	0.7223880597014926	0.005970149253731343	0.14328358208955225	0.014925373134328358
1388	331.0	0.0634441087613293	0.045317220543806644	0.7250755287009063	0.006042296072507553	0.14803625377643503	0.012084592145015106
1389	331.0	0.06646525679758308	0.045317220543806644	0.7250755287009063	0.006042296072507553	0.14803625377643503	0.00906344410876133
1390	333.0	0.06906906906906907	0.04504504504504504	0.7267267267267268	0.006006006006006006	0.14414414414414414	0.009009009009009009
1391	335.0	0.06865671641791045	0.04776119402985075	0.7253731343283583	0.005970149253731343	0.14029850746268657	0.011940298507462687
1392	337.0	0.06824925816023739	0.04747774480712166	0.7240356083086054	0.005934718100890208	0.1394658753709199	0.01483679525222552
1393	333.0	0.06906906906906907	0.04504504504504504	0.7207207207207207	0.006006006006006006	0.14414414414414414	0.015015015015015015
1394	335.0	0.06567164179104477	0.04776119402985075	0.7164179104477612	0.005970149253731343	0.14626865671641792	0.01791044776119403
1395	334.0	0.0658682634730539	0.04790419161676647	0.7125748502994012	0.005988023952095809	0.1497005988023952	0.017964071856287425
1396	335.0	0.07164179104477612	0.04477611940298507	0.7104477611940299	0.005970149253731343	0.15223880597014924	0.014925373134328358
1397	338.0	0.06804733727810651	0.047337278106508875	0.7100591715976331	0.005917159763313609	0.15088757396449703	0.01775147928994083
1398	330.0	0.06363636363636363	0.048484848484848485	0.7121212121212122	0.006060606060606061	0.15151515151515152	0.01818181818181818
1399	332.0	0.06325301204819277	0.04819277108433735	0.7108433734939759	0.006024096385542169	0.1536144578313253	0.018072289156626505
1400	337.0	0.06231454005934718	0.04451038575667656	0.7062314540059347	0.005934718100890208	0.1661721068249258	0.01483679525222552
1401	339.0	0.06489675516224189	0.04424778761061947	0.7079646017699115	0.0058997050147492625	0.16519174041297935	0.011799410029498525
1402	337.0	0.06528189910979229	0.04154302670623145	0.7091988130563798	0.005934718100890208	0.1661721068249258	0.011869436201780416
1403	337.0	0.06824925816023739	0.04154302670623145	0.7032640949554896	0.005934718100890208	0.1661721068249258	0.01483679525222552
1404	333.0	0.06606606606606606	0.042042042042042045	0.7087087087087087	0.006006006006006006	0.16216216216216217	0.015015015015015015
1405	334.0	0.0718562874251497	0.041916167664670656	0.7065868263473054	0.005988023952095809	0.15868263473053892	0.014970059880239521
1406	339.0	0.07374631268436578	0.04129793510324484	0.7079646017699115	0.0058997050147492625	0.1592920353982301	0.011799410029498525
1407	338.0	0.07100591715976332	0.04142011834319527	0.7100591715976331	0.005917159763313609	0.15680473372781065	0.014792899408284023
1408	334.0	0.0718562874251497	0.041916167664670656	0.7155688622754491	0.005988023952095809	0.1497005988023952	0.014970059880239521
1409	330.0	0.0696969696969697	0.03939393939393939	0.7272727272727273	0.006060606060606061	0.1484848484848485	0.00909090909090909
1410	328.0	0.06707317073170732	0.039634146341463415	0.7286585365853658	0.006097560975609756	0.14939024390243902	0.009146341463414634
1411	330.0	0.06666666666666667	0.03939393939393939	0.7303030303030303	0.006060606060606061	0.1484848484848485	0.00909090909090909
1412	336.0	0.05952380952380952	0.041666666666666664	0.7291666666666666	0.005952380952380952	0.15178571428571427	0.011904761904761904
1413	332.0	0.06325301204819277	0.04216867469879518	0.7259036144578314	0.006024096385542169	0.15060240963855423	0.012048192771084338
1414	334.0	0.06287425149700598	0.041916167664670656	0.7215568862275449	0.005988023952095809	0.15568862275449102	0.011976047904191617
1415	335.0	0.0626865671641791	0.041791044776119404	0.7194029850746269	0.005970149253731343	0.1582089552238806	0.011940298507462687
1416	334.0	0.0658682634730539	0.041916167664670656	0.7125748502994012	0.005988023952095809	0.15868263473053892	0.014970059880239521
1417	336.0	0.06845238095238096	0.044642857142857144	0.7083333333333334	0.005952380952380952	0.16071428571428573	0.011904761904761904
1418	338.0	0.0650887573964497	0.04437869822485207	0.7130177514792899	0.005917159763313609	0.15976331360946747	0.011834319526627219
1419	336.0	0.05952380952380952	0.041666666666666664	0.7261904761904762	0.005952380952380952	0.15476190476190477	0.011904761904761904
1420	334.0	0.06287425149700598	0.041916167664670656	0.718562874251497	0.005988023952095809	0.15568862275449102	0.014970059880239521
1421	339.0	0.06489675516224189	0.04129793510324484	0.7079646017699115	0.0058997050147492625	0.16224188790560473	0.017699115044247787
1422	338.0	0.0621301775147929	0.04142011834319527	0.7159763313609467	0.005917159763313609	0.15680473372781065	0.01775147928994083
1423	338.0	0.0621301775147929	0.04142011834319527	0.7189349112426036	0.005917159763313609	0.15680473372781065	0.014792899408284023
1424	337.0	0.06231454005934718	0.04154302670623145	0.7210682492581603	0.005934718100890208	0.1543026706231454	0.01483679525222552
1425	334.0	0.059880239520958084	0.041916167664670656	0.7215568862275449	0.005988023952095809	0.15868263473053892	0.011976047904191617
1426	332.0	0.06626506024096386	0.045180722891566265	0.7168674698795181	0.006024096385542169	0.1536144578313253	0.012048192771084338
1427	328.0	0.06402439024390244	0.042682926829268296	0.7164634146341463	0.006097560975609756	0.15853658536585366	0.012195121951219513
1428	329.0	0.06382978723404255	0.0425531914893617	0.7173252279635258	0.0060790273556231	0.1580547112462006	0.0121580547112462
1429	325.0	0.05846153846153846	0.043076923076923075	0.7261538461538461	0.006153846153846154	0.15384615384615385	0.012307692307692308
1430	323.0	0.058823529411764705	0.043343653250773995	0.7306501547987616	0.006191950464396285	0.15170278637770898	0.009287925696594427
1431	328.0	0.06097560975609756	0.04573170731707317	0.7286585365853658	0.006097560975609756	0.14939024390243902	0.009146341463414634
1432	327.0	0.05504587155963303	0.04892966360856269	0.7308868501529052	0.0061162079510703364	0.14678899082568808	0.012232415902140673
1433	324.0	0.06172839506172839	0.04938271604938271	0.7314814814814815	0.006172839506172839	0.1419753086419753	0.009259259259259259
1434	329.0	0.0668693009118541	0.05167173252279635	0.723404255319149	0.0060790273556231	0.14285714285714285	0.00911854103343465
1435	332.0	0.06927710843373494	0.05120481927710843	0.7228915662650602	0.006024096385542169	0.14156626506024098	0.009036144578313253
1436	338.0	0.06804733727810651	0.047337278106508875	0.7189349112426036	0.005917159763313609	0.14792899408284024	0.011834319526627219
1437	334.0	0.0658682634730539	0.04491017964071856	0.718562874251497	0.005988023952095809	0.15269461077844312	0.011976047904191617
1438	337.0	0.06528189910979229	0.04451038575667656	0.712166172106825	0.005934718100890208	0.1572700296735905	0.01483679525222552
1439	334.0	0.0688622754491018	0.041916167664670656	0.7125748502994012	0.005988023952095809	0.15568862275449102	0.014970059880239521
1440	333.0	0.06906906906906907	0.04504504504504504	0.7117117117117117	0.006006006006006006	0.15315315315315314	0.015015015015015015
1441	326.0	0.06441717791411043	0.04294478527607362	0.7177914110429447	0.006134969325153374	0.15337423312883436	0.015337423312883436
1442	324.0	0.06481481481481481	0.043209876543209874	0.7222222222222222	0.006172839506172839	0.15123456790123457	0.012345679012345678
1443	325.0	0.06769230769230769	0.043076923076923075	0.72	0.006153846153846154	0.1476923076923077	0.015384615384615385
1444	329.0	0.06382978723404255	0.0425531914893617	0.7142857142857143	0.0060790273556231	0.15501519756838905	0.0182370820668693
1445	329.0	0.06382978723404255	0.0425531914893617	0.7203647416413373	0.0060790273556231	0.1519756838905775	0.015197568389057751
1446	330.0	0.06666666666666667	0.04242424242424243	0.7151515151515152	0.006060606060606061	0.15454545454545454	0.015151515151515152
1447	337.0	0.06824925816023739	0.04451038575667656	0.712166172106825	0.005934718100890208	0.1543026706231454	0.01483679525222552
1448	340.0	0.06764705882352941	0.047058823529411764	0.7088235294117647	0.0058823529411764705	0.15588235294117647	0.014705882352941176
1449	343.0	0.0728862973760933	0.04664723032069971	0.7026239067055393	0.0058309037900874635	0.15743440233236153	0.014577259475218658
1450	341.0	0.07038123167155426	0.04398826979472141	0.7038123167155426	0.005865102639296188	0.16129032258064516	0.01466275659824047
1451	337.0	0.06824925816023739	0.04451038575667656	0.7091988130563798	0.005934718100890208	0.1572700296735905	0.01483679525222552
1452	335.0	0.06865671641791045	0.04776119402985075	0.7044776119402985	0.005970149253731343	0.15522388059701492	0.01791044776119403
1453	334.0	0.0688622754491018	0.04491017964071856	0.7065868263473054	0.005988023952095809	0.15568862275449102	0.017964071856287425
1454	328.0	0.06707317073170732	0.04573170731707317	0.7134146341463414	0.006097560975609756	0.1524390243902439	0.01524390243902439
1455	334.0	0.0688622754491018	0.04790419161676647	0.7125748502994012	0.005988023952095809	0.1497005988023952	0.014970059880239521
1456	336.0	0.06845238095238096	0.047619047619047616	0.7142857142857143	0.005952380952380952	0.1488095238095238	0.01488095238095238
1457	337.0	0.06824925816023739	0.04747774480712166	0.7210682492581603	0.005934718100890208	0.14540059347181009	0.011869436201780416
1458	330.0	0.06363636363636363	0.04242424242424243	0.7272727272727273	0.006060606060606061	0.1484848484848485	0.012121212121212121
1459	329.0	0.0668693009118541	0.0425531914893617	0.723404255319149	0.0060790273556231	0.14893617021276595	0.0121580547112462
1460	331.0	0.0634441087613293	0.04229607250755287	0.7220543806646526	0.006042296072507553	0.1510574018126888	0.015105740181268883
1461	331.0	0.06646525679758308	0.045317220543806644	0.7190332326283988	0.0030211480362537764	0.1510574018126888	0.015105740181268883
1462	333.0	0.06606606606606606	0.04504504504504504	0.7117117117117117	0.003003003003003003	0.15615615615615616	0.018018018018018018
1463	335.0	0.06865671641791045	0.04477611940298507	0.7014925373134329	0.005970149253731343	0.16119402985074627	0.01791044776119403
1464	330.0	0.07272727272727272	0.04242424242424243	0.703030303030303	0.006060606060606061	0.1606060606060606	0.015151515151515152
1465	332.0	0.07530120481927711	0.04216867469879518	0.7018072289156626	0.006024096385542169	0.15963855421686746	0.015060240963855422
1466	333.0	0.07807807807807808	0.04504504504504504	0.6996996996996997	0.006006006006006006	0.15915915915915915	0.012012012012012012
1467	331.0	0.0755287009063444	0.04833836858006042	0.7039274924471299	0.006042296072507553	0.1540785498489426	0.012084592145015106
1468	333.0	0.07807807807807808	0.04504504504504504	0.7057057057057057	0.006006006006006006	0.15315315315315314	0.012012012012012012
1469	329.0	0.0790273556231003	0.0486322188449848	0.7051671732522796	0.0060790273556231	0.14893617021276595	0.0121580547112462
1470	327.0	0.0764525993883792	0.045871559633027525	0.7064220183486238	0.0061162079510703364	0.1529051987767584	0.012232415902140673
1471	325.0	0.07692307692307693	0.046153846153846156	0.7107692307692308	0.006153846153846154	0.1476923076923077	0.012307692307692308
1472	331.0	0.07854984894259819	0.04229607250755287	0.7099697885196374	0.006042296072507553	0.1510574018126888	0.012084592145015106
1473	332.0	0.0783132530120482	0.04216867469879518	0.7018072289156626	0.006024096385542169	0.1536144578313253	0.018072289156626505
1474	328.0	0.07926829268292683	0.039634146341463415	0.7103658536585366	0.003048780487804878	0.1524390243902439	0.01524390243902439
1475	329.0	0.0790273556231003	0.03951367781155015	0.7051671732522796	0.00303951367781155	0.1580547112462006	0.015197568389057751
1476	329.0	0.0790273556231003	0.0425531914893617	0.7082066869300911	0.00303951367781155	0.15501519756838905	0.0121580547112462
1477	333.0	0.08408408408408409	0.042042042042042045	0.7057057057057057	0.006006006006006006	0.15015015015015015	0.012012012012012012
1478	333.0	0.08408408408408409	0.03903903903903904	0.7027027027027027	0.006006006006006006	0.15315315315315314	0.015015015015015015
1479	337.0	0.0830860534124629	0.04154302670623145	0.7062314540059347	0.005934718100890208	0.1513353115727003	0.011869436201780416
1480	339.0	0.07964601769911504	0.04129793510324484	0.7079646017699115	0.0058997050147492625	0.15339233038348082	0.011799410029498525
1481	340.0	0.07647058823529412	0.041176470588235294	0.7	0.0058823529411764705	0.16176470588235295	0.014705882352941176
1482	340.0	0.07647058823529412	0.03823529411764706	0.7029411764705882	0.0058823529411764705	0.16176470588235295	0.014705882352941176
1483	339.0	0.07079646017699115	0.038348082595870206	0.7050147492625368	0.0058997050147492625	0.16519174041297935	0.014749262536873156
1484	341.0	0.07331378299120235	0.04105571847507331	0.6979472140762464	0.005865102639296188	0.16715542521994134	0.01466275659824047
1485	335.0	0.07164179104477612	0.041791044776119404	0.7044776119402985	0.005970149253731343	0.16119402985074627	0.014925373134328358
1486	336.0	0.0744047619047619	0.041666666666666664	0.7083333333333334	0.005952380952380952	0.15773809523809523	0.011904761904761904
1487	340.0	0.07352941176470588	0.041176470588235294	0.7029411764705882	0.0029411764705882353	0.16470588235294117	0.014705882352941176
1488	336.0	0.07142857142857142	0.041666666666666664	0.7053571428571429	0.002976190476190476	0.1636904761904762	0.01488095238095238
1489	331.0	0.06948640483383686	0.04229607250755287	0.7099697885196374	0.0030211480362537764	0.16012084592145015	0.015105740181268883
1490	329.0	0.0729483282674772	0.0425531914893617	0.7142857142857143	0.00303951367781155	0.1519756838905775	0.015197568389057751
1491	325.0	0.07076923076923076	0.043076923076923075	0.7230769230769231	0.003076923076923077	0.1476923076923077	0.012307692307692308
1492	325.0	0.07076923076923076	0.046153846153846156	0.7169230769230769	0.003076923076923077	0.1476923076923077	0.015384615384615385
1493	333.0	0.06906906906906907	0.04504504504504504	0.7147147147147147	0.006006006006006006	0.15015015015015015	0.015015015015015015
1494	330.0	0.0696969696969697	0.04242424242424243	0.7181818181818181	0.006060606060606061	0.15151515151515152	0.012121212121212121
1495	332.0	0.06927710843373494	0.04216867469879518	0.7108433734939759	0.006024096385542169	0.1566265060240964	0.015060240963855422
1496	327.0	0.0672782874617737	0.045871559633027525	0.709480122324159	0.0061162079510703364	0.15902140672782875	0.012232415902140673
1497	325.0	0.06461538461538462	0.046153846153846156	0.7138461538461538	0.006153846153846154	0.15692307692307692	0.012307692307692308
1498	326.0	0.06748466257668712	0.046012269938650305	0.7147239263803681	0.006134969325153374	0.15337423312883436	0.012269938650306749
1499	326.0	0.06748466257668712	0.04294478527607362	0.7177914110429447	0.006134969325153374	0.15337423312883436	0.012269938650306749
1500	340.0	0.052941176470588235	0.04411764705882353	0.7235294117647059	0.008823529411764706	0.15294117647058825	0.01764705882352941
1501	340.0	0.052941176470588235	0.04411764705882353	0.7235294117647059	0.008823529411764706	0.15588235294117647	0.014705882352941176
1502	339.0	0.05309734513274336	0.04424778761061947	0.7197640117994101	0.008849557522123894	0.1592920353982301	0.014749262536873156
1503	335.0	0.05373134328358209	0.04477611940298507	0.7253731343283583	0.008955223880597015	0.15223880597014924	0.014925373134328358
1504	338.0	0.05029585798816568	0.04142011834319527	0.7337278106508875	0.008875739644970414	0.15088757396449703	0.014792899408284023
1505	340.0	0.052941176470588235	0.041176470588235294	0.7382352941176471	0.008823529411764706	0.14411764705882352	0.014705882352941176
1506	345.0	0.05217391304347826	0.04057971014492753	0.7333333333333333	0.008695652173913044	0.15072463768115943	0.014492753623188406
1507	343.0	0.04956268221574344	0.043731778425655975	0.7317784256559767	0.008746355685131196	0.15160349854227406	0.014577259475218658
1508	338.0	0.047337278106508875	0.04142011834319527	0.7337278106508875	0.008875739644970414	0.15384615384615385	0.014792899408284023
1509	336.0	0.047619047619047616	0.041666666666666664	0.7351190476190477	0.008928571428571428	0.15476190476190477	0.011904761904761904
1510	337.0	0.04747774480712166	0.04154302670623145	0.7329376854599406	0.008902077151335312	0.1543026706231454	0.01483679525222552
1511	335.0	0.04776119402985075	0.041791044776119404	0.7343283582089553	0.008955223880597015	0.15223880597014924	0.014925373134328358
1512	338.0	0.05325443786982249	0.047337278106508875	0.7189349112426036	0.008875739644970414	0.15680473372781065	0.014792899408284023
1513	339.0	0.05014749262536873	0.0471976401179941	0.7256637168141593	0.008849557522123894	0.15339233038348082	0.014749262536873156
1514	338.0	0.05029585798816568	0.047337278106508875	0.7307692307692307	0.008875739644970414	0.14792899408284024	0.014792899408284023
1515	342.0	0.049707602339181284	0.043859649122807015	0.7368421052631579	0.008771929824561403	0.14619883040935672	0.014619883040935672
1516	340.0	0.047058823529411764	0.04411764705882353	0.7382352941176471	0.008823529411764706	0.14705882352941177	0.014705882352941176
1517	335.0	0.041791044776119404	0.04477611940298507	0.7402985074626866	0.008955223880597015	0.14925373134328357	0.014925373134328358
1518	339.0	0.04129793510324484	0.04424778761061947	0.7374631268436578	0.0058997050147492625	0.15634218289085547	0.014749262536873156
1519	333.0	0.042042042042042045	0.03903903903903904	0.7387387387387387	0.006006006006006006	0.15615615615615616	0.018018018018018018
1520	333.0	0.042042042042042045	0.036036036036036036	0.7447447447447447	0.006006006006006006	0.15315315315315314	0.018018018018018018
1521	330.0	0.03939393939393939	0.03636363636363636	0.7454545454545455	0.00909090909090909	0.15454545454545454	0.015151515151515152
1522	329.0	0.04559270516717325	0.03951367781155015	0.7416413373860182	0.00911854103343465	0.14893617021276595	0.015197568389057751
1523	323.0	0.043343653250773995	0.04024767801857585	0.7492260061919505	0.009287925696594427	0.14860681114551083	0.009287925696594427
1524	324.0	0.043209876543209874	0.040123456790123455	0.7469135802469136	0.009259259259259259	0.14814814814814814	0.012345679012345678
1525	324.0	0.043209876543209874	0.040123456790123455	0.7469135802469136	0.009259259259259259	0.14814814814814814	0.012345679012345678
1526	326.0	0.046012269938650305	0.046012269938650305	0.7392638036809815	0.009202453987730062	0.147239263803681	0.012269938650306749
1527	329.0	0.04559270516717325	0.04559270516717325	0.7355623100303952	0.00911854103343465	0.1519756838905775	0.0121580547112462
1528	331.0	0.045317220543806644	0.04229607250755287	0.743202416918429	0.00906344410876133	0.14803625377643503	0.012084592145015106
1529	334.0	0.04790419161676647	0.041916167664670656	0.7365269461077845	0.008982035928143712	0.15269461077844312	0.011976047904191617
1530	338.0	0.05029585798816568	0.04437869822485207	0.7366863905325444	0.008875739644970414	0.15088757396449703	0.008875739644970414
1531	335.0	0.05373134328358209	0.04477611940298507	0.7313432835820896	0.005970149253731343	0.15223880597014924	0.011940298507462687
1532	330.0	0.045454545454545456	0.04242424242424243	0.7363636363636363	0.006060606060606061	0.15757575757575756	0.012121212121212121
1533	334.0	0.041916167664670656	0.041916167664670656	0.7395209580838323	0.005988023952095809	0.15568862275449102	0.014970059880239521
1534	332.0	0.045180722891566265	0.04216867469879518	0.7409638554216867	0.006024096385542169	0.15060240963855423	0.015060240963855422
1535	329.0	0.0486322188449848	0.0425531914893617	0.7416413373860182	0.00303951367781155	0.14893617021276595	0.015197568389057751
1536	331.0	0.0513595166163142	0.04229607250755287	0.743202416918429	0.0030211480362537764	0.14501510574018128	0.015105740181268883
1537	330.0	0.045454545454545456	0.04242424242424243	0.7515151515151515	0.0030303030303030303	0.14242424242424243	0.015151515151515152
1538	331.0	0.045317220543806644	0.04229607250755287	0.7462235649546828	0.006042296072507553	0.14501510574018128	0.015105740181268883
1539	328.0	0.04573170731707317	0.042682926829268296	0.75	0.006097560975609756	0.1402439024390244	0.01524390243902439
1540	330.0	0.048484848484848485	0.04242424242424243	0.7454545454545455	0.00909090909090909	0.1393939393939394	0.015151515151515152
1541	327.0	0.05504587155963303	0.04281345565749235	0.7431192660550459	0.009174311926605505	0.13761467889908258	0.012232415902140673
1542	329.0	0.057750759878419454	0.0425531914893617	0.7386018237082067	0.00911854103343465	0.1398176291793313	0.0121580547112462
1543	330.0	0.05454545454545454	0.04242424242424243	0.7424242424242424	0.00909090909090909	0.13636363636363635	0.015151515151515152
1544	332.0	0.04819277108433735	0.04216867469879518	0.7379518072289156	0.009036144578313253	0.14759036144578314	0.015060240963855422
1545	332.0	0.05120481927710843	0.04216867469879518	0.7349397590361446	0.009036144578313253	0.15060240963855423	0.012048192771084338
1546	333.0	0.04804804804804805	0.04504504504504504	0.7327327327327328	0.009009009009009009	0.15315315315315314	0.012012012012012012
1547	335.0	0.056716417910447764	0.04477611940298507	0.7253731343283583	0.008955223880597015	0.15223880597014924	0.011940298507462687
1548	336.0	0.050595238095238096	0.041666666666666664	0.7291666666666666	0.008928571428571428	0.15476190476190477	0.01488095238095238
1549	339.0	0.04424778761061947	0.04129793510324484	0.7315634218289085	0.008849557522123894	0.15634218289085547	0.017699115044247787
1550	337.0	0.04154302670623145	0.04747774480712166	0.7329376854599406	0.008902077151335312	0.1513353115727003	0.017804154302670624
1551	338.0	0.04142011834319527	0.047337278106508875	0.7366863905325444	0.008875739644970414	0.15088757396449703	0.014792899408284023
1552	341.0	0.04105571847507331	0.04398826979472141	0.7419354838709677	0.005865102639296188	0.15249266862170088	0.01466275659824047
1553	344.0	0.040697674418604654	0.0436046511627907	0.7412790697674418	0.005813953488372093	0.15406976744186046	0.014534883720930232
1554	342.0	0.04678362573099415	0.038011695906432746	0.7456140350877193	0.005847953216374269	0.14912280701754385	0.014619883040935672
1555	337.0	0.04747774480712166	0.03857566765578635	0.7477744807121661	0.005934718100890208	0.14540059347181009	0.01483679525222552
1556	336.0	0.044642857142857144	0.03869047619047619	0.75	0.005952380952380952	0.14583333333333334	0.01488095238095238
1557	330.0	0.045454545454545456	0.03636363636363636	0.7575757575757576	0.006060606060606061	0.1393939393939394	0.015151515151515152
1558	330.0	0.045454545454545456	0.03333333333333333	0.7666666666666667	0.006060606060606061	0.13636363636363635	0.012121212121212121
1559	328.0	0.04878048780487805	0.03353658536585366	0.7621951219512195	0.006097560975609756	0.13719512195121952	0.012195121951219513
1560	329.0	0.0486322188449848	0.03343465045592705	0.7537993920972644	0.00911854103343465	0.14285714285714285	0.0121580547112462
1561	332.0	0.05120481927710843	0.03614457831325301	0.7409638554216867	0.009036144578313253	0.15060240963855423	0.012048192771084338
1562	337.0	0.050445103857566766	0.04154302670623145	0.7388724035608308	0.008902077151335312	0.14836795252225518	0.011869436201780416
1563	334.0	0.05089820359281437	0.041916167664670656	0.7365269461077845	0.008982035928143712	0.15269461077844312	0.008982035928143712
1564	333.0	0.05105105105105105	0.042042042042042045	0.7417417417417418	0.009009009009009009	0.14714714714714713	0.009009009009009009
1565	331.0	0.045317220543806644	0.04229607250755287	0.7401812688821753	0.00906344410876133	0.1540785498489426	0.00906344410876133
1566	330.0	0.04242424242424243	0.04242424242424243	0.7424242424242424	0.00909090909090909	0.15151515151515152	0.012121212121212121
1567	335.0	0.041791044776119404	0.041791044776119404	0.7402985074626866	0.008955223880597015	0.15522388059701492	0.011940298507462687
1568	342.0	0.043859649122807015	0.043859649122807015	0.7397660818713451	0.008771929824561403	0.15204678362573099	0.011695906432748537
1569	346.0	0.046242774566473986	0.04046242774566474	0.7341040462427746	0.008670520231213872	0.15606936416184972	0.014450867052023121
1570	342.0	0.049707602339181284	0.04093567251461988	0.7339181286549707	0.005847953216374269	0.15497076023391812	0.014619883040935672
1571	339.0	0.05014749262536873	0.04129793510324484	0.7374631268436578	0.0058997050147492625	0.1504424778761062	0.014749262536873156
1572	338.0	0.05029585798816568	0.038461538461538464	0.7366863905325444	0.005917159763313609	0.15384615384615385	0.014792899408284023
1573	335.0	0.050746268656716415	0.03582089552238806	0.7373134328358208	0.005970149253731343	0.15522388059701492	0.014925373134328358
1574	333.0	0.04804804804804805	0.036036036036036036	0.7537537537537538	0.006006006006006006	0.14414414414414414	0.012012012012012012
1575	328.0	0.042682926829268296	0.039634146341463415	0.7591463414634146	0.006097560975609756	0.1402439024390244	0.012195121951219513
1576	330.0	0.045454545454545456	0.04242424242424243	0.7484848484848485	0.00909090909090909	0.14242424242424243	0.012121212121212121
1577	330.0	0.048484848484848485	0.045454545454545456	0.7454545454545455	0.00909090909090909	0.1393939393939394	0.012121212121212121
1578	333.0	0.04504504504504504	0.04804804804804805	0.7387387387387387	0.009009009009009009	0.14414414414414414	0.015015015015015015
1579	336.0	0.047619047619047616	0.041666666666666664	0.7410714285714286	0.008928571428571428	0.14583333333333334	0.01488095238095238
1580	335.0	0.050746268656716415	0.041791044776119404	0.7432835820895523	0.008955223880597015	0.14328358208955225	0.011940298507462687
1581	340.0	0.05	0.041176470588235294	0.7441176470588236	0.008823529411764706	0.14411764705882352	0.011764705882352941
1582	337.0	0.050445103857566766	0.04451038575667656	0.7329376854599406	0.008902077151335312	0.1513353115727003	0.011869436201780416
1583	338.0	0.05325443786982249	0.047337278106508875	0.7337278106508875	0.008875739644970414	0.14497041420118342	0.011834319526627219
1584	338.0	0.05621301775147929	0.04437869822485207	0.7337278106508875	0.008875739644970414	0.14497041420118342	0.011834319526627219
1585	336.0	0.05654761904761905	0.044642857142857144	0.7321428571428571	0.008928571428571428	0.14583333333333334	0.011904761904761904
1586	332.0	0.05120481927710843	0.04216867469879518	0.7319277108433735	0.009036144578313253	0.15060240963855423	0.015060240963855422
1587	331.0	0.045317220543806644	0.04229607250755287	0.7371601208459214	0.00906344410876133	0.1510574018126888	0.015105740181268883
1588	326.0	0.04294478527607362	0.03987730061349693	0.7423312883435583	0.009202453987730062	0.15337423312883436	0.012269938650306749
1589	324.0	0.043209876543209874	0.043209876543209874	0.7376543209876543	0.009259259259259259	0.15432098765432098	0.012345679012345678
1590	327.0	0.04892966360856269	0.04281345565749235	0.7400611620795107	0.009174311926605505	0.14678899082568808	0.012232415902140673
1591	325.0	0.046153846153846156	0.043076923076923075	0.7446153846153846	0.009230769230769232	0.14461538461538462	0.012307692307692308
1592	327.0	0.04281345565749235	0.04281345565749235	0.7431192660550459	0.009174311926605505	0.14678899082568808	0.01529051987767584
1593	331.0	0.04229607250755287	0.04229607250755287	0.7371601208459214	0.00906344410876133	0.1540785498489426	0.015105740181268883
1594	334.0	0.041916167664670656	0.041916167664670656	0.7425149700598802	0.008982035928143712	0.1497005988023952	0.014970059880239521
1595	336.0	0.041666666666666664	0.044642857142857144	0.7351190476190477	0.008928571428571428	0.15476190476190477	0.01488095238095238
1596	336.0	0.03571428571428571	0.047619047619047616	0.7410714285714286	0.008928571428571428	0.15178571428571427	0.01488095238095238
1597	340.0	0.03823529411764706	0.047058823529411764	0.7411764705882353	0.008823529411764706	0.15	0.014705882352941176
1598	342.0	0.043859649122807015	0.04678362573099415	0.7368421052631579	0.008771929824561403	0.14912280701754385	0.014619883040935672
1599	338.0	0.04437869822485207	0.04142011834319527	0.7337278106508875	0.008875739644970414	0.15976331360946747	0.011834319526627219
1600	337.0	0.04451038575667656	0.03560830860534125	0.744807121661721	0.008902077151335312	0.1543026706231454	0.011869436201780416
1601	340.0	0.04411764705882353	0.03529411764705882	0.7441176470588236	0.008823529411764706	0.15588235294117647	0.011764705882352941
1602	335.0	0.04477611940298507	0.03582089552238806	0.7402985074626866	0.008955223880597015	0.1582089552238806	0.011940298507462687
1603	338.0	0.04437869822485207	0.03550295857988166	0.7396449704142012	0.008875739644970414	0.15976331360946747	0.011834319526627219
1604	330.0	0.048484848484848485	0.03939393939393939	0.7424242424242424	0.006060606060606061	0.15151515151515152	0.012121212121212121
1605	334.0	0.05089820359281437	0.038922155688622756	0.7455089820359282	0.005988023952095809	0.1467065868263473	0.011976047904191617
1606	333.0	0.05405405405405406	0.042042042042042045	0.7387387387387387	0.006006006006006006	0.14714714714714713	0.012012012012012012
1607	336.0	0.05654761904761905	0.041666666666666664	0.7321428571428571	0.008928571428571428	0.14583333333333334	0.01488095238095238
1608	336.0	0.05357142857142857	0.041666666666666664	0.7321428571428571	0.008928571428571428	0.1488095238095238	0.01488095238095238
1609	339.0	0.05014749262536873	0.04129793510324484	0.7374631268436578	0.008849557522123894	0.1504424778761062	0.011799410029498525
1610	338.0	0.05029585798816568	0.04142011834319527	0.7366863905325444	0.008875739644970414	0.15088757396449703	0.011834319526627219
1611	335.0	0.050746268656716415	0.041791044776119404	0.7432835820895523	0.008955223880597015	0.14626865671641792	0.008955223880597015
1612	333.0	0.04804804804804805	0.042042042042042045	0.7447447447447447	0.009009009009009009	0.14714714714714713	0.009009009009009009
1613	331.0	0.04833836858006042	0.04229607250755287	0.7492447129909365	0.006042296072507553	0.14501510574018128	0.00906344410876133
1614	328.0	0.04878048780487805	0.042682926829268296	0.75	0.003048780487804878	0.14634146341463414	0.009146341463414634
1615	332.0	0.04819277108433735	0.0391566265060241	0.7530120481927711	0.006024096385542169	0.14457831325301204	0.009036144578313253
1616	335.0	0.04776119402985075	0.03880597014925373	0.7492537313432835	0.005970149253731343	0.14925373134328357	0.008955223880597015
1617	339.0	0.04129793510324484	0.0471976401179941	0.7463126843657817	0.0058997050147492625	0.1504424778761062	0.008849557522123894
1618	342.0	0.043859649122807015	0.04678362573099415	0.7456140350877193	0.008771929824561403	0.14619883040935672	0.008771929824561403
1619	341.0	0.04398826979472141	0.0469208211143695	0.7419354838709677	0.008797653958944282	0.1495601173020528	0.008797653958944282
1620	341.0	0.04985337243401759	0.04398826979472141	0.7302052785923754	0.008797653958944282	0.15542521994134897	0.011730205278592375
1621	342.0	0.049707602339181284	0.049707602339181284	0.7222222222222222	0.008771929824561403	0.15497076023391812	0.014619883040935672
1622	340.0	0.05	0.047058823529411764	0.7294117647058823	0.008823529411764706	0.15	0.014705882352941176
1623	338.0	0.05029585798816568	0.047337278106508875	0.7307692307692307	0.008875739644970414	0.14792899408284024	0.014792899408284023
1624	338.0	0.05029585798816568	0.047337278106508875	0.7307692307692307	0.005917159763313609	0.15088757396449703	0.014792899408284023
1625	339.0	0.0471976401179941	0.0471976401179941	0.7315634218289085	0.0058997050147492625	0.15339233038348082	0.014749262536873156
1626	334.0	0.04790419161676647	0.04790419161676647	0.7305389221556886	0.005988023952095809	0.15269461077844312	0.014970059880239521
1627	332.0	0.04819277108433735	0.04216867469879518	0.7349397590361446	0.006024096385542169	0.1536144578313253	0.015060240963855422
1628	331.0	0.0513595166163142	0.03625377643504532	0.7341389728096677	0.006042296072507553	0.16012084592145015	0.012084592145015106
1629	327.0	0.05198776758409786	0.03669724770642202	0.746177370030581	0.0030581039755351682	0.1529051987767584	0.009174311926605505
1630	327.0	0.05198776758409786	0.03669724770642202	0.746177370030581	0.0030581039755351682	0.1529051987767584	0.009174311926605505
1631	331.0	0.0513595166163142	0.03625377643504532	0.743202416918429	0.006042296072507553	0.1540785498489426	0.00906344410876133
1632	331.0	0.054380664652567974	0.03625377643504532	0.743202416918429	0.006042296072507553	0.1510574018126888	0.00906344410876133
1633	337.0	0.05341246290801187	0.04154302670623145	0.7418397626112759	0.005934718100890208	0.14836795252225518	0.008902077151335312
1634	332.0	0.05421686746987952	0.045180722891566265	0.7379518072289156	0.006024096385542169	0.14759036144578314	0.009036144578313253
1635	330.0	0.05454545454545454	0.04242424242424243	0.7424242424242424	0.006060606060606061	0.14545454545454545	0.00909090909090909
1636	331.0	0.054380664652567974	0.04229607250755287	0.7462235649546828	0.006042296072507553	0.14501510574018128	0.006042296072507553
1637	333.0	0.05405405405405406	0.042042042042042045	0.7417417417417418	0.006006006006006006	0.14714714714714713	0.009009009009009009
1638	331.0	0.054380664652567974	0.03927492447129909	0.743202416918429	0.006042296072507553	0.14803625377643503	0.00906344410876133
1639	332.0	0.05421686746987952	0.0391566265060241	0.7439759036144579	0.006024096385542169	0.14759036144578314	0.009036144578313253
1640	332.0	0.05120481927710843	0.0391566265060241	0.7439759036144579	0.006024096385542169	0.14457831325301204	0.015060240963855422
1641	332.0	0.04819277108433735	0.045180722891566265	0.7379518072289156	0.006024096385542169	0.15060240963855423	0.012048192771084338
1642	328.0	0.04573170731707317	0.04573170731707317	0.7378048780487805	0.006097560975609756	0.1524390243902439	0.012195121951219513
1643	330.0	0.051515151515151514	0.045454545454545456	0.7303030303030303	0.006060606060606061	0.15454545454545454	0.012121212121212121
1644	333.0	0.05405405405405406	0.04504504504504504	0.7297297297297297	0.006006006006006006	0.15015015015015015	0.015015015015015015
1645	334.0	0.059880239520958084	0.041916167664670656	0.7245508982035929	0.005988023952095809	0.15269461077844312	0.014970059880239521
1646	339.0	0.05604719764011799	0.04424778761061947	0.7345132743362832	0.0058997050147492625	0.14454277286135694	0.014749262536873156
1647	336.0	0.050595238095238096	0.041666666666666664	0.7470238095238095	0.005952380952380952	0.14285714285714285	0.011904761904761904
1648	336.0	0.050595238095238096	0.041666666666666664	0.7410714285714286	0.005952380952380952	0.1488095238095238	0.011904761904761904
1649	332.0	0.05120481927710843	0.03614457831325301	0.7469879518072289	0.006024096385542169	0.14759036144578314	0.012048192771084338
1650	332.0	0.04819277108433735	0.03614457831325301	0.7530120481927711	0.006024096385542169	0.14759036144578314	0.009036144578313253
1651	330.0	0.048484848484848485	0.03636363636363636	0.7484848484848485	0.00909090909090909	0.1484848484848485	0.00909090909090909
1652	329.0	0.04559270516717325	0.03951367781155015	0.7446808510638298	0.00911854103343465	0.14893617021276595	0.0121580547112462
1653	329.0	0.0486322188449848	0.03951367781155015	0.7325227963525835	0.00911854103343465	0.15501519756838905	0.015197568389057751
1654	332.0	0.05120481927710843	0.0391566265060241	0.7319277108433735	0.009036144578313253	0.1536144578313253	0.015060240963855422
1655	331.0	0.0513595166163142	0.03927492447129909	0.7371601208459214	0.00906344410876133	0.1540785498489426	0.00906344410876133
1656	329.0	0.05167173252279635	0.0425531914893617	0.7355623100303952	0.0060790273556231	0.15501519756838905	0.00911854103343465
1657	334.0	0.05389221556886228	0.041916167664670656	0.7335329341317365	0.005988023952095809	0.15568862275449102	0.008982035928143712
1658	334.0	0.05389221556886228	0.04491017964071856	0.7305389221556886	0.005988023952095809	0.15568862275449102	0.008982035928143712
1659	338.0	0.05621301775147929	0.04437869822485207	0.7218934911242604	0.005917159763313609	0.15976331360946747	0.011834319526627219
1660	340.0	0.05588235294117647	0.04411764705882353	0.7176470588235294	0.0058823529411764705	0.1588235294117647	0.01764705882352941
1661	339.0	0.05309734513274336	0.04129793510324484	0.7256637168141593	0.0058997050147492625	0.15634218289085547	0.017699115044247787
1662	337.0	0.05341246290801187	0.04154302670623145	0.7329376854599406	0.005934718100890208	0.1513353115727003	0.01483679525222552
1663	341.0	0.05278592375366569	0.04398826979472141	0.7302052785923754	0.005865102639296188	0.15249266862170088	0.01466275659824047
1664	337.0	0.050445103857566766	0.04154302670623145	0.7388724035608308	0.005934718100890208	0.14836795252225518	0.01483679525222552
1665	342.0	0.049707602339181284	0.04093567251461988	0.7397660818713451	0.005847953216374269	0.14619883040935672	0.017543859649122806
1666	342.0	0.049707602339181284	0.04093567251461988	0.7368421052631579	0.008771929824561403	0.14912280701754385	0.014619883040935672
1667	340.0	0.05	0.041176470588235294	0.7382352941176471	0.0058823529411764705	0.15	0.014705882352941176
1668	335.0	0.050746268656716415	0.041791044776119404	0.7343283582089553	0.005970149253731343	0.15223880597014924	0.014925373134328358
1669	333.0	0.05105105105105105	0.03903903903903904	0.7387387387387387	0.006006006006006006	0.15015015015015015	0.015015015015015015
1670	333.0	0.05405405405405406	0.042042042042042045	0.7327327327327328	0.006006006006006006	0.15015015015015015	0.015015015015015015
1671	335.0	0.050746268656716415	0.04477611940298507	0.7343283582089553	0.005970149253731343	0.14925373134328357	0.014925373134328358
1672	332.0	0.04819277108433735	0.045180722891566265	0.7349397590361446	0.006024096385542169	0.15060240963855423	0.015060240963855422
1673	334.0	0.05089820359281437	0.04491017964071856	0.7245508982035929	0.005988023952095809	0.15868263473053892	0.014970059880239521
1674	335.0	0.050746268656716415	0.041791044776119404	0.7283582089552239	0.005970149253731343	0.1582089552238806	0.014925373134328358
1675	334.0	0.04790419161676647	0.038922155688622756	0.7305389221556886	0.008982035928143712	0.15568862275449102	0.017964071856287425
1676	335.0	0.04776119402985075	0.03880597014925373	0.7313432835820896	0.008955223880597015	0.15223880597014924	0.020895522388059702
1677	331.0	0.04833836858006042	0.03927492447129909	0.7341389728096677	0.00906344410876133	0.1510574018126888	0.01812688821752266
1678	327.0	0.04892966360856269	0.04281345565749235	0.7339449541284404	0.009174311926605505	0.14678899082568808	0.01834862385321101
1679	335.0	0.050746268656716415	0.041791044776119404	0.7283582089552239	0.008955223880597015	0.15223880597014924	0.01791044776119403
1680	332.0	0.05120481927710843	0.04216867469879518	0.7379518072289156	0.009036144578313253	0.14457831325301204	0.015060240963855422
1681	331.0	0.0513595166163142	0.04229607250755287	0.7401812688821753	0.00906344410876133	0.14501510574018128	0.012084592145015106
1682	331.0	0.0513595166163142	0.04229607250755287	0.7401812688821753	0.012084592145015106	0.1419939577039275	0.012084592145015106
1683	331.0	0.04833836858006042	0.04229607250755287	0.7401812688821753	0.00906344410876133	0.1510574018126888	0.00906344410876133
1684	335.0	0.04776119402985075	0.04477611940298507	0.7402985074626866	0.008955223880597015	0.14925373134328357	0.008955223880597015
1685	337.0	0.04747774480712166	0.04747774480712166	0.7359050445103857	0.008902077151335312	0.1513353115727003	0.008902077151335312
1686	335.0	0.04776119402985075	0.04776119402985075	0.7343283582089553	0.008955223880597015	0.15522388059701492	0.005970149253731343
1687	337.0	0.04747774480712166	0.04747774480712166	0.7329376854599406	0.008902077151335312	0.1513353115727003	0.011869436201780416
1688	336.0	0.047619047619047616	0.044642857142857144	0.7351190476190477	0.008928571428571428	0.15178571428571427	0.011904761904761904
1689	335.0	0.04776119402985075	0.041791044776119404	0.7343283582089553	0.008955223880597015	0.15522388059701492	0.011940298507462687
1690	335.0	0.04776119402985075	0.041791044776119404	0.7343283582089553	0.005970149253731343	0.1582089552238806	0.011940298507462687
1691	335.0	0.04776119402985075	0.04477611940298507	0.7343283582089553	0.005970149253731343	0.15223880597014924	0.014925373134328358
1692	335.0	0.04477611940298507	0.04477611940298507	0.7373134328358208	0.005970149253731343	0.15522388059701492	0.011940298507462687
1693	342.0	0.049707602339181284	0.043859649122807015	0.7368421052631579	0.005847953216374269	0.15204678362573099	0.011695906432748537
1694	343.0	0.04956268221574344	0.043731778425655975	0.7405247813411079	0.0058309037900874635	0.1457725947521866	0.014577259475218658
1695	346.0	0.05202312138728324	0.04046242774566474	0.7341040462427746	0.008670520231213872	0.14739884393063585	0.017341040462427744
1696	345.0	0.05507246376811594	0.043478260869565216	0.7304347826086957	0.008695652173913044	0.14492753623188406	0.017391304347826087
1697	344.0	0.05232558139534884	0.040697674418604654	0.7383720930232558	0.00872093023255814	0.14244186046511628	0.01744186046511628
1698	346.0	0.049132947976878616	0.04335260115606936	0.7398843930635838	0.008670520231213872	0.1416184971098266	0.017341040462427744
1699	341.0	0.04985337243401759	0.04105571847507331	0.7390029325513197	0.008797653958944282	0.1436950146627566	0.017595307917888565
1700	341.0	0.05278592375366569	0.04105571847507331	0.7419354838709677	0.008797653958944282	0.1436950146627566	0.011730205278592375
1701	343.0	0.04664723032069971	0.04081632653061224	0.7463556851311953	0.008746355685131196	0.1457725947521866	0.011661807580174927
1702	337.0	0.04747774480712166	0.03857566765578635	0.7507418397626113	0.008902077151335312	0.14540059347181009	0.008902077151335312
1703	339.0	0.0471976401179941	0.038348082595870206	0.7492625368731564	0.008849557522123894	0.14454277286135694	0.011799410029498525
1704	343.0	0.04956268221574344	0.04081632653061224	0.7434402332361516	0.008746355685131196	0.1457725947521866	0.011661807580174927
1705	343.0	0.04956268221574344	0.043731778425655975	0.7463556851311953	0.008746355685131196	0.14285714285714285	0.008746355685131196
1706	345.0	0.05217391304347826	0.043478260869565216	0.7478260869565218	0.008695652173913044	0.1391304347826087	0.008695652173913044
1707	339.0	0.05309734513274336	0.0471976401179941	0.7404129793510325	0.0058997050147492625	0.14454277286135694	0.008849557522123894
1708	334.0	0.05089820359281437	0.041916167664670656	0.7455089820359282	0.005988023952095809	0.1467065868263473	0.008982035928143712
1709	336.0	0.044642857142857144	0.044642857142857144	0.7470238095238095	0.005952380952380952	0.1488095238095238	0.008928571428571428
1710	338.0	0.04437869822485207	0.04437869822485207	0.742603550295858	0.005917159763313609	0.15088757396449703	0.011834319526627219
1711	337.0	0.04451038575667656	0.04451038575667656	0.7418397626112759	0.005934718100890208	0.1513353115727003	0.011869436201780416
1712	335.0	0.041791044776119404	0.04477611940298507	0.7492537313432835	0.005970149253731343	0.14626865671641792	0.011940298507462687
1713	335.0	0.041791044776119404	0.04776119402985075	0.7432835820895523	0.005970149253731343	0.14626865671641792	0.014925373134328358
1714	335.0	0.04776119402985075	0.04477611940298507	0.7432835820895523	0.005970149253731343	0.14328358208955225	0.014925373134328358
1715	337.0	0.04747774480712166	0.04451038575667656	0.7359050445103857	0.008902077151335312	0.14836795252225518	0.01483679525222552
1716	336.0	0.044642857142857144	0.044642857142857144	0.7410714285714286	0.008928571428571428	0.1488095238095238	0.011904761904761904
1717	338.0	0.04437869822485207	0.04437869822485207	0.7396449704142012	0.008875739644970414	0.15088757396449703	0.011834319526627219
1718	334.0	0.04491017964071856	0.04491017964071856	0.7395209580838323	0.008982035928143712	0.1467065868263473	0.014970059880239521
1719	335.0	0.041791044776119404	0.04776119402985075	0.7373134328358208	0.008955223880597015	0.14925373134328357	0.014925373134328358
1720	336.0	0.044642857142857144	0.044642857142857144	0.7380952380952381	0.008928571428571428	0.1488095238095238	0.01488095238095238
1721	332.0	0.045180722891566265	0.045180722891566265	0.7379518072289156	0.009036144578313253	0.14759036144578314	0.015060240963855422
1722	330.0	0.04242424242424243	0.045454545454545456	0.7363636363636363	0.00909090909090909	0.15151515151515152	0.015151515151515152
1723	326.0	0.04294478527607362	0.046012269938650305	0.7423312883435583	0.006134969325153374	0.147239263803681	0.015337423312883436
1724	334.0	0.04491017964071856	0.041916167664670656	0.7395209580838323	0.005988023952095809	0.15269461077844312	0.014970059880239521
1725	334.0	0.04491017964071856	0.041916167664670656	0.7335329341317365	0.005988023952095809	0.15568862275449102	0.017964071856287425
1726	333.0	0.04504504504504504	0.042042042042042045	0.7297297297297297	0.006006006006006006	0.15915915915915915	0.018018018018018018
1727	336.0	0.047619047619047616	0.03869047619047619	0.7351190476190477	0.005952380952380952	0.15476190476190477	0.017857142857142856
1728	336.0	0.05654761904761905	0.041666666666666664	0.7321428571428571	0.005952380952380952	0.14583333333333334	0.017857142857142856
1729	329.0	0.057750759878419454	0.03951367781155015	0.7325227963525835	0.0060790273556231	0.14893617021276595	0.015197568389057751
1730	328.0	0.051829268292682924	0.042682926829268296	0.7378048780487805	0.006097560975609756	0.14634146341463414	0.01524390243902439
1731	330.0	0.048484848484848485	0.04242424242424243	0.7333333333333333	0.006060606060606061	0.15454545454545454	0.015151515151515152
1732	332.0	0.045180722891566265	0.04216867469879518	0.7319277108433735	0.009036144578313253	0.1566265060240964	0.015060240963855422
1733	333.0	0.04804804804804805	0.042042042042042045	0.7357357357357357	0.009009009009009009	0.15015015015015015	0.015015015015015015
1734	332.0	0.045180722891566265	0.045180722891566265	0.7349397590361446	0.009036144578313253	0.15060240963855423	0.015060240963855422
1735	335.0	0.04477611940298507	0.04477611940298507	0.7343283582089553	0.005970149253731343	0.15522388059701492	0.014925373134328358
1736	332.0	0.04819277108433735	0.045180722891566265	0.7319277108433735	0.006024096385542169	0.1536144578313253	0.015060240963855422
1737	336.0	0.05357142857142857	0.044642857142857144	0.7291666666666666	0.008928571428571428	0.1488095238095238	0.01488095238095238
1738	339.0	0.05604719764011799	0.05014749262536873	0.7256637168141593	0.008849557522123894	0.14454277286135694	0.014749262536873156
1739	339.0	0.05309734513274336	0.05014749262536873	0.7286135693215339	0.008849557522123894	0.14454277286135694	0.014749262536873156
1740	341.0	0.05571847507331378	0.04398826979472141	0.7272727272727273	0.008797653958944282	0.1495601173020528	0.01466275659824047
1741	338.0	0.05325443786982249	0.04142011834319527	0.7337278106508875	0.008875739644970414	0.15088757396449703	0.011834319526627219
1742	338.0	0.047337278106508875	0.04142011834319527	0.7396449704142012	0.008875739644970414	0.14792899408284024	0.014792899408284023
1743	333.0	0.04504504504504504	0.03903903903903904	0.7477477477477478	0.009009009009009009	0.14414414414414414	0.015015015015015015
1744	334.0	0.04790419161676647	0.038922155688622756	0.7455089820359282	0.008982035928143712	0.1437125748502994	0.014970059880239521
1745	340.0	0.05	0.041176470588235294	0.7323529411764705	0.008823529411764706	0.15294117647058825	0.014705882352941176
1746	335.0	0.050746268656716415	0.041791044776119404	0.7313432835820896	0.008955223880597015	0.15522388059701492	0.011940298507462687
1747	332.0	0.05120481927710843	0.04216867469879518	0.7319277108433735	0.009036144578313253	0.1536144578313253	0.012048192771084338
1748	337.0	0.05341246290801187	0.04451038575667656	0.7270029673590505	0.008902077151335312	0.1543026706231454	0.011869436201780416
1749	338.0	0.05621301775147929	0.04437869822485207	0.727810650887574	0.008875739644970414	0.15088757396449703	0.011834319526627219
1750	336.0	0.05654761904761905	0.044642857142857144	0.7232142857142857	0.008928571428571428	0.15476190476190477	0.011904761904761904
1751	337.0	0.05637982195845697	0.04154302670623145	0.7240356083086054	0.008902077151335312	0.1543026706231454	0.01483679525222552
1752	336.0	0.05357142857142857	0.041666666666666664	0.7291666666666666	0.008928571428571428	0.15178571428571427	0.01488095238095238
1753	338.0	0.05325443786982249	0.04142011834319527	0.7307692307692307	0.008875739644970414	0.15088757396449703	0.014792899408284023
1754	336.0	0.05357142857142857	0.041666666666666664	0.7261904761904762	0.008928571428571428	0.15476190476190477	0.01488095238095238
1755	338.0	0.05325443786982249	0.04142011834319527	0.7248520710059172	0.008875739644970414	0.15680473372781065	0.014792899408284023
1756	339.0	0.05014749262536873	0.04129793510324484	0.7315634218289085	0.008849557522123894	0.15339233038348082	0.014749262536873156
1757	337.0	0.050445103857566766	0.04154302670623145	0.7299703264094956	0.008902077151335312	0.1543026706231454	0.01483679525222552
1758	333.0	0.04804804804804805	0.042042042042042045	0.7297297297297297	0.009009009009009009	0.15615615615615616	0.015015015015015015
1759	329.0	0.05167173252279635	0.0425531914893617	0.729483282674772	0.00911854103343465	0.15501519756838905	0.0121580547112462
1760	328.0	0.04878048780487805	0.042682926829268296	0.7286585365853658	0.009146341463414634	0.15853658536585366	0.012195121951219513
1761	337.0	0.04747774480712166	0.04154302670623145	0.7270029673590505	0.008902077151335312	0.16023738872403562	0.01483679525222552
1762	337.0	0.04451038575667656	0.04747774480712166	0.7270029673590505	0.008902077151335312	0.16023738872403562	0.011869436201780416
1763	336.0	0.044642857142857144	0.047619047619047616	0.7321428571428571	0.008928571428571428	0.15476190476190477	0.011904761904761904
1764	339.0	0.0471976401179941	0.0471976401179941	0.7286135693215339	0.008849557522123894	0.15634218289085547	0.011799410029498525
1765	339.0	0.0471976401179941	0.0471976401179941	0.7315634218289085	0.008849557522123894	0.15339233038348082	0.011799410029498525
1766	337.0	0.04747774480712166	0.03857566765578635	0.7329376854599406	0.008902077151335312	0.1572700296735905	0.01483679525222552
1767	343.0	0.04664723032069971	0.04081632653061224	0.7317784256559767	0.008746355685131196	0.15743440233236153	0.014577259475218658
1768	340.0	0.047058823529411764	0.041176470588235294	0.7323529411764705	0.008823529411764706	0.15588235294117647	0.014705882352941176
1769	339.0	0.05014749262536873	0.04129793510324484	0.7345132743362832	0.008849557522123894	0.1504424778761062	0.014749262536873156
1770	337.0	0.05341246290801187	0.03857566765578635	0.7359050445103857	0.008902077151335312	0.14836795252225518	0.01483679525222552
1771	333.0	0.05105105105105105	0.03903903903903904	0.7417417417417418	0.009009009009009009	0.14414414414414414	0.015015015015015015
1772	332.0	0.05120481927710843	0.03614457831325301	0.7439759036144579	0.009036144578313253	0.14457831325301204	0.015060240963855422
1773	336.0	0.05357142857142857	0.03869047619047619	0.7410714285714286	0.008928571428571428	0.14285714285714285	0.01488095238095238
1774	334.0	0.05389221556886228	0.038922155688622756	0.7365269461077845	0.008982035928143712	0.1467065868263473	0.014970059880239521
1775	334.0	0.05389221556886228	0.03592814371257485	0.7395209580838323	0.008982035928143712	0.1467065868263473	0.014970059880239521
1776	335.0	0.050746268656716415	0.041791044776119404	0.7343283582089553	0.008955223880597015	0.14925373134328357	0.014925373134328358
1777	335.0	0.04776119402985075	0.041791044776119404	0.7373134328358208	0.008955223880597015	0.14925373134328357	0.014925373134328358
1778	339.0	0.0471976401179941	0.04424778761061947	0.7345132743362832	0.008849557522123894	0.1504424778761062	0.014749262536873156
1779	333.0	0.04804804804804805	0.03903903903903904	0.7327327327327328	0.009009009009009009	0.15615615615615616	0.015015015015015015
1780	332.0	0.05421686746987952	0.03614457831325301	0.7259036144578314	0.009036144578313253	0.1566265060240964	0.018072289156626505
1781	336.0	0.05357142857142857	0.03571428571428571	0.7291666666666666	0.008928571428571428	0.15476190476190477	0.017857142857142856
1782	325.0	0.046153846153846156	0.036923076923076927	0.7415384615384616	0.009230769230769232	0.1476923076923077	0.018461538461538463
1783	325.0	0.046153846153846156	0.04	0.7323076923076923	0.009230769230769232	0.15384615384615385	0.018461538461538463
1784	323.0	0.04643962848297214	0.043343653250773995	0.7306501547987616	0.009287925696594427	0.15170278637770898	0.018575851393188854
1785	324.0	0.046296296296296294	0.043209876543209874	0.7253086419753086	0.009259259259259259	0.1574074074074074	0.018518518518518517
1786	327.0	0.04892966360856269	0.045871559633027525	0.7186544342507645	0.009174311926605505	0.1559633027522936	0.021406727828746176
1787	329.0	0.0486322188449848	0.04559270516717325	0.7264437689969605	0.00911854103343465	0.14893617021276595	0.02127659574468085
1788	333.0	0.04804804804804805	0.042042042042042045	0.7327327327327328	0.009009009009009009	0.14714714714714713	0.021021021021021023
1789	325.0	0.046153846153846156	0.043076923076923075	0.7384615384615385	0.009230769230769232	0.14461538461538462	0.018461538461538463
1790	333.0	0.04804804804804805	0.042042042042042045	0.7327327327327328	0.009009009009009009	0.15015015015015015	0.018018018018018018
1791	334.0	0.04790419161676647	0.038922155688622756	0.7305389221556886	0.008982035928143712	0.15868263473053892	0.014970059880239521
1792	332.0	0.045180722891566265	0.0391566265060241	0.7319277108433735	0.009036144578313253	0.15963855421686746	0.015060240963855422
1793	333.0	0.042042042042042045	0.03903903903903904	0.7387387387387387	0.009009009009009009	0.15615615615615616	0.015015015015015015
1794	334.0	0.04790419161676647	0.041916167664670656	0.7365269461077845	0.008982035928143712	0.1497005988023952	0.014970059880239521
1795	337.0	0.04451038575667656	0.04451038575667656	0.7388724035608308	0.008902077151335312	0.14836795252225518	0.01483679525222552
1796	337.0	0.04451038575667656	0.04154302670623145	0.7388724035608308	0.008902077151335312	0.1513353115727003	0.01483679525222552
1797	337.0	0.04451038575667656	0.04154302670623145	0.7388724035608308	0.008902077151335312	0.1513353115727003	0.01483679525222552
1798	329.0	0.04559270516717325	0.0425531914893617	0.7507598784194529	0.0060790273556231	0.1458966565349544	0.00911854103343465
1799	334.0	0.04790419161676647	0.04491017964071856	0.7455089820359282	0.005988023952095809	0.1467065868263473	0.008982035928143712
1800	332.0	0.04819277108433735	0.04216867469879518	0.7409638554216867	0.0030120481927710845	0.1536144578313253	0.012048192771084338
1801	331.0	0.045317220543806644	0.04229607250755287	0.743202416918429	0.0030211480362537764	0.15709969788519637	0.00906344410876133
1802	330.0	0.04242424242424243	0.045454545454545456	0.7424242424242424	0.0030303030303030303	0.15454545454545454	0.012121212121212121
1803	334.0	0.04790419161676647	0.04790419161676647	0.7335329341317365	0.0029940119760479044	0.15269461077844312	0.014970059880239521
1804	334.0	0.04790419161676647	0.04491017964071856	0.7275449101796407	0.005988023952095809	0.15868263473053892	0.014970059880239521
1805	338.0	0.04437869822485207	0.04437869822485207	0.7218934911242604	0.008875739644970414	0.15976331360946747	0.020710059171597635
1806	338.0	0.04437869822485207	0.04437869822485207	0.727810650887574	0.008875739644970414	0.15680473372781065	0.01775147928994083
1807	339.0	0.0471976401179941	0.04129793510324484	0.7315634218289085	0.008849557522123894	0.15339233038348082	0.017699115044247787
1808	335.0	0.04776119402985075	0.041791044776119404	0.7343283582089553	0.008955223880597015	0.14925373134328357	0.01791044776119403
1809	338.0	0.05029585798816568	0.04437869822485207	0.7307692307692307	0.008875739644970414	0.15088757396449703	0.014792899408284023
1810	338.0	0.05029585798816568	0.04142011834319527	0.727810650887574	0.008875739644970414	0.15680473372781065	0.014792899408284023
1811	339.0	0.0471976401179941	0.04129793510324484	0.7256637168141593	0.008849557522123894	0.16224188790560473	0.014749262536873156
1812	336.0	0.047619047619047616	0.044642857142857144	0.7291666666666666	0.008928571428571428	0.16071428571428573	0.008928571428571428
1813	336.0	0.047619047619047616	0.044642857142857144	0.7321428571428571	0.008928571428571428	0.15773809523809523	0.008928571428571428
1814	333.0	0.05105105105105105	0.04504504504504504	0.7357357357357357	0.006006006006006006	0.15315315315315314	0.009009009009009009
1815	338.0	0.05325443786982249	0.04437869822485207	0.7307692307692307	0.005917159763313609	0.15384615384615385	0.011834319526627219
1816	339.0	0.05014749262536873	0.04424778761061947	0.7374631268436578	0.0058997050147492625	0.1504424778761062	0.011799410029498525
1817	337.0	0.04747774480712166	0.04451038575667656	0.744807121661721	0.005934718100890208	0.14540059347181009	0.011869436201780416
1818	332.0	0.045180722891566265	0.04216867469879518	0.7439759036144579	0.009036144578313253	0.14759036144578314	0.012048192771084338
1819	334.0	0.04491017964071856	0.041916167664670656	0.7485029940119761	0.008982035928143712	0.1467065868263473	0.008982035928143712
1820	333.0	0.05105105105105105	0.042042042042042045	0.7387387387387387	0.009009009009009009	0.15015015015015015	0.009009009009009009
1821	330.0	0.051515151515151514	0.04242424242424243	0.7333333333333333	0.00909090909090909	0.15151515151515152	0.012121212121212121
1822	332.0	0.05421686746987952	0.045180722891566265	0.7259036144578314	0.009036144578313253	0.1536144578313253	0.012048192771084338
1823	337.0	0.050445103857566766	0.050445103857566766	0.7151335311572701	0.008902077151335312	0.16023738872403562	0.01483679525222552
1824	336.0	0.050595238095238096	0.050595238095238096	0.7113095238095238	0.008928571428571428	0.1636904761904762	0.01488095238095238
1825	335.0	0.05373134328358209	0.04776119402985075	0.7104477611940299	0.008955223880597015	0.16417910447761194	0.014925373134328358
1826	333.0	0.05105105105105105	0.04504504504504504	0.7237237237237237	0.006006006006006006	0.15915915915915915	0.015015015015015015
1827	332.0	0.04819277108433735	0.045180722891566265	0.7319277108433735	0.0030120481927710845	0.1566265060240964	0.015060240963855422
1828	334.0	0.041916167664670656	0.04491017964071856	0.7395209580838323	0.0029940119760479044	0.15568862275449102	0.014970059880239521
1829	335.0	0.041791044776119404	0.04776119402985075	0.7432835820895523	0.0029850746268656717	0.14925373134328357	0.014925373134328358
1830	335.0	0.04477611940298507	0.04776119402985075	0.7373134328358208	0.005970149253731343	0.14925373134328357	0.014925373134328358
1831	344.0	0.046511627906976744	0.04941860465116279	0.7354651162790697	0.00872093023255814	0.14534883720930233	0.014534883720930232
1832	348.0	0.04597701149425287	0.04885057471264368	0.7270114942528736	0.008620689655172414	0.15517241379310345	0.014367816091954023
1833	347.0	0.04899135446685879	0.04610951008645533	0.7262247838616714	0.008645533141210375	0.15561959654178675	0.01440922190201729
1834	340.0	0.04411764705882353	0.047058823529411764	0.7205882352941176	0.008823529411764706	0.16470588235294117	0.014705882352941176
1835	339.0	0.0471976401179941	0.0471976401179941	0.7227138643067846	0.008849557522123894	0.15634218289085547	0.017699115044247787
1836	338.0	0.047337278106508875	0.047337278106508875	0.727810650887574	0.008875739644970414	0.15088757396449703	0.01775147928994083
1837	336.0	0.03869047619047619	0.044642857142857144	0.7351190476190477	0.008928571428571428	0.15178571428571427	0.020833333333333332
1838	333.0	0.03903903903903904	0.04504504504504504	0.7357357357357357	0.009009009009009009	0.15315315315315314	0.018018018018018018
1839	330.0	0.03939393939393939	0.045454545454545456	0.7424242424242424	0.00909090909090909	0.15151515151515152	0.012121212121212121
1840	332.0	0.04216867469879518	0.04216867469879518	0.7379518072289156	0.009036144578313253	0.1566265060240964	0.012048192771084338
1841	329.0	0.0425531914893617	0.04559270516717325	0.7416413373860182	0.00911854103343465	0.14893617021276595	0.0121580547112462
1842	329.0	0.04559270516717325	0.0425531914893617	0.7386018237082067	0.00911854103343465	0.1519756838905775	0.0121580547112462
1843	332.0	0.04819277108433735	0.04216867469879518	0.7409638554216867	0.009036144578313253	0.14759036144578314	0.012048192771084338
1844	334.0	0.05089820359281437	0.04491017964071856	0.7305389221556886	0.008982035928143712	0.15269461077844312	0.011976047904191617
1845	334.0	0.05089820359281437	0.041916167664670656	0.7365269461077845	0.008982035928143712	0.1497005988023952	0.011976047904191617
1846	338.0	0.05029585798816568	0.038461538461538464	0.7337278106508875	0.008875739644970414	0.15088757396449703	0.01775147928994083
1847	334.0	0.04790419161676647	0.038922155688622756	0.7335329341317365	0.008982035928143712	0.15568862275449102	0.014970059880239521
1848	336.0	0.047619047619047616	0.03869047619047619	0.7291666666666666	0.008928571428571428	0.16071428571428573	0.01488095238095238
1849	337.0	0.050445103857566766	0.03560830860534125	0.7329376854599406	0.008902077151335312	0.16023738872403562	0.011869436201780416
1850	339.0	0.05014749262536873	0.035398230088495575	0.7315634218289085	0.008849557522123894	0.1592920353982301	0.014749262536873156
1851	338.0	0.047337278106508875	0.04142011834319527	0.727810650887574	0.008875739644970414	0.16272189349112426	0.011834319526627219
1852	335.0	0.041791044776119404	0.041791044776119404	0.7343283582089553	0.008955223880597015	0.16119402985074627	0.011940298507462687
1853	334.0	0.041916167664670656	0.041916167664670656	0.7425149700598802	0.008982035928143712	0.15568862275449102	0.008982035928143712
1854	333.0	0.042042042042042045	0.03903903903903904	0.7417417417417418	0.009009009009009009	0.15915915915915915	0.009009009009009009
1855	333.0	0.04504504504504504	0.03903903903903904	0.7417417417417418	0.009009009009009009	0.15915915915915915	0.006006006006006006
1856	335.0	0.04477611940298507	0.03880597014925373	0.7402985074626866	0.008955223880597015	0.15522388059701492	0.011940298507462687
1857	337.0	0.04154302670623145	0.03857566765578635	0.7418397626112759	0.008902077151335312	0.1543026706231454	0.01483679525222552
1858	335.0	0.041791044776119404	0.03880597014925373	0.7402985074626866	0.008955223880597015	0.1582089552238806	0.011940298507462687
1859	339.0	0.0471976401179941	0.04129793510324484	0.7345132743362832	0.008849557522123894	0.15634218289085547	0.011799410029498525
1860	337.0	0.04747774480712166	0.04154302670623145	0.7329376854599406	0.008902077151335312	0.1572700296735905	0.011869436201780416
1861	334.0	0.05089820359281437	0.041916167664670656	0.7305389221556886	0.008982035928143712	0.15568862275449102	0.011976047904191617
1862	335.0	0.05373134328358209	0.041791044776119404	0.7313432835820896	0.008955223880597015	0.15223880597014924	0.011940298507462687
1863	334.0	0.05389221556886228	0.041916167664670656	0.7335329341317365	0.008982035928143712	0.15269461077844312	0.008982035928143712
1864	335.0	0.05373134328358209	0.03880597014925373	0.7313432835820896	0.008955223880597015	0.1582089552238806	0.008955223880597015
1865	337.0	0.05637982195845697	0.03857566765578635	0.7299703264094956	0.008902077151335312	0.1543026706231454	0.011869436201780416
1866	337.0	0.05341246290801187	0.03857566765578635	0.7299703264094956	0.008902077151335312	0.1572700296735905	0.011869436201780416
1867	335.0	0.04776119402985075	0.041791044776119404	0.7343283582089553	0.008955223880597015	0.15522388059701492	0.011940298507462687
1868	334.0	0.04491017964071856	0.041916167664670656	0.7335329341317365	0.008982035928143712	0.15868263473053892	0.011976047904191617
1869	340.0	0.047058823529411764	0.041176470588235294	0.7352941176470589	0.008823529411764706	0.15588235294117647	0.011764705882352941
1870	339.0	0.04424778761061947	0.04424778761061947	0.7374631268436578	0.0058997050147492625	0.15339233038348082	0.014749262536873156
1871	337.0	0.050445103857566766	0.04451038575667656	0.7299703264094956	0.005934718100890208	0.1543026706231454	0.01483679525222552
1872	337.0	0.050445103857566766	0.04451038575667656	0.7329376854599406	0.005934718100890208	0.1513353115727003	0.01483679525222552
1873	340.0	0.05	0.041176470588235294	0.7264705882352941	0.0058823529411764705	0.16176470588235295	0.014705882352941176
1874	342.0	0.049707602339181284	0.04093567251461988	0.7280701754385965	0.005847953216374269	0.1608187134502924	0.014619883040935672
1875	344.0	0.04941860465116279	0.040697674418604654	0.7267441860465116	0.00872093023255814	0.15988372093023256	0.014534883720930232
1876	346.0	0.046242774566473986	0.04046242774566474	0.7225433526011561	0.008670520231213872	0.16473988439306358	0.017341040462427744
1877	337.0	0.04451038575667656	0.04154302670623145	0.7240356083086054	0.008902077151335312	0.16023738872403562	0.020771513353115726
1878	338.0	0.04437869822485207	0.04142011834319527	0.727810650887574	0.008875739644970414	0.15976331360946747	0.01775147928994083
1879	337.0	0.04154302670623145	0.04154302670623145	0.7270029673590505	0.008902077151335312	0.1632047477744807	0.017804154302670624
1880	339.0	0.04129793510324484	0.04129793510324484	0.7256637168141593	0.008849557522123894	0.168141592920354	0.014749262536873156
1881	336.0	0.044642857142857144	0.041666666666666664	0.7261904761904762	0.008928571428571428	0.1636904761904762	0.01488095238095238
1882	338.0	0.047337278106508875	0.038461538461538464	0.7218934911242604	0.008875739644970414	0.16568047337278108	0.01775147928994083
1883	336.0	0.050595238095238096	0.03869047619047619	0.7291666666666666	0.008928571428571428	0.16071428571428573	0.011904761904761904
1884	336.0	0.047619047619047616	0.03571428571428571	0.7321428571428571	0.008928571428571428	0.1636904761904762	0.011904761904761904
1885	337.0	0.04154302670623145	0.03857566765578635	0.7388724035608308	0.008902077151335312	0.16023738872403562	0.011869436201780416
1886	336.0	0.044642857142857144	0.03869047619047619	0.7321428571428571	0.008928571428571428	0.1636904761904762	0.011904761904761904
1887	338.0	0.04437869822485207	0.038461538461538464	0.7337278106508875	0.008875739644970414	0.16272189349112426	0.011834319526627219
1888	336.0	0.047619047619047616	0.041666666666666664	0.7321428571428571	0.008928571428571428	0.15773809523809523	0.011904761904761904
1889	337.0	0.04451038575667656	0.04154302670623145	0.7329376854599406	0.008902077151335312	0.1572700296735905	0.01483679525222552
1890	335.0	0.04477611940298507	0.04477611940298507	0.7313432835820896	0.008955223880597015	0.15522388059701492	0.014925373134328358
1891	338.0	0.04437869822485207	0.04437869822485207	0.7337278106508875	0.008875739644970414	0.15384615384615385	0.014792899408284023
1892	336.0	0.041666666666666664	0.044642857142857144	0.7410714285714286	0.008928571428571428	0.15178571428571427	0.011904761904761904
1893	335.0	0.03880597014925373	0.041791044776119404	0.746268656716418	0.008955223880597015	0.15223880597014924	0.011940298507462687
1894	336.0	0.041666666666666664	0.041666666666666664	0.7410714285714286	0.008928571428571428	0.15476190476190477	0.011904761904761904
1895	334.0	0.041916167664670656	0.04491017964071856	0.7335329341317365	0.008982035928143712	0.15868263473053892	0.011976047904191617
1896	329.0	0.04559270516717325	0.0425531914893617	0.7355623100303952	0.00911854103343465	0.1580547112462006	0.00911854103343465
1897	329.0	0.0486322188449848	0.0425531914893617	0.7264437689969605	0.00911854103343465	0.16109422492401215	0.0121580547112462
1898	327.0	0.04892966360856269	0.039755351681957186	0.7339449541284404	0.009174311926605505	0.1559633027522936	0.012232415902140673
1899	327.0	0.045871559633027525	0.03669724770642202	0.7400611620795107	0.009174311926605505	0.1559633027522936	0.012232415902140673
1900	326.0	0.05214723926380368	0.03987730061349693	0.7392638036809815	0.009202453987730062	0.147239263803681	0.012269938650306749
1901	337.0	0.050445103857566766	0.04451038575667656	0.7299703264094956	0.008902077151335312	0.1513353115727003	0.01483679525222552
1902	339.0	0.0471976401179941	0.0471976401179941	0.7256637168141593	0.008849557522123894	0.15634218289085547	0.014749262536873156
1903	338.0	0.047337278106508875	0.047337278106508875	0.7337278106508875	0.008875739644970414	0.14792899408284024	0.014792899408284023
1904	336.0	0.047619047619047616	0.047619047619047616	0.7291666666666666	0.008928571428571428	0.15178571428571427	0.01488095238095238
1905	338.0	0.05621301775147929	0.047337278106508875	0.7218934911242604	0.008875739644970414	0.15384615384615385	0.011834319526627219
1906	336.0	0.05654761904761905	0.047619047619047616	0.7202380952380952	0.008928571428571428	0.15476190476190477	0.011904761904761904
1907	340.0	0.052941176470588235	0.047058823529411764	0.7205882352941176	0.008823529411764706	0.1588235294117647	0.011764705882352941
1908	339.0	0.04424778761061947	0.0471976401179941	0.7256637168141593	0.008849557522123894	0.1592920353982301	0.014749262536873156
1909	339.0	0.0471976401179941	0.0471976401179941	0.7256637168141593	0.008849557522123894	0.15634218289085547	0.014749262536873156
1910	337.0	0.04451038575667656	0.04451038575667656	0.7240356083086054	0.008902077151335312	0.1632047477744807	0.01483679525222552
1911	337.0	0.04451038575667656	0.04154302670623145	0.7299703264094956	0.008902077151335312	0.16023738872403562	0.01483679525222552
1912	339.0	0.04424778761061947	0.04424778761061947	0.7315634218289085	0.008849557522123894	0.15634218289085547	0.014749262536873156
1913	338.0	0.047337278106508875	0.04437869822485207	0.727810650887574	0.008875739644970414	0.15976331360946747	0.011834319526627219
1914	336.0	0.050595238095238096	0.044642857142857144	0.7261904761904762	0.008928571428571428	0.15773809523809523	0.011904761904761904
1915	337.0	0.04747774480712166	0.04451038575667656	0.7299703264094956	0.008902077151335312	0.1543026706231454	0.01483679525222552
1916	340.0	0.041176470588235294	0.03823529411764706	0.7382352941176471	0.008823529411764706	0.15588235294117647	0.01764705882352941
1917	339.0	0.04424778761061947	0.04129793510324484	0.7345132743362832	0.008849557522123894	0.15339233038348082	0.017699115044247787
1918	337.0	0.04747774480712166	0.03857566765578635	0.7299703264094956	0.008902077151335312	0.1572700296735905	0.017804154302670624
1919	337.0	0.050445103857566766	0.03857566765578635	0.7329376854599406	0.008902077151335312	0.1543026706231454	0.01483679525222552
1920	336.0	0.050595238095238096	0.03571428571428571	0.7321428571428571	0.008928571428571428	0.15476190476190477	0.017857142857142856
1921	336.0	0.050595238095238096	0.03571428571428571	0.7351190476190477	0.008928571428571428	0.15178571428571427	0.017857142857142856
1922	329.0	0.0547112462006079	0.03951367781155015	0.7355623100303952	0.00911854103343465	0.1458966565349544	0.015197568389057751
1923	330.0	0.05454545454545454	0.03939393939393939	0.7424242424242424	0.00909090909090909	0.1393939393939394	0.015151515151515152
1924	330.0	0.05757575757575758	0.03939393939393939	0.7393939393939394	0.00909090909090909	0.14242424242424243	0.012121212121212121
1925	334.0	0.05688622754491018	0.041916167664670656	0.7305389221556886	0.008982035928143712	0.1467065868263473	0.014970059880239521
1926	332.0	0.0572289156626506	0.04216867469879518	0.7319277108433735	0.009036144578313253	0.14759036144578314	0.012048192771084338
1927	329.0	0.05167173252279635	0.0425531914893617	0.729483282674772	0.00911854103343465	0.15501519756838905	0.0121580547112462
1928	330.0	0.048484848484848485	0.04242424242424243	0.7363636363636363	0.00909090909090909	0.15454545454545454	0.00909090909090909
1929	334.0	0.05089820359281437	0.04491017964071856	0.7305389221556886	0.008982035928143712	0.15568862275449102	0.008982035928143712
1930	334.0	0.05688622754491018	0.038922155688622756	0.7305389221556886	0.008982035928143712	0.15269461077844312	0.011976047904191617
1931	335.0	0.056716417910447764	0.041791044776119404	0.7253731343283583	0.008955223880597015	0.15522388059701492	0.011940298507462687
1932	341.0	0.05865102639296188	0.04398826979472141	0.7272727272727273	0.008797653958944282	0.1495601173020528	0.011730205278592375
1933	334.0	0.05389221556886228	0.041916167664670656	0.7275449101796407	0.008982035928143712	0.15568862275449102	0.011976047904191617
1934	332.0	0.04819277108433735	0.04216867469879518	0.7319277108433735	0.009036144578313253	0.15963855421686746	0.009036144578313253
1935	332.0	0.045180722891566265	0.045180722891566265	0.7379518072289156	0.009036144578313253	0.1536144578313253	0.009036144578313253
1936	334.0	0.04491017964071856	0.04491017964071856	0.7335329341317365	0.008982035928143712	0.15568862275449102	0.011976047904191617
1937	329.0	0.05167173252279635	0.04559270516717325	0.7355623100303952	0.00911854103343465	0.1458966565349544	0.0121580547112462
1938	327.0	0.05198776758409786	0.045871559633027525	0.7370030581039755	0.009174311926605505	0.14678899082568808	0.009174311926605505
1939	330.0	0.048484848484848485	0.045454545454545456	0.7393939393939394	0.00909090909090909	0.14545454545454545	0.012121212121212121
1940	329.0	0.0486322188449848	0.04559270516717325	0.7355623100303952	0.0060790273556231	0.1519756838905775	0.0121580547112462
1941	331.0	0.04833836858006042	0.045317220543806644	0.7371601208459214	0.00906344410876133	0.14803625377643503	0.012084592145015106
1942	335.0	0.05373134328358209	0.04477611940298507	0.7343283582089553	0.008955223880597015	0.14626865671641792	0.011940298507462687
1943	333.0	0.05405405405405406	0.04504504504504504	0.7297297297297297	0.009009009009009009	0.15015015015015015	0.012012012012012012
1944	341.0	0.05278592375366569	0.04105571847507331	0.7302052785923754	0.008797653958944282	0.15542521994134897	0.011730205278592375
1945	341.0	0.05278592375366569	0.04105571847507331	0.7243401759530792	0.008797653958944282	0.15835777126099707	0.01466275659824047
1946	341.0	0.04985337243401759	0.04105571847507331	0.7243401759530792	0.008797653958944282	0.16129032258064516	0.01466275659824047
1947	343.0	0.04664723032069971	0.04081632653061224	0.7288629737609329	0.008746355685131196	0.16034985422740525	0.014577259475218658
1948	340.0	0.05	0.041176470588235294	0.7323529411764705	0.008823529411764706	0.15294117647058825	0.014705882352941176
1949	337.0	0.050445103857566766	0.04154302670623145	0.7359050445103857	0.008902077151335312	0.1513353115727003	0.011869436201780416
1950	337.0	0.04747774480712166	0.04154302670623145	0.7359050445103857	0.008902077151335312	0.1543026706231454	0.011869436201780416
1951	334.0	0.05389221556886228	0.041916167664670656	0.7305389221556886	0.005988023952095809	0.15568862275449102	0.011976047904191617
1952	335.0	0.056716417910447764	0.041791044776119404	0.7343283582089553	0.008955223880597015	0.14925373134328357	0.008955223880597015
1953	341.0	0.05571847507331378	0.04398826979472141	0.7243401759530792	0.008797653958944282	0.15542521994134897	0.011730205278592375
1954	341.0	0.05571847507331378	0.04398826979472141	0.7214076246334311	0.008797653958944282	0.15835777126099707	0.011730205278592375
1955	342.0	0.05555555555555555	0.043859649122807015	0.7280701754385965	0.008771929824561403	0.15204678362573099	0.011695906432748537
1956	342.0	0.05555555555555555	0.04093567251461988	0.7251461988304093	0.008771929824561403	0.15789473684210525	0.011695906432748537
1957	341.0	0.05278592375366569	0.04105571847507331	0.7302052785923754	0.008797653958944282	0.15542521994134897	0.011730205278592375
1958	341.0	0.04985337243401759	0.04398826979472141	0.7390029325513197	0.008797653958944282	0.1466275659824047	0.011730205278592375
1959	343.0	0.052478134110787174	0.043731778425655975	0.7346938775510204	0.008746355685131196	0.14868804664723032	0.011661807580174927
1960	338.0	0.05325443786982249	0.047337278106508875	0.7337278106508875	0.008875739644970414	0.14497041420118342	0.011834319526627219
1961	337.0	0.05341246290801187	0.04451038575667656	0.7329376854599406	0.008902077151335312	0.14836795252225518	0.011869436201780416
1962	332.0	0.0572289156626506	0.045180722891566265	0.7289156626506024	0.006024096385542169	0.15060240963855423	0.012048192771084338
1963	333.0	0.06006006006006006	0.04804804804804805	0.7237237237237237	0.006006006006006006	0.15315315315315314	0.009009009009009009
1964	336.0	0.05654761904761905	0.047619047619047616	0.7261904761904762	0.005952380952380952	0.15178571428571427	0.011904761904761904
1965	335.0	0.05373134328358209	0.041791044776119404	0.7402985074626866	0.005970149253731343	0.14626865671641792	0.011940298507462687
1966	336.0	0.05357142857142857	0.041666666666666664	0.7410714285714286	0.005952380952380952	0.14583333333333334	0.011904761904761904
1967	330.0	0.05454545454545454	0.03939393939393939	0.7424242424242424	0.006060606060606061	0.14545454545454545	0.012121212121212121
1968	327.0	0.05198776758409786	0.039755351681957186	0.7400611620795107	0.009174311926605505	0.14678899082568808	0.012232415902140673
1969	326.0	0.05214723926380368	0.03680981595092025	0.7392638036809815	0.009202453987730062	0.15030674846625766	0.012269938650306749
1970	329.0	0.0547112462006079	0.0364741641337386	0.7355623100303952	0.00911854103343465	0.1519756838905775	0.0121580547112462
1971	335.0	0.05970149253731343	0.041791044776119404	0.7313432835820896	0.008955223880597015	0.14626865671641792	0.011940298507462687
1972	335.0	0.0626865671641791	0.041791044776119404	0.7253731343283583	0.008955223880597015	0.14925373134328357	0.011940298507462687
1973	334.0	0.06287425149700598	0.041916167664670656	0.7305389221556886	0.008982035928143712	0.1467065868263473	0.008982035928143712
1974	336.0	0.0625	0.044642857142857144	0.7291666666666666	0.008928571428571428	0.14583333333333334	0.008928571428571428
1975	336.0	0.0625	0.03869047619047619	0.7380952380952381	0.008928571428571428	0.14583333333333334	0.005952380952380952
1976	338.0	0.0621301775147929	0.038461538461538464	0.7455621301775148	0.008875739644970414	0.1390532544378698	0.005917159763313609
1977	336.0	0.0625	0.041666666666666664	0.7380952380952381	0.008928571428571428	0.14285714285714285	0.005952380952380952
1978	334.0	0.059880239520958084	0.038922155688622756	0.7425149700598802	0.008982035928143712	0.1407185628742515	0.008982035928143712
1979	333.0	0.06006006006006006	0.03903903903903904	0.7387387387387387	0.009009009009009009	0.14414414414414414	0.009009009009009009
1980	336.0	0.05952380952380952	0.03571428571428571	0.7410714285714286	0.008928571428571428	0.14583333333333334	0.008928571428571428
1981	332.0	0.0572289156626506	0.03614457831325301	0.7409638554216867	0.009036144578313253	0.14759036144578314	0.009036144578313253
1982	334.0	0.05688622754491018	0.03592814371257485	0.7365269461077845	0.008982035928143712	0.1467065868263473	0.014970059880239521
1983	335.0	0.05373134328358209	0.03880597014925373	0.7402985074626866	0.008955223880597015	0.14328358208955225	0.014925373134328358
1984	332.0	0.05421686746987952	0.0391566265060241	0.7319277108433735	0.009036144578313253	0.15060240963855423	0.015060240963855422
1985	331.0	0.054380664652567974	0.03927492447129909	0.7371601208459214	0.00906344410876133	0.14803625377643503	0.012084592145015106
1986	334.0	0.05688622754491018	0.038922155688622756	0.7335329341317365	0.008982035928143712	0.1467065868263473	0.014970059880239521
1987	343.0	0.05539358600583091	0.037900874635568516	0.7346938775510204	0.008746355685131196	0.14868804664723032	0.014577259475218658
1988	340.0	0.05588235294117647	0.03529411764705882	0.7382352941176471	0.008823529411764706	0.14705882352941177	0.014705882352941176
1989	338.0	0.05325443786982249	0.03550295857988166	0.742603550295858	0.005917159763313609	0.14792899408284024	0.014792899408284023
1990	336.0	0.05357142857142857	0.03869047619047619	0.7410714285714286	0.005952380952380952	0.14583333333333334	0.01488095238095238
1991	336.0	0.050595238095238096	0.041666666666666664	0.7470238095238095	0.005952380952380952	0.14285714285714285	0.011904761904761904
1992	336.0	0.050595238095238096	0.044642857142857144	0.7470238095238095	0.005952380952380952	0.13988095238095238	0.011904761904761904
1993	332.0	0.05120481927710843	0.045180722891566265	0.7439759036144579	0.006024096385542169	0.14156626506024098	0.012048192771084338
1994	335.0	0.05373134328358209	0.04477611940298507	0.7373134328358208	0.005970149253731343	0.14626865671641792	0.011940298507462687
1995	337.0	0.05341246290801187	0.04451038575667656	0.7329376854599406	0.005934718100890208	0.1513353115727003	0.011869436201780416
1996	339.0	0.05309734513274336	0.04424778761061947	0.7315634218289085	0.008849557522123894	0.1504424778761062	0.011799410029498525
1997	339.0	0.05309734513274336	0.04129793510324484	0.7404129793510325	0.008849557522123894	0.14454277286135694	0.011799410029498525
1998	341.0	0.05571847507331378	0.03812316715542522	0.7302052785923754	0.008797653958944282	0.15249266862170088	0.01466275659824047
[truncated: 2,501 more rows]
