# Supplementary material for: Full-cycle device-scale simulations of memory materials with a tailored atomic-cluster-expansion potential
Source: Nat Commun. 2025 Sep 30;16:8688. doi: 10.1038/s41467-025-63732-4 (PMC12484596; doi:10.1038/s41467-025-63732-4)
Supplement: Supplementary file 4 — Source Data [file 41467_2025_63732_MOESM4_ESM.zip › Figure S7/Figure S7d - homopolar bonds/bond_fraction_gap_023_300K.csv]

	total	Sb-Sb	Sb-Te	Te-Te
0	278.0	0.06474820143884892	0.8920863309352518	0.04316546762589928
1	282.0	0.06382978723404255	0.8865248226950354	0.04964539007092199
2	273.0	0.06227106227106227	0.8864468864468864	0.05128205128205128
3	270.0	0.06296296296296296	0.8925925925925926	0.044444444444444446
4	276.0	0.06521739130434782	0.8913043478260869	0.043478260869565216
5	280.0	0.06428571428571428	0.8928571428571429	0.04285714285714286
6	278.0	0.0683453237410072	0.8884892086330936	0.04316546762589928
7	270.0	0.06296296296296296	0.8814814814814815	0.05555555555555555
8	272.0	0.06985294117647059	0.8786764705882353	0.051470588235294115
9	274.0	0.06934306569343066	0.8795620437956204	0.051094890510948905
10	272.0	0.06985294117647059	0.8823529411764706	0.04779411764705882
11	267.0	0.06367041198501873	0.8838951310861424	0.052434456928838954
12	271.0	0.06273062730627306	0.8856088560885609	0.05166051660516605
13	274.0	0.06569343065693431	0.8795620437956204	0.05474452554744526
14	274.0	0.07664233576642336	0.8686131386861314	0.05474452554744526
15	271.0	0.07749077490774908	0.8745387453874539	0.04797047970479705
16	273.0	0.07692307692307693	0.8791208791208791	0.04395604395604396
17	277.0	0.07581227436823104	0.8808664259927798	0.04332129963898917
18	276.0	0.07608695652173914	0.8768115942028986	0.04710144927536232
19	278.0	0.07913669064748201	0.8741007194244604	0.046762589928057555
20	276.0	0.08333333333333333	0.8731884057971014	0.043478260869565216
21	273.0	0.07692307692307693	0.8791208791208791	0.04395604395604396
22	276.0	0.07246376811594203	0.8804347826086957	0.04710144927536232
23	279.0	0.07168458781362007	0.8781362007168458	0.05017921146953405
24	280.0	0.07142857142857142	0.8785714285714286	0.05
25	277.0	0.06859205776173286	0.8880866425992779	0.04332129963898917
26	273.0	0.06593406593406594	0.8901098901098901	0.04395604395604396
27	275.0	0.06909090909090909	0.8763636363636363	0.05454545454545454
28	274.0	0.06934306569343066	0.8759124087591241	0.05474452554744526
29	269.0	0.06691449814126393	0.8773234200743495	0.055762081784386616
30	270.0	0.06666666666666667	0.8814814814814815	0.05185185185185185
31	265.0	0.06415094339622641	0.879245283018868	0.05660377358490566
32	269.0	0.07063197026022305	0.8773234200743495	0.05204460966542751
33	272.0	0.07352941176470588	0.875	0.051470588235294115
34	275.0	0.07272727272727272	0.8763636363636363	0.05090909090909091
35	268.0	0.06716417910447761	0.8843283582089553	0.048507462686567165
36	277.0	0.06859205776173286	0.8808664259927798	0.05054151624548736
37	274.0	0.06569343065693431	0.8905109489051095	0.043795620437956206
38	275.0	0.06545454545454546	0.8872727272727273	0.04727272727272727
39	275.0	0.06545454545454546	0.88	0.05454545454545454
40	276.0	0.06521739130434782	0.8840579710144928	0.050724637681159424
41	273.0	0.06227106227106227	0.8937728937728938	0.04395604395604396
42	268.0	0.05970149253731343	0.8955223880597015	0.04477611940298507
43	271.0	0.06273062730627306	0.8929889298892989	0.04428044280442804
44	270.0	0.06666666666666667	0.8888888888888888	0.044444444444444446
45	274.0	0.06569343065693431	0.8941605839416058	0.040145985401459854
46	272.0	0.0625	0.8897058823529411	0.04779411764705882
47	268.0	0.06716417910447761	0.8955223880597015	0.03731343283582089
48	269.0	0.07063197026022305	0.8884758364312267	0.040892193308550186
49	267.0	0.07116104868913857	0.8913857677902621	0.03745318352059925
50	273.0	0.0695970695970696	0.8827838827838828	0.047619047619047616
51	271.0	0.07011070110701106	0.8819188191881919	0.04797047970479705
52	264.0	0.06818181818181818	0.8825757575757576	0.04924242424242424
53	266.0	0.06390977443609022	0.8834586466165414	0.05263157894736842
54	267.0	0.0599250936329588	0.8913857677902621	0.04868913857677903
55	265.0	0.052830188679245285	0.8981132075471698	0.04905660377358491
56	269.0	0.05947955390334572	0.8884758364312267	0.05204460966542751
57	272.0	0.0625	0.8897058823529411	0.04779411764705882
58	272.0	0.05514705882352941	0.8970588235294118	0.04779411764705882
59	268.0	0.055970149253731345	0.8992537313432836	0.04477611940298507
60	268.0	0.05970149253731343	0.8955223880597015	0.04477611940298507
61	276.0	0.06521739130434782	0.8876811594202898	0.04710144927536232
62	278.0	0.0683453237410072	0.8812949640287769	0.050359712230215826
63	286.0	0.06993006993006994	0.8846153846153846	0.045454545454545456
64	284.0	0.06690140845070422	0.8908450704225352	0.04225352112676056
65	284.0	0.06690140845070422	0.8908450704225352	0.04225352112676056
66	281.0	0.060498220640569395	0.900355871886121	0.03914590747330961
67	280.0	0.060714285714285714	0.9	0.039285714285714285
68	282.0	0.06028368794326241	0.8971631205673759	0.0425531914893617
69	282.0	0.05673758865248227	0.900709219858156	0.0425531914893617
70	285.0	0.056140350877192984	0.9052631578947369	0.03859649122807018
71	291.0	0.058419243986254296	0.9037800687285223	0.037800687285223365
72	287.0	0.0627177700348432	0.8989547038327527	0.03832752613240418
73	283.0	0.06007067137809187	0.901060070671378	0.038869257950530034
74	282.0	0.05673758865248227	0.8936170212765957	0.04964539007092199
75	278.0	0.05755395683453238	0.89568345323741	0.046762589928057555
76	284.0	0.056338028169014086	0.8908450704225352	0.0528169014084507
77	281.0	0.05693950177935943	0.8932384341637011	0.0498220640569395
78	277.0	0.061371841155234655	0.8880866425992779	0.05054151624548736
79	273.0	0.06227106227106227	0.8901098901098901	0.047619047619047616
80	273.0	0.06227106227106227	0.8864468864468864	0.05128205128205128
81	268.0	0.05970149253731343	0.8843283582089553	0.055970149253731345
82	269.0	0.05947955390334572	0.8884758364312267	0.05204460966542751
83	269.0	0.05947955390334572	0.8884758364312267	0.05204460966542751
84	270.0	0.06296296296296296	0.8851851851851852	0.05185185185185185
85	263.0	0.06463878326996197	0.8935361216730038	0.04182509505703422
86	263.0	0.06463878326996197	0.8973384030418251	0.03802281368821293
87	265.0	0.06415094339622641	0.9018867924528302	0.033962264150943396
88	260.0	0.06538461538461539	0.8884615384615384	0.046153846153846156
89	265.0	0.06037735849056604	0.8905660377358491	0.04905660377358491
90	262.0	0.05343511450381679	0.9007633587786259	0.04580152671755725
91	265.0	0.05660377358490566	0.8981132075471698	0.045283018867924525
92	268.0	0.055970149253731345	0.8992537313432836	0.04477611940298507
93	268.0	0.055970149253731345	0.8955223880597015	0.048507462686567165
94	265.0	0.05660377358490566	0.8943396226415095	0.04905660377358491
95	273.0	0.06227106227106227	0.8864468864468864	0.05128205128205128
96	281.0	0.060498220640569395	0.8932384341637011	0.046263345195729534
97	277.0	0.061371841155234655	0.8916967509025271	0.04693140794223827
98	280.0	0.060714285714285714	0.8964285714285715	0.04285714285714286
99	279.0	0.06451612903225806	0.8924731182795699	0.043010752688172046
100	273.0	0.06593406593406594	0.8937728937728938	0.040293040293040296
101	276.0	0.06884057971014493	0.8913043478260869	0.03985507246376811
102	278.0	0.06474820143884892	0.89568345323741	0.039568345323741004
103	276.0	0.06521739130434782	0.8985507246376812	0.036231884057971016
104	272.0	0.058823529411764705	0.9044117647058824	0.03676470588235294
105	271.0	0.055350553505535055	0.9077490774907749	0.03690036900369004
106	269.0	0.05947955390334572	0.9070631970260223	0.03345724907063197
107	271.0	0.05904059040590406	0.9077490774907749	0.033210332103321034
108	279.0	0.05734767025089606	0.910394265232975	0.03225806451612903
109	280.0	0.05714285714285714	0.9071428571428571	0.03571428571428571
110	271.0	0.05904059040590406	0.9188191881918819	0.02214022140221402
111	269.0	0.05947955390334572	0.9107806691449815	0.02973977695167286
112	265.0	0.06415094339622641	0.9018867924528302	0.033962264150943396
113	270.0	0.06666666666666667	0.9	0.03333333333333333
114	276.0	0.06521739130434782	0.8985507246376812	0.036231884057971016
115	284.0	0.06338028169014084	0.8943661971830986	0.04225352112676056
116	282.0	0.06028368794326241	0.8971631205673759	0.0425531914893617
117	279.0	0.06093189964157706	0.8888888888888888	0.05017921146953405
118	277.0	0.06498194945848375	0.8844765342960289	0.05054151624548736
119	277.0	0.06859205776173286	0.8808664259927798	0.05054151624548736
120	275.0	0.06909090909090909	0.8872727272727273	0.04363636363636364
121	274.0	0.06569343065693431	0.8941605839416058	0.040145985401459854
122	284.0	0.06338028169014084	0.8873239436619719	0.04929577464788732
123	279.0	0.06093189964157706	0.8888888888888888	0.05017921146953405
124	278.0	0.06115107913669065	0.89568345323741	0.04316546762589928
125	277.0	0.061371841155234655	0.8916967509025271	0.04693140794223827
126	281.0	0.060498220640569395	0.896797153024911	0.042704626334519574
127	281.0	0.05693950177935943	0.9039145907473309	0.03914590747330961
128	278.0	0.05755395683453238	0.9064748201438849	0.03597122302158273
129	277.0	0.05776173285198556	0.9097472924187726	0.032490974729241874
130	274.0	0.05474452554744526	0.9087591240875912	0.0364963503649635
131	276.0	0.057971014492753624	0.9094202898550725	0.03260869565217391
132	273.0	0.05860805860805861	0.9047619047619048	0.03663003663003663
133	269.0	0.05947955390334572	0.9070631970260223	0.03345724907063197
134	273.0	0.05860805860805861	0.9084249084249084	0.03296703296703297
135	274.0	0.06204379562043796	0.9014598540145985	0.0364963503649635
136	270.0	0.06296296296296296	0.8962962962962963	0.040740740740740744
137	269.0	0.06319702602230483	0.9070631970260223	0.02973977695167286
138	267.0	0.06367041198501873	0.898876404494382	0.03745318352059925
139	269.0	0.06691449814126393	0.895910780669145	0.03717472118959108
140	267.0	0.06367041198501873	0.898876404494382	0.03745318352059925
141	265.0	0.06415094339622641	0.8981132075471698	0.03773584905660377
142	262.0	0.0648854961832061	0.9007633587786259	0.03435114503816794
143	267.0	0.06367041198501873	0.9026217228464419	0.033707865168539325
144	268.0	0.06716417910447761	0.8955223880597015	0.03731343283582089
145	266.0	0.06766917293233082	0.8947368421052632	0.03759398496240601
146	264.0	0.07196969696969698	0.8901515151515151	0.03787878787878788
147	267.0	0.06741573033707865	0.8951310861423221	0.03745318352059925
148	275.0	0.06909090909090909	0.8945454545454545	0.03636363636363636
149	279.0	0.06810035842293907	0.8960573476702509	0.035842293906810034
150	277.0	0.07220216606498195	0.8880866425992779	0.039711191335740074
151	280.0	0.07142857142857142	0.8857142857142857	0.04285714285714286
152	278.0	0.07194244604316546	0.8848920863309353	0.04316546762589928
153	272.0	0.06985294117647059	0.8897058823529411	0.04044117647058824
154	276.0	0.07246376811594203	0.8840579710144928	0.043478260869565216
155	273.0	0.07326007326007326	0.8791208791208791	0.047619047619047616
156	273.0	0.07326007326007326	0.8791208791208791	0.047619047619047616
157	273.0	0.06593406593406594	0.8864468864468864	0.047619047619047616
158	272.0	0.0661764705882353	0.8897058823529411	0.04411764705882353
159	274.0	0.06569343065693431	0.8941605839416058	0.040145985401459854
160	276.0	0.06884057971014493	0.8913043478260869	0.03985507246376811
161	271.0	0.07011070110701106	0.8892988929889298	0.04059040590405904
162	275.0	0.07272727272727272	0.88	0.04727272727272727
163	276.0	0.07246376811594203	0.8804347826086957	0.04710144927536232
164	280.0	0.07142857142857142	0.8857142857142857	0.04285714285714286
165	282.0	0.07092198581560284	0.8829787234042553	0.04609929078014184
166	281.0	0.06405693950177936	0.8896797153024911	0.046263345195729534
167	283.0	0.06007067137809187	0.8975265017667845	0.04240282685512368
168	277.0	0.061371841155234655	0.8953068592057761	0.04332129963898917
169	277.0	0.05776173285198556	0.8989169675090253	0.04332129963898917
170	279.0	0.06093189964157706	0.9032258064516129	0.035842293906810034
171	285.0	0.06315789473684211	0.9017543859649123	0.03508771929824561
172	288.0	0.059027777777777776	0.90625	0.034722222222222224
173	286.0	0.05944055944055944	0.9055944055944056	0.03496503496503497
174	286.0	0.05944055944055944	0.9020979020979021	0.038461538461538464
175	287.0	0.059233449477351915	0.8989547038327527	0.041811846689895474
176	286.0	0.055944055944055944	0.9020979020979021	0.04195804195804196
177	282.0	0.06382978723404255	0.900709219858156	0.03546099290780142
178	280.0	0.060714285714285714	0.8964285714285715	0.04285714285714286
179	274.0	0.06204379562043796	0.9051094890510949	0.032846715328467155
180	272.0	0.0661764705882353	0.9007352941176471	0.03308823529411765
181	277.0	0.06498194945848375	0.8989169675090253	0.036101083032490974
182	274.0	0.06569343065693431	0.8978102189781022	0.0364963503649635
183	277.0	0.06498194945848375	0.9025270758122743	0.032490974729241874
184	275.0	0.06181818181818182	0.8945454545454545	0.04363636363636364
185	276.0	0.06159420289855073	0.894927536231884	0.043478260869565216
186	276.0	0.057971014492753624	0.9021739130434783	0.03985507246376811
187	277.0	0.05415162454873646	0.9061371841155235	0.039711191335740074
188	284.0	0.056338028169014086	0.9014084507042254	0.04225352112676056
189	283.0	0.06007067137809187	0.901060070671378	0.038869257950530034
190	283.0	0.06007067137809187	0.901060070671378	0.038869257950530034
191	286.0	0.05944055944055944	0.8986013986013986	0.04195804195804196
192	276.0	0.057971014492753624	0.9057971014492754	0.036231884057971016
193	284.0	0.05985915492957746	0.9014084507042254	0.03873239436619718
194	286.0	0.06293706293706294	0.9020979020979021	0.03496503496503497
195	293.0	0.06143344709897611	0.8976109215017065	0.040955631399317405
196	287.0	0.0627177700348432	0.8954703832752613	0.041811846689895474
197	282.0	0.06028368794326241	0.9042553191489362	0.03546099290780142
198	287.0	0.059233449477351915	0.8989547038327527	0.041811846689895474
199	284.0	0.05985915492957746	0.897887323943662	0.04225352112676056
200	282.0	0.06382978723404255	0.8936170212765957	0.0425531914893617
201	279.0	0.06093189964157706	0.8960573476702509	0.043010752688172046
202	277.0	0.05054151624548736	0.9061371841155235	0.04332129963898917
203	278.0	0.046762589928057555	0.9100719424460432	0.04316546762589928
204	276.0	0.04710144927536232	0.9094202898550725	0.043478260869565216
205	272.0	0.04779411764705882	0.9044117647058824	0.04779411764705882
206	273.0	0.04395604395604396	0.9120879120879121	0.04395604395604396
207	272.0	0.051470588235294115	0.9044117647058824	0.04411764705882353
208	273.0	0.05128205128205128	0.9047619047619048	0.04395604395604396
209	276.0	0.05434782608695652	0.894927536231884	0.050724637681159424
210	281.0	0.05338078291814947	0.900355871886121	0.046263345195729534
211	278.0	0.05755395683453238	0.9028776978417267	0.039568345323741004
212	279.0	0.05734767025089606	0.899641577060932	0.043010752688172046
213	284.0	0.06338028169014084	0.8943661971830986	0.04225352112676056
214	281.0	0.06405693950177936	0.8896797153024911	0.046263345195729534
215	278.0	0.06474820143884892	0.8920863309352518	0.04316546762589928
216	280.0	0.06428571428571428	0.8964285714285715	0.039285714285714285
217	274.0	0.06569343065693431	0.8905109489051095	0.043795620437956206
218	276.0	0.06884057971014493	0.8913043478260869	0.03985507246376811
219	273.0	0.0695970695970696	0.8937728937728938	0.03663003663003663
220	276.0	0.06521739130434782	0.894927536231884	0.03985507246376811
221	273.0	0.06593406593406594	0.8937728937728938	0.040293040293040296
222	275.0	0.05818181818181818	0.9054545454545454	0.03636363636363636
223	274.0	0.06569343065693431	0.8941605839416058	0.040145985401459854
224	275.0	0.06545454545454546	0.8909090909090909	0.04363636363636364
225	279.0	0.06093189964157706	0.8960573476702509	0.043010752688172046
226	280.0	0.06428571428571428	0.8928571428571429	0.04285714285714286
227	276.0	0.07246376811594203	0.8876811594202898	0.03985507246376811
228	277.0	0.07220216606498195	0.8844765342960289	0.04332129963898917
229	280.0	0.07142857142857142	0.8857142857142857	0.04285714285714286
230	280.0	0.07142857142857142	0.8785714285714286	0.05
231	280.0	0.07142857142857142	0.8821428571428571	0.04642857142857143
232	281.0	0.06405693950177936	0.8896797153024911	0.046263345195729534
233	276.0	0.06159420289855073	0.8876811594202898	0.050724637681159424
234	271.0	0.06642066420664207	0.8819188191881919	0.05166051660516605
235	277.0	0.06498194945848375	0.8844765342960289	0.05054151624548736
236	271.0	0.06642066420664207	0.8819188191881919	0.05166051660516605
237	274.0	0.06934306569343066	0.8795620437956204	0.051094890510948905
238	274.0	0.072992700729927	0.8832116788321168	0.043795620437956206
239	280.0	0.06785714285714285	0.8785714285714286	0.05357142857142857
240	276.0	0.06159420289855073	0.8913043478260869	0.04710144927536232
241	278.0	0.06115107913669065	0.8920863309352518	0.046762589928057555
242	278.0	0.05755395683453238	0.8992805755395683	0.04316546762589928
243	272.0	0.058823529411764705	0.9007352941176471	0.04044117647058824
244	269.0	0.05947955390334572	0.895910780669145	0.04460966542750929
245	278.0	0.06115107913669065	0.8848920863309353	0.0539568345323741
246	276.0	0.06521739130434782	0.8804347826086957	0.05434782608695652
247	278.0	0.06474820143884892	0.8920863309352518	0.04316546762589928
248	283.0	0.0636042402826855	0.8975265017667845	0.038869257950530034
249	280.0	0.06428571428571428	0.9	0.03571428571428571
250	289.0	0.06228373702422145	0.8996539792387543	0.03806228373702422
251	290.0	0.05862068965517241	0.906896551724138	0.034482758620689655
252	287.0	0.05226480836236934	0.9059233449477352	0.041811846689895474
253	290.0	0.04827586206896552	0.906896551724138	0.04482758620689655
254	286.0	0.04895104895104895	0.9055944055944056	0.045454545454545456
255	279.0	0.053763440860215055	0.910394265232975	0.035842293906810034
256	278.0	0.050359712230215826	0.9100719424460432	0.039568345323741004
257	276.0	0.050724637681159424	0.9094202898550725	0.03985507246376811
258	275.0	0.05090909090909091	0.9090909090909091	0.04
259	269.0	0.05204460966542751	0.9107806691449815	0.03717472118959108
260	269.0	0.05204460966542751	0.9144981412639405	0.03345724907063197
261	268.0	0.06343283582089553	0.8992537313432836	0.03731343283582089
262	276.0	0.06159420289855073	0.8985507246376812	0.03985507246376811
263	276.0	0.06521739130434782	0.8985507246376812	0.036231884057971016
264	277.0	0.07220216606498195	0.8880866425992779	0.039711191335740074
265	274.0	0.072992700729927	0.8868613138686131	0.040145985401459854
266	276.0	0.06521739130434782	0.894927536231884	0.03985507246376811
267	277.0	0.06498194945848375	0.8989169675090253	0.036101083032490974
268	279.0	0.06451612903225806	0.9068100358422939	0.02867383512544803
269	281.0	0.06405693950177936	0.9039145907473309	0.03202846975088968
270	286.0	0.06293706293706294	0.8986013986013986	0.038461538461538464
271	290.0	0.05862068965517241	0.9	0.041379310344827586
272	289.0	0.058823529411764705	0.8996539792387543	0.04152249134948097
273	289.0	0.06920415224913495	0.889273356401384	0.04152249134948097
274	284.0	0.06338028169014084	0.8943661971830986	0.04225352112676056
275	283.0	0.0636042402826855	0.8939929328621908	0.04240282685512368
276	281.0	0.06405693950177936	0.9039145907473309	0.03202846975088968
277	282.0	0.06028368794326241	0.9078014184397163	0.031914893617021274
278	277.0	0.061371841155234655	0.9061371841155235	0.032490974729241874
279	275.0	0.05818181818181818	0.8981818181818182	0.04363636363636364
280	270.0	0.06296296296296296	0.8962962962962963	0.040740740740740744
281	273.0	0.05860805860805861	0.9047619047619048	0.03663003663003663
282	280.0	0.060714285714285714	0.9	0.039285714285714285
283	281.0	0.060498220640569395	0.9039145907473309	0.03558718861209965
284	283.0	0.06713780918727916	0.9045936395759717	0.028268551236749116
285	280.0	0.06785714285714285	0.9	0.03214285714285714
286	271.0	0.06642066420664207	0.8966789667896679	0.03690036900369004
287	277.0	0.06498194945848375	0.8953068592057761	0.039711191335740074
288	275.0	0.06545454545454546	0.9018181818181819	0.03272727272727273
289	278.0	0.06474820143884892	0.8920863309352518	0.04316546762589928
290	278.0	0.06115107913669065	0.89568345323741	0.04316546762589928
291	276.0	0.06159420289855073	0.894927536231884	0.043478260869565216
292	274.0	0.06204379562043796	0.8941605839416058	0.043795620437956206
293	274.0	0.058394160583941604	0.8978102189781022	0.043795620437956206
294	277.0	0.061371841155234655	0.8880866425992779	0.05054151624548736
295	277.0	0.061371841155234655	0.8844765342960289	0.05415162454873646
296	276.0	0.057971014492753624	0.8913043478260869	0.050724637681159424
297	276.0	0.05434782608695652	0.8985507246376812	0.04710144927536232
298	280.0	0.05357142857142857	0.9	0.04642857142857143
299	285.0	0.06315789473684211	0.8912280701754386	0.0456140350877193
300	286.0	0.06293706293706294	0.8916083916083916	0.045454545454545456
301	286.0	0.06643356643356643	0.8881118881118881	0.045454545454545456
302	284.0	0.06338028169014084	0.8838028169014085	0.0528169014084507
303	285.0	0.06315789473684211	0.887719298245614	0.04912280701754386
304	284.0	0.06338028169014084	0.8873239436619719	0.04929577464788732
305	279.0	0.06093189964157706	0.8960573476702509	0.043010752688172046
306	277.0	0.05776173285198556	0.9025270758122743	0.039711191335740074
307	283.0	0.06007067137809187	0.901060070671378	0.038869257950530034
308	281.0	0.05693950177935943	0.9074733096085409	0.03558718861209965
309	281.0	0.060498220640569395	0.896797153024911	0.042704626334519574
310	284.0	0.06338028169014084	0.8908450704225352	0.045774647887323945
311	288.0	0.059027777777777776	0.8958333333333334	0.04513888888888889
312	289.0	0.058823529411764705	0.903114186851211	0.03806228373702422
313	285.0	0.06315789473684211	0.9052631578947369	0.031578947368421054
314	280.0	0.06428571428571428	0.9035714285714286	0.03214285714285714
315	278.0	0.06474820143884892	0.89568345323741	0.039568345323741004
316	271.0	0.06642066420664207	0.8966789667896679	0.03690036900369004
317	277.0	0.061371841155234655	0.8916967509025271	0.04693140794223827
318	273.0	0.05860805860805861	0.9010989010989011	0.040293040293040296
319	281.0	0.05693950177935943	0.9039145907473309	0.03914590747330961
320	283.0	0.053003533568904596	0.9045936395759717	0.04240282685512368
321	281.0	0.05338078291814947	0.9039145907473309	0.042704626334519574
322	275.0	0.05818181818181818	0.8981818181818182	0.04363636363636364
323	277.0	0.05776173285198556	0.8953068592057761	0.04693140794223827
324	284.0	0.056338028169014086	0.897887323943662	0.045774647887323945
325	277.0	0.05776173285198556	0.8953068592057761	0.04693140794223827
326	274.0	0.058394160583941604	0.8978102189781022	0.043795620437956206
327	272.0	0.0625	0.8897058823529411	0.04779411764705882
328	272.0	0.0625	0.8933823529411765	0.04411764705882353
329	274.0	0.06569343065693431	0.8941605839416058	0.040145985401459854
330	271.0	0.06273062730627306	0.8892988929889298	0.04797047970479705
331	272.0	0.0625	0.8933823529411765	0.04411764705882353
332	274.0	0.06569343065693431	0.8905109489051095	0.043795620437956206
333	279.0	0.06810035842293907	0.8853046594982079	0.04659498207885305
334	277.0	0.06859205776173286	0.8844765342960289	0.04693140794223827
335	276.0	0.06884057971014493	0.8913043478260869	0.03985507246376811
336	273.0	0.0695970695970696	0.8901098901098901	0.040293040293040296
337	274.0	0.06569343065693431	0.8941605839416058	0.040145985401459854
338	276.0	0.06521739130434782	0.8876811594202898	0.04710144927536232
339	284.0	0.07042253521126761	0.8873239436619719	0.04225352112676056
340	280.0	0.06428571428571428	0.8892857142857142	0.04642857142857143
341	284.0	0.06338028169014084	0.8873239436619719	0.04929577464788732
342	282.0	0.06382978723404255	0.8865248226950354	0.04964539007092199
343	281.0	0.06405693950177936	0.8861209964412812	0.0498220640569395
344	277.0	0.061371841155234655	0.8916967509025271	0.04693140794223827
345	269.0	0.06691449814126393	0.8847583643122676	0.048327137546468404
346	265.0	0.06792452830188679	0.8905660377358491	0.04150943396226415
347	265.0	0.06792452830188679	0.8905660377358491	0.04150943396226415
348	268.0	0.06343283582089553	0.8955223880597015	0.041044776119402986
349	268.0	0.06343283582089553	0.8955223880597015	0.041044776119402986
350	271.0	0.055350553505535055	0.9040590405904059	0.04059040590405904
351	272.0	0.05514705882352941	0.9044117647058824	0.04044117647058824
352	270.0	0.05555555555555555	0.9	0.044444444444444446
353	269.0	0.06319702602230483	0.895910780669145	0.040892193308550186
354	280.0	0.060714285714285714	0.9	0.039285714285714285
355	280.0	0.06785714285714285	0.8892857142857142	0.04285714285714286
356	283.0	0.0636042402826855	0.8904593639575972	0.045936395759717315
357	281.0	0.06405693950177936	0.8896797153024911	0.046263345195729534
358	283.0	0.0636042402826855	0.8904593639575972	0.045936395759717315
359	285.0	0.05964912280701754	0.8947368421052632	0.0456140350877193
360	286.0	0.06293706293706294	0.8951048951048951	0.04195804195804196
361	276.0	0.06521739130434782	0.8985507246376812	0.036231884057971016
362	279.0	0.06093189964157706	0.9032258064516129	0.035842293906810034
363	278.0	0.06115107913669065	0.9028776978417267	0.03597122302158273
364	272.0	0.0661764705882353	0.8970588235294118	0.03676470588235294
365	273.0	0.06227106227106227	0.8974358974358975	0.040293040293040296
366	272.0	0.0661764705882353	0.8933823529411765	0.04044117647058824
367	273.0	0.06593406593406594	0.8937728937728938	0.040293040293040296
368	273.0	0.06593406593406594	0.8937728937728938	0.040293040293040296
369	272.0	0.0661764705882353	0.8897058823529411	0.04411764705882353
370	275.0	0.06181818181818182	0.8909090909090909	0.04727272727272727
371	270.0	0.06666666666666667	0.8925925925925926	0.040740740740740744
372	276.0	0.06521739130434782	0.894927536231884	0.03985507246376811
373	270.0	0.06666666666666667	0.8888888888888888	0.044444444444444446
374	268.0	0.06716417910447761	0.8843283582089553	0.048507462686567165
375	271.0	0.06273062730627306	0.8892988929889298	0.04797047970479705
376	273.0	0.06227106227106227	0.8864468864468864	0.05128205128205128
377	271.0	0.06273062730627306	0.8892988929889298	0.04797047970479705
378	273.0	0.06227106227106227	0.8937728937728938	0.04395604395604396
379	275.0	0.06181818181818182	0.8945454545454545	0.04363636363636364
380	275.0	0.06181818181818182	0.8981818181818182	0.04
381	278.0	0.06474820143884892	0.8992805755395683	0.03597122302158273
382	280.0	0.060714285714285714	0.9	0.039285714285714285
383	281.0	0.05693950177935943	0.9039145907473309	0.03914590747330961
384	272.0	0.058823529411764705	0.9080882352941176	0.03308823529411765
385	278.0	0.0539568345323741	0.9028776978417267	0.04316546762589928
386	274.0	0.051094890510948905	0.9087591240875912	0.040145985401459854
387	274.0	0.05474452554744526	0.9014598540145985	0.043795620437956206
388	279.0	0.05734767025089606	0.9032258064516129	0.03942652329749104
389	276.0	0.06159420289855073	0.8985507246376812	0.03985507246376811
390	280.0	0.060714285714285714	0.9	0.039285714285714285
391	279.0	0.05017921146953405	0.910394265232975	0.03942652329749104
392	279.0	0.05017921146953405	0.9032258064516129	0.04659498207885305
393	277.0	0.05054151624548736	0.8989169675090253	0.05054151624548736
394	285.0	0.04912280701754386	0.8982456140350877	0.05263157894736842
395	281.0	0.05338078291814947	0.896797153024911	0.0498220640569395
396	277.0	0.05415162454873646	0.8916967509025271	0.05415162454873646
397	280.0	0.05357142857142857	0.9	0.04642857142857143
398	281.0	0.05338078291814947	0.896797153024911	0.0498220640569395
399	276.0	0.05434782608695652	0.8985507246376812	0.04710144927536232
400	279.0	0.053763440860215055	0.899641577060932	0.04659498207885305
401	274.0	0.05474452554744526	0.9014598540145985	0.043795620437956206
402	269.0	0.055762081784386616	0.8996282527881041	0.04460966542750929
403	276.0	0.06159420289855073	0.9021739130434783	0.036231884057971016
404	274.0	0.06204379562043796	0.8978102189781022	0.040145985401459854
405	276.0	0.057971014492753624	0.9094202898550725	0.03260869565217391
406	284.0	0.056338028169014086	0.9119718309859155	0.03169014084507042
407	286.0	0.055944055944055944	0.9020979020979021	0.04195804195804196
408	281.0	0.05338078291814947	0.9039145907473309	0.042704626334519574
409	283.0	0.05653710247349823	0.901060070671378	0.04240282685512368
410	287.0	0.05226480836236934	0.8954703832752613	0.05226480836236934
411	282.0	0.05319148936170213	0.8936170212765957	0.05319148936170213
412	284.0	0.056338028169014086	0.8908450704225352	0.0528169014084507
413	280.0	0.05357142857142857	0.8964285714285715	0.05
414	274.0	0.058394160583941604	0.9014598540145985	0.040145985401459854
415	270.0	0.05925925925925926	0.8962962962962963	0.044444444444444446
416	267.0	0.0599250936329588	0.8951310861423221	0.0449438202247191
417	265.0	0.06037735849056604	0.8943396226415095	0.045283018867924525
418	269.0	0.06319702602230483	0.895910780669145	0.040892193308550186
419	270.0	0.06296296296296296	0.8962962962962963	0.040740740740740744
420	272.0	0.0661764705882353	0.8897058823529411	0.04411764705882353
421	277.0	0.061371841155234655	0.8880866425992779	0.05054151624548736
422	278.0	0.06115107913669065	0.89568345323741	0.04316546762589928
423	281.0	0.06405693950177936	0.8896797153024911	0.046263345195729534
424	272.0	0.0625	0.9007352941176471	0.03676470588235294
425	272.0	0.058823529411764705	0.9044117647058824	0.03676470588235294
426	276.0	0.05434782608695652	0.9021739130434783	0.043478260869565216
427	276.0	0.057971014492753624	0.9021739130434783	0.03985507246376811
428	279.0	0.05734767025089606	0.899641577060932	0.043010752688172046
429	271.0	0.05904059040590406	0.8929889298892989	0.04797047970479705
430	276.0	0.057971014492753624	0.894927536231884	0.04710144927536232
431	275.0	0.05818181818181818	0.8909090909090909	0.05090909090909091
432	273.0	0.054945054945054944	0.9010989010989011	0.04395604395604396
433	272.0	0.051470588235294115	0.9080882352941176	0.04044117647058824
434	279.0	0.053763440860215055	0.9032258064516129	0.043010752688172046
435	275.0	0.05454545454545454	0.8981818181818182	0.04727272727272727
436	278.0	0.05755395683453238	0.89568345323741	0.046762589928057555
437	278.0	0.05755395683453238	0.9028776978417267	0.039568345323741004
438	280.0	0.05714285714285714	0.9	0.04285714285714286
439	285.0	0.056140350877192984	0.9017543859649123	0.042105263157894736
440	288.0	0.05555555555555555	0.8958333333333334	0.04861111111111111
441	282.0	0.05319148936170213	0.9042553191489362	0.0425531914893617
442	279.0	0.05734767025089606	0.9032258064516129	0.03942652329749104
443	280.0	0.060714285714285714	0.8964285714285715	0.04285714285714286
444	282.0	0.06382978723404255	0.8900709219858156	0.04609929078014184
445	284.0	0.05985915492957746	0.897887323943662	0.04225352112676056
446	274.0	0.06569343065693431	0.8941605839416058	0.040145985401459854
447	274.0	0.06569343065693431	0.8905109489051095	0.043795620437956206
448	275.0	0.06545454545454546	0.8945454545454545	0.04
449	276.0	0.06521739130434782	0.8913043478260869	0.043478260869565216
450	271.0	0.05904059040590406	0.9003690036900369	0.04059040590405904
451	279.0	0.06093189964157706	0.9032258064516129	0.035842293906810034
452	273.0	0.06227106227106227	0.9010989010989011	0.03663003663003663
453	270.0	0.06666666666666667	0.9	0.03333333333333333
454	257.0	0.0622568093385214	0.9066147859922179	0.0311284046692607
455	255.0	0.06274509803921569	0.9058823529411765	0.03137254901960784
456	260.0	0.057692307692307696	0.9076923076923077	0.03461538461538462
457	271.0	0.06273062730627306	0.9003690036900369	0.03690036900369004
458	278.0	0.06115107913669065	0.8992805755395683	0.039568345323741004
459	275.0	0.05818181818181818	0.9018181818181819	0.04
460	279.0	0.06093189964157706	0.9032258064516129	0.035842293906810034
461	284.0	0.06338028169014084	0.897887323943662	0.03873239436619718
462	275.0	0.06181818181818182	0.9018181818181819	0.03636363636363636
463	275.0	0.05818181818181818	0.8981818181818182	0.04363636363636364
464	277.0	0.06498194945848375	0.8880866425992779	0.04693140794223827
465	284.0	0.06338028169014084	0.8873239436619719	0.04929577464788732
466	284.0	0.06338028169014084	0.8908450704225352	0.045774647887323945
467	282.0	0.06382978723404255	0.8936170212765957	0.0425531914893617
468	286.0	0.06293706293706294	0.8916083916083916	0.045454545454545456
469	285.0	0.06315789473684211	0.8912280701754386	0.0456140350877193
470	284.0	0.06338028169014084	0.8943661971830986	0.04225352112676056
471	285.0	0.06666666666666667	0.8912280701754386	0.042105263157894736
472	285.0	0.07017543859649122	0.8842105263157894	0.0456140350877193
473	277.0	0.06859205776173286	0.8844765342960289	0.04693140794223827
474	281.0	0.0711743772241993	0.8896797153024911	0.03914590747330961
475	281.0	0.0711743772241993	0.8861209964412812	0.042704626334519574
476	280.0	0.06785714285714285	0.8857142857142857	0.04642857142857143
477	282.0	0.0673758865248227	0.8865248226950354	0.04609929078014184
478	280.0	0.05714285714285714	0.9	0.04285714285714286
479	275.0	0.05454545454545454	0.8981818181818182	0.04727272727272727
480	276.0	0.05434782608695652	0.8985507246376812	0.04710144927536232
481	273.0	0.05128205128205128	0.9047619047619048	0.04395604395604396
482	275.0	0.05818181818181818	0.8981818181818182	0.04363636363636364
483	274.0	0.058394160583941604	0.9051094890510949	0.0364963503649635
484	273.0	0.05860805860805861	0.8974358974358975	0.04395604395604396
485	275.0	0.06545454545454546	0.8981818181818182	0.03636363636363636
486	272.0	0.0661764705882353	0.9007352941176471	0.03308823529411765
487	276.0	0.06884057971014493	0.8913043478260869	0.03985507246376811
488	278.0	0.0683453237410072	0.8920863309352518	0.039568345323741004
489	283.0	0.0706713780918728	0.8904593639575972	0.038869257950530034
490	281.0	0.0711743772241993	0.8932384341637011	0.03558718861209965
491	283.0	0.07420494699646643	0.8833922261484098	0.04240282685512368
492	287.0	0.06968641114982578	0.8885017421602788	0.041811846689895474
493	284.0	0.07042253521126761	0.8873239436619719	0.04225352112676056
494	283.0	0.06713780918727916	0.8904593639575972	0.04240282685512368
495	283.0	0.0636042402826855	0.8939929328621908	0.04240282685512368
496	281.0	0.060498220640569395	0.900355871886121	0.03914590747330961
497	281.0	0.05693950177935943	0.9074733096085409	0.03558718861209965
498	272.0	0.058823529411764705	0.9044117647058824	0.03676470588235294
499	268.0	0.055970149253731345	0.9104477611940298	0.033582089552238806
500	273.0	0.05860805860805861	0.9047619047619048	0.03663003663003663
501	275.0	0.05818181818181818	0.9054545454545454	0.03636363636363636
502	280.0	0.06785714285714285	0.8857142857142857	0.04642857142857143
503	276.0	0.07246376811594203	0.8804347826086957	0.04710144927536232
504	272.0	0.07352941176470588	0.8860294117647058	0.04044117647058824
505	274.0	0.07664233576642336	0.8795620437956204	0.043795620437956206
506	274.0	0.072992700729927	0.8868613138686131	0.040145985401459854
507	277.0	0.07581227436823104	0.8772563176895307	0.04693140794223827
508	271.0	0.07749077490774908	0.8745387453874539	0.04797047970479705
509	273.0	0.07326007326007326	0.8827838827838828	0.04395604395604396
510	269.0	0.06691449814126393	0.8884758364312267	0.04460966542750929
511	275.0	0.06545454545454546	0.8909090909090909	0.04363636363636364
512	281.0	0.06405693950177936	0.8932384341637011	0.042704626334519574
513	279.0	0.06451612903225806	0.8924731182795699	0.043010752688172046
514	282.0	0.0673758865248227	0.8865248226950354	0.04609929078014184
515	279.0	0.06451612903225806	0.8888888888888888	0.04659498207885305
516	287.0	0.0627177700348432	0.8850174216027874	0.05226480836236934
517	284.0	0.06338028169014084	0.8873239436619719	0.04929577464788732
518	282.0	0.06028368794326241	0.8865248226950354	0.05319148936170213
519	283.0	0.0636042402826855	0.8939929328621908	0.04240282685512368
520	281.0	0.060498220640569395	0.8932384341637011	0.046263345195729534
521	278.0	0.05755395683453238	0.9064748201438849	0.03597122302158273
522	284.0	0.06338028169014084	0.897887323943662	0.03873239436619718
523	279.0	0.06451612903225806	0.8960573476702509	0.03942652329749104
524	277.0	0.06498194945848375	0.8953068592057761	0.039711191335740074
525	282.0	0.06028368794326241	0.8971631205673759	0.0425531914893617
526	280.0	0.060714285714285714	0.8964285714285715	0.04285714285714286
527	280.0	0.06428571428571428	0.8857142857142857	0.05
528	274.0	0.06934306569343066	0.8905109489051095	0.040145985401459854
529	268.0	0.07462686567164178	0.8805970149253731	0.04477611940298507
530	269.0	0.07806691449814127	0.8810408921933085	0.040892193308550186
531	269.0	0.07806691449814127	0.8773234200743495	0.04460966542750929
532	265.0	0.07547169811320754	0.879245283018868	0.045283018867924525
533	264.0	0.07196969696969698	0.8825757575757576	0.045454545454545456
534	264.0	0.06818181818181818	0.8901515151515151	0.041666666666666664
535	267.0	0.06741573033707865	0.8876404494382022	0.0449438202247191
536	268.0	0.06716417910447761	0.8805970149253731	0.05223880597014925
537	267.0	0.07116104868913857	0.8764044943820225	0.052434456928838954
538	266.0	0.06390977443609022	0.8834586466165414	0.05263157894736842
539	272.0	0.05514705882352941	0.8933823529411765	0.051470588235294115
540	272.0	0.05514705882352941	0.8933823529411765	0.051470588235294115
541	272.0	0.05514705882352941	0.8970588235294118	0.04779411764705882
542	268.0	0.05970149253731343	0.8880597014925373	0.05223880597014925
543	270.0	0.05925925925925926	0.8888888888888888	0.05185185185185185
544	271.0	0.055350553505535055	0.8929889298892989	0.05166051660516605
545	269.0	0.05947955390334572	0.8884758364312267	0.05204460966542751
546	274.0	0.06204379562043796	0.8868613138686131	0.051094890510948905
547	272.0	0.0661764705882353	0.8823529411764706	0.051470588235294115
548	274.0	0.06569343065693431	0.8868613138686131	0.04744525547445255
549	277.0	0.06498194945848375	0.8880866425992779	0.04693140794223827
550	280.0	0.06428571428571428	0.8964285714285715	0.039285714285714285
551	280.0	0.06428571428571428	0.8928571428571429	0.04285714285714286
552	284.0	0.06690140845070422	0.8873239436619719	0.045774647887323945
553	284.0	0.07042253521126761	0.8838028169014085	0.045774647887323945
554	279.0	0.07168458781362007	0.8853046594982079	0.043010752688172046
555	284.0	0.07042253521126761	0.8802816901408451	0.04929577464788732
556	287.0	0.06620209059233449	0.8850174216027874	0.04878048780487805
557	285.0	0.06666666666666667	0.8912280701754386	0.042105263157894736
558	283.0	0.06713780918727916	0.8904593639575972	0.04240282685512368
559	280.0	0.06785714285714285	0.8964285714285715	0.03571428571428571
560	280.0	0.06785714285714285	0.8928571428571429	0.039285714285714285
561	291.0	0.06872852233676977	0.8865979381443299	0.044673539518900345
562	284.0	0.06338028169014084	0.897887323943662	0.03873239436619718
563	283.0	0.0636042402826855	0.8904593639575972	0.045936395759717315
564	289.0	0.06228373702422145	0.889273356401384	0.04844290657439446
565	284.0	0.056338028169014086	0.897887323943662	0.045774647887323945
566	282.0	0.05673758865248227	0.8971631205673759	0.04609929078014184
567	283.0	0.05653710247349823	0.8975265017667845	0.045936395759717315
568	278.0	0.0539568345323741	0.8992805755395683	0.046762589928057555
569	272.0	0.058823529411764705	0.8970588235294118	0.04411764705882353
570	269.0	0.05204460966542751	0.8996282527881041	0.048327137546468404
571	278.0	0.05755395683453238	0.89568345323741	0.046762589928057555
572	281.0	0.06761565836298933	0.8861209964412812	0.046263345195729534
573	276.0	0.06884057971014493	0.8876811594202898	0.043478260869565216
574	277.0	0.06498194945848375	0.8880866425992779	0.04693140794223827
575	276.0	0.06159420289855073	0.894927536231884	0.043478260869565216
576	280.0	0.060714285714285714	0.8964285714285715	0.04285714285714286
577	283.0	0.06713780918727916	0.8869257950530035	0.045936395759717315
578	284.0	0.06690140845070422	0.8873239436619719	0.045774647887323945
579	283.0	0.06713780918727916	0.8869257950530035	0.045936395759717315
580	279.0	0.06810035842293907	0.8924731182795699	0.03942652329749104
581	283.0	0.06713780918727916	0.8939929328621908	0.038869257950530034
582	280.0	0.06428571428571428	0.8928571428571429	0.04285714285714286
583	278.0	0.06474820143884892	0.8992805755395683	0.03597122302158273
584	272.0	0.06985294117647059	0.8933823529411765	0.03676470588235294
585	269.0	0.07063197026022305	0.895910780669145	0.03345724907063197
586	274.0	0.06934306569343066	0.8868613138686131	0.043795620437956206
587	274.0	0.06934306569343066	0.8905109489051095	0.040145985401459854
588	275.0	0.07272727272727272	0.8872727272727273	0.04
589	275.0	0.07272727272727272	0.8909090909090909	0.03636363636363636
590	276.0	0.07246376811594203	0.8876811594202898	0.03985507246376811
591	275.0	0.07272727272727272	0.8836363636363637	0.04363636363636364
592	278.0	0.07194244604316546	0.8884892086330936	0.039568345323741004
593	283.0	0.0706713780918728	0.8904593639575972	0.038869257950530034
594	283.0	0.0636042402826855	0.8904593639575972	0.045936395759717315
595	284.0	0.06338028169014084	0.8943661971830986	0.04225352112676056
596	278.0	0.06115107913669065	0.89568345323741	0.04316546762589928
597	289.0	0.058823529411764705	0.8996539792387543	0.04152249134948097
598	288.0	0.0625	0.8958333333333334	0.041666666666666664
599	286.0	0.06293706293706294	0.9020979020979021	0.03496503496503497
600	285.0	0.06315789473684211	0.9052631578947369	0.031578947368421054
601	274.0	0.06204379562043796	0.9051094890510949	0.032846715328467155
602	272.0	0.0625	0.8933823529411765	0.04411764705882353
603	275.0	0.06545454545454546	0.8981818181818182	0.03636363636363636
604	274.0	0.06934306569343066	0.8905109489051095	0.040145985401459854
605	277.0	0.06859205776173286	0.8916967509025271	0.039711191335740074
606	277.0	0.06859205776173286	0.8916967509025271	0.039711191335740074
607	266.0	0.06766917293233082	0.8909774436090225	0.041353383458646614
608	266.0	0.07142857142857142	0.8834586466165414	0.045112781954887216
609	267.0	0.07116104868913857	0.8876404494382022	0.04119850187265917
610	266.0	0.06015037593984962	0.8947368421052632	0.045112781954887216
611	276.0	0.057971014492753624	0.894927536231884	0.04710144927536232
612	277.0	0.061371841155234655	0.8953068592057761	0.04332129963898917
613	279.0	0.053763440860215055	0.899641577060932	0.04659498207885305
614	282.0	0.06028368794326241	0.8971631205673759	0.0425531914893617
615	276.0	0.057971014492753624	0.9021739130434783	0.03985507246376811
616	282.0	0.06028368794326241	0.900709219858156	0.03900709219858156
617	278.0	0.06115107913669065	0.89568345323741	0.04316546762589928
618	281.0	0.05693950177935943	0.896797153024911	0.046263345195729534
619	286.0	0.055944055944055944	0.8986013986013986	0.045454545454545456
620	289.0	0.05190311418685121	0.8996539792387543	0.04844290657439446
621	284.0	0.0528169014084507	0.9014084507042254	0.045774647887323945
622	283.0	0.06007067137809187	0.901060070671378	0.038869257950530034
623	281.0	0.06405693950177936	0.896797153024911	0.03914590747330961
624	277.0	0.061371841155234655	0.8989169675090253	0.039711191335740074
625	279.0	0.06451612903225806	0.8960573476702509	0.03942652329749104
626	272.0	0.058823529411764705	0.9007352941176471	0.04044117647058824
627	276.0	0.06159420289855073	0.8985507246376812	0.03985507246376811
628	279.0	0.06451612903225806	0.8924731182795699	0.043010752688172046
629	282.0	0.06382978723404255	0.8936170212765957	0.0425531914893617
630	276.0	0.06521739130434782	0.894927536231884	0.03985507246376811
631	278.0	0.0683453237410072	0.8920863309352518	0.039568345323741004
632	281.0	0.06405693950177936	0.896797153024911	0.03914590747330961
633	282.0	0.06382978723404255	0.8971631205673759	0.03900709219858156
634	283.0	0.06007067137809187	0.8975265017667845	0.04240282685512368
635	281.0	0.05693950177935943	0.896797153024911	0.046263345195729534
636	280.0	0.05	0.9035714285714286	0.04642857142857143
637	280.0	0.05	0.9035714285714286	0.04642857142857143
638	285.0	0.056140350877192984	0.9052631578947369	0.03859649122807018
639	279.0	0.053763440860215055	0.910394265232975	0.035842293906810034
640	278.0	0.0539568345323741	0.9100719424460432	0.03597122302158273
641	281.0	0.05693950177935943	0.900355871886121	0.042704626334519574
642	276.0	0.057971014492753624	0.894927536231884	0.04710144927536232
643	270.0	0.05925925925925926	0.8962962962962963	0.044444444444444446
644	266.0	0.06015037593984962	0.8909774436090225	0.04887218045112782
645	267.0	0.06367041198501873	0.8913857677902621	0.0449438202247191
646	268.0	0.06343283582089553	0.8992537313432836	0.03731343283582089
647	269.0	0.06691449814126393	0.8921933085501859	0.040892193308550186
648	266.0	0.06390977443609022	0.8909774436090225	0.045112781954887216
649	263.0	0.057034220532319393	0.8935361216730038	0.049429657794676805
650	270.0	0.05185185185185185	0.9	0.04814814814814815
651	270.0	0.05555555555555555	0.9	0.044444444444444446
652	268.0	0.05970149253731343	0.8955223880597015	0.04477611940298507
653	268.0	0.05223880597014925	0.8955223880597015	0.05223880597014925
654	272.0	0.051470588235294115	0.8970588235294118	0.051470588235294115
655	275.0	0.05454545454545454	0.9018181818181819	0.04363636363636364
656	276.0	0.05434782608695652	0.9021739130434783	0.043478260869565216
657	281.0	0.05693950177935943	0.900355871886121	0.042704626334519574
658	282.0	0.05319148936170213	0.9042553191489362	0.0425531914893617
659	286.0	0.055944055944055944	0.9055944055944056	0.038461538461538464
660	290.0	0.05517241379310345	0.906896551724138	0.03793103448275862
661	291.0	0.054982817869415807	0.9037800687285223	0.041237113402061855
662	284.0	0.056338028169014086	0.897887323943662	0.045774647887323945
663	278.0	0.0539568345323741	0.89568345323741	0.050359712230215826
664	279.0	0.05734767025089606	0.8960573476702509	0.04659498207885305
665	278.0	0.05755395683453238	0.9028776978417267	0.039568345323741004
666	282.0	0.06028368794326241	0.9042553191489362	0.03546099290780142
667	284.0	0.05985915492957746	0.9049295774647887	0.035211267605633804
668	283.0	0.06007067137809187	0.8975265017667845	0.04240282685512368
669	278.0	0.06115107913669065	0.89568345323741	0.04316546762589928
670	276.0	0.057971014492753624	0.8985507246376812	0.043478260869565216
671	279.0	0.05734767025089606	0.9032258064516129	0.03942652329749104
672	279.0	0.05734767025089606	0.8960573476702509	0.04659498207885305
673	279.0	0.053763440860215055	0.899641577060932	0.04659498207885305
674	277.0	0.05776173285198556	0.8880866425992779	0.05415162454873646
675	268.0	0.05970149253731343	0.8917910447761194	0.048507462686567165
676	267.0	0.06367041198501873	0.8913857677902621	0.0449438202247191
677	266.0	0.06766917293233082	0.8834586466165414	0.04887218045112782
678	269.0	0.06319702602230483	0.8884758364312267	0.048327137546468404
679	268.0	0.06343283582089553	0.8843283582089553	0.05223880597014925
680	272.0	0.0625	0.8897058823529411	0.04779411764705882
681	274.0	0.06204379562043796	0.8905109489051095	0.04744525547445255
682	283.0	0.06007067137809187	0.8975265017667845	0.04240282685512368
683	281.0	0.05693950177935943	0.900355871886121	0.042704626334519574
684	282.0	0.05319148936170213	0.9078014184397163	0.03900709219858156
685	280.0	0.05714285714285714	0.9035714285714286	0.039285714285714285
686	280.0	0.05714285714285714	0.9071428571428571	0.03571428571428571
687	277.0	0.05415162454873646	0.9205776173285198	0.02527075812274368
688	273.0	0.054945054945054944	0.9120879120879121	0.03296703296703297
689	269.0	0.055762081784386616	0.9144981412639405	0.02973977695167286
690	269.0	0.055762081784386616	0.9219330855018587	0.022304832713754646
691	273.0	0.054945054945054944	0.9230769230769231	0.02197802197802198
692	277.0	0.05415162454873646	0.924187725631769	0.021660649819494584
693	280.0	0.05714285714285714	0.9178571428571428	0.025
694	279.0	0.06093189964157706	0.9139784946236559	0.025089605734767026
695	274.0	0.06204379562043796	0.9051094890510949	0.032846715328467155
696	272.0	0.0661764705882353	0.9007352941176471	0.03308823529411765
697	267.0	0.056179775280898875	0.9138576779026217	0.0299625468164794
698	276.0	0.06521739130434782	0.9021739130434783	0.03260869565217391
699	271.0	0.07011070110701106	0.8966789667896679	0.033210332103321034
700	270.0	0.07407407407407407	0.8925925925925926	0.03333333333333333
701	277.0	0.06498194945848375	0.8880866425992779	0.04693140794223827
702	282.0	0.0673758865248227	0.8829787234042553	0.04964539007092199
703	284.0	0.06338028169014084	0.8943661971830986	0.04225352112676056
704	284.0	0.06338028169014084	0.897887323943662	0.03873239436619718
705	283.0	0.06007067137809187	0.9045936395759717	0.0353356890459364
706	285.0	0.06315789473684211	0.9017543859649123	0.03508771929824561
707	281.0	0.060498220640569395	0.9039145907473309	0.03558718861209965
708	278.0	0.06115107913669065	0.8992805755395683	0.039568345323741004
709	279.0	0.06093189964157706	0.8960573476702509	0.043010752688172046
710	281.0	0.05693950177935943	0.900355871886121	0.042704626334519574
711	286.0	0.04895104895104895	0.9090909090909091	0.04195804195804196
712	281.0	0.046263345195729534	0.9074733096085409	0.046263345195729534
713	284.0	0.045774647887323945	0.9084507042253521	0.045774647887323945
714	279.0	0.04659498207885305	0.9068100358422939	0.04659498207885305
715	282.0	0.05319148936170213	0.8971631205673759	0.04964539007092199
716	278.0	0.0539568345323741	0.89568345323741	0.050359712230215826
717	281.0	0.05693950177935943	0.900355871886121	0.042704626334519574
718	281.0	0.05693950177935943	0.9039145907473309	0.03914590747330961
719	281.0	0.06405693950177936	0.896797153024911	0.03914590747330961
720	281.0	0.060498220640569395	0.896797153024911	0.042704626334519574
721	275.0	0.06545454545454546	0.8909090909090909	0.04363636363636364
722	280.0	0.060714285714285714	0.8964285714285715	0.04285714285714286
723	276.0	0.06521739130434782	0.894927536231884	0.03985507246376811
724	278.0	0.06474820143884892	0.8884892086330936	0.046762589928057555
725	284.0	0.07042253521126761	0.8838028169014085	0.045774647887323945
726	277.0	0.07220216606498195	0.8844765342960289	0.04332129963898917
727	277.0	0.06498194945848375	0.8880866425992779	0.04693140794223827
728	276.0	0.06159420289855073	0.8985507246376812	0.03985507246376811
729	278.0	0.06115107913669065	0.89568345323741	0.04316546762589928
730	276.0	0.06521739130434782	0.8913043478260869	0.043478260869565216
731	277.0	0.06498194945848375	0.8880866425992779	0.04693140794223827
732	276.0	0.06521739130434782	0.8876811594202898	0.04710144927536232
733	277.0	0.06498194945848375	0.8953068592057761	0.039711191335740074
734	278.0	0.06474820143884892	0.8920863309352518	0.04316546762589928
735	279.0	0.06093189964157706	0.899641577060932	0.03942652329749104
736	282.0	0.06382978723404255	0.8936170212765957	0.0425531914893617
737	281.0	0.060498220640569395	0.896797153024911	0.042704626334519574
738	279.0	0.06451612903225806	0.8924731182795699	0.043010752688172046
739	282.0	0.0673758865248227	0.8865248226950354	0.04609929078014184
740	281.0	0.0711743772241993	0.8861209964412812	0.042704626334519574
741	274.0	0.06569343065693431	0.8978102189781022	0.0364963503649635
742	276.0	0.06521739130434782	0.9021739130434783	0.03260869565217391
743	277.0	0.06498194945848375	0.8989169675090253	0.036101083032490974
744	274.0	0.058394160583941604	0.9051094890510949	0.0364963503649635
745	269.0	0.048327137546468404	0.9144981412639405	0.03717472118959108
746	272.0	0.04779411764705882	0.9080882352941176	0.04411764705882353
747	274.0	0.05474452554744526	0.9051094890510949	0.040145985401459854
748	271.0	0.05166051660516605	0.9040590405904059	0.04428044280442804
749	269.0	0.055762081784386616	0.9033457249070632	0.040892193308550186
750	271.0	0.05904059040590406	0.9003690036900369	0.04059040590405904
751	269.0	0.05947955390334572	0.8996282527881041	0.040892193308550186
752	277.0	0.061371841155234655	0.8953068592057761	0.04332129963898917
753	274.0	0.06204379562043796	0.8978102189781022	0.040145985401459854
754	275.0	0.06545454545454546	0.8909090909090909	0.04363636363636364
755	274.0	0.06204379562043796	0.8941605839416058	0.043795620437956206
756	277.0	0.061371841155234655	0.8989169675090253	0.039711191335740074
757	276.0	0.06521739130434782	0.8985507246376812	0.036231884057971016
758	278.0	0.06474820143884892	0.9028776978417267	0.03237410071942446
759	277.0	0.061371841155234655	0.9133574007220217	0.02527075812274368
760	280.0	0.05714285714285714	0.9107142857142857	0.03214285714285714
761	280.0	0.060714285714285714	0.9035714285714286	0.03571428571428571
762	282.0	0.06028368794326241	0.900709219858156	0.03900709219858156
763	282.0	0.06028368794326241	0.900709219858156	0.03900709219858156
764	282.0	0.06028368794326241	0.9042553191489362	0.03546099290780142
765	284.0	0.05985915492957746	0.9049295774647887	0.035211267605633804
766	278.0	0.06474820143884892	0.8992805755395683	0.03597122302158273
767	280.0	0.06785714285714285	0.8928571428571429	0.039285714285714285
768	275.0	0.06545454545454546	0.9018181818181819	0.03272727272727273
769	278.0	0.06115107913669065	0.9028776978417267	0.03597122302158273
770	282.0	0.06382978723404255	0.8936170212765957	0.0425531914893617
771	279.0	0.06451612903225806	0.8960573476702509	0.03942652329749104
772	278.0	0.06474820143884892	0.8848920863309353	0.050359712230215826
773	279.0	0.06451612903225806	0.8853046594982079	0.05017921146953405
774	273.0	0.06593406593406594	0.8901098901098901	0.04395604395604396
775	277.0	0.061371841155234655	0.8916967509025271	0.04693140794223827
776	281.0	0.060498220640569395	0.8896797153024911	0.0498220640569395
777	276.0	0.06159420289855073	0.8913043478260869	0.04710144927536232
778	274.0	0.06204379562043796	0.9014598540145985	0.0364963503649635
779	272.0	0.0625	0.9044117647058824	0.03308823529411765
780	271.0	0.055350553505535055	0.915129151291513	0.02952029520295203
781	269.0	0.055762081784386616	0.9144981412639405	0.02973977695167286
782	271.0	0.055350553505535055	0.9188191881918819	0.025830258302583026
783	275.0	0.05454545454545454	0.9163636363636364	0.02909090909090909
784	277.0	0.06498194945848375	0.9025270758122743	0.032490974729241874
785	277.0	0.06859205776173286	0.8953068592057761	0.036101083032490974
786	282.0	0.06382978723404255	0.8971631205673759	0.03900709219858156
787	282.0	0.0673758865248227	0.8936170212765957	0.03900709219858156
788	277.0	0.06498194945848375	0.8880866425992779	0.04693140794223827
789	280.0	0.06428571428571428	0.8892857142857142	0.04642857142857143
790	278.0	0.06115107913669065	0.8884892086330936	0.050359712230215826
791	280.0	0.05357142857142857	0.8964285714285715	0.05
792	278.0	0.0539568345323741	0.89568345323741	0.050359712230215826
793	278.0	0.0539568345323741	0.8992805755395683	0.046762589928057555
794	279.0	0.053763440860215055	0.899641577060932	0.04659498207885305
795	280.0	0.05357142857142857	0.9	0.04642857142857143
796	271.0	0.05904059040590406	0.9040590405904059	0.03690036900369004
797	278.0	0.05755395683453238	0.8992805755395683	0.04316546762589928
798	278.0	0.06115107913669065	0.89568345323741	0.04316546762589928
799	279.0	0.05734767025089606	0.899641577060932	0.043010752688172046
800	281.0	0.060498220640569395	0.896797153024911	0.042704626334519574
801	279.0	0.06093189964157706	0.8924731182795699	0.04659498207885305
802	281.0	0.060498220640569395	0.8896797153024911	0.0498220640569395
803	285.0	0.056140350877192984	0.8912280701754386	0.05263157894736842
804	281.0	0.05338078291814947	0.9039145907473309	0.042704626334519574
805	283.0	0.04946996466431095	0.9081272084805654	0.04240282685512368
806	285.0	0.05263157894736842	0.9052631578947369	0.042105263157894736
807	283.0	0.05653710247349823	0.8975265017667845	0.045936395759717315
808	288.0	0.052083333333333336	0.9027777777777778	0.04513888888888889
809	288.0	0.052083333333333336	0.9027777777777778	0.04513888888888889
810	284.0	0.0528169014084507	0.9084507042253521	0.03873239436619718
811	284.0	0.05985915492957746	0.9014084507042254	0.03873239436619718
812	287.0	0.05226480836236934	0.9128919860627178	0.03484320557491289
813	287.0	0.05574912891986063	0.9128919860627178	0.0313588850174216
814	281.0	0.05338078291814947	0.9110320284697508	0.03558718861209965
815	284.0	0.0528169014084507	0.9119718309859155	0.035211267605633804
816	282.0	0.05319148936170213	0.9113475177304965	0.03546099290780142
817	281.0	0.060498220640569395	0.9039145907473309	0.03558718861209965
818	281.0	0.06405693950177936	0.8932384341637011	0.042704626334519574
819	279.0	0.06810035842293907	0.8817204301075269	0.05017921146953405
820	274.0	0.06934306569343066	0.8868613138686131	0.043795620437956206
821	277.0	0.06859205776173286	0.8880866425992779	0.04332129963898917
822	278.0	0.06115107913669065	0.8992805755395683	0.039568345323741004
823	282.0	0.05673758865248227	0.9042553191489362	0.03900709219858156
824	275.0	0.05090909090909091	0.9090909090909091	0.04
825	280.0	0.05	0.9107142857142857	0.039285714285714285
826	275.0	0.04727272727272727	0.9163636363636364	0.03636363636363636
827	280.0	0.05357142857142857	0.9142857142857143	0.03214285714285714
828	277.0	0.05054151624548736	0.9169675090252708	0.032490974729241874
829	279.0	0.053763440860215055	0.910394265232975	0.035842293906810034
830	282.0	0.05673758865248227	0.9042553191489362	0.03900709219858156
831	282.0	0.05673758865248227	0.9042553191489362	0.03900709219858156
832	277.0	0.061371841155234655	0.8953068592057761	0.04332129963898917
833	280.0	0.05714285714285714	0.9035714285714286	0.039285714285714285
834	275.0	0.05818181818181818	0.8981818181818182	0.04363636363636364
835	276.0	0.06159420289855073	0.8913043478260869	0.04710144927536232
836	280.0	0.060714285714285714	0.8928571428571429	0.04642857142857143
837	280.0	0.06428571428571428	0.8892857142857142	0.04642857142857143
838	278.0	0.05755395683453238	0.89568345323741	0.046762589928057555
839	283.0	0.06007067137809187	0.8975265017667845	0.04240282685512368
840	277.0	0.05776173285198556	0.8989169675090253	0.04332129963898917
841	278.0	0.05755395683453238	0.9064748201438849	0.03597122302158273
842	278.0	0.06115107913669065	0.9064748201438849	0.03237410071942446
843	281.0	0.05693950177935943	0.9074733096085409	0.03558718861209965
844	281.0	0.05338078291814947	0.9074733096085409	0.03914590747330961
845	276.0	0.057971014492753624	0.8985507246376812	0.043478260869565216
846	274.0	0.05474452554744526	0.9014598540145985	0.043795620437956206
847	267.0	0.056179775280898875	0.9026217228464419	0.04119850187265917
848	264.0	0.056818181818181816	0.9053030303030303	0.03787878787878788
849	265.0	0.06037735849056604	0.909433962264151	0.03018867924528302
850	271.0	0.05904059040590406	0.9114391143911439	0.02952029520295203
851	275.0	0.05454545454545454	0.9090909090909091	0.03636363636363636
852	275.0	0.05818181818181818	0.9054545454545454	0.03636363636363636
853	279.0	0.05734767025089606	0.9068100358422939	0.035842293906810034
854	278.0	0.0683453237410072	0.8920863309352518	0.039568345323741004
855	279.0	0.07168458781362007	0.8853046594982079	0.043010752688172046
856	276.0	0.07246376811594203	0.8876811594202898	0.03985507246376811
857	283.0	0.0706713780918728	0.8869257950530035	0.04240282685512368
858	282.0	0.07092198581560284	0.8865248226950354	0.0425531914893617
859	286.0	0.06993006993006994	0.8916083916083916	0.038461538461538464
860	290.0	0.06896551724137931	0.8931034482758621	0.03793103448275862
861	293.0	0.06143344709897611	0.9010238907849829	0.03754266211604096
862	295.0	0.061016949152542375	0.9084745762711864	0.030508474576271188
863	296.0	0.06756756756756757	0.8952702702702703	0.037162162162162164
864	292.0	0.0684931506849315	0.8904109589041096	0.0410958904109589
865	284.0	0.06338028169014084	0.897887323943662	0.03873239436619718
866	276.0	0.06884057971014493	0.894927536231884	0.036231884057971016
867	284.0	0.07394366197183098	0.8908450704225352	0.035211267605633804
868	284.0	0.06690140845070422	0.8943661971830986	0.03873239436619718
869	284.0	0.06690140845070422	0.8908450704225352	0.04225352112676056
870	285.0	0.06315789473684211	0.8947368421052632	0.042105263157894736
871	277.0	0.06498194945848375	0.8953068592057761	0.039711191335740074
872	274.0	0.058394160583941604	0.9014598540145985	0.040145985401459854
873	277.0	0.061371841155234655	0.9025270758122743	0.036101083032490974
874	280.0	0.060714285714285714	0.9035714285714286	0.03571428571428571
875	278.0	0.05755395683453238	0.9028776978417267	0.039568345323741004
876	273.0	0.06593406593406594	0.8974358974358975	0.03663003663003663
877	273.0	0.06593406593406594	0.9010989010989011	0.03296703296703297
878	277.0	0.061371841155234655	0.9061371841155235	0.032490974729241874
879	276.0	0.06159420289855073	0.9057971014492754	0.03260869565217391
880	278.0	0.06115107913669065	0.9100719424460432	0.02877697841726619
881	275.0	0.05818181818181818	0.9054545454545454	0.03636363636363636
882	278.0	0.0539568345323741	0.9136690647482014	0.03237410071942446
883	276.0	0.050724637681159424	0.9166666666666666	0.03260869565217391
884	280.0	0.05357142857142857	0.9107142857142857	0.03571428571428571
885	282.0	0.06028368794326241	0.900709219858156	0.03900709219858156
886	288.0	0.0625	0.9027777777777778	0.034722222222222224
887	284.0	0.05985915492957746	0.9049295774647887	0.035211267605633804
888	285.0	0.05964912280701754	0.9017543859649123	0.03859649122807018
889	282.0	0.06028368794326241	0.900709219858156	0.03900709219858156
890	285.0	0.06315789473684211	0.8982456140350877	0.03859649122807018
891	279.0	0.06451612903225806	0.8960573476702509	0.03942652329749104
892	282.0	0.06382978723404255	0.8971631205673759	0.03900709219858156
893	283.0	0.05653710247349823	0.9045936395759717	0.038869257950530034
894	280.0	0.060714285714285714	0.8928571428571429	0.04642857142857143
895	282.0	0.06028368794326241	0.8936170212765957	0.04609929078014184
896	280.0	0.06428571428571428	0.8892857142857142	0.04642857142857143
897	286.0	0.06293706293706294	0.8916083916083916	0.045454545454545456
898	284.0	0.06338028169014084	0.8908450704225352	0.045774647887323945
899	278.0	0.06115107913669065	0.9028776978417267	0.03597122302158273
900	280.0	0.06428571428571428	0.8964285714285715	0.039285714285714285
901	279.0	0.06093189964157706	0.8960573476702509	0.043010752688172046
902	278.0	0.06474820143884892	0.8992805755395683	0.03597122302158273
903	285.0	0.06315789473684211	0.9087719298245615	0.028070175438596492
904	284.0	0.056338028169014086	0.9154929577464789	0.028169014084507043
905	281.0	0.05338078291814947	0.9181494661921709	0.028469750889679714
906	280.0	0.05714285714285714	0.9071428571428571	0.03571428571428571
907	280.0	0.05357142857142857	0.9071428571428571	0.039285714285714285
908	276.0	0.050724637681159424	0.9094202898550725	0.03985507246376811
909	278.0	0.0539568345323741	0.9064748201438849	0.039568345323741004
910	279.0	0.05734767025089606	0.899641577060932	0.043010752688172046
911	277.0	0.05776173285198556	0.8953068592057761	0.04693140794223827
912	275.0	0.05818181818181818	0.9018181818181819	0.04
913	272.0	0.05514705882352941	0.9007352941176471	0.04411764705882353
914	270.0	0.05925925925925926	0.9	0.040740740740740744
915	271.0	0.05904059040590406	0.9003690036900369	0.04059040590405904
916	275.0	0.05818181818181818	0.9018181818181819	0.04
917	278.0	0.06115107913669065	0.9028776978417267	0.03597122302158273
918	278.0	0.06115107913669065	0.9028776978417267	0.03597122302158273
919	282.0	0.06382978723404255	0.900709219858156	0.03546099290780142
920	279.0	0.06810035842293907	0.8960573476702509	0.035842293906810034
921	278.0	0.0683453237410072	0.8884892086330936	0.04316546762589928
922	279.0	0.07168458781362007	0.8888888888888888	0.03942652329749104
923	276.0	0.07246376811594203	0.8913043478260869	0.036231884057971016
924	279.0	0.06451612903225806	0.8960573476702509	0.03942652329749104
925	282.0	0.06028368794326241	0.9042553191489362	0.03546099290780142
926	284.0	0.06338028169014084	0.8943661971830986	0.04225352112676056
927	289.0	0.06228373702422145	0.8961937716262975	0.04152249134948097
928	286.0	0.06293706293706294	0.8951048951048951	0.04195804195804196
929	285.0	0.056140350877192984	0.8982456140350877	0.0456140350877193
930	281.0	0.05338078291814947	0.9039145907473309	0.042704626334519574
931	279.0	0.05734767025089606	0.9032258064516129	0.03942652329749104
932	282.0	0.06028368794326241	0.9042553191489362	0.03546099290780142
933	279.0	0.06093189964157706	0.9032258064516129	0.035842293906810034
934	280.0	0.060714285714285714	0.9	0.039285714285714285
935	278.0	0.06115107913669065	0.9028776978417267	0.03597122302158273
936	273.0	0.06227106227106227	0.9010989010989011	0.03663003663003663
937	274.0	0.06204379562043796	0.9051094890510949	0.032846715328467155
938	269.0	0.06319702602230483	0.9070631970260223	0.02973977695167286
939	277.0	0.061371841155234655	0.9025270758122743	0.036101083032490974
940	277.0	0.061371841155234655	0.9061371841155235	0.032490974729241874
941	276.0	0.06159420289855073	0.9021739130434783	0.036231884057971016
942	281.0	0.060498220640569395	0.9074733096085409	0.03202846975088968
943	280.0	0.05714285714285714	0.9107142857142857	0.03214285714285714
944	284.0	0.056338028169014086	0.9084507042253521	0.035211267605633804
945	284.0	0.0528169014084507	0.9084507042253521	0.03873239436619718
946	281.0	0.05693950177935943	0.9039145907473309	0.03914590747330961
947	283.0	0.06007067137809187	0.9081272084805654	0.03180212014134275
948	284.0	0.056338028169014086	0.9049295774647887	0.03873239436619718
949	285.0	0.05263157894736842	0.9087719298245615	0.03859649122807018
950	279.0	0.05734767025089606	0.9068100358422939	0.035842293906810034
951	276.0	0.06159420289855073	0.9057971014492754	0.03260869565217391
952	273.0	0.05860805860805861	0.9120879120879121	0.029304029304029304
953	270.0	0.05925925925925926	0.9074074074074074	0.03333333333333333
954	277.0	0.06498194945848375	0.8989169675090253	0.036101083032490974
955	279.0	0.06451612903225806	0.899641577060932	0.035842293906810034
956	281.0	0.06405693950177936	0.900355871886121	0.03558718861209965
957	284.0	0.05985915492957746	0.9014084507042254	0.03873239436619718
958	283.0	0.06007067137809187	0.8975265017667845	0.04240282685512368
959	285.0	0.05964912280701754	0.8982456140350877	0.042105263157894736
960	287.0	0.0627177700348432	0.8885017421602788	0.04878048780487805
961	287.0	0.05574912891986063	0.8954703832752613	0.04878048780487805
962	287.0	0.0627177700348432	0.89198606271777	0.04529616724738676
963	286.0	0.06643356643356643	0.9020979020979021	0.03146853146853147
964	285.0	0.06666666666666667	0.9017543859649123	0.031578947368421054
965	282.0	0.0673758865248227	0.9042553191489362	0.028368794326241134
966	279.0	0.06810035842293907	0.9032258064516129	0.02867383512544803
967	281.0	0.06405693950177936	0.900355871886121	0.03558718861209965
968	287.0	0.059233449477351915	0.9024390243902439	0.03832752613240418
969	289.0	0.058823529411764705	0.8961937716262975	0.04498269896193772
970	289.0	0.058823529411764705	0.8996539792387543	0.04152249134948097
971	281.0	0.05693950177935943	0.900355871886121	0.042704626334519574
972	282.0	0.05673758865248227	0.9042553191489362	0.03900709219858156
973	279.0	0.053763440860215055	0.9032258064516129	0.043010752688172046
974	281.0	0.05693950177935943	0.896797153024911	0.046263345195729534
975	285.0	0.05964912280701754	0.8947368421052632	0.0456140350877193
976	281.0	0.060498220640569395	0.896797153024911	0.042704626334519574
977	279.0	0.05734767025089606	0.9032258064516129	0.03942652329749104
978	283.0	0.06007067137809187	0.901060070671378	0.038869257950530034
979	289.0	0.058823529411764705	0.8927335640138409	0.04844290657439446
980	289.0	0.05536332179930796	0.8996539792387543	0.04498269896193772
981	285.0	0.05964912280701754	0.8982456140350877	0.042105263157894736
982	289.0	0.058823529411764705	0.903114186851211	0.03806228373702422
983	290.0	0.05862068965517241	0.903448275862069	0.03793103448275862
984	291.0	0.054982817869415807	0.9072164948453608	0.037800687285223365
985	294.0	0.05442176870748299	0.9047619047619048	0.04081632653061224
986	292.0	0.0547945205479452	0.9075342465753424	0.03767123287671233
987	288.0	0.052083333333333336	0.9027777777777778	0.04513888888888889
988	284.0	0.0528169014084507	0.897887323943662	0.04929577464788732
989	282.0	0.05319148936170213	0.9042553191489362	0.0425531914893617
990	280.0	0.05357142857142857	0.9107142857142857	0.03571428571428571
991	281.0	0.05338078291814947	0.9145907473309609	0.03202846975088968
992	283.0	0.05653710247349823	0.9151943462897526	0.028268551236749116
993	285.0	0.06315789473684211	0.9122807017543859	0.02456140350877193
994	289.0	0.06228373702422145	0.903114186851211	0.03460207612456748
995	292.0	0.05821917808219178	0.8938356164383562	0.04794520547945205
996	291.0	0.058419243986254296	0.8969072164948454	0.044673539518900345
997	287.0	0.05574912891986063	0.8989547038327527	0.04529616724738676
998	292.0	0.0547945205479452	0.8972602739726028	0.04794520547945205
999	287.0	0.04878048780487805	0.9059233449477352	0.04529616724738676
1000	285.0	0.04912280701754386	0.9087719298245615	0.042105263157894736
1001	281.0	0.0498220640569395	0.9074733096085409	0.042704626334519574
1002	276.0	0.04710144927536232	0.9239130434782609	0.028985507246376812
1003	271.0	0.05166051660516605	0.922509225092251	0.025830258302583026
1004	272.0	0.05514705882352941	0.9117647058823529	0.03308823529411765
1005	278.0	0.05755395683453238	0.9028776978417267	0.039568345323741004
1006	277.0	0.05415162454873646	0.9025270758122743	0.04332129963898917
1007	284.0	0.056338028169014086	0.9014084507042254	0.04225352112676056
1008	283.0	0.053003533568904596	0.9045936395759717	0.04240282685512368
1009	280.0	0.05	0.9035714285714286	0.04642857142857143
1010	281.0	0.046263345195729534	0.9181494661921709	0.03558718861209965
1011	280.0	0.04642857142857143	0.9142857142857143	0.039285714285714285
1012	279.0	0.043010752688172046	0.9175627240143369	0.03942652329749104
1013	282.0	0.04964539007092199	0.9042553191489362	0.04609929078014184
1014	282.0	0.05319148936170213	0.900709219858156	0.04609929078014184
1015	286.0	0.055944055944055944	0.8951048951048951	0.04895104895104895
1016	287.0	0.0627177700348432	0.8885017421602788	0.04878048780487805
1017	284.0	0.06690140845070422	0.8838028169014085	0.04929577464788732
1018	279.0	0.06451612903225806	0.8853046594982079	0.05017921146953405
1019	279.0	0.06093189964157706	0.8817204301075269	0.05734767025089606
1020	282.0	0.06382978723404255	0.8829787234042553	0.05319148936170213
1021	285.0	0.06315789473684211	0.8807017543859649	0.056140350877192984
1022	285.0	0.06315789473684211	0.8842105263157894	0.05263157894736842
1023	286.0	0.06293706293706294	0.8846153846153846	0.05244755244755245
1024	281.0	0.06405693950177936	0.8861209964412812	0.0498220640569395
1025	276.0	0.057971014492753624	0.8913043478260869	0.050724637681159424
1026	284.0	0.056338028169014086	0.897887323943662	0.045774647887323945
1027	275.0	0.05454545454545454	0.9018181818181819	0.04363636363636364
1028	274.0	0.058394160583941604	0.8978102189781022	0.043795620437956206
1029	277.0	0.06498194945848375	0.8953068592057761	0.039711191335740074
1030	271.0	0.05904059040590406	0.9040590405904059	0.03690036900369004
1031	266.0	0.05639097744360902	0.9060150375939849	0.03759398496240601
1032	266.0	0.05639097744360902	0.9060150375939849	0.03759398496240601
1033	274.0	0.058394160583941604	0.9051094890510949	0.0364963503649635
1034	275.0	0.05818181818181818	0.8945454545454545	0.04727272727272727
1035	276.0	0.05434782608695652	0.8985507246376812	0.04710144927536232
1036	278.0	0.05755395683453238	0.8992805755395683	0.04316546762589928
1037	275.0	0.05818181818181818	0.9018181818181819	0.04
1038	273.0	0.05860805860805861	0.8974358974358975	0.04395604395604396
1039	279.0	0.05734767025089606	0.899641577060932	0.043010752688172046
1040	281.0	0.060498220640569395	0.8896797153024911	0.0498220640569395
1041	275.0	0.05818181818181818	0.9054545454545454	0.03636363636363636
1042	282.0	0.06028368794326241	0.8971631205673759	0.0425531914893617
1043	282.0	0.06382978723404255	0.8971631205673759	0.03900709219858156
1044	281.0	0.06405693950177936	0.896797153024911	0.03914590747330961
1045	275.0	0.06545454545454546	0.8909090909090909	0.04363636363636364
1046	279.0	0.06810035842293907	0.8817204301075269	0.05017921146953405
1047	277.0	0.06498194945848375	0.8916967509025271	0.04332129963898917
1048	279.0	0.06810035842293907	0.8853046594982079	0.04659498207885305
1049	276.0	0.06521739130434782	0.8876811594202898	0.04710144927536232
1050	280.0	0.060714285714285714	0.8964285714285715	0.04285714285714286
1051	285.0	0.056140350877192984	0.9017543859649123	0.042105263157894736
1052	282.0	0.05673758865248227	0.900709219858156	0.0425531914893617
1053	283.0	0.05653710247349823	0.8939929328621908	0.04946996466431095
1054	277.0	0.05776173285198556	0.8953068592057761	0.04693140794223827
1055	276.0	0.057971014492753624	0.894927536231884	0.04710144927536232
1056	275.0	0.05454545454545454	0.8945454545454545	0.05090909090909091
1057	273.0	0.05128205128205128	0.8974358974358975	0.05128205128205128
1058	279.0	0.05017921146953405	0.8960573476702509	0.053763440860215055
1059	284.0	0.0528169014084507	0.897887323943662	0.04929577464788732
1060	287.0	0.05226480836236934	0.8989547038327527	0.04878048780487805
1061	286.0	0.05244755244755245	0.9020979020979021	0.045454545454545456
1062	282.0	0.05319148936170213	0.9042553191489362	0.0425531914893617
1063	282.0	0.05319148936170213	0.9078014184397163	0.03900709219858156
1064	282.0	0.04964539007092199	0.9078014184397163	0.0425531914893617
1065	288.0	0.04861111111111111	0.9027777777777778	0.04861111111111111
1066	283.0	0.053003533568904596	0.9045936395759717	0.04240282685512368
1067	281.0	0.0498220640569395	0.9039145907473309	0.046263345195729534
1068	282.0	0.04964539007092199	0.900709219858156	0.04964539007092199
1069	281.0	0.0498220640569395	0.900355871886121	0.0498220640569395
1070	277.0	0.05776173285198556	0.8953068592057761	0.04693140794223827
1071	271.0	0.055350553505535055	0.8966789667896679	0.04797047970479705
1072	276.0	0.05434782608695652	0.894927536231884	0.050724637681159424
1073	273.0	0.054945054945054944	0.8974358974358975	0.047619047619047616
1074	279.0	0.05734767025089606	0.8960573476702509	0.04659498207885305
1075	281.0	0.05693950177935943	0.900355871886121	0.042704626334519574
1076	277.0	0.05776173285198556	0.8953068592057761	0.04693140794223827
1077	276.0	0.06159420289855073	0.8913043478260869	0.04710144927536232
1078	275.0	0.06181818181818182	0.8945454545454545	0.04363636363636364
1079	272.0	0.058823529411764705	0.9007352941176471	0.04044117647058824
1080	274.0	0.05474452554744526	0.9087591240875912	0.0364963503649635
1081	272.0	0.05514705882352941	0.9117647058823529	0.03308823529411765
1082	278.0	0.05755395683453238	0.9100719424460432	0.03237410071942446
1083	277.0	0.05776173285198556	0.9097472924187726	0.032490974729241874
1084	277.0	0.05776173285198556	0.9025270758122743	0.039711191335740074
1085	281.0	0.060498220640569395	0.8896797153024911	0.0498220640569395
1086	284.0	0.05985915492957746	0.8943661971830986	0.045774647887323945
1087	276.0	0.05434782608695652	0.9021739130434783	0.043478260869565216
1088	279.0	0.05734767025089606	0.8960573476702509	0.04659498207885305
1089	279.0	0.06093189964157706	0.899641577060932	0.03942652329749104
1090	282.0	0.06382978723404255	0.8936170212765957	0.0425531914893617
1091	283.0	0.0636042402826855	0.8939929328621908	0.04240282685512368
1092	282.0	0.06028368794326241	0.8936170212765957	0.04609929078014184
1093	286.0	0.055944055944055944	0.8986013986013986	0.045454545454545456
1094	282.0	0.05673758865248227	0.9078014184397163	0.03546099290780142
1095	283.0	0.05653710247349823	0.8975265017667845	0.045936395759717315
1096	284.0	0.056338028169014086	0.8943661971830986	0.04929577464788732
1097	282.0	0.05319148936170213	0.900709219858156	0.04609929078014184
1098	283.0	0.05653710247349823	0.901060070671378	0.04240282685512368
1099	279.0	0.053763440860215055	0.910394265232975	0.035842293906810034
1100	278.0	0.06115107913669065	0.9028776978417267	0.03597122302158273
1101	274.0	0.06204379562043796	0.9051094890510949	0.032846715328467155
1102	280.0	0.06428571428571428	0.9071428571428571	0.02857142857142857
1103	281.0	0.06761565836298933	0.9039145907473309	0.028469750889679714
1104	282.0	0.06382978723404255	0.9042553191489362	0.031914893617021274
1105	279.0	0.06451612903225806	0.9032258064516129	0.03225806451612903
1106	282.0	0.0673758865248227	0.900709219858156	0.031914893617021274
1107	277.0	0.07220216606498195	0.9025270758122743	0.02527075812274368
1108	276.0	0.06884057971014493	0.9057971014492754	0.025362318840579712
1109	273.0	0.0695970695970696	0.9084249084249084	0.02197802197802198
1110	276.0	0.06884057971014493	0.8985507246376812	0.03260869565217391
1111	280.0	0.060714285714285714	0.9035714285714286	0.03571428571428571
1112	284.0	0.05985915492957746	0.9014084507042254	0.03873239436619718
1113	285.0	0.05263157894736842	0.9087719298245615	0.03859649122807018
1114	278.0	0.0539568345323741	0.9028776978417267	0.04316546762589928
1115	284.0	0.0528169014084507	0.9049295774647887	0.04225352112676056
1116	282.0	0.05673758865248227	0.8971631205673759	0.04609929078014184
1117	280.0	0.05357142857142857	0.9	0.04642857142857143
1118	283.0	0.05653710247349823	0.9081272084805654	0.0353356890459364
1119	285.0	0.05964912280701754	0.9052631578947369	0.03508771929824561
1120	276.0	0.06159420289855073	0.9021739130434783	0.036231884057971016
1121	277.0	0.061371841155234655	0.9097472924187726	0.02888086642599278
1122	275.0	0.06181818181818182	0.9054545454545454	0.03272727272727273
1123	273.0	0.05860805860805861	0.9084249084249084	0.03296703296703297
1124	273.0	0.05860805860805861	0.9047619047619048	0.03663003663003663
1125	272.0	0.0625	0.9007352941176471	0.03676470588235294
1126	276.0	0.06159420289855073	0.9021739130434783	0.036231884057971016
1127	283.0	0.0636042402826855	0.8975265017667845	0.038869257950530034
1128	284.0	0.06338028169014084	0.8943661971830986	0.04225352112676056
1129	281.0	0.06405693950177936	0.8896797153024911	0.046263345195729534
1130	277.0	0.05415162454873646	0.8989169675090253	0.04693140794223827
1131	273.0	0.054945054945054944	0.8974358974358975	0.047619047619047616
1132	272.0	0.05514705882352941	0.8970588235294118	0.04779411764705882
1133	278.0	0.05755395683453238	0.8992805755395683	0.04316546762589928
1134	275.0	0.04727272727272727	0.9090909090909091	0.04363636363636364
1135	275.0	0.04363636363636364	0.9163636363636364	0.04
1136	274.0	0.04744525547445255	0.9124087591240876	0.040145985401459854
1137	280.0	0.05357142857142857	0.9071428571428571	0.039285714285714285
1138	280.0	0.05357142857142857	0.9071428571428571	0.039285714285714285
1139	282.0	0.05319148936170213	0.9113475177304965	0.03546099290780142
1140	279.0	0.05017921146953405	0.9139784946236559	0.035842293906810034
1141	283.0	0.053003533568904596	0.911660777385159	0.0353356890459364
1142	279.0	0.05734767025089606	0.9068100358422939	0.035842293906810034
1143	278.0	0.05755395683453238	0.9064748201438849	0.03597122302158273
1144	276.0	0.06159420289855073	0.9021739130434783	0.036231884057971016
1145	273.0	0.05860805860805861	0.9047619047619048	0.03663003663003663
1146	274.0	0.058394160583941604	0.9051094890510949	0.0364963503649635
1147	277.0	0.05776173285198556	0.9061371841155235	0.036101083032490974
1148	277.0	0.061371841155234655	0.9061371841155235	0.032490974729241874
1149	278.0	0.06474820143884892	0.8992805755395683	0.03597122302158273
1150	271.0	0.06273062730627306	0.9040590405904059	0.033210332103321034
1151	272.0	0.0661764705882353	0.8970588235294118	0.03676470588235294
1152	273.0	0.05860805860805861	0.9047619047619048	0.03663003663003663
1153	268.0	0.055970149253731345	0.914179104477612	0.029850746268656716
1154	271.0	0.055350553505535055	0.9188191881918819	0.025830258302583026
1155	275.0	0.04727272727272727	0.9236363636363636	0.02909090909090909
1156	278.0	0.0539568345323741	0.9136690647482014	0.03237410071942446
1157	282.0	0.05673758865248227	0.9042553191489362	0.03900709219858156
1158	280.0	0.05714285714285714	0.9071428571428571	0.03571428571428571
1159	276.0	0.057971014492753624	0.9021739130434783	0.03985507246376811
1160	280.0	0.06428571428571428	0.8928571428571429	0.04285714285714286
1161	279.0	0.06451612903225806	0.8924731182795699	0.043010752688172046
1162	280.0	0.06428571428571428	0.8928571428571429	0.04285714285714286
1163	287.0	0.06620209059233449	0.89198606271777	0.041811846689895474
1164	286.0	0.06293706293706294	0.8986013986013986	0.038461538461538464
1165	281.0	0.06405693950177936	0.9039145907473309	0.03202846975088968
1166	279.0	0.06093189964157706	0.9032258064516129	0.035842293906810034
1167	275.0	0.06181818181818182	0.9018181818181819	0.03636363636363636
1168	275.0	0.06181818181818182	0.8981818181818182	0.04
1169	274.0	0.06204379562043796	0.8978102189781022	0.040145985401459854
1170	276.0	0.06884057971014493	0.8876811594202898	0.043478260869565216
1171	279.0	0.06810035842293907	0.8924731182795699	0.03942652329749104
1172	280.0	0.07142857142857142	0.8928571428571429	0.03571428571428571
1173	278.0	0.06115107913669065	0.8992805755395683	0.039568345323741004
1174	281.0	0.060498220640569395	0.900355871886121	0.03914590747330961
1175	282.0	0.0673758865248227	0.8971631205673759	0.03546099290780142
1176	280.0	0.07142857142857142	0.9	0.02857142857142857
1177	282.0	0.07092198581560284	0.8936170212765957	0.03546099290780142
1178	280.0	0.06785714285714285	0.8928571428571429	0.039285714285714285
1179	274.0	0.06204379562043796	0.9051094890510949	0.032846715328467155
1180	273.0	0.05860805860805861	0.9120879120879121	0.029304029304029304
1181	269.0	0.055762081784386616	0.9107806691449815	0.03345724907063197
1182	266.0	0.05639097744360902	0.9060150375939849	0.03759398496240601
1183	274.0	0.05474452554744526	0.9014598540145985	0.043795620437956206
1184	278.0	0.0539568345323741	0.89568345323741	0.050359712230215826
1185	276.0	0.06521739130434782	0.8913043478260869	0.043478260869565216
1186	276.0	0.06521739130434782	0.8913043478260869	0.043478260869565216
1187	277.0	0.05415162454873646	0.9025270758122743	0.04332129963898917
1188	278.0	0.0539568345323741	0.8992805755395683	0.046762589928057555
1189	275.0	0.05454545454545454	0.9054545454545454	0.04
1190	268.0	0.05970149253731343	0.9029850746268657	0.03731343283582089
1191	270.0	0.05185185185185185	0.9074074074074074	0.040740740740740744
1192	271.0	0.055350553505535055	0.9040590405904059	0.04059040590405904
1193	270.0	0.05555555555555555	0.9	0.044444444444444446
1194	273.0	0.05860805860805861	0.8937728937728938	0.047619047619047616
1195	275.0	0.06545454545454546	0.8872727272727273	0.04727272727272727
1196	272.0	0.06985294117647059	0.8860294117647058	0.04411764705882353
1197	268.0	0.06343283582089553	0.8917910447761194	0.04477611940298507
1198	267.0	0.06367041198501873	0.8913857677902621	0.0449438202247191
1199	271.0	0.06642066420664207	0.8892988929889298	0.04428044280442804
1200	274.0	0.06204379562043796	0.8941605839416058	0.043795620437956206
1201	276.0	0.06884057971014493	0.894927536231884	0.036231884057971016
1202	276.0	0.06884057971014493	0.8985507246376812	0.03260869565217391
1203	274.0	0.072992700729927	0.8941605839416058	0.032846715328467155
1204	280.0	0.06785714285714285	0.8964285714285715	0.03571428571428571
1205	276.0	0.06884057971014493	0.8985507246376812	0.03260869565217391
1206	275.0	0.06545454545454546	0.8981818181818182	0.03636363636363636
1207	270.0	0.05925925925925926	0.9037037037037037	0.037037037037037035
1208	277.0	0.05776173285198556	0.9025270758122743	0.039711191335740074
1209	277.0	0.05776173285198556	0.8989169675090253	0.04332129963898917
1210	282.0	0.05673758865248227	0.900709219858156	0.0425531914893617
1211	289.0	0.058823529411764705	0.8996539792387543	0.04152249134948097
1212	283.0	0.06007067137809187	0.8975265017667845	0.04240282685512368
1213	288.0	0.059027777777777776	0.9027777777777778	0.03819444444444445
1214	292.0	0.05821917808219178	0.9041095890410958	0.03767123287671233
1215	291.0	0.058419243986254296	0.9037800687285223	0.037800687285223365
1216	288.0	0.06597222222222222	0.8923611111111112	0.041666666666666664
1217	282.0	0.06028368794326241	0.8971631205673759	0.0425531914893617
1218	272.0	0.05514705882352941	0.9044117647058824	0.04044117647058824
1219	274.0	0.058394160583941604	0.9014598540145985	0.040145985401459854
1220	275.0	0.05818181818181818	0.8981818181818182	0.04363636363636364
1221	270.0	0.05185185185185185	0.8962962962962963	0.05185185185185185
1222	275.0	0.05090909090909091	0.9054545454545454	0.04363636363636364
1223	276.0	0.050724637681159424	0.9021739130434783	0.04710144927536232
1224	283.0	0.05653710247349823	0.8939929328621908	0.04946996466431095
1225	283.0	0.05653710247349823	0.901060070671378	0.04240282685512368
1226	281.0	0.05693950177935943	0.900355871886121	0.042704626334519574
1227	282.0	0.06382978723404255	0.8936170212765957	0.0425531914893617
1228	280.0	0.06785714285714285	0.8857142857142857	0.04642857142857143
1229	274.0	0.06934306569343066	0.8795620437956204	0.051094890510948905
1230	276.0	0.06884057971014493	0.8876811594202898	0.043478260869565216
1231	279.0	0.06810035842293907	0.8888888888888888	0.043010752688172046
1232	282.0	0.06382978723404255	0.8971631205673759	0.03900709219858156
1233	281.0	0.06761565836298933	0.8896797153024911	0.042704626334519574
1234	281.0	0.06761565836298933	0.8932384341637011	0.03914590747330961
1235	279.0	0.06451612903225806	0.8960573476702509	0.03942652329749104
1236	277.0	0.061371841155234655	0.9025270758122743	0.036101083032490974
1237	274.0	0.06569343065693431	0.8978102189781022	0.0364963503649635
1238	274.0	0.06204379562043796	0.9014598540145985	0.0364963503649635
1239	274.0	0.058394160583941604	0.8978102189781022	0.043795620437956206
1240	276.0	0.057971014492753624	0.8913043478260869	0.050724637681159424
1241	274.0	0.058394160583941604	0.8978102189781022	0.043795620437956206
1242	271.0	0.06273062730627306	0.8929889298892989	0.04428044280442804
1243	273.0	0.06227106227106227	0.8937728937728938	0.04395604395604396
1244	274.0	0.06934306569343066	0.8905109489051095	0.040145985401459854
1245	280.0	0.06785714285714285	0.8892857142857142	0.04285714285714286
1246	275.0	0.06909090909090909	0.8945454545454545	0.03636363636363636
1247	277.0	0.06859205776173286	0.8989169675090253	0.032490974729241874
1248	273.0	0.0695970695970696	0.9010989010989011	0.029304029304029304
1249	277.0	0.06498194945848375	0.9025270758122743	0.032490974729241874
1250	279.0	0.06451612903225806	0.8960573476702509	0.03942652329749104
1251	281.0	0.06405693950177936	0.900355871886121	0.03558718861209965
1252	274.0	0.06204379562043796	0.9051094890510949	0.032846715328467155
1253	282.0	0.06028368794326241	0.9042553191489362	0.03546099290780142
1254	284.0	0.056338028169014086	0.9049295774647887	0.03873239436619718
1255	283.0	0.05653710247349823	0.9045936395759717	0.038869257950530034
1256	285.0	0.056140350877192984	0.9052631578947369	0.03859649122807018
1257	280.0	0.05357142857142857	0.9071428571428571	0.039285714285714285
1258	271.0	0.055350553505535055	0.9040590405904059	0.04059040590405904
1259	267.0	0.0599250936329588	0.898876404494382	0.04119850187265917
1260	264.0	0.06060606060606061	0.9053030303030303	0.03409090909090909
1261	268.0	0.05970149253731343	0.8992537313432836	0.041044776119402986
1262	267.0	0.0599250936329588	0.898876404494382	0.04119850187265917
1263	273.0	0.05860805860805861	0.9010989010989011	0.040293040293040296
1264	270.0	0.05925925925925926	0.9	0.040740740740740744
1265	268.0	0.05970149253731343	0.8992537313432836	0.041044776119402986
1266	272.0	0.05514705882352941	0.8933823529411765	0.051470588235294115
1267	280.0	0.05	0.9	0.05
1268	277.0	0.05415162454873646	0.9025270758122743	0.04332129963898917
1269	276.0	0.05434782608695652	0.9094202898550725	0.036231884057971016
1270	281.0	0.05693950177935943	0.9074733096085409	0.03558718861209965
1271	280.0	0.05714285714285714	0.9142857142857143	0.02857142857142857
1272	281.0	0.060498220640569395	0.9039145907473309	0.03558718861209965
1273	277.0	0.05776173285198556	0.9061371841155235	0.036101083032490974
1274	279.0	0.05734767025089606	0.899641577060932	0.043010752688172046
1275	277.0	0.06859205776173286	0.8916967509025271	0.039711191335740074
1276	282.0	0.06382978723404255	0.8900709219858156	0.04609929078014184
1277	282.0	0.06382978723404255	0.8900709219858156	0.04609929078014184
1278	280.0	0.060714285714285714	0.8964285714285715	0.04285714285714286
1279	273.0	0.06227106227106227	0.8937728937728938	0.04395604395604396
1280	271.0	0.055350553505535055	0.9003690036900369	0.04428044280442804
1281	275.0	0.06545454545454546	0.8909090909090909	0.04363636363636364
1282	273.0	0.0695970695970696	0.8937728937728938	0.03663003663003663
1283	276.0	0.07246376811594203	0.8913043478260869	0.036231884057971016
1284	288.0	0.06944444444444445	0.8958333333333334	0.034722222222222224
1285	284.0	0.06690140845070422	0.9014084507042254	0.03169014084507042
1286	279.0	0.06093189964157706	0.9032258064516129	0.035842293906810034
1287	281.0	0.060498220640569395	0.9039145907473309	0.03558718861209965
1288	284.0	0.05985915492957746	0.9014084507042254	0.03873239436619718
1289	285.0	0.06315789473684211	0.8982456140350877	0.03859649122807018
1290	287.0	0.059233449477351915	0.9024390243902439	0.03832752613240418
1291	280.0	0.05357142857142857	0.9035714285714286	0.04285714285714286
1292	280.0	0.05357142857142857	0.9035714285714286	0.04285714285714286
1293	285.0	0.056140350877192984	0.9052631578947369	0.03859649122807018
1294	281.0	0.05693950177935943	0.900355871886121	0.042704626334519574
1295	277.0	0.061371841155234655	0.8953068592057761	0.04332129963898917
1296	280.0	0.060714285714285714	0.9	0.039285714285714285
1297	285.0	0.06315789473684211	0.8947368421052632	0.042105263157894736
1298	288.0	0.0625	0.8958333333333334	0.041666666666666664
1299	281.0	0.06405693950177936	0.8932384341637011	0.042704626334519574
1300	284.0	0.05985915492957746	0.9014084507042254	0.03873239436619718
1301	281.0	0.060498220640569395	0.9039145907473309	0.03558718861209965
1302	281.0	0.06405693950177936	0.8932384341637011	0.042704626334519574
1303	284.0	0.06690140845070422	0.8873239436619719	0.045774647887323945
1304	278.0	0.0683453237410072	0.8884892086330936	0.04316546762589928
1305	275.0	0.06545454545454546	0.8909090909090909	0.04363636363636364
1306	281.0	0.06405693950177936	0.896797153024911	0.03914590747330961
1307	286.0	0.06293706293706294	0.9020979020979021	0.03496503496503497
1308	284.0	0.07042253521126761	0.8908450704225352	0.03873239436619718
1309	275.0	0.07272727272727272	0.8909090909090909	0.03636363636363636
1310	280.0	0.07142857142857142	0.8964285714285715	0.03214285714285714
1311	277.0	0.07220216606498195	0.8953068592057761	0.032490974729241874
1312	277.0	0.07220216606498195	0.8880866425992779	0.039711191335740074
1313	276.0	0.06884057971014493	0.8876811594202898	0.043478260869565216
1314	282.0	0.07092198581560284	0.8865248226950354	0.0425531914893617
1315	286.0	0.07342657342657342	0.8846153846153846	0.04195804195804196
1316	289.0	0.0726643598615917	0.8927335640138409	0.03460207612456748
1317	293.0	0.07167235494880546	0.89419795221843	0.034129692832764506
1318	289.0	0.06920415224913495	0.8927335640138409	0.03806228373702422
1319	290.0	0.06896551724137931	0.8896551724137931	0.041379310344827586
1320	285.0	0.06666666666666667	0.8912280701754386	0.042105263157894736
1321	282.0	0.0673758865248227	0.8900709219858156	0.0425531914893617
1322	272.0	0.0661764705882353	0.8786764705882353	0.05514705882352941
1323	271.0	0.06642066420664207	0.8819188191881919	0.05166051660516605
1324	271.0	0.07380073800738007	0.8708487084870848	0.055350553505535055
1325	274.0	0.072992700729927	0.8686131386861314	0.058394160583941604
1326	278.0	0.07553956834532374	0.8705035971223022	0.0539568345323741
1327	279.0	0.07526881720430108	0.8745519713261649	0.05017921146953405
1328	280.0	0.075	0.8785714285714286	0.04642857142857143
1329	277.0	0.07581227436823104	0.8808664259927798	0.04332129963898917
1330	281.0	0.07473309608540925	0.8825622775800712	0.042704626334519574
1331	279.0	0.07526881720430108	0.8888888888888888	0.035842293906810034
1332	279.0	0.07168458781362007	0.8924731182795699	0.035842293906810034
1333	279.0	0.06451612903225806	0.8924731182795699	0.043010752688172046
1334	275.0	0.06545454545454546	0.8909090909090909	0.04363636363636364
1335	282.0	0.0673758865248227	0.8865248226950354	0.04609929078014184
1336	285.0	0.06666666666666667	0.8842105263157894	0.04912280701754386
1337	282.0	0.06382978723404255	0.8936170212765957	0.0425531914893617
1338	283.0	0.0636042402826855	0.8939929328621908	0.04240282685512368
1339	282.0	0.06382978723404255	0.8936170212765957	0.0425531914893617
1340	278.0	0.06115107913669065	0.89568345323741	0.04316546762589928
1341	272.0	0.0625	0.8897058823529411	0.04779411764705882
1342	274.0	0.06204379562043796	0.8868613138686131	0.051094890510948905
1343	275.0	0.05818181818181818	0.8981818181818182	0.04363636363636364
1344	271.0	0.05904059040590406	0.9003690036900369	0.04059040590405904
1345	269.0	0.05947955390334572	0.9033457249070632	0.03717472118959108
1346	271.0	0.05904059040590406	0.9040590405904059	0.03690036900369004
1347	273.0	0.054945054945054944	0.9010989010989011	0.04395604395604396
1348	274.0	0.058394160583941604	0.9014598540145985	0.040145985401459854
1349	279.0	0.06451612903225806	0.8888888888888888	0.04659498207885305
1350	275.0	0.06545454545454546	0.8909090909090909	0.04363636363636364
1351	274.0	0.06569343065693431	0.8978102189781022	0.0364963503649635
1352	273.0	0.06593406593406594	0.8937728937728938	0.040293040293040296
1353	272.0	0.0625	0.8933823529411765	0.04411764705882353
1354	274.0	0.06569343065693431	0.8905109489051095	0.043795620437956206
1355	273.0	0.06593406593406594	0.8901098901098901	0.04395604395604396
1356	275.0	0.06545454545454546	0.8909090909090909	0.04363636363636364
1357	273.0	0.06593406593406594	0.8937728937728938	0.040293040293040296
1358	267.0	0.06741573033707865	0.8951310861423221	0.03745318352059925
1359	272.0	0.06985294117647059	0.8933823529411765	0.03676470588235294
1360	274.0	0.06934306569343066	0.8941605839416058	0.0364963503649635
1361	276.0	0.06159420289855073	0.8985507246376812	0.03985507246376811
1362	274.0	0.06204379562043796	0.8978102189781022	0.040145985401459854
1363	270.0	0.06296296296296296	0.8962962962962963	0.040740740740740744
1364	274.0	0.06569343065693431	0.8941605839416058	0.040145985401459854
1365	273.0	0.06593406593406594	0.8901098901098901	0.04395604395604396
1366	277.0	0.06498194945848375	0.9025270758122743	0.032490974729241874
1367	277.0	0.061371841155234655	0.9061371841155235	0.032490974729241874
1368	276.0	0.06521739130434782	0.8985507246376812	0.036231884057971016
1369	280.0	0.06785714285714285	0.9	0.03214285714285714
1370	278.0	0.0683453237410072	0.89568345323741	0.03597122302158273
1371	276.0	0.07246376811594203	0.8804347826086957	0.04710144927536232
1372	276.0	0.06884057971014493	0.8876811594202898	0.043478260869565216
1373	278.0	0.06474820143884892	0.8920863309352518	0.04316546762589928
1374	279.0	0.06451612903225806	0.8888888888888888	0.04659498207885305
1375	273.0	0.0695970695970696	0.8864468864468864	0.04395604395604396
1376	273.0	0.06227106227106227	0.8974358974358975	0.040293040293040296
1377	272.0	0.0625	0.9044117647058824	0.03308823529411765
1378	281.0	0.06405693950177936	0.9039145907473309	0.03202846975088968
1379	285.0	0.06666666666666667	0.8982456140350877	0.03508771929824561
1380	282.0	0.0673758865248227	0.8900709219858156	0.0425531914893617
1381	282.0	0.0673758865248227	0.8900709219858156	0.0425531914893617
1382	281.0	0.06405693950177936	0.8932384341637011	0.042704626334519574
1383	284.0	0.05985915492957746	0.8908450704225352	0.04929577464788732
1384	282.0	0.05673758865248227	0.900709219858156	0.0425531914893617
1385	281.0	0.06405693950177936	0.900355871886121	0.03558718861209965
1386	280.0	0.06428571428571428	0.9	0.03571428571428571
1387	275.0	0.06545454545454546	0.8981818181818182	0.03636363636363636
1388	276.0	0.06884057971014493	0.8985507246376812	0.03260869565217391
1389	284.0	0.06338028169014084	0.897887323943662	0.03873239436619718
1390	287.0	0.06620209059233449	0.8954703832752613	0.03832752613240418
1391	288.0	0.06944444444444445	0.8958333333333334	0.034722222222222224
1392	289.0	0.06920415224913495	0.903114186851211	0.02768166089965398
1393	287.0	0.06968641114982578	0.9024390243902439	0.027874564459930314
1394	282.0	0.07446808510638298	0.8971631205673759	0.028368794326241134
1395	279.0	0.07526881720430108	0.8888888888888888	0.035842293906810034
1396	274.0	0.06934306569343066	0.8941605839416058	0.0364963503649635
1397	273.0	0.0695970695970696	0.8974358974358975	0.03296703296703297
1398	273.0	0.06227106227106227	0.8974358974358975	0.040293040293040296
1399	268.0	0.05970149253731343	0.8992537313432836	0.041044776119402986
1400	268.0	0.05970149253731343	0.8917910447761194	0.048507462686567165
1401	271.0	0.06273062730627306	0.8892988929889298	0.04797047970479705
1402	279.0	0.06093189964157706	0.8960573476702509	0.043010752688172046
1403	284.0	0.05985915492957746	0.9014084507042254	0.03873239436619718
1404	284.0	0.06338028169014084	0.897887323943662	0.03873239436619718
1405	279.0	0.06451612903225806	0.9032258064516129	0.03225806451612903
1406	286.0	0.06643356643356643	0.8986013986013986	0.03496503496503497
1407	281.0	0.0711743772241993	0.900355871886121	0.028469750889679714
1408	276.0	0.07608695652173914	0.894927536231884	0.028985507246376812
1409	274.0	0.072992700729927	0.8941605839416058	0.032846715328467155
1410	276.0	0.07246376811594203	0.894927536231884	0.03260869565217391
1411	271.0	0.06642066420664207	0.9003690036900369	0.033210332103321034
1412	270.0	0.06296296296296296	0.9037037037037037	0.03333333333333333
1413	273.0	0.06593406593406594	0.8974358974358975	0.03663003663003663
1414	275.0	0.06545454545454546	0.9018181818181819	0.03272727272727273
1415	277.0	0.06498194945848375	0.9025270758122743	0.032490974729241874
1416	277.0	0.06498194945848375	0.9025270758122743	0.032490974729241874
1417	272.0	0.0625	0.9007352941176471	0.03676470588235294
1418	271.0	0.06273062730627306	0.8966789667896679	0.04059040590405904
1419	273.0	0.06593406593406594	0.8901098901098901	0.04395604395604396
1420	268.0	0.07462686567164178	0.8880597014925373	0.03731343283582089
1421	269.0	0.07806691449814127	0.8847583643122676	0.03717472118959108
1422	273.0	0.07692307692307693	0.8827838827838828	0.040293040293040296
1423	276.0	0.07246376811594203	0.8840579710144928	0.043478260869565216
1424	275.0	0.06909090909090909	0.8945454545454545	0.03636363636363636
1425	275.0	0.06545454545454546	0.8945454545454545	0.04
1426	274.0	0.06569343065693431	0.8978102189781022	0.0364963503649635
1427	273.0	0.06593406593406594	0.8974358974358975	0.03663003663003663
1428	277.0	0.06498194945848375	0.8953068592057761	0.039711191335740074
1429	281.0	0.06405693950177936	0.8861209964412812	0.0498220640569395
1430	283.0	0.0636042402826855	0.8869257950530035	0.04946996466431095
1431	280.0	0.06428571428571428	0.8857142857142857	0.05
1432	276.0	0.06521739130434782	0.8840579710144928	0.050724637681159424
1433	271.0	0.06273062730627306	0.8892988929889298	0.04797047970479705
1434	271.0	0.06642066420664207	0.8819188191881919	0.05166051660516605
1435	265.0	0.06792452830188679	0.8867924528301887	0.045283018867924525
1436	266.0	0.07142857142857142	0.8834586466165414	0.045112781954887216
1437	260.0	0.07692307692307693	0.8807692307692307	0.04230769230769231
1438	263.0	0.07984790874524715	0.8821292775665399	0.03802281368821293
1439	268.0	0.07835820895522388	0.8805970149253731	0.041044776119402986
1440	270.0	0.07777777777777778	0.8814814814814815	0.040740740740740744
1441	270.0	0.07777777777777778	0.8777777777777778	0.044444444444444446
1442	268.0	0.0708955223880597	0.8880597014925373	0.041044776119402986
1443	273.0	0.0695970695970696	0.8864468864468864	0.04395604395604396
1444	270.0	0.06296296296296296	0.8962962962962963	0.040740740740740744
1445	272.0	0.0661764705882353	0.8933823529411765	0.04044117647058824
1446	277.0	0.06498194945848375	0.8916967509025271	0.04332129963898917
1447	274.0	0.06569343065693431	0.8905109489051095	0.043795620437956206
1448	277.0	0.07220216606498195	0.8844765342960289	0.04332129963898917
1449	278.0	0.07194244604316546	0.8812949640287769	0.046762589928057555
1450	279.0	0.07168458781362007	0.8888888888888888	0.03942652329749104
1451	279.0	0.06451612903225806	0.8924731182795699	0.043010752688172046
1452	279.0	0.06810035842293907	0.8888888888888888	0.043010752688172046
1453	281.0	0.060498220640569395	0.896797153024911	0.042704626334519574
1454	281.0	0.060498220640569395	0.896797153024911	0.042704626334519574
1455	286.0	0.06293706293706294	0.8986013986013986	0.038461538461538464
1456	277.0	0.061371841155234655	0.8989169675090253	0.039711191335740074
1457	280.0	0.060714285714285714	0.9	0.039285714285714285
1458	279.0	0.06093189964157706	0.9032258064516129	0.035842293906810034
1459	276.0	0.057971014492753624	0.9094202898550725	0.03260869565217391
1460	277.0	0.061371841155234655	0.8989169675090253	0.039711191335740074
1461	274.0	0.06204379562043796	0.8941605839416058	0.043795620437956206
1462	269.0	0.05947955390334572	0.8996282527881041	0.040892193308550186
1463	267.0	0.0599250936329588	0.898876404494382	0.04119850187265917
1464	275.0	0.06181818181818182	0.9018181818181819	0.03636363636363636
1465	279.0	0.06093189964157706	0.899641577060932	0.03942652329749104
1466	278.0	0.06115107913669065	0.9028776978417267	0.03597122302158273
1467	282.0	0.06382978723404255	0.8971631205673759	0.03900709219858156
1468	282.0	0.06028368794326241	0.8971631205673759	0.0425531914893617
1469	276.0	0.06521739130434782	0.8985507246376812	0.036231884057971016
1470	269.0	0.06691449814126393	0.895910780669145	0.03717472118959108
1471	271.0	0.06642066420664207	0.8966789667896679	0.03690036900369004
1472	272.0	0.06985294117647059	0.8860294117647058	0.04411764705882353
1473	277.0	0.06859205776173286	0.8844765342960289	0.04693140794223827
1474	276.0	0.06521739130434782	0.8876811594202898	0.04710144927536232
1475	276.0	0.06884057971014493	0.8876811594202898	0.043478260869565216
1476	276.0	0.06884057971014493	0.8913043478260869	0.03985507246376811
1477	280.0	0.06785714285714285	0.8892857142857142	0.04285714285714286
1478	278.0	0.07194244604316546	0.8920863309352518	0.03597122302158273
1479	277.0	0.07220216606498195	0.8916967509025271	0.036101083032490974
1480	276.0	0.07246376811594203	0.8913043478260869	0.036231884057971016
1481	278.0	0.07194244604316546	0.8920863309352518	0.03597122302158273
1482	278.0	0.0683453237410072	0.8920863309352518	0.039568345323741004
1483	270.0	0.06666666666666667	0.8925925925925926	0.040740740740740744
1484	276.0	0.06521739130434782	0.8985507246376812	0.036231884057971016
1485	277.0	0.06498194945848375	0.8880866425992779	0.04693140794223827
1486	284.0	0.06690140845070422	0.8873239436619719	0.045774647887323945
1487	282.0	0.07092198581560284	0.8865248226950354	0.0425531914893617
1488	283.0	0.06713780918727916	0.8833922261484098	0.04946996466431095
1489	279.0	0.06810035842293907	0.8781362007168458	0.053763440860215055
1490	274.0	0.06934306569343066	0.8795620437956204	0.051094890510948905
1491	272.0	0.06985294117647059	0.8786764705882353	0.051470588235294115
1492	268.0	0.0708955223880597	0.8805970149253731	0.048507462686567165
1493	264.0	0.06818181818181818	0.8787878787878788	0.05303030303030303
1494	261.0	0.06130268199233716	0.8888888888888888	0.04980842911877394
1495	270.0	0.05555555555555555	0.8925925925925926	0.05185185185185185
1496	279.0	0.05734767025089606	0.8888888888888888	0.053763440860215055
1497	280.0	0.05714285714285714	0.8928571428571429	0.05
1498	279.0	0.05734767025089606	0.8960573476702509	0.04659498207885305
1499	280.0	0.05714285714285714	0.8964285714285715	0.04642857142857143
1500	274.0	0.06204379562043796	0.8941605839416058	0.043795620437956206
1501	279.0	0.06093189964157706	0.8924731182795699	0.04659498207885305
1502	280.0	0.060714285714285714	0.8964285714285715	0.04285714285714286
1503	276.0	0.06159420289855073	0.8985507246376812	0.03985507246376811
1504	275.0	0.06181818181818182	0.9054545454545454	0.03272727272727273
1505	281.0	0.060498220640569395	0.9074733096085409	0.03202846975088968
1506	282.0	0.05319148936170213	0.9148936170212766	0.031914893617021274
1507	279.0	0.053763440860215055	0.9068100358422939	0.03942652329749104
1508	280.0	0.060714285714285714	0.8964285714285715	0.04285714285714286
1509	282.0	0.05673758865248227	0.900709219858156	0.0425531914893617
1510	279.0	0.05734767025089606	0.899641577060932	0.043010752688172046
1511	284.0	0.06338028169014084	0.8908450704225352	0.045774647887323945
1512	280.0	0.05714285714285714	0.8892857142857142	0.05357142857142857
1513	281.0	0.05693950177935943	0.896797153024911	0.046263345195729534
1514	278.0	0.05755395683453238	0.8920863309352518	0.050359712230215826
1515	279.0	0.05734767025089606	0.8888888888888888	0.053763440860215055
1516	282.0	0.06028368794326241	0.8829787234042553	0.05673758865248227
1517	282.0	0.06028368794326241	0.8865248226950354	0.05319148936170213
1518	277.0	0.06859205776173286	0.8808664259927798	0.05054151624548736
1519	278.0	0.06474820143884892	0.8920863309352518	0.04316546762589928
1520	286.0	0.06293706293706294	0.8951048951048951	0.04195804195804196
1521	288.0	0.059027777777777776	0.9027777777777778	0.03819444444444445
1522	289.0	0.06228373702422145	0.8996539792387543	0.03806228373702422
1523	288.0	0.0625	0.8958333333333334	0.041666666666666664
1524	283.0	0.0636042402826855	0.8904593639575972	0.045936395759717315
1525	286.0	0.06643356643356643	0.8951048951048951	0.038461538461538464
1526	282.0	0.0673758865248227	0.8971631205673759	0.03546099290780142
1527	280.0	0.06428571428571428	0.9035714285714286	0.03214285714285714
1528	282.0	0.06382978723404255	0.9042553191489362	0.031914893617021274
1529	284.0	0.06338028169014084	0.9014084507042254	0.035211267605633804
1530	275.0	0.06545454545454546	0.8981818181818182	0.03636363636363636
1531	276.0	0.06521739130434782	0.8985507246376812	0.036231884057971016
1532	276.0	0.06521739130434782	0.9021739130434783	0.03260869565217391
1533	271.0	0.06642066420664207	0.9040590405904059	0.02952029520295203
1534	273.0	0.06227106227106227	0.9047619047619048	0.03296703296703297
1535	277.0	0.061371841155234655	0.9025270758122743	0.036101083032490974
1536	280.0	0.05714285714285714	0.9071428571428571	0.03571428571428571
1537	283.0	0.0636042402826855	0.8975265017667845	0.038869257950530034
1538	289.0	0.06228373702422145	0.8996539792387543	0.03806228373702422
1539	288.0	0.06597222222222222	0.8923611111111112	0.041666666666666664
1540	288.0	0.06597222222222222	0.8923611111111112	0.041666666666666664
1541	282.0	0.0673758865248227	0.8936170212765957	0.03900709219858156
1542	289.0	0.06228373702422145	0.8961937716262975	0.04152249134948097
1543	284.0	0.06338028169014084	0.8908450704225352	0.045774647887323945
1544	291.0	0.06529209621993128	0.8865979381443299	0.048109965635738834
1545	286.0	0.06643356643356643	0.8916083916083916	0.04195804195804196
1546	277.0	0.06498194945848375	0.8880866425992779	0.04693140794223827
1547	283.0	0.06713780918727916	0.8904593639575972	0.04240282685512368
1548	281.0	0.06761565836298933	0.8896797153024911	0.042704626334519574
1549	280.0	0.07142857142857142	0.8928571428571429	0.03571428571428571
1550	288.0	0.0625	0.8958333333333334	0.041666666666666664
1551	283.0	0.06007067137809187	0.8975265017667845	0.04240282685512368
1552	276.0	0.06159420289855073	0.8985507246376812	0.03985507246376811
1553	273.0	0.06227106227106227	0.9010989010989011	0.03663003663003663
1554	275.0	0.06545454545454546	0.9018181818181819	0.03272727272727273
1555	274.0	0.06569343065693431	0.9014598540145985	0.032846715328467155
1556	276.0	0.06159420289855073	0.9057971014492754	0.03260869565217391
1557	276.0	0.06159420289855073	0.9021739130434783	0.036231884057971016
1558	278.0	0.05755395683453238	0.9064748201438849	0.03597122302158273
1559	280.0	0.05714285714285714	0.9107142857142857	0.03214285714285714
1560	281.0	0.05693950177935943	0.9074733096085409	0.03558718861209965
1561	285.0	0.06315789473684211	0.8947368421052632	0.042105263157894736
1562	286.0	0.06643356643356643	0.8951048951048951	0.038461538461538464
1563	285.0	0.06666666666666667	0.8912280701754386	0.042105263157894736
1564	288.0	0.0625	0.8958333333333334	0.041666666666666664
1565	296.0	0.060810810810810814	0.8885135135135135	0.05067567567567568
1566	289.0	0.06228373702422145	0.8927335640138409	0.04498269896193772
1567	275.0	0.06181818181818182	0.8981818181818182	0.04
1568	279.0	0.06093189964157706	0.899641577060932	0.03942652329749104
1569	272.0	0.0625	0.9044117647058824	0.03308823529411765
1570	272.0	0.058823529411764705	0.9007352941176471	0.04044117647058824
1571	271.0	0.05904059040590406	0.9003690036900369	0.04059040590405904
1572	278.0	0.06115107913669065	0.8920863309352518	0.046762589928057555
1573	272.0	0.0661764705882353	0.8897058823529411	0.04411764705882353
1574	268.0	0.06343283582089553	0.8955223880597015	0.041044776119402986
1575	276.0	0.06521739130434782	0.8876811594202898	0.04710144927536232
1576	274.0	0.05474452554744526	0.8978102189781022	0.04744525547445255
1577	280.0	0.060714285714285714	0.8928571428571429	0.04642857142857143
1578	279.0	0.06093189964157706	0.8853046594982079	0.053763440860215055
1579	277.0	0.061371841155234655	0.8880866425992779	0.05054151624548736
1580	273.0	0.05860805860805861	0.8937728937728938	0.047619047619047616
1581	276.0	0.057971014492753624	0.894927536231884	0.04710144927536232
1582	280.0	0.060714285714285714	0.9	0.039285714285714285
1583	280.0	0.06428571428571428	0.9	0.03571428571428571
1584	277.0	0.06498194945848375	0.8989169675090253	0.036101083032490974
1585	278.0	0.0683453237410072	0.89568345323741	0.03597122302158273
1586	275.0	0.06909090909090909	0.8945454545454545	0.03636363636363636
1587	270.0	0.06296296296296296	0.9037037037037037	0.03333333333333333
1588	275.0	0.06181818181818182	0.9054545454545454	0.03272727272727273
1589	278.0	0.06115107913669065	0.9100719424460432	0.02877697841726619
1590	278.0	0.05755395683453238	0.9064748201438849	0.03597122302158273
1591	285.0	0.06315789473684211	0.8982456140350877	0.03859649122807018
1592	284.0	0.06338028169014084	0.8908450704225352	0.045774647887323945
1593	278.0	0.06474820143884892	0.8920863309352518	0.04316546762589928
1594	272.0	0.0625	0.8933823529411765	0.04411764705882353
1595	277.0	0.061371841155234655	0.8989169675090253	0.039711191335740074
1596	280.0	0.060714285714285714	0.9	0.039285714285714285
1597	288.0	0.0625	0.8993055555555556	0.03819444444444445
1598	288.0	0.0625	0.9027777777777778	0.034722222222222224
1599	285.0	0.06315789473684211	0.9017543859649123	0.03508771929824561
1600	281.0	0.06405693950177936	0.900355871886121	0.03558718861209965
1601	279.0	0.06451612903225806	0.899641577060932	0.035842293906810034
1602	279.0	0.06451612903225806	0.899641577060932	0.035842293906810034
1603	284.0	0.06690140845070422	0.897887323943662	0.035211267605633804
1604	285.0	0.06315789473684211	0.9017543859649123	0.03508771929824561
1605	289.0	0.06228373702422145	0.8927335640138409	0.04498269896193772
1606	289.0	0.05536332179930796	0.903114186851211	0.04152249134948097
1607	297.0	0.050505050505050504	0.9057239057239057	0.04377104377104377
1608	295.0	0.05084745762711865	0.9050847457627119	0.04406779661016949
1609	285.0	0.05263157894736842	0.9052631578947369	0.042105263157894736
1610	287.0	0.059233449477351915	0.9024390243902439	0.03832752613240418
1611	291.0	0.06529209621993128	0.8865979381443299	0.048109965635738834
1612	284.0	0.06690140845070422	0.8838028169014085	0.04929577464788732
1613	277.0	0.06498194945848375	0.8916967509025271	0.04332129963898917
1614	273.0	0.06593406593406594	0.8937728937728938	0.040293040293040296
1615	286.0	0.06293706293706294	0.8916083916083916	0.045454545454545456
1616	288.0	0.0625	0.8958333333333334	0.041666666666666664
1617	287.0	0.0627177700348432	0.89198606271777	0.04529616724738676
1618	288.0	0.0625	0.8923611111111112	0.04513888888888889
1619	287.0	0.05574912891986063	0.8954703832752613	0.04878048780487805
1620	278.0	0.0539568345323741	0.9064748201438849	0.039568345323741004
1621	273.0	0.05128205128205128	0.9120879120879121	0.03663003663003663
1622	282.0	0.05673758865248227	0.9078014184397163	0.03546099290780142
1623	278.0	0.06115107913669065	0.8992805755395683	0.039568345323741004
1624	281.0	0.060498220640569395	0.9145907473309609	0.02491103202846975
1625	281.0	0.060498220640569395	0.9074733096085409	0.03202846975088968
1626	286.0	0.06293706293706294	0.9090909090909091	0.027972027972027972
1627	282.0	0.06382978723404255	0.9078014184397163	0.028368794326241134
1628	282.0	0.06382978723404255	0.9113475177304965	0.024822695035460994
1629	277.0	0.06498194945848375	0.9097472924187726	0.02527075812274368
1630	280.0	0.06428571428571428	0.9107142857142857	0.025
1631	283.0	0.05653710247349823	0.911660777385159	0.03180212014134275
1632	280.0	0.05714285714285714	0.9071428571428571	0.03571428571428571
1633	282.0	0.05673758865248227	0.9113475177304965	0.031914893617021274
1634	290.0	0.05172413793103448	0.9103448275862069	0.03793103448275862
1635	289.0	0.05536332179930796	0.9065743944636678	0.03806228373702422
1636	284.0	0.056338028169014086	0.9049295774647887	0.03873239436619718
1637	279.0	0.053763440860215055	0.899641577060932	0.04659498207885305
1638	275.0	0.05454545454545454	0.8981818181818182	0.04727272727272727
1639	277.0	0.05776173285198556	0.8953068592057761	0.04693140794223827
1640	272.0	0.058823529411764705	0.9007352941176471	0.04044117647058824
1641	272.0	0.0625	0.8970588235294118	0.04044117647058824
1642	269.0	0.055762081784386616	0.9033457249070632	0.040892193308550186
1643	268.0	0.055970149253731345	0.9067164179104478	0.03731343283582089
1644	264.0	0.05303030303030303	0.9053030303030303	0.041666666666666664
1645	267.0	0.056179775280898875	0.9026217228464419	0.04119850187265917
1646	273.0	0.054945054945054944	0.9084249084249084	0.03663003663003663
1647	279.0	0.05734767025089606	0.9032258064516129	0.03942652329749104
1648	281.0	0.060498220640569395	0.900355871886121	0.03914590747330961
1649	282.0	0.06028368794326241	0.9042553191489362	0.03546099290780142
1650	285.0	0.06666666666666667	0.8982456140350877	0.03508771929824561
1651	283.0	0.0636042402826855	0.911660777385159	0.024734982332155476
1652	282.0	0.06382978723404255	0.9113475177304965	0.024822695035460994
1653	281.0	0.060498220640569395	0.9110320284697508	0.028469750889679714
1654	287.0	0.059233449477351915	0.9128919860627178	0.027874564459930314
1655	285.0	0.05964912280701754	0.9087719298245615	0.031578947368421054
1656	281.0	0.060498220640569395	0.9074733096085409	0.03202846975088968
1657	280.0	0.060714285714285714	0.9	0.039285714285714285
1658	279.0	0.06093189964157706	0.8960573476702509	0.043010752688172046
1659	277.0	0.061371841155234655	0.8953068592057761	0.04332129963898917
1660	278.0	0.06474820143884892	0.89568345323741	0.039568345323741004
1661	277.0	0.061371841155234655	0.8953068592057761	0.04332129963898917
1662	279.0	0.06093189964157706	0.8924731182795699	0.04659498207885305
1663	278.0	0.06474820143884892	0.8776978417266187	0.05755395683453238
1664	272.0	0.0661764705882353	0.8786764705882353	0.05514705882352941
1665	275.0	0.06181818181818182	0.8836363636363637	0.05454545454545454
1666	276.0	0.057971014492753624	0.8876811594202898	0.05434782608695652
1667	277.0	0.061371841155234655	0.8880866425992779	0.05054151624548736
1668	278.0	0.05755395683453238	0.8992805755395683	0.04316546762589928
1669	279.0	0.053763440860215055	0.9068100358422939	0.03942652329749104
1670	277.0	0.05776173285198556	0.9025270758122743	0.039711191335740074
1671	279.0	0.053763440860215055	0.9068100358422939	0.03942652329749104
1672	280.0	0.05714285714285714	0.9	0.04285714285714286
1673	279.0	0.05734767025089606	0.8960573476702509	0.04659498207885305
1674	273.0	0.05860805860805861	0.9047619047619048	0.03663003663003663
1675	275.0	0.06181818181818182	0.9018181818181819	0.03636363636363636
1676	275.0	0.06181818181818182	0.9018181818181819	0.03636363636363636
1677	273.0	0.06227106227106227	0.8974358974358975	0.040293040293040296
1678	274.0	0.06204379562043796	0.8978102189781022	0.040145985401459854
1679	278.0	0.06115107913669065	0.8992805755395683	0.039568345323741004
1680	276.0	0.057971014492753624	0.8985507246376812	0.043478260869565216
1681	271.0	0.05904059040590406	0.8966789667896679	0.04428044280442804
1682	275.0	0.05818181818181818	0.8981818181818182	0.04363636363636364
1683	279.0	0.05734767025089606	0.899641577060932	0.043010752688172046
1684	286.0	0.05244755244755245	0.9090909090909091	0.038461538461538464
1685	289.0	0.04844290657439446	0.916955017301038	0.03460207612456748
1686	290.0	0.05172413793103448	0.9103448275862069	0.03793103448275862
1687	280.0	0.05357142857142857	0.9071428571428571	0.039285714285714285
1688	280.0	0.05357142857142857	0.9107142857142857	0.03571428571428571
1689	274.0	0.05474452554744526	0.9087591240875912	0.0364963503649635
1690	278.0	0.05755395683453238	0.9028776978417267	0.039568345323741004
1691	277.0	0.06498194945848375	0.8916967509025271	0.04332129963898917
1692	283.0	0.0636042402826855	0.8869257950530035	0.04946996466431095
1693	275.0	0.06909090909090909	0.8872727272727273	0.04363636363636364
1694	278.0	0.0683453237410072	0.89568345323741	0.03597122302158273
1695	278.0	0.06474820143884892	0.8992805755395683	0.03597122302158273
1696	281.0	0.060498220640569395	0.9039145907473309	0.03558718861209965
1697	282.0	0.06028368794326241	0.9078014184397163	0.031914893617021274
1698	283.0	0.06007067137809187	0.911660777385159	0.028268551236749116
1699	283.0	0.06007067137809187	0.9045936395759717	0.0353356890459364
1700	280.0	0.06428571428571428	0.8964285714285715	0.039285714285714285
1701	283.0	0.0636042402826855	0.8975265017667845	0.038869257950530034
1702	280.0	0.06428571428571428	0.8928571428571429	0.04285714285714286
1703	281.0	0.060498220640569395	0.8932384341637011	0.046263345195729534
1704	285.0	0.05964912280701754	0.8947368421052632	0.0456140350877193
1705	285.0	0.05964912280701754	0.8947368421052632	0.0456140350877193
1706	284.0	0.06338028169014084	0.8873239436619719	0.04929577464788732
1707	285.0	0.06315789473684211	0.8912280701754386	0.0456140350877193
1708	282.0	0.06028368794326241	0.8936170212765957	0.04609929078014184
1709	282.0	0.05319148936170213	0.900709219858156	0.04609929078014184
1710	288.0	0.05555555555555555	0.8993055555555556	0.04513888888888889
1711	285.0	0.056140350877192984	0.9017543859649123	0.042105263157894736
1712	292.0	0.06164383561643835	0.8938356164383562	0.04452054794520548
1713	292.0	0.05821917808219178	0.8972602739726028	0.04452054794520548
1714	285.0	0.06315789473684211	0.9017543859649123	0.03508771929824561
1715	284.0	0.06338028169014084	0.9014084507042254	0.035211267605633804
1716	283.0	0.0636042402826855	0.901060070671378	0.0353356890459364
1717	283.0	0.06713780918727916	0.9081272084805654	0.024734982332155476
1718	281.0	0.06761565836298933	0.9074733096085409	0.02491103202846975
1719	279.0	0.06810035842293907	0.9068100358422939	0.025089605734767026
1720	276.0	0.06521739130434782	0.9130434782608695	0.021739130434782608
1721	275.0	0.06545454545454546	0.9127272727272727	0.02181818181818182
1722	276.0	0.06521739130434782	0.9130434782608695	0.021739130434782608
1723	273.0	0.06593406593406594	0.9084249084249084	0.02564102564102564
1724	277.0	0.06498194945848375	0.9061371841155235	0.02888086642599278
1725	271.0	0.06642066420664207	0.9040590405904059	0.02952029520295203
1726	276.0	0.06159420289855073	0.9057971014492754	0.03260869565217391
1727	273.0	0.06227106227106227	0.9010989010989011	0.03663003663003663
1728	274.0	0.06204379562043796	0.8978102189781022	0.040145985401459854
1729	277.0	0.061371841155234655	0.8953068592057761	0.04332129963898917
1730	285.0	0.05964912280701754	0.8947368421052632	0.0456140350877193
1731	287.0	0.059233449477351915	0.89198606271777	0.04878048780487805
1732	288.0	0.059027777777777776	0.8854166666666666	0.05555555555555555
1733	282.0	0.06028368794326241	0.8900709219858156	0.04964539007092199
1734	280.0	0.060714285714285714	0.8928571428571429	0.04642857142857143
1735	274.0	0.06204379562043796	0.9014598540145985	0.0364963503649635
1736	274.0	0.06204379562043796	0.9014598540145985	0.0364963503649635
1737	274.0	0.058394160583941604	0.916058394160584	0.025547445255474453
1738	273.0	0.05860805860805861	0.9084249084249084	0.03296703296703297
1739	278.0	0.06474820143884892	0.89568345323741	0.039568345323741004
1740	285.0	0.06666666666666667	0.887719298245614	0.0456140350877193
1741	282.0	0.0673758865248227	0.8865248226950354	0.04609929078014184
1742	284.0	0.06690140845070422	0.8873239436619719	0.045774647887323945
1743	285.0	0.07017543859649122	0.887719298245614	0.042105263157894736
1744	285.0	0.06666666666666667	0.8912280701754386	0.042105263157894736
1745	287.0	0.06620209059233449	0.89198606271777	0.041811846689895474
1746	288.0	0.06944444444444445	0.8923611111111112	0.03819444444444445
1747	290.0	0.06896551724137931	0.8931034482758621	0.03793103448275862
1748	285.0	0.06315789473684211	0.8912280701754386	0.0456140350877193
1749	281.0	0.060498220640569395	0.8896797153024911	0.0498220640569395
1750	282.0	0.06028368794326241	0.8936170212765957	0.04609929078014184
1751	282.0	0.06382978723404255	0.8900709219858156	0.04609929078014184
1752	280.0	0.06785714285714285	0.8857142857142857	0.04642857142857143
1753	278.0	0.0683453237410072	0.8848920863309353	0.046762589928057555
1754	277.0	0.06498194945848375	0.8989169675090253	0.036101083032490974
1755	283.0	0.0636042402826855	0.9045936395759717	0.03180212014134275
1756	284.0	0.06338028169014084	0.9049295774647887	0.03169014084507042
1757	286.0	0.05944055944055944	0.9125874125874126	0.027972027972027972
1758	283.0	0.06007067137809187	0.9081272084805654	0.03180212014134275
1759	283.0	0.0636042402826855	0.9045936395759717	0.03180212014134275
1760	282.0	0.06382978723404255	0.900709219858156	0.03546099290780142
1761	292.0	0.06164383561643835	0.8938356164383562	0.04452054794520548
1762	296.0	0.06418918918918919	0.8885135135135135	0.0472972972972973
1763	290.0	0.06551724137931035	0.8931034482758621	0.041379310344827586
1764	285.0	0.06315789473684211	0.9017543859649123	0.03508771929824561
1765	280.0	0.06428571428571428	0.9	0.03571428571428571
1766	279.0	0.06451612903225806	0.899641577060932	0.035842293906810034
1767	275.0	0.06909090909090909	0.8945454545454545	0.03636363636363636
1768	282.0	0.06382978723404255	0.8900709219858156	0.04609929078014184
1769	279.0	0.06451612903225806	0.8817204301075269	0.053763440860215055
1770	279.0	0.06093189964157706	0.8853046594982079	0.053763440860215055
1771	275.0	0.06909090909090909	0.8909090909090909	0.04
1772	279.0	0.07526881720430108	0.8817204301075269	0.043010752688172046
1773	278.0	0.07194244604316546	0.8848920863309353	0.04316546762589928
1774	278.0	0.07194244604316546	0.8884892086330936	0.039568345323741004
1775	280.0	0.06785714285714285	0.8964285714285715	0.03571428571428571
1776	281.0	0.06761565836298933	0.8896797153024911	0.042704626334519574
1777	276.0	0.057971014492753624	0.9057971014492754	0.036231884057971016
1778	285.0	0.05263157894736842	0.9122807017543859	0.03508771929824561
1779	280.0	0.05	0.9107142857142857	0.039285714285714285
1780	283.0	0.053003533568904596	0.9081272084805654	0.038869257950530034
1781	281.0	0.046263345195729534	0.9181494661921709	0.03558718861209965
1782	285.0	0.04912280701754386	0.9087719298245615	0.042105263157894736
1783	281.0	0.05338078291814947	0.900355871886121	0.046263345195729534
1784	280.0	0.06428571428571428	0.8964285714285715	0.039285714285714285
1785	285.0	0.06666666666666667	0.8947368421052632	0.03859649122807018
1786	284.0	0.06690140845070422	0.8943661971830986	0.03873239436619718
1787	284.0	0.06690140845070422	0.897887323943662	0.035211267605633804
1788	287.0	0.06620209059233449	0.8954703832752613	0.03832752613240418
1789	282.0	0.0673758865248227	0.8936170212765957	0.03900709219858156
1790	288.0	0.06944444444444445	0.8923611111111112	0.03819444444444445
1791	287.0	0.06620209059233449	0.8954703832752613	0.03832752613240418
1792	291.0	0.06529209621993128	0.8934707903780069	0.041237113402061855
1793	290.0	0.06551724137931035	0.8931034482758621	0.041379310344827586
1794	287.0	0.06620209059233449	0.89198606271777	0.041811846689895474
1795	290.0	0.06206896551724138	0.896551724137931	0.041379310344827586
1796	292.0	0.06164383561643835	0.8972602739726028	0.0410958904109589
1797	290.0	0.05172413793103448	0.9	0.04827586206896552
1798	282.0	0.05319148936170213	0.8971631205673759	0.04964539007092199
1799	286.0	0.04895104895104895	0.8986013986013986	0.05244755244755245
1800	281.0	0.05693950177935943	0.8932384341637011	0.0498220640569395
1801	285.0	0.05964912280701754	0.8947368421052632	0.0456140350877193
1802	284.0	0.05985915492957746	0.8943661971830986	0.045774647887323945
1803	278.0	0.06115107913669065	0.89568345323741	0.04316546762589928
1804	275.0	0.06181818181818182	0.8981818181818182	0.04
1805	277.0	0.06859205776173286	0.8844765342960289	0.04693140794223827
1806	275.0	0.07272727272727272	0.88	0.04727272727272727
1807	275.0	0.06909090909090909	0.8872727272727273	0.04363636363636364
1808	271.0	0.07011070110701106	0.8856088560885609	0.04428044280442804
1809	273.0	0.0695970695970696	0.8864468864468864	0.04395604395604396
1810	278.0	0.0683453237410072	0.8884892086330936	0.04316546762589928
1811	283.0	0.06713780918727916	0.8904593639575972	0.04240282685512368
1812	283.0	0.06713780918727916	0.8833922261484098	0.04946996466431095
1813	280.0	0.06785714285714285	0.8928571428571429	0.039285714285714285
1814	279.0	0.06810035842293907	0.8960573476702509	0.035842293906810034
1815	276.0	0.06884057971014493	0.8913043478260869	0.03985507246376811
1816	279.0	0.07168458781362007	0.8853046594982079	0.043010752688172046
1817	278.0	0.07194244604316546	0.8848920863309353	0.04316546762589928
1818	284.0	0.07042253521126761	0.8873239436619719	0.04225352112676056
1819	276.0	0.07246376811594203	0.8840579710144928	0.043478260869565216
1820	274.0	0.072992700729927	0.8832116788321168	0.043795620437956206
1821	271.0	0.07011070110701106	0.8856088560885609	0.04428044280442804
1822	272.0	0.06985294117647059	0.8897058823529411	0.04044117647058824
1823	277.0	0.07220216606498195	0.8808664259927798	0.04693140794223827
1824	278.0	0.0683453237410072	0.8848920863309353	0.046762589928057555
1825	285.0	0.07017543859649122	0.8807017543859649	0.04912280701754386
1826	284.0	0.06338028169014084	0.8908450704225352	0.045774647887323945
1827	290.0	0.06551724137931035	0.8862068965517241	0.04827586206896552
1828	284.0	0.06690140845070422	0.8838028169014085	0.04929577464788732
1829	289.0	0.06920415224913495	0.8858131487889274	0.04498269896193772
1830	287.0	0.0627177700348432	0.8954703832752613	0.041811846689895474
1831	294.0	0.061224489795918366	0.9013605442176871	0.03741496598639456
1832	294.0	0.061224489795918366	0.9013605442176871	0.03741496598639456
1833	295.0	0.061016949152542375	0.9016949152542373	0.03728813559322034
1834	293.0	0.06484641638225255	0.8907849829351536	0.04436860068259386
1835	292.0	0.06506849315068493	0.8938356164383562	0.0410958904109589
1836	284.0	0.06338028169014084	0.897887323943662	0.03873239436619718
1837	279.0	0.06451612903225806	0.899641577060932	0.035842293906810034
1838	276.0	0.06159420289855073	0.9021739130434783	0.036231884057971016
1839	275.0	0.06181818181818182	0.8981818181818182	0.04
1840	271.0	0.06273062730627306	0.9003690036900369	0.03690036900369004
1841	272.0	0.0625	0.9007352941176471	0.03676470588235294
1842	275.0	0.06181818181818182	0.9054545454545454	0.03272727272727273
1843	275.0	0.06181818181818182	0.9018181818181819	0.03636363636363636
1844	278.0	0.06115107913669065	0.8992805755395683	0.039568345323741004
1845	279.0	0.06093189964157706	0.899641577060932	0.03942652329749104
1846	277.0	0.061371841155234655	0.8989169675090253	0.039711191335740074
1847	282.0	0.06028368794326241	0.9042553191489362	0.03546099290780142
1848	288.0	0.059027777777777776	0.9027777777777778	0.03819444444444445
1849	288.0	0.05555555555555555	0.90625	0.03819444444444445
1850	295.0	0.0576271186440678	0.8983050847457628	0.04406779661016949
1851	284.0	0.056338028169014086	0.9084507042253521	0.035211267605633804
1852	292.0	0.06164383561643835	0.9041095890410958	0.03424657534246575
1853	289.0	0.0657439446366782	0.903114186851211	0.031141868512110725
1854	290.0	0.07241379310344828	0.8896551724137931	0.03793103448275862
1855	284.0	0.06690140845070422	0.8908450704225352	0.04225352112676056
1856	283.0	0.0706713780918728	0.8904593639575972	0.038869257950530034
1857	281.0	0.0711743772241993	0.8932384341637011	0.03558718861209965
1858	281.0	0.06761565836298933	0.8932384341637011	0.03914590747330961
1859	284.0	0.06690140845070422	0.8908450704225352	0.04225352112676056
1860	281.0	0.06761565836298933	0.8932384341637011	0.03914590747330961
1861	280.0	0.06785714285714285	0.8892857142857142	0.04285714285714286
1862	277.0	0.06498194945848375	0.8880866425992779	0.04693140794223827
1863	276.0	0.06521739130434782	0.8876811594202898	0.04710144927536232
1864	279.0	0.06451612903225806	0.8888888888888888	0.04659498207885305
1865	276.0	0.06884057971014493	0.8913043478260869	0.03985507246376811
1866	283.0	0.06713780918727916	0.8904593639575972	0.04240282685512368
1867	287.0	0.06968641114982578	0.8885017421602788	0.041811846689895474
1868	286.0	0.06993006993006994	0.8916083916083916	0.038461538461538464
1869	278.0	0.07194244604316546	0.89568345323741	0.03237410071942446
1870	282.0	0.07092198581560284	0.8971631205673759	0.031914893617021274
1871	287.0	0.06620209059233449	0.8989547038327527	0.03484320557491289
1872	284.0	0.07042253521126761	0.8908450704225352	0.03873239436619718
1873	289.0	0.06920415224913495	0.889273356401384	0.04152249134948097
1874	287.0	0.06620209059233449	0.8954703832752613	0.03832752613240418
1875	280.0	0.06785714285714285	0.8964285714285715	0.03571428571428571
1876	283.0	0.06713780918727916	0.8939929328621908	0.038869257950530034
1877	285.0	0.06666666666666667	0.9052631578947369	0.028070175438596492
1878	283.0	0.06713780918727916	0.8939929328621908	0.038869257950530034
1879	285.0	0.06315789473684211	0.8982456140350877	0.03859649122807018
1880	290.0	0.06206896551724138	0.896551724137931	0.041379310344827586
1881	290.0	0.06551724137931035	0.8896551724137931	0.04482758620689655
1882	284.0	0.06338028169014084	0.8943661971830986	0.04225352112676056
1883	288.0	0.0625	0.8923611111111112	0.04513888888888889
1884	276.0	0.06521739130434782	0.8913043478260869	0.043478260869565216
1885	285.0	0.06315789473684211	0.8912280701754386	0.0456140350877193
1886	280.0	0.05714285714285714	0.9	0.04285714285714286
1887	281.0	0.05693950177935943	0.896797153024911	0.046263345195729534
1888	284.0	0.05985915492957746	0.8943661971830986	0.045774647887323945
1889	283.0	0.06007067137809187	0.8939929328621908	0.045936395759717315
1890	286.0	0.05944055944055944	0.8881118881118881	0.05244755244755245
1891	282.0	0.06028368794326241	0.8865248226950354	0.05319148936170213
1892	280.0	0.05357142857142857	0.9	0.04642857142857143
1893	282.0	0.05673758865248227	0.9042553191489362	0.03900709219858156
1894	281.0	0.05693950177935943	0.9039145907473309	0.03914590747330961
1895	281.0	0.05693950177935943	0.9039145907473309	0.03914590747330961
1896	285.0	0.06666666666666667	0.8947368421052632	0.03859649122807018
1897	280.0	0.06785714285714285	0.8964285714285715	0.03571428571428571
1898	278.0	0.0683453237410072	0.8992805755395683	0.03237410071942446
1899	273.0	0.06593406593406594	0.9010989010989011	0.03296703296703297
1900	273.0	0.06227106227106227	0.9047619047619048	0.03296703296703297
1901	275.0	0.06181818181818182	0.9018181818181819	0.03636363636363636
1902	276.0	0.06521739130434782	0.8913043478260869	0.043478260869565216
1903	280.0	0.060714285714285714	0.8964285714285715	0.04285714285714286
1904	284.0	0.0528169014084507	0.9049295774647887	0.04225352112676056
1905	281.0	0.042704626334519574	0.9145907473309609	0.042704626334519574
1906	285.0	0.042105263157894736	0.9192982456140351	0.03859649122807018
1907	291.0	0.044673539518900345	0.9175257731958762	0.037800687285223365
1908	288.0	0.04513888888888889	0.9131944444444444	0.041666666666666664
1909	279.0	0.053763440860215055	0.9032258064516129	0.043010752688172046
1910	275.0	0.05818181818181818	0.9090909090909091	0.03272727272727273
1911	275.0	0.06181818181818182	0.9054545454545454	0.03272727272727273
1912	276.0	0.06884057971014493	0.894927536231884	0.036231884057971016
1913	278.0	0.0683453237410072	0.8992805755395683	0.03237410071942446
1914	277.0	0.06859205776173286	0.8916967509025271	0.039711191335740074
1915	273.0	0.0695970695970696	0.8937728937728938	0.03663003663003663
1916	272.0	0.06985294117647059	0.8970588235294118	0.03308823529411765
1917	279.0	0.06451612903225806	0.899641577060932	0.035842293906810034
1918	278.0	0.05755395683453238	0.9064748201438849	0.03597122302158273
1919	278.0	0.0539568345323741	0.9136690647482014	0.03237410071942446
1920	283.0	0.05653710247349823	0.9151943462897526	0.028268551236749116
1921	287.0	0.05574912891986063	0.9163763066202091	0.027874564459930314
1922	285.0	0.056140350877192984	0.9122807017543859	0.031578947368421054
1923	282.0	0.06028368794326241	0.9078014184397163	0.031914893617021274
1924	279.0	0.06093189964157706	0.8960573476702509	0.043010752688172046
1925	276.0	0.057971014492753624	0.894927536231884	0.04710144927536232
1926	279.0	0.06093189964157706	0.8853046594982079	0.053763440860215055
1927	278.0	0.06115107913669065	0.8884892086330936	0.050359712230215826
1928	278.0	0.05755395683453238	0.8920863309352518	0.050359712230215826
1929	283.0	0.06007067137809187	0.8939929328621908	0.045936395759717315
1930	279.0	0.06093189964157706	0.899641577060932	0.03942652329749104
1931	274.0	0.06569343065693431	0.8978102189781022	0.0364963503649635
1932	275.0	0.06545454545454546	0.8945454545454545	0.04
1933	278.0	0.0683453237410072	0.8884892086330936	0.04316546762589928
1934	276.0	0.06884057971014493	0.8840579710144928	0.04710144927536232
1935	272.0	0.06985294117647059	0.8860294117647058	0.04411764705882353
1936	270.0	0.07037037037037037	0.8888888888888888	0.040740740740740744
1937	267.0	0.07116104868913857	0.8951310861423221	0.033707865168539325
1938	268.0	0.06716417910447761	0.8955223880597015	0.03731343283582089
1939	282.0	0.0673758865248227	0.8900709219858156	0.0425531914893617
1940	281.0	0.06761565836298933	0.8896797153024911	0.042704626334519574
1941	287.0	0.06620209059233449	0.89198606271777	0.041811846689895474
1942	284.0	0.05985915492957746	0.9014084507042254	0.03873239436619718
1943	290.0	0.06206896551724138	0.896551724137931	0.041379310344827586
1944	291.0	0.06529209621993128	0.8831615120274914	0.05154639175257732
1945	289.0	0.0657439446366782	0.8858131487889274	0.04844290657439446
1946	289.0	0.0657439446366782	0.8823529411764706	0.05190311418685121
1947	284.0	0.06338028169014084	0.8908450704225352	0.045774647887323945
1948	283.0	0.06713780918727916	0.8869257950530035	0.045936395759717315
1949	283.0	0.06713780918727916	0.8904593639575972	0.04240282685512368
1950	283.0	0.06713780918727916	0.8939929328621908	0.038869257950530034
1951	279.0	0.06810035842293907	0.9032258064516129	0.02867383512544803
1952	282.0	0.0673758865248227	0.8936170212765957	0.03900709219858156
1953	285.0	0.06666666666666667	0.8982456140350877	0.03508771929824561
1954	280.0	0.06428571428571428	0.8964285714285715	0.039285714285714285
1955	277.0	0.06498194945848375	0.8916967509025271	0.04332129963898917
1956	274.0	0.06934306569343066	0.8941605839416058	0.0364963503649635
1957	277.0	0.06859205776173286	0.8808664259927798	0.05054151624548736
1958	274.0	0.06934306569343066	0.8795620437956204	0.051094890510948905
1959	275.0	0.06909090909090909	0.8727272727272727	0.05818181818181818
1960	278.0	0.0683453237410072	0.8741007194244604	0.05755395683453238
1961	281.0	0.06761565836298933	0.8718861209964412	0.060498220640569395
1962	281.0	0.06405693950177936	0.8718861209964412	0.06405693950177936
1963	284.0	0.06338028169014084	0.8802816901408451	0.056338028169014086
1964	280.0	0.06428571428571428	0.8857142857142857	0.05
1965	281.0	0.06405693950177936	0.8932384341637011	0.042704626334519574
1966	279.0	0.06451612903225806	0.8924731182795699	0.043010752688172046
1967	283.0	0.0636042402826855	0.8975265017667845	0.038869257950530034
1968	280.0	0.06785714285714285	0.8892857142857142	0.04285714285714286
1969	278.0	0.0683453237410072	0.8920863309352518	0.039568345323741004
1970	277.0	0.06498194945848375	0.8953068592057761	0.039711191335740074
1971	280.0	0.06428571428571428	0.8964285714285715	0.039285714285714285
1972	277.0	0.06498194945848375	0.9025270758122743	0.032490974729241874
1973	278.0	0.05755395683453238	0.8992805755395683	0.04316546762589928
1974	276.0	0.057971014492753624	0.8985507246376812	0.043478260869565216
1975	282.0	0.06028368794326241	0.9042553191489362	0.03546099290780142
1976	285.0	0.05964912280701754	0.9052631578947369	0.03508771929824561
1977	284.0	0.06338028169014084	0.9049295774647887	0.03169014084507042
1978	281.0	0.06761565836298933	0.896797153024911	0.03558718861209965
1979	286.0	0.06643356643356643	0.8986013986013986	0.03496503496503497
1980	286.0	0.06293706293706294	0.8986013986013986	0.038461538461538464
1981	287.0	0.059233449477351915	0.9024390243902439	0.03832752613240418
1982	279.0	0.06093189964157706	0.9032258064516129	0.035842293906810034
1983	276.0	0.06159420289855073	0.8985507246376812	0.03985507246376811
1984	275.0	0.06545454545454546	0.8909090909090909	0.04363636363636364
1985	279.0	0.06451612903225806	0.8853046594982079	0.05017921146953405
1986	276.0	0.06159420289855073	0.894927536231884	0.043478260869565216
1987	277.0	0.05776173285198556	0.9061371841155235	0.036101083032490974
1988	274.0	0.06204379562043796	0.9014598540145985	0.0364963503649635
1989	272.0	0.0661764705882353	0.8933823529411765	0.04044117647058824
1990	272.0	0.06985294117647059	0.8860294117647058	0.04411764705882353
1991	274.0	0.06934306569343066	0.8868613138686131	0.043795620437956206
1992	281.0	0.06761565836298933	0.8896797153024911	0.042704626334519574
1993	282.0	0.06382978723404255	0.8936170212765957	0.0425531914893617
1994	283.0	0.0636042402826855	0.8939929328621908	0.04240282685512368
1995	281.0	0.06761565836298933	0.8932384341637011	0.03914590747330961
1996	280.0	0.06785714285714285	0.8964285714285715	0.03571428571428571
1997	280.0	0.06785714285714285	0.8892857142857142	0.04285714285714286
1998	280.0	0.07142857142857142	0.8892857142857142	0.039285714285714285
[truncated: 18,001 more rows]
