# Supplementary material for: Full-cycle device-scale simulations of memory materials with a tailored atomic-cluster-expansion potential
Source: Nat Commun. 2025 Sep 30;16:8688. doi: 10.1038/s41467-025-63732-4 (PMC12484596; doi:10.1038/s41467-025-63732-4)
Supplement: Supplementary file 4 — Source Data [file 41467_2025_63732_MOESM4_ESM.zip › Figure S7/Figure S7d - homopolar bonds/bond_fraction_gap_101_300K.csv]

	total	Ge-Ge	Ge-Te	Te-Te
0	401.0	0.10723192019950124	0.8927680798004988	0.0
1	395.0	0.11139240506329114	0.8886075949367088	0.0
2	390.0	0.11282051282051282	0.8871794871794871	0.0
3	390.0	0.11538461538461539	0.8846153846153846	0.0
4	396.0	0.11616161616161616	0.8838383838383839	0.0
5	390.0	0.11538461538461539	0.8846153846153846	0.0
6	388.0	0.1134020618556701	0.8865979381443299	0.0
7	396.0	0.11363636363636363	0.8863636363636364	0.0
8	397.0	0.11083123425692695	0.889168765743073	0.0
9	400.0	0.11	0.89	0.0
10	402.0	0.11194029850746269	0.8880597014925373	0.0
11	399.0	0.11528822055137844	0.8847117794486216	0.0
12	395.0	0.11392405063291139	0.8860759493670886	0.0
13	389.0	0.12082262210796915	0.8791773778920309	0.0
14	387.0	0.11886304909560723	0.8811369509043928	0.0
15	390.0	0.11538461538461539	0.8846153846153846	0.0
16	386.0	0.11398963730569948	0.8860103626943006	0.0
17	385.0	0.11168831168831168	0.8883116883116883	0.0
18	389.0	0.10539845758354756	0.8946015424164524	0.0
19	383.0	0.10443864229765012	0.8955613577023499	0.0
20	393.0	0.10432569974554708	0.8956743002544529	0.0
21	396.0	0.10858585858585859	0.8914141414141414	0.0
22	400.0	0.115	0.885	0.0
23	395.0	0.11645569620253164	0.8835443037974684	0.0
24	386.0	0.11917098445595854	0.8808290155440415	0.0
25	386.0	0.11139896373056994	0.8886010362694301	0.0
26	385.0	0.11428571428571428	0.8857142857142857	0.0
27	384.0	0.11197916666666667	0.8880208333333334	0.0
28	379.0	0.10817941952506596	0.8918205804749341	0.0
29	387.0	0.10594315245478036	0.8940568475452196	0.0
30	385.0	0.11428571428571428	0.8857142857142857	0.0
31	385.0	0.11688311688311688	0.8831168831168831	0.0
32	383.0	0.11488250652741515	0.8851174934725848	0.0
33	377.0	0.11140583554376658	0.8885941644562334	0.0
34	380.0	0.10526315789473684	0.8947368421052632	0.0
35	383.0	0.10704960835509138	0.8929503916449086	0.0
36	386.0	0.10621761658031088	0.8937823834196891	0.0
37	389.0	0.10539845758354756	0.8946015424164524	0.0
38	390.0	0.1	0.9	0.0
39	387.0	0.09560723514211886	0.9043927648578811	0.0
40	389.0	0.09511568123393316	0.9048843187660668	0.0
41	391.0	0.10230179028132992	0.8976982097186701	0.0
42	387.0	0.10594315245478036	0.8940568475452196	0.0
43	383.0	0.10704960835509138	0.8929503916449086	0.0
44	385.0	0.10909090909090909	0.8909090909090909	0.0
45	388.0	0.1134020618556701	0.8865979381443299	0.0
46	393.0	0.10941475826972011	0.8905852417302799	0.0
47	390.0	0.11025641025641025	0.8897435897435897	0.0
48	390.0	0.11538461538461539	0.8846153846153846	0.0
49	385.0	0.11428571428571428	0.8857142857142857	0.0
50	379.0	0.10554089709762533	0.8944591029023746	0.0
51	386.0	0.10621761658031088	0.8937823834196891	0.0
52	386.0	0.10362694300518134	0.8963730569948186	0.0
53	387.0	0.10335917312661498	0.896640826873385	0.0
54	390.0	0.10512820512820513	0.8948717948717949	0.0
55	390.0	0.1	0.9	0.0
56	391.0	0.10741687979539642	0.8925831202046036	0.0
57	391.0	0.10997442455242967	0.8900255754475703	0.0
58	394.0	0.1065989847715736	0.8934010152284264	0.0
59	397.0	0.10579345088161209	0.8942065491183879	0.0
60	393.0	0.10941475826972011	0.8905852417302799	0.0
61	386.0	0.10362694300518134	0.8963730569948186	0.0
62	383.0	0.10443864229765012	0.8955613577023499	0.0
63	387.0	0.10594315245478036	0.8940568475452196	0.0
64	384.0	0.1015625	0.8984375	0.0
65	385.0	0.1012987012987013	0.8987012987012987	0.0
66	385.0	0.1038961038961039	0.8961038961038961	0.0
67	385.0	0.1012987012987013	0.8987012987012987	0.0
68	383.0	0.10704960835509138	0.8929503916449086	0.0
69	382.0	0.1099476439790576	0.8900523560209425	0.0
70	384.0	0.11197916666666667	0.8880208333333334	0.0
71	384.0	0.11197916666666667	0.8880208333333334	0.0
72	380.0	0.11052631578947368	0.8894736842105263	0.0
73	379.0	0.10817941952506596	0.8918205804749341	0.0
74	373.0	0.10723860589812333	0.8927613941018767	0.0
75	379.0	0.10817941952506596	0.8918205804749341	0.0
76	385.0	0.10909090909090909	0.8909090909090909	0.0
77	387.0	0.10852713178294573	0.8914728682170543	0.0
78	388.0	0.11082474226804123	0.8891752577319587	0.0
79	388.0	0.11082474226804123	0.8891752577319587	0.0
80	388.0	0.1134020618556701	0.8865979381443299	0.0
81	388.0	0.1134020618556701	0.8865979381443299	0.0
82	384.0	0.109375	0.890625	0.0
83	388.0	0.1056701030927835	0.8943298969072165	0.0
84	385.0	0.1038961038961039	0.8961038961038961	0.0
85	381.0	0.10498687664041995	0.89501312335958	0.0
86	382.0	0.10471204188481675	0.8952879581151832	0.0
87	376.0	0.10904255319148937	0.8909574468085106	0.0
88	382.0	0.10732984293193717	0.8926701570680629	0.0
89	378.0	0.10582010582010581	0.8941798941798942	0.0
90	381.0	0.11023622047244094	0.889763779527559	0.0
91	379.0	0.11081794195250659	0.8891820580474934	0.0
92	378.0	0.10846560846560846	0.8915343915343915	0.0
93	386.0	0.10880829015544041	0.8911917098445595	0.0
94	383.0	0.10704960835509138	0.8929503916449086	0.0
95	380.0	0.10526315789473684	0.8947368421052632	0.0
96	381.0	0.09973753280839895	0.9002624671916011	0.0
97	383.0	0.09399477806788512	0.9060052219321149	0.0
98	384.0	0.09895833333333333	0.9010416666666666	0.0
99	388.0	0.1056701030927835	0.8943298969072165	0.0
100	389.0	0.10539845758354756	0.8946015424164524	0.0
101	388.0	0.10824742268041238	0.8917525773195877	0.0
102	388.0	0.10824742268041238	0.8917525773195877	0.0
103	384.0	0.10677083333333333	0.8932291666666666	0.0
104	384.0	0.109375	0.890625	0.0
105	377.0	0.10610079575596817	0.8938992042440318	0.0
106	378.0	0.10317460317460317	0.8968253968253969	0.0
107	378.0	0.10052910052910052	0.8994708994708994	0.0
108	382.0	0.10732984293193717	0.8926701570680629	0.0
109	386.0	0.10880829015544041	0.8911917098445595	0.0
110	387.0	0.10594315245478036	0.8940568475452196	0.0
111	389.0	0.10796915167095116	0.8920308483290489	0.0
112	386.0	0.10880829015544041	0.8911917098445595	0.0
113	385.0	0.10909090909090909	0.8909090909090909	0.0
114	390.0	0.1076923076923077	0.8923076923076924	0.0
115	388.0	0.11082474226804123	0.8891752577319587	0.0
116	388.0	0.10824742268041238	0.8917525773195877	0.0
117	386.0	0.11139896373056994	0.8886010362694301	0.0
118	384.0	0.109375	0.890625	0.0
119	380.0	0.10789473684210527	0.8921052631578947	0.0
120	381.0	0.10761154855643044	0.8923884514435696	0.0
121	385.0	0.10649350649350649	0.8935064935064935	0.0
122	387.0	0.10594315245478036	0.8940568475452196	0.0
123	386.0	0.10880829015544041	0.8886010362694301	0.0025906735751295338
124	387.0	0.10594315245478036	0.8914728682170543	0.002583979328165375
125	386.0	0.11139896373056994	0.8886010362694301	0.0
126	392.0	0.10714285714285714	0.8903061224489796	0.002551020408163265
127	393.0	0.10432569974554708	0.8931297709923665	0.002544529262086514
128	393.0	0.10687022900763359	0.8905852417302799	0.002544529262086514
129	389.0	0.10796915167095116	0.8920308483290489	0.0
130	382.0	0.1099476439790576	0.8900523560209425	0.0
131	379.0	0.11081794195250659	0.8891820580474934	0.0
132	381.0	0.10761154855643044	0.8923884514435696	0.0
133	385.0	0.10649350649350649	0.8935064935064935	0.0
134	383.0	0.10182767624020887	0.8981723237597912	0.0
135	387.0	0.10335917312661498	0.8940568475452196	0.002583979328165375
136	390.0	0.10256410256410256	0.8948717948717949	0.002564102564102564
137	387.0	0.10594315245478036	0.8940568475452196	0.0
138	382.0	0.10732984293193717	0.8926701570680629	0.0
139	383.0	0.10704960835509138	0.8929503916449086	0.0
140	384.0	0.10677083333333333	0.8932291666666666	0.0
141	378.0	0.10582010582010581	0.8941798941798942	0.0
142	377.0	0.10875331564986737	0.8912466843501327	0.0
143	382.0	0.10209424083769633	0.8979057591623036	0.0
144	383.0	0.10182767624020887	0.8981723237597912	0.0
145	381.0	0.09711286089238845	0.9028871391076115	0.0
146	384.0	0.09375	0.90625	0.0
147	385.0	0.0987012987012987	0.9012987012987013	0.0
148	384.0	0.1015625	0.8984375	0.0
149	378.0	0.10317460317460317	0.8968253968253969	0.0
150	378.0	0.10317460317460317	0.8968253968253969	0.0
151	380.0	0.10789473684210527	0.8921052631578947	0.0
152	383.0	0.10704960835509138	0.8929503916449086	0.0
153	380.0	0.10789473684210527	0.8921052631578947	0.0
154	378.0	0.10317460317460317	0.8968253968253969	0.0
155	386.0	0.10621761658031088	0.8937823834196891	0.0
156	387.0	0.10594315245478036	0.8940568475452196	0.0
157	383.0	0.09660574412532637	0.9033942558746736	0.0
158	383.0	0.09660574412532637	0.9033942558746736	0.0
159	382.0	0.09424083769633508	0.9057591623036649	0.0
160	381.0	0.09448818897637795	0.9028871391076115	0.0026246719160104987
161	386.0	0.09844559585492228	0.8989637305699482	0.0025906735751295338
162	382.0	0.10209424083769633	0.8952879581151832	0.002617801047120419
163	385.0	0.0987012987012987	0.8987012987012987	0.0025974025974025974
164	389.0	0.10282776349614396	0.897172236503856	0.0
165	388.0	0.10309278350515463	0.8969072164948454	0.0
166	389.0	0.10796915167095116	0.8920308483290489	0.0
167	387.0	0.10594315245478036	0.8940568475452196	0.0
168	390.0	0.1076923076923077	0.8923076923076924	0.0
169	392.0	0.10714285714285714	0.8928571428571429	0.0
170	389.0	0.11053984575835475	0.8894601542416453	0.0
171	384.0	0.11197916666666667	0.8880208333333334	0.0
172	383.0	0.10966057441253264	0.8903394255874674	0.0
173	385.0	0.10909090909090909	0.8909090909090909	0.0
174	388.0	0.11082474226804123	0.8891752577319587	0.0
175	390.0	0.11025641025641025	0.8897435897435897	0.0
176	392.0	0.1096938775510204	0.8903061224489796	0.0
177	395.0	0.11139240506329114	0.8886075949367088	0.0
178	393.0	0.10687022900763359	0.8931297709923665	0.0
179	392.0	0.10714285714285714	0.8928571428571429	0.0
180	391.0	0.10997442455242967	0.8900255754475703	0.0
181	388.0	0.11082474226804123	0.8891752577319587	0.0
182	386.0	0.11139896373056994	0.8886010362694301	0.0
183	392.0	0.10459183673469388	0.8954081632653061	0.0
184	388.0	0.10309278350515463	0.8969072164948454	0.0
185	391.0	0.10230179028132992	0.8976982097186701	0.0
186	391.0	0.10230179028132992	0.8976982097186701	0.0
187	387.0	0.10335917312661498	0.896640826873385	0.0
188	385.0	0.1038961038961039	0.8961038961038961	0.0
189	388.0	0.10824742268041238	0.8917525773195877	0.0
190	389.0	0.11053984575835475	0.8894601542416453	0.0
191	390.0	0.11025641025641025	0.8897435897435897	0.0
192	392.0	0.11224489795918367	0.8877551020408163	0.0
193	391.0	0.11764705882352941	0.8823529411764706	0.0
194	390.0	0.11025641025641025	0.8897435897435897	0.0
195	388.0	0.1134020618556701	0.8865979381443299	0.0
196	385.0	0.11168831168831168	0.8883116883116883	0.0
197	381.0	0.10761154855643044	0.8923884514435696	0.0
198	379.0	0.11081794195250659	0.8891820580474934	0.0
199	376.0	0.10904255319148937	0.8909574468085106	0.0
200	376.0	0.11170212765957446	0.8882978723404256	0.0
201	375.0	0.10933333333333334	0.8906666666666667	0.0
202	376.0	0.10904255319148937	0.8909574468085106	0.0
203	382.0	0.1099476439790576	0.8900523560209425	0.0
204	379.0	0.11345646437994723	0.8865435356200527	0.0
205	379.0	0.11081794195250659	0.8891820580474934	0.0
206	382.0	0.1099476439790576	0.8900523560209425	0.0
207	375.0	0.11466666666666667	0.8826666666666667	0.0026666666666666666
208	378.0	0.1164021164021164	0.8809523809523809	0.0026455026455026454
209	379.0	0.11609498680738786	0.8812664907651715	0.002638522427440633
210	381.0	0.11286089238845144	0.884514435695538	0.0026246719160104987
211	381.0	0.11286089238845144	0.8871391076115486	0.0
212	383.0	0.1122715404699739	0.8877284595300261	0.0
213	381.0	0.11286089238845144	0.8871391076115486	0.0
214	382.0	0.112565445026178	0.887434554973822	0.0
215	382.0	0.11518324607329843	0.8848167539267016	0.0
216	384.0	0.11458333333333333	0.8854166666666666	0.0
217	383.0	0.10966057441253264	0.8903394255874674	0.0
218	386.0	0.10621761658031088	0.8937823834196891	0.0
219	390.0	0.10256410256410256	0.8974358974358975	0.0
220	387.0	0.10852713178294573	0.8914728682170543	0.0
221	387.0	0.10852713178294573	0.8914728682170543	0.0
222	385.0	0.11168831168831168	0.8883116883116883	0.0
223	385.0	0.11168831168831168	0.8883116883116883	0.0
224	387.0	0.10594315245478036	0.8940568475452196	0.0
225	385.0	0.10649350649350649	0.8935064935064935	0.0
226	383.0	0.10443864229765012	0.8955613577023499	0.0
227	388.0	0.10051546391752578	0.8994845360824743	0.0
228	387.0	0.09819121447028424	0.9018087855297158	0.0
229	384.0	0.09895833333333333	0.9010416666666666	0.0
230	383.0	0.09921671018276762	0.9007832898172323	0.0
231	379.0	0.10290237467018469	0.8970976253298153	0.0
232	382.0	0.10209424083769633	0.8979057591623036	0.0
233	391.0	0.10741687979539642	0.8925831202046036	0.0
234	389.0	0.10796915167095116	0.8920308483290489	0.0
235	386.0	0.10880829015544041	0.8911917098445595	0.0
236	383.0	0.10966057441253264	0.8903394255874674	0.0
237	385.0	0.11428571428571428	0.8857142857142857	0.0
238	390.0	0.11282051282051282	0.8871794871794871	0.0
239	387.0	0.11369509043927649	0.8863049095607235	0.0
240	389.0	0.11568123393316196	0.884318766066838	0.0
241	390.0	0.11538461538461539	0.8846153846153846	0.0
242	386.0	0.11139896373056994	0.8886010362694301	0.0
243	389.0	0.10796915167095116	0.8920308483290489	0.0
244	386.0	0.10880829015544041	0.8911917098445595	0.0
245	382.0	0.11518324607329843	0.8848167539267016	0.0
246	383.0	0.1122715404699739	0.8877284595300261	0.0
247	381.0	0.11286089238845144	0.8871391076115486	0.0
248	386.0	0.11139896373056994	0.8886010362694301	0.0
249	389.0	0.10796915167095116	0.8920308483290489	0.0
250	381.0	0.11023622047244094	0.889763779527559	0.0
251	383.0	0.10966057441253264	0.8903394255874674	0.0
252	386.0	0.10621761658031088	0.8937823834196891	0.0
253	387.0	0.10594315245478036	0.8940568475452196	0.0
254	384.0	0.10677083333333333	0.8932291666666666	0.0
255	380.0	0.10526315789473684	0.8947368421052632	0.0
256	382.0	0.10471204188481675	0.8952879581151832	0.0
257	378.0	0.10582010582010581	0.8941798941798942	0.0
258	382.0	0.10209424083769633	0.8979057591623036	0.0
259	382.0	0.09947643979057591	0.900523560209424	0.0
260	390.0	0.10256410256410256	0.8974358974358975	0.0
261	380.0	0.10526315789473684	0.8947368421052632	0.0
262	387.0	0.10335917312661498	0.896640826873385	0.0
263	388.0	0.1056701030927835	0.8943298969072165	0.0
264	385.0	0.1038961038961039	0.8961038961038961	0.0
265	384.0	0.1015625	0.8984375	0.0
266	388.0	0.10309278350515463	0.8969072164948454	0.0
267	392.0	0.09693877551020408	0.9030612244897959	0.0
268	391.0	0.09718670076726342	0.9028132992327366	0.0
269	393.0	0.10178117048346055	0.8982188295165394	0.0
270	390.0	0.1	0.9	0.0
271	383.0	0.10182767624020887	0.8981723237597912	0.0
272	384.0	0.10416666666666667	0.8958333333333334	0.0
273	382.0	0.10209424083769633	0.8979057591623036	0.0
274	382.0	0.10471204188481675	0.8952879581151832	0.0
275	386.0	0.10880829015544041	0.8911917098445595	0.0
276	385.0	0.10649350649350649	0.8935064935064935	0.0
277	386.0	0.10362694300518134	0.8963730569948186	0.0
278	384.0	0.1015625	0.8984375	0.0
279	388.0	0.10309278350515463	0.8969072164948454	0.0
280	394.0	0.10152284263959391	0.8984771573604061	0.0
281	394.0	0.10152284263959391	0.8984771573604061	0.0
282	391.0	0.10230179028132992	0.8976982097186701	0.0
283	382.0	0.10471204188481675	0.8952879581151832	0.0
284	377.0	0.10344827586206896	0.896551724137931	0.0
285	381.0	0.10498687664041995	0.89501312335958	0.0
286	380.0	0.10526315789473684	0.8947368421052632	0.0
287	380.0	0.10263157894736842	0.8973684210526316	0.0
288	382.0	0.10209424083769633	0.8979057591623036	0.0
289	387.0	0.10594315245478036	0.8940568475452196	0.0
290	387.0	0.10335917312661498	0.896640826873385	0.0
291	386.0	0.10621761658031088	0.8937823834196891	0.0
292	381.0	0.10498687664041995	0.89501312335958	0.0
293	385.0	0.10649350649350649	0.8935064935064935	0.0
294	382.0	0.10471204188481675	0.8952879581151832	0.0
295	377.0	0.10079575596816977	0.8992042440318302	0.0
296	377.0	0.10079575596816977	0.8992042440318302	0.0
297	379.0	0.09762532981530343	0.9023746701846965	0.0
298	383.0	0.09921671018276762	0.9007832898172323	0.0
299	387.0	0.09819121447028424	0.9018087855297158	0.0
300	390.0	0.10256410256410256	0.8974358974358975	0.0
301	391.0	0.10485933503836317	0.8925831202046036	0.0025575447570332483
302	391.0	0.10485933503836317	0.8925831202046036	0.0025575447570332483
303	389.0	0.10025706940874037	0.897172236503856	0.002570694087403599
304	381.0	0.09973753280839895	0.8976377952755905	0.0026246719160104987
305	381.0	0.10236220472440945	0.89501312335958	0.0026246719160104987
306	380.0	0.09736842105263158	0.9026315789473685	0.0
307	381.0	0.09186351706036745	0.9081364829396326	0.0
308	389.0	0.10025706940874037	0.8997429305912596	0.0
309	393.0	0.09923664122137404	0.9007633587786259	0.0
310	393.0	0.09669211195928754	0.9033078880407125	0.0
311	391.0	0.09718670076726342	0.9028132992327366	0.0
312	389.0	0.10025706940874037	0.8997429305912596	0.0
313	388.0	0.10309278350515463	0.8969072164948454	0.0
314	388.0	0.10309278350515463	0.8969072164948454	0.0
315	391.0	0.10485933503836317	0.8951406649616368	0.0
316	386.0	0.10621761658031088	0.8937823834196891	0.0
317	387.0	0.10852713178294573	0.8914728682170543	0.0
318	388.0	0.1056701030927835	0.8943298969072165	0.0
319	390.0	0.10512820512820513	0.8948717948717949	0.0
320	386.0	0.11139896373056994	0.8886010362694301	0.0
321	387.0	0.10594315245478036	0.8940568475452196	0.0
322	388.0	0.1056701030927835	0.8943298969072165	0.0
323	383.0	0.10966057441253264	0.8903394255874674	0.0
324	384.0	0.109375	0.890625	0.0
325	391.0	0.10741687979539642	0.8925831202046036	0.0
326	386.0	0.09844559585492228	0.9015544041450777	0.0
327	383.0	0.09921671018276762	0.9007832898172323	0.0
328	386.0	0.10621761658031088	0.8937823834196891	0.0
329	386.0	0.10362694300518134	0.8963730569948186	0.0
330	384.0	0.10677083333333333	0.8932291666666666	0.0
331	387.0	0.10852713178294573	0.8914728682170543	0.0
332	386.0	0.10621761658031088	0.8937823834196891	0.0
333	393.0	0.11195928753180662	0.8880407124681934	0.0
334	393.0	0.11704834605597965	0.8829516539440203	0.0
335	388.0	0.1134020618556701	0.8865979381443299	0.0
336	389.0	0.10796915167095116	0.8920308483290489	0.0
337	384.0	0.10677083333333333	0.8932291666666666	0.0
338	387.0	0.10335917312661498	0.896640826873385	0.0
339	387.0	0.09819121447028424	0.9018087855297158	0.0
340	391.0	0.10230179028132992	0.8976982097186701	0.0
341	390.0	0.10512820512820513	0.8948717948717949	0.0
342	392.0	0.10459183673469388	0.8954081632653061	0.0
343	393.0	0.10432569974554708	0.8956743002544529	0.0
344	395.0	0.11139240506329114	0.8886075949367088	0.0
345	394.0	0.11421319796954314	0.8857868020304569	0.0
346	392.0	0.11734693877551021	0.8826530612244898	0.0
347	395.0	0.11392405063291139	0.8860759493670886	0.0
348	391.0	0.11508951406649616	0.8849104859335039	0.0
349	386.0	0.10880829015544041	0.8911917098445595	0.0
350	389.0	0.10539845758354756	0.8946015424164524	0.0
351	393.0	0.10432569974554708	0.8956743002544529	0.0
352	389.0	0.10282776349614396	0.897172236503856	0.0
353	389.0	0.10282776349614396	0.897172236503856	0.0
354	390.0	0.10256410256410256	0.8974358974358975	0.0
355	389.0	0.10282776349614396	0.897172236503856	0.0
356	387.0	0.10594315245478036	0.8940568475452196	0.0
357	389.0	0.11311053984575835	0.8868894601542416	0.0
358	386.0	0.11398963730569948	0.8860103626943006	0.0
359	385.0	0.11428571428571428	0.8857142857142857	0.0
360	384.0	0.109375	0.890625	0.0
361	382.0	0.10471204188481675	0.8952879581151832	0.0
362	384.0	0.1015625	0.8984375	0.0
363	383.0	0.09660574412532637	0.9033942558746736	0.0
364	385.0	0.1012987012987013	0.8987012987012987	0.0
365	389.0	0.10025706940874037	0.8997429305912596	0.0
366	383.0	0.10443864229765012	0.8955613577023499	0.0
367	384.0	0.10677083333333333	0.8932291666666666	0.0
368	384.0	0.10677083333333333	0.8932291666666666	0.0
369	389.0	0.10539845758354756	0.8946015424164524	0.0
370	390.0	0.1076923076923077	0.8897435897435897	0.002564102564102564
371	389.0	0.10539845758354756	0.8920308483290489	0.002570694087403599
372	386.0	0.10880829015544041	0.8886010362694301	0.0025906735751295338
373	387.0	0.1111111111111111	0.8863049095607235	0.002583979328165375
374	386.0	0.10621761658031088	0.8911917098445595	0.0025906735751295338
375	388.0	0.1056701030927835	0.8943298969072165	0.0
376	385.0	0.1038961038961039	0.8961038961038961	0.0
377	387.0	0.10335917312661498	0.896640826873385	0.0
378	382.0	0.10732984293193717	0.8926701570680629	0.0
379	387.0	0.1111111111111111	0.8888888888888888	0.0
380	389.0	0.11053984575835475	0.8894601542416453	0.0
381	387.0	0.1111111111111111	0.8888888888888888	0.0
382	385.0	0.10909090909090909	0.8909090909090909	0.0
383	382.0	0.10471204188481675	0.8952879581151832	0.0
384	385.0	0.1012987012987013	0.8987012987012987	0.0
385	381.0	0.10236220472440945	0.89501312335958	0.0026246719160104987
386	384.0	0.109375	0.8880208333333334	0.0026041666666666665
387	390.0	0.1076923076923077	0.8897435897435897	0.002564102564102564
388	387.0	0.10335917312661498	0.8940568475452196	0.002583979328165375
389	384.0	0.1015625	0.8958333333333334	0.0026041666666666665
390	381.0	0.09973753280839895	0.8976377952755905	0.0026246719160104987
391	385.0	0.0987012987012987	0.8987012987012987	0.0025974025974025974
392	382.0	0.09947643979057591	0.8979057591623036	0.002617801047120419
393	382.0	0.09947643979057591	0.8979057591623036	0.002617801047120419
394	384.0	0.10677083333333333	0.8932291666666666	0.0
395	382.0	0.10732984293193717	0.8926701570680629	0.0
396	386.0	0.10880829015544041	0.8911917098445595	0.0
397	386.0	0.10880829015544041	0.8911917098445595	0.0
398	388.0	0.1056701030927835	0.8943298969072165	0.0
399	391.0	0.10230179028132992	0.8976982097186701	0.0
400	390.0	0.10512820512820513	0.8948717948717949	0.0
401	388.0	0.10309278350515463	0.8969072164948454	0.0
402	391.0	0.09974424552429667	0.9002557544757033	0.0
403	394.0	0.10406091370558376	0.8959390862944162	0.0
404	395.0	0.10379746835443038	0.8962025316455696	0.0
405	392.0	0.10204081632653061	0.8979591836734694	0.0
406	392.0	0.09693877551020408	0.9005102040816326	0.002551020408163265
407	390.0	0.1	0.8974358974358975	0.002564102564102564
408	389.0	0.10025706940874037	0.897172236503856	0.002570694087403599
409	389.0	0.09768637532133675	0.8997429305912596	0.002570694087403599
410	389.0	0.09768637532133675	0.8997429305912596	0.002570694087403599
411	387.0	0.10077519379844961	0.896640826873385	0.002583979328165375
412	394.0	0.1065989847715736	0.8908629441624365	0.0025380710659898475
413	392.0	0.11224489795918367	0.8852040816326531	0.002551020408163265
414	390.0	0.11025641025641025	0.8897435897435897	0.0
415	386.0	0.10880829015544041	0.8911917098445595	0.0
416	387.0	0.10852713178294573	0.8914728682170543	0.0
417	387.0	0.10335917312661498	0.896640826873385	0.0
418	389.0	0.10282776349614396	0.897172236503856	0.0
419	388.0	0.10309278350515463	0.8969072164948454	0.0
420	386.0	0.10362694300518134	0.8963730569948186	0.0
421	388.0	0.10309278350515463	0.8969072164948454	0.0
422	387.0	0.10852713178294573	0.8914728682170543	0.0
423	394.0	0.1065989847715736	0.8934010152284264	0.0
424	392.0	0.10714285714285714	0.8928571428571429	0.0
425	391.0	0.09974424552429667	0.9002557544757033	0.0
426	391.0	0.10741687979539642	0.8925831202046036	0.0
427	386.0	0.10880829015544041	0.8911917098445595	0.0
428	382.0	0.10471204188481675	0.8952879581151832	0.0
429	384.0	0.10416666666666667	0.8958333333333334	0.0
430	386.0	0.10362694300518134	0.8963730569948186	0.0
431	385.0	0.1012987012987013	0.8987012987012987	0.0
432	388.0	0.10051546391752578	0.8994845360824743	0.0
433	396.0	0.10606060606060606	0.8939393939393939	0.0
434	391.0	0.10485933503836317	0.8951406649616368	0.0
435	393.0	0.09923664122137404	0.9007633587786259	0.0
436	390.0	0.09743589743589744	0.9	0.002564102564102564
437	388.0	0.09536082474226804	0.9020618556701031	0.002577319587628866
438	385.0	0.09610389610389611	0.9012987012987013	0.0025974025974025974
439	388.0	0.0979381443298969	0.8994845360824743	0.002577319587628866
440	395.0	0.10379746835443038	0.8936708860759494	0.002531645569620253
441	393.0	0.09923664122137404	0.8982188295165394	0.002544529262086514
442	397.0	0.10075566750629723	0.8967254408060453	0.0025188916876574307
443	393.0	0.10687022900763359	0.8905852417302799	0.002544529262086514
444	393.0	0.10941475826972011	0.8880407124681934	0.002544529262086514
445	390.0	0.1076923076923077	0.8923076923076924	0.0
446	392.0	0.1096938775510204	0.8903061224489796	0.0
447	394.0	0.10913705583756345	0.8908629441624365	0.0
448	396.0	0.1111111111111111	0.8888888888888888	0.0
449	397.0	0.10831234256926953	0.8916876574307305	0.0
450	396.0	0.1111111111111111	0.8888888888888888	0.0
451	395.0	0.11392405063291139	0.8860759493670886	0.0
452	393.0	0.11195928753180662	0.8880407124681934	0.0
453	389.0	0.10796915167095116	0.8920308483290489	0.0
454	398.0	0.10552763819095477	0.8944723618090452	0.0
455	396.0	0.10606060606060606	0.8939393939393939	0.0
456	399.0	0.10776942355889724	0.8922305764411027	0.0
457	399.0	0.11027568922305764	0.8897243107769424	0.0
458	390.0	0.11025641025641025	0.8897435897435897	0.0
459	391.0	0.10741687979539642	0.8925831202046036	0.0
460	391.0	0.10741687979539642	0.8925831202046036	0.0
461	390.0	0.1076923076923077	0.8923076923076924	0.0
462	387.0	0.10077519379844961	0.8992248062015504	0.0
463	387.0	0.09560723514211886	0.9043927648578811	0.0
464	384.0	0.09635416666666667	0.9036458333333334	0.0
465	383.0	0.09660574412532637	0.9033942558746736	0.0
466	382.0	0.09424083769633508	0.9057591623036649	0.0
467	386.0	0.10103626943005181	0.8989637305699482	0.0
468	392.0	0.1096938775510204	0.8903061224489796	0.0
469	388.0	0.1056701030927835	0.8943298969072165	0.0
470	390.0	0.10512820512820513	0.8948717948717949	0.0
471	383.0	0.10443864229765012	0.8955613577023499	0.0
472	387.0	0.10852713178294573	0.8914728682170543	0.0
473	393.0	0.11195928753180662	0.8880407124681934	0.0
474	391.0	0.11253196930946291	0.887468030690537	0.0
475	389.0	0.10796915167095116	0.8920308483290489	0.0
476	390.0	0.11025641025641025	0.8897435897435897	0.0
477	389.0	0.10796915167095116	0.8920308483290489	0.0
478	386.0	0.10103626943005181	0.8989637305699482	0.0
479	387.0	0.10077519379844961	0.8992248062015504	0.0
480	390.0	0.10256410256410256	0.8974358974358975	0.0
481	381.0	0.10761154855643044	0.8923884514435696	0.0
482	378.0	0.10317460317460317	0.8968253968253969	0.0
483	379.0	0.09762532981530343	0.9023746701846965	0.0
484	380.0	0.09736842105263158	0.9026315789473685	0.0
485	379.0	0.10290237467018469	0.8970976253298153	0.0
486	387.0	0.10852713178294573	0.8914728682170543	0.0
487	383.0	0.10966057441253264	0.8903394255874674	0.0
488	388.0	0.10309278350515463	0.8969072164948454	0.0
489	381.0	0.10498687664041995	0.89501312335958	0.0
490	376.0	0.10372340425531915	0.8962765957446809	0.0
491	380.0	0.10789473684210527	0.8921052631578947	0.0
492	380.0	0.11052631578947368	0.8894736842105263	0.0
493	379.0	0.10817941952506596	0.8918205804749341	0.0
494	382.0	0.1099476439790576	0.8900523560209425	0.0
495	387.0	0.10852713178294573	0.8914728682170543	0.0
496	392.0	0.10714285714285714	0.8928571428571429	0.0
497	393.0	0.10178117048346055	0.8982188295165394	0.0
498	390.0	0.1	0.9	0.0
499	395.0	0.10379746835443038	0.8962025316455696	0.0
500	398.0	0.10050251256281408	0.8994974874371859	0.0
501	390.0	0.10256410256410256	0.8974358974358975	0.0
502	389.0	0.09768637532133675	0.9023136246786633	0.0
503	395.0	0.10126582278481013	0.8987341772151899	0.0
504	387.0	0.09819121447028424	0.9018087855297158	0.0
505	386.0	0.09844559585492228	0.9015544041450777	0.0
506	384.0	0.09375	0.90625	0.0
507	389.0	0.10025706940874037	0.8997429305912596	0.0
508	384.0	0.09375	0.90625	0.0
509	383.0	0.10182767624020887	0.8981723237597912	0.0
510	384.0	0.09895833333333333	0.9010416666666666	0.0
511	387.0	0.09819121447028424	0.9018087855297158	0.0
512	386.0	0.09844559585492228	0.9015544041450777	0.0
513	382.0	0.09162303664921466	0.9057591623036649	0.002617801047120419
514	384.0	0.09375	0.9036458333333334	0.0026041666666666665
515	389.0	0.10539845758354756	0.8920308483290489	0.002570694087403599
516	387.0	0.10594315245478036	0.8914728682170543	0.002583979328165375
517	384.0	0.11197916666666667	0.8854166666666666	0.0026041666666666665
518	389.0	0.11311053984575835	0.884318766066838	0.002570694087403599
519	390.0	0.1076923076923077	0.8897435897435897	0.002564102564102564
520	385.0	0.1038961038961039	0.8935064935064935	0.0025974025974025974
521	377.0	0.10079575596816977	0.8992042440318302	0.0
522	377.0	0.09814323607427056	0.9018567639257294	0.0
523	372.0	0.09946236559139784	0.9005376344086021	0.0
524	376.0	0.10106382978723404	0.898936170212766	0.0
525	377.0	0.09549071618037135	0.9045092838196287	0.0
526	375.0	0.09866666666666667	0.9013333333333333	0.0
527	377.0	0.10344827586206896	0.896551724137931	0.0
528	382.0	0.10209424083769633	0.8979057591623036	0.0
529	386.0	0.10103626943005181	0.8963730569948186	0.0025906735751295338
530	390.0	0.10256410256410256	0.8948717948717949	0.002564102564102564
531	395.0	0.10379746835443038	0.8936708860759494	0.002531645569620253
532	390.0	0.10512820512820513	0.8923076923076924	0.002564102564102564
533	389.0	0.11311053984575835	0.884318766066838	0.002570694087403599
534	385.0	0.1038961038961039	0.8935064935064935	0.0025974025974025974
535	384.0	0.1015625	0.8958333333333334	0.0026041666666666665
536	382.0	0.10209424083769633	0.8952879581151832	0.002617801047120419
537	386.0	0.10103626943005181	0.8963730569948186	0.0025906735751295338
538	385.0	0.10649350649350649	0.8909090909090909	0.0025974025974025974
539	388.0	0.1056701030927835	0.8917525773195877	0.002577319587628866
540	385.0	0.1038961038961039	0.8935064935064935	0.0025974025974025974
541	382.0	0.0968586387434555	0.9031413612565445	0.0
542	387.0	0.10077519379844961	0.8992248062015504	0.0
543	388.0	0.10309278350515463	0.8969072164948454	0.0
544	389.0	0.10025706940874037	0.8997429305912596	0.0
545	388.0	0.10309278350515463	0.8969072164948454	0.0
546	392.0	0.10459183673469388	0.8954081632653061	0.0
547	390.0	0.10512820512820513	0.8948717948717949	0.0
548	391.0	0.10741687979539642	0.8925831202046036	0.0
549	391.0	0.10741687979539642	0.8925831202046036	0.0
550	392.0	0.10459183673469388	0.8954081632653061	0.0
551	391.0	0.10230179028132992	0.8976982097186701	0.0
552	384.0	0.09895833333333333	0.9010416666666666	0.0
553	382.0	0.10209424083769633	0.8979057591623036	0.0
554	383.0	0.10182767624020887	0.8981723237597912	0.0
555	387.0	0.10335917312661498	0.896640826873385	0.0
556	380.0	0.10263157894736842	0.8973684210526316	0.0
557	381.0	0.10236220472440945	0.8976377952755905	0.0
558	374.0	0.10160427807486631	0.8983957219251337	0.0
559	377.0	0.10344827586206896	0.896551724137931	0.0
560	383.0	0.10704960835509138	0.8929503916449086	0.0
561	384.0	0.10677083333333333	0.8932291666666666	0.0
562	391.0	0.10997442455242967	0.8900255754475703	0.0
563	387.0	0.10594315245478036	0.8940568475452196	0.0
564	387.0	0.10077519379844961	0.8992248062015504	0.0
565	388.0	0.10051546391752578	0.8994845360824743	0.0
566	391.0	0.10230179028132992	0.8976982097186701	0.0
567	388.0	0.10309278350515463	0.8969072164948454	0.0
568	389.0	0.10796915167095116	0.8920308483290489	0.0
569	381.0	0.10498687664041995	0.89501312335958	0.0
570	387.0	0.10335917312661498	0.896640826873385	0.0
571	387.0	0.10594315245478036	0.8940568475452196	0.0
572	391.0	0.10485933503836317	0.8951406649616368	0.0
573	388.0	0.10824742268041238	0.8917525773195877	0.0
574	390.0	0.10256410256410256	0.8974358974358975	0.0
575	393.0	0.10178117048346055	0.8982188295165394	0.0
576	390.0	0.1	0.9	0.0
577	387.0	0.10077519379844961	0.8992248062015504	0.0
578	389.0	0.10282776349614396	0.897172236503856	0.0
579	394.0	0.1065989847715736	0.8934010152284264	0.0
580	396.0	0.10606060606060606	0.8939393939393939	0.0
581	389.0	0.09511568123393316	0.9048843187660668	0.0
582	388.0	0.0979381443298969	0.9020618556701031	0.0
583	390.0	0.10256410256410256	0.8974358974358975	0.0
584	390.0	0.10512820512820513	0.8948717948717949	0.0
585	395.0	0.11392405063291139	0.8860759493670886	0.0
586	392.0	0.11479591836734694	0.8852040816326531	0.0
587	392.0	0.11479591836734694	0.8852040816326531	0.0
588	390.0	0.11282051282051282	0.8871794871794871	0.0
589	385.0	0.1012987012987013	0.8987012987012987	0.0
590	385.0	0.1012987012987013	0.8987012987012987	0.0
591	392.0	0.10204081632653061	0.8979591836734694	0.0
592	387.0	0.10077519379844961	0.8992248062015504	0.0
593	384.0	0.10677083333333333	0.8932291666666666	0.0
594	388.0	0.1056701030927835	0.8943298969072165	0.0
595	381.0	0.10761154855643044	0.8923884514435696	0.0
596	384.0	0.1015625	0.8984375	0.0
597	376.0	0.09840425531914894	0.901595744680851	0.0
598	382.0	0.0968586387434555	0.9031413612565445	0.0
599	379.0	0.10026385224274406	0.899736147757256	0.0
600	381.0	0.09711286089238845	0.9028871391076115	0.0
601	380.0	0.09736842105263158	0.9026315789473685	0.0
602	384.0	0.09895833333333333	0.9010416666666666	0.0
603	383.0	0.09921671018276762	0.9007832898172323	0.0
604	387.0	0.09819121447028424	0.9018087855297158	0.0
605	382.0	0.10209424083769633	0.8979057591623036	0.0
606	382.0	0.0968586387434555	0.9031413612565445	0.0
607	386.0	0.09326424870466321	0.9067357512953368	0.0
608	385.0	0.09610389610389611	0.9038961038961039	0.0
609	388.0	0.10051546391752578	0.8994845360824743	0.0
610	383.0	0.09660574412532637	0.9033942558746736	0.0
611	386.0	0.09585492227979274	0.9041450777202072	0.0
612	387.0	0.09560723514211886	0.9043927648578811	0.0
613	384.0	0.09114583333333333	0.9088541666666666	0.0
614	383.0	0.09399477806788512	0.9060052219321149	0.0
615	383.0	0.09399477806788512	0.9060052219321149	0.0
616	381.0	0.09448818897637795	0.905511811023622	0.0
617	383.0	0.09399477806788512	0.9060052219321149	0.0
618	386.0	0.09844559585492228	0.9015544041450777	0.0
619	385.0	0.09610389610389611	0.9038961038961039	0.0
620	378.0	0.10052910052910052	0.8994708994708994	0.0
621	386.0	0.10621761658031088	0.8937823834196891	0.0
622	379.0	0.10817941952506596	0.8918205804749341	0.0
623	383.0	0.1122715404699739	0.8877284595300261	0.0
624	384.0	0.11458333333333333	0.8854166666666666	0.0
625	390.0	0.11025641025641025	0.8897435897435897	0.0
626	388.0	0.1056701030927835	0.8943298969072165	0.0
627	385.0	0.10649350649350649	0.8935064935064935	0.0
628	387.0	0.10335917312661498	0.896640826873385	0.0
629	391.0	0.09718670076726342	0.9028132992327366	0.0
630	390.0	0.09743589743589744	0.9025641025641026	0.0
631	392.0	0.09948979591836735	0.9005102040816326	0.0
632	388.0	0.09536082474226804	0.904639175257732	0.0
633	387.0	0.09302325581395349	0.9069767441860465	0.0
634	390.0	0.09487179487179487	0.9051282051282051	0.0
635	382.0	0.0968586387434555	0.9031413612565445	0.0
636	388.0	0.10309278350515463	0.8969072164948454	0.0
637	391.0	0.10230179028132992	0.8976982097186701	0.0
638	394.0	0.10406091370558376	0.8959390862944162	0.0
639	392.0	0.09948979591836735	0.9005102040816326	0.0
640	391.0	0.09718670076726342	0.9028132992327366	0.0
641	390.0	0.10256410256410256	0.8974358974358975	0.0
642	392.0	0.10204081632653061	0.8979591836734694	0.0
643	389.0	0.10025706940874037	0.8997429305912596	0.0
644	388.0	0.09278350515463918	0.9072164948453608	0.0
645	389.0	0.10025706940874037	0.8997429305912596	0.0
646	392.0	0.10204081632653061	0.8979591836734694	0.0
647	388.0	0.09536082474226804	0.904639175257732	0.0
648	387.0	0.10594315245478036	0.8940568475452196	0.0
649	387.0	0.10335917312661498	0.896640826873385	0.0
650	386.0	0.10362694300518134	0.8963730569948186	0.0
651	388.0	0.10309278350515463	0.8969072164948454	0.0
652	383.0	0.10704960835509138	0.8929503916449086	0.0
653	380.0	0.10789473684210527	0.8921052631578947	0.0
654	381.0	0.10498687664041995	0.89501312335958	0.0
655	384.0	0.10677083333333333	0.8932291666666666	0.0
656	387.0	0.10335917312661498	0.896640826873385	0.0
657	393.0	0.10941475826972011	0.8905852417302799	0.0
658	392.0	0.10714285714285714	0.8928571428571429	0.0
659	391.0	0.10485933503836317	0.8951406649616368	0.0
660	389.0	0.10796915167095116	0.8920308483290489	0.0
661	388.0	0.1056701030927835	0.8943298969072165	0.0
662	392.0	0.10459183673469388	0.8954081632653061	0.0
663	389.0	0.10539845758354756	0.8946015424164524	0.0
664	389.0	0.10282776349614396	0.897172236503856	0.0
665	384.0	0.10416666666666667	0.8958333333333334	0.0
666	385.0	0.1038961038961039	0.8961038961038961	0.0
667	386.0	0.10362694300518134	0.8963730569948186	0.0
668	387.0	0.10077519379844961	0.8992248062015504	0.0
669	389.0	0.10282776349614396	0.897172236503856	0.0
670	393.0	0.10432569974554708	0.8956743002544529	0.0
671	398.0	0.10804020100502512	0.8919597989949749	0.0
672	397.0	0.10579345088161209	0.8942065491183879	0.0
673	397.0	0.10327455919395466	0.8967254408060453	0.0
674	389.0	0.10282776349614396	0.897172236503856	0.0
675	385.0	0.1012987012987013	0.8987012987012987	0.0
676	378.0	0.10317460317460317	0.8968253968253969	0.0
677	376.0	0.10638297872340426	0.8936170212765957	0.0
678	374.0	0.09893048128342247	0.9010695187165776	0.0
679	382.0	0.0968586387434555	0.9031413612565445	0.0
680	385.0	0.09350649350649351	0.9064935064935065	0.0
681	384.0	0.09114583333333333	0.9088541666666666	0.0
682	388.0	0.09536082474226804	0.904639175257732	0.0
683	394.0	0.09898477157360407	0.9010152284263959	0.0
684	393.0	0.10432569974554708	0.8956743002544529	0.0
685	390.0	0.10512820512820513	0.8948717948717949	0.0
686	391.0	0.10741687979539642	0.8925831202046036	0.0
687	391.0	0.10230179028132992	0.8976982097186701	0.0
688	397.0	0.10327455919395466	0.8967254408060453	0.0
689	398.0	0.10552763819095477	0.8944723618090452	0.0
690	394.0	0.1065989847715736	0.8934010152284264	0.0
691	393.0	0.10941475826972011	0.8905852417302799	0.0
692	391.0	0.10741687979539642	0.8925831202046036	0.0
693	388.0	0.1056701030927835	0.8943298969072165	0.0
694	385.0	0.1038961038961039	0.8961038961038961	0.0
695	384.0	0.10416666666666667	0.8958333333333334	0.0
696	385.0	0.1038961038961039	0.8961038961038961	0.0
697	391.0	0.10485933503836317	0.8951406649616368	0.0
698	388.0	0.1056701030927835	0.8943298969072165	0.0
699	382.0	0.10471204188481675	0.8952879581151832	0.0
700	383.0	0.10443864229765012	0.8955613577023499	0.0
701	383.0	0.09660574412532637	0.9033942558746736	0.0
702	383.0	0.09660574412532637	0.9033942558746736	0.0
703	382.0	0.0968586387434555	0.9031413612565445	0.0
704	386.0	0.10103626943005181	0.8989637305699482	0.0
705	391.0	0.10230179028132992	0.8976982097186701	0.0
706	395.0	0.10126582278481013	0.8987341772151899	0.0
707	395.0	0.09873417721518987	0.9012658227848102	0.0
708	388.0	0.0979381443298969	0.9020618556701031	0.0
709	386.0	0.09585492227979274	0.9041450777202072	0.0
710	387.0	0.09560723514211886	0.9043927648578811	0.0
711	389.0	0.09254498714652956	0.9074550128534704	0.0
712	394.0	0.09644670050761421	0.9035532994923858	0.0
713	391.0	0.09462915601023018	0.9053708439897699	0.0
714	393.0	0.09923664122137404	0.9007633587786259	0.0
715	391.0	0.10230179028132992	0.8976982097186701	0.0
716	389.0	0.10025706940874037	0.8997429305912596	0.0
717	391.0	0.10230179028132992	0.8976982097186701	0.0
718	390.0	0.09487179487179487	0.9051282051282051	0.0
719	393.0	0.10178117048346055	0.8982188295165394	0.0
720	397.0	0.10075566750629723	0.8992443324937027	0.0
721	393.0	0.10432569974554708	0.8956743002544529	0.0
722	389.0	0.10282776349614396	0.897172236503856	0.0
723	389.0	0.10025706940874037	0.8997429305912596	0.0
724	389.0	0.10025706940874037	0.8997429305912596	0.0
725	392.0	0.09693877551020408	0.9030612244897959	0.0
726	390.0	0.1	0.9	0.0
727	392.0	0.10714285714285714	0.8928571428571429	0.0
728	389.0	0.10796915167095116	0.8920308483290489	0.0
729	383.0	0.10704960835509138	0.8929503916449086	0.0
730	381.0	0.10498687664041995	0.89501312335958	0.0
731	384.0	0.10677083333333333	0.8932291666666666	0.0
732	383.0	0.10966057441253264	0.8903394255874674	0.0
733	385.0	0.1038961038961039	0.8961038961038961	0.0
734	387.0	0.10077519379844961	0.8992248062015504	0.0
735	387.0	0.10077519379844961	0.8992248062015504	0.0
736	392.0	0.10204081632653061	0.8979591836734694	0.0
737	397.0	0.10579345088161209	0.8942065491183879	0.0
738	397.0	0.10327455919395466	0.8967254408060453	0.0
739	399.0	0.10275689223057644	0.8972431077694235	0.0
740	400.0	0.1	0.9	0.0
741	393.0	0.09669211195928754	0.9033078880407125	0.0
742	391.0	0.10230179028132992	0.8976982097186701	0.0
743	393.0	0.10432569974554708	0.8956743002544529	0.0
744	390.0	0.1	0.9	0.0
745	391.0	0.10230179028132992	0.8976982097186701	0.0
746	388.0	0.0979381443298969	0.9020618556701031	0.0
747	391.0	0.10230179028132992	0.8976982097186701	0.0
748	392.0	0.09948979591836735	0.9005102040816326	0.0
749	395.0	0.09620253164556962	0.9037974683544304	0.0
750	395.0	0.09113924050632911	0.9088607594936708	0.0
751	393.0	0.0916030534351145	0.9083969465648855	0.0
752	395.0	0.09367088607594937	0.9063291139240506	0.0
753	397.0	0.10075566750629723	0.8992443324937027	0.0
754	396.0	0.10101010101010101	0.898989898989899	0.0
755	401.0	0.09975062344139651	0.9002493765586035	0.0
756	399.0	0.09774436090225563	0.9022556390977443	0.0
757	404.0	0.10396039603960396	0.8960396039603961	0.0
758	397.0	0.10579345088161209	0.8942065491183879	0.0
759	387.0	0.10077519379844961	0.8992248062015504	0.0
760	385.0	0.1012987012987013	0.8987012987012987	0.0
761	381.0	0.10236220472440945	0.8976377952755905	0.0
762	382.0	0.10209424083769633	0.8979057591623036	0.0
763	379.0	0.10026385224274406	0.899736147757256	0.0
764	381.0	0.10498687664041995	0.89501312335958	0.0
765	388.0	0.10309278350515463	0.8969072164948454	0.0
766	387.0	0.10335917312661498	0.896640826873385	0.0
767	391.0	0.10485933503836317	0.8925831202046036	0.0025575447570332483
768	389.0	0.11053984575835475	0.8894601542416453	0.0
769	387.0	0.10852713178294573	0.8914728682170543	0.0
770	384.0	0.109375	0.890625	0.0
771	386.0	0.11139896373056994	0.8886010362694301	0.0
772	385.0	0.1038961038961039	0.8961038961038961	0.0
773	390.0	0.1076923076923077	0.8923076923076924	0.0
774	397.0	0.10831234256926953	0.8916876574307305	0.0
775	398.0	0.10804020100502512	0.8919597989949749	0.0
776	391.0	0.10741687979539642	0.8925831202046036	0.0
777	394.0	0.10406091370558376	0.8959390862944162	0.0
778	386.0	0.11139896373056994	0.8886010362694301	0.0
779	387.0	0.1111111111111111	0.8888888888888888	0.0
780	390.0	0.11282051282051282	0.8871794871794871	0.0
781	388.0	0.11082474226804123	0.8891752577319587	0.0
782	390.0	0.1076923076923077	0.8923076923076924	0.0
783	394.0	0.10913705583756345	0.8908629441624365	0.0
784	394.0	0.1065989847715736	0.8934010152284264	0.0
785	392.0	0.10204081632653061	0.8979591836734694	0.0
786	385.0	0.1012987012987013	0.8987012987012987	0.0
787	384.0	0.09895833333333333	0.9010416666666666	0.0
788	389.0	0.09768637532133675	0.9023136246786633	0.0
789	390.0	0.10512820512820513	0.8948717948717949	0.0
790	386.0	0.10621761658031088	0.8937823834196891	0.0
791	388.0	0.11082474226804123	0.8891752577319587	0.0
792	390.0	0.1076923076923077	0.8923076923076924	0.0
793	390.0	0.10512820512820513	0.8948717948717949	0.0
794	390.0	0.1	0.9	0.0
795	392.0	0.09948979591836735	0.9005102040816326	0.0
796	388.0	0.0979381443298969	0.9020618556701031	0.0
797	383.0	0.09660574412532637	0.9033942558746736	0.0
798	384.0	0.09375	0.90625	0.0
799	383.0	0.09660574412532637	0.9033942558746736	0.0
800	388.0	0.09278350515463918	0.904639175257732	0.002577319587628866
801	391.0	0.09207161125319693	0.9053708439897699	0.0025575447570332483
802	392.0	0.09438775510204081	0.9056122448979592	0.0
803	394.0	0.09137055837563451	0.9086294416243654	0.0
804	393.0	0.09414758269720101	0.905852417302799	0.0
805	390.0	0.09487179487179487	0.9051282051282051	0.0
806	387.0	0.09560723514211886	0.9043927648578811	0.0
807	383.0	0.09660574412532637	0.9033942558746736	0.0
808	385.0	0.09610389610389611	0.9038961038961039	0.0
809	391.0	0.09462915601023018	0.9053708439897699	0.0
810	391.0	0.10485933503836317	0.8951406649616368	0.0
811	391.0	0.10230179028132992	0.8976982097186701	0.0
812	393.0	0.10178117048346055	0.8982188295165394	0.0
813	390.0	0.1	0.9	0.0
814	390.0	0.09743589743589744	0.9025641025641026	0.0
815	389.0	0.09511568123393316	0.9048843187660668	0.0
816	387.0	0.09819121447028424	0.9018087855297158	0.0
817	387.0	0.10335917312661498	0.896640826873385	0.0
818	385.0	0.0987012987012987	0.9012987012987013	0.0
819	385.0	0.09610389610389611	0.9038961038961039	0.0
820	385.0	0.09610389610389611	0.9038961038961039	0.0
821	389.0	0.11053984575835475	0.8894601542416453	0.0
822	392.0	0.1096938775510204	0.8903061224489796	0.0
823	390.0	0.10512820512820513	0.8948717948717949	0.0
824	391.0	0.10485933503836317	0.8951406649616368	0.0
825	394.0	0.10406091370558376	0.8959390862944162	0.0
826	392.0	0.10204081632653061	0.8979591836734694	0.0
827	395.0	0.09620253164556962	0.9037974683544304	0.0
828	389.0	0.10025706940874037	0.8997429305912596	0.0
829	388.0	0.10824742268041238	0.8917525773195877	0.0
830	387.0	0.10335917312661498	0.896640826873385	0.0
831	384.0	0.10416666666666667	0.8958333333333334	0.0
832	384.0	0.109375	0.890625	0.0
833	380.0	0.10789473684210527	0.8921052631578947	0.0
834	380.0	0.10789473684210527	0.8921052631578947	0.0
835	382.0	0.10732984293193717	0.8926701570680629	0.0
836	381.0	0.10498687664041995	0.89501312335958	0.0
837	381.0	0.10761154855643044	0.8923884514435696	0.0
838	383.0	0.10704960835509138	0.8929503916449086	0.0
839	386.0	0.10621761658031088	0.8937823834196891	0.0
840	385.0	0.10649350649350649	0.8935064935064935	0.0
841	392.0	0.10714285714285714	0.8928571428571429	0.0
842	391.0	0.10741687979539642	0.8925831202046036	0.0
843	394.0	0.10913705583756345	0.8908629441624365	0.0
844	397.0	0.11083123425692695	0.889168765743073	0.0
845	396.0	0.1111111111111111	0.8888888888888888	0.0
846	397.0	0.11335012594458438	0.8866498740554156	0.0
847	395.0	0.11139240506329114	0.8886075949367088	0.0
848	391.0	0.10997442455242967	0.8900255754475703	0.0
849	394.0	0.11421319796954314	0.8857868020304569	0.0
850	392.0	0.1096938775510204	0.8903061224489796	0.0
851	388.0	0.10824742268041238	0.8917525773195877	0.0
852	389.0	0.10796915167095116	0.8920308483290489	0.0
853	393.0	0.10687022900763359	0.8931297709923665	0.0
854	391.0	0.10741687979539642	0.8925831202046036	0.0
855	391.0	0.10741687979539642	0.8925831202046036	0.0
856	387.0	0.10594315245478036	0.8940568475452196	0.0
857	382.0	0.1099476439790576	0.8900523560209425	0.0
858	381.0	0.10761154855643044	0.8923884514435696	0.0
859	381.0	0.11023622047244094	0.889763779527559	0.0
860	383.0	0.10704960835509138	0.8929503916449086	0.0
861	383.0	0.10443864229765012	0.8929503916449086	0.0026109660574412533
862	389.0	0.11053984575835475	0.8868894601542416	0.002570694087403599
863	394.0	0.10913705583756345	0.8883248730964467	0.0025380710659898475
864	393.0	0.10687022900763359	0.8905852417302799	0.002544529262086514
865	392.0	0.09948979591836735	0.8979591836734694	0.002551020408163265
866	395.0	0.10126582278481013	0.8962025316455696	0.002531645569620253
867	396.0	0.10101010101010101	0.8964646464646465	0.0025252525252525255
868	398.0	0.09798994974874371	0.9020100502512562	0.0
869	402.0	0.09701492537313433	0.9029850746268657	0.0
870	398.0	0.10050251256281408	0.8994974874371859	0.0
871	403.0	0.10173697270471464	0.8982630272952854	0.0
872	407.0	0.10810810810810811	0.8918918918918919	0.0
873	405.0	0.1111111111111111	0.8888888888888888	0.0
874	405.0	0.1111111111111111	0.8888888888888888	0.0
875	402.0	0.11194029850746269	0.8880597014925373	0.0
876	401.0	0.11221945137157108	0.8877805486284289	0.0
877	399.0	0.10526315789473684	0.8947368421052632	0.0
878	396.0	0.10353535353535354	0.8964646464646465	0.0
879	394.0	0.10406091370558376	0.8934010152284264	0.0025380710659898475
880	389.0	0.10539845758354756	0.8920308483290489	0.002570694087403599
881	384.0	0.10416666666666667	0.8932291666666666	0.0026041666666666665
882	379.0	0.10290237467018469	0.8970976253298153	0.0
883	388.0	0.1056701030927835	0.8943298969072165	0.0
884	387.0	0.1111111111111111	0.8888888888888888	0.0
885	388.0	0.11082474226804123	0.8891752577319587	0.0
886	393.0	0.11195928753180662	0.8880407124681934	0.0
887	395.0	0.10632911392405063	0.8936708860759494	0.0
888	393.0	0.10687022900763359	0.8931297709923665	0.0
889	395.0	0.10632911392405063	0.8936708860759494	0.0
890	393.0	0.10687022900763359	0.8931297709923665	0.0
891	390.0	0.10512820512820513	0.8948717948717949	0.0
892	387.0	0.10594315245478036	0.8940568475452196	0.0
893	390.0	0.1076923076923077	0.8923076923076924	0.0
894	390.0	0.1076923076923077	0.8923076923076924	0.0
895	387.0	0.10335917312661498	0.896640826873385	0.0
896	393.0	0.10178117048346055	0.8982188295165394	0.0
897	395.0	0.10379746835443038	0.8962025316455696	0.0
898	395.0	0.10379746835443038	0.8962025316455696	0.0
899	395.0	0.10632911392405063	0.8936708860759494	0.0
900	398.0	0.10552763819095477	0.8944723618090452	0.0
901	393.0	0.10432569974554708	0.8956743002544529	0.0
902	393.0	0.10687022900763359	0.8931297709923665	0.0
903	395.0	0.11139240506329114	0.8886075949367088	0.0
904	393.0	0.11195928753180662	0.8880407124681934	0.0
905	398.0	0.11055276381909548	0.8894472361809045	0.0
906	400.0	0.11	0.89	0.0
907	393.0	0.11195928753180662	0.8880407124681934	0.0
908	398.0	0.11557788944723618	0.8844221105527639	0.0
909	398.0	0.11306532663316583	0.8844221105527639	0.002512562814070352
910	400.0	0.1125	0.885	0.0025
911	395.0	0.11139240506329114	0.8860759493670886	0.002531645569620253
912	399.0	0.10526315789473684	0.8922305764411027	0.002506265664160401
913	398.0	0.10804020100502512	0.8919597989949749	0.0
914	403.0	0.11166253101736973	0.8883374689826302	0.0
915	396.0	0.1111111111111111	0.8888888888888888	0.0
916	391.0	0.11253196930946291	0.887468030690537	0.0
917	389.0	0.11053984575835475	0.8894601542416453	0.0
918	390.0	0.11282051282051282	0.8871794871794871	0.0
919	388.0	0.11082474226804123	0.8891752577319587	0.0
920	386.0	0.10880829015544041	0.8911917098445595	0.0
921	380.0	0.10526315789473684	0.8947368421052632	0.0
922	385.0	0.1038961038961039	0.8961038961038961	0.0
923	386.0	0.09585492227979274	0.9041450777202072	0.0
924	382.0	0.0968586387434555	0.9031413612565445	0.0
925	381.0	0.09711286089238845	0.9028871391076115	0.0
926	381.0	0.10236220472440945	0.8976377952755905	0.0
927	385.0	0.09610389610389611	0.9038961038961039	0.0
928	393.0	0.10178117048346055	0.8982188295165394	0.0
929	395.0	0.10886075949367088	0.8911392405063291	0.0
930	392.0	0.11224489795918367	0.8877551020408163	0.0
931	394.0	0.1116751269035533	0.8883248730964467	0.0
932	395.0	0.11392405063291139	0.8860759493670886	0.0
933	391.0	0.10741687979539642	0.8925831202046036	0.0
934	392.0	0.10714285714285714	0.8928571428571429	0.0
935	392.0	0.10714285714285714	0.8928571428571429	0.0
936	396.0	0.10606060606060606	0.8914141414141414	0.0025252525252525255
937	393.0	0.10941475826972011	0.8880407124681934	0.002544529262086514
938	390.0	0.10512820512820513	0.8923076923076924	0.002564102564102564
939	391.0	0.10485933503836317	0.8925831202046036	0.0025575447570332483
940	388.0	0.1056701030927835	0.8917525773195877	0.002577319587628866
941	390.0	0.10512820512820513	0.8948717948717949	0.0
942	391.0	0.10230179028132992	0.8976982097186701	0.0
943	391.0	0.10485933503836317	0.8951406649616368	0.0
944	394.0	0.1065989847715736	0.8934010152284264	0.0
945	393.0	0.11195928753180662	0.8880407124681934	0.0
946	390.0	0.11025641025641025	0.8897435897435897	0.0
947	393.0	0.10687022900763359	0.8931297709923665	0.0
948	388.0	0.10824742268041238	0.8917525773195877	0.0
949	382.0	0.10471204188481675	0.8952879581151832	0.0
950	386.0	0.10621761658031088	0.8937823834196891	0.0
951	385.0	0.10649350649350649	0.8935064935064935	0.0
952	386.0	0.11139896373056994	0.8886010362694301	0.0
953	390.0	0.11025641025641025	0.8897435897435897	0.0
954	388.0	0.1056701030927835	0.8943298969072165	0.0
955	385.0	0.11428571428571428	0.8857142857142857	0.0
956	384.0	0.11197916666666667	0.8880208333333334	0.0
957	384.0	0.109375	0.890625	0.0
958	385.0	0.10649350649350649	0.8935064935064935	0.0
959	386.0	0.10621761658031088	0.8937823834196891	0.0
960	385.0	0.10649350649350649	0.8935064935064935	0.0
961	383.0	0.10704960835509138	0.8929503916449086	0.0
962	391.0	0.10485933503836317	0.8951406649616368	0.0
963	391.0	0.10485933503836317	0.8951406649616368	0.0
964	389.0	0.10282776349614396	0.897172236503856	0.0
965	388.0	0.10309278350515463	0.8969072164948454	0.0
966	387.0	0.10335917312661498	0.896640826873385	0.0
967	385.0	0.10649350649350649	0.8935064935064935	0.0
968	387.0	0.10594315245478036	0.8940568475452196	0.0
969	385.0	0.11168831168831168	0.8883116883116883	0.0
970	386.0	0.11139896373056994	0.8886010362694301	0.0
971	390.0	0.11025641025641025	0.8897435897435897	0.0
972	394.0	0.116751269035533	0.883248730964467	0.0
973	390.0	0.10512820512820513	0.8923076923076924	0.002564102564102564
974	392.0	0.10459183673469388	0.8928571428571429	0.002551020408163265
975	392.0	0.10714285714285714	0.8903061224489796	0.002551020408163265
976	400.0	0.1075	0.89	0.0025
977	395.0	0.10886075949367088	0.8886075949367088	0.002531645569620253
978	392.0	0.10714285714285714	0.8903061224489796	0.002551020408163265
979	398.0	0.10804020100502512	0.8919597989949749	0.0
980	389.0	0.10539845758354756	0.8946015424164524	0.0
981	391.0	0.10997442455242967	0.8900255754475703	0.0
982	392.0	0.1096938775510204	0.8903061224489796	0.0
983	395.0	0.11645569620253164	0.8835443037974684	0.0
984	390.0	0.11282051282051282	0.8871794871794871	0.0
985	390.0	0.1076923076923077	0.8923076923076924	0.0
986	391.0	0.10741687979539642	0.8925831202046036	0.0
987	396.0	0.10353535353535354	0.8964646464646465	0.0
988	393.0	0.10432569974554708	0.8956743002544529	0.0
989	397.0	0.11083123425692695	0.889168765743073	0.0
990	396.0	0.10858585858585859	0.8914141414141414	0.0
991	395.0	0.10886075949367088	0.8911392405063291	0.0
992	396.0	0.10606060606060606	0.8939393939393939	0.0
993	398.0	0.10552763819095477	0.8944723618090452	0.0
994	398.0	0.11055276381909548	0.8894472361809045	0.0
995	397.0	0.10579345088161209	0.8942065491183879	0.0
996	399.0	0.10526315789473684	0.8947368421052632	0.0
997	395.0	0.10886075949367088	0.8911392405063291	0.0
998	394.0	0.10913705583756345	0.8908629441624365	0.0
999	398.0	0.11055276381909548	0.8894472361809045	0.0
1000	392.0	0.1096938775510204	0.8903061224489796	0.0
1001	393.0	0.11195928753180662	0.8880407124681934	0.0
1002	393.0	0.10941475826972011	0.8905852417302799	0.0
1003	392.0	0.11224489795918367	0.8877551020408163	0.0
1004	390.0	0.1076923076923077	0.8923076923076924	0.0
1005	391.0	0.10485933503836317	0.8951406649616368	0.0
1006	388.0	0.10051546391752578	0.8994845360824743	0.0
1007	390.0	0.10512820512820513	0.8948717948717949	0.0
1008	388.0	0.10309278350515463	0.8969072164948454	0.0
1009	389.0	0.10025706940874037	0.8997429305912596	0.0
1010	389.0	0.10282776349614396	0.897172236503856	0.0
1011	389.0	0.11053984575835475	0.8894601542416453	0.0
1012	389.0	0.11311053984575835	0.8868894601542416	0.0
1013	388.0	0.1134020618556701	0.8865979381443299	0.0
1014	384.0	0.109375	0.890625	0.0
1015	381.0	0.10761154855643044	0.8923884514435696	0.0
1016	386.0	0.10880829015544041	0.8911917098445595	0.0
1017	386.0	0.10362694300518134	0.8963730569948186	0.0
1018	390.0	0.10256410256410256	0.8974358974358975	0.0
1019	393.0	0.10687022900763359	0.8931297709923665	0.0
1020	393.0	0.10941475826972011	0.8905852417302799	0.0
1021	393.0	0.10941475826972011	0.8905852417302799	0.0
1022	394.0	0.1116751269035533	0.8883248730964467	0.0
1023	399.0	0.10776942355889724	0.8897243107769424	0.002506265664160401
1024	398.0	0.11055276381909548	0.8869346733668342	0.002512562814070352
1025	393.0	0.11450381679389313	0.8829516539440203	0.002544529262086514
1026	392.0	0.1096938775510204	0.8877551020408163	0.002551020408163265
1027	385.0	0.10649350649350649	0.8909090909090909	0.0025974025974025974
1028	381.0	0.10761154855643044	0.889763779527559	0.0026246719160104987
1029	378.0	0.1111111111111111	0.8888888888888888	0.0
1030	375.0	0.112	0.888	0.0
1031	374.0	0.11497326203208556	0.8850267379679144	0.0
1032	377.0	0.11671087533156499	0.883289124668435	0.0
1033	386.0	0.11658031088082901	0.883419689119171	0.0
1034	390.0	0.11025641025641025	0.8897435897435897	0.0
1035	392.0	0.10459183673469388	0.8954081632653061	0.0
1036	394.0	0.10152284263959391	0.8984771573604061	0.0
1037	394.0	0.09644670050761421	0.9035532994923858	0.0
1038	396.0	0.09848484848484848	0.9015151515151515	0.0
1039	392.0	0.09693877551020408	0.9030612244897959	0.0
1040	393.0	0.10178117048346055	0.8982188295165394	0.0
1041	389.0	0.10025706940874037	0.8997429305912596	0.0
1042	391.0	0.09718670076726342	0.9028132992327366	0.0
1043	393.0	0.09414758269720101	0.905852417302799	0.0
1044	389.0	0.10282776349614396	0.897172236503856	0.0
1045	389.0	0.10539845758354756	0.8946015424164524	0.0
1046	390.0	0.10512820512820513	0.8948717948717949	0.0
1047	391.0	0.10485933503836317	0.8951406649616368	0.0
1048	397.0	0.10327455919395466	0.8942065491183879	0.0025188916876574307
1049	394.0	0.10152284263959391	0.8959390862944162	0.0025380710659898475
1050	397.0	0.10075566750629723	0.8967254408060453	0.0025188916876574307
1051	396.0	0.10101010101010101	0.8964646464646465	0.0025252525252525255
1052	392.0	0.09948979591836735	0.8979591836734694	0.002551020408163265
1053	394.0	0.10406091370558376	0.8959390862944162	0.0
1054	395.0	0.10632911392405063	0.8936708860759494	0.0
1055	394.0	0.10406091370558376	0.8959390862944162	0.0
1056	387.0	0.10594315245478036	0.8940568475452196	0.0
1057	388.0	0.10309278350515463	0.8969072164948454	0.0
1058	389.0	0.11053984575835475	0.8894601542416453	0.0
1059	389.0	0.11053984575835475	0.8894601542416453	0.0
1060	383.0	0.10182767624020887	0.8981723237597912	0.0
1061	386.0	0.10362694300518134	0.8963730569948186	0.0
1062	385.0	0.10649350649350649	0.8935064935064935	0.0
1063	385.0	0.1038961038961039	0.8961038961038961	0.0
1064	389.0	0.10282776349614396	0.897172236503856	0.0
1065	390.0	0.1	0.9	0.0
1066	393.0	0.10178117048346055	0.8982188295165394	0.0
1067	394.0	0.09898477157360407	0.9010152284263959	0.0
1068	394.0	0.09898477157360407	0.9010152284263959	0.0
1069	386.0	0.10362694300518134	0.8963730569948186	0.0
1070	400.0	0.1075	0.8925	0.0
1071	394.0	0.10913705583756345	0.8908629441624365	0.0
1072	394.0	0.1065989847715736	0.8934010152284264	0.0
1073	394.0	0.10406091370558376	0.8934010152284264	0.0025380710659898475
1074	394.0	0.10406091370558376	0.8934010152284264	0.0025380710659898475
1075	385.0	0.1038961038961039	0.8961038961038961	0.0
1076	385.0	0.1038961038961039	0.8961038961038961	0.0
1077	387.0	0.10335917312661498	0.896640826873385	0.0
1078	387.0	0.10852713178294573	0.8914728682170543	0.0
1079	390.0	0.1076923076923077	0.8923076923076924	0.0
1080	387.0	0.10335917312661498	0.896640826873385	0.0
1081	386.0	0.10880829015544041	0.8911917098445595	0.0
1082	380.0	0.10789473684210527	0.8921052631578947	0.0
1083	388.0	0.1056701030927835	0.8943298969072165	0.0
1084	391.0	0.10485933503836317	0.8951406649616368	0.0
1085	391.0	0.10230179028132992	0.8976982097186701	0.0
1086	391.0	0.10230179028132992	0.8976982097186701	0.0
1087	391.0	0.10741687979539642	0.8925831202046036	0.0
1088	390.0	0.1076923076923077	0.8923076923076924	0.0
1089	392.0	0.1096938775510204	0.8903061224489796	0.0
1090	393.0	0.11195928753180662	0.8880407124681934	0.0
1091	391.0	0.10741687979539642	0.8925831202046036	0.0
1092	394.0	0.10406091370558376	0.8959390862944162	0.0
1093	396.0	0.10858585858585859	0.8914141414141414	0.0
1094	395.0	0.11139240506329114	0.8886075949367088	0.0
1095	392.0	0.10714285714285714	0.8928571428571429	0.0
1096	391.0	0.10485933503836317	0.8951406649616368	0.0
1097	395.0	0.10632911392405063	0.8936708860759494	0.0
1098	397.0	0.10579345088161209	0.8942065491183879	0.0
1099	396.0	0.10606060606060606	0.8939393939393939	0.0
1100	398.0	0.10804020100502512	0.8919597989949749	0.0
1101	399.0	0.10776942355889724	0.8922305764411027	0.0
1102	399.0	0.10526315789473684	0.8947368421052632	0.0
1103	391.0	0.10230179028132992	0.8976982097186701	0.0
1104	391.0	0.10485933503836317	0.8951406649616368	0.0
1105	398.0	0.10804020100502512	0.8919597989949749	0.0
1106	399.0	0.10776942355889724	0.8922305764411027	0.0
1107	394.0	0.10913705583756345	0.8908629441624365	0.0
1108	392.0	0.1096938775510204	0.8903061224489796	0.0
1109	390.0	0.11282051282051282	0.8871794871794871	0.0
1110	386.0	0.11139896373056994	0.8886010362694301	0.0
1111	380.0	0.10526315789473684	0.8947368421052632	0.0
1112	378.0	0.10582010582010581	0.8941798941798942	0.0
1113	379.0	0.10290237467018469	0.8970976253298153	0.0
1114	381.0	0.09973753280839895	0.9002624671916011	0.0
1115	381.0	0.10498687664041995	0.89501312335958	0.0
1116	381.0	0.10761154855643044	0.8923884514435696	0.0
1117	384.0	0.11197916666666667	0.8880208333333334	0.0
1118	385.0	0.10909090909090909	0.8909090909090909	0.0
1119	385.0	0.10909090909090909	0.8909090909090909	0.0
1120	388.0	0.1056701030927835	0.8943298969072165	0.0
1121	384.0	0.10677083333333333	0.8932291666666666	0.0
1122	385.0	0.10909090909090909	0.8909090909090909	0.0
1123	390.0	0.11025641025641025	0.8897435897435897	0.0
1124	387.0	0.10335917312661498	0.896640826873385	0.0
1125	390.0	0.10256410256410256	0.8974358974358975	0.0
1126	388.0	0.1056701030927835	0.8943298969072165	0.0
1127	389.0	0.10796915167095116	0.8920308483290489	0.0
1128	391.0	0.10485933503836317	0.8951406649616368	0.0
1129	392.0	0.10459183673469388	0.8954081632653061	0.0
1130	388.0	0.1134020618556701	0.8865979381443299	0.0
1131	385.0	0.11428571428571428	0.8857142857142857	0.0
1132	383.0	0.11488250652741515	0.8851174934725848	0.0
1133	386.0	0.11398963730569948	0.8860103626943006	0.0
1134	394.0	0.11421319796954314	0.8857868020304569	0.0
1135	392.0	0.11479591836734694	0.8852040816326531	0.0
1136	393.0	0.11450381679389313	0.8854961832061069	0.0
1137	397.0	0.11335012594458438	0.8866498740554156	0.0
1138	389.0	0.11053984575835475	0.8894601542416453	0.0
1139	388.0	0.11082474226804123	0.8891752577319587	0.0
1140	387.0	0.1111111111111111	0.8888888888888888	0.0
1141	390.0	0.1076923076923077	0.8923076923076924	0.0
1142	389.0	0.10539845758354756	0.8946015424164524	0.0
1143	384.0	0.10416666666666667	0.8958333333333334	0.0
1144	384.0	0.10416666666666667	0.8958333333333334	0.0
1145	391.0	0.10485933503836317	0.8951406649616368	0.0
1146	389.0	0.10539845758354756	0.8946015424164524	0.0
1147	386.0	0.10621761658031088	0.8937823834196891	0.0
1148	385.0	0.11168831168831168	0.8883116883116883	0.0
1149	395.0	0.11139240506329114	0.8886075949367088	0.0
1150	398.0	0.11055276381909548	0.8894472361809045	0.0
1151	395.0	0.11139240506329114	0.8886075949367088	0.0
1152	399.0	0.11027568922305764	0.8897243107769424	0.0
1153	395.0	0.10886075949367088	0.8911392405063291	0.0
1154	398.0	0.10552763819095477	0.8944723618090452	0.0
1155	398.0	0.10804020100502512	0.8919597989949749	0.0
1156	395.0	0.10632911392405063	0.8936708860759494	0.0
1157	388.0	0.1056701030927835	0.8943298969072165	0.0
1158	385.0	0.10649350649350649	0.8935064935064935	0.0
1159	387.0	0.10594315245478036	0.8940568475452196	0.0
1160	383.0	0.10966057441253264	0.8903394255874674	0.0
1161	384.0	0.10416666666666667	0.8958333333333334	0.0
1162	383.0	0.10966057441253264	0.8903394255874674	0.0
1163	386.0	0.10880829015544041	0.8911917098445595	0.0
1164	391.0	0.10997442455242967	0.8900255754475703	0.0
1165	387.0	0.1111111111111111	0.8888888888888888	0.0
1166	387.0	0.1111111111111111	0.8888888888888888	0.0
1167	389.0	0.10796915167095116	0.8920308483290489	0.0
1168	388.0	0.1056701030927835	0.8943298969072165	0.0
1169	392.0	0.10459183673469388	0.8954081632653061	0.0
1170	391.0	0.10485933503836317	0.8951406649616368	0.0
1171	389.0	0.10796915167095116	0.8920308483290489	0.0
1172	384.0	0.11197916666666667	0.8880208333333334	0.0
1173	384.0	0.109375	0.890625	0.0
1174	387.0	0.10852713178294573	0.8914728682170543	0.0
1175	382.0	0.10209424083769633	0.8979057591623036	0.0
1176	379.0	0.10554089709762533	0.8944591029023746	0.0
1177	385.0	0.10649350649350649	0.8935064935064935	0.0
1178	387.0	0.10852713178294573	0.8914728682170543	0.0
1179	390.0	0.11794871794871795	0.882051282051282	0.0
1180	382.0	0.11780104712041885	0.8821989528795812	0.0
1181	383.0	0.12010443864229765	0.8798955613577023	0.0
1182	383.0	0.11488250652741515	0.8851174934725848	0.0
1183	386.0	0.11398963730569948	0.8860103626943006	0.0
1184	385.0	0.11428571428571428	0.8857142857142857	0.0
1185	384.0	0.11458333333333333	0.8854166666666666	0.0
1186	380.0	0.11052631578947368	0.8894736842105263	0.0
1187	381.0	0.11023622047244094	0.889763779527559	0.0
1188	383.0	0.1174934725848564	0.8825065274151436	0.0
1189	385.0	0.11428571428571428	0.8857142857142857	0.0
1190	386.0	0.11139896373056994	0.8886010362694301	0.0
1191	383.0	0.1122715404699739	0.8877284595300261	0.0
1192	387.0	0.1111111111111111	0.8888888888888888	0.0
1193	388.0	0.1056701030927835	0.8943298969072165	0.0
1194	391.0	0.10485933503836317	0.8951406649616368	0.0
1195	387.0	0.10335917312661498	0.896640826873385	0.0
1196	389.0	0.10025706940874037	0.8997429305912596	0.0
1197	394.0	0.09898477157360407	0.9010152284263959	0.0
1198	395.0	0.10126582278481013	0.8987341772151899	0.0
1199	394.0	0.09644670050761421	0.9035532994923858	0.0
1200	390.0	0.09743589743589744	0.9025641025641026	0.0
1201	390.0	0.09743589743589744	0.9025641025641026	0.0
1202	386.0	0.09844559585492228	0.9015544041450777	0.0
1203	384.0	0.09895833333333333	0.9010416666666666	0.0
1204	387.0	0.10594315245478036	0.8940568475452196	0.0
1205	390.0	0.1076923076923077	0.8923076923076924	0.0
1206	390.0	0.1076923076923077	0.8923076923076924	0.0
1207	387.0	0.10594315245478036	0.8940568475452196	0.0
1208	385.0	0.1012987012987013	0.8987012987012987	0.0
1209	383.0	0.10182767624020887	0.8981723237597912	0.0
1210	389.0	0.10025706940874037	0.8997429305912596	0.0
1211	391.0	0.10230179028132992	0.8976982097186701	0.0
1212	389.0	0.10282776349614396	0.897172236503856	0.0
1213	387.0	0.09819121447028424	0.9018087855297158	0.0
1214	389.0	0.09768637532133675	0.9023136246786633	0.0
1215	393.0	0.09923664122137404	0.9007633587786259	0.0
1216	390.0	0.10256410256410256	0.8974358974358975	0.0
1217	396.0	0.10353535353535354	0.8964646464646465	0.0
1218	394.0	0.10406091370558376	0.8959390862944162	0.0
1219	391.0	0.10485933503836317	0.8951406649616368	0.0
1220	396.0	0.10101010101010101	0.898989898989899	0.0
1221	396.0	0.10101010101010101	0.898989898989899	0.0
1222	396.0	0.10101010101010101	0.898989898989899	0.0
1223	396.0	0.10101010101010101	0.898989898989899	0.0
1224	394.0	0.09898477157360407	0.9010152284263959	0.0
1225	392.0	0.09948979591836735	0.9005102040816326	0.0
1226	391.0	0.09718670076726342	0.9028132992327366	0.0
1227	392.0	0.09948979591836735	0.9005102040816326	0.0
1228	396.0	0.10101010101010101	0.898989898989899	0.0
1229	393.0	0.10178117048346055	0.8982188295165394	0.0
1230	387.0	0.10335917312661498	0.896640826873385	0.0
1231	386.0	0.10621761658031088	0.8937823834196891	0.0
1232	379.0	0.10554089709762533	0.8944591029023746	0.0
1233	382.0	0.10732984293193717	0.8926701570680629	0.0
1234	380.0	0.10789473684210527	0.8921052631578947	0.0
1235	388.0	0.1056701030927835	0.8943298969072165	0.0
1236	387.0	0.10852713178294573	0.8914728682170543	0.0
1237	389.0	0.11053984575835475	0.8894601542416453	0.0
1238	394.0	0.1116751269035533	0.8883248730964467	0.0
1239	392.0	0.11224489795918367	0.8877551020408163	0.0
1240	388.0	0.10824742268041238	0.8917525773195877	0.0
1241	388.0	0.10309278350515463	0.8969072164948454	0.0
1242	389.0	0.10282776349614396	0.897172236503856	0.0
1243	394.0	0.10406091370558376	0.8959390862944162	0.0
1244	393.0	0.10178117048346055	0.8982188295165394	0.0
1245	396.0	0.10606060606060606	0.8939393939393939	0.0
1246	392.0	0.10714285714285714	0.8928571428571429	0.0
1247	398.0	0.10552763819095477	0.8944723618090452	0.0
1248	403.0	0.10421836228287841	0.8957816377171216	0.0
1249	403.0	0.10421836228287841	0.8957816377171216	0.0
1250	398.0	0.11055276381909548	0.8894472361809045	0.0
1251	394.0	0.10406091370558376	0.8959390862944162	0.0
1252	393.0	0.10178117048346055	0.8982188295165394	0.0
1253	390.0	0.10512820512820513	0.8948717948717949	0.0
1254	393.0	0.10178117048346055	0.8982188295165394	0.0
1255	393.0	0.10178117048346055	0.8982188295165394	0.0
1256	394.0	0.10406091370558376	0.8959390862944162	0.0
1257	393.0	0.10432569974554708	0.8956743002544529	0.0
1258	394.0	0.10913705583756345	0.8908629441624365	0.0
1259	393.0	0.10941475826972011	0.8905852417302799	0.0
1260	396.0	0.10606060606060606	0.8939393939393939	0.0
1261	397.0	0.10579345088161209	0.8942065491183879	0.0
1262	397.0	0.10831234256926953	0.8916876574307305	0.0
1263	397.0	0.11335012594458438	0.8866498740554156	0.0
1264	396.0	0.11363636363636363	0.8863636363636364	0.0
1265	398.0	0.11809045226130653	0.8819095477386935	0.0
1266	397.0	0.11586901763224182	0.8841309823677582	0.0
1267	392.0	0.11479591836734694	0.8852040816326531	0.0
1268	395.0	0.10886075949367088	0.8911392405063291	0.0
1269	390.0	0.11282051282051282	0.8871794871794871	0.0
1270	389.0	0.10796915167095116	0.8920308483290489	0.0
1271	390.0	0.10256410256410256	0.8974358974358975	0.0
1272	386.0	0.10362694300518134	0.8963730569948186	0.0
1273	387.0	0.10594315245478036	0.8940568475452196	0.0
1274	392.0	0.1096938775510204	0.8903061224489796	0.0
1275	391.0	0.10741687979539642	0.8925831202046036	0.0
1276	389.0	0.10796915167095116	0.8920308483290489	0.0
1277	395.0	0.11139240506329114	0.8886075949367088	0.0
1278	395.0	0.11392405063291139	0.8860759493670886	0.0
1279	393.0	0.10941475826972011	0.8905852417302799	0.0
1280	393.0	0.10687022900763359	0.8931297709923665	0.0
1281	393.0	0.10687022900763359	0.8931297709923665	0.0
1282	396.0	0.10858585858585859	0.8914141414141414	0.0
1283	398.0	0.11055276381909548	0.8894472361809045	0.0
1284	398.0	0.10804020100502512	0.8919597989949749	0.0
1285	395.0	0.10886075949367088	0.8911392405063291	0.0
1286	394.0	0.1065989847715736	0.8934010152284264	0.0
1287	389.0	0.10025706940874037	0.8997429305912596	0.0
1288	385.0	0.1012987012987013	0.8987012987012987	0.0
1289	387.0	0.10077519379844961	0.8992248062015504	0.0
1290	386.0	0.10103626943005181	0.8989637305699482	0.0
1291	392.0	0.1096938775510204	0.8903061224489796	0.0
1292	394.0	0.1065989847715736	0.8934010152284264	0.0
1293	395.0	0.10632911392405063	0.8936708860759494	0.0
1294	395.0	0.10886075949367088	0.8911392405063291	0.0
1295	394.0	0.10913705583756345	0.8908629441624365	0.0
1296	392.0	0.10714285714285714	0.8928571428571429	0.0
1297	397.0	0.10579345088161209	0.8942065491183879	0.0
1298	393.0	0.10687022900763359	0.8931297709923665	0.0
1299	388.0	0.1056701030927835	0.8943298969072165	0.0
1300	386.0	0.10621761658031088	0.8937823834196891	0.0
1301	384.0	0.10677083333333333	0.8932291666666666	0.0
1302	385.0	0.1038961038961039	0.8961038961038961	0.0
1303	387.0	0.1111111111111111	0.8888888888888888	0.0
1304	385.0	0.11168831168831168	0.8883116883116883	0.0
1305	387.0	0.1111111111111111	0.8888888888888888	0.0
1306	386.0	0.11139896373056994	0.8886010362694301	0.0
1307	384.0	0.11197916666666667	0.8880208333333334	0.0
1308	386.0	0.11398963730569948	0.8860103626943006	0.0
1309	384.0	0.11197916666666667	0.8880208333333334	0.0
1310	391.0	0.11508951406649616	0.8849104859335039	0.0
1311	394.0	0.1218274111675127	0.8781725888324873	0.0
1312	397.0	0.11335012594458438	0.8866498740554156	0.0
1313	396.0	0.11363636363636363	0.8863636363636364	0.0
1314	397.0	0.11083123425692695	0.889168765743073	0.0
1315	395.0	0.11392405063291139	0.8860759493670886	0.0
1316	387.0	0.1111111111111111	0.8888888888888888	0.0
1317	392.0	0.1096938775510204	0.8903061224489796	0.0
1318	399.0	0.10776942355889724	0.8922305764411027	0.0
1319	399.0	0.09774436090225563	0.9022556390977443	0.0
1320	396.0	0.09595959595959595	0.9040404040404041	0.0
1321	395.0	0.09873417721518987	0.9012658227848102	0.0
1322	395.0	0.10379746835443038	0.8962025316455696	0.0
1323	394.0	0.10406091370558376	0.8959390862944162	0.0
1324	395.0	0.11139240506329114	0.8886075949367088	0.0
1325	396.0	0.1111111111111111	0.8888888888888888	0.0
1326	397.0	0.11335012594458438	0.8866498740554156	0.0
1327	396.0	0.10858585858585859	0.8914141414141414	0.0
1328	396.0	0.11363636363636363	0.8863636363636364	0.0
1329	395.0	0.11392405063291139	0.8860759493670886	0.0
1330	392.0	0.11479591836734694	0.8852040816326531	0.0
1331	392.0	0.1096938775510204	0.8903061224489796	0.0
1332	392.0	0.11479591836734694	0.8852040816326531	0.0
1333	394.0	0.11421319796954314	0.8857868020304569	0.0
1334	390.0	0.11282051282051282	0.8871794871794871	0.0
1335	384.0	0.109375	0.890625	0.0
1336	387.0	0.10077519379844961	0.8992248062015504	0.0
1337	386.0	0.09585492227979274	0.9041450777202072	0.0
1338	390.0	0.1	0.9	0.0
1339	389.0	0.09768637532133675	0.9023136246786633	0.0
1340	388.0	0.10309278350515463	0.8969072164948454	0.0
1341	392.0	0.10459183673469388	0.8954081632653061	0.0
1342	394.0	0.10406091370558376	0.8959390862944162	0.0
1343	397.0	0.11586901763224182	0.8841309823677582	0.0
1344	394.0	0.116751269035533	0.883248730964467	0.0
1345	392.0	0.11734693877551021	0.8826530612244898	0.0
1346	389.0	0.11053984575835475	0.8894601542416453	0.0
1347	398.0	0.10552763819095477	0.8944723618090452	0.0
1348	403.0	0.10173697270471464	0.8982630272952854	0.0
1349	398.0	0.10552763819095477	0.8944723618090452	0.0
1350	392.0	0.1096938775510204	0.8903061224489796	0.0
1351	393.0	0.10687022900763359	0.8931297709923665	0.0
1352	393.0	0.10687022900763359	0.8931297709923665	0.0
1353	393.0	0.10432569974554708	0.8956743002544529	0.0
1354	391.0	0.09718670076726342	0.9028132992327366	0.0
1355	391.0	0.10230179028132992	0.8976982097186701	0.0
1356	395.0	0.10632911392405063	0.8936708860759494	0.0
1357	394.0	0.1065989847715736	0.8934010152284264	0.0
1358	396.0	0.10606060606060606	0.8939393939393939	0.0
1359	396.0	0.10606060606060606	0.8939393939393939	0.0
1360	400.0	0.1075	0.8925	0.0
1361	396.0	0.11363636363636363	0.8863636363636364	0.0
1362	392.0	0.11734693877551021	0.8826530612244898	0.0
1363	392.0	0.11479591836734694	0.8852040816326531	0.0
1364	389.0	0.11825192802056556	0.8817480719794345	0.0
1365	393.0	0.11959287531806616	0.8804071246819338	0.0
1366	395.0	0.1189873417721519	0.8810126582278481	0.0
1367	396.0	0.11868686868686869	0.8813131313131313	0.0
1368	395.0	0.11645569620253164	0.8835443037974684	0.0
1369	391.0	0.10997442455242967	0.8900255754475703	0.0
1370	392.0	0.10459183673469388	0.8954081632653061	0.0
1371	395.0	0.10126582278481013	0.8987341772151899	0.0
1372	393.0	0.10432569974554708	0.8956743002544529	0.0
1373	384.0	0.09635416666666667	0.9036458333333334	0.0
1374	382.0	0.0968586387434555	0.9031413612565445	0.0
1375	389.0	0.10539845758354756	0.8946015424164524	0.0
1376	391.0	0.10485933503836317	0.8951406649616368	0.0
1377	383.0	0.10704960835509138	0.8929503916449086	0.0
1378	386.0	0.10880829015544041	0.8911917098445595	0.0
1379	389.0	0.11053984575835475	0.8894601542416453	0.0
1380	387.0	0.1111111111111111	0.8888888888888888	0.0
1381	387.0	0.10852713178294573	0.8914728682170543	0.0
1382	385.0	0.11168831168831168	0.8883116883116883	0.0
1383	392.0	0.11224489795918367	0.8877551020408163	0.0
1384	386.0	0.10880829015544041	0.8911917098445595	0.0
1385	388.0	0.11082474226804123	0.8891752577319587	0.0
1386	394.0	0.10913705583756345	0.8908629441624365	0.0
1387	392.0	0.11734693877551021	0.8826530612244898	0.0
1388	392.0	0.11734693877551021	0.8826530612244898	0.0
1389	387.0	0.11886304909560723	0.8811369509043928	0.0
1390	388.0	0.11855670103092783	0.8814432989690721	0.0
1391	392.0	0.1096938775510204	0.8903061224489796	0.0
1392	394.0	0.10406091370558376	0.8959390862944162	0.0
1393	395.0	0.10632911392405063	0.8936708860759494	0.0
1394	396.0	0.10606060606060606	0.8939393939393939	0.0
1395	395.0	0.10379746835443038	0.8962025316455696	0.0
1396	398.0	0.11055276381909548	0.8894472361809045	0.0
1397	397.0	0.11586901763224182	0.8841309823677582	0.0
1398	396.0	0.12121212121212122	0.8787878787878788	0.0
1399	394.0	0.1218274111675127	0.8781725888324873	0.0
1400	398.0	0.11809045226130653	0.8819095477386935	0.0
1401	390.0	0.11282051282051282	0.8871794871794871	0.0
1402	386.0	0.10880829015544041	0.8911917098445595	0.0
1403	386.0	0.10621761658031088	0.8937823834196891	0.0
1404	388.0	0.10309278350515463	0.8969072164948454	0.0
1405	382.0	0.09947643979057591	0.900523560209424	0.0
1406	388.0	0.10051546391752578	0.8994845360824743	0.0
1407	379.0	0.09498680738786279	0.9050131926121372	0.0
1408	377.0	0.09549071618037135	0.9045092838196287	0.0
1409	381.0	0.09973753280839895	0.9002624671916011	0.0
1410	386.0	0.10880829015544041	0.8911917098445595	0.0
1411	390.0	0.1076923076923077	0.8923076923076924	0.0
1412	391.0	0.10485933503836317	0.8951406649616368	0.0
1413	390.0	0.1076923076923077	0.8923076923076924	0.0
1414	386.0	0.10103626943005181	0.8989637305699482	0.0
1415	386.0	0.10103626943005181	0.8989637305699482	0.0
1416	387.0	0.10335917312661498	0.896640826873385	0.0
1417	388.0	0.1056701030927835	0.8943298969072165	0.0
1418	388.0	0.1056701030927835	0.8943298969072165	0.0
1419	389.0	0.10539845758354756	0.8946015424164524	0.0
1420	387.0	0.10594315245478036	0.8940568475452196	0.0
1421	384.0	0.10677083333333333	0.8932291666666666	0.0
1422	386.0	0.10362694300518134	0.8963730569948186	0.0
1423	388.0	0.10309278350515463	0.8969072164948454	0.0
1424	394.0	0.10913705583756345	0.8908629441624365	0.0
1425	394.0	0.1065989847715736	0.8934010152284264	0.0
1426	389.0	0.11053984575835475	0.8894601542416453	0.0
1427	387.0	0.10594315245478036	0.8940568475452196	0.0
1428	390.0	0.10512820512820513	0.8948717948717949	0.0
1429	392.0	0.10714285714285714	0.8928571428571429	0.0
1430	395.0	0.10632911392405063	0.8936708860759494	0.0
1431	394.0	0.1116751269035533	0.8883248730964467	0.0
1432	396.0	0.11363636363636363	0.8863636363636364	0.0
1433	394.0	0.1116751269035533	0.8883248730964467	0.0
1434	393.0	0.10941475826972011	0.8905852417302799	0.0
1435	395.0	0.10632911392405063	0.8936708860759494	0.0
1436	389.0	0.10796915167095116	0.8920308483290489	0.0
1437	387.0	0.10852713178294573	0.8914728682170543	0.0
1438	381.0	0.10236220472440945	0.8976377952755905	0.0
1439	380.0	0.1	0.9	0.0
1440	376.0	0.09840425531914894	0.901595744680851	0.0
1441	374.0	0.10160427807486631	0.8983957219251337	0.0
1442	380.0	0.1	0.9	0.0
1443	384.0	0.1015625	0.8984375	0.0
1444	385.0	0.10649350649350649	0.8935064935064935	0.0
1445	387.0	0.10852713178294573	0.8914728682170543	0.0
1446	395.0	0.10379746835443038	0.8962025316455696	0.0
1447	395.0	0.10379746835443038	0.8962025316455696	0.0
1448	388.0	0.10051546391752578	0.8994845360824743	0.0
1449	392.0	0.10204081632653061	0.8979591836734694	0.0
1450	392.0	0.10459183673469388	0.8954081632653061	0.0
1451	392.0	0.10204081632653061	0.8979591836734694	0.0
1452	389.0	0.10539845758354756	0.8946015424164524	0.0
1453	388.0	0.1056701030927835	0.8943298969072165	0.0
1454	390.0	0.10512820512820513	0.8948717948717949	0.0
1455	394.0	0.10406091370558376	0.8959390862944162	0.0
1456	391.0	0.10485933503836317	0.8951406649616368	0.0
1457	391.0	0.10230179028132992	0.8976982097186701	0.0
1458	389.0	0.10282776349614396	0.897172236503856	0.0
1459	393.0	0.10178117048346055	0.8982188295165394	0.0
1460	394.0	0.10406091370558376	0.8959390862944162	0.0
1461	393.0	0.10178117048346055	0.8982188295165394	0.0
1462	395.0	0.10126582278481013	0.8987341772151899	0.0
1463	396.0	0.10101010101010101	0.898989898989899	0.0
1464	393.0	0.10178117048346055	0.8982188295165394	0.0
1465	390.0	0.10256410256410256	0.8974358974358975	0.0
1466	397.0	0.10579345088161209	0.8942065491183879	0.0
1467	399.0	0.10275689223057644	0.8972431077694235	0.0
1468	397.0	0.10327455919395466	0.8967254408060453	0.0
1469	395.0	0.10126582278481013	0.8987341772151899	0.0
1470	397.0	0.10075566750629723	0.8992443324937027	0.0
1471	391.0	0.10230179028132992	0.8976982097186701	0.0
1472	393.0	0.10687022900763359	0.8931297709923665	0.0
1473	392.0	0.10714285714285714	0.8928571428571429	0.0
1474	387.0	0.10852713178294573	0.8914728682170543	0.0
1475	389.0	0.11053984575835475	0.8894601542416453	0.0
1476	385.0	0.11168831168831168	0.8883116883116883	0.0
1477	386.0	0.10880829015544041	0.8911917098445595	0.0
1478	383.0	0.10443864229765012	0.8955613577023499	0.0
1479	386.0	0.10103626943005181	0.8989637305699482	0.0
1480	388.0	0.10051546391752578	0.8994845360824743	0.0
1481	384.0	0.10416666666666667	0.8958333333333334	0.0
1482	386.0	0.10362694300518134	0.8963730569948186	0.0
1483	392.0	0.10459183673469388	0.8954081632653061	0.0
1484	395.0	0.10632911392405063	0.8936708860759494	0.0
1485	394.0	0.10406091370558376	0.8959390862944162	0.0
1486	395.0	0.10126582278481013	0.8987341772151899	0.0
1487	392.0	0.10204081632653061	0.8979591836734694	0.0
1488	393.0	0.10178117048346055	0.8982188295165394	0.0
1489	395.0	0.10632911392405063	0.8936708860759494	0.0
1490	391.0	0.10997442455242967	0.8900255754475703	0.0
1491	395.0	0.10632911392405063	0.8936708860759494	0.0
1492	395.0	0.10126582278481013	0.8987341772151899	0.0
1493	393.0	0.10178117048346055	0.8982188295165394	0.0
1494	395.0	0.10379746835443038	0.8962025316455696	0.0
1495	393.0	0.09923664122137404	0.9007633587786259	0.0
1496	393.0	0.09414758269720101	0.905852417302799	0.0
1497	386.0	0.08549222797927461	0.9145077720207254	0.0
1498	385.0	0.08311688311688312	0.9168831168831169	0.0
1499	388.0	0.08762886597938144	0.9123711340206185	0.0
1500	396.0	0.09090909090909091	0.9090909090909091	0.0
1501	393.0	0.0916030534351145	0.9083969465648855	0.0
1502	391.0	0.09207161125319693	0.907928388746803	0.0
1503	391.0	0.08951406649616368	0.9104859335038363	0.0
1504	393.0	0.0916030534351145	0.9083969465648855	0.0
1505	388.0	0.08762886597938144	0.9123711340206185	0.0
1506	389.0	0.08997429305912596	0.910025706940874	0.0
1507	391.0	0.09462915601023018	0.9053708439897699	0.0
1508	390.0	0.09743589743589744	0.9025641025641026	0.0
1509	395.0	0.09620253164556962	0.9037974683544304	0.0
1510	398.0	0.09798994974874371	0.9020100502512562	0.0
1511	394.0	0.09644670050761421	0.9035532994923858	0.0
1512	394.0	0.09644670050761421	0.9035532994923858	0.0
1513	393.0	0.09923664122137404	0.9007633587786259	0.0
1514	391.0	0.09974424552429667	0.9002557544757033	0.0
1515	392.0	0.09438775510204081	0.9056122448979592	0.0
1516	392.0	0.09693877551020408	0.9030612244897959	0.0
1517	392.0	0.09693877551020408	0.9030612244897959	0.0
1518	396.0	0.10101010101010101	0.898989898989899	0.0
1519	395.0	0.10126582278481013	0.8987341772151899	0.0
1520	392.0	0.10204081632653061	0.8979591836734694	0.0
1521	392.0	0.10714285714285714	0.8928571428571429	0.0
1522	393.0	0.10432569974554708	0.8956743002544529	0.0
1523	393.0	0.10178117048346055	0.8982188295165394	0.0
1524	390.0	0.1	0.9	0.0
1525	389.0	0.09768637532133675	0.9023136246786633	0.0
1526	385.0	0.09610389610389611	0.9038961038961039	0.0
1527	386.0	0.08808290155440414	0.9119170984455959	0.0
1528	387.0	0.09560723514211886	0.9043927648578811	0.0
1529	388.0	0.0979381443298969	0.9020618556701031	0.0
1530	386.0	0.09844559585492228	0.9015544041450777	0.0
1531	383.0	0.09660574412532637	0.9033942558746736	0.0
1532	384.0	0.09895833333333333	0.9010416666666666	0.0
1533	384.0	0.1015625	0.8984375	0.0
1534	386.0	0.10362694300518134	0.8963730569948186	0.0
1535	388.0	0.1056701030927835	0.8943298969072165	0.0
1536	388.0	0.10051546391752578	0.8994845360824743	0.0
1537	388.0	0.0979381443298969	0.9020618556701031	0.0
1538	390.0	0.1	0.9	0.0
1539	392.0	0.10459183673469388	0.8954081632653061	0.0
1540	387.0	0.10594315245478036	0.8940568475452196	0.0
1541	387.0	0.10594315245478036	0.8940568475452196	0.0
1542	389.0	0.10796915167095116	0.8920308483290489	0.0
1543	390.0	0.10512820512820513	0.8948717948717949	0.0
1544	391.0	0.10741687979539642	0.8925831202046036	0.0
1545	388.0	0.11082474226804123	0.8891752577319587	0.0
1546	387.0	0.1111111111111111	0.8888888888888888	0.0
1547	380.0	0.10526315789473684	0.8947368421052632	0.0
1548	387.0	0.10335917312661498	0.896640826873385	0.0
1549	390.0	0.10512820512820513	0.8948717948717949	0.0
1550	393.0	0.10687022900763359	0.8931297709923665	0.0
1551	395.0	0.10379746835443038	0.8962025316455696	0.0
1552	393.0	0.09414758269720101	0.905852417302799	0.0
1553	391.0	0.09718670076726342	0.9028132992327366	0.0
1554	392.0	0.10204081632653061	0.8979591836734694	0.0
1555	394.0	0.09898477157360407	0.9010152284263959	0.0
1556	389.0	0.09768637532133675	0.9023136246786633	0.0
1557	396.0	0.09848484848484848	0.9015151515151515	0.0
1558	393.0	0.09923664122137404	0.9007633587786259	0.0
1559	394.0	0.10152284263959391	0.8984771573604061	0.0
1560	396.0	0.10606060606060606	0.8939393939393939	0.0
1561	397.0	0.10327455919395466	0.8967254408060453	0.0
1562	394.0	0.10406091370558376	0.8959390862944162	0.0
1563	399.0	0.10526315789473684	0.8947368421052632	0.0
1564	399.0	0.10776942355889724	0.8922305764411027	0.0
1565	391.0	0.11253196930946291	0.887468030690537	0.0
1566	386.0	0.10880829015544041	0.8911917098445595	0.0
1567	383.0	0.1122715404699739	0.8877284595300261	0.0
1568	381.0	0.11023622047244094	0.889763779527559	0.0
1569	385.0	0.11168831168831168	0.8883116883116883	0.0
1570	390.0	0.10512820512820513	0.8948717948717949	0.0
1571	389.0	0.10539845758354756	0.8946015424164524	0.0
1572	390.0	0.10512820512820513	0.8948717948717949	0.0
1573	384.0	0.10677083333333333	0.8932291666666666	0.0
1574	380.0	0.10526315789473684	0.8947368421052632	0.0
1575	380.0	0.10789473684210527	0.8921052631578947	0.0
1576	376.0	0.10638297872340426	0.8936170212765957	0.0
1577	378.0	0.10582010582010581	0.8941798941798942	0.0
1578	378.0	0.10317460317460317	0.8968253968253969	0.0
1579	386.0	0.10103626943005181	0.8989637305699482	0.0
1580	385.0	0.10649350649350649	0.8935064935064935	0.0
1581	393.0	0.10941475826972011	0.8905852417302799	0.0
1582	397.0	0.10831234256926953	0.8916876574307305	0.0
1583	392.0	0.10714285714285714	0.8928571428571429	0.0
1584	391.0	0.10230179028132992	0.8976982097186701	0.0
1585	393.0	0.10432569974554708	0.8956743002544529	0.0
1586	397.0	0.10327455919395466	0.8967254408060453	0.0
1587	399.0	0.10275689223057644	0.8972431077694235	0.0
1588	396.0	0.1111111111111111	0.8888888888888888	0.0
1589	396.0	0.1111111111111111	0.8888888888888888	0.0
1590	394.0	0.10913705583756345	0.8908629441624365	0.0
1591	389.0	0.10539845758354756	0.8946015424164524	0.0
1592	389.0	0.10539845758354756	0.8946015424164524	0.0
1593	390.0	0.10256410256410256	0.8974358974358975	0.0
1594	394.0	0.10913705583756345	0.8908629441624365	0.0
1595	399.0	0.10776942355889724	0.8922305764411027	0.0
1596	396.0	0.10353535353535354	0.8964646464646465	0.0
1597	392.0	0.10459183673469388	0.8954081632653061	0.0
1598	395.0	0.10632911392405063	0.8936708860759494	0.0
1599	395.0	0.10379746835443038	0.8936708860759494	0.002531645569620253
1600	390.0	0.1076923076923077	0.8923076923076924	0.0
1601	388.0	0.10824742268041238	0.8917525773195877	0.0
1602	392.0	0.1096938775510204	0.8903061224489796	0.0
1603	387.0	0.10852713178294573	0.8914728682170543	0.0
1604	391.0	0.10741687979539642	0.8925831202046036	0.0
1605	397.0	0.10831234256926953	0.8916876574307305	0.0
1606	398.0	0.10804020100502512	0.8919597989949749	0.0
1607	391.0	0.10485933503836317	0.8951406649616368	0.0
1608	391.0	0.09718670076726342	0.9028132992327366	0.0
1609	393.0	0.10178117048346055	0.8982188295165394	0.0
1610	396.0	0.10353535353535354	0.8964646464646465	0.0
1611	393.0	0.10432569974554708	0.8956743002544529	0.0
1612	391.0	0.10230179028132992	0.8976982097186701	0.0
1613	392.0	0.09693877551020408	0.9030612244897959	0.0
1614	395.0	0.10632911392405063	0.8936708860759494	0.0
1615	395.0	0.10632911392405063	0.8936708860759494	0.0
1616	393.0	0.10941475826972011	0.8905852417302799	0.0
1617	395.0	0.10632911392405063	0.8936708860759494	0.0
1618	391.0	0.09974424552429667	0.9002557544757033	0.0
1619	386.0	0.10103626943005181	0.8989637305699482	0.0
1620	393.0	0.10178117048346055	0.8982188295165394	0.0
1621	393.0	0.09923664122137404	0.9007633587786259	0.0
1622	391.0	0.09974424552429667	0.9002557544757033	0.0
1623	396.0	0.09848484848484848	0.9015151515151515	0.0
1624	394.0	0.10152284263959391	0.8984771573604061	0.0
1625	388.0	0.0979381443298969	0.9020618556701031	0.0
1626	385.0	0.0987012987012987	0.9012987012987013	0.0
1627	382.0	0.09947643979057591	0.900523560209424	0.0
1628	384.0	0.09895833333333333	0.9010416666666666	0.0
1629	388.0	0.0979381443298969	0.9020618556701031	0.0
1630	392.0	0.09948979591836735	0.9005102040816326	0.0
1631	390.0	0.1	0.9	0.0
1632	393.0	0.09923664122137404	0.9007633587786259	0.0
1633	398.0	0.10804020100502512	0.8919597989949749	0.0
1634	399.0	0.11027568922305764	0.8897243107769424	0.0
1635	398.0	0.11055276381909548	0.8894472361809045	0.0
1636	399.0	0.11027568922305764	0.8897243107769424	0.0
1637	397.0	0.11083123425692695	0.889168765743073	0.0
1638	396.0	0.10858585858585859	0.8914141414141414	0.0
1639	395.0	0.10886075949367088	0.8911392405063291	0.0
1640	394.0	0.10913705583756345	0.8908629441624365	0.0
1641	394.0	0.10913705583756345	0.8908629441624365	0.0
1642	393.0	0.10178117048346055	0.8982188295165394	0.0
1643	396.0	0.10101010101010101	0.898989898989899	0.0
1644	394.0	0.1065989847715736	0.8934010152284264	0.0
1645	389.0	0.11053984575835475	0.8894601542416453	0.0
1646	386.0	0.11139896373056994	0.8886010362694301	0.0
1647	386.0	0.11139896373056994	0.8886010362694301	0.0
1648	385.0	0.11168831168831168	0.8883116883116883	0.0
1649	383.0	0.1122715404699739	0.8877284595300261	0.0
1650	385.0	0.11168831168831168	0.8883116883116883	0.0
1651	387.0	0.1111111111111111	0.8888888888888888	0.0
1652	386.0	0.10880829015544041	0.8911917098445595	0.0
1653	384.0	0.10677083333333333	0.8932291666666666	0.0
1654	392.0	0.11479591836734694	0.8852040816326531	0.0
1655	391.0	0.11253196930946291	0.887468030690537	0.0
1656	387.0	0.1111111111111111	0.8888888888888888	0.0
1657	390.0	0.11025641025641025	0.8897435897435897	0.0
1658	389.0	0.10539845758354756	0.8946015424164524	0.0
1659	381.0	0.10236220472440945	0.8976377952755905	0.0
1660	383.0	0.10443864229765012	0.8955613577023499	0.0
1661	381.0	0.10236220472440945	0.8976377952755905	0.0
1662	384.0	0.10677083333333333	0.8932291666666666	0.0
1663	387.0	0.10594315245478036	0.8940568475452196	0.0
1664	387.0	0.1111111111111111	0.8888888888888888	0.0
1665	384.0	0.10677083333333333	0.8932291666666666	0.0
1666	385.0	0.10649350649350649	0.8935064935064935	0.0
1667	390.0	0.10512820512820513	0.8948717948717949	0.0
1668	391.0	0.10485933503836317	0.8951406649616368	0.0
1669	394.0	0.10406091370558376	0.8959390862944162	0.0
1670	394.0	0.10152284263959391	0.8984771573604061	0.0
1671	398.0	0.10301507537688442	0.8969849246231156	0.0
1672	397.0	0.10327455919395466	0.8967254408060453	0.0
1673	399.0	0.10776942355889724	0.8922305764411027	0.0
1674	395.0	0.10632911392405063	0.8936708860759494	0.0
1675	394.0	0.10406091370558376	0.8934010152284264	0.0025380710659898475
1676	392.0	0.10714285714285714	0.8928571428571429	0.0
1677	386.0	0.10880829015544041	0.8911917098445595	0.0
1678	388.0	0.10824742268041238	0.8917525773195877	0.0
1679	385.0	0.10649350649350649	0.8935064935064935	0.0
1680	383.0	0.10443864229765012	0.8955613577023499	0.0
1681	380.0	0.10526315789473684	0.8947368421052632	0.0
1682	386.0	0.10362694300518134	0.8963730569948186	0.0
1683	388.0	0.10309278350515463	0.8969072164948454	0.0
1684	391.0	0.10741687979539642	0.8925831202046036	0.0
1685	390.0	0.10512820512820513	0.8948717948717949	0.0
1686	390.0	0.1076923076923077	0.8923076923076924	0.0
1687	388.0	0.10824742268041238	0.8917525773195877	0.0
1688	386.0	0.10621761658031088	0.8937823834196891	0.0
1689	392.0	0.10714285714285714	0.8928571428571429	0.0
1690	390.0	0.1076923076923077	0.8923076923076924	0.0
1691	389.0	0.10282776349614396	0.897172236503856	0.0
1692	393.0	0.10432569974554708	0.8956743002544529	0.0
1693	398.0	0.10804020100502512	0.8919597989949749	0.0
1694	392.0	0.09948979591836735	0.9005102040816326	0.0
1695	392.0	0.10204081632653061	0.8979591836734694	0.0
1696	395.0	0.09873417721518987	0.9012658227848102	0.0
1697	391.0	0.09462915601023018	0.9053708439897699	0.0
1698	392.0	0.09948979591836735	0.9005102040816326	0.0
1699	388.0	0.10309278350515463	0.8969072164948454	0.0
1700	390.0	0.10512820512820513	0.8948717948717949	0.0
1701	394.0	0.10406091370558376	0.8959390862944162	0.0
1702	396.0	0.10606060606060606	0.8939393939393939	0.0
1703	401.0	0.10972568578553615	0.8902743142144638	0.0
1704	403.0	0.11166253101736973	0.8883374689826302	0.0
1705	398.0	0.11306532663316583	0.8869346733668342	0.0
1706	395.0	0.11139240506329114	0.8886075949367088	0.0
1707	394.0	0.1116751269035533	0.8883248730964467	0.0
1708	391.0	0.10997442455242967	0.8900255754475703	0.0
1709	386.0	0.10880829015544041	0.8911917098445595	0.0
1710	383.0	0.10966057441253264	0.8903394255874674	0.0
1711	389.0	0.10796915167095116	0.8920308483290489	0.0
1712	394.0	0.10406091370558376	0.8959390862944162	0.0
1713	396.0	0.10606060606060606	0.8939393939393939	0.0
1714	397.0	0.10579345088161209	0.8942065491183879	0.0
1715	395.0	0.10126582278481013	0.8987341772151899	0.0
1716	387.0	0.10594315245478036	0.8940568475452196	0.0
1717	385.0	0.10649350649350649	0.8935064935064935	0.0
1718	390.0	0.10512820512820513	0.8948717948717949	0.0
1719	388.0	0.10051546391752578	0.8994845360824743	0.0
1720	392.0	0.09948979591836735	0.9005102040816326	0.0
1721	392.0	0.09948979591836735	0.9005102040816326	0.0
1722	394.0	0.09390862944162437	0.9060913705583756	0.0
1723	388.0	0.09536082474226804	0.904639175257732	0.0
1724	387.0	0.09560723514211886	0.9043927648578811	0.0
1725	385.0	0.09610389610389611	0.9038961038961039	0.0
1726	387.0	0.09819121447028424	0.9018087855297158	0.0
1727	390.0	0.1	0.9	0.0
1728	388.0	0.1056701030927835	0.8943298969072165	0.0
1729	382.0	0.10209424083769633	0.8979057591623036	0.0
1730	379.0	0.10290237467018469	0.8970976253298153	0.0
1731	383.0	0.10182767624020887	0.8981723237597912	0.0
1732	385.0	0.10909090909090909	0.8909090909090909	0.0
1733	388.0	0.10824742268041238	0.8917525773195877	0.0
1734	397.0	0.10831234256926953	0.8916876574307305	0.0
1735	391.0	0.10741687979539642	0.8925831202046036	0.0
1736	395.0	0.10886075949367088	0.8911392405063291	0.0
1737	391.0	0.10485933503836317	0.8951406649616368	0.0
1738	394.0	0.1065989847715736	0.8934010152284264	0.0
1739	392.0	0.1096938775510204	0.8903061224489796	0.0
1740	397.0	0.10831234256926953	0.8916876574307305	0.0
1741	396.0	0.1111111111111111	0.8888888888888888	0.0
1742	390.0	0.10512820512820513	0.8948717948717949	0.0
1743	388.0	0.1056701030927835	0.8943298969072165	0.0
1744	386.0	0.10880829015544041	0.8911917098445595	0.0
1745	384.0	0.109375	0.890625	0.0
1746	384.0	0.109375	0.890625	0.0
1747	387.0	0.10852713178294573	0.8914728682170543	0.0
1748	389.0	0.10796915167095116	0.8920308483290489	0.0
1749	390.0	0.1076923076923077	0.8923076923076924	0.0
1750	392.0	0.10714285714285714	0.8928571428571429	0.0
1751	391.0	0.10997442455242967	0.8900255754475703	0.0
1752	395.0	0.11139240506329114	0.8886075949367088	0.0
1753	390.0	0.11282051282051282	0.8871794871794871	0.0
1754	388.0	0.10824742268041238	0.8917525773195877	0.0
1755	388.0	0.10309278350515463	0.8969072164948454	0.0
1756	394.0	0.10406091370558376	0.8959390862944162	0.0
1757	392.0	0.10459183673469388	0.8954081632653061	0.0
1758	391.0	0.10230179028132992	0.8976982097186701	0.0
1759	388.0	0.10824742268041238	0.8917525773195877	0.0
1760	390.0	0.1076923076923077	0.8923076923076924	0.0
1761	389.0	0.10539845758354756	0.8946015424164524	0.0
1762	390.0	0.1076923076923077	0.8923076923076924	0.0
1763	385.0	0.10649350649350649	0.8935064935064935	0.0
1764	383.0	0.10182767624020887	0.8981723237597912	0.0
1765	389.0	0.10025706940874037	0.8997429305912596	0.0
1766	388.0	0.0979381443298969	0.9020618556701031	0.0
1767	390.0	0.1	0.9	0.0
1768	390.0	0.1	0.9	0.0
1769	392.0	0.11224489795918367	0.8877551020408163	0.0
1770	390.0	0.11538461538461539	0.8846153846153846	0.0
1771	390.0	0.11538461538461539	0.8846153846153846	0.0
1772	388.0	0.11597938144329897	0.884020618556701	0.0
1773	388.0	0.1134020618556701	0.8865979381443299	0.0
1774	391.0	0.11253196930946291	0.887468030690537	0.0
1775	392.0	0.10714285714285714	0.8928571428571429	0.0
1776	390.0	0.1076923076923077	0.8923076923076924	0.0
1777	391.0	0.10485933503836317	0.8951406649616368	0.0
1778	386.0	0.10362694300518134	0.8963730569948186	0.0
1779	386.0	0.10362694300518134	0.8963730569948186	0.0
1780	391.0	0.09718670076726342	0.9028132992327366	0.0
1781	391.0	0.09718670076726342	0.9028132992327366	0.0
1782	391.0	0.09718670076726342	0.9028132992327366	0.0
1783	394.0	0.10406091370558376	0.8959390862944162	0.0
1784	393.0	0.10178117048346055	0.8982188295165394	0.0
1785	388.0	0.10051546391752578	0.8994845360824743	0.0
1786	388.0	0.10051546391752578	0.8994845360824743	0.0
1787	389.0	0.09768637532133675	0.9023136246786633	0.0
1788	389.0	0.09768637532133675	0.9023136246786633	0.0
1789	386.0	0.09585492227979274	0.9041450777202072	0.0
1790	391.0	0.09718670076726342	0.9028132992327366	0.0
1791	393.0	0.10432569974554708	0.8956743002544529	0.0
1792	392.0	0.10459183673469388	0.8954081632653061	0.0
1793	392.0	0.10459183673469388	0.8954081632653061	0.0
1794	393.0	0.10687022900763359	0.8931297709923665	0.0
1795	398.0	0.10804020100502512	0.8919597989949749	0.0
1796	399.0	0.10776942355889724	0.8922305764411027	0.0
1797	392.0	0.09948979591836735	0.9005102040816326	0.0
1798	388.0	0.0979381443298969	0.9020618556701031	0.0
1799	390.0	0.1	0.9	0.0
1800	392.0	0.09438775510204081	0.9056122448979592	0.0
1801	391.0	0.09718670076726342	0.9028132992327366	0.0
1802	394.0	0.09898477157360407	0.9010152284263959	0.0
1803	390.0	0.10256410256410256	0.8974358974358975	0.0
1804	388.0	0.10051546391752578	0.8994845360824743	0.0
1805	386.0	0.10103626943005181	0.8989637305699482	0.0
1806	386.0	0.10103626943005181	0.8989637305699482	0.0
1807	388.0	0.09536082474226804	0.904639175257732	0.0
1808	387.0	0.09819121447028424	0.9018087855297158	0.0
1809	390.0	0.1	0.9	0.0
1810	390.0	0.10256410256410256	0.8974358974358975	0.0
1811	390.0	0.10256410256410256	0.8974358974358975	0.0
1812	390.0	0.1	0.9	0.0
1813	388.0	0.09536082474226804	0.904639175257732	0.0
1814	387.0	0.10077519379844961	0.8992248062015504	0.0
1815	392.0	0.10204081632653061	0.8979591836734694	0.0
1816	389.0	0.10282776349614396	0.897172236503856	0.0
1817	392.0	0.1096938775510204	0.8903061224489796	0.0
1818	388.0	0.10824742268041238	0.8917525773195877	0.0
1819	395.0	0.10632911392405063	0.8936708860759494	0.0
1820	394.0	0.1065989847715736	0.8934010152284264	0.0
1821	388.0	0.1056701030927835	0.8943298969072165	0.0
1822	388.0	0.1056701030927835	0.8943298969072165	0.0
1823	391.0	0.10741687979539642	0.8925831202046036	0.0
1824	391.0	0.10997442455242967	0.8900255754475703	0.0
1825	389.0	0.10796915167095116	0.8920308483290489	0.0
1826	390.0	0.1076923076923077	0.8923076923076924	0.0
1827	391.0	0.10741687979539642	0.8925831202046036	0.0
1828	394.0	0.1065989847715736	0.8934010152284264	0.0
1829	394.0	0.10406091370558376	0.8959390862944162	0.0
1830	392.0	0.09948979591836735	0.9005102040816326	0.0
1831	390.0	0.09743589743589744	0.9025641025641026	0.0
1832	389.0	0.10025706940874037	0.8997429305912596	0.0
1833	387.0	0.10077519379844961	0.8992248062015504	0.0
1834	381.0	0.10236220472440945	0.8976377952755905	0.0
1835	385.0	0.1012987012987013	0.8987012987012987	0.0
1836	386.0	0.10103626943005181	0.8989637305699482	0.0
1837	389.0	0.10539845758354756	0.8946015424164524	0.0
1838	389.0	0.10539845758354756	0.8946015424164524	0.0
1839	388.0	0.10051546391752578	0.8994845360824743	0.0
1840	391.0	0.09974424552429667	0.9002557544757033	0.0
1841	391.0	0.10485933503836317	0.8951406649616368	0.0
1842	396.0	0.10606060606060606	0.8939393939393939	0.0
1843	392.0	0.10459183673469388	0.8954081632653061	0.0
1844	393.0	0.10432569974554708	0.8956743002544529	0.0
1845	390.0	0.10512820512820513	0.8948717948717949	0.0
1846	387.0	0.10852713178294573	0.8914728682170543	0.0
1847	386.0	0.10880829015544041	0.8911917098445595	0.0
1848	387.0	0.10594315245478036	0.8940568475452196	0.0
1849	396.0	0.10858585858585859	0.8914141414141414	0.0
1850	395.0	0.10886075949367088	0.8911392405063291	0.0
1851	392.0	0.10714285714285714	0.8928571428571429	0.0
1852	394.0	0.10152284263959391	0.8984771573604061	0.0
1853	392.0	0.10204081632653061	0.8979591836734694	0.0
1854	394.0	0.10406091370558376	0.8959390862944162	0.0
1855	397.0	0.10579345088161209	0.8942065491183879	0.0
1856	398.0	0.10804020100502512	0.8919597989949749	0.0
1857	402.0	0.11194029850746269	0.8880597014925373	0.0
1858	396.0	0.1111111111111111	0.8888888888888888	0.0
1859	386.0	0.10880829015544041	0.8911917098445595	0.0
1860	386.0	0.10621761658031088	0.8937823834196891	0.0
1861	383.0	0.10704960835509138	0.8929503916449086	0.0
1862	380.0	0.10263157894736842	0.8973684210526316	0.0
1863	381.0	0.09711286089238845	0.9028871391076115	0.0
1864	383.0	0.09660574412532637	0.9033942558746736	0.0
1865	386.0	0.09844559585492228	0.9015544041450777	0.0
1866	388.0	0.0979381443298969	0.9020618556701031	0.0
1867	391.0	0.10230179028132992	0.8976982097186701	0.0
1868	396.0	0.10353535353535354	0.8964646464646465	0.0
1869	397.0	0.10831234256926953	0.8916876574307305	0.0
1870	401.0	0.11471321695760599	0.885286783042394	0.0
1871	402.0	0.11691542288557213	0.8830845771144279	0.0
1872	398.0	0.11306532663316583	0.8869346733668342	0.0
1873	398.0	0.11306532663316583	0.8869346733668342	0.0
1874	395.0	0.10886075949367088	0.8911392405063291	0.0
1875	397.0	0.10831234256926953	0.8916876574307305	0.0
1876	399.0	0.10776942355889724	0.8922305764411027	0.0
1877	400.0	0.105	0.895	0.0
1878	405.0	0.10864197530864197	0.891358024691358	0.0
1879	397.0	0.11083123425692695	0.889168765743073	0.0
1880	397.0	0.11335012594458438	0.8866498740554156	0.0
1881	398.0	0.11055276381909548	0.8894472361809045	0.0
1882	399.0	0.11278195488721804	0.8872180451127819	0.0
1883	402.0	0.11194029850746269	0.8880597014925373	0.0
1884	398.0	0.10804020100502512	0.8919597989949749	0.0
1885	393.0	0.10941475826972011	0.8905852417302799	0.0
1886	395.0	0.11139240506329114	0.8886075949367088	0.0
1887	386.0	0.11139896373056994	0.8886010362694301	0.0
1888	389.0	0.11053984575835475	0.8894601542416453	0.0
1889	387.0	0.1111111111111111	0.8888888888888888	0.0
1890	391.0	0.10997442455242967	0.8900255754475703	0.0
1891	394.0	0.11421319796954314	0.8857868020304569	0.0
1892	399.0	0.11278195488721804	0.8872180451127819	0.0
1893	395.0	0.10886075949367088	0.8911392405063291	0.0
1894	393.0	0.11195928753180662	0.8880407124681934	0.0
1895	399.0	0.11278195488721804	0.8872180451127819	0.0
1896	395.0	0.11392405063291139	0.8860759493670886	0.0
1897	395.0	0.11392405063291139	0.8860759493670886	0.0
1898	397.0	0.11335012594458438	0.8866498740554156	0.0
1899	396.0	0.11616161616161616	0.8838383838383839	0.0
1900	395.0	0.11139240506329114	0.8886075949367088	0.0
1901	393.0	0.10687022900763359	0.8931297709923665	0.0
1902	392.0	0.10459183673469388	0.8954081632653061	0.0
1903	398.0	0.11055276381909548	0.8894472361809045	0.0
1904	392.0	0.1096938775510204	0.8903061224489796	0.0
1905	391.0	0.10997442455242967	0.8900255754475703	0.0
1906	389.0	0.11568123393316196	0.884318766066838	0.0
1907	390.0	0.11794871794871795	0.882051282051282	0.0
1908	388.0	0.11855670103092783	0.8814432989690721	0.0
1909	394.0	0.11421319796954314	0.8857868020304569	0.0
1910	391.0	0.11253196930946291	0.887468030690537	0.0
1911	391.0	0.10997442455242967	0.8900255754475703	0.0
1912	389.0	0.11568123393316196	0.884318766066838	0.0
1913	389.0	0.11825192802056556	0.8817480719794345	0.0
1914	392.0	0.11734693877551021	0.8826530612244898	0.0
1915	390.0	0.11025641025641025	0.8897435897435897	0.0
1916	389.0	0.11311053984575835	0.8868894601542416	0.0
1917	389.0	0.10282776349614396	0.897172236503856	0.0
1918	394.0	0.1065989847715736	0.8934010152284264	0.0
1919	395.0	0.10886075949367088	0.8911392405063291	0.0
1920	394.0	0.1116751269035533	0.8883248730964467	0.0
1921	390.0	0.1076923076923077	0.8923076923076924	0.0
1922	390.0	0.11025641025641025	0.8897435897435897	0.0
1923	396.0	0.11616161616161616	0.8838383838383839	0.0
1924	399.0	0.11779448621553884	0.8822055137844611	0.0
1925	398.0	0.12060301507537688	0.8793969849246231	0.0
1926	397.0	0.12090680100755667	0.8790931989924433	0.0
1927	391.0	0.12020460358056266	0.8797953964194374	0.0
1928	388.0	0.11082474226804123	0.8891752577319587	0.0
1929	389.0	0.11053984575835475	0.8894601542416453	0.0
1930	398.0	0.10804020100502512	0.8919597989949749	0.0
1931	397.0	0.10831234256926953	0.8916876574307305	0.0
1932	402.0	0.10945273631840796	0.8905472636815921	0.0
1933	401.0	0.11471321695760599	0.885286783042394	0.0
1934	404.0	0.11386138613861387	0.8861386138613861	0.0
1935	407.0	0.10810810810810811	0.8918918918918919	0.0
1936	402.0	0.10945273631840796	0.8905472636815921	0.0
1937	403.0	0.1141439205955335	0.8858560794044665	0.0
1938	400.0	0.1125	0.8875	0.0
1939	395.0	0.11139240506329114	0.8886075949367088	0.0
1940	397.0	0.11586901763224182	0.8841309823677582	0.0
1941	398.0	0.12060301507537688	0.8793969849246231	0.0
1942	390.0	0.12051282051282051	0.8794871794871795	0.0
1943	391.0	0.12020460358056266	0.8797953964194374	0.0
1944	393.0	0.11450381679389313	0.8854961832061069	0.0
1945	387.0	0.1111111111111111	0.8888888888888888	0.0
1946	391.0	0.11508951406649616	0.8849104859335039	0.0
1947	388.0	0.10824742268041238	0.8917525773195877	0.0
1948	387.0	0.10594315245478036	0.8940568475452196	0.0
1949	386.0	0.10362694300518134	0.8963730569948186	0.0
1950	386.0	0.10362694300518134	0.8963730569948186	0.0
1951	386.0	0.10880829015544041	0.8911917098445595	0.0
1952	387.0	0.10594315245478036	0.8940568475452196	0.0
1953	391.0	0.10741687979539642	0.8925831202046036	0.0
1954	389.0	0.10539845758354756	0.8946015424164524	0.0
1955	390.0	0.10512820512820513	0.8948717948717949	0.0
1956	389.0	0.10282776349614396	0.897172236503856	0.0
1957	389.0	0.10539845758354756	0.8946015424164524	0.0
1958	383.0	0.10966057441253264	0.8903394255874674	0.0
1959	388.0	0.11082474226804123	0.8891752577319587	0.0
1960	387.0	0.11369509043927649	0.8863049095607235	0.0
1961	388.0	0.1134020618556701	0.8865979381443299	0.0
1962	391.0	0.11253196930946291	0.887468030690537	0.0
1963	390.0	0.11282051282051282	0.8871794871794871	0.0
1964	396.0	0.1111111111111111	0.8888888888888888	0.0
1965	394.0	0.11421319796954314	0.8857868020304569	0.0
1966	396.0	0.1111111111111111	0.8888888888888888	0.0
1967	398.0	0.11306532663316583	0.8869346733668342	0.0
1968	396.0	0.11363636363636363	0.8863636363636364	0.0
1969	394.0	0.11421319796954314	0.8857868020304569	0.0
1970	400.0	0.115	0.885	0.0
1971	403.0	0.11166253101736973	0.8883374689826302	0.0
1972	402.0	0.11194029850746269	0.8880597014925373	0.0
1973	400.0	0.1125	0.8875	0.0
1974	392.0	0.11479591836734694	0.8852040816326531	0.0
1975	398.0	0.12060301507537688	0.8793969849246231	0.0
1976	396.0	0.11868686868686869	0.8813131313131313	0.0
1977	393.0	0.11704834605597965	0.8829516539440203	0.0
1978	393.0	0.11450381679389313	0.8854961832061069	0.0
1979	396.0	0.11363636363636363	0.8863636363636364	0.0
1980	396.0	0.11363636363636363	0.8863636363636364	0.0
1981	395.0	0.11392405063291139	0.8860759493670886	0.0
1982	397.0	0.11586901763224182	0.8841309823677582	0.0
1983	398.0	0.11306532663316583	0.8869346733668342	0.0
1984	398.0	0.11557788944723618	0.8844221105527639	0.0
1985	395.0	0.11645569620253164	0.8835443037974684	0.0
1986	393.0	0.11959287531806616	0.8804071246819338	0.0
1987	385.0	0.11948051948051948	0.8805194805194805	0.0
1988	389.0	0.12082262210796915	0.8791773778920309	0.0
1989	393.0	0.12213740458015267	0.8778625954198473	0.0
1990	393.0	0.12213740458015267	0.8778625954198473	0.0
1991	390.0	0.12051282051282051	0.8794871794871795	0.0
1992	391.0	0.11764705882352941	0.8823529411764706	0.0
1993	391.0	0.12020460358056266	0.8797953964194374	0.0
1994	392.0	0.11989795918367346	0.8801020408163265	0.0
1995	392.0	0.11989795918367346	0.8801020408163265	0.0
1996	396.0	0.11616161616161616	0.8838383838383839	0.0
1997	394.0	0.1116751269035533	0.8883248730964467	0.0
1998	396.0	0.11363636363636363	0.8863636363636364	0.0
[truncated: 18,001 more rows]
