# Supplementary material for: Full-cycle device-scale simulations of memory materials with a tailored atomic-cluster-expansion potential
Source: Nat Commun. 2025 Sep 30;16:8688. doi: 10.1038/s41467-025-63732-4 (PMC12484596; doi:10.1038/s41467-025-63732-4)
Supplement: Supplementary file 4 — Source Data [file 41467_2025_63732_MOESM4_ESM.zip › Figure S7/Figure S7d - homopolar bonds/bond_fraction_gap_124_300K.csv]

	total	Ge-Ge	Ge-Sb	Ge-Te	Sb-Sb	Sb-Te	Te-Te
0	307.0	0.003257328990228013	0.02280130293159609	0.3127035830618892	0.019543973941368076	0.6254071661237784	0.016286644951140065
1	308.0	0.003246753246753247	0.022727272727272728	0.30194805194805197	0.01948051948051948	0.6396103896103896	0.012987012987012988
2	309.0	0.003236245954692557	0.022653721682847898	0.313915857605178	0.019417475728155338	0.6245954692556634	0.016181229773462782
3	300.0	0.0033333333333333335	0.023333333333333334	0.31666666666666665	0.02	0.6233333333333333	0.013333333333333334
4	298.0	0.003355704697986577	0.02348993288590604	0.31543624161073824	0.02348993288590604	0.6208053691275168	0.013422818791946308
5	307.0	0.003257328990228013	0.02280130293159609	0.30618892508143325	0.02280130293159609	0.6319218241042345	0.013029315960912053
6	304.0	0.003289473684210526	0.023026315789473683	0.3026315789473684	0.023026315789473683	0.631578947368421	0.01644736842105263
7	309.0	0.003236245954692557	0.025889967637540454	0.3042071197411003	0.019417475728155338	0.627831715210356	0.019417475728155338
8	309.0	0.003236245954692557	0.025889967637540454	0.3074433656957929	0.016181229773462782	0.6310679611650486	0.016181229773462782
9	305.0	0.003278688524590164	0.02622950819672131	0.3114754098360656	0.019672131147540985	0.6229508196721312	0.01639344262295082
10	310.0	0.0032258064516129032	0.025806451612903226	0.3096774193548387	0.016129032258064516	0.6258064516129033	0.01935483870967742
11	311.0	0.003215434083601286	0.02572347266881029	0.3183279742765273	0.01607717041800643	0.617363344051447	0.01929260450160772
12	310.0	0.0032258064516129032	0.02903225806451613	0.3193548387096774	0.016129032258064516	0.6161290322580645	0.016129032258064516
13	306.0	0.0032679738562091504	0.029411764705882353	0.3202614379084967	0.013071895424836602	0.6176470588235294	0.016339869281045753
14	301.0	0.0033222591362126247	0.026578073089700997	0.31893687707641194	0.013289036544850499	0.6212624584717608	0.016611295681063124
15	301.0	0.0033222591362126247	0.026578073089700997	0.31561461794019935	0.009966777408637873	0.6312292358803987	0.013289036544850499
16	302.0	0.0033112582781456954	0.026490066225165563	0.31788079470198677	0.013245033112582781	0.6291390728476821	0.009933774834437087
17	301.0	0.0033222591362126247	0.023255813953488372	0.31561461794019935	0.016611295681063124	0.6312292358803987	0.009966777408637873
18	299.0	0.0033444816053511705	0.023411371237458192	0.3177257525083612	0.016722408026755852	0.6287625418060201	0.010033444816053512
19	300.0	0.0033333333333333335	0.023333333333333334	0.32	0.016666666666666666	0.6266666666666667	0.01
20	300.0	0.0033333333333333335	0.023333333333333334	0.32	0.02	0.62	0.013333333333333334
21	303.0	0.0033003300330033004	0.0231023102310231	0.3234323432343234	0.019801980198019802	0.6171617161716172	0.013201320132013201
22	296.0	0.0033783783783783786	0.02364864864864865	0.31756756756756754	0.02027027027027027	0.625	0.010135135135135136
23	297.0	0.003367003367003367	0.02356902356902357	0.3164983164983165	0.020202020202020204	0.6262626262626263	0.010101010101010102
24	299.0	0.0033444816053511705	0.023411371237458192	0.31438127090301005	0.023411371237458192	0.6220735785953178	0.013377926421404682
25	303.0	0.0033003300330033004	0.0231023102310231	0.31353135313531355	0.0231023102310231	0.6237623762376238	0.013201320132013201
26	303.0	0.0033003300330033004	0.0231023102310231	0.3102310231023102	0.0231023102310231	0.6237623762376238	0.0165016501650165
27	310.0	0.0032258064516129032	0.025806451612903226	0.3032258064516129	0.02258064516129032	0.6258064516129033	0.01935483870967742
28	305.0	0.003278688524590164	0.02622950819672131	0.31475409836065577	0.022950819672131147	0.6131147540983607	0.019672131147540985
29	305.0	0.003278688524590164	0.02622950819672131	0.3114754098360656	0.02622950819672131	0.6131147540983607	0.019672131147540985
30	304.0	0.003289473684210526	0.02631578947368421	0.3157894736842105	0.02631578947368421	0.6085526315789473	0.019736842105263157
31	306.0	0.0032679738562091504	0.029411764705882353	0.3104575163398693	0.02287581699346405	0.6111111111111112	0.02287581699346405
32	311.0	0.003215434083601286	0.028938906752411574	0.31189710610932475	0.022508038585209004	0.6109324758842444	0.022508038585209004
33	304.0	0.003289473684210526	0.02631578947368421	0.3092105263157895	0.023026315789473683	0.618421052631579	0.019736842105263157
34	303.0	0.0033003300330033004	0.026402640264026403	0.31353135313531355	0.019801980198019802	0.6171617161716172	0.019801980198019802
35	302.0	0.0033112582781456954	0.023178807947019868	0.31125827814569534	0.016556291390728478	0.6225165562913907	0.023178807947019868
36	303.0	0.0033003300330033004	0.0231023102310231	0.30363036303630364	0.0165016501650165	0.6303630363036303	0.0231023102310231
37	303.0	0.0033003300330033004	0.0231023102310231	0.3069306930693069	0.0165016501650165	0.6270627062706271	0.0231023102310231
38	304.0	0.003289473684210526	0.023026315789473683	0.3157894736842105	0.01644736842105263	0.6217105263157895	0.019736842105263157
39	302.0	0.0033112582781456954	0.019867549668874173	0.31788079470198677	0.016556291390728478	0.6258278145695364	0.016556291390728478
40	298.0	0.003355704697986577	0.020134228187919462	0.3221476510067114	0.016778523489932886	0.6208053691275168	0.016778523489932886
41	299.0	0.0033444816053511705	0.023411371237458192	0.31438127090301005	0.016722408026755852	0.6321070234113713	0.010033444816053512
42	298.0	0.003355704697986577	0.020134228187919462	0.3221476510067114	0.016778523489932886	0.62751677852349	0.010067114093959731
43	294.0	0.003401360544217687	0.023809523809523808	0.3299319727891156	0.017006802721088437	0.6156462585034014	0.01020408163265306
44	298.0	0.003355704697986577	0.020134228187919462	0.32550335570469796	0.016778523489932886	0.6140939597315436	0.020134228187919462
45	300.0	0.0033333333333333335	0.023333333333333334	0.31666666666666665	0.023333333333333334	0.61	0.023333333333333334
46	306.0	0.0032679738562091504	0.02287581699346405	0.30718954248366015	0.026143790849673203	0.6176470588235294	0.02287581699346405
47	301.0	0.0033222591362126247	0.026578073089700997	0.30564784053156147	0.026578073089700997	0.6146179401993356	0.023255813953488372
48	302.0	0.0033112582781456954	0.023178807947019868	0.2980132450331126	0.023178807947019868	0.6291390728476821	0.023178807947019868
49	299.0	0.0033444816053511705	0.023411371237458192	0.30434782608695654	0.023411371237458192	0.6187290969899666	0.026755852842809364
50	301.0	0.0033222591362126247	0.023255813953488372	0.3089700996677741	0.023255813953488372	0.6112956810631229	0.029900332225913623
51	303.0	0.0033003300330033004	0.026402640264026403	0.3201320132013201	0.0231023102310231	0.6039603960396039	0.0231023102310231
52	305.0	0.003278688524590164	0.02622950819672131	0.32131147540983607	0.022950819672131147	0.6065573770491803	0.019672131147540985
53	302.0	0.0033112582781456954	0.023178807947019868	0.31788079470198677	0.023178807947019868	0.609271523178808	0.023178807947019868
54	299.0	0.0033444816053511705	0.020066889632107024	0.3177257525083612	0.023411371237458192	0.6120401337792643	0.023411371237458192
55	296.0	0.0033783783783783786	0.02027027027027027	0.3108108108108108	0.02027027027027027	0.6216216216216216	0.02364864864864865
56	297.0	0.003367003367003367	0.016835016835016835	0.3164983164983165	0.02356902356902357	0.6161616161616161	0.02356902356902357
57	302.0	0.0033112582781456954	0.013245033112582781	0.31456953642384106	0.023178807947019868	0.6258278145695364	0.019867549668874173
58	300.0	0.0033333333333333335	0.013333333333333334	0.31	0.023333333333333334	0.63	0.02
59	300.0	0.0033333333333333335	0.016666666666666666	0.30666666666666664	0.02666666666666667	0.6266666666666667	0.02
60	297.0	0.003367003367003367	0.016835016835016835	0.30976430976430974	0.026936026936026935	0.622895622895623	0.020202020202020204
61	300.0	0.0033333333333333335	0.02	0.31333333333333335	0.02666666666666667	0.6166666666666667	0.02
62	299.0	0.0033444816053511705	0.020066889632107024	0.31438127090301005	0.026755852842809364	0.6187290969899666	0.016722408026755852
63	296.0	0.0033783783783783786	0.02364864864864865	0.32432432432432434	0.02702702702702703	0.6081081081081081	0.013513513513513514
64	293.0	0.0034129692832764505	0.023890784982935155	0.3310580204778157	0.023890784982935155	0.6109215017064846	0.006825938566552901
65	297.0	0.003367003367003367	0.02356902356902357	0.32996632996632996	0.02356902356902357	0.6026936026936027	0.016835016835016835
66	298.0	0.003355704697986577	0.02348993288590604	0.32550335570469796	0.02348993288590604	0.6073825503355704	0.016778523489932886
67	294.0	0.003401360544217687	0.02040816326530612	0.3231292517006803	0.017006802721088437	0.6190476190476191	0.017006802721088437
68	298.0	0.003355704697986577	0.016778523489932886	0.3221476510067114	0.016778523489932886	0.6208053691275168	0.020134228187919462
69	295.0	0.003389830508474576	0.01694915254237288	0.3288135593220339	0.01694915254237288	0.6237288135593221	0.010169491525423728
70	294.0	0.003401360544217687	0.013605442176870748	0.3299319727891156	0.017006802721088437	0.6258503401360545	0.01020408163265306
71	298.0	0.003355704697986577	0.013422818791946308	0.3221476510067114	0.016778523489932886	0.6342281879194631	0.010067114093959731
72	299.0	0.0033444816053511705	0.016722408026755852	0.3177257525083612	0.020066889632107024	0.6321070234113713	0.010033444816053512
73	299.0	0.0033444816053511705	0.016722408026755852	0.3177257525083612	0.023411371237458192	0.6287625418060201	0.010033444816053512
74	297.0	0.003367003367003367	0.016835016835016835	0.31986531986531985	0.020202020202020204	0.6296296296296297	0.010101010101010102
75	296.0	0.0033783783783783786	0.016891891891891893	0.3141891891891892	0.02364864864864865	0.6317567567567568	0.010135135135135136
76	300.0	0.0033333333333333335	0.016666666666666666	0.31	0.023333333333333334	0.6333333333333333	0.013333333333333334
77	298.0	0.003355704697986577	0.016778523489932886	0.3087248322147651	0.026845637583892617	0.6375838926174496	0.006711409395973154
78	301.0	0.0033222591362126247	0.016611295681063124	0.3023255813953488	0.026578073089700997	0.6411960132890365	0.009966777408637873
79	301.0	0.0033222591362126247	0.019933554817275746	0.29900332225913623	0.023255813953488372	0.6445182724252492	0.009966777408637873
80	303.0	0.0033003300330033004	0.019801980198019802	0.3069306930693069	0.0231023102310231	0.6336633663366337	0.013201320132013201
81	300.0	0.0033333333333333335	0.023333333333333334	0.30333333333333334	0.023333333333333334	0.6333333333333333	0.013333333333333334
82	301.0	0.0033222591362126247	0.026578073089700997	0.30564784053156147	0.016611295681063124	0.6345514950166113	0.013289036544850499
83	306.0	0.0032679738562091504	0.026143790849673203	0.30392156862745096	0.016339869281045753	0.6372549019607843	0.013071895424836602
84	306.0	0.0032679738562091504	0.0196078431372549	0.30718954248366015	0.016339869281045753	0.6405228758169934	0.013071895424836602
85	302.0	0.0033112582781456954	0.019867549668874173	0.31456953642384106	0.016556291390728478	0.6291390728476821	0.016556291390728478
86	302.0	0.0033112582781456954	0.019867549668874173	0.31456953642384106	0.019867549668874173	0.6258278145695364	0.016556291390728478
87	301.0	0.0033222591362126247	0.019933554817275746	0.31893687707641194	0.023255813953488372	0.6212624584717608	0.013289036544850499
88	296.0	0.0033783783783783786	0.02027027027027027	0.32432432432432434	0.02027027027027027	0.6216216216216216	0.010135135135135136
89	299.0	0.0033444816053511705	0.020066889632107024	0.32441471571906355	0.020066889632107024	0.6220735785953178	0.010033444816053512
90	296.0	0.0033783783783783786	0.02364864864864865	0.32432432432432434	0.02027027027027027	0.6182432432432432	0.010135135135135136
91	298.0	0.003355704697986577	0.02348993288590604	0.3221476510067114	0.020134228187919462	0.6174496644295302	0.013422818791946308
92	300.0	0.0033333333333333335	0.023333333333333334	0.31333333333333335	0.02	0.6233333333333333	0.016666666666666666
93	298.0	0.003355704697986577	0.02348993288590604	0.3187919463087248	0.02348993288590604	0.6174496644295302	0.013422818791946308
94	295.0	0.003389830508474576	0.020338983050847456	0.30847457627118646	0.023728813559322035	0.6305084745762712	0.013559322033898305
95	302.0	0.0033112582781456954	0.019867549668874173	0.31125827814569534	0.023178807947019868	0.6291390728476821	0.013245033112582781
96	303.0	0.0033003300330033004	0.019801980198019802	0.31683168316831684	0.0231023102310231	0.6237623762376238	0.013201320132013201
97	304.0	0.003289473684210526	0.023026315789473683	0.3157894736842105	0.023026315789473683	0.6217105263157895	0.013157894736842105
98	301.0	0.0033222591362126247	0.023255813953488372	0.3122923588039867	0.023255813953488372	0.6245847176079734	0.013289036544850499
99	297.0	0.003367003367003367	0.02356902356902357	0.3164983164983165	0.02356902356902357	0.6195286195286195	0.013468013468013467
100	298.0	0.003355704697986577	0.020134228187919462	0.3187919463087248	0.02348993288590604	0.6208053691275168	0.013422818791946308
101	297.0	0.003367003367003367	0.016835016835016835	0.32323232323232326	0.02356902356902357	0.6195286195286195	0.013468013468013467
102	299.0	0.0033444816053511705	0.020066889632107024	0.3277591973244147	0.023411371237458192	0.6120401337792643	0.013377926421404682
103	301.0	0.0033222591362126247	0.019933554817275746	0.3289036544850498	0.023255813953488372	0.6112956810631229	0.013289036544850499
104	305.0	0.003278688524590164	0.019672131147540985	0.32459016393442625	0.022950819672131147	0.6163934426229508	0.013114754098360656
105	301.0	0.0033222591362126247	0.023255813953488372	0.3289036544850498	0.019933554817275746	0.6112956810631229	0.013289036544850499
106	299.0	0.0033444816053511705	0.023411371237458192	0.32441471571906355	0.016722408026755852	0.6187290969899666	0.013377926421404682
107	296.0	0.0033783783783783786	0.02364864864864865	0.32094594594594594	0.016891891891891893	0.625	0.010135135135135136
108	299.0	0.0033444816053511705	0.023411371237458192	0.32441471571906355	0.016722408026755852	0.6187290969899666	0.013377926421404682
109	308.0	0.003246753246753247	0.022727272727272728	0.3181818181818182	0.022727272727272728	0.6201298701298701	0.012987012987012988
110	308.0	0.003246753246753247	0.022727272727272728	0.3181818181818182	0.01948051948051948	0.6298701298701299	0.006493506493506494
111	305.0	0.003278688524590164	0.022950819672131147	0.31475409836065577	0.019672131147540985	0.6327868852459017	0.006557377049180328
112	302.0	0.0033112582781456954	0.019867549668874173	0.31788079470198677	0.019867549668874173	0.6324503311258278	0.006622516556291391
113	301.0	0.0033222591362126247	0.019933554817275746	0.3222591362126246	0.019933554817275746	0.627906976744186	0.006644518272425249
114	300.0	0.0033333333333333335	0.02	0.3233333333333333	0.02	0.6266666666666667	0.006666666666666667
115	303.0	0.0033003300330033004	0.019801980198019802	0.31353135313531355	0.019801980198019802	0.6303630363036303	0.013201320132013201
116	303.0	0.0033003300330033004	0.019801980198019802	0.3201320132013201	0.019801980198019802	0.6237623762376238	0.013201320132013201
117	302.0	0.0033112582781456954	0.016556291390728478	0.32450331125827814	0.019867549668874173	0.6225165562913907	0.013245033112582781
118	303.0	0.0033003300330033004	0.0165016501650165	0.31353135313531355	0.019801980198019802	0.6336633663366337	0.013201320132013201
119	303.0	0.0033003300330033004	0.019801980198019802	0.3069306930693069	0.0231023102310231	0.636963696369637	0.009900990099009901
120	302.0	0.0033112582781456954	0.019867549668874173	0.31788079470198677	0.016556291390728478	0.6324503311258278	0.009933774834437087
121	303.0	0.0033003300330033004	0.019801980198019802	0.3102310231023102	0.013201320132013201	0.6435643564356436	0.009900990099009901
122	302.0	0.0033112582781456954	0.019867549668874173	0.31456953642384106	0.016556291390728478	0.6357615894039735	0.009933774834437087
123	300.0	0.0033333333333333335	0.02	0.31666666666666665	0.016666666666666666	0.6366666666666667	0.006666666666666667
124	303.0	0.0033003300330033004	0.019801980198019802	0.31683168316831684	0.0165016501650165	0.6336633663366337	0.009900990099009901
125	302.0	0.0033112582781456954	0.019867549668874173	0.31788079470198677	0.016556291390728478	0.6324503311258278	0.009933774834437087
126	304.0	0.003289473684210526	0.019736842105263157	0.3190789473684211	0.01644736842105263	0.631578947368421	0.009868421052631578
127	305.0	0.003278688524590164	0.019672131147540985	0.3180327868852459	0.01639344262295082	0.6360655737704918	0.006557377049180328
128	304.0	0.003289473684210526	0.019736842105263157	0.3190789473684211	0.019736842105263157	0.631578947368421	0.006578947368421052
129	305.0	0.003278688524590164	0.019672131147540985	0.31475409836065577	0.019672131147540985	0.6327868852459017	0.009836065573770493
130	305.0	0.003278688524590164	0.019672131147540985	0.3114754098360656	0.019672131147540985	0.6327868852459017	0.013114754098360656
131	303.0	0.0033003300330033004	0.019801980198019802	0.31683168316831684	0.019801980198019802	0.6237623762376238	0.0165016501650165
132	305.0	0.003278688524590164	0.019672131147540985	0.32131147540983607	0.019672131147540985	0.6196721311475409	0.01639344262295082
133	305.0	0.003278688524590164	0.019672131147540985	0.32131147540983607	0.019672131147540985	0.6229508196721312	0.013114754098360656
134	304.0	0.003289473684210526	0.019736842105263157	0.3223684210526316	0.019736842105263157	0.6217105263157895	0.013157894736842105
135	303.0	0.0033003300330033004	0.019801980198019802	0.3234323432343234	0.0165016501650165	0.6204620462046204	0.0165016501650165
136	303.0	0.0033003300330033004	0.019801980198019802	0.31683168316831684	0.0165016501650165	0.6303630363036303	0.013201320132013201
137	299.0	0.0033444816053511705	0.020066889632107024	0.31438127090301005	0.013377926421404682	0.6387959866220736	0.010033444816053512
138	303.0	0.0033003300330033004	0.019801980198019802	0.31683168316831684	0.013201320132013201	0.636963696369637	0.009900990099009901
139	303.0	0.0033003300330033004	0.019801980198019802	0.3201320132013201	0.009900990099009901	0.636963696369637	0.009900990099009901
140	304.0	0.003289473684210526	0.019736842105263157	0.3190789473684211	0.009868421052631578	0.6381578947368421	0.009868421052631578
141	309.0	0.003236245954692557	0.019417475728155338	0.3106796116504854	0.012944983818770227	0.6440129449838188	0.009708737864077669
142	307.0	0.003257328990228013	0.019543973941368076	0.30618892508143325	0.013029315960912053	0.6482084690553745	0.009771986970684038
143	308.0	0.003246753246753247	0.022727272727272728	0.3051948051948052	0.01948051948051948	0.6396103896103896	0.00974025974025974
144	306.0	0.0032679738562091504	0.02287581699346405	0.3104575163398693	0.0196078431372549	0.6339869281045751	0.00980392156862745
145	306.0	0.0032679738562091504	0.02287581699346405	0.31699346405228757	0.0196078431372549	0.6241830065359477	0.013071895424836602
146	304.0	0.003289473684210526	0.023026315789473683	0.3256578947368421	0.019736842105263157	0.618421052631579	0.009868421052631578
147	303.0	0.0033003300330033004	0.0231023102310231	0.33003300330033003	0.019801980198019802	0.6138613861386139	0.009900990099009901
148	299.0	0.0033444816053511705	0.023411371237458192	0.3377926421404682	0.020066889632107024	0.6053511705685619	0.010033444816053512
149	300.0	0.0033333333333333335	0.02	0.3333333333333333	0.023333333333333334	0.61	0.01
150	297.0	0.003367003367003367	0.020202020202020204	0.32996632996632996	0.02356902356902357	0.6094276094276094	0.013468013468013467
151	292.0	0.003424657534246575	0.02054794520547945	0.3184931506849315	0.023972602739726026	0.6198630136986302	0.0136986301369863
152	295.0	0.003389830508474576	0.020338983050847456	0.31864406779661014	0.023728813559322035	0.6203389830508474	0.013559322033898305
153	293.0	0.0034129692832764505	0.020477815699658702	0.3174061433447099	0.023890784982935155	0.621160409556314	0.013651877133105802
154	295.0	0.003389830508474576	0.020338983050847456	0.3220338983050847	0.020338983050847456	0.6169491525423729	0.01694915254237288
155	297.0	0.003367003367003367	0.020202020202020204	0.3164983164983165	0.013468013468013467	0.6296296296296297	0.016835016835016835
156	299.0	0.0033444816053511705	0.020066889632107024	0.3177257525083612	0.016722408026755852	0.6254180602006689	0.016722408026755852
157	303.0	0.0033003300330033004	0.019801980198019802	0.3102310231023102	0.0165016501650165	0.6336633663366337	0.0165016501650165
158	301.0	0.0033222591362126247	0.019933554817275746	0.30564784053156147	0.023255813953488372	0.6312292358803987	0.016611295681063124
159	299.0	0.0033444816053511705	0.020066889632107024	0.3110367892976589	0.023411371237458192	0.6254180602006689	0.016722408026755852
160	299.0	0.0033444816053511705	0.020066889632107024	0.3110367892976589	0.023411371237458192	0.6220735785953178	0.020066889632107024
161	297.0	0.003367003367003367	0.02356902356902357	0.30976430976430974	0.02356902356902357	0.622895622895623	0.016835016835016835
162	298.0	0.003355704697986577	0.02348993288590604	0.31208053691275167	0.02348993288590604	0.6208053691275168	0.016778523489932886
163	294.0	0.003401360544217687	0.023809523809523808	0.3163265306122449	0.02040816326530612	0.6224489795918368	0.013605442176870748
164	296.0	0.0033783783783783786	0.02364864864864865	0.31756756756756754	0.02027027027027027	0.6216216216216216	0.013513513513513514
165	297.0	0.003367003367003367	0.02356902356902357	0.31986531986531985	0.020202020202020204	0.6195286195286195	0.013468013468013467
166	301.0	0.0033222591362126247	0.026578073089700997	0.31893687707641194	0.019933554817275746	0.6179401993355482	0.013289036544850499
167	301.0	0.0033222591362126247	0.026578073089700997	0.32558139534883723	0.019933554817275746	0.6112956810631229	0.013289036544850499
168	298.0	0.003355704697986577	0.02348993288590604	0.33221476510067116	0.016778523489932886	0.6140939597315436	0.010067114093959731
169	295.0	0.003389830508474576	0.023728813559322035	0.3288135593220339	0.01694915254237288	0.6169491525423729	0.010169491525423728
170	300.0	0.0033333333333333335	0.023333333333333334	0.3233333333333333	0.016666666666666666	0.62	0.013333333333333334
171	296.0	0.0033783783783783786	0.02027027027027027	0.32094594594594594	0.016891891891891893	0.625	0.013513513513513514
172	303.0	0.0033003300330033004	0.019801980198019802	0.3069306930693069	0.0165016501650165	0.6402640264026402	0.013201320132013201
173	305.0	0.003278688524590164	0.01639344262295082	0.30491803278688523	0.019672131147540985	0.6426229508196721	0.013114754098360656
174	310.0	0.0032258064516129032	0.016129032258064516	0.3032258064516129	0.01935483870967742	0.6451612903225806	0.012903225806451613
175	312.0	0.003205128205128205	0.019230769230769232	0.3076923076923077	0.016025641025641024	0.6378205128205128	0.016025641025641024
176	310.0	0.0032258064516129032	0.01935483870967742	0.31290322580645163	0.016129032258064516	0.632258064516129	0.016129032258064516
177	312.0	0.003205128205128205	0.022435897435897436	0.32051282051282054	0.019230769230769232	0.6121794871794872	0.022435897435897436
178	307.0	0.003257328990228013	0.019543973941368076	0.32247557003257327	0.019543973941368076	0.6156351791530945	0.019543973941368076
179	305.0	0.003278688524590164	0.019672131147540985	0.31475409836065577	0.019672131147540985	0.6229508196721312	0.019672131147540985
180	309.0	0.003236245954692557	0.019417475728155338	0.313915857605178	0.019417475728155338	0.6245954692556634	0.019417475728155338
181	306.0	0.0032679738562091504	0.0196078431372549	0.3137254901960784	0.016339869281045753	0.630718954248366	0.016339869281045753
182	300.0	0.0033333333333333335	0.02	0.32	0.013333333333333334	0.63	0.013333333333333334
183	298.0	0.003355704697986577	0.020134228187919462	0.3221476510067114	0.016778523489932886	0.6241610738255033	0.013422818791946308
184	299.0	0.0033444816053511705	0.020066889632107024	0.32441471571906355	0.016722408026755852	0.6220735785953178	0.013377926421404682
185	300.0	0.0033333333333333335	0.02	0.3233333333333333	0.02	0.62	0.013333333333333334
186	300.0	0.0033333333333333335	0.02	0.31666666666666665	0.02	0.63	0.01
187	304.0	0.003289473684210526	0.019736842105263157	0.3125	0.019736842105263157	0.6348684210526315	0.009868421052631578
188	297.0	0.003367003367003367	0.020202020202020204	0.3063973063973064	0.020202020202020204	0.6397306397306397	0.010101010101010102
189	300.0	0.0033333333333333335	0.02	0.30333333333333334	0.02	0.6433333333333333	0.01
190	298.0	0.003355704697986577	0.020134228187919462	0.31208053691275167	0.020134228187919462	0.6308724832214765	0.013422818791946308
191	302.0	0.0033112582781456954	0.019867549668874173	0.31456953642384106	0.019867549668874173	0.6291390728476821	0.013245033112582781
192	300.0	0.0033333333333333335	0.02	0.32	0.02	0.62	0.016666666666666666
193	304.0	0.003289473684210526	0.019736842105263157	0.3256578947368421	0.019736842105263157	0.6151315789473685	0.01644736842105263
194	298.0	0.003355704697986577	0.016778523489932886	0.32550335570469796	0.020134228187919462	0.6174496644295302	0.016778523489932886
195	295.0	0.003389830508474576	0.01694915254237288	0.3288135593220339	0.020338983050847456	0.6203389830508474	0.010169491525423728
196	296.0	0.0033783783783783786	0.016891891891891893	0.32432432432432434	0.02027027027027027	0.625	0.010135135135135136
197	300.0	0.0033333333333333335	0.016666666666666666	0.32	0.016666666666666666	0.6266666666666667	0.016666666666666666
198	301.0	0.0033222591362126247	0.016611295681063124	0.31561461794019935	0.016611295681063124	0.6312292358803987	0.016611295681063124
199	305.0	0.003278688524590164	0.01639344262295082	0.3180327868852459	0.01639344262295082	0.6262295081967213	0.019672131147540985
200	304.0	0.003289473684210526	0.019736842105263157	0.3157894736842105	0.01644736842105263	0.625	0.019736842105263157
201	298.0	0.003355704697986577	0.016778523489932886	0.31543624161073824	0.020134228187919462	0.62751677852349	0.016778523489932886
202	298.0	0.003355704697986577	0.016778523489932886	0.3187919463087248	0.020134228187919462	0.62751677852349	0.013422818791946308
203	298.0	0.003355704697986577	0.016778523489932886	0.32550335570469796	0.020134228187919462	0.6208053691275168	0.013422818791946308
204	300.0	0.0033333333333333335	0.016666666666666666	0.32666666666666666	0.02	0.62	0.013333333333333334
205	303.0	0.0033003300330033004	0.0165016501650165	0.3234323432343234	0.0165016501650165	0.6270627062706271	0.013201320132013201
206	302.0	0.0033112582781456954	0.016556291390728478	0.32450331125827814	0.016556291390728478	0.6258278145695364	0.013245033112582781
207	301.0	0.0033222591362126247	0.016611295681063124	0.31893687707641194	0.016611295681063124	0.627906976744186	0.016611295681063124
208	307.0	0.003257328990228013	0.016286644951140065	0.31596091205211724	0.016286644951140065	0.6319218241042345	0.016286644951140065
209	303.0	0.0033003300330033004	0.013201320132013201	0.31683168316831684	0.0165016501650165	0.6336633663366337	0.0165016501650165
210	299.0	0.0033444816053511705	0.013377926421404682	0.32441471571906355	0.020066889632107024	0.6254180602006689	0.013377926421404682
211	301.0	0.0033222591362126247	0.019933554817275746	0.3222591362126246	0.019933554817275746	0.6212624584717608	0.013289036544850499
212	305.0	0.003278688524590164	0.022950819672131147	0.32131147540983607	0.019672131147540985	0.6196721311475409	0.013114754098360656
213	302.0	0.0033112582781456954	0.026490066225165563	0.31788079470198677	0.016556291390728478	0.6225165562913907	0.013245033112582781
214	297.0	0.003367003367003367	0.026936026936026935	0.32323232323232326	0.016835016835016835	0.6195286195286195	0.010101010101010102
215	295.0	0.003389830508474576	0.02711864406779661	0.3220338983050847	0.01694915254237288	0.6169491525423729	0.013559322033898305
216	296.0	0.0033783783783783786	0.02702702702702703	0.31756756756756754	0.016891891891891893	0.6182432432432432	0.016891891891891893
217	303.0	0.0033003300330033004	0.0231023102310231	0.31353135313531355	0.0165016501650165	0.6237623762376238	0.019801980198019802
218	303.0	0.0033003300330033004	0.0231023102310231	0.3102310231023102	0.0165016501650165	0.6270627062706271	0.019801980198019802
219	305.0	0.003278688524590164	0.022950819672131147	0.32131147540983607	0.013114754098360656	0.6229508196721312	0.01639344262295082
220	304.0	0.003289473684210526	0.023026315789473683	0.3190789473684211	0.01644736842105263	0.6217105263157895	0.01644736842105263
221	305.0	0.003278688524590164	0.022950819672131147	0.32131147540983607	0.01639344262295082	0.6196721311475409	0.01639344262295082
222	299.0	0.0033444816053511705	0.023411371237458192	0.3311036789297659	0.016722408026755852	0.6120401337792643	0.013377926421404682
223	304.0	0.003289473684210526	0.023026315789473683	0.32894736842105265	0.019736842105263157	0.6118421052631579	0.013157894736842105
224	301.0	0.0033222591362126247	0.019933554817275746	0.33222591362126247	0.019933554817275746	0.6146179401993356	0.009966777408637873
225	308.0	0.003246753246753247	0.01948051948051948	0.3246753246753247	0.01948051948051948	0.6201298701298701	0.012987012987012988
226	307.0	0.003257328990228013	0.019543973941368076	0.31921824104234525	0.019543973941368076	0.6254071661237784	0.013029315960912053
227	301.0	0.0033222591362126247	0.019933554817275746	0.3222591362126246	0.019933554817275746	0.6212624584717608	0.013289036544850499
228	298.0	0.003355704697986577	0.016778523489932886	0.3288590604026846	0.020134228187919462	0.6174496644295302	0.013422818791946308
229	302.0	0.0033112582781456954	0.016556291390728478	0.32781456953642385	0.019867549668874173	0.6192052980132451	0.013245033112582781
230	301.0	0.0033222591362126247	0.016611295681063124	0.32558139534883723	0.019933554817275746	0.6212624584717608	0.013289036544850499
231	303.0	0.0033003300330033004	0.019801980198019802	0.3201320132013201	0.0231023102310231	0.6171617161716172	0.0165016501650165
232	305.0	0.003278688524590164	0.019672131147540985	0.32131147540983607	0.022950819672131147	0.6163934426229508	0.01639344262295082
233	302.0	0.0033112582781456954	0.019867549668874173	0.31456953642384106	0.019867549668874173	0.6225165562913907	0.019867549668874173
234	300.0	0.0033333333333333335	0.02	0.31333333333333335	0.02	0.6233333333333333	0.02
235	304.0	0.003289473684210526	0.019736842105263157	0.3125	0.019736842105263157	0.625	0.019736842105263157
236	308.0	0.003246753246753247	0.022727272727272728	0.32142857142857145	0.01948051948051948	0.6136363636363636	0.01948051948051948
237	302.0	0.0033112582781456954	0.023178807947019868	0.32450331125827814	0.019867549668874173	0.609271523178808	0.019867549668874173
238	297.0	0.003367003367003367	0.02356902356902357	0.31986531986531985	0.020202020202020204	0.6161616161616161	0.016835016835016835
239	295.0	0.003389830508474576	0.023728813559322035	0.31864406779661014	0.020338983050847456	0.6169491525423729	0.01694915254237288
240	294.0	0.003401360544217687	0.023809523809523808	0.3163265306122449	0.017006802721088437	0.6190476190476191	0.02040816326530612
241	293.0	0.0034129692832764505	0.023890784982935155	0.31399317406143346	0.017064846416382253	0.621160409556314	0.020477815699658702
242	295.0	0.003389830508474576	0.020338983050847456	0.31186440677966104	0.020338983050847456	0.6271186440677966	0.01694915254237288
243	291.0	0.003436426116838488	0.020618556701030927	0.3161512027491409	0.020618556701030927	0.6151202749140894	0.024054982817869417
244	293.0	0.0034129692832764505	0.020477815699658702	0.32081911262798635	0.020477815699658702	0.6109215017064846	0.023890784982935155
245	297.0	0.003367003367003367	0.020202020202020204	0.32996632996632996	0.020202020202020204	0.6060606060606061	0.020202020202020204
246	300.0	0.0033333333333333335	0.02	0.33	0.02	0.6033333333333334	0.023333333333333334
247	297.0	0.003367003367003367	0.020202020202020204	0.32996632996632996	0.016835016835016835	0.6060606060606061	0.02356902356902357
248	295.0	0.003389830508474576	0.020338983050847456	0.3288135593220339	0.01694915254237288	0.6067796610169491	0.023728813559322035
249	295.0	0.003389830508474576	0.023728813559322035	0.3152542372881356	0.01694915254237288	0.6169491525423729	0.023728813559322035
250	296.0	0.0033783783783783786	0.02702702702702703	0.3141891891891892	0.02027027027027027	0.6114864864864865	0.02364864864864865
251	300.0	0.0033333333333333335	0.02666666666666667	0.32	0.02	0.61	0.02
252	300.0	0.0033333333333333335	0.02666666666666667	0.32	0.02	0.61	0.02
253	305.0	0.003278688524590164	0.02622950819672131	0.3114754098360656	0.019672131147540985	0.6196721311475409	0.019672131147540985
254	301.0	0.0033222591362126247	0.026578073089700997	0.3122923588039867	0.019933554817275746	0.6212624584717608	0.016611295681063124
255	298.0	0.003355704697986577	0.026845637583892617	0.3087248322147651	0.020134228187919462	0.62751677852349	0.013422818791946308
256	300.0	0.0033333333333333335	0.023333333333333334	0.31333333333333335	0.016666666666666666	0.63	0.013333333333333334
257	304.0	0.003289473684210526	0.023026315789473683	0.3092105263157895	0.01644736842105263	0.6348684210526315	0.013157894736842105
258	312.0	0.003205128205128205	0.022435897435897436	0.3108974358974359	0.016025641025641024	0.6346153846153846	0.01282051282051282
259	315.0	0.0031746031746031746	0.022222222222222223	0.3111111111111111	0.015873015873015872	0.6349206349206349	0.012698412698412698
260	313.0	0.003194888178913738	0.019169329073482427	0.30990415335463256	0.01597444089456869	0.6389776357827476	0.012779552715654952
261	311.0	0.003215434083601286	0.01929260450160772	0.3086816720257235	0.01607717041800643	0.639871382636656	0.012861736334405145
262	312.0	0.003205128205128205	0.016025641025641024	0.3141025641025641	0.016025641025641024	0.6346153846153846	0.016025641025641024
263	305.0	0.003278688524590164	0.01639344262295082	0.3180327868852459	0.013114754098360656	0.6360655737704918	0.013114754098360656
264	300.0	0.0033333333333333335	0.016666666666666666	0.32	0.016666666666666666	0.6266666666666667	0.016666666666666666
265	300.0	0.0033333333333333335	0.016666666666666666	0.31	0.016666666666666666	0.6366666666666667	0.016666666666666666
266	301.0	0.0033222591362126247	0.016611295681063124	0.3122923588039867	0.016611295681063124	0.6378737541528239	0.013289036544850499
267	304.0	0.003289473684210526	0.01644736842105263	0.3125	0.01644736842105263	0.6414473684210527	0.009868421052631578
268	306.0	0.0032679738562091504	0.016339869281045753	0.3235294117647059	0.016339869281045753	0.630718954248366	0.00980392156862745
269	306.0	0.0032679738562091504	0.016339869281045753	0.3235294117647059	0.016339869281045753	0.6274509803921569	0.013071895424836602
270	303.0	0.0033003300330033004	0.0165016501650165	0.32673267326732675	0.0165016501650165	0.6237623762376238	0.013201320132013201
271	301.0	0.0033222591362126247	0.016611295681063124	0.32558139534883723	0.016611295681063124	0.6245847176079734	0.013289036544850499
272	301.0	0.0033222591362126247	0.016611295681063124	0.3289036544850498	0.013289036544850499	0.6212624584717608	0.016611295681063124
273	300.0	0.0033333333333333335	0.016666666666666666	0.3333333333333333	0.016666666666666666	0.6133333333333333	0.016666666666666666
274	299.0	0.0033444816053511705	0.016722408026755852	0.32441471571906355	0.013377926421404682	0.6254180602006689	0.016722408026755852
275	299.0	0.0033444816053511705	0.016722408026755852	0.32441471571906355	0.013377926421404682	0.6254180602006689	0.016722408026755852
276	299.0	0.0033444816053511705	0.016722408026755852	0.3177257525083612	0.016722408026755852	0.6321070234113713	0.013377926421404682
277	296.0	0.0033783783783783786	0.016891891891891893	0.31756756756756754	0.016891891891891893	0.6385135135135135	0.006756756756756757
278	292.0	0.003424657534246575	0.017123287671232876	0.3184931506849315	0.017123287671232876	0.636986301369863	0.00684931506849315
279	294.0	0.003401360544217687	0.017006802721088437	0.3197278911564626	0.017006802721088437	0.6360544217687075	0.006802721088435374
280	295.0	0.003389830508474576	0.01694915254237288	0.31864406779661014	0.020338983050847456	0.6338983050847458	0.006779661016949152
281	297.0	0.003367003367003367	0.016835016835016835	0.31313131313131315	0.020202020202020204	0.6363636363636364	0.010101010101010102
282	293.0	0.0034129692832764505	0.017064846416382253	0.3174061433447099	0.020477815699658702	0.6279863481228669	0.013651877133105802
283	293.0	0.0034129692832764505	0.017064846416382253	0.32081911262798635	0.020477815699658702	0.6245733788395904	0.013651877133105802
284	296.0	0.0033783783783783786	0.016891891891891893	0.30743243243243246	0.02027027027027027	0.6385135135135135	0.013513513513513514
285	296.0	0.0033783783783783786	0.016891891891891893	0.30405405405405406	0.02027027027027027	0.6418918918918919	0.013513513513513514
286	297.0	0.003367003367003367	0.016835016835016835	0.3063973063973064	0.020202020202020204	0.6363636363636364	0.016835016835016835
287	297.0	0.003367003367003367	0.016835016835016835	0.30303030303030304	0.020202020202020204	0.6397306397306397	0.016835016835016835
288	301.0	0.0033222591362126247	0.016611295681063124	0.3089700996677741	0.019933554817275746	0.6345514950166113	0.016611295681063124
289	301.0	0.0033222591362126247	0.016611295681063124	0.31561461794019935	0.019933554817275746	0.627906976744186	0.016611295681063124
290	300.0	0.0033333333333333335	0.016666666666666666	0.3233333333333333	0.02	0.62	0.016666666666666666
291	300.0	0.0033333333333333335	0.016666666666666666	0.31666666666666665	0.02	0.6266666666666667	0.016666666666666666
292	297.0	0.003367003367003367	0.016835016835016835	0.3164983164983165	0.020202020202020204	0.6262626262626263	0.016835016835016835
293	300.0	0.0033333333333333335	0.016666666666666666	0.32	0.016666666666666666	0.6266666666666667	0.016666666666666666
294	307.0	0.003257328990228013	0.016286644951140065	0.31921824104234525	0.016286644951140065	0.6286644951140065	0.016286644951140065
295	304.0	0.003289473684210526	0.01644736842105263	0.3125	0.019736842105263157	0.631578947368421	0.01644736842105263
296	301.0	0.0033222591362126247	0.016611295681063124	0.3122923588039867	0.019933554817275746	0.6312292358803987	0.016611295681063124
297	304.0	0.003289473684210526	0.01644736842105263	0.3190789473684211	0.019736842105263157	0.6282894736842105	0.013157894736842105
298	303.0	0.0033003300330033004	0.0165016501650165	0.3234323432343234	0.019801980198019802	0.6237623762376238	0.013201320132013201
299	303.0	0.0033003300330033004	0.0165016501650165	0.32673267326732675	0.0165016501650165	0.6270627062706271	0.009900990099009901
300	301.0	0.0033222591362126247	0.016611295681063124	0.32558139534883723	0.016611295681063124	0.627906976744186	0.009966777408637873
301	300.0	0.0033333333333333335	0.016666666666666666	0.3233333333333333	0.016666666666666666	0.63	0.01
302	295.0	0.003389830508474576	0.01694915254237288	0.31864406779661014	0.01694915254237288	0.6372881355932203	0.006779661016949152
303	294.0	0.003401360544217687	0.017006802721088437	0.32653061224489793	0.017006802721088437	0.6292517006802721	0.006802721088435374
304	288.0	0.003472222222222222	0.017361111111111112	0.3298611111111111	0.017361111111111112	0.625	0.006944444444444444
305	291.0	0.003436426116838488	0.01718213058419244	0.32646048109965636	0.024054982817869417	0.6185567010309279	0.010309278350515464
306	294.0	0.003401360544217687	0.02040816326530612	0.3299319727891156	0.023809523809523808	0.6122448979591837	0.01020408163265306
307	295.0	0.003389830508474576	0.020338983050847456	0.3220338983050847	0.023728813559322035	0.6169491525423729	0.013559322033898305
308	297.0	0.003367003367003367	0.020202020202020204	0.31986531986531985	0.02356902356902357	0.6195286195286195	0.013468013468013467
309	289.0	0.0034602076124567475	0.01730103806228374	0.328719723183391	0.020761245674740483	0.6124567474048442	0.01730103806228374
310	296.0	0.0033783783783783786	0.013513513513513514	0.32432432432432434	0.02027027027027027	0.6216216216216216	0.016891891891891893
311	295.0	0.003389830508474576	0.013559322033898305	0.31864406779661014	0.020338983050847456	0.6271186440677966	0.01694915254237288
312	295.0	0.003389830508474576	0.013559322033898305	0.31864406779661014	0.01694915254237288	0.6305084745762712	0.01694915254237288
313	296.0	0.0033783783783783786	0.013513513513513514	0.31756756756756754	0.016891891891891893	0.6317567567567568	0.016891891891891893
314	296.0	0.0033783783783783786	0.013513513513513514	0.31756756756756754	0.016891891891891893	0.6317567567567568	0.016891891891891893
315	298.0	0.003355704697986577	0.016778523489932886	0.3187919463087248	0.016778523489932886	0.62751677852349	0.016778523489932886
316	296.0	0.0033783783783783786	0.016891891891891893	0.3277027027027027	0.02027027027027027	0.6148648648648649	0.016891891891891893
317	299.0	0.0033444816053511705	0.016722408026755852	0.32441471571906355	0.020066889632107024	0.6187290969899666	0.016722408026755852
318	302.0	0.0033112582781456954	0.016556291390728478	0.32781456953642385	0.016556291390728478	0.6192052980132451	0.016556291390728478
319	299.0	0.0033444816053511705	0.020066889632107024	0.32441471571906355	0.016722408026755852	0.6187290969899666	0.016722408026755852
320	301.0	0.0033222591362126247	0.019933554817275746	0.32558139534883723	0.016611295681063124	0.6179401993355482	0.016611295681063124
321	301.0	0.0033222591362126247	0.019933554817275746	0.32558139534883723	0.013289036544850499	0.6245847176079734	0.013289036544850499
322	300.0	0.0033333333333333335	0.02	0.31666666666666665	0.013333333333333334	0.6333333333333333	0.013333333333333334
323	299.0	0.0033444816053511705	0.020066889632107024	0.3177257525083612	0.016722408026755852	0.6287625418060201	0.013377926421404682
324	301.0	0.0033222591362126247	0.019933554817275746	0.31893687707641194	0.016611295681063124	0.6245847176079734	0.016611295681063124
325	302.0	0.0033112582781456954	0.019867549668874173	0.31788079470198677	0.016556291390728478	0.6258278145695364	0.016556291390728478
326	295.0	0.003389830508474576	0.020338983050847456	0.3254237288135593	0.013559322033898305	0.6203389830508474	0.01694915254237288
327	301.0	0.0033222591362126247	0.016611295681063124	0.31893687707641194	0.016611295681063124	0.627906976744186	0.016611295681063124
328	293.0	0.0034129692832764505	0.017064846416382253	0.3242320819112628	0.020477815699658702	0.6177474402730375	0.017064846416382253
329	296.0	0.0033783783783783786	0.016891891891891893	0.32094594594594594	0.02027027027027027	0.6216216216216216	0.016891891891891893
330	294.0	0.003401360544217687	0.017006802721088437	0.3231292517006803	0.02040816326530612	0.6224489795918368	0.013605442176870748
331	297.0	0.003367003367003367	0.016835016835016835	0.32996632996632996	0.020202020202020204	0.6195286195286195	0.010101010101010102
332	295.0	0.003389830508474576	0.01694915254237288	0.3288135593220339	0.023728813559322035	0.6169491525423729	0.010169491525423728
333	295.0	0.003389830508474576	0.020338983050847456	0.31864406779661014	0.020338983050847456	0.6237288135593221	0.013559322033898305
334	292.0	0.003424657534246575	0.023972602739726026	0.3219178082191781	0.017123287671232876	0.6198630136986302	0.0136986301369863
335	295.0	0.003389830508474576	0.023728813559322035	0.3220338983050847	0.01694915254237288	0.6203389830508474	0.013559322033898305
336	289.0	0.0034602076124567475	0.02422145328719723	0.328719723183391	0.01384083044982699	0.615916955017301	0.01384083044982699
337	288.0	0.003472222222222222	0.020833333333333332	0.3298611111111111	0.013888888888888888	0.6180555555555556	0.013888888888888888
338	289.0	0.0034602076124567475	0.020761245674740483	0.33217993079584773	0.01384083044982699	0.615916955017301	0.01384083044982699
339	291.0	0.003436426116838488	0.01718213058419244	0.32989690721649484	0.013745704467353952	0.6219931271477663	0.013745704467353952
340	298.0	0.003355704697986577	0.016778523489932886	0.3221476510067114	0.016778523489932886	0.6241610738255033	0.016778523489932886
341	303.0	0.0033003300330033004	0.019801980198019802	0.31683168316831684	0.0165016501650165	0.6270627062706271	0.0165016501650165
342	301.0	0.0033222591362126247	0.019933554817275746	0.31561461794019935	0.013289036544850499	0.6312292358803987	0.016611295681063124
343	303.0	0.0033003300330033004	0.019801980198019802	0.30363036303630364	0.0165016501650165	0.6402640264026402	0.0165016501650165
344	303.0	0.0033003300330033004	0.019801980198019802	0.3069306930693069	0.0165016501650165	0.6402640264026402	0.013201320132013201
345	306.0	0.0032679738562091504	0.0196078431372549	0.30392156862745096	0.016339869281045753	0.6437908496732027	0.013071895424836602
346	304.0	0.003289473684210526	0.023026315789473683	0.3092105263157895	0.01644736842105263	0.631578947368421	0.01644736842105263
347	304.0	0.003289473684210526	0.023026315789473683	0.3092105263157895	0.01644736842105263	0.6282894736842105	0.019736842105263157
348	306.0	0.0032679738562091504	0.02287581699346405	0.3104575163398693	0.016339869281045753	0.6274509803921569	0.0196078431372549
349	307.0	0.003257328990228013	0.019543973941368076	0.31596091205211724	0.016286644951140065	0.6254071661237784	0.019543973941368076
350	307.0	0.003257328990228013	0.019543973941368076	0.32247557003257327	0.016286644951140065	0.6221498371335505	0.016286644951140065
351	308.0	0.003246753246753247	0.016233766233766232	0.3181818181818182	0.012987012987012988	0.6331168831168831	0.016233766233766232
352	302.0	0.0033112582781456954	0.016556291390728478	0.32450331125827814	0.013245033112582781	0.6258278145695364	0.016556291390728478
353	303.0	0.0033003300330033004	0.013201320132013201	0.32673267326732675	0.013201320132013201	0.6270627062706271	0.0165016501650165
354	306.0	0.0032679738562091504	0.0196078431372549	0.3202614379084967	0.0196078431372549	0.6209150326797386	0.016339869281045753
355	311.0	0.003215434083601286	0.01929260450160772	0.3215434083601286	0.022508038585209004	0.617363344051447	0.01607717041800643
356	313.0	0.003194888178913738	0.022364217252396165	0.3194888178913738	0.022364217252396165	0.6166134185303515	0.01597444089456869
357	309.0	0.003236245954692557	0.022653721682847898	0.32038834951456313	0.022653721682847898	0.6148867313915858	0.016181229773462782
358	306.0	0.0032679738562091504	0.02287581699346405	0.3235294117647059	0.02287581699346405	0.6111111111111112	0.016339869281045753
359	308.0	0.003246753246753247	0.022727272727272728	0.32792207792207795	0.022727272727272728	0.6071428571428571	0.016233766233766232
360	309.0	0.003236245954692557	0.022653721682847898	0.32362459546925565	0.019417475728155338	0.6148867313915858	0.016181229773462782
361	304.0	0.003289473684210526	0.023026315789473683	0.3223684210526316	0.019736842105263157	0.6151315789473685	0.01644736842105263
362	311.0	0.003215434083601286	0.022508038585209004	0.31511254019292606	0.022508038585209004	0.617363344051447	0.01929260450160772
363	307.0	0.003257328990228013	0.019543973941368076	0.3127035830618892	0.019543973941368076	0.6254071661237784	0.019543973941368076
364	305.0	0.003278688524590164	0.019672131147540985	0.31475409836065577	0.022950819672131147	0.6229508196721312	0.01639344262295082
365	304.0	0.003289473684210526	0.01644736842105263	0.3190789473684211	0.023026315789473683	0.625	0.013157894736842105
366	305.0	0.003278688524590164	0.01639344262295082	0.32131147540983607	0.022950819672131147	0.6229508196721312	0.013114754098360656
367	298.0	0.003355704697986577	0.016778523489932886	0.3221476510067114	0.02348993288590604	0.6208053691275168	0.013422818791946308
368	300.0	0.0033333333333333335	0.016666666666666666	0.33	0.023333333333333334	0.6133333333333333	0.013333333333333334
369	297.0	0.003367003367003367	0.020202020202020204	0.3265993265993266	0.02356902356902357	0.6161616161616161	0.010101010101010102
370	297.0	0.003367003367003367	0.020202020202020204	0.31986531986531985	0.02356902356902357	0.6195286195286195	0.013468013468013467
371	300.0	0.0033333333333333335	0.02	0.32	0.02	0.6233333333333333	0.013333333333333334
372	301.0	0.0033222591362126247	0.019933554817275746	0.3122923588039867	0.023255813953488372	0.6245847176079734	0.016611295681063124
373	297.0	0.003367003367003367	0.02356902356902357	0.31313131313131315	0.02356902356902357	0.6195286195286195	0.016835016835016835
374	299.0	0.0033444816053511705	0.023411371237458192	0.3110367892976589	0.023411371237458192	0.6220735785953178	0.016722408026755852
375	300.0	0.0033333333333333335	0.023333333333333334	0.31333333333333335	0.023333333333333334	0.62	0.016666666666666666
376	306.0	0.0032679738562091504	0.0196078431372549	0.30392156862745096	0.02287581699346405	0.6339869281045751	0.016339869281045753
377	304.0	0.003289473684210526	0.019736842105263157	0.3125	0.019736842105263157	0.6282894736842105	0.01644736842105263
378	306.0	0.0032679738562091504	0.016339869281045753	0.3137254901960784	0.0196078431372549	0.630718954248366	0.016339869281045753
379	307.0	0.003257328990228013	0.016286644951140065	0.31921824104234525	0.019543973941368076	0.6188925081433225	0.02280130293159609
380	303.0	0.0033003300330033004	0.019801980198019802	0.31683168316831684	0.0165016501650165	0.6270627062706271	0.0165016501650165
381	302.0	0.0033112582781456954	0.019867549668874173	0.32781456953642385	0.016556291390728478	0.6158940397350994	0.016556291390728478
382	303.0	0.0033003300330033004	0.019801980198019802	0.33003300330033003	0.019801980198019802	0.6105610561056105	0.0165016501650165
383	296.0	0.0033783783783783786	0.016891891891891893	0.3344594594594595	0.02027027027027027	0.6114864864864865	0.013513513513513514
384	297.0	0.003367003367003367	0.020202020202020204	0.32996632996632996	0.020202020202020204	0.6127946127946128	0.013468013468013467
385	297.0	0.003367003367003367	0.020202020202020204	0.3265993265993266	0.020202020202020204	0.6161616161616161	0.013468013468013467
386	301.0	0.0033222591362126247	0.016611295681063124	0.3289036544850498	0.019933554817275746	0.6212624584717608	0.009966777408637873
387	296.0	0.0033783783783783786	0.016891891891891893	0.3277027027027027	0.016891891891891893	0.625	0.010135135135135136
388	301.0	0.0033222591362126247	0.016611295681063124	0.31893687707641194	0.019933554817275746	0.6312292358803987	0.009966777408637873
389	297.0	0.003367003367003367	0.013468013468013467	0.32323232323232326	0.020202020202020204	0.6296296296296297	0.010101010101010102
390	296.0	0.0033783783783783786	0.013513513513513514	0.32432432432432434	0.02027027027027027	0.6283783783783784	0.010135135135135136
391	293.0	0.0034129692832764505	0.013651877133105802	0.32081911262798635	0.020477815699658702	0.6313993174061433	0.010238907849829351
392	291.0	0.003436426116838488	0.013745704467353952	0.3230240549828179	0.020618556701030927	0.6254295532646048	0.013745704467353952
393	292.0	0.003424657534246575	0.0136986301369863	0.3219178082191781	0.02054794520547945	0.6267123287671232	0.0136986301369863
394	295.0	0.003389830508474576	0.013559322033898305	0.31864406779661014	0.023728813559322035	0.6271186440677966	0.013559322033898305
395	293.0	0.0034129692832764505	0.017064846416382253	0.31399317406143346	0.023890784982935155	0.6313993174061433	0.010238907849829351
396	298.0	0.003355704697986577	0.020134228187919462	0.31543624161073824	0.020134228187919462	0.6241610738255033	0.016778523489932886
397	299.0	0.0033444816053511705	0.020066889632107024	0.3110367892976589	0.023411371237458192	0.6254180602006689	0.016722408026755852
398	291.0	0.003436426116838488	0.020618556701030927	0.3161512027491409	0.024054982817869417	0.6219931271477663	0.013745704467353952
399	290.0	0.0034482758620689655	0.020689655172413793	0.32068965517241377	0.02413793103448276	0.6172413793103448	0.013793103448275862
400	290.0	0.0034482758620689655	0.020689655172413793	0.32068965517241377	0.02413793103448276	0.6137931034482759	0.017241379310344827
401	296.0	0.0033783783783783786	0.02027027027027027	0.31756756756756754	0.02027027027027027	0.6216216216216216	0.016891891891891893
402	296.0	0.0033783783783783786	0.02027027027027027	0.31756756756756754	0.02364864864864865	0.6182432432432432	0.016891891891891893
403	298.0	0.003355704697986577	0.020134228187919462	0.3221476510067114	0.02348993288590604	0.6140939597315436	0.016778523489932886
404	302.0	0.0033112582781456954	0.023178807947019868	0.31788079470198677	0.023178807947019868	0.6192052980132451	0.013245033112582781
405	304.0	0.003289473684210526	0.02631578947368421	0.3190789473684211	0.019736842105263157	0.618421052631579	0.013157894736842105
406	307.0	0.003257328990228013	0.026058631921824105	0.30944625407166126	0.02280130293159609	0.6254071661237784	0.013029315960912053
407	308.0	0.003246753246753247	0.022727272727272728	0.3116883116883117	0.01948051948051948	0.6266233766233766	0.016233766233766232
408	304.0	0.003289473684210526	0.023026315789473683	0.3092105263157895	0.019736842105263157	0.6282894736842105	0.01644736842105263
409	304.0	0.003289473684210526	0.023026315789473683	0.3125	0.019736842105263157	0.625	0.01644736842105263
410	303.0	0.0033003300330033004	0.0231023102310231	0.3234323432343234	0.019801980198019802	0.6171617161716172	0.013201320132013201
411	299.0	0.0033444816053511705	0.023411371237458192	0.3210702341137124	0.020066889632107024	0.6187290969899666	0.013377926421404682
412	295.0	0.003389830508474576	0.023728813559322035	0.3254237288135593	0.01694915254237288	0.6169491525423729	0.013559322033898305
413	297.0	0.003367003367003367	0.02356902356902357	0.3164983164983165	0.016835016835016835	0.6262626262626263	0.013468013468013467
414	299.0	0.0033444816053511705	0.023411371237458192	0.31438127090301005	0.016722408026755852	0.6287625418060201	0.013377926421404682
415	303.0	0.0033003300330033004	0.0231023102310231	0.32673267326732675	0.0165016501650165	0.6171617161716172	0.013201320132013201
416	303.0	0.0033003300330033004	0.0231023102310231	0.3234323432343234	0.0165016501650165	0.6204620462046204	0.013201320132013201
417	305.0	0.003278688524590164	0.019672131147540985	0.3180327868852459	0.01639344262295082	0.6262295081967213	0.01639344262295082
418	305.0	0.003278688524590164	0.022950819672131147	0.31475409836065577	0.01639344262295082	0.6262295081967213	0.01639344262295082
419	301.0	0.0033222591362126247	0.023255813953488372	0.3222591362126246	0.016611295681063124	0.6212624584717608	0.013289036544850499
420	300.0	0.0033333333333333335	0.02666666666666667	0.31666666666666665	0.016666666666666666	0.6233333333333333	0.013333333333333334
421	297.0	0.003367003367003367	0.02356902356902357	0.3164983164983165	0.016835016835016835	0.6296296296296297	0.010101010101010102
422	299.0	0.0033444816053511705	0.023411371237458192	0.3210702341137124	0.013377926421404682	0.6287625418060201	0.010033444816053512
423	294.0	0.003401360544217687	0.017006802721088437	0.32653061224489793	0.013605442176870748	0.6292517006802721	0.01020408163265306
424	292.0	0.003424657534246575	0.017123287671232876	0.3321917808219178	0.02054794520547945	0.6198630136986302	0.00684931506849315
425	300.0	0.0033333333333333335	0.016666666666666666	0.3233333333333333	0.02	0.6266666666666667	0.01
426	297.0	0.003367003367003367	0.013468013468013467	0.3265993265993266	0.02356902356902357	0.622895622895623	0.010101010101010102
427	302.0	0.0033112582781456954	0.016556291390728478	0.32450331125827814	0.019867549668874173	0.6258278145695364	0.009933774834437087
428	302.0	0.0033112582781456954	0.016556291390728478	0.32450331125827814	0.016556291390728478	0.6291390728476821	0.009933774834437087
429	305.0	0.003278688524590164	0.01639344262295082	0.32131147540983607	0.019672131147540985	0.6295081967213115	0.009836065573770493
430	304.0	0.003289473684210526	0.01644736842105263	0.32894736842105265	0.019736842105263157	0.618421052631579	0.013157894736842105
431	306.0	0.0032679738562091504	0.02287581699346405	0.3333333333333333	0.013071895424836602	0.6111111111111112	0.016339869281045753
432	302.0	0.0033112582781456954	0.023178807947019868	0.3344370860927152	0.013245033112582781	0.6125827814569537	0.013245033112582781
433	302.0	0.0033112582781456954	0.023178807947019868	0.33112582781456956	0.013245033112582781	0.6158940397350994	0.013245033112582781
434	301.0	0.0033222591362126247	0.019933554817275746	0.3222591362126246	0.016611295681063124	0.6245847176079734	0.013289036544850499
435	299.0	0.0033444816053511705	0.016722408026755852	0.3110367892976589	0.016722408026755852	0.6387959866220736	0.013377926421404682
436	302.0	0.0033112582781456954	0.016556291390728478	0.32450331125827814	0.016556291390728478	0.6258278145695364	0.013245033112582781
437	300.0	0.0033333333333333335	0.016666666666666666	0.3233333333333333	0.02	0.62	0.016666666666666666
438	301.0	0.0033222591362126247	0.016611295681063124	0.31561461794019935	0.023255813953488372	0.6245847176079734	0.016611295681063124
439	303.0	0.0033003300330033004	0.0165016501650165	0.3201320132013201	0.026402640264026403	0.6171617161716172	0.0165016501650165
440	307.0	0.003257328990228013	0.016286644951140065	0.31921824104234525	0.02280130293159609	0.6254071661237784	0.013029315960912053
441	305.0	0.003278688524590164	0.019672131147540985	0.3180327868852459	0.022950819672131147	0.6262295081967213	0.009836065573770493
442	298.0	0.003355704697986577	0.020134228187919462	0.32550335570469796	0.02348993288590604	0.6208053691275168	0.006711409395973154
443	300.0	0.0033333333333333335	0.016666666666666666	0.32666666666666666	0.02666666666666667	0.6166666666666667	0.01
444	300.0	0.0033333333333333335	0.016666666666666666	0.32666666666666666	0.02666666666666667	0.6166666666666667	0.01
445	298.0	0.003355704697986577	0.016778523489932886	0.3221476510067114	0.026845637583892617	0.6208053691275168	0.010067114093959731
446	301.0	0.0033222591362126247	0.019933554817275746	0.3222591362126246	0.026578073089700997	0.6146179401993356	0.013289036544850499
447	302.0	0.0033112582781456954	0.019867549668874173	0.31788079470198677	0.023178807947019868	0.6225165562913907	0.013245033112582781
448	298.0	0.003355704697986577	0.013422818791946308	0.32550335570469796	0.02348993288590604	0.6174496644295302	0.016778523489932886
449	292.0	0.003424657534246575	0.0136986301369863	0.3287671232876712	0.017123287671232876	0.6198630136986302	0.017123287671232876
450	293.0	0.0034129692832764505	0.013651877133105802	0.3378839590443686	0.017064846416382253	0.6109215017064846	0.017064846416382253
451	295.0	0.003389830508474576	0.013559322033898305	0.33559322033898303	0.01694915254237288	0.6135593220338983	0.01694915254237288
452	296.0	0.0033783783783783786	0.016891891891891893	0.34121621621621623	0.016891891891891893	0.6081081081081081	0.013513513513513514
453	299.0	0.0033444816053511705	0.016722408026755852	0.3377926421404682	0.016722408026755852	0.6120401337792643	0.013377926421404682
454	302.0	0.0033112582781456954	0.016556291390728478	0.33112582781456956	0.019867549668874173	0.6158940397350994	0.013245033112582781
455	307.0	0.003257328990228013	0.019543973941368076	0.3289902280130293	0.019543973941368076	0.6091205211726385	0.019543973941368076
456	306.0	0.0032679738562091504	0.0196078431372549	0.32679738562091504	0.016339869281045753	0.6143790849673203	0.0196078431372549
457	304.0	0.003289473684210526	0.019736842105263157	0.3256578947368421	0.019736842105263157	0.6151315789473685	0.01644736842105263
458	301.0	0.0033222591362126247	0.019933554817275746	0.3222591362126246	0.023255813953488372	0.6212624584717608	0.009966777408637873
459	304.0	0.003289473684210526	0.023026315789473683	0.3223684210526316	0.023026315789473683	0.6217105263157895	0.006578947368421052
460	302.0	0.0033112582781456954	0.023178807947019868	0.32781456953642385	0.023178807947019868	0.6158940397350994	0.006622516556291391
461	301.0	0.0033222591362126247	0.019933554817275746	0.3289036544850498	0.023255813953488372	0.6179401993355482	0.006644518272425249
462	301.0	0.0033222591362126247	0.019933554817275746	0.3222591362126246	0.019933554817275746	0.6245847176079734	0.009966777408637873
463	302.0	0.0033112582781456954	0.016556291390728478	0.31456953642384106	0.019867549668874173	0.6324503311258278	0.013245033112582781
464	304.0	0.003289473684210526	0.01644736842105263	0.3223684210526316	0.019736842105263157	0.625	0.013157894736842105
465	299.0	0.0033444816053511705	0.016722408026755852	0.3210702341137124	0.020066889632107024	0.6254180602006689	0.013377926421404682
466	306.0	0.0032679738562091504	0.0196078431372549	0.3202614379084967	0.0196078431372549	0.6241830065359477	0.013071895424836602
467	302.0	0.0033112582781456954	0.019867549668874173	0.3211920529801324	0.016556291390728478	0.6258278145695364	0.013245033112582781
468	299.0	0.0033444816053511705	0.020066889632107024	0.3210702341137124	0.016722408026755852	0.6254180602006689	0.013377926421404682
469	296.0	0.0033783783783783786	0.02027027027027027	0.32432432432432434	0.016891891891891893	0.625	0.010135135135135136
470	297.0	0.003367003367003367	0.020202020202020204	0.32323232323232326	0.016835016835016835	0.6262626262626263	0.010101010101010102
471	293.0	0.0034129692832764505	0.020477815699658702	0.32081911262798635	0.017064846416382253	0.6279863481228669	0.010238907849829351
472	296.0	0.0033783783783783786	0.02027027027027027	0.31756756756756754	0.013513513513513514	0.6351351351351351	0.010135135135135136
473	297.0	0.003367003367003367	0.020202020202020204	0.3164983164983165	0.016835016835016835	0.632996632996633	0.010101010101010102
474	300.0	0.0033333333333333335	0.02	0.31	0.02	0.6333333333333333	0.013333333333333334
475	298.0	0.003355704697986577	0.020134228187919462	0.3087248322147651	0.020134228187919462	0.6342281879194631	0.013422818791946308
476	299.0	0.0033444816053511705	0.020066889632107024	0.3010033444816054	0.020066889632107024	0.6421404682274248	0.013377926421404682
477	305.0	0.003278688524590164	0.019672131147540985	0.3016393442622951	0.019672131147540985	0.6426229508196721	0.013114754098360656
478	315.0	0.0031746031746031746	0.01904761904761905	0.2984126984126984	0.01904761904761905	0.6444444444444445	0.015873015873015872
479	312.0	0.003205128205128205	0.019230769230769232	0.30448717948717946	0.019230769230769232	0.6378205128205128	0.016025641025641024
480	303.0	0.0033003300330033004	0.019801980198019802	0.31683168316831684	0.019801980198019802	0.6237623762376238	0.0165016501650165
481	300.0	0.0033333333333333335	0.02	0.3233333333333333	0.02	0.6166666666666667	0.016666666666666666
482	297.0	0.003367003367003367	0.020202020202020204	0.32323232323232326	0.020202020202020204	0.6161616161616161	0.016835016835016835
483	304.0	0.003289473684210526	0.019736842105263157	0.3190789473684211	0.019736842105263157	0.625	0.013157894736842105
484	303.0	0.0033003300330033004	0.019801980198019802	0.32673267326732675	0.019801980198019802	0.6204620462046204	0.009900990099009901
485	300.0	0.0033333333333333335	0.02	0.33	0.02	0.6166666666666667	0.01
486	297.0	0.003367003367003367	0.020202020202020204	0.3333333333333333	0.020202020202020204	0.6127946127946128	0.010101010101010102
487	297.0	0.003367003367003367	0.020202020202020204	0.3333333333333333	0.020202020202020204	0.6127946127946128	0.010101010101010102
488	298.0	0.003355704697986577	0.020134228187919462	0.33557046979865773	0.020134228187919462	0.610738255033557	0.010067114093959731
489	299.0	0.0033444816053511705	0.016722408026755852	0.33444816053511706	0.016722408026755852	0.6153846153846154	0.013377926421404682
490	293.0	0.0034129692832764505	0.017064846416382253	0.33447098976109213	0.017064846416382253	0.6143344709897611	0.013651877133105802
491	291.0	0.003436426116838488	0.01718213058419244	0.32989690721649484	0.01718213058419244	0.6185567010309279	0.013745704467353952
492	291.0	0.003436426116838488	0.01718213058419244	0.3333333333333333	0.020618556701030927	0.6151202749140894	0.010309278350515464
493	294.0	0.003401360544217687	0.017006802721088437	0.3333333333333333	0.02040816326530612	0.6156462585034014	0.01020408163265306
494	296.0	0.0033783783783783786	0.013513513513513514	0.3344594594594595	0.02364864864864865	0.6114864864864865	0.013513513513513514
495	297.0	0.003367003367003367	0.013468013468013467	0.3333333333333333	0.02356902356902357	0.6127946127946128	0.013468013468013467
496	299.0	0.0033444816053511705	0.016722408026755852	0.3311036789297659	0.020066889632107024	0.6153846153846154	0.013377926421404682
497	303.0	0.0033003300330033004	0.0165016501650165	0.3333333333333333	0.019801980198019802	0.6171617161716172	0.009900990099009901
498	299.0	0.0033444816053511705	0.016722408026755852	0.3311036789297659	0.020066889632107024	0.6187290969899666	0.010033444816053512
499	299.0	0.0033444816053511705	0.016722408026755852	0.3277591973244147	0.020066889632107024	0.6220735785953178	0.010033444816053512
500	295.0	0.003389830508474576	0.01694915254237288	0.3288135593220339	0.020338983050847456	0.6203389830508474	0.010169491525423728
501	296.0	0.0033783783783783786	0.016891891891891893	0.3310810810810811	0.02027027027027027	0.6182432432432432	0.010135135135135136
502	300.0	0.0033333333333333335	0.016666666666666666	0.3333333333333333	0.02	0.6166666666666667	0.01
503	304.0	0.003289473684210526	0.01644736842105263	0.3355263157894737	0.019736842105263157	0.6118421052631579	0.013157894736842105
504	304.0	0.003289473684210526	0.01644736842105263	0.32894736842105265	0.019736842105263157	0.618421052631579	0.013157894736842105
505	305.0	0.003278688524590164	0.01639344262295082	0.32131147540983607	0.019672131147540985	0.6262295081967213	0.013114754098360656
506	298.0	0.003355704697986577	0.016778523489932886	0.31543624161073824	0.020134228187919462	0.62751677852349	0.016778523489932886
507	296.0	0.0033783783783783786	0.016891891891891893	0.31756756756756754	0.02027027027027027	0.625	0.016891891891891893
508	300.0	0.0033333333333333335	0.016666666666666666	0.32	0.023333333333333334	0.62	0.016666666666666666
509	298.0	0.003355704697986577	0.016778523489932886	0.3221476510067114	0.02348993288590604	0.6174496644295302	0.016778523489932886
510	293.0	0.0034129692832764505	0.017064846416382253	0.3174061433447099	0.023890784982935155	0.621160409556314	0.017064846416382253
511	294.0	0.003401360544217687	0.017006802721088437	0.3197278911564626	0.023809523809523808	0.6190476190476191	0.017006802721088437
512	296.0	0.0033783783783783786	0.016891891891891893	0.32432432432432434	0.02364864864864865	0.6148648648648649	0.016891891891891893
513	301.0	0.0033222591362126247	0.016611295681063124	0.32558139534883723	0.023255813953488372	0.6179401993355482	0.013289036544850499
514	304.0	0.003289473684210526	0.01644736842105263	0.32894736842105265	0.023026315789473683	0.618421052631579	0.009868421052631578
515	302.0	0.0033112582781456954	0.016556291390728478	0.33112582781456956	0.023178807947019868	0.6158940397350994	0.009933774834437087
516	301.0	0.0033222591362126247	0.016611295681063124	0.32558139534883723	0.023255813953488372	0.6212624584717608	0.009966777408637873
517	298.0	0.003355704697986577	0.016778523489932886	0.33557046979865773	0.02348993288590604	0.610738255033557	0.010067114093959731
518	298.0	0.003355704697986577	0.016778523489932886	0.33557046979865773	0.020134228187919462	0.6140939597315436	0.010067114093959731
519	298.0	0.003355704697986577	0.016778523489932886	0.33557046979865773	0.020134228187919462	0.6140939597315436	0.010067114093959731
520	296.0	0.0033783783783783786	0.016891891891891893	0.3310810810810811	0.02027027027027027	0.6182432432432432	0.010135135135135136
521	290.0	0.0034482758620689655	0.017241379310344827	0.3275862068965517	0.020689655172413793	0.6206896551724138	0.010344827586206896
522	304.0	0.003289473684210526	0.01644736842105263	0.3059210526315789	0.019736842105263157	0.6447368421052632	0.009868421052631578
523	304.0	0.003289473684210526	0.01644736842105263	0.3125	0.023026315789473683	0.6348684210526315	0.009868421052631578
524	301.0	0.0033222591362126247	0.016611295681063124	0.3122923588039867	0.023255813953488372	0.6312292358803987	0.013289036544850499
525	304.0	0.003289473684210526	0.01644736842105263	0.3157894736842105	0.023026315789473683	0.6282894736842105	0.013157894736842105
526	302.0	0.0033112582781456954	0.016556291390728478	0.31456953642384106	0.019867549668874173	0.6324503311258278	0.013245033112582781
527	294.0	0.003401360544217687	0.017006802721088437	0.3163265306122449	0.02040816326530612	0.6292517006802721	0.013605442176870748
528	295.0	0.003389830508474576	0.01694915254237288	0.31864406779661014	0.020338983050847456	0.6237288135593221	0.01694915254237288
529	292.0	0.003424657534246575	0.017123287671232876	0.3219178082191781	0.02054794520547945	0.6198630136986302	0.017123287671232876
530	294.0	0.003401360544217687	0.017006802721088437	0.3163265306122449	0.02040816326530612	0.6258503401360545	0.017006802721088437
531	295.0	0.003389830508474576	0.01694915254237288	0.31864406779661014	0.01694915254237288	0.6271186440677966	0.01694915254237288
532	297.0	0.003367003367003367	0.016835016835016835	0.31986531986531985	0.016835016835016835	0.6262626262626263	0.016835016835016835
533	296.0	0.0033783783783783786	0.016891891891891893	0.32094594594594594	0.02027027027027027	0.625	0.013513513513513514
534	294.0	0.003401360544217687	0.017006802721088437	0.3129251700680272	0.017006802721088437	0.6326530612244898	0.017006802721088437
535	300.0	0.0033333333333333335	0.016666666666666666	0.31	0.016666666666666666	0.6366666666666667	0.016666666666666666
536	298.0	0.003355704697986577	0.016778523489932886	0.3087248322147651	0.016778523489932886	0.6375838926174496	0.016778523489932886
537	296.0	0.0033783783783783786	0.016891891891891893	0.3108108108108108	0.016891891891891893	0.6351351351351351	0.016891891891891893
538	302.0	0.0033112582781456954	0.016556291390728478	0.304635761589404	0.019867549668874173	0.6390728476821192	0.016556291390728478
539	302.0	0.0033112582781456954	0.016556291390728478	0.31125827814569534	0.023178807947019868	0.6291390728476821	0.016556291390728478
540	302.0	0.0033112582781456954	0.016556291390728478	0.31788079470198677	0.023178807947019868	0.6258278145695364	0.013245033112582781
541	304.0	0.003289473684210526	0.01644736842105263	0.3223684210526316	0.023026315789473683	0.6217105263157895	0.013157894736842105
542	301.0	0.0033222591362126247	0.016611295681063124	0.3222591362126246	0.023255813953488372	0.6212624584717608	0.013289036544850499
543	300.0	0.0033333333333333335	0.016666666666666666	0.31666666666666665	0.023333333333333334	0.63	0.01
544	298.0	0.003355704697986577	0.016778523489932886	0.31208053691275167	0.02348993288590604	0.6308724832214765	0.013422818791946308
545	303.0	0.0033003300330033004	0.0165016501650165	0.31683168316831684	0.0231023102310231	0.6270627062706271	0.013201320132013201
546	302.0	0.0033112582781456954	0.016556291390728478	0.32450331125827814	0.019867549668874173	0.6258278145695364	0.009933774834437087
547	293.0	0.0034129692832764505	0.017064846416382253	0.3242320819112628	0.020477815699658702	0.6245733788395904	0.010238907849829351
548	296.0	0.0033783783783783786	0.016891891891891893	0.3310810810810811	0.02027027027027027	0.6182432432432432	0.010135135135135136
549	298.0	0.003355704697986577	0.016778523489932886	0.3288590604026846	0.020134228187919462	0.6174496644295302	0.013422818791946308
550	293.0	0.0034129692832764505	0.017064846416382253	0.33447098976109213	0.020477815699658702	0.6109215017064846	0.013651877133105802
551	296.0	0.0033783783783783786	0.016891891891891893	0.3277027027027027	0.02027027027027027	0.6182432432432432	0.013513513513513514
552	293.0	0.0034129692832764505	0.017064846416382253	0.32081911262798635	0.023890784982935155	0.621160409556314	0.013651877133105802
553	290.0	0.0034482758620689655	0.017241379310344827	0.31724137931034485	0.020689655172413793	0.6275862068965518	0.013793103448275862
554	293.0	0.0034129692832764505	0.017064846416382253	0.31399317406143346	0.020477815699658702	0.6279863481228669	0.017064846416382253
555	294.0	0.003401360544217687	0.017006802721088437	0.3163265306122449	0.023809523809523808	0.6224489795918368	0.017006802721088437
556	296.0	0.0033783783783783786	0.02027027027027027	0.3108108108108108	0.02364864864864865	0.625	0.016891891891891893
557	288.0	0.003472222222222222	0.020833333333333332	0.3263888888888889	0.027777777777777776	0.6041666666666666	0.017361111111111112
558	290.0	0.0034482758620689655	0.020689655172413793	0.32068965517241377	0.027586206896551724	0.6103448275862069	0.017241379310344827
559	297.0	0.003367003367003367	0.026936026936026935	0.31313131313131315	0.026936026936026935	0.6127946127946128	0.016835016835016835
560	295.0	0.003389830508474576	0.023728813559322035	0.31186440677966104	0.023728813559322035	0.6237288135593221	0.013559322033898305
561	291.0	0.003436426116838488	0.024054982817869417	0.30584192439862545	0.024054982817869417	0.6288659793814433	0.013745704467353952
562	294.0	0.003401360544217687	0.017006802721088437	0.3197278911564626	0.023809523809523808	0.6224489795918368	0.013605442176870748
563	293.0	0.0034129692832764505	0.017064846416382253	0.3242320819112628	0.023890784982935155	0.6143344709897611	0.017064846416382253
564	294.0	0.003401360544217687	0.017006802721088437	0.3231292517006803	0.023809523809523808	0.6190476190476191	0.013605442176870748
565	293.0	0.0034129692832764505	0.017064846416382253	0.3242320819112628	0.020477815699658702	0.621160409556314	0.013651877133105802
566	292.0	0.003424657534246575	0.017123287671232876	0.3253424657534247	0.02054794520547945	0.6198630136986302	0.0136986301369863
567	293.0	0.0034129692832764505	0.017064846416382253	0.32764505119453924	0.020477815699658702	0.6177474402730375	0.013651877133105802
568	290.0	0.0034482758620689655	0.017241379310344827	0.3275862068965517	0.020689655172413793	0.6172413793103448	0.013793103448275862
569	291.0	0.003436426116838488	0.01718213058419244	0.32646048109965636	0.01718213058419244	0.6219931271477663	0.013745704467353952
570	293.0	0.0034129692832764505	0.017064846416382253	0.3242320819112628	0.017064846416382253	0.6245733788395904	0.013651877133105802
571	297.0	0.003367003367003367	0.016835016835016835	0.3265993265993266	0.016835016835016835	0.6195286195286195	0.016835016835016835
572	299.0	0.0033444816053511705	0.016722408026755852	0.32441471571906355	0.020066889632107024	0.6220735785953178	0.013377926421404682
573	297.0	0.0	0.013468013468013467	0.32323232323232326	0.02356902356902357	0.6262626262626263	0.013468013468013467
574	303.0	0.0	0.0165016501650165	0.3201320132013201	0.0231023102310231	0.6303630363036303	0.009900990099009901
575	305.0	0.0	0.01639344262295082	0.3180327868852459	0.022950819672131147	0.6327868852459017	0.009836065573770493
576	298.0	0.0	0.016778523489932886	0.31543624161073824	0.02348993288590604	0.6342281879194631	0.010067114093959731
577	297.0	0.0	0.016835016835016835	0.32323232323232326	0.02356902356902357	0.6262626262626263	0.010101010101010102
578	294.0	0.0	0.017006802721088437	0.32653061224489793	0.023809523809523808	0.6258503401360545	0.006802721088435374
579	292.0	0.0	0.017123287671232876	0.3287671232876712	0.02054794520547945	0.6267123287671232	0.00684931506849315
580	298.0	0.0	0.016778523489932886	0.31208053691275167	0.020134228187919462	0.6442953020134228	0.006711409395973154
581	298.0	0.0	0.016778523489932886	0.31208053691275167	0.02348993288590604	0.6375838926174496	0.010067114093959731
582	296.0	0.0033783783783783786	0.016891891891891893	0.3141891891891892	0.02702702702702703	0.6283783783783784	0.010135135135135136
583	300.0	0.0033333333333333335	0.02	0.31	0.02666666666666667	0.6266666666666667	0.013333333333333334
584	300.0	0.0033333333333333335	0.02	0.30333333333333334	0.02666666666666667	0.6333333333333333	0.013333333333333334
585	302.0	0.0033112582781456954	0.019867549668874173	0.304635761589404	0.026490066225165563	0.6291390728476821	0.016556291390728478
586	294.0	0.003401360544217687	0.017006802721088437	0.30272108843537415	0.023809523809523808	0.6360544217687075	0.017006802721088437
587	299.0	0.0033444816053511705	0.016722408026755852	0.3110367892976589	0.023411371237458192	0.6287625418060201	0.016722408026755852
588	297.0	0.003367003367003367	0.016835016835016835	0.3164983164983165	0.02356902356902357	0.622895622895623	0.016835016835016835
589	294.0	0.003401360544217687	0.017006802721088437	0.3197278911564626	0.023809523809523808	0.6224489795918368	0.013605442176870748
590	292.0	0.003424657534246575	0.017123287671232876	0.3184931506849315	0.023972602739726026	0.6232876712328768	0.0136986301369863
591	298.0	0.003355704697986577	0.020134228187919462	0.3221476510067114	0.02348993288590604	0.6174496644295302	0.013422818791946308
592	296.0	0.0033783783783783786	0.016891891891891893	0.32432432432432434	0.02364864864864865	0.6182432432432432	0.013513513513513514
593	301.0	0.0033222591362126247	0.019933554817275746	0.3222591362126246	0.023255813953488372	0.6179401993355482	0.013289036544850499
594	305.0	0.003278688524590164	0.019672131147540985	0.3114754098360656	0.022950819672131147	0.6295081967213115	0.013114754098360656
595	304.0	0.003289473684210526	0.019736842105263157	0.3223684210526316	0.019736842105263157	0.6217105263157895	0.013157894736842105
596	298.0	0.003355704697986577	0.020134228187919462	0.3221476510067114	0.020134228187919462	0.6174496644295302	0.016778523489932886
597	296.0	0.0033783783783783786	0.02027027027027027	0.32432432432432434	0.02027027027027027	0.6148648648648649	0.016891891891891893
598	295.0	0.003389830508474576	0.020338983050847456	0.3220338983050847	0.020338983050847456	0.6169491525423729	0.01694915254237288
599	296.0	0.0033783783783783786	0.02027027027027027	0.32094594594594594	0.02027027027027027	0.6182432432432432	0.016891891891891893
600	298.0	0.003355704697986577	0.020134228187919462	0.31543624161073824	0.020134228187919462	0.6208053691275168	0.020134228187919462
601	301.0	0.0033222591362126247	0.019933554817275746	0.31893687707641194	0.019933554817275746	0.6212624584717608	0.016611295681063124
602	298.0	0.003355704697986577	0.016778523489932886	0.3221476510067114	0.020134228187919462	0.6208053691275168	0.016778523489932886
603	296.0	0.0033783783783783786	0.016891891891891893	0.3277027027027027	0.016891891891891893	0.6182432432432432	0.016891891891891893
604	289.0	0.0034602076124567475	0.01730103806228374	0.32525951557093424	0.020761245674740483	0.6193771626297578	0.01384083044982699
605	288.0	0.003472222222222222	0.017361111111111112	0.3229166666666667	0.013888888888888888	0.6284722222222222	0.013888888888888888
606	293.0	0.0034129692832764505	0.017064846416382253	0.3242320819112628	0.013651877133105802	0.6279863481228669	0.013651877133105802
607	293.0	0.0034129692832764505	0.013651877133105802	0.31399317406143346	0.013651877133105802	0.6382252559726962	0.017064846416382253
608	293.0	0.0034129692832764505	0.013651877133105802	0.32081911262798635	0.013651877133105802	0.6313993174061433	0.017064846416382253
609	295.0	0.003389830508474576	0.01694915254237288	0.31864406779661014	0.010169491525423728	0.6338983050847458	0.01694915254237288
610	298.0	0.003355704697986577	0.016778523489932886	0.31543624161073824	0.010067114093959731	0.6342281879194631	0.020134228187919462
611	298.0	0.003355704697986577	0.020134228187919462	0.31208053691275167	0.013422818791946308	0.6342281879194631	0.016778523489932886
612	298.0	0.003355704697986577	0.020134228187919462	0.3187919463087248	0.013422818791946308	0.62751677852349	0.016778523489932886
613	302.0	0.0033112582781456954	0.019867549668874173	0.3211920529801324	0.016556291390728478	0.6225165562913907	0.016556291390728478
614	303.0	0.0033003300330033004	0.019801980198019802	0.31353135313531355	0.019801980198019802	0.6270627062706271	0.0165016501650165
615	299.0	0.0033444816053511705	0.020066889632107024	0.3177257525083612	0.020066889632107024	0.6220735785953178	0.016722408026755852
616	301.0	0.0033222591362126247	0.019933554817275746	0.3222591362126246	0.019933554817275746	0.6179401993355482	0.016611295681063124
617	303.0	0.0033003300330033004	0.019801980198019802	0.3201320132013201	0.0231023102310231	0.6171617161716172	0.0165016501650165
618	304.0	0.003289473684210526	0.019736842105263157	0.3125	0.023026315789473683	0.625	0.01644736842105263
619	309.0	0.003236245954692557	0.022653721682847898	0.3106796116504854	0.022653721682847898	0.6245954692556634	0.016181229773462782
620	306.0	0.0032679738562091504	0.02287581699346405	0.3137254901960784	0.0196078431372549	0.6241830065359477	0.016339869281045753
621	307.0	0.003257328990228013	0.02280130293159609	0.3127035830618892	0.019543973941368076	0.6254071661237784	0.016286644951140065
622	299.0	0.0033444816053511705	0.023411371237458192	0.3177257525083612	0.020066889632107024	0.6187290969899666	0.016722408026755852
623	291.0	0.003436426116838488	0.024054982817869417	0.3230240549828179	0.020618556701030927	0.6151202749140894	0.013745704467353952
624	289.0	0.0034602076124567475	0.02422145328719723	0.32525951557093424	0.02422145328719723	0.6089965397923875	0.01384083044982699
625	290.0	0.0034482758620689655	0.017241379310344827	0.32413793103448274	0.02413793103448276	0.6206896551724138	0.010344827586206896
626	299.0	0.0033444816053511705	0.016722408026755852	0.3210702341137124	0.023411371237458192	0.6254180602006689	0.010033444816053512
627	301.0	0.0033222591362126247	0.016611295681063124	0.3222591362126246	0.016611295681063124	0.6312292358803987	0.009966777408637873
628	306.0	0.0032679738562091504	0.016339869281045753	0.3202614379084967	0.016339869281045753	0.6339869281045751	0.00980392156862745
629	303.0	0.0033003300330033004	0.0165016501650165	0.3234323432343234	0.013201320132013201	0.6336633663366337	0.009900990099009901
630	303.0	0.0033003300330033004	0.0165016501650165	0.3234323432343234	0.013201320132013201	0.6336633663366337	0.009900990099009901
631	303.0	0.0033003300330033004	0.0165016501650165	0.3234323432343234	0.013201320132013201	0.6336633663366337	0.009900990099009901
632	298.0	0.003355704697986577	0.016778523489932886	0.33221476510067116	0.016778523489932886	0.6208053691275168	0.010067114093959731
633	300.0	0.0033333333333333335	0.016666666666666666	0.3233333333333333	0.02	0.6266666666666667	0.01
634	301.0	0.0033222591362126247	0.016611295681063124	0.3222591362126246	0.023255813953488372	0.6245847176079734	0.009966777408637873
635	299.0	0.0033444816053511705	0.016722408026755852	0.3177257525083612	0.020066889632107024	0.6321070234113713	0.010033444816053512
636	299.0	0.0033444816053511705	0.016722408026755852	0.3210702341137124	0.020066889632107024	0.6287625418060201	0.010033444816053512
637	295.0	0.003389830508474576	0.01694915254237288	0.3152542372881356	0.020338983050847456	0.6338983050847458	0.010169491525423728
638	298.0	0.003355704697986577	0.016778523489932886	0.31208053691275167	0.02348993288590604	0.6342281879194631	0.010067114093959731
639	293.0	0.0034129692832764505	0.017064846416382253	0.31399317406143346	0.023890784982935155	0.6279863481228669	0.013651877133105802
640	293.0	0.0034129692832764505	0.020477815699658702	0.32081911262798635	0.023890784982935155	0.6177474402730375	0.013651877133105802
641	292.0	0.003424657534246575	0.02054794520547945	0.3184931506849315	0.023972602739726026	0.6198630136986302	0.0136986301369863
642	294.0	0.003401360544217687	0.02040816326530612	0.3231292517006803	0.02040816326530612	0.6190476190476191	0.013605442176870748
643	291.0	0.003436426116838488	0.020618556701030927	0.32646048109965636	0.01718213058419244	0.6219931271477663	0.010309278350515464
644	289.0	0.0034602076124567475	0.020761245674740483	0.328719723183391	0.01730103806228374	0.6193771626297578	0.010380622837370242
645	291.0	0.003436426116838488	0.020618556701030927	0.3333333333333333	0.01718213058419244	0.6151202749140894	0.010309278350515464
646	291.0	0.003436426116838488	0.01718213058419244	0.33676975945017185	0.01718213058419244	0.6116838487972509	0.013745704467353952
647	283.0	0.0035335689045936395	0.0176678445229682	0.3286219081272085	0.0176678445229682	0.6219081272084805	0.01060070671378092
648	293.0	0.0034129692832764505	0.017064846416382253	0.3174061433447099	0.017064846416382253	0.6313993174061433	0.013651877133105802
649	302.0	0.0033112582781456954	0.016556291390728478	0.3211920529801324	0.019867549668874173	0.6258278145695364	0.013245033112582781
650	297.0	0.003367003367003367	0.016835016835016835	0.31986531986531985	0.020202020202020204	0.6262626262626263	0.013468013468013467
651	295.0	0.003389830508474576	0.01694915254237288	0.3220338983050847	0.01694915254237288	0.6271186440677966	0.013559322033898305
652	297.0	0.003367003367003367	0.016835016835016835	0.3265993265993266	0.016835016835016835	0.622895622895623	0.013468013468013467
653	295.0	0.003389830508474576	0.01694915254237288	0.3220338983050847	0.01694915254237288	0.6338983050847458	0.006779661016949152
654	303.0	0.0033003300330033004	0.0165016501650165	0.32673267326732675	0.019801980198019802	0.6270627062706271	0.006600660066006601
655	301.0	0.0033222591362126247	0.016611295681063124	0.3222591362126246	0.019933554817275746	0.627906976744186	0.009966777408637873
656	304.0	0.003289473684210526	0.01644736842105263	0.3223684210526316	0.019736842105263157	0.625	0.013157894736842105
657	303.0	0.0033003300330033004	0.0165016501650165	0.3201320132013201	0.019801980198019802	0.6237623762376238	0.0165016501650165
658	298.0	0.003355704697986577	0.016778523489932886	0.3187919463087248	0.020134228187919462	0.6241610738255033	0.016778523489932886
659	295.0	0.003389830508474576	0.020338983050847456	0.3152542372881356	0.020338983050847456	0.6237288135593221	0.01694915254237288
660	296.0	0.0033783783783783786	0.02027027027027027	0.3141891891891892	0.02364864864864865	0.6216216216216216	0.016891891891891893
661	293.0	0.0034129692832764505	0.020477815699658702	0.3174061433447099	0.023890784982935155	0.6177474402730375	0.017064846416382253
662	292.0	0.003424657534246575	0.02054794520547945	0.3253424657534247	0.023972602739726026	0.6095890410958904	0.017123287671232876
663	290.0	0.0034482758620689655	0.020689655172413793	0.3275862068965517	0.02413793103448276	0.6068965517241379	0.017241379310344827
664	294.0	0.003401360544217687	0.02040816326530612	0.3197278911564626	0.027210884353741496	0.6122448979591837	0.017006802721088437
665	294.0	0.003401360544217687	0.02040816326530612	0.3129251700680272	0.027210884353741496	0.6156462585034014	0.02040816326530612
666	291.0	0.003436426116838488	0.020618556701030927	0.3161512027491409	0.027491408934707903	0.6116838487972509	0.020618556701030927
667	293.0	0.0034129692832764505	0.020477815699658702	0.3174061433447099	0.027303754266211604	0.6143344709897611	0.017064846416382253
668	296.0	0.0033783783783783786	0.02027027027027027	0.31756756756756754	0.02702702702702703	0.6148648648648649	0.016891891891891893
669	296.0	0.0033783783783783786	0.02027027027027027	0.31756756756756754	0.02702702702702703	0.6114864864864865	0.02027027027027027
670	297.0	0.003367003367003367	0.020202020202020204	0.3164983164983165	0.026936026936026935	0.6127946127946128	0.020202020202020204
671	295.0	0.003389830508474576	0.020338983050847456	0.31864406779661014	0.023728813559322035	0.6169491525423729	0.01694915254237288
672	298.0	0.003355704697986577	0.020134228187919462	0.31208053691275167	0.02348993288590604	0.6241610738255033	0.016778523489932886
673	297.0	0.003367003367003367	0.020202020202020204	0.31313131313131315	0.02356902356902357	0.622895622895623	0.016835016835016835
674	295.0	0.003389830508474576	0.020338983050847456	0.3152542372881356	0.023728813559322035	0.6203389830508474	0.01694915254237288
675	298.0	0.003355704697986577	0.020134228187919462	0.3221476510067114	0.02348993288590604	0.6174496644295302	0.013422818791946308
676	299.0	0.0033444816053511705	0.020066889632107024	0.3177257525083612	0.023411371237458192	0.6187290969899666	0.016722408026755852
677	298.0	0.003355704697986577	0.020134228187919462	0.3221476510067114	0.020134228187919462	0.6208053691275168	0.013422818791946308
678	296.0	0.0033783783783783786	0.02027027027027027	0.32094594594594594	0.02027027027027027	0.625	0.010135135135135136
679	300.0	0.0033333333333333335	0.02	0.3233333333333333	0.023333333333333334	0.62	0.01
680	293.0	0.0034129692832764505	0.020477815699658702	0.3174061433447099	0.023890784982935155	0.6279863481228669	0.006825938566552901
681	290.0	0.0034482758620689655	0.020689655172413793	0.31724137931034485	0.02413793103448276	0.6241379310344828	0.010344827586206896
682	290.0	0.0034482758620689655	0.017241379310344827	0.3275862068965517	0.02413793103448276	0.6206896551724138	0.006896551724137931
683	289.0	0.0034602076124567475	0.01730103806228374	0.328719723183391	0.02768166089965398	0.6124567474048442	0.010380622837370242
684	288.0	0.003472222222222222	0.020833333333333332	0.3298611111111111	0.027777777777777776	0.6076388888888888	0.010416666666666666
685	294.0	0.003401360544217687	0.02040816326530612	0.3231292517006803	0.027210884353741496	0.6190476190476191	0.006802721088435374
686	300.0	0.0033333333333333335	0.02	0.3333333333333333	0.023333333333333334	0.6133333333333333	0.006666666666666667
687	309.0	0.003236245954692557	0.019417475728155338	0.3300970873786408	0.022653721682847898	0.6148867313915858	0.009708737864077669
688	306.0	0.0032679738562091504	0.0196078431372549	0.3300653594771242	0.026143790849673203	0.6111111111111112	0.00980392156862745
689	308.0	0.003246753246753247	0.022727272727272728	0.32142857142857145	0.022727272727272728	0.6136363636363636	0.016233766233766232
690	306.0	0.0032679738562091504	0.0196078431372549	0.3202614379084967	0.0196078431372549	0.6176470588235294	0.0196078431372549
691	312.0	0.003205128205128205	0.019230769230769232	0.3173076923076923	0.019230769230769232	0.6217948717948718	0.019230769230769232
692	309.0	0.003236245954692557	0.019417475728155338	0.32038834951456313	0.019417475728155338	0.6213592233009708	0.016181229773462782
693	303.0	0.0033003300330033004	0.019801980198019802	0.3102310231023102	0.019801980198019802	0.6336633663366337	0.013201320132013201
694	300.0	0.0033333333333333335	0.02	0.31333333333333335	0.02	0.6333333333333333	0.01
695	299.0	0.0033444816053511705	0.020066889632107024	0.3210702341137124	0.020066889632107024	0.6287625418060201	0.006688963210702341
696	301.0	0.0033222591362126247	0.019933554817275746	0.31893687707641194	0.019933554817275746	0.6312292358803987	0.006644518272425249
697	301.0	0.0033222591362126247	0.023255813953488372	0.32558139534883723	0.013289036544850499	0.627906976744186	0.006644518272425249
698	303.0	0.0033003300330033004	0.0231023102310231	0.32673267326732675	0.019801980198019802	0.6171617161716172	0.009900990099009901
699	306.0	0.0032679738562091504	0.0196078431372549	0.3235294117647059	0.0196078431372549	0.6241830065359477	0.00980392156862745
700	305.0	0.003278688524590164	0.019672131147540985	0.32459016393442625	0.01639344262295082	0.6262295081967213	0.009836065573770493
701	303.0	0.0033003300330033004	0.0165016501650165	0.32673267326732675	0.0165016501650165	0.6270627062706271	0.009900990099009901
702	305.0	0.003278688524590164	0.01639344262295082	0.32131147540983607	0.019672131147540985	0.6262295081967213	0.013114754098360656
703	300.0	0.0033333333333333335	0.016666666666666666	0.32	0.016666666666666666	0.6333333333333333	0.01
704	297.0	0.003367003367003367	0.016835016835016835	0.3164983164983165	0.02356902356902357	0.6296296296296297	0.010101010101010102
705	299.0	0.0033444816053511705	0.013377926421404682	0.31438127090301005	0.023411371237458192	0.6387959866220736	0.006688963210702341
706	299.0	0.0033444816053511705	0.013377926421404682	0.31438127090301005	0.023411371237458192	0.6387959866220736	0.006688963210702341
707	300.0	0.0033333333333333335	0.013333333333333334	0.32	0.02	0.6333333333333333	0.01
708	304.0	0.003289473684210526	0.01644736842105263	0.3157894736842105	0.019736842105263157	0.6348684210526315	0.009868421052631578
709	302.0	0.0033112582781456954	0.016556291390728478	0.31788079470198677	0.019867549668874173	0.6291390728476821	0.013245033112582781
710	306.0	0.0032679738562091504	0.0196078431372549	0.3235294117647059	0.0196078431372549	0.6209150326797386	0.013071895424836602
711	307.0	0.003257328990228013	0.019543973941368076	0.3257328990228013	0.019543973941368076	0.6188925081433225	0.013029315960912053
712	307.0	0.003257328990228013	0.019543973941368076	0.3257328990228013	0.019543973941368076	0.6188925081433225	0.013029315960912053
713	307.0	0.003257328990228013	0.019543973941368076	0.32247557003257327	0.019543973941368076	0.6221498371335505	0.013029315960912053
714	305.0	0.003278688524590164	0.022950819672131147	0.32131147540983607	0.019672131147540985	0.6196721311475409	0.013114754098360656
715	303.0	0.0033003300330033004	0.0231023102310231	0.3234323432343234	0.0231023102310231	0.6138613861386139	0.013201320132013201
716	300.0	0.0033333333333333335	0.023333333333333334	0.32666666666666666	0.023333333333333334	0.61	0.013333333333333334
717	294.0	0.003401360544217687	0.023809523809523808	0.32653061224489793	0.023809523809523808	0.608843537414966	0.013605442176870748
718	296.0	0.0033783783783783786	0.02702702702702703	0.31756756756756754	0.030405405405405407	0.6114864864864865	0.010135135135135136
719	297.0	0.003367003367003367	0.026936026936026935	0.31986531986531985	0.030303030303030304	0.6094276094276094	0.010101010101010102
720	297.0	0.003367003367003367	0.02356902356902357	0.3265993265993266	0.030303030303030304	0.6060606060606061	0.010101010101010102
721	296.0	0.0033783783783783786	0.02027027027027027	0.3310810810810811	0.030405405405405407	0.6047297297297297	0.010135135135135136
722	294.0	0.003401360544217687	0.02040816326530612	0.336734693877551	0.027210884353741496	0.6020408163265306	0.01020408163265306
723	296.0	0.0033783783783783786	0.02027027027027027	0.3310810810810811	0.02702702702702703	0.6081081081081081	0.010135135135135136
724	298.0	0.003355704697986577	0.020134228187919462	0.3288590604026846	0.02348993288590604	0.6140939597315436	0.010067114093959731
725	301.0	0.0033222591362126247	0.019933554817275746	0.33222591362126247	0.023255813953488372	0.6112956810631229	0.009966777408637873
726	304.0	0.003289473684210526	0.019736842105263157	0.33223684210526316	0.023026315789473683	0.6052631578947368	0.01644736842105263
727	306.0	0.0032679738562091504	0.0196078431372549	0.3366013071895425	0.02287581699346405	0.6013071895424836	0.016339869281045753
728	305.0	0.003278688524590164	0.019672131147540985	0.3344262295081967	0.019672131147540985	0.6098360655737705	0.013114754098360656
729	312.0	0.003205128205128205	0.022435897435897436	0.3269230769230769	0.019230769230769232	0.6153846153846154	0.01282051282051282
730	308.0	0.003246753246753247	0.022727272727272728	0.3246753246753247	0.022727272727272728	0.6168831168831169	0.00974025974025974
731	307.0	0.003257328990228013	0.026058631921824105	0.3257328990228013	0.02280130293159609	0.6091205211726385	0.013029315960912053
732	307.0	0.003257328990228013	0.02280130293159609	0.3322475570032573	0.02280130293159609	0.6058631921824105	0.013029315960912053
733	304.0	0.003289473684210526	0.02631578947368421	0.33223684210526316	0.023026315789473683	0.6019736842105263	0.013157894736842105
734	297.0	0.003367003367003367	0.02356902356902357	0.3367003367003367	0.02356902356902357	0.5993265993265994	0.013468013468013467
735	297.0	0.003367003367003367	0.026936026936026935	0.3333333333333333	0.016835016835016835	0.6060606060606061	0.013468013468013467
736	299.0	0.0033444816053511705	0.026755852842809364	0.3277591973244147	0.016722408026755852	0.6086956521739131	0.016722408026755852
737	297.0	0.003367003367003367	0.02356902356902357	0.32323232323232326	0.020202020202020204	0.6127946127946128	0.016835016835016835
738	299.0	0.0033444816053511705	0.023411371237458192	0.3210702341137124	0.020066889632107024	0.6153846153846154	0.016722408026755852
739	298.0	0.003355704697986577	0.02348993288590604	0.3221476510067114	0.026845637583892617	0.6174496644295302	0.006711409395973154
740	295.0	0.0	0.023728813559322035	0.31186440677966104	0.02711864406779661	0.6305084745762712	0.006779661016949152
741	296.0	0.0	0.02364864864864865	0.3141891891891892	0.030405405405405407	0.6182432432432432	0.013513513513513514
742	297.0	0.0	0.02356902356902357	0.3063973063973064	0.030303030303030304	0.6262626262626263	0.013468013468013467
743	297.0	0.0	0.02356902356902357	0.3063973063973064	0.026936026936026935	0.632996632996633	0.010101010101010102
744	301.0	0.0	0.023255813953488372	0.30564784053156147	0.023255813953488372	0.6345514950166113	0.013289036544850499
745	299.0	0.0033444816053511705	0.023411371237458192	0.31438127090301005	0.023411371237458192	0.6220735785953178	0.013377926421404682
746	296.0	0.0033783783783783786	0.02364864864864865	0.31756756756756754	0.02702702702702703	0.6148648648648649	0.013513513513513514
747	302.0	0.0033112582781456954	0.023178807947019868	0.31788079470198677	0.026490066225165563	0.6192052980132451	0.009933774834437087
748	304.0	0.003289473684210526	0.023026315789473683	0.3157894736842105	0.02631578947368421	0.618421052631579	0.013157894736842105
749	306.0	0.0032679738562091504	0.02287581699346405	0.3137254901960784	0.02287581699346405	0.6209150326797386	0.016339869281045753
750	308.0	0.003246753246753247	0.022727272727272728	0.3181818181818182	0.022727272727272728	0.6136363636363636	0.01948051948051948
751	301.0	0.0	0.019933554817275746	0.32558139534883723	0.023255813953488372	0.6112956810631229	0.019933554817275746
752	299.0	0.0	0.020066889632107024	0.3311036789297659	0.020066889632107024	0.6120401337792643	0.016722408026755852
753	300.0	0.0	0.02	0.33666666666666667	0.02	0.61	0.013333333333333334
754	298.0	0.0	0.020134228187919462	0.3288590604026846	0.030201342281879196	0.6073825503355704	0.013422818791946308
755	302.0	0.0	0.019867549668874173	0.33112582781456956	0.026490066225165563	0.6125827814569537	0.009933774834437087
756	302.0	0.0	0.019867549668874173	0.3344370860927152	0.026490066225165563	0.609271523178808	0.009933774834437087
757	303.0	0.0033003300330033004	0.019801980198019802	0.3333333333333333	0.0231023102310231	0.6105610561056105	0.009900990099009901
758	298.0	0.003355704697986577	0.02348993288590604	0.32550335570469796	0.02348993288590604	0.6140939597315436	0.010067114093959731
759	302.0	0.0033112582781456954	0.023178807947019868	0.32450331125827814	0.023178807947019868	0.6125827814569537	0.013245033112582781
760	307.0	0.003257328990228013	0.026058631921824105	0.31596091205211724	0.02280130293159609	0.6188925081433225	0.013029315960912053
761	307.0	0.003257328990228013	0.026058631921824105	0.30618892508143325	0.026058631921824105	0.6254071661237784	0.013029315960912053
762	303.0	0.0	0.0231023102310231	0.3201320132013201	0.026402640264026403	0.6171617161716172	0.013201320132013201
763	303.0	0.0	0.0231023102310231	0.3234323432343234	0.0297029702970297	0.6105610561056105	0.013201320132013201
764	298.0	0.0	0.02348993288590604	0.32550335570469796	0.020134228187919462	0.6208053691275168	0.010067114093959731
765	301.0	0.0	0.019933554817275746	0.3289036544850498	0.019933554817275746	0.6212624584717608	0.009966777408637873
766	300.0	0.0	0.02	0.33666666666666667	0.016666666666666666	0.6166666666666667	0.01
767	301.0	0.0	0.019933554817275746	0.33222591362126247	0.019933554817275746	0.6146179401993356	0.013289036544850499
768	304.0	0.0	0.019736842105263157	0.32894736842105265	0.019736842105263157	0.618421052631579	0.013157894736842105
769	298.0	0.0	0.020134228187919462	0.3288590604026846	0.020134228187919462	0.6174496644295302	0.013422818791946308
770	296.0	0.0	0.016891891891891893	0.3277027027027027	0.02364864864864865	0.6182432432432432	0.013513513513513514
771	297.0	0.0	0.016835016835016835	0.32996632996632996	0.02356902356902357	0.6195286195286195	0.010101010101010102
772	296.0	0.0	0.02027027027027027	0.3277027027027027	0.02364864864864865	0.6182432432432432	0.010135135135135136
773	297.0	0.0	0.020202020202020204	0.32996632996632996	0.026936026936026935	0.6127946127946128	0.010101010101010102
774	295.0	0.0	0.020338983050847456	0.3288135593220339	0.023728813559322035	0.6135593220338983	0.013559322033898305
775	296.0	0.0	0.02027027027027027	0.3310810810810811	0.02702702702702703	0.6047297297297297	0.016891891891891893
776	291.0	0.0	0.024054982817869417	0.32989690721649484	0.020618556701030927	0.6048109965635738	0.020618556701030927
777	292.0	0.0	0.0273972602739726	0.3253424657534247	0.02054794520547945	0.6027397260273972	0.023972602739726026
778	293.0	0.0	0.023890784982935155	0.3242320819112628	0.027303754266211604	0.6006825938566553	0.023890784982935155
779	293.0	0.0	0.023890784982935155	0.3242320819112628	0.030716723549488054	0.5972696245733788	0.023890784982935155
780	295.0	0.0	0.023728813559322035	0.3254237288135593	0.030508474576271188	0.5966101694915255	0.023728813559322035
781	292.0	0.0	0.023972602739726026	0.3253424657534247	0.030821917808219176	0.5958904109589042	0.023972602739726026
782	290.0	0.0	0.020689655172413793	0.32068965517241377	0.027586206896551724	0.6103448275862069	0.020689655172413793
783	295.0	0.0	0.020338983050847456	0.3254237288135593	0.02711864406779661	0.6135593220338983	0.013559322033898305
784	293.0	0.0	0.023890784982935155	0.32081911262798635	0.027303754266211604	0.6143344709897611	0.013651877133105802
785	296.0	0.0	0.02364864864864865	0.32094594594594594	0.02364864864864865	0.6148648648648649	0.016891891891891893
786	294.0	0.0	0.023809523809523808	0.3231292517006803	0.023809523809523808	0.608843537414966	0.02040816326530612
787	298.0	0.0	0.02348993288590604	0.3288590604026846	0.020134228187919462	0.6073825503355704	0.020134228187919462
788	297.0	0.0	0.02356902356902357	0.3265993265993266	0.020202020202020204	0.6127946127946128	0.016835016835016835
789	301.0	0.0	0.026578073089700997	0.32558139534883723	0.016611295681063124	0.6146179401993356	0.016611295681063124
790	301.0	0.0	0.026578073089700997	0.3289036544850498	0.016611295681063124	0.6079734219269103	0.019933554817275746
791	301.0	0.0	0.026578073089700997	0.3222591362126246	0.013289036544850499	0.6179401993355482	0.019933554817275746
792	304.0	0.0	0.023026315789473683	0.3125	0.019736842105263157	0.625	0.019736842105263157
793	303.0	0.0	0.019801980198019802	0.3069306930693069	0.0231023102310231	0.6270627062706271	0.0231023102310231
794	301.0	0.0	0.019933554817275746	0.3122923588039867	0.023255813953488372	0.6245847176079734	0.019933554817275746
795	296.0	0.0	0.02364864864864865	0.31756756756756754	0.02027027027027027	0.6216216216216216	0.016891891891891893
796	295.0	0.0	0.023728813559322035	0.31186440677966104	0.020338983050847456	0.6271186440677966	0.01694915254237288
797	294.0	0.0	0.02040816326530612	0.3129251700680272	0.023809523809523808	0.6258503401360545	0.017006802721088437
798	298.0	0.0	0.020134228187919462	0.3187919463087248	0.02348993288590604	0.6208053691275168	0.016778523489932886
799	295.0	0.0	0.01694915254237288	0.3220338983050847	0.023728813559322035	0.6237288135593221	0.013559322033898305
800	294.0	0.0	0.02040816326530612	0.3197278911564626	0.023809523809523808	0.6224489795918368	0.013605442176870748
801	297.0	0.0	0.016835016835016835	0.3164983164983165	0.02356902356902357	0.6296296296296297	0.013468013468013467
802	295.0	0.0	0.013559322033898305	0.3220338983050847	0.023728813559322035	0.6271186440677966	0.013559322033898305
803	297.0	0.0	0.016835016835016835	0.31986531986531985	0.02356902356902357	0.622895622895623	0.016835016835016835
804	302.0	0.0	0.016556291390728478	0.31788079470198677	0.019867549668874173	0.6258278145695364	0.019867549668874173
805	298.0	0.0	0.016778523489932886	0.3187919463087248	0.020134228187919462	0.6241610738255033	0.020134228187919462
806	296.0	0.0	0.016891891891891893	0.32432432432432434	0.02027027027027027	0.6216216216216216	0.016891891891891893
807	300.0	0.0	0.023333333333333334	0.34	0.02	0.6	0.016666666666666666
808	301.0	0.0	0.026578073089700997	0.34551495016611294	0.019933554817275746	0.5913621262458472	0.016611295681063124
809	302.0	0.0	0.019867549668874173	0.34105960264900664	0.016556291390728478	0.6059602649006622	0.016556291390728478
810	306.0	0.0	0.0196078431372549	0.3333333333333333	0.0196078431372549	0.6111111111111112	0.016339869281045753
811	305.0	0.0	0.019672131147540985	0.3377049180327869	0.019672131147540985	0.6032786885245902	0.019672131147540985
812	297.0	0.0	0.020202020202020204	0.3400673400673401	0.016835016835016835	0.6060606060606061	0.016835016835016835
813	287.0	0.0	0.017421602787456445	0.34494773519163763	0.017421602787456445	0.6062717770034843	0.013937282229965157
814	295.0	0.0	0.020338983050847456	0.3389830508474576	0.01694915254237288	0.6033898305084746	0.020338983050847456
815	294.0	0.0	0.017006802721088437	0.336734693877551	0.017006802721088437	0.6122448979591837	0.017006802721088437
816	298.0	0.0	0.020134228187919462	0.33221476510067116	0.016778523489932886	0.610738255033557	0.020134228187919462
817	295.0	0.0	0.020338983050847456	0.3288135593220339	0.023728813559322035	0.6067796610169491	0.020338983050847456
818	298.0	0.0	0.020134228187919462	0.32550335570469796	0.02348993288590604	0.6140939597315436	0.016778523489932886
819	296.0	0.0	0.02027027027027027	0.32094594594594594	0.02364864864864865	0.6216216216216216	0.013513513513513514
820	295.0	0.0	0.020338983050847456	0.3254237288135593	0.023728813559322035	0.6135593220338983	0.01694915254237288
821	295.0	0.0	0.020338983050847456	0.3220338983050847	0.023728813559322035	0.6237288135593221	0.010169491525423728
822	299.0	0.0	0.026755852842809364	0.3210702341137124	0.023411371237458192	0.6187290969899666	0.010033444816053512
823	300.0	0.0	0.02666666666666667	0.32	0.023333333333333334	0.62	0.01
824	303.0	0.0	0.0231023102310231	0.3201320132013201	0.0231023102310231	0.6237623762376238	0.009900990099009901
825	304.0	0.0	0.019736842105263157	0.3223684210526316	0.023026315789473683	0.625	0.009868421052631578
826	298.0	0.0	0.020134228187919462	0.3187919463087248	0.02348993288590604	0.62751677852349	0.010067114093959731
827	296.0	0.0	0.02027027027027027	0.32432432432432434	0.02027027027027027	0.625	0.010135135135135136
828	296.0	0.0	0.02364864864864865	0.32432432432432434	0.02027027027027027	0.6216216216216216	0.010135135135135136
829	296.0	0.0	0.02364864864864865	0.32094594594594594	0.02027027027027027	0.625	0.010135135135135136
830	300.0	0.0	0.023333333333333334	0.32666666666666666	0.02	0.6166666666666667	0.013333333333333334
831	303.0	0.0	0.026402640264026403	0.3333333333333333	0.019801980198019802	0.6105610561056105	0.009900990099009901
832	309.0	0.0	0.025889967637540454	0.32362459546925565	0.019417475728155338	0.6213592233009708	0.009708737864077669
833	306.0	0.0	0.026143790849673203	0.32679738562091504	0.0196078431372549	0.6143790849673203	0.013071895424836602
834	304.0	0.0	0.023026315789473683	0.32894736842105265	0.019736842105263157	0.6151315789473685	0.013157894736842105
835	298.0	0.0	0.016778523489932886	0.3288590604026846	0.020134228187919462	0.6241610738255033	0.010067114093959731
836	298.0	0.003355704697986577	0.016778523489932886	0.32550335570469796	0.02348993288590604	0.6208053691275168	0.010067114093959731
837	300.0	0.0033333333333333335	0.016666666666666666	0.3233333333333333	0.023333333333333334	0.62	0.013333333333333334
838	301.0	0.0	0.019933554817275746	0.32558139534883723	0.019933554817275746	0.6212624584717608	0.013289036544850499
839	297.0	0.0	0.02356902356902357	0.3265993265993266	0.020202020202020204	0.6161616161616161	0.013468013468013467
840	296.0	0.0	0.02364864864864865	0.32094594594594594	0.02027027027027027	0.6182432432432432	0.016891891891891893
841	293.0	0.0	0.023890784982935155	0.32081911262798635	0.023890784982935155	0.6177474402730375	0.013651877133105802
842	297.0	0.0	0.026936026936026935	0.3164983164983165	0.02356902356902357	0.6195286195286195	0.013468013468013467
843	292.0	0.0	0.0273972602739726	0.3150684931506849	0.023972602739726026	0.6198630136986302	0.0136986301369863
844	289.0	0.0	0.02422145328719723	0.314878892733564	0.02422145328719723	0.6228373702422145	0.01384083044982699
845	285.0	0.0	0.02456140350877193	0.3192982456140351	0.021052631578947368	0.6210526315789474	0.014035087719298246
846	288.0	0.0	0.024305555555555556	0.3263888888888889	0.020833333333333332	0.6145833333333334	0.013888888888888888
847	287.0	0.0	0.020905923344947737	0.3310104529616725	0.020905923344947737	0.6132404181184669	0.013937282229965157
848	293.0	0.0	0.017064846416382253	0.32764505119453924	0.020477815699658702	0.6177474402730375	0.017064846416382253
849	298.0	0.0	0.020134228187919462	0.32550335570469796	0.020134228187919462	0.6208053691275168	0.013422818791946308
850	296.0	0.0	0.02027027027027027	0.32094594594594594	0.02364864864864865	0.6283783783783784	0.006756756756756757
851	296.0	0.0	0.02364864864864865	0.32094594594594594	0.02027027027027027	0.6283783783783784	0.006756756756756757
852	289.0	0.0	0.02422145328719723	0.314878892733564	0.02422145328719723	0.629757785467128	0.006920415224913495
853	294.0	0.0	0.02040816326530612	0.3129251700680272	0.023809523809523808	0.6292517006802721	0.013605442176870748
854	295.0	0.0	0.020338983050847456	0.3152542372881356	0.02711864406779661	0.6237288135593221	0.013559322033898305
855	299.0	0.0	0.020066889632107024	0.31438127090301005	0.026755852842809364	0.6254180602006689	0.013377926421404682
856	298.0	0.0	0.020134228187919462	0.3087248322147651	0.026845637583892617	0.6308724832214765	0.013422818791946308
857	303.0	0.0	0.019801980198019802	0.30363036303630364	0.026402640264026403	0.636963696369637	0.013201320132013201
858	305.0	0.0	0.019672131147540985	0.30491803278688523	0.02622950819672131	0.6360655737704918	0.013114754098360656
859	301.0	0.0	0.016611295681063124	0.31561461794019935	0.023255813953488372	0.6312292358803987	0.013289036544850499
860	298.0	0.0	0.016778523489932886	0.3221476510067114	0.02348993288590604	0.62751677852349	0.010067114093959731
861	297.0	0.0	0.020202020202020204	0.3164983164983165	0.02356902356902357	0.6296296296296297	0.010101010101010102
862	299.0	0.0	0.023411371237458192	0.3076923076923077	0.023411371237458192	0.6321070234113713	0.013377926421404682
863	297.0	0.0	0.02356902356902357	0.3164983164983165	0.02356902356902357	0.622895622895623	0.013468013468013467
864	298.0	0.0	0.026845637583892617	0.31208053691275167	0.020134228187919462	0.62751677852349	0.013422818791946308
865	292.0	0.0	0.023972602739726026	0.3184931506849315	0.02054794520547945	0.6267123287671232	0.010273972602739725
866	289.0	0.0	0.020761245674740483	0.328719723183391	0.020761245674740483	0.6193771626297578	0.010380622837370242
867	292.0	0.0	0.02054794520547945	0.3356164383561644	0.02054794520547945	0.613013698630137	0.010273972602739725
868	295.0	0.0	0.01694915254237288	0.33559322033898303	0.023728813559322035	0.6135593220338983	0.010169491525423728
869	301.0	0.0	0.016611295681063124	0.3289036544850498	0.023255813953488372	0.6179401993355482	0.013289036544850499
870	296.0	0.0	0.016891891891891893	0.33783783783783783	0.02364864864864865	0.6114864864864865	0.010135135135135136
871	297.0	0.0	0.016835016835016835	0.3333333333333333	0.02356902356902357	0.6161616161616161	0.010101010101010102
872	295.0	0.0	0.01694915254237288	0.33559322033898303	0.023728813559322035	0.6169491525423729	0.006779661016949152
873	297.0	0.0	0.02356902356902357	0.3333333333333333	0.02356902356902357	0.6094276094276094	0.010101010101010102
874	297.0	0.0	0.02356902356902357	0.3333333333333333	0.02356902356902357	0.6094276094276094	0.010101010101010102
875	293.0	0.0	0.020477815699658702	0.32764505119453924	0.023890784982935155	0.6177474402730375	0.010238907849829351
876	287.0	0.0	0.017421602787456445	0.3310104529616725	0.024390243902439025	0.6167247386759582	0.010452961672473868
877	291.0	0.0	0.020618556701030927	0.3230240549828179	0.020618556701030927	0.6254295532646048	0.010309278350515464
878	289.0	0.0	0.020761245674740483	0.328719723183391	0.020761245674740483	0.6193771626297578	0.010380622837370242
879	290.0	0.0	0.020689655172413793	0.3310344827586207	0.020689655172413793	0.6172413793103448	0.010344827586206896
880	295.0	0.0	0.020338983050847456	0.3254237288135593	0.020338983050847456	0.6237288135593221	0.010169491525423728
881	295.0	0.0	0.01694915254237288	0.33559322033898303	0.020338983050847456	0.6169491525423729	0.010169491525423728
882	296.0	0.0	0.016891891891891893	0.3310810810810811	0.02027027027027027	0.6216216216216216	0.010135135135135136
883	303.0	0.0	0.0165016501650165	0.3234323432343234	0.019801980198019802	0.6303630363036303	0.009900990099009901
884	297.0	0.0	0.016835016835016835	0.31986531986531985	0.020202020202020204	0.632996632996633	0.010101010101010102
885	293.0	0.0	0.020477815699658702	0.32081911262798635	0.020477815699658702	0.6279863481228669	0.010238907849829351
886	294.0	0.0	0.02040816326530612	0.3231292517006803	0.02040816326530612	0.6258503401360545	0.01020408163265306
887	293.0	0.0	0.020477815699658702	0.3174061433447099	0.020477815699658702	0.6313993174061433	0.010238907849829351
888	290.0	0.0	0.020689655172413793	0.32068965517241377	0.020689655172413793	0.6275862068965518	0.010344827586206896
889	289.0	0.0	0.01730103806228374	0.31833910034602075	0.020761245674740483	0.6332179930795848	0.010380622837370242
890	289.0	0.0	0.01730103806228374	0.328719723183391	0.020761245674740483	0.6228373702422145	0.010380622837370242
891	285.0	0.0	0.017543859649122806	0.3333333333333333	0.021052631578947368	0.6175438596491228	0.010526315789473684
892	288.0	0.0	0.020833333333333332	0.3298611111111111	0.020833333333333332	0.6180555555555556	0.010416666666666666
893	291.0	0.0	0.020618556701030927	0.32646048109965636	0.020618556701030927	0.6185567010309279	0.013745704467353952
894	292.0	0.0	0.023972602739726026	0.3150684931506849	0.02054794520547945	0.6267123287671232	0.0136986301369863
895	294.0	0.0	0.027210884353741496	0.3163265306122449	0.02040816326530612	0.6224489795918368	0.013605442176870748
896	289.0	0.0	0.02422145328719723	0.3217993079584775	0.020761245674740483	0.6193771626297578	0.01384083044982699
897	295.0	0.0	0.023728813559322035	0.3288135593220339	0.023728813559322035	0.6101694915254238	0.013559322033898305
898	294.0	0.0	0.02040816326530612	0.3299319727891156	0.023809523809523808	0.6122448979591837	0.013605442176870748
899	299.0	0.0	0.020066889632107024	0.3277591973244147	0.023411371237458192	0.6153846153846154	0.013377926421404682
900	298.0	0.0	0.02348993288590604	0.3288590604026846	0.020134228187919462	0.6208053691275168	0.006711409395973154
901	301.0	0.0	0.019933554817275746	0.33222591362126247	0.019933554817275746	0.6212624584717608	0.006644518272425249
902	298.0	0.0	0.016778523489932886	0.33221476510067116	0.016778523489932886	0.62751677852349	0.006711409395973154
903	297.0	0.0	0.016835016835016835	0.32996632996632996	0.020202020202020204	0.6262626262626263	0.006734006734006734
904	301.0	0.0	0.016611295681063124	0.3289036544850498	0.019933554817275746	0.6245847176079734	0.009966777408637873
905	301.0	0.0	0.016611295681063124	0.33222591362126247	0.023255813953488372	0.6179401993355482	0.009966777408637873
906	305.0	0.0	0.013114754098360656	0.32786885245901637	0.022950819672131147	0.6229508196721312	0.013114754098360656
907	302.0	0.0	0.013245033112582781	0.32781456953642385	0.023178807947019868	0.6225165562913907	0.013245033112582781
908	303.0	0.0	0.013201320132013201	0.32673267326732675	0.0231023102310231	0.6237623762376238	0.013201320132013201
909	302.0	0.0	0.013245033112582781	0.32781456953642385	0.026490066225165563	0.6158940397350994	0.016556291390728478
910	296.0	0.0	0.013513513513513514	0.3344594594594595	0.02364864864864865	0.6148648648648649	0.013513513513513514
911	299.0	0.0	0.016722408026755852	0.33444816053511706	0.023411371237458192	0.6120401337792643	0.013377926421404682
912	296.0	0.0	0.016891891891891893	0.3344594594594595	0.02364864864864865	0.6148648648648649	0.010135135135135136
913	295.0	0.0	0.01694915254237288	0.33559322033898303	0.023728813559322035	0.6135593220338983	0.010169491525423728
914	295.0	0.0	0.01694915254237288	0.3288135593220339	0.020338983050847456	0.6169491525423729	0.01694915254237288
915	293.0	0.0	0.017064846416382253	0.3310580204778157	0.020477815699658702	0.6143344709897611	0.017064846416382253
916	298.0	0.0	0.016778523489932886	0.32550335570469796	0.020134228187919462	0.6241610738255033	0.013422818791946308
917	298.0	0.0	0.016778523489932886	0.3288590604026846	0.020134228187919462	0.62751677852349	0.006711409395973154
918	296.0	0.0	0.016891891891891893	0.3277027027027027	0.016891891891891893	0.6317567567567568	0.006756756756756757
919	292.0	0.0	0.0136986301369863	0.3321917808219178	0.017123287671232876	0.6301369863013698	0.00684931506849315
920	300.0	0.0	0.016666666666666666	0.32666666666666666	0.016666666666666666	0.63	0.01
921	295.0	0.0	0.01694915254237288	0.3220338983050847	0.023728813559322035	0.6271186440677966	0.010169491525423728
922	293.0	0.0	0.017064846416382253	0.32764505119453924	0.023890784982935155	0.621160409556314	0.010238907849829351
923	298.0	0.0	0.020134228187919462	0.32550335570469796	0.02348993288590604	0.6208053691275168	0.010067114093959731
924	303.0	0.0	0.019801980198019802	0.32673267326732675	0.0297029702970297	0.6138613861386139	0.009900990099009901
925	308.0	0.0	0.01948051948051948	0.32792207792207795	0.025974025974025976	0.6136363636363636	0.012987012987012988
926	305.0	0.0	0.022950819672131147	0.32459016393442625	0.02622950819672131	0.6131147540983607	0.013114754098360656
927	305.0	0.0	0.022950819672131147	0.32459016393442625	0.022950819672131147	0.6163934426229508	0.013114754098360656
928	304.0	0.0	0.019736842105263157	0.3256578947368421	0.019736842105263157	0.6217105263157895	0.013157894736842105
929	301.0	0.0	0.016611295681063124	0.3289036544850498	0.013289036544850499	0.627906976744186	0.013289036544850499
930	301.0	0.0	0.019933554817275746	0.3289036544850498	0.013289036544850499	0.6245847176079734	0.013289036544850499
931	304.0	0.0	0.019736842105263157	0.3256578947368421	0.019736842105263157	0.6217105263157895	0.013157894736842105
932	297.0	0.0	0.020202020202020204	0.3265993265993266	0.020202020202020204	0.6195286195286195	0.013468013468013467
933	292.0	0.0	0.0136986301369863	0.3321917808219178	0.023972602739726026	0.6198630136986302	0.010273972602739725
934	295.0	0.0	0.01694915254237288	0.33559322033898303	0.023728813559322035	0.6135593220338983	0.010169491525423728
935	294.0	0.0	0.02040816326530612	0.336734693877551	0.02040816326530612	0.6122448979591837	0.01020408163265306
936	290.0	0.0	0.02413793103448276	0.3310344827586207	0.020689655172413793	0.6137931034482759	0.010344827586206896
937	291.0	0.0	0.024054982817869417	0.32989690721649484	0.020618556701030927	0.6151202749140894	0.010309278350515464
938	295.0	0.0	0.023728813559322035	0.31864406779661014	0.023728813559322035	0.6237288135593221	0.010169491525423728
939	292.0	0.0	0.02054794520547945	0.3253424657534247	0.023972602739726026	0.6164383561643836	0.0136986301369863
940	293.0	0.0	0.020477815699658702	0.32764505119453924	0.023890784982935155	0.6109215017064846	0.017064846416382253
941	293.0	0.0	0.020477815699658702	0.3242320819112628	0.023890784982935155	0.6143344709897611	0.017064846416382253
942	293.0	0.0	0.023890784982935155	0.3242320819112628	0.023890784982935155	0.6143344709897611	0.013651877133105802
943	294.0	0.0	0.02040816326530612	0.32653061224489793	0.023809523809523808	0.6156462585034014	0.013605442176870748
944	297.0	0.0	0.020202020202020204	0.32996632996632996	0.02356902356902357	0.6127946127946128	0.013468013468013467
945	301.0	0.0	0.019933554817275746	0.33222591362126247	0.023255813953488372	0.6112956810631229	0.013289036544850499
946	298.0	0.0	0.020134228187919462	0.33221476510067116	0.02348993288590604	0.610738255033557	0.013422818791946308
947	302.0	0.0	0.019867549668874173	0.3211920529801324	0.023178807947019868	0.6192052980132451	0.016556291390728478
948	297.0	0.0	0.016835016835016835	0.3164983164983165	0.02356902356902357	0.6296296296296297	0.013468013468013467
949	301.0	0.0	0.016611295681063124	0.32558139534883723	0.023255813953488372	0.6212624584717608	0.013289036544850499
950	299.0	0.0	0.020066889632107024	0.32441471571906355	0.020066889632107024	0.6220735785953178	0.013377926421404682
951	300.0	0.0	0.02	0.32666666666666666	0.02	0.6133333333333333	0.02
952	302.0	0.0	0.019867549668874173	0.32450331125827814	0.019867549668874173	0.6192052980132451	0.016556291390728478
953	300.0	0.0	0.016666666666666666	0.33	0.016666666666666666	0.62	0.016666666666666666
954	301.0	0.0	0.016611295681063124	0.3289036544850498	0.019933554817275746	0.6212624584717608	0.013289036544850499
955	302.0	0.0	0.016556291390728478	0.32450331125827814	0.019867549668874173	0.6291390728476821	0.009933774834437087
956	299.0	0.0	0.020066889632107024	0.3277591973244147	0.020066889632107024	0.6220735785953178	0.010033444816053512
957	295.0	0.0	0.010169491525423728	0.33220338983050846	0.020338983050847456	0.6203389830508474	0.01694915254237288
958	292.0	0.0	0.010273972602739725	0.3321917808219178	0.017123287671232876	0.6232876712328768	0.017123287671232876
959	294.0	0.0	0.01020408163265306	0.3333333333333333	0.017006802721088437	0.6224489795918368	0.017006802721088437
960	291.0	0.0	0.01718213058419244	0.3333333333333333	0.020618556701030927	0.6116838487972509	0.01718213058419244
961	285.0	0.0	0.014035087719298246	0.3368421052631579	0.021052631578947368	0.6105263157894737	0.017543859649122806
962	283.0	0.0	0.0176678445229682	0.3321554770318021	0.024734982332155476	0.607773851590106	0.0176678445229682
963	280.0	0.0	0.017857142857142856	0.34285714285714286	0.02142857142857143	0.6035714285714285	0.014285714285714285
964	286.0	0.0	0.017482517482517484	0.3356643356643357	0.02097902097902098	0.6153846153846154	0.01048951048951049
965	288.0	0.0	0.017361111111111112	0.3402777777777778	0.020833333333333332	0.6111111111111112	0.010416666666666666
966	290.0	0.0	0.020689655172413793	0.33448275862068966	0.020689655172413793	0.6137931034482759	0.010344827586206896
967	289.0	0.0	0.020761245674740483	0.3356401384083045	0.020761245674740483	0.6124567474048442	0.010380622837370242
968	291.0	0.0	0.01718213058419244	0.3402061855670103	0.024054982817869417	0.6082474226804123	0.010309278350515464
969	299.0	0.0	0.016722408026755852	0.3377926421404682	0.026755852842809364	0.6053511705685619	0.013377926421404682
970	300.0	0.0	0.016666666666666666	0.32666666666666666	0.02666666666666667	0.6166666666666667	0.013333333333333334
971	297.0	0.0	0.016835016835016835	0.32323232323232326	0.026936026936026935	0.6161616161616161	0.016835016835016835
972	300.0	0.0	0.016666666666666666	0.32	0.02666666666666667	0.62	0.016666666666666666
973	299.0	0.0	0.016722408026755852	0.3311036789297659	0.026755852842809364	0.6120401337792643	0.013377926421404682
974	298.0	0.0	0.016778523489932886	0.3221476510067114	0.02348993288590604	0.6241610738255033	0.013422818791946308
975	298.0	0.0	0.020134228187919462	0.31543624161073824	0.02348993288590604	0.62751677852349	0.013422818791946308
976	293.0	0.0	0.020477815699658702	0.32764505119453924	0.023890784982935155	0.6177474402730375	0.010238907849829351
977	294.0	0.0	0.02040816326530612	0.3299319727891156	0.02040816326530612	0.6190476190476191	0.01020408163265306
978	292.0	0.0	0.02054794520547945	0.3287671232876712	0.02054794520547945	0.6198630136986302	0.010273972602739725
979	291.0	0.0	0.020618556701030927	0.33676975945017185	0.024054982817869417	0.6082474226804123	0.010309278350515464
980	299.0	0.0	0.023411371237458192	0.3311036789297659	0.023411371237458192	0.6120401337792643	0.010033444816053512
981	295.0	0.0	0.020338983050847456	0.33220338983050846	0.023728813559322035	0.6169491525423729	0.006779661016949152
982	299.0	0.0	0.016722408026755852	0.33444816053511706	0.023411371237458192	0.6120401337792643	0.013377926421404682
983	297.0	0.0	0.016835016835016835	0.3367003367003367	0.02356902356902357	0.6060606060606061	0.016835016835016835
984	299.0	0.0	0.016722408026755852	0.3377926421404682	0.023411371237458192	0.6053511705685619	0.016722408026755852
985	297.0	0.0	0.016835016835016835	0.3400673400673401	0.02356902356902357	0.6026936026936027	0.016835016835016835
986	298.0	0.0	0.016778523489932886	0.33557046979865773	0.020134228187919462	0.610738255033557	0.016778523489932886
987	300.0	0.0	0.016666666666666666	0.33666666666666667	0.02	0.6133333333333333	0.013333333333333334
988	300.0	0.0	0.016666666666666666	0.3333333333333333	0.023333333333333334	0.6133333333333333	0.013333333333333334
989	299.0	0.0	0.016722408026755852	0.3311036789297659	0.023411371237458192	0.6153846153846154	0.013377926421404682
990	301.0	0.0	0.016611295681063124	0.3289036544850498	0.023255813953488372	0.6146179401993356	0.016611295681063124
991	305.0	0.0	0.01639344262295082	0.32131147540983607	0.022950819672131147	0.6262295081967213	0.013114754098360656
992	302.0	0.0	0.019867549668874173	0.31456953642384106	0.023178807947019868	0.6291390728476821	0.013245033112582781
993	301.0	0.0	0.016611295681063124	0.3122923588039867	0.026578073089700997	0.6312292358803987	0.013289036544850499
994	294.0	0.0	0.017006802721088437	0.32653061224489793	0.027210884353741496	0.6190476190476191	0.01020408163265306
995	288.0	0.0	0.020833333333333332	0.3125	0.027777777777777776	0.625	0.013888888888888888
996	294.0	0.0	0.02040816326530612	0.30612244897959184	0.023809523809523808	0.6360544217687075	0.013605442176870748
997	294.0	0.0	0.02040816326530612	0.30952380952380953	0.023809523809523808	0.6326530612244898	0.013605442176870748
998	296.0	0.0	0.02027027027027027	0.3141891891891892	0.02364864864864865	0.6283783783783784	0.013513513513513514
999	300.0	0.0	0.02	0.31666666666666665	0.02	0.63	0.013333333333333334
1000	301.0	0.0	0.023255813953488372	0.31561461794019935	0.019933554817275746	0.627906976744186	0.013289036544850499
1001	300.0	0.0	0.02	0.31333333333333335	0.02	0.6333333333333333	0.013333333333333334
1002	301.0	0.0	0.019933554817275746	0.31893687707641194	0.019933554817275746	0.627906976744186	0.013289036544850499
1003	298.0	0.0	0.020134228187919462	0.31208053691275167	0.02348993288590604	0.62751677852349	0.016778523489932886
1004	296.0	0.0	0.02027027027027027	0.3141891891891892	0.02364864864864865	0.625	0.016891891891891893
1005	297.0	0.0	0.02356902356902357	0.3164983164983165	0.02356902356902357	0.6195286195286195	0.016835016835016835
1006	298.0	0.0	0.02348993288590604	0.3087248322147651	0.02348993288590604	0.62751677852349	0.016778523489932886
1007	297.0	0.0	0.02356902356902357	0.3063973063973064	0.02356902356902357	0.6296296296296297	0.016835016835016835
1008	297.0	0.0	0.02356902356902357	0.3063973063973064	0.02356902356902357	0.6296296296296297	0.016835016835016835
1009	297.0	0.0	0.02356902356902357	0.3164983164983165	0.020202020202020204	0.6262626262626263	0.013468013468013467
1010	303.0	0.0	0.0231023102310231	0.3201320132013201	0.019801980198019802	0.6204620462046204	0.0165016501650165
1011	303.0	0.0	0.0231023102310231	0.3201320132013201	0.019801980198019802	0.6204620462046204	0.0165016501650165
1012	305.0	0.0	0.022950819672131147	0.3180327868852459	0.019672131147540985	0.6229508196721312	0.01639344262295082
1013	306.0	0.0032679738562091504	0.02287581699346405	0.31699346405228757	0.0196078431372549	0.6209150326797386	0.016339869281045753
1014	301.0	0.0033222591362126247	0.023255813953488372	0.31893687707641194	0.019933554817275746	0.6179401993355482	0.016611295681063124
1015	300.0	0.0033333333333333335	0.023333333333333334	0.32	0.023333333333333334	0.6133333333333333	0.016666666666666666
1016	297.0	0.003367003367003367	0.020202020202020204	0.32323232323232326	0.02356902356902357	0.6161616161616161	0.013468013468013467
1017	291.0	0.003436426116838488	0.01718213058419244	0.32646048109965636	0.024054982817869417	0.6116838487972509	0.01718213058419244
1018	288.0	0.003472222222222222	0.017361111111111112	0.3333333333333333	0.024305555555555556	0.6076388888888888	0.013888888888888888
1019	293.0	0.0034129692832764505	0.020477815699658702	0.32764505119453924	0.023890784982935155	0.6109215017064846	0.013651877133105802
1020	289.0	0.0	0.020761245674740483	0.33217993079584773	0.02422145328719723	0.6124567474048442	0.010380622837370242
1021	293.0	0.0	0.023890784982935155	0.32764505119453924	0.023890784982935155	0.6143344709897611	0.010238907849829351
1022	288.0	0.0	0.024305555555555556	0.3298611111111111	0.024305555555555556	0.6111111111111112	0.010416666666666666
1023	289.0	0.0	0.020761245674740483	0.32525951557093424	0.02422145328719723	0.615916955017301	0.01384083044982699
1024	290.0	0.0	0.020689655172413793	0.31724137931034485	0.02413793103448276	0.6172413793103448	0.020689655172413793
1025	293.0	0.0	0.020477815699658702	0.31399317406143346	0.020477815699658702	0.6245733788395904	0.020477815699658702
1026	301.0	0.0	0.023255813953488372	0.31561461794019935	0.019933554817275746	0.6212624584717608	0.019933554817275746
1027	304.0	0.0	0.023026315789473683	0.3125	0.019736842105263157	0.625	0.019736842105263157
1028	304.0	0.0	0.02631578947368421	0.3223684210526316	0.023026315789473683	0.6085526315789473	0.019736842105263157
1029	303.0	0.0	0.026402640264026403	0.32673267326732675	0.0231023102310231	0.6105610561056105	0.013201320132013201
1030	297.0	0.0	0.02356902356902357	0.3333333333333333	0.02356902356902357	0.6094276094276094	0.010101010101010102
1031	297.0	0.0	0.02356902356902357	0.3367003367003367	0.020202020202020204	0.6094276094276094	0.010101010101010102
1032	301.0	0.0	0.026578073089700997	0.3289036544850498	0.019933554817275746	0.6146179401993356	0.009966777408637873
1033	306.0	0.0	0.0196078431372549	0.3333333333333333	0.0196078431372549	0.6176470588235294	0.00980392156862745
1034	301.0	0.0033222591362126247	0.019933554817275746	0.33554817275747506	0.023255813953488372	0.6079734219269103	0.009966777408637873
1035	304.0	0.003289473684210526	0.023026315789473683	0.33223684210526316	0.023026315789473683	0.6085526315789473	0.009868421052631578
1036	294.0	0.0	0.027210884353741496	0.3299319727891156	0.023809523809523808	0.6122448979591837	0.006802721088435374
1037	294.0	0.0	0.023809523809523808	0.3231292517006803	0.027210884353741496	0.6156462585034014	0.01020408163265306
1038	294.0	0.0	0.023809523809523808	0.3231292517006803	0.023809523809523808	0.6156462585034014	0.013605442176870748
1039	296.0	0.0	0.02364864864864865	0.32432432432432434	0.02364864864864865	0.6182432432432432	0.010135135135135136
1040	299.0	0.0	0.023411371237458192	0.32441471571906355	0.023411371237458192	0.6187290969899666	0.010033444816053512
1041	294.0	0.0	0.02040816326530612	0.3333333333333333	0.023809523809523808	0.6122448979591837	0.01020408163265306
1042	293.0	0.0	0.020477815699658702	0.3412969283276451	0.023890784982935155	0.6040955631399317	0.010238907849829351
1043	297.0	0.0	0.020202020202020204	0.3367003367003367	0.02356902356902357	0.6060606060606061	0.013468013468013467
1044	297.0	0.0	0.020202020202020204	0.3265993265993266	0.02356902356902357	0.6161616161616161	0.013468013468013467
1045	296.0	0.0	0.02364864864864865	0.32432432432432434	0.02364864864864865	0.6148648648648649	0.013513513513513514
1046	296.0	0.0	0.02364864864864865	0.32432432432432434	0.02027027027027027	0.6148648648648649	0.016891891891891893
1047	294.0	0.0	0.023809523809523808	0.32653061224489793	0.02040816326530612	0.6122448979591837	0.017006802721088437
1048	293.0	0.0	0.023890784982935155	0.3310580204778157	0.020477815699658702	0.6075085324232082	0.017064846416382253
1049	294.0	0.0	0.027210884353741496	0.32653061224489793	0.02040816326530612	0.608843537414966	0.017006802721088437
1050	295.0	0.0	0.023728813559322035	0.3254237288135593	0.020338983050847456	0.6135593220338983	0.01694915254237288
1051	299.0	0.0	0.023411371237458192	0.3277591973244147	0.020066889632107024	0.6153846153846154	0.013377926421404682
1052	300.0	0.0	0.023333333333333334	0.32666666666666666	0.02	0.6133333333333333	0.016666666666666666
1053	301.0	0.0	0.023255813953488372	0.32558139534883723	0.019933554817275746	0.6146179401993356	0.016611295681063124
1054	299.0	0.0	0.023411371237458192	0.3177257525083612	0.020066889632107024	0.6220735785953178	0.016722408026755852
1055	301.0	0.0	0.023255813953488372	0.3089700996677741	0.019933554817275746	0.627906976744186	0.019933554817275746
1056	305.0	0.0	0.02622950819672131	0.3081967213114754	0.019672131147540985	0.6295081967213115	0.01639344262295082
1057	299.0	0.0	0.026755852842809364	0.3076923076923077	0.020066889632107024	0.6354515050167224	0.010033444816053512
1058	299.0	0.0	0.026755852842809364	0.31438127090301005	0.020066889632107024	0.6287625418060201	0.010033444816053512
1059	301.0	0.0	0.026578073089700997	0.3222591362126246	0.019933554817275746	0.6212624584717608	0.009966777408637873
1060	301.0	0.0	0.019933554817275746	0.32558139534883723	0.019933554817275746	0.6245847176079734	0.009966777408637873
1061	299.0	0.0	0.020066889632107024	0.32441471571906355	0.023411371237458192	0.6220735785953178	0.010033444816053512
1062	298.0	0.0	0.020134228187919462	0.3288590604026846	0.02348993288590604	0.6174496644295302	0.010067114093959731
1063	297.0	0.0	0.020202020202020204	0.32996632996632996	0.02356902356902357	0.6161616161616161	0.010101010101010102
1064	296.0	0.0	0.02027027027027027	0.33783783783783783	0.02364864864864865	0.6114864864864865	0.006756756756756757
1065	294.0	0.0	0.02040816326530612	0.3333333333333333	0.023809523809523808	0.6156462585034014	0.006802721088435374
1066	294.0	0.0	0.02040816326530612	0.3333333333333333	0.02040816326530612	0.6190476190476191	0.006802721088435374
1067	295.0	0.0	0.020338983050847456	0.3423728813559322	0.020338983050847456	0.6067796610169491	0.010169491525423728
1068	299.0	0.0033444816053511705	0.023411371237458192	0.3377926421404682	0.020066889632107024	0.6020066889632107	0.013377926421404682
1069	296.0	0.0033783783783783786	0.02364864864864865	0.32432432432432434	0.02364864864864865	0.6114864864864865	0.013513513513513514
1070	297.0	0.003367003367003367	0.026936026936026935	0.31986531986531985	0.02356902356902357	0.6127946127946128	0.013468013468013467
1071	299.0	0.0033444816053511705	0.026755852842809364	0.3210702341137124	0.016722408026755852	0.6187290969899666	0.013377926421404682
1072	301.0	0.0033222591362126247	0.026578073089700997	0.32558139534883723	0.016611295681063124	0.6146179401993356	0.013289036544850499
1073	299.0	0.0033444816053511705	0.020066889632107024	0.3277591973244147	0.016722408026755852	0.6187290969899666	0.013377926421404682
1074	298.0	0.003355704697986577	0.02348993288590604	0.32550335570469796	0.020134228187919462	0.6140939597315436	0.013422818791946308
1075	295.0	0.003389830508474576	0.023728813559322035	0.3288135593220339	0.020338983050847456	0.6101694915254238	0.013559322033898305
1076	292.0	0.003424657534246575	0.02054794520547945	0.3287671232876712	0.02054794520547945	0.6164383561643836	0.010273972602739725
1077	296.0	0.0033783783783783786	0.02364864864864865	0.32094594594594594	0.02027027027027027	0.6216216216216216	0.010135135135135136
1078	296.0	0.0033783783783783786	0.02364864864864865	0.3277027027027027	0.02364864864864865	0.6114864864864865	0.010135135135135136
1079	301.0	0.0033222591362126247	0.026578073089700997	0.32558139534883723	0.023255813953488372	0.6112956810631229	0.009966777408637873
1080	299.0	0.0033444816053511705	0.026755852842809364	0.3311036789297659	0.023411371237458192	0.6053511705685619	0.010033444816053512
1081	303.0	0.0033003300330033004	0.026402640264026403	0.33003300330033003	0.0231023102310231	0.6072607260726073	0.009900990099009901
1082	297.0	0.003367003367003367	0.016835016835016835	0.3400673400673401	0.02356902356902357	0.6060606060606061	0.010101010101010102
1083	297.0	0.003367003367003367	0.016835016835016835	0.3400673400673401	0.02356902356902357	0.6060606060606061	0.010101010101010102
1084	303.0	0.0	0.0165016501650165	0.33993399339933994	0.019801980198019802	0.6138613861386139	0.009900990099009901
1085	301.0	0.0	0.019933554817275746	0.33554817275747506	0.019933554817275746	0.6146179401993356	0.009966777408637873
1086	296.0	0.0	0.02364864864864865	0.3310810810810811	0.016891891891891893	0.6182432432432432	0.010135135135135136
1087	294.0	0.0	0.023809523809523808	0.3299319727891156	0.013605442176870748	0.6258503401360545	0.006802721088435374
1088	296.0	0.0	0.02364864864864865	0.32094594594594594	0.013513513513513514	0.6351351351351351	0.006756756756756757
1089	300.0	0.0	0.023333333333333334	0.31333333333333335	0.013333333333333334	0.6433333333333333	0.006666666666666667
1090	301.0	0.0	0.023255813953488372	0.31561461794019935	0.016611295681063124	0.6378737541528239	0.006644518272425249
1091	303.0	0.0	0.0231023102310231	0.3102310231023102	0.0165016501650165	0.6435643564356436	0.006600660066006601
1092	302.0	0.0	0.023178807947019868	0.30132450331125826	0.016556291390728478	0.6490066225165563	0.009933774834437087
1093	299.0	0.0033444816053511705	0.020066889632107024	0.30434782608695654	0.016722408026755852	0.6488294314381271	0.006688963210702341
1094	301.0	0.0033222591362126247	0.019933554817275746	0.3089700996677741	0.023255813953488372	0.6378737541528239	0.006644518272425249
1095	302.0	0.0033112582781456954	0.019867549668874173	0.31456953642384106	0.023178807947019868	0.6324503311258278	0.006622516556291391
1096	303.0	0.0033003300330033004	0.019801980198019802	0.3234323432343234	0.0231023102310231	0.6204620462046204	0.009900990099009901
1097	304.0	0.003289473684210526	0.019736842105263157	0.3256578947368421	0.019736842105263157	0.618421052631579	0.013157894736842105
1098	311.0	0.003215434083601286	0.01929260450160772	0.3279742765273312	0.01929260450160772	0.617363344051447	0.012861736334405145
1099	307.0	0.003257328990228013	0.019543973941368076	0.3289902280130293	0.019543973941368076	0.6156351791530945	0.013029315960912053
1100	305.0	0.003278688524590164	0.019672131147540985	0.33114754098360655	0.019672131147540985	0.6131147540983607	0.013114754098360656
1101	300.0	0.0033333333333333335	0.016666666666666666	0.33666666666666667	0.02	0.6133333333333333	0.01
1102	302.0	0.0033112582781456954	0.019867549668874173	0.33774834437086093	0.019867549668874173	0.609271523178808	0.009933774834437087
1103	294.0	0.003401360544217687	0.017006802721088437	0.3333333333333333	0.017006802721088437	0.6190476190476191	0.01020408163265306
1104	297.0	0.003367003367003367	0.02356902356902357	0.3265993265993266	0.016835016835016835	0.6195286195286195	0.010101010101010102
1105	298.0	0.003355704697986577	0.02348993288590604	0.3187919463087248	0.016778523489932886	0.62751677852349	0.010067114093959731
1106	300.0	0.0033333333333333335	0.023333333333333334	0.31333333333333335	0.016666666666666666	0.6333333333333333	0.01
1107	297.0	0.003367003367003367	0.02356902356902357	0.30976430976430974	0.020202020202020204	0.6296296296296297	0.013468013468013467
1108	294.0	0.0	0.023809523809523808	0.30612244897959184	0.02040816326530612	0.6360544217687075	0.013605442176870748
1109	299.0	0.0	0.023411371237458192	0.30434782608695654	0.016722408026755852	0.6421404682274248	0.013377926421404682
1110	297.0	0.0	0.02356902356902357	0.30303030303030304	0.016835016835016835	0.6464646464646465	0.010101010101010102
1111	302.0	0.0033112582781456954	0.023178807947019868	0.3079470198675497	0.019867549668874173	0.6357615894039735	0.009933774834437087
1112	306.0	0.0032679738562091504	0.02287581699346405	0.3137254901960784	0.02287581699346405	0.6274509803921569	0.00980392156862745
1113	299.0	0.0033444816053511705	0.023411371237458192	0.3277591973244147	0.023411371237458192	0.6153846153846154	0.006688963210702341
1114	298.0	0.003355704697986577	0.013422818791946308	0.32550335570469796	0.02348993288590604	0.62751677852349	0.006711409395973154
1115	298.0	0.003355704697986577	0.013422818791946308	0.33221476510067116	0.020134228187919462	0.6241610738255033	0.006711409395973154
1116	306.0	0.0032679738562091504	0.013071895424836602	0.3300653594771242	0.0196078431372549	0.6176470588235294	0.016339869281045753
1117	311.0	0.003215434083601286	0.012861736334405145	0.3311897106109325	0.022508038585209004	0.6141479099678456	0.01607717041800643
1118	309.0	0.003236245954692557	0.012944983818770227	0.3333333333333333	0.022653721682847898	0.6116504854368932	0.016181229773462782
1119	305.0	0.003278688524590164	0.013114754098360656	0.32459016393442625	0.019672131147540985	0.6229508196721312	0.01639344262295082
1120	305.0	0.003278688524590164	0.01639344262295082	0.32131147540983607	0.019672131147540985	0.6229508196721312	0.01639344262295082
1121	308.0	0.003246753246753247	0.016233766233766232	0.3246753246753247	0.01948051948051948	0.6201298701298701	0.016233766233766232
1122	310.0	0.0032258064516129032	0.01935483870967742	0.3225806451612903	0.02258064516129032	0.6161290322580645	0.016129032258064516
1123	308.0	0.003246753246753247	0.022727272727272728	0.32142857142857145	0.022727272727272728	0.6136363636363636	0.016233766233766232
1124	299.0	0.0033444816053511705	0.023411371237458192	0.3177257525083612	0.023411371237458192	0.6187290969899666	0.013377926421404682
1125	297.0	0.0	0.02356902356902357	0.31986531986531985	0.02356902356902357	0.622895622895623	0.010101010101010102
1126	297.0	0.0	0.02356902356902357	0.32323232323232326	0.020202020202020204	0.6195286195286195	0.013468013468013467
1127	290.0	0.0	0.020689655172413793	0.3310344827586207	0.020689655172413793	0.6172413793103448	0.010344827586206896
1128	291.0	0.0	0.020618556701030927	0.3333333333333333	0.020618556701030927	0.6151202749140894	0.010309278350515464
1129	293.0	0.0034129692832764505	0.020477815699658702	0.3310580204778157	0.020477815699658702	0.6143344709897611	0.010238907849829351
1130	293.0	0.0034129692832764505	0.023890784982935155	0.3310580204778157	0.020477815699658702	0.6109215017064846	0.010238907849829351
1131	293.0	0.0034129692832764505	0.020477815699658702	0.32764505119453924	0.020477815699658702	0.6177474402730375	0.010238907849829351
1132	293.0	0.0034129692832764505	0.023890784982935155	0.32081911262798635	0.020477815699658702	0.621160409556314	0.010238907849829351
1133	297.0	0.003367003367003367	0.02356902356902357	0.31313131313131315	0.026936026936026935	0.622895622895623	0.010101010101010102
1134	297.0	0.003367003367003367	0.02356902356902357	0.31313131313131315	0.02356902356902357	0.6262626262626263	0.010101010101010102
1135	295.0	0.003389830508474576	0.02711864406779661	0.3050847457627119	0.023728813559322035	0.6305084745762712	0.010169491525423728
1136	295.0	0.003389830508474576	0.02711864406779661	0.30847457627118646	0.023728813559322035	0.6271186440677966	0.010169491525423728
1137	295.0	0.003389830508474576	0.02711864406779661	0.3152542372881356	0.01694915254237288	0.6305084745762712	0.006779661016949152
1138	299.0	0.0033444816053511705	0.026755852842809364	0.3110367892976589	0.020066889632107024	0.6287625418060201	0.010033444816053512
1139	308.0	0.003246753246753247	0.025974025974025976	0.3181818181818182	0.022727272727272728	0.6201298701298701	0.00974025974025974
1140	310.0	0.0032258064516129032	0.02258064516129032	0.3258064516129032	0.02258064516129032	0.6161290322580645	0.00967741935483871
1141	306.0	0.0032679738562091504	0.0196078431372549	0.31699346405228757	0.02287581699346405	0.6274509803921569	0.00980392156862745
1142	305.0	0.003278688524590164	0.019672131147540985	0.32131147540983607	0.02622950819672131	0.6196721311475409	0.009836065573770493
1143	302.0	0.0033112582781456954	0.019867549668874173	0.3211920529801324	0.029801324503311258	0.6158940397350994	0.009933774834437087
1144	300.0	0.0033333333333333335	0.02	0.32666666666666666	0.02666666666666667	0.6133333333333333	0.01
1145	300.0	0.0033333333333333335	0.023333333333333334	0.3333333333333333	0.02666666666666667	0.6033333333333334	0.01
1146	297.0	0.003367003367003367	0.02356902356902357	0.3333333333333333	0.026936026936026935	0.6026936026936027	0.010101010101010102
1147	301.0	0.0033222591362126247	0.023255813953488372	0.33222591362126247	0.023255813953488372	0.6079734219269103	0.009966777408637873
1148	297.0	0.003367003367003367	0.02356902356902357	0.3367003367003367	0.016835016835016835	0.6094276094276094	0.010101010101010102
1149	301.0	0.0033222591362126247	0.023255813953488372	0.32558139534883723	0.019933554817275746	0.6179401993355482	0.009966777408637873
1150	301.0	0.0033222591362126247	0.019933554817275746	0.3289036544850498	0.023255813953488372	0.6146179401993356	0.009966777408637873
1151	304.0	0.003289473684210526	0.019736842105263157	0.3256578947368421	0.023026315789473683	0.618421052631579	0.009868421052631578
1152	303.0	0.0033003300330033004	0.019801980198019802	0.3234323432343234	0.0231023102310231	0.6204620462046204	0.009900990099009901
1153	303.0	0.0033003300330033004	0.019801980198019802	0.3201320132013201	0.0297029702970297	0.6171617161716172	0.009900990099009901
1154	308.0	0.003246753246753247	0.022727272727272728	0.3116883116883117	0.02922077922077922	0.6233766233766234	0.00974025974025974
1155	305.0	0.003278688524590164	0.022950819672131147	0.3081967213114754	0.029508196721311476	0.6262295081967213	0.009836065573770493
1156	304.0	0.003289473684210526	0.023026315789473683	0.3157894736842105	0.029605263157894735	0.618421052631579	0.009868421052631578
1157	303.0	0.0033003300330033004	0.0231023102310231	0.32673267326732675	0.026402640264026403	0.6105610561056105	0.009900990099009901
1158	304.0	0.003289473684210526	0.023026315789473683	0.3223684210526316	0.02631578947368421	0.6118421052631579	0.013157894736842105
1159	305.0	0.003278688524590164	0.019672131147540985	0.32131147540983607	0.022950819672131147	0.6196721311475409	0.013114754098360656
1160	310.0	0.0032258064516129032	0.01935483870967742	0.3225806451612903	0.02258064516129032	0.6193548387096774	0.012903225806451613
1161	317.0	0.0031545741324921135	0.022082018927444796	0.31545741324921134	0.022082018927444796	0.6246056782334385	0.012618296529968454
1162	315.0	0.0031746031746031746	0.02857142857142857	0.3142857142857143	0.01904761904761905	0.6222222222222222	0.012698412698412698
1163	314.0	0.0031847133757961785	0.028662420382165606	0.3184713375796178	0.01910828025477707	0.6210191082802548	0.009554140127388535
1164	306.0	0.0032679738562091504	0.026143790849673203	0.3202614379084967	0.0196078431372549	0.6209150326797386	0.00980392156862745
1165	298.0	0.0	0.02348993288590604	0.3221476510067114	0.016778523489932886	0.62751677852349	0.010067114093959731
1166	295.0	0.0	0.01694915254237288	0.3254237288135593	0.020338983050847456	0.6271186440677966	0.010169491525423728
1167	298.0	0.0	0.016778523489932886	0.3221476510067114	0.020134228187919462	0.62751677852349	0.013422818791946308
1168	299.0	0.0	0.016722408026755852	0.3311036789297659	0.020066889632107024	0.6187290969899666	0.013377926421404682
1169	301.0	0.0	0.019933554817275746	0.3388704318936877	0.019933554817275746	0.6112956810631229	0.009966777408637873
1170	300.0	0.0	0.023333333333333334	0.33	0.02	0.6166666666666667	0.01
1171	307.0	0.0	0.02280130293159609	0.3289902280130293	0.019543973941368076	0.6156351791530945	0.013029315960912053
1172	306.0	0.0	0.02287581699346405	0.32679738562091504	0.0196078431372549	0.6176470588235294	0.013071895424836602
1173	306.0	0.0	0.02287581699346405	0.3300653594771242	0.0196078431372549	0.6143790849673203	0.013071895424836602
1174	298.0	0.0	0.020134228187919462	0.33557046979865773	0.020134228187919462	0.610738255033557	0.013422818791946308
1175	290.0	0.0	0.020689655172413793	0.3413793103448276	0.017241379310344827	0.6103448275862069	0.010344827586206896
1176	289.0	0.0	0.02422145328719723	0.3391003460207612	0.01730103806228374	0.6089965397923875	0.010380622837370242
1177	288.0	0.003472222222222222	0.024305555555555556	0.3368055555555556	0.017361111111111112	0.6076388888888888	0.010416666666666666
1178	293.0	0.0034129692832764505	0.027303754266211604	0.33447098976109213	0.017064846416382253	0.6075085324232082	0.010238907849829351
1179	295.0	0.003389830508474576	0.02711864406779661	0.3288135593220339	0.020338983050847456	0.6101694915254238	0.010169491525423728
1180	296.0	0.0033783783783783786	0.02364864864864865	0.3277027027027027	0.02027027027027027	0.6148648648648649	0.010135135135135136
1181	302.0	0.0033112582781456954	0.023178807947019868	0.3211920529801324	0.023178807947019868	0.6192052980132451	0.009933774834437087
1182	301.0	0.0033222591362126247	0.023255813953488372	0.31893687707641194	0.019933554817275746	0.6245847176079734	0.009966777408637873
1183	303.0	0.0033003300330033004	0.0231023102310231	0.31353135313531355	0.0231023102310231	0.6270627062706271	0.009900990099009901
1184	304.0	0.003289473684210526	0.023026315789473683	0.3157894736842105	0.023026315789473683	0.625	0.009868421052631578
1185	305.0	0.003278688524590164	0.019672131147540985	0.32131147540983607	0.022950819672131147	0.6262295081967213	0.006557377049180328
1186	307.0	0.003257328990228013	0.016286644951140065	0.31596091205211724	0.026058631921824105	0.6319218241042345	0.006514657980456026
1187	305.0	0.003278688524590164	0.01639344262295082	0.32459016393442625	0.02622950819672131	0.6196721311475409	0.009836065573770493
1188	305.0	0.003278688524590164	0.01639344262295082	0.3180327868852459	0.02622950819672131	0.6196721311475409	0.01639344262295082
1189	302.0	0.0033112582781456954	0.016556291390728478	0.31788079470198677	0.023178807947019868	0.6225165562913907	0.016556291390728478
1190	301.0	0.0033222591362126247	0.016611295681063124	0.31561461794019935	0.023255813953488372	0.6245847176079734	0.016611295681063124
1191	304.0	0.003289473684210526	0.01644736842105263	0.3125	0.019736842105263157	0.631578947368421	0.01644736842105263
1192	308.0	0.003246753246753247	0.01948051948051948	0.31493506493506496	0.022727272727272728	0.6266233766233766	0.012987012987012988
1193	305.0	0.003278688524590164	0.019672131147540985	0.3180327868852459	0.022950819672131147	0.6262295081967213	0.009836065573770493
1194	303.0	0.006600660066006601	0.019801980198019802	0.32673267326732675	0.0231023102310231	0.6138613861386139	0.009900990099009901
1195	299.0	0.006688963210702341	0.020066889632107024	0.3277591973244147	0.023411371237458192	0.6086956521739131	0.013377926421404682
1196	299.0	0.006688963210702341	0.020066889632107024	0.3277591973244147	0.020066889632107024	0.6120401337792643	0.013377926421404682
1197	296.0	0.006756756756756757	0.02364864864864865	0.3310810810810811	0.016891891891891893	0.6081081081081081	0.013513513513513514
1198	296.0	0.006756756756756757	0.02364864864864865	0.3344594594594595	0.016891891891891893	0.6081081081081081	0.010135135135135136
1199	299.0	0.0033444816053511705	0.023411371237458192	0.3311036789297659	0.023411371237458192	0.6086956521739131	0.010033444816053512
1200	300.0	0.0033333333333333335	0.023333333333333334	0.33	0.023333333333333334	0.61	0.01
1201	301.0	0.0033222591362126247	0.023255813953488372	0.32558139534883723	0.023255813953488372	0.6146179401993356	0.009966777408637873
1202	304.0	0.003289473684210526	0.023026315789473683	0.3223684210526316	0.023026315789473683	0.618421052631579	0.009868421052631578
1203	302.0	0.0033112582781456954	0.023178807947019868	0.3211920529801324	0.023178807947019868	0.6192052980132451	0.009933774834437087
1204	296.0	0.0033783783783783786	0.02364864864864865	0.32432432432432434	0.02364864864864865	0.6148648648648649	0.010135135135135136
1205	292.0	0.003424657534246575	0.0273972602739726	0.3253424657534247	0.023972602739726026	0.6095890410958904	0.010273972602739725
1206	295.0	0.003389830508474576	0.02711864406779661	0.3220338983050847	0.023728813559322035	0.6101694915254238	0.013559322033898305
1207	294.0	0.003401360544217687	0.02040816326530612	0.3231292517006803	0.02040816326530612	0.6190476190476191	0.013605442176870748
1208	298.0	0.003355704697986577	0.020134228187919462	0.3187919463087248	0.020134228187919462	0.62751677852349	0.010067114093959731
1209	298.0	0.003355704697986577	0.016778523489932886	0.31208053691275167	0.020134228187919462	0.6342281879194631	0.013422818791946308
1210	294.0	0.003401360544217687	0.02040816326530612	0.3163265306122449	0.02040816326530612	0.6292517006802721	0.01020408163265306
1211	291.0	0.003436426116838488	0.020618556701030927	0.3161512027491409	0.020618556701030927	0.6288659793814433	0.010309278350515464
1212	300.0	0.0033333333333333335	0.023333333333333334	0.30666666666666664	0.023333333333333334	0.6333333333333333	0.01
1213	309.0	0.003236245954692557	0.025889967637540454	0.2977346278317152	0.022653721682847898	0.6375404530744336	0.012944983818770227
1214	306.0	0.0032679738562091504	0.026143790849673203	0.3104575163398693	0.02287581699346405	0.6274509803921569	0.00980392156862745
1215	304.0	0.003289473684210526	0.02631578947368421	0.3157894736842105	0.023026315789473683	0.6217105263157895	0.009868421052631578
1216	305.0	0.003278688524590164	0.02622950819672131	0.32131147540983607	0.022950819672131147	0.6163934426229508	0.009836065573770493
1217	305.0	0.003278688524590164	0.02622950819672131	0.32459016393442625	0.019672131147540985	0.6131147540983607	0.013114754098360656
1218	308.0	0.003246753246753247	0.025974025974025976	0.3246753246753247	0.01948051948051948	0.6136363636363636	0.012987012987012988
1219	310.0	0.0032258064516129032	0.025806451612903226	0.33225806451612905	0.01935483870967742	0.6064516129032258	0.012903225806451613
1220	309.0	0.003236245954692557	0.025889967637540454	0.3300970873786408	0.019417475728155338	0.6084142394822006	0.012944983818770227
1221	305.0	0.003278688524590164	0.019672131147540985	0.33114754098360655	0.019672131147540985	0.6131147540983607	0.013114754098360656
1222	307.0	0.003257328990228013	0.02280130293159609	0.3322475570032573	0.019543973941368076	0.6123778501628665	0.009771986970684038
1223	305.0	0.003278688524590164	0.019672131147540985	0.3344262295081967	0.01639344262295082	0.6131147540983607	0.013114754098360656
1224	304.0	0.003289473684210526	0.019736842105263157	0.33223684210526316	0.01644736842105263	0.618421052631579	0.009868421052631578
1225	301.0	0.0033222591362126247	0.019933554817275746	0.33554817275747506	0.019933554817275746	0.6112956810631229	0.009966777408637873
1226	305.0	0.003278688524590164	0.019672131147540985	0.32459016393442625	0.022950819672131147	0.6163934426229508	0.013114754098360656
1227	303.0	0.0033003300330033004	0.019801980198019802	0.3201320132013201	0.0231023102310231	0.6204620462046204	0.013201320132013201
1228	301.0	0.0033222591362126247	0.019933554817275746	0.3222591362126246	0.023255813953488372	0.6179401993355482	0.013289036544850499
1229	300.0	0.0033333333333333335	0.02	0.3233333333333333	0.023333333333333334	0.6166666666666667	0.013333333333333334
1230	301.0	0.0033222591362126247	0.023255813953488372	0.31893687707641194	0.023255813953488372	0.6179401993355482	0.013289036544850499
1231	297.0	0.003367003367003367	0.02356902356902357	0.32996632996632996	0.02356902356902357	0.6060606060606061	0.013468013468013467
1232	297.0	0.003367003367003367	0.02356902356902357	0.3333333333333333	0.02356902356902357	0.6060606060606061	0.010101010101010102
1233	294.0	0.003401360544217687	0.023809523809523808	0.3299319727891156	0.023809523809523808	0.608843537414966	0.01020408163265306
1234	293.0	0.0034129692832764505	0.020477815699658702	0.3310580204778157	0.023890784982935155	0.6109215017064846	0.010238907849829351
1235	298.0	0.003355704697986577	0.020134228187919462	0.3288590604026846	0.02348993288590604	0.6140939597315436	0.010067114093959731
1236	299.0	0.0033444816053511705	0.016722408026755852	0.33444816053511706	0.023411371237458192	0.6120401337792643	0.010033444816053512
1237	305.0	0.003278688524590164	0.019672131147540985	0.3344262295081967	0.022950819672131147	0.6098360655737705	0.009836065573770493
1238	304.0	0.003289473684210526	0.019736842105263157	0.3223684210526316	0.023026315789473683	0.6217105263157895	0.009868421052631578
1239	305.0	0.003278688524590164	0.019672131147540985	0.3180327868852459	0.022950819672131147	0.6262295081967213	0.009836065573770493
1240	303.0	0.0033003300330033004	0.019801980198019802	0.3234323432343234	0.0231023102310231	0.6237623762376238	0.006600660066006601
1241	303.0	0.0033003300330033004	0.019801980198019802	0.3201320132013201	0.0231023102310231	0.6270627062706271	0.006600660066006601
1242	304.0	0.003289473684210526	0.02631578947368421	0.32894736842105265	0.023026315789473683	0.6118421052631579	0.006578947368421052
1243	299.0	0.0033444816053511705	0.020066889632107024	0.33444816053511706	0.023411371237458192	0.6120401337792643	0.006688963210702341
1244	300.0	0.0033333333333333335	0.02	0.3433333333333333	0.023333333333333334	0.6033333333333334	0.006666666666666667
1245	301.0	0.0033222591362126247	0.019933554817275746	0.33554817275747506	0.019933554817275746	0.6146179401993356	0.006644518272425249
1246	297.0	0.003367003367003367	0.02356902356902357	0.3265993265993266	0.020202020202020204	0.6161616161616161	0.010101010101010102
1247	294.0	0.003401360544217687	0.02040816326530612	0.3231292517006803	0.02040816326530612	0.6190476190476191	0.013605442176870748
1248	294.0	0.003401360544217687	0.02040816326530612	0.3163265306122449	0.02040816326530612	0.6258503401360545	0.013605442176870748
1249	295.0	0.003389830508474576	0.020338983050847456	0.3220338983050847	0.020338983050847456	0.6203389830508474	0.013559322033898305
1250	293.0	0.0034129692832764505	0.023890784982935155	0.32081911262798635	0.020477815699658702	0.6177474402730375	0.013651877133105802
1251	290.0	0.0034482758620689655	0.020689655172413793	0.32413793103448274	0.020689655172413793	0.6206896551724138	0.010344827586206896
1252	285.0	0.0035087719298245615	0.021052631578947368	0.32280701754385965	0.02456140350877193	0.6175438596491228	0.010526315789473684
1253	288.0	0.003472222222222222	0.017361111111111112	0.3263888888888889	0.024305555555555556	0.6180555555555556	0.010416666666666666
1254	293.0	0.0034129692832764505	0.020477815699658702	0.3174061433447099	0.023890784982935155	0.6245733788395904	0.010238907849829351
1255	294.0	0.003401360544217687	0.013605442176870748	0.3163265306122449	0.02040816326530612	0.6326530612244898	0.013605442176870748
1256	296.0	0.0033783783783783786	0.016891891891891893	0.3108108108108108	0.02027027027027027	0.6351351351351351	0.013513513513513514
1257	305.0	0.003278688524590164	0.01639344262295082	0.3081967213114754	0.019672131147540985	0.639344262295082	0.013114754098360656
1258	301.0	0.0033222591362126247	0.016611295681063124	0.30564784053156147	0.019933554817275746	0.6445182724252492	0.009966777408637873
1259	301.0	0.006644518272425249	0.019933554817275746	0.3089700996677741	0.019933554817275746	0.6345514950166113	0.009966777408637873
1260	305.0	0.006557377049180328	0.019672131147540985	0.3081967213114754	0.022950819672131147	0.6327868852459017	0.009836065573770493
1261	305.0	0.006557377049180328	0.022950819672131147	0.31475409836065577	0.022950819672131147	0.6229508196721312	0.009836065573770493
1262	302.0	0.006622516556291391	0.023178807947019868	0.31456953642384106	0.019867549668874173	0.6291390728476821	0.006622516556291391
1263	303.0	0.0033003300330033004	0.019801980198019802	0.31683168316831684	0.019801980198019802	0.6336633663366337	0.006600660066006601
1264	302.0	0.0033112582781456954	0.016556291390728478	0.31456953642384106	0.019867549668874173	0.6390728476821192	0.006622516556291391
1265	309.0	0.003236245954692557	0.019417475728155338	0.313915857605178	0.022653721682847898	0.6343042071197411	0.006472491909385114
1266	306.0	0.0032679738562091504	0.016339869281045753	0.3235294117647059	0.02287581699346405	0.6241830065359477	0.00980392156862745
1267	301.0	0.0033222591362126247	0.016611295681063124	0.3289036544850498	0.023255813953488372	0.6212624584717608	0.006644518272425249
1268	300.0	0.0033333333333333335	0.016666666666666666	0.3333333333333333	0.023333333333333334	0.6166666666666667	0.006666666666666667
1269	293.0	0.0034129692832764505	0.017064846416382253	0.3378839590443686	0.023890784982935155	0.6109215017064846	0.006825938566552901
1270	295.0	0.003389830508474576	0.01694915254237288	0.33220338983050846	0.023728813559322035	0.6135593220338983	0.010169491525423728
1271	296.0	0.0033783783783783786	0.016891891891891893	0.3310810810810811	0.02364864864864865	0.6148648648648649	0.010135135135135136
1272	293.0	0.0034129692832764505	0.017064846416382253	0.33447098976109213	0.023890784982935155	0.6109215017064846	0.010238907849829351
1273	293.0	0.006825938566552901	0.017064846416382253	0.33447098976109213	0.023890784982935155	0.6075085324232082	0.010238907849829351
1274	291.0	0.006872852233676976	0.020618556701030927	0.3436426116838488	0.020618556701030927	0.5979381443298969	0.010309278350515464
1275	294.0	0.006802721088435374	0.02040816326530612	0.3435374149659864	0.02040816326530612	0.5986394557823129	0.01020408163265306
1276	293.0	0.0034129692832764505	0.017064846416382253	0.3447098976109215	0.017064846416382253	0.6040955631399317	0.013651877133105802
1277	294.0	0.003401360544217687	0.017006802721088437	0.336734693877551	0.017006802721088437	0.6122448979591837	0.013605442176870748
1278	297.0	0.003367003367003367	0.020202020202020204	0.32996632996632996	0.016835016835016835	0.6161616161616161	0.013468013468013467
1279	299.0	0.0033444816053511705	0.023411371237458192	0.3277591973244147	0.020066889632107024	0.6153846153846154	0.010033444816053512
1280	302.0	0.0033112582781456954	0.023178807947019868	0.32781456953642385	0.019867549668874173	0.6158940397350994	0.009933774834437087
1281	302.0	0.0033112582781456954	0.019867549668874173	0.32781456953642385	0.019867549668874173	0.6192052980132451	0.009933774834437087
1282	306.0	0.0032679738562091504	0.02287581699346405	0.3235294117647059	0.02287581699346405	0.6176470588235294	0.00980392156862745
1283	305.0	0.003278688524590164	0.022950819672131147	0.32459016393442625	0.022950819672131147	0.6163934426229508	0.009836065573770493
1284	301.0	0.0033222591362126247	0.023255813953488372	0.3289036544850498	0.023255813953488372	0.6112956810631229	0.009966777408637873
1285	300.0	0.0033333333333333335	0.023333333333333334	0.3233333333333333	0.023333333333333334	0.62	0.006666666666666667
1286	300.0	0.0033333333333333335	0.023333333333333334	0.32	0.023333333333333334	0.6233333333333333	0.006666666666666667
1287	297.0	0.003367003367003367	0.020202020202020204	0.3164983164983165	0.02356902356902357	0.6262626262626263	0.010101010101010102
1288	302.0	0.0033112582781456954	0.023178807947019868	0.31788079470198677	0.023178807947019868	0.6192052980132451	0.013245033112582781
1289	302.0	0.0033112582781456954	0.023178807947019868	0.3211920529801324	0.019867549668874173	0.6192052980132451	0.013245033112582781
1290	302.0	0.0033112582781456954	0.023178807947019868	0.3211920529801324	0.013245033112582781	0.6258278145695364	0.013245033112582781
1291	305.0	0.003278688524590164	0.02622950819672131	0.31475409836065577	0.013114754098360656	0.6295081967213115	0.013114754098360656
1292	303.0	0.0033003300330033004	0.0231023102310231	0.30363036303630364	0.0165016501650165	0.6435643564356436	0.009900990099009901
1293	303.0	0.0033003300330033004	0.0231023102310231	0.30033003300330036	0.0165016501650165	0.6468646864686468	0.009900990099009901
1294	297.0	0.003367003367003367	0.02356902356902357	0.2996632996632997	0.020202020202020204	0.6430976430976431	0.010101010101010102
1295	298.0	0.003355704697986577	0.020134228187919462	0.2986577181208054	0.02348993288590604	0.6442953020134228	0.010067114093959731
1296	301.0	0.0033222591362126247	0.019933554817275746	0.30564784053156147	0.023255813953488372	0.6378737541528239	0.009966777408637873
1297	303.0	0.0033003300330033004	0.019801980198019802	0.3102310231023102	0.0231023102310231	0.6336633663366337	0.009900990099009901
1298	302.0	0.0033112582781456954	0.019867549668874173	0.31456953642384106	0.023178807947019868	0.6291390728476821	0.009933774834437087
1299	301.0	0.0033222591362126247	0.019933554817275746	0.31561461794019935	0.023255813953488372	0.627906976744186	0.009966777408637873
1300	299.0	0.0033444816053511705	0.020066889632107024	0.31438127090301005	0.023411371237458192	0.6287625418060201	0.010033444816053512
1301	300.0	0.0033333333333333335	0.023333333333333334	0.31333333333333335	0.023333333333333334	0.6266666666666667	0.01
1302	303.0	0.0033003300330033004	0.0231023102310231	0.3102310231023102	0.0231023102310231	0.6303630363036303	0.009900990099009901
1303	303.0	0.0033003300330033004	0.0231023102310231	0.31683168316831684	0.0231023102310231	0.6237623762376238	0.009900990099009901
1304	302.0	0.0033112582781456954	0.023178807947019868	0.32450331125827814	0.023178807947019868	0.6158940397350994	0.009933774834437087
1305	294.0	0.003401360544217687	0.023809523809523808	0.3299319727891156	0.023809523809523808	0.608843537414966	0.01020408163265306
1306	297.0	0.003367003367003367	0.02356902356902357	0.3333333333333333	0.02356902356902357	0.6060606060606061	0.010101010101010102
1307	299.0	0.0033444816053511705	0.023411371237458192	0.3210702341137124	0.023411371237458192	0.6187290969899666	0.010033444816053512
1308	294.0	0.003401360544217687	0.023809523809523808	0.3299319727891156	0.023809523809523808	0.608843537414966	0.01020408163265306
1309	296.0	0.0033783783783783786	0.02364864864864865	0.32432432432432434	0.02702702702702703	0.6114864864864865	0.010135135135135136
1310	301.0	0.0033222591362126247	0.023255813953488372	0.3289036544850498	0.026578073089700997	0.6079734219269103	0.009966777408637873
1311	298.0	0.003355704697986577	0.02348993288590604	0.3288590604026846	0.026845637583892617	0.610738255033557	0.006711409395973154
1312	296.0	0.0033783783783783786	0.02364864864864865	0.32432432432432434	0.02364864864864865	0.6182432432432432	0.006756756756756757
1313	299.0	0.0033444816053511705	0.023411371237458192	0.3210702341137124	0.023411371237458192	0.6220735785953178	0.006688963210702341
1314	301.0	0.0033222591362126247	0.023255813953488372	0.31893687707641194	0.019933554817275746	0.627906976744186	0.006644518272425249
1315	304.0	0.003289473684210526	0.023026315789473683	0.3125	0.01644736842105263	0.6348684210526315	0.009868421052631578
1316	302.0	0.0033112582781456954	0.019867549668874173	0.3211920529801324	0.019867549668874173	0.6258278145695364	0.009933774834437087
1317	298.0	0.003355704697986577	0.020134228187919462	0.3187919463087248	0.020134228187919462	0.62751677852349	0.010067114093959731
1318	299.0	0.0033444816053511705	0.020066889632107024	0.3277591973244147	0.020066889632107024	0.6187290969899666	0.010033444816053512
1319	297.0	0.003367003367003367	0.020202020202020204	0.3265993265993266	0.020202020202020204	0.622895622895623	0.006734006734006734
1320	299.0	0.0033444816053511705	0.020066889632107024	0.3210702341137124	0.020066889632107024	0.6287625418060201	0.006688963210702341
1321	301.0	0.0033222591362126247	0.016611295681063124	0.32558139534883723	0.019933554817275746	0.6245847176079734	0.009966777408637873
1322	300.0	0.0033333333333333335	0.016666666666666666	0.3233333333333333	0.02	0.6266666666666667	0.01
1323	300.0	0.0033333333333333335	0.016666666666666666	0.3233333333333333	0.02	0.6266666666666667	0.01
1324	300.0	0.0033333333333333335	0.02	0.31	0.02	0.6366666666666667	0.01
1325	299.0	0.0033444816053511705	0.020066889632107024	0.30434782608695654	0.020066889632107024	0.6387959866220736	0.013377926421404682
1326	302.0	0.0033112582781456954	0.023178807947019868	0.31456953642384106	0.019867549668874173	0.6258278145695364	0.013245033112582781
1327	301.0	0.0033222591362126247	0.023255813953488372	0.31561461794019935	0.019933554817275746	0.6245847176079734	0.013289036544850499
1328	303.0	0.0033003300330033004	0.0231023102310231	0.31683168316831684	0.019801980198019802	0.6237623762376238	0.013201320132013201
1329	304.0	0.003289473684210526	0.023026315789473683	0.3157894736842105	0.019736842105263157	0.625	0.013157894736842105
1330	300.0	0.0033333333333333335	0.023333333333333334	0.3233333333333333	0.016666666666666666	0.62	0.013333333333333334
1331	300.0	0.0033333333333333335	0.023333333333333334	0.32	0.02	0.6166666666666667	0.016666666666666666
1332	302.0	0.0033112582781456954	0.023178807947019868	0.31456953642384106	0.019867549668874173	0.6225165562913907	0.016556291390728478
1333	311.0	0.003215434083601286	0.01929260450160772	0.3086816720257235	0.01929260450160772	0.6334405144694534	0.01607717041800643
1334	314.0	0.0031847133757961785	0.022292993630573247	0.3089171974522293	0.022292993630573247	0.6273885350318471	0.01592356687898089
1335	310.0	0.0032258064516129032	0.02258064516129032	0.3193548387096774	0.02258064516129032	0.6161290322580645	0.016129032258064516
1336	307.0	0.003257328990228013	0.02280130293159609	0.3257328990228013	0.02280130293159609	0.6123778501628665	0.013029315960912053
1337	301.0	0.0033222591362126247	0.023255813953488372	0.32558139534883723	0.023255813953488372	0.6179401993355482	0.006644518272425249
1338	305.0	0.003278688524590164	0.022950819672131147	0.32131147540983607	0.022950819672131147	0.6196721311475409	0.009836065573770493
1339	302.0	0.0033112582781456954	0.019867549668874173	0.32450331125827814	0.023178807947019868	0.6192052980132451	0.009933774834437087
1340	299.0	0.0033444816053511705	0.020066889632107024	0.3177257525083612	0.020066889632107024	0.6287625418060201	0.010033444816053512
1341	300.0	0.0033333333333333335	0.02	0.32	0.02	0.6266666666666667	0.01
1342	298.0	0.003355704697986577	0.026845637583892617	0.31543624161073824	0.020134228187919462	0.6241610738255033	0.010067114093959731
1343	297.0	0.003367003367003367	0.02356902356902357	0.3164983164983165	0.020202020202020204	0.6262626262626263	0.010101010101010102
1344	301.0	0.0033222591362126247	0.023255813953488372	0.3089700996677741	0.016611295681063124	0.6378737541528239	0.009966777408637873
1345	303.0	0.0033003300330033004	0.026402640264026403	0.31683168316831684	0.0165016501650165	0.6270627062706271	0.009900990099009901
1346	303.0	0.0033003300330033004	0.026402640264026403	0.31683168316831684	0.0165016501650165	0.6270627062706271	0.009900990099009901
1347	305.0	0.003278688524590164	0.02622950819672131	0.3114754098360656	0.019672131147540985	0.6295081967213115	0.009836065573770493
1348	311.0	0.003215434083601286	0.022508038585209004	0.31189710610932475	0.01929260450160772	0.6302250803858521	0.012861736334405145
1349	313.0	0.003194888178913738	0.019169329073482427	0.31309904153354634	0.019169329073482427	0.6357827476038339	0.009584664536741214
1350	306.0	0.0032679738562091504	0.0196078431372549	0.3235294117647059	0.0196078431372549	0.6241830065359477	0.00980392156862745
1351	304.0	0.003289473684210526	0.019736842105263157	0.32894736842105265	0.019736842105263157	0.618421052631579	0.009868421052631578
1352	306.0	0.0032679738562091504	0.016339869281045753	0.32679738562091504	0.02287581699346405	0.6209150326797386	0.00980392156862745
1353	302.0	0.0033112582781456954	0.013245033112582781	0.33112582781456956	0.026490066225165563	0.6158940397350994	0.009933774834437087
1354	295.0	0.003389830508474576	0.013559322033898305	0.33220338983050846	0.023728813559322035	0.6169491525423729	0.010169491525423728
1355	289.0	0.0	0.01384083044982699	0.3356401384083045	0.02422145328719723	0.615916955017301	0.010380622837370242
1356	286.0	0.0	0.01048951048951049	0.32867132867132864	0.024475524475524476	0.6258741258741258	0.01048951048951049
1357	282.0	0.0	0.010638297872340425	0.32978723404255317	0.02127659574468085	0.6276595744680851	0.010638297872340425
1358	288.0	0.0	0.013888888888888888	0.3263888888888889	0.020833333333333332	0.625	0.013888888888888888
1359	282.0	0.0	0.01773049645390071	0.32978723404255317	0.02127659574468085	0.624113475177305	0.0070921985815602835
1360	288.0	0.0	0.020833333333333332	0.3263888888888889	0.020833333333333332	0.625	0.006944444444444444
1361	290.0	0.0034482758620689655	0.020689655172413793	0.3275862068965517	0.017241379310344827	0.6241379310344828	0.006896551724137931
1362	293.0	0.0034129692832764505	0.020477815699658702	0.32081911262798635	0.023890784982935155	0.621160409556314	0.010238907849829351
1363	298.0	0.003355704697986577	0.026845637583892617	0.31208053691275167	0.02348993288590604	0.6241610738255033	0.010067114093959731
1364	293.0	0.0034129692832764505	0.023890784982935155	0.30716723549488056	0.023890784982935155	0.6313993174061433	0.010238907849829351
1365	295.0	0.003389830508474576	0.023728813559322035	0.30847457627118646	0.023728813559322035	0.6305084745762712	0.010169491525423728
1366	297.0	0.003367003367003367	0.02356902356902357	0.31313131313131315	0.02356902356902357	0.6262626262626263	0.010101010101010102
1367	297.0	0.003367003367003367	0.02356902356902357	0.31986531986531985	0.02356902356902357	0.6195286195286195	0.010101010101010102
1368	303.0	0.0033003300330033004	0.026402640264026403	0.3102310231023102	0.0231023102310231	0.6270627062706271	0.009900990099009901
1369	298.0	0.003355704697986577	0.026845637583892617	0.3187919463087248	0.02348993288590604	0.6208053691275168	0.006711409395973154
1370	299.0	0.0033444816053511705	0.026755852842809364	0.3177257525083612	0.026755852842809364	0.6187290969899666	0.006688963210702341
1371	286.0	0.0034965034965034965	0.024475524475524476	0.32517482517482516	0.027972027972027972	0.6118881118881119	0.006993006993006993
1372	288.0	0.003472222222222222	0.024305555555555556	0.3263888888888889	0.024305555555555556	0.6111111111111112	0.010416666666666666
1373	296.0	0.0033783783783783786	0.02364864864864865	0.32094594594594594	0.02364864864864865	0.6182432432432432	0.010135135135135136
1374	299.0	0.0033444816053511705	0.023411371237458192	0.31438127090301005	0.023411371237458192	0.6254180602006689	0.010033444816053512
1375	298.0	0.003355704697986577	0.02348993288590604	0.3087248322147651	0.02348993288590604	0.6308724832214765	0.010067114093959731
1376	289.0	0.0	0.020761245674740483	0.314878892733564	0.020761245674740483	0.6332179930795848	0.010380622837370242
1377	289.0	0.0	0.020761245674740483	0.31833910034602075	0.020761245674740483	0.629757785467128	0.010380622837370242
1378	292.0	0.0	0.02054794520547945	0.3219178082191781	0.023972602739726026	0.6267123287671232	0.00684931506849315
1379	289.0	0.0	0.020761245674740483	0.3217993079584775	0.02422145328719723	0.6262975778546713	0.006920415224913495
1380	294.0	0.0	0.02040816326530612	0.3231292517006803	0.023809523809523808	0.6258503401360545	0.006802721088435374
1381	293.0	0.0	0.020477815699658702	0.3174061433447099	0.020477815699658702	0.6348122866894198	0.006825938566552901
1382	288.0	0.0	0.024305555555555556	0.3159722222222222	0.020833333333333332	0.6284722222222222	0.010416666666666666
1383	290.0	0.0	0.027586206896551724	0.32068965517241377	0.020689655172413793	0.6206896551724138	0.010344827586206896
1384	294.0	0.0	0.027210884353741496	0.3197278911564626	0.02040816326530612	0.6224489795918368	0.01020408163265306
1385	293.0	0.0034129692832764505	0.023890784982935155	0.3242320819112628	0.020477815699658702	0.6143344709897611	0.013651877133105802
1386	290.0	0.0034482758620689655	0.02413793103448276	0.32068965517241377	0.020689655172413793	0.6206896551724138	0.010344827586206896
1387	287.0	0.003484320557491289	0.024390243902439025	0.313588850174216	0.020905923344947737	0.627177700348432	0.010452961672473868
1388	290.0	0.0034482758620689655	0.027586206896551724	0.30689655172413793	0.017241379310344827	0.6344827586206897	0.010344827586206896
1389	293.0	0.0034129692832764505	0.027303754266211604	0.3037542662116041	0.017064846416382253	0.6382252559726962	0.010238907849829351
1390	297.0	0.003367003367003367	0.030303030303030304	0.30976430976430974	0.016835016835016835	0.6296296296296297	0.010101010101010102
1391	298.0	0.003355704697986577	0.030201342281879196	0.31208053691275167	0.016778523489932886	0.62751677852349	0.010067114093959731
1392	298.0	0.003355704697986577	0.030201342281879196	0.31543624161073824	0.016778523489932886	0.6241610738255033	0.010067114093959731
1393	294.0	0.003401360544217687	0.027210884353741496	0.3197278911564626	0.017006802721088437	0.6258503401360545	0.006802721088435374
1394	291.0	0.003436426116838488	0.024054982817869417	0.3161512027491409	0.01718213058419244	0.6323024054982818	0.006872852233676976
1395	299.0	0.0033444816053511705	0.023411371237458192	0.3110367892976589	0.016722408026755852	0.6354515050167224	0.010033444816053512
1396	299.0	0.0033444816053511705	0.023411371237458192	0.30434782608695654	0.020066889632107024	0.6387959866220736	0.010033444816053512
1397	301.0	0.0033222591362126247	0.023255813953488372	0.3122923588039867	0.023255813953488372	0.6245847176079734	0.013289036544850499
1398	305.0	0.003278688524590164	0.022950819672131147	0.3081967213114754	0.019672131147540985	0.6327868852459017	0.013114754098360656
1399	310.0	0.0032258064516129032	0.02258064516129032	0.3064516129032258	0.01935483870967742	0.635483870967742	0.012903225806451613
1400	310.0	0.0032258064516129032	0.01935483870967742	0.3064516129032258	0.01935483870967742	0.6419354838709678	0.00967741935483871
1401	305.0	0.003278688524590164	0.01639344262295082	0.3081967213114754	0.022950819672131147	0.639344262295082	0.009836065573770493
1402	304.0	0.003289473684210526	0.023026315789473683	0.3125	0.023026315789473683	0.625	0.013157894736842105
1403	305.0	0.003278688524590164	0.022950819672131147	0.31475409836065577	0.022950819672131147	0.6262295081967213	0.009836065573770493
1404	305.0	0.003278688524590164	0.02622950819672131	0.3180327868852459	0.022950819672131147	0.6196721311475409	0.009836065573770493
1405	299.0	0.0033444816053511705	0.023411371237458192	0.31438127090301005	0.023411371237458192	0.6220735785953178	0.013377926421404682
1406	294.0	0.003401360544217687	0.023809523809523808	0.3163265306122449	0.02040816326530612	0.6224489795918368	0.013605442176870748
1407	298.0	0.003355704697986577	0.02348993288590604	0.3187919463087248	0.02348993288590604	0.6174496644295302	0.013422818791946308
1408	296.0	0.0033783783783783786	0.02364864864864865	0.32094594594594594	0.02364864864864865	0.6148648648648649	0.013513513513513514
1409	299.0	0.0033444816053511705	0.023411371237458192	0.31438127090301005	0.023411371237458192	0.6220735785953178	0.013377926421404682
1410	304.0	0.003289473684210526	0.023026315789473683	0.3125	0.023026315789473683	0.625	0.013157894736842105
1411	303.0	0.0033003300330033004	0.019801980198019802	0.3102310231023102	0.0231023102310231	0.6303630363036303	0.013201320132013201
1412	298.0	0.003355704697986577	0.020134228187919462	0.31543624161073824	0.02348993288590604	0.6241610738255033	0.013422818791946308
1413	295.0	0.006779661016949152	0.023728813559322035	0.3152542372881356	0.023728813559322035	0.6169491525423729	0.013559322033898305
1414	294.0	0.003401360544217687	0.023809523809523808	0.3163265306122449	0.023809523809523808	0.6224489795918368	0.01020408163265306
1415	296.0	0.0033783783783783786	0.02364864864864865	0.32432432432432434	0.02364864864864865	0.6148648648648649	0.010135135135135136
1416	298.0	0.003355704697986577	0.02348993288590604	0.32550335570469796	0.02348993288590604	0.6140939597315436	0.010067114093959731
1417	300.0	0.0033333333333333335	0.02666666666666667	0.32666666666666666	0.02	0.6133333333333333	0.01
1418	303.0	0.0033003300330033004	0.019801980198019802	0.3333333333333333	0.0231023102310231	0.6105610561056105	0.009900990099009901
1419	300.0	0.0033333333333333335	0.023333333333333334	0.3333333333333333	0.023333333333333334	0.61	0.006666666666666667
1420	296.0	0.006756756756756757	0.02027027027027027	0.32094594594594594	0.02027027027027027	0.625	0.006756756756756757
1421	295.0	0.006779661016949152	0.020338983050847456	0.3220338983050847	0.020338983050847456	0.6237288135593221	0.006779661016949152
1422	293.0	0.006825938566552901	0.020477815699658702	0.3242320819112628	0.020477815699658702	0.621160409556314	0.006825938566552901
1423	296.0	0.0033783783783783786	0.02364864864864865	0.31756756756756754	0.02027027027027027	0.6283783783783784	0.006756756756756757
1424	296.0	0.0033783783783783786	0.030405405405405407	0.32094594594594594	0.02027027027027027	0.6148648648648649	0.010135135135135136
1425	296.0	0.0033783783783783786	0.02702702702702703	0.3277027027027027	0.02027027027027027	0.6114864864864865	0.010135135135135136
1426	299.0	0.0033444816053511705	0.026755852842809364	0.3277591973244147	0.020066889632107024	0.6120401337792643	0.010033444816053512
1427	306.0	0.0032679738562091504	0.029411764705882353	0.3235294117647059	0.0196078431372549	0.6143790849673203	0.00980392156862745
1428	304.0	0.003289473684210526	0.029605263157894735	0.3190789473684211	0.019736842105263157	0.618421052631579	0.009868421052631578
1429	295.0	0.003389830508474576	0.02711864406779661	0.3254237288135593	0.020338983050847456	0.6101694915254238	0.013559322033898305
1430	299.0	0.0033444816053511705	0.026755852842809364	0.3311036789297659	0.020066889632107024	0.6053511705685619	0.013377926421404682
1431	300.0	0.0033333333333333335	0.03	0.3333333333333333	0.016666666666666666	0.6033333333333334	0.013333333333333334
1432	301.0	0.0033222591362126247	0.03322259136212625	0.32558139534883723	0.016611295681063124	0.6112956810631229	0.009966777408637873
1433	303.0	0.0033003300330033004	0.0297029702970297	0.3201320132013201	0.0165016501650165	0.6204620462046204	0.009900990099009901
1434	305.0	0.003278688524590164	0.029508196721311476	0.3180327868852459	0.019672131147540985	0.6196721311475409	0.009836065573770493
1435	305.0	0.003278688524590164	0.02622950819672131	0.31475409836065577	0.019672131147540985	0.6229508196721312	0.013114754098360656
1436	305.0	0.003278688524590164	0.02622950819672131	0.3180327868852459	0.019672131147540985	0.6196721311475409	0.013114754098360656
1437	296.0	0.0033783783783783786	0.02702702702702703	0.32432432432432434	0.02027027027027027	0.6148648648648649	0.010135135135135136
1438	297.0	0.003367003367003367	0.026936026936026935	0.32323232323232326	0.020202020202020204	0.6161616161616161	0.010101010101010102
1439	297.0	0.003367003367003367	0.030303030303030304	0.32323232323232326	0.020202020202020204	0.6127946127946128	0.010101010101010102
1440	291.0	0.003436426116838488	0.030927835051546393	0.33676975945017185	0.020618556701030927	0.5979381443298969	0.010309278350515464
1441	294.0	0.003401360544217687	0.030612244897959183	0.3299319727891156	0.02040816326530612	0.6020408163265306	0.013605442176870748
1442	288.0	0.003472222222222222	0.027777777777777776	0.3368055555555556	0.024305555555555556	0.5972222222222222	0.010416666666666666
1443	289.0	0.0034602076124567475	0.02768166089965398	0.3460207612456747	0.020761245674740483	0.5916955017301038	0.010380622837370242
1444	292.0	0.003424657534246575	0.0273972602739726	0.3458904109589041	0.02054794520547945	0.5924657534246576	0.010273972602739725
1445	296.0	0.0033783783783783786	0.02702702702702703	0.34459459459459457	0.02027027027027027	0.5945945945945946	0.010135135135135136
1446	293.0	0.0034129692832764505	0.027303754266211604	0.3412969283276451	0.020477815699658702	0.5972696245733788	0.010238907849829351
1447	293.0	0.0034129692832764505	0.023890784982935155	0.3378839590443686	0.020477815699658702	0.6040955631399317	0.010238907849829351
1448	293.0	0.0034129692832764505	0.023890784982935155	0.3412969283276451	0.020477815699658702	0.5972696245733788	0.013651877133105802
1449	292.0	0.003424657534246575	0.023972602739726026	0.3356164383561644	0.02054794520547945	0.6061643835616438	0.010273972602739725
1450	293.0	0.0034129692832764505	0.023890784982935155	0.32764505119453924	0.020477815699658702	0.6143344709897611	0.010238907849829351
1451	298.0	0.003355704697986577	0.020134228187919462	0.3221476510067114	0.02348993288590604	0.6174496644295302	0.013422818791946308
1452	297.0	0.003367003367003367	0.020202020202020204	0.3164983164983165	0.02356902356902357	0.622895622895623	0.013468013468013467
1453	293.0	0.0034129692832764505	0.017064846416382253	0.32081911262798635	0.023890784982935155	0.621160409556314	0.013651877133105802
1454	296.0	0.0033783783783783786	0.02027027027027027	0.32432432432432434	0.02364864864864865	0.6148648648648649	0.013513513513513514
1455	294.0	0.003401360544217687	0.02040816326530612	0.3231292517006803	0.023809523809523808	0.6156462585034014	0.013605442176870748
1456	292.0	0.003424657534246575	0.02054794520547945	0.3184931506849315	0.023972602739726026	0.6198630136986302	0.0136986301369863
1457	296.0	0.0033783783783783786	0.02027027027027027	0.30743243243243246	0.02364864864864865	0.6317567567567568	0.013513513513513514
1458	290.0	0.0034482758620689655	0.020689655172413793	0.3103448275862069	0.02413793103448276	0.6310344827586207	0.010344827586206896
1459	286.0	0.0034965034965034965	0.02097902097902098	0.3111888111888112	0.024475524475524476	0.6293706293706294	0.01048951048951049
1460	286.0	0.0034965034965034965	0.02097902097902098	0.3181818181818182	0.024475524475524476	0.6223776223776224	0.01048951048951049
1461	292.0	0.003424657534246575	0.02054794520547945	0.3219178082191781	0.023972602739726026	0.613013698630137	0.017123287671232876
1462	291.0	0.003436426116838488	0.020618556701030927	0.31958762886597936	0.020618556701030927	0.6185567010309279	0.01718213058419244
1463	296.0	0.0033783783783783786	0.02027027027027027	0.32432432432432434	0.02027027027027027	0.6182432432432432	0.013513513513513514
1464	298.0	0.003355704697986577	0.02348993288590604	0.31543624161073824	0.020134228187919462	0.6241610738255033	0.013422818791946308
1465	300.0	0.0033333333333333335	0.02666666666666667	0.31	0.02	0.6266666666666667	0.013333333333333334
1466	301.0	0.0033222591362126247	0.026578073089700997	0.3089700996677741	0.023255813953488372	0.6245847176079734	0.013289036544850499
1467	304.0	0.003289473684210526	0.02631578947368421	0.3157894736842105	0.02631578947368421	0.6151315789473685	0.013157894736842105
1468	304.0	0.003289473684210526	0.023026315789473683	0.3190789473684211	0.02631578947368421	0.6151315789473685	0.013157894736842105
1469	307.0	0.003257328990228013	0.02280130293159609	0.31921824104234525	0.026058631921824105	0.6188925081433225	0.009771986970684038
1470	306.0	0.0032679738562091504	0.0196078431372549	0.3235294117647059	0.026143790849673203	0.6176470588235294	0.00980392156862745
1471	300.0	0.0033333333333333335	0.02	0.32666666666666666	0.02	0.62	0.01
1472	299.0	0.0033444816053511705	0.020066889632107024	0.3311036789297659	0.020066889632107024	0.6187290969899666	0.006688963210702341
1473	299.0	0.0033444816053511705	0.023411371237458192	0.3210702341137124	0.020066889632107024	0.6220735785953178	0.010033444816053512
1474	303.0	0.0033003300330033004	0.0231023102310231	0.31353135313531355	0.019801980198019802	0.6303630363036303	0.009900990099009901
1475	299.0	0.0033444816053511705	0.020066889632107024	0.31438127090301005	0.020066889632107024	0.6321070234113713	0.010033444816053512
1476	295.0	0.003389830508474576	0.020338983050847456	0.3152542372881356	0.020338983050847456	0.6305084745762712	0.010169491525423728
1477	298.0	0.003355704697986577	0.020134228187919462	0.3221476510067114	0.020134228187919462	0.6208053691275168	0.013422818791946308
1478	295.0	0.003389830508474576	0.01694915254237288	0.3288135593220339	0.020338983050847456	0.6169491525423729	0.013559322033898305
1479	297.0	0.003367003367003367	0.020202020202020204	0.32323232323232326	0.020202020202020204	0.6195286195286195	0.013468013468013467
1480	299.0	0.0033444816053511705	0.020066889632107024	0.32441471571906355	0.020066889632107024	0.6187290969899666	0.013377926421404682
1481	295.0	0.003389830508474576	0.01694915254237288	0.3220338983050847	0.020338983050847456	0.6237288135593221	0.013559322033898305
1482	295.0	0.003389830508474576	0.01694915254237288	0.3254237288135593	0.020338983050847456	0.6169491525423729	0.01694915254237288
1483	292.0	0.003424657534246575	0.017123287671232876	0.3219178082191781	0.02054794520547945	0.6267123287671232	0.010273972602739725
1484	299.0	0.0033444816053511705	0.020066889632107024	0.3177257525083612	0.020066889632107024	0.6287625418060201	0.010033444816053512
1485	303.0	0.0033003300330033004	0.019801980198019802	0.3201320132013201	0.019801980198019802	0.6270627062706271	0.009900990099009901
1486	304.0	0.003289473684210526	0.013157894736842105	0.3223684210526316	0.023026315789473683	0.6282894736842105	0.009868421052631578
1487	304.0	0.003289473684210526	0.013157894736842105	0.3256578947368421	0.023026315789473683	0.625	0.009868421052631578
1488	303.0	0.0033003300330033004	0.0165016501650165	0.32673267326732675	0.0231023102310231	0.6204620462046204	0.009900990099009901
1489	299.0	0.0033444816053511705	0.016722408026755852	0.3311036789297659	0.023411371237458192	0.6153846153846154	0.010033444816053512
1490	297.0	0.003367003367003367	0.016835016835016835	0.32996632996632996	0.02356902356902357	0.6161616161616161	0.010101010101010102
1491	300.0	0.0033333333333333335	0.016666666666666666	0.32666666666666666	0.023333333333333334	0.62	0.01
1492	305.0	0.003278688524590164	0.01639344262295082	0.32786885245901637	0.022950819672131147	0.6196721311475409	0.009836065573770493
1493	306.0	0.0032679738562091504	0.016339869281045753	0.32679738562091504	0.02287581699346405	0.6176470588235294	0.013071895424836602
1494	306.0	0.0032679738562091504	0.016339869281045753	0.3235294117647059	0.02287581699346405	0.6209150326797386	0.013071895424836602
1495	302.0	0.0033112582781456954	0.019867549668874173	0.33112582781456956	0.023178807947019868	0.609271523178808	0.013245033112582781
1496	295.0	0.003389830508474576	0.01694915254237288	0.3389830508474576	0.020338983050847456	0.6101694915254238	0.010169491525423728
1497	293.0	0.0034129692832764505	0.017064846416382253	0.33447098976109213	0.020477815699658702	0.6143344709897611	0.010238907849829351
1498	290.0	0.0034482758620689655	0.017241379310344827	0.3310344827586207	0.020689655172413793	0.6172413793103448	0.010344827586206896
1499	291.0	0.003436426116838488	0.01718213058419244	0.32989690721649484	0.020618556701030927	0.6185567010309279	0.010309278350515464
1500	291.0	0.003436426116838488	0.01718213058419244	0.32646048109965636	0.020618556701030927	0.6219931271477663	0.010309278350515464
1501	299.0	0.0033444816053511705	0.020066889632107024	0.32441471571906355	0.023411371237458192	0.6187290969899666	0.010033444816053512
1502	301.0	0.0033222591362126247	0.019933554817275746	0.33222591362126247	0.019933554817275746	0.6179401993355482	0.006644518272425249
1503	298.0	0.003355704697986577	0.020134228187919462	0.3288590604026846	0.020134228187919462	0.6208053691275168	0.006711409395973154
1504	302.0	0.0033112582781456954	0.019867549668874173	0.3211920529801324	0.023178807947019868	0.6258278145695364	0.006622516556291391
1505	299.0	0.0033444816053511705	0.023411371237458192	0.3277591973244147	0.020066889632107024	0.6187290969899666	0.006688963210702341
1506	300.0	0.0033333333333333335	0.023333333333333334	0.3233333333333333	0.023333333333333334	0.62	0.006666666666666667
1507	298.0	0.003355704697986577	0.020134228187919462	0.3221476510067114	0.02348993288590604	0.6241610738255033	0.006711409395973154
1508	300.0	0.0033333333333333335	0.02	0.33	0.023333333333333334	0.6166666666666667	0.006666666666666667
1509	299.0	0.0033444816053511705	0.020066889632107024	0.3311036789297659	0.020066889632107024	0.6187290969899666	0.006688963210702341
1510	307.0	0.003257328990228013	0.019543973941368076	0.31921824104234525	0.019543973941368076	0.6286644951140065	0.009771986970684038
1511	304.0	0.003289473684210526	0.019736842105263157	0.3190789473684211	0.01644736842105263	0.631578947368421	0.009868421052631578
1512	307.0	0.003257328990228013	0.019543973941368076	0.32247557003257327	0.016286644951140065	0.6286644951140065	0.009771986970684038
1513	303.0	0.0033003300330033004	0.0231023102310231	0.3201320132013201	0.0165016501650165	0.6270627062706271	0.009900990099009901
1514	304.0	0.003289473684210526	0.023026315789473683	0.3190789473684211	0.01644736842105263	0.6282894736842105	0.009868421052631578
1515	301.0	0.0033222591362126247	0.023255813953488372	0.31893687707641194	0.016611295681063124	0.627906976744186	0.009966777408637873
1516	299.0	0.0033444816053511705	0.023411371237458192	0.31438127090301005	0.016722408026755852	0.6321070234113713	0.010033444816053512
1517	300.0	0.0033333333333333335	0.016666666666666666	0.31333333333333335	0.023333333333333334	0.6333333333333333	0.01
1518	299.0	0.0033444816053511705	0.013377926421404682	0.3177257525083612	0.023411371237458192	0.6321070234113713	0.010033444816053512
1519	296.0	0.0033783783783783786	0.016891891891891893	0.31756756756756754	0.02027027027027027	0.6317567567567568	0.010135135135135136
1520	291.0	0.003436426116838488	0.01718213058419244	0.3161512027491409	0.01718213058419244	0.6357388316151202	0.010309278350515464
1521	296.0	0.0033783783783783786	0.016891891891891893	0.32094594594594594	0.016891891891891893	0.6283783783783784	0.013513513513513514
1522	297.0	0.003367003367003367	0.016835016835016835	0.32323232323232326	0.016835016835016835	0.6262626262626263	0.013468013468013467
1523	298.0	0.003355704697986577	0.016778523489932886	0.33221476510067116	0.020134228187919462	0.6140939597315436	0.013422818791946308
1524	296.0	0.0033783783783783786	0.013513513513513514	0.3344594594594595	0.016891891891891893	0.6182432432432432	0.013513513513513514
1525	293.0	0.0034129692832764505	0.017064846416382253	0.33447098976109213	0.017064846416382253	0.6177474402730375	0.010238907849829351
1526	299.0	0.0033444816053511705	0.020066889632107024	0.3311036789297659	0.020066889632107024	0.6153846153846154	0.010033444816053512
1527	300.0	0.0033333333333333335	0.02	0.33	0.02	0.6166666666666667	0.01
1528	296.0	0.0033783783783783786	0.02027027027027027	0.3277027027027027	0.02027027027027027	0.6182432432432432	0.010135135135135136
1529	295.0	0.003389830508474576	0.020338983050847456	0.33220338983050846	0.020338983050847456	0.6135593220338983	0.010169491525423728
1530	294.0	0.003401360544217687	0.02040816326530612	0.3333333333333333	0.02040816326530612	0.6122448979591837	0.01020408163265306
1531	296.0	0.0033783783783783786	0.02364864864864865	0.3277027027027027	0.02027027027027027	0.6148648648648649	0.010135135135135136
1532	302.0	0.0033112582781456954	0.023178807947019868	0.32450331125827814	0.019867549668874173	0.6192052980132451	0.009933774834437087
1533	305.0	0.003278688524590164	0.022950819672131147	0.32131147540983607	0.019672131147540985	0.6229508196721312	0.009836065573770493
1534	303.0	0.0033003300330033004	0.0231023102310231	0.32673267326732675	0.019801980198019802	0.6171617161716172	0.009900990099009901
1535	300.0	0.0033333333333333335	0.023333333333333334	0.33	0.02	0.6133333333333333	0.01
1536	299.0	0.0033444816053511705	0.023411371237458192	0.3277591973244147	0.020066889632107024	0.6120401337792643	0.013377926421404682
1537	300.0	0.0033333333333333335	0.02	0.32666666666666666	0.02	0.6166666666666667	0.013333333333333334
1538	299.0	0.0033444816053511705	0.020066889632107024	0.32441471571906355	0.020066889632107024	0.6187290969899666	0.013377926421404682
1539	304.0	0.003289473684210526	0.019736842105263157	0.32894736842105265	0.019736842105263157	0.6151315789473685	0.013157894736842105
1540	305.0	0.003278688524590164	0.019672131147540985	0.32131147540983607	0.019672131147540985	0.6229508196721312	0.013114754098360656
1541	305.0	0.003278688524590164	0.019672131147540985	0.31475409836065577	0.019672131147540985	0.6295081967213115	0.013114754098360656
1542	302.0	0.0033112582781456954	0.019867549668874173	0.31456953642384106	0.019867549668874173	0.6291390728476821	0.013245033112582781
1543	302.0	0.0033112582781456954	0.019867549668874173	0.31456953642384106	0.019867549668874173	0.6324503311258278	0.009933774834437087
1544	301.0	0.0033222591362126247	0.019933554817275746	0.31893687707641194	0.019933554817275746	0.627906976744186	0.009966777408637873
1545	301.0	0.0033222591362126247	0.019933554817275746	0.31893687707641194	0.019933554817275746	0.627906976744186	0.009966777408637873
1546	308.0	0.003246753246753247	0.01948051948051948	0.31493506493506496	0.01948051948051948	0.6331168831168831	0.00974025974025974
1547	310.0	0.0032258064516129032	0.01935483870967742	0.3032258064516129	0.01935483870967742	0.6419354838709678	0.012903225806451613
1548	315.0	0.0031746031746031746	0.022222222222222223	0.3111111111111111	0.01904761904761905	0.6317460317460317	0.012698412698412698
1549	315.0	0.0031746031746031746	0.01904761904761905	0.3142857142857143	0.01904761904761905	0.6317460317460317	0.012698412698412698
1550	309.0	0.003236245954692557	0.019417475728155338	0.32038834951456313	0.016181229773462782	0.627831715210356	0.012944983818770227
1551	305.0	0.003278688524590164	0.01639344262295082	0.32131147540983607	0.019672131147540985	0.6262295081967213	0.013114754098360656
1552	308.0	0.003246753246753247	0.016233766233766232	0.31493506493506496	0.01948051948051948	0.6331168831168831	0.012987012987012988
1553	307.0	0.003257328990228013	0.019543973941368076	0.31596091205211724	0.019543973941368076	0.6286644951140065	0.013029315960912053
1554	304.0	0.003289473684210526	0.019736842105263157	0.3157894736842105	0.019736842105263157	0.6282894736842105	0.013157894736842105
1555	296.0	0.0033783783783783786	0.02027027027027027	0.3277027027027027	0.02027027027027027	0.6182432432432432	0.010135135135135136
1556	291.0	0.003436426116838488	0.01718213058419244	0.32646048109965636	0.020618556701030927	0.6219931271477663	0.010309278350515464
1557	288.0	0.003472222222222222	0.017361111111111112	0.3298611111111111	0.020833333333333332	0.6180555555555556	0.010416666666666666
1558	288.0	0.003472222222222222	0.017361111111111112	0.3368055555555556	0.017361111111111112	0.6145833333333334	0.010416666666666666
1559	284.0	0.0035211267605633804	0.017605633802816902	0.3380281690140845	0.017605633802816902	0.6161971830985915	0.007042253521126761
1560	289.0	0.0034602076124567475	0.020761245674740483	0.3356401384083045	0.01730103806228374	0.615916955017301	0.006920415224913495
1561	290.0	0.0034482758620689655	0.020689655172413793	0.3413793103448276	0.017241379310344827	0.6103448275862069	0.006896551724137931
1562	295.0	0.003389830508474576	0.01694915254237288	0.3389830508474576	0.020338983050847456	0.6067796610169491	0.013559322033898305
1563	296.0	0.0033783783783783786	0.016891891891891893	0.33783783783783783	0.02364864864864865	0.6047297297297297	0.013513513513513514
1564	296.0	0.0033783783783783786	0.02027027027027027	0.3310810810810811	0.02364864864864865	0.6114864864864865	0.010135135135135136
1565	298.0	0.003355704697986577	0.020134228187919462	0.33221476510067116	0.02348993288590604	0.610738255033557	0.010067114093959731
1566	300.0	0.0033333333333333335	0.02	0.33	0.02	0.6166666666666667	0.01
1567	304.0	0.003289473684210526	0.019736842105263157	0.32894736842105265	0.019736842105263157	0.6151315789473685	0.013157894736842105
1568	301.0	0.0033222591362126247	0.019933554817275746	0.3289036544850498	0.019933554817275746	0.6146179401993356	0.013289036544850499
1569	306.0	0.0032679738562091504	0.02287581699346405	0.31699346405228757	0.0196078431372549	0.6241830065359477	0.013071895424836602
1570	309.0	0.003236245954692557	0.022653721682847898	0.313915857605178	0.019417475728155338	0.627831715210356	0.012944983818770227
1571	310.0	0.0032258064516129032	0.02258064516129032	0.3161290322580645	0.01935483870967742	0.6258064516129033	0.012903225806451613
1572	304.0	0.003289473684210526	0.019736842105263157	0.3125	0.01644736842105263	0.6348684210526315	0.013157894736842105
1573	303.0	0.0033003300330033004	0.019801980198019802	0.31353135313531355	0.013201320132013201	0.636963696369637	0.013201320132013201
1574	300.0	0.0033333333333333335	0.02	0.31	0.016666666666666666	0.64	0.01
1575	291.0	0.003436426116838488	0.020618556701030927	0.3161512027491409	0.020618556701030927	0.6254295532646048	0.013745704467353952
1576	287.0	0.003484320557491289	0.024390243902439025	0.3205574912891986	0.020905923344947737	0.6167247386759582	0.013937282229965157
1577	290.0	0.0034482758620689655	0.02413793103448276	0.31724137931034485	0.020689655172413793	0.6241379310344828	0.010344827586206896
1578	290.0	0.0034482758620689655	0.020689655172413793	0.31724137931034485	0.02413793103448276	0.6241379310344828	0.010344827586206896
1579	294.0	0.003401360544217687	0.017006802721088437	0.3163265306122449	0.023809523809523808	0.6292517006802721	0.01020408163265306
1580	293.0	0.0034129692832764505	0.013651877133105802	0.32081911262798635	0.023890784982935155	0.6245733788395904	0.013651877133105802
1581	297.0	0.003367003367003367	0.013468013468013467	0.3164983164983165	0.02356902356902357	0.6296296296296297	0.013468013468013467
1582	303.0	0.0033003300330033004	0.013201320132013201	0.31353135313531355	0.0231023102310231	0.6336633663366337	0.013201320132013201
1583	309.0	0.003236245954692557	0.012944983818770227	0.3106796116504854	0.022653721682847898	0.6375404530744336	0.012944983818770227
1584	311.0	0.003215434083601286	0.01607717041800643	0.31511254019292606	0.022508038585209004	0.6302250803858521	0.012861736334405145
1585	307.0	0.003257328990228013	0.019543973941368076	0.30944625407166126	0.02280130293159609	0.6351791530944625	0.009771986970684038
1586	307.0	0.003257328990228013	0.019543973941368076	0.30944625407166126	0.02280130293159609	0.6351791530944625	0.009771986970684038
1587	303.0	0.0033003300330033004	0.019801980198019802	0.30363036303630364	0.0231023102310231	0.6435643564356436	0.006600660066006601
1588	297.0	0.003367003367003367	0.020202020202020204	0.30303030303030304	0.016835016835016835	0.6498316498316499	0.006734006734006734
1589	297.0	0.003367003367003367	0.020202020202020204	0.3063973063973064	0.020202020202020204	0.6430976430976431	0.006734006734006734
1590	297.0	0.003367003367003367	0.013468013468013467	0.30976430976430974	0.013468013468013467	0.6531986531986532	0.006734006734006734
1591	301.0	0.0033222591362126247	0.016611295681063124	0.3122923588039867	0.016611295681063124	0.6411960132890365	0.009966777408637873
1592	300.0	0.0033333333333333335	0.016666666666666666	0.31	0.016666666666666666	0.6433333333333333	0.01
1593	306.0	0.0032679738562091504	0.016339869281045753	0.3104575163398693	0.016339869281045753	0.6437908496732027	0.00980392156862745
1594	310.0	0.0032258064516129032	0.016129032258064516	0.3064516129032258	0.01935483870967742	0.6451612903225806	0.00967741935483871
1595	304.0	0.003289473684210526	0.01644736842105263	0.3125	0.019736842105263157	0.6381578947368421	0.009868421052631578
1596	298.0	0.003355704697986577	0.020134228187919462	0.3053691275167785	0.020134228187919462	0.6409395973154363	0.010067114093959731
1597	298.0	0.006711409395973154	0.020134228187919462	0.3053691275167785	0.020134228187919462	0.6375838926174496	0.010067114093959731
1598	298.0	0.006711409395973154	0.02348993288590604	0.3087248322147651	0.020134228187919462	0.6308724832214765	0.010067114093959731
1599	299.0	0.0033444816053511705	0.023411371237458192	0.31438127090301005	0.020066889632107024	0.6220735785953178	0.016722408026755852
1600	297.0	0.003367003367003367	0.020202020202020204	0.3164983164983165	0.016835016835016835	0.6262626262626263	0.016835016835016835
1601	292.0	0.003424657534246575	0.02054794520547945	0.3150684931506849	0.017123287671232876	0.6267123287671232	0.017123287671232876
1602	292.0	0.003424657534246575	0.02054794520547945	0.3150684931506849	0.017123287671232876	0.6301369863013698	0.0136986301369863
1603	296.0	0.0033783783783783786	0.02027027027027027	0.32094594594594594	0.016891891891891893	0.625	0.013513513513513514
1604	302.0	0.0033112582781456954	0.019867549668874173	0.32781456953642385	0.016556291390728478	0.6192052980132451	0.013245033112582781
1605	305.0	0.003278688524590164	0.019672131147540985	0.33114754098360655	0.013114754098360656	0.6196721311475409	0.013114754098360656
1606	307.0	0.003257328990228013	0.02280130293159609	0.3257328990228013	0.019543973941368076	0.6156351791530945	0.013029315960912053
1607	303.0	0.0033003300330033004	0.0231023102310231	0.32673267326732675	0.019801980198019802	0.6171617161716172	0.009900990099009901
1608	305.0	0.003278688524590164	0.022950819672131147	0.32786885245901637	0.019672131147540985	0.6163934426229508	0.009836065573770493
1609	307.0	0.003257328990228013	0.02280130293159609	0.3257328990228013	0.019543973941368076	0.6188925081433225	0.009771986970684038
1610	303.0	0.0033003300330033004	0.019801980198019802	0.3201320132013201	0.019801980198019802	0.6270627062706271	0.009900990099009901
1611	307.0	0.003257328990228013	0.019543973941368076	0.3257328990228013	0.02280130293159609	0.6188925081433225	0.009771986970684038
1612	303.0	0.0033003300330033004	0.019801980198019802	0.3333333333333333	0.0231023102310231	0.6105610561056105	0.009900990099009901
1613	298.0	0.003355704697986577	0.016778523489932886	0.3422818791946309	0.02348993288590604	0.6040268456375839	0.010067114093959731
1614	298.0	0.003355704697986577	0.020134228187919462	0.33557046979865773	0.016778523489932886	0.610738255033557	0.013422818791946308
1615	293.0	0.0034129692832764505	0.013651877133105802	0.33447098976109213	0.017064846416382253	0.6245733788395904	0.006825938566552901
1616	294.0	0.003401360544217687	0.017006802721088437	0.3333333333333333	0.017006802721088437	0.6224489795918368	0.006802721088435374
1617	293.0	0.0034129692832764505	0.017064846416382253	0.32764505119453924	0.017064846416382253	0.6279863481228669	0.006825938566552901
1618	296.0	0.0033783783783783786	0.02027027027027027	0.32094594594594594	0.02027027027027027	0.625	0.010135135135135136
1619	298.0	0.003355704697986577	0.020134228187919462	0.3221476510067114	0.020134228187919462	0.6241610738255033	0.010067114093959731
1620	304.0	0.003289473684210526	0.019736842105263157	0.3223684210526316	0.023026315789473683	0.618421052631579	0.013157894736842105
1621	304.0	0.003289473684210526	0.019736842105263157	0.3223684210526316	0.023026315789473683	0.6217105263157895	0.009868421052631578
1622	306.0	0.0032679738562091504	0.0196078431372549	0.32679738562091504	0.02287581699346405	0.6176470588235294	0.00980392156862745
1623	308.0	0.003246753246753247	0.016233766233766232	0.33116883116883117	0.022727272727272728	0.6168831168831169	0.00974025974025974
1624	304.0	0.003289473684210526	0.01644736842105263	0.33223684210526316	0.023026315789473683	0.6151315789473685	0.009868421052631578
1625	301.0	0.0033222591362126247	0.016611295681063124	0.3289036544850498	0.019933554817275746	0.6179401993355482	0.013289036544850499
1626	298.0	0.003355704697986577	0.020134228187919462	0.3288590604026846	0.020134228187919462	0.6140939597315436	0.013422818791946308
1627	296.0	0.0033783783783783786	0.02027027027027027	0.32094594594594594	0.02027027027027027	0.6216216216216216	0.013513513513513514
1628	301.0	0.0033222591362126247	0.023255813953488372	0.3289036544850498	0.019933554817275746	0.6112956810631229	0.013289036544850499
1629	302.0	0.0033112582781456954	0.023178807947019868	0.32450331125827814	0.019867549668874173	0.6158940397350994	0.013245033112582781
1630	305.0	0.003278688524590164	0.022950819672131147	0.32459016393442625	0.019672131147540985	0.6196721311475409	0.009836065573770493
1631	305.0	0.003278688524590164	0.022950819672131147	0.3344262295081967	0.019672131147540985	0.6098360655737705	0.009836065573770493
1632	304.0	0.003289473684210526	0.023026315789473683	0.33223684210526316	0.019736842105263157	0.6118421052631579	0.009868421052631578
1633	302.0	0.0033112582781456954	0.023178807947019868	0.33112582781456956	0.023178807947019868	0.609271523178808	0.009933774834437087
1634	300.0	0.0033333333333333335	0.023333333333333334	0.32666666666666666	0.023333333333333334	0.6133333333333333	0.01
1635	296.0	0.0033783783783783786	0.02364864864864865	0.32432432432432434	0.02364864864864865	0.6148648648648649	0.010135135135135136
1636	305.0	0.003278688524590164	0.022950819672131147	0.32131147540983607	0.022950819672131147	0.6163934426229508	0.013114754098360656
1637	307.0	0.003257328990228013	0.02280130293159609	0.3257328990228013	0.02280130293159609	0.6156351791530945	0.009771986970684038
1638	312.0	0.003205128205128205	0.022435897435897436	0.32051282051282054	0.022435897435897436	0.6217948717948718	0.009615384615384616
1639	310.0	0.0032258064516129032	0.01935483870967742	0.31290322580645163	0.02258064516129032	0.632258064516129	0.00967741935483871
1640	301.0	0.0033222591362126247	0.019933554817275746	0.3122923588039867	0.019933554817275746	0.6345514950166113	0.009966777408637873
1641	299.0	0.0033444816053511705	0.020066889632107024	0.31438127090301005	0.020066889632107024	0.6321070234113713	0.010033444816053512
1642	302.0	0.0033112582781456954	0.023178807947019868	0.31125827814569534	0.023178807947019868	0.6291390728476821	0.009933774834437087
1643	301.0	0.0033222591362126247	0.023255813953488372	0.31893687707641194	0.023255813953488372	0.6212624584717608	0.009966777408637873
1644	303.0	0.0033003300330033004	0.0231023102310231	0.3201320132013201	0.019801980198019802	0.6237623762376238	0.009900990099009901
1645	303.0	0.0033003300330033004	0.0231023102310231	0.3234323432343234	0.019801980198019802	0.6204620462046204	0.009900990099009901
1646	302.0	0.0033112582781456954	0.026490066225165563	0.33112582781456956	0.019867549668874173	0.609271523178808	0.009933774834437087
1647	304.0	0.003289473684210526	0.02631578947368421	0.32894736842105265	0.019736842105263157	0.6118421052631579	0.009868421052631578
1648	298.0	0.003355704697986577	0.026845637583892617	0.3187919463087248	0.020134228187919462	0.6208053691275168	0.010067114093959731
1649	299.0	0.0033444816053511705	0.023411371237458192	0.3177257525083612	0.020066889632107024	0.6254180602006689	0.010033444816053512
1650	305.0	0.003278688524590164	0.022950819672131147	0.31475409836065577	0.019672131147540985	0.6295081967213115	0.009836065573770493
1651	306.0	0.0032679738562091504	0.02287581699346405	0.3104575163398693	0.016339869281045753	0.6372549019607843	0.00980392156862745
1652	300.0	0.0033333333333333335	0.023333333333333334	0.31333333333333335	0.013333333333333334	0.6366666666666667	0.01
1653	302.0	0.0033112582781456954	0.026490066225165563	0.31456953642384106	0.013245033112582781	0.6357615894039735	0.006622516556291391
1654	307.0	0.003257328990228013	0.026058631921824105	0.31921824104234525	0.019543973941368076	0.6254071661237784	0.006514657980456026
1655	307.0	0.003257328990228013	0.026058631921824105	0.32247557003257327	0.019543973941368076	0.6156351791530945	0.013029315960912053
1656	310.0	0.0032258064516129032	0.025806451612903226	0.3161290322580645	0.01935483870967742	0.6225806451612903	0.012903225806451613
1657	308.0	0.003246753246753247	0.025974025974025976	0.3181818181818182	0.022727272727272728	0.6168831168831169	0.012987012987012988
1658	306.0	0.0032679738562091504	0.02287581699346405	0.3202614379084967	0.02287581699346405	0.6176470588235294	0.013071895424836602
1659	303.0	0.0033003300330033004	0.026402640264026403	0.31353135313531355	0.0231023102310231	0.6204620462046204	0.013201320132013201
1660	306.0	0.0032679738562091504	0.026143790849673203	0.3104575163398693	0.02287581699346405	0.6209150326797386	0.016339869281045753
1661	303.0	0.0033003300330033004	0.0231023102310231	0.31683168316831684	0.0231023102310231	0.6171617161716172	0.0165016501650165
1662	303.0	0.0033003300330033004	0.0231023102310231	0.3102310231023102	0.019801980198019802	0.6270627062706271	0.0165016501650165
1663	301.0	0.0033222591362126247	0.023255813953488372	0.3122923588039867	0.019933554817275746	0.6245847176079734	0.016611295681063124
1664	302.0	0.0033112582781456954	0.019867549668874173	0.31456953642384106	0.019867549668874173	0.6258278145695364	0.016556291390728478
1665	302.0	0.0033112582781456954	0.016556291390728478	0.31456953642384106	0.019867549668874173	0.6291390728476821	0.016556291390728478
1666	303.0	0.0033003300330033004	0.0231023102310231	0.31683168316831684	0.019801980198019802	0.6204620462046204	0.0165016501650165
1667	306.0	0.0032679738562091504	0.02287581699346405	0.31699346405228757	0.0196078431372549	0.6209150326797386	0.016339869281045753
1668	303.0	0.0033003300330033004	0.0231023102310231	0.3234323432343234	0.0165016501650165	0.6171617161716172	0.0165016501650165
1669	305.0	0.003278688524590164	0.022950819672131147	0.32459016393442625	0.01639344262295082	0.6196721311475409	0.013114754098360656
1670	308.0	0.003246753246753247	0.022727272727272728	0.31493506493506496	0.01948051948051948	0.6233766233766234	0.016233766233766232
1671	308.0	0.003246753246753247	0.022727272727272728	0.31493506493506496	0.01948051948051948	0.6233766233766234	0.016233766233766232
1672	305.0	0.003278688524590164	0.019672131147540985	0.3180327868852459	0.019672131147540985	0.6262295081967213	0.013114754098360656
1673	297.0	0.003367003367003367	0.016835016835016835	0.31986531986531985	0.020202020202020204	0.632996632996633	0.006734006734006734
1674	295.0	0.003389830508474576	0.01694915254237288	0.3254237288135593	0.020338983050847456	0.6271186440677966	0.006779661016949152
1675	290.0	0.0034482758620689655	0.017241379310344827	0.32068965517241377	0.020689655172413793	0.6310344827586207	0.006896551724137931
1676	290.0	0.0034482758620689655	0.017241379310344827	0.32413793103448274	0.020689655172413793	0.6275862068965518	0.006896551724137931
1677	288.0	0.003472222222222222	0.020833333333333332	0.3333333333333333	0.024305555555555556	0.6111111111111112	0.006944444444444444
1678	291.0	0.003436426116838488	0.020618556701030927	0.32989690721649484	0.024054982817869417	0.6116838487972509	0.010309278350515464
1679	291.0	0.003436426116838488	0.020618556701030927	0.3333333333333333	0.027491408934707903	0.6048109965635738	0.010309278350515464
1680	295.0	0.006779661016949152	0.023728813559322035	0.3389830508474576	0.02711864406779661	0.5932203389830508	0.010169491525423728
1681	298.0	0.006711409395973154	0.02348993288590604	0.3389261744966443	0.026845637583892617	0.5906040268456376	0.013422818791946308
1682	293.0	0.0034129692832764505	0.023890784982935155	0.3378839590443686	0.027303754266211604	0.5938566552901023	0.013651877133105802
1683	296.0	0.0033783783783783786	0.02364864864864865	0.3310810810810811	0.02702702702702703	0.6013513513513513	0.013513513513513514
1684	296.0	0.0	0.02364864864864865	0.3310810810810811	0.02364864864864865	0.6081081081081081	0.013513513513513514
1685	295.0	0.0	0.020338983050847456	0.3288135593220339	0.020338983050847456	0.6169491525423729	0.013559322033898305
1686	290.0	0.0	0.020689655172413793	0.32413793103448274	0.020689655172413793	0.6206896551724138	0.013793103448275862
1687	287.0	0.0	0.020905923344947737	0.3170731707317073	0.020905923344947737	0.627177700348432	0.013937282229965157
1688	289.0	0.0	0.020761245674740483	0.314878892733564	0.020761245674740483	0.629757785467128	0.01384083044982699
1689	287.0	0.003484320557491289	0.020905923344947737	0.3205574912891986	0.020905923344947737	0.6236933797909407	0.010452961672473868
1690	293.0	0.0034129692832764505	0.020477815699658702	0.32081911262798635	0.023890784982935155	0.6177474402730375	0.013651877133105802
1691	292.0	0.003424657534246575	0.02054794520547945	0.3219178082191781	0.023972602739726026	0.6164383561643836	0.0136986301369863
1692	296.0	0.0033783783783783786	0.02364864864864865	0.31756756756756754	0.02364864864864865	0.6182432432432432	0.013513513513513514
1693	300.0	0.0033333333333333335	0.023333333333333334	0.31333333333333335	0.023333333333333334	0.6166666666666667	0.02
1694	303.0	0.0033003300330033004	0.0231023102310231	0.3102310231023102	0.0231023102310231	0.6237623762376238	0.0165016501650165
1695	301.0	0.0033222591362126247	0.023255813953488372	0.31561461794019935	0.023255813953488372	0.6212624584717608	0.013289036544850499
1696	302.0	0.0033112582781456954	0.026490066225165563	0.32450331125827814	0.023178807947019868	0.609271523178808	0.013245033112582781
1697	302.0	0.0033112582781456954	0.023178807947019868	0.32450331125827814	0.023178807947019868	0.6158940397350994	0.009933774834437087
1698	301.0	0.0033222591362126247	0.023255813953488372	0.3222591362126246	0.023255813953488372	0.6146179401993356	0.013289036544850499
1699	294.0	0.003401360544217687	0.027210884353741496	0.3231292517006803	0.023809523809523808	0.6054421768707483	0.017006802721088437
1700	296.0	0.0033783783783783786	0.02364864864864865	0.32432432432432434	0.02027027027027027	0.6114864864864865	0.016891891891891893
1701	299.0	0.0033444816053511705	0.023411371237458192	0.3177257525083612	0.020066889632107024	0.6187290969899666	0.016722408026755852
1702	295.0	0.0	0.023728813559322035	0.31864406779661014	0.020338983050847456	0.6203389830508474	0.01694915254237288
1703	288.0	0.0	0.020833333333333332	0.3229166666666667	0.017361111111111112	0.6284722222222222	0.010416666666666666
1704	285.0	0.0	0.017543859649122806	0.3263157894736842	0.021052631578947368	0.6210526315789474	0.014035087719298246
1705	290.0	0.0	0.017241379310344827	0.32068965517241377	0.020689655172413793	0.6275862068965518	0.013793103448275862
1706	287.0	0.0	0.013937282229965157	0.3310104529616725	0.020905923344947737	0.6202090592334495	0.013937282229965157
1707	290.0	0.0	0.010344827586206896	0.3413793103448276	0.020689655172413793	0.6137931034482759	0.013793103448275862
1708	286.0	0.0	0.01048951048951049	0.34265734265734266	0.02097902097902098	0.6188811188811189	0.006993006993006993
1709	284.0	0.0	0.017605633802816902	0.34507042253521125	0.017605633802816902	0.6091549295774648	0.01056338028169014
1710	283.0	0.0	0.0176678445229682	0.3462897526501767	0.0176678445229682	0.607773851590106	0.01060070671378092
1711	286.0	0.0	0.017482517482517484	0.33916083916083917	0.017482517482517484	0.6153846153846154	0.01048951048951049
1712	291.0	0.0	0.01718213058419244	0.3402061855670103	0.024054982817869417	0.6082474226804123	0.010309278350515464
1713	295.0	0.0	0.01694915254237288	0.33559322033898303	0.023728813559322035	0.6135593220338983	0.010169491525423728
1714	292.0	0.0	0.017123287671232876	0.3321917808219178	0.023972602739726026	0.6164383561643836	0.010273972602739725
1715	293.0	0.0	0.017064846416382253	0.3242320819112628	0.027303754266211604	0.6177474402730375	0.013651877133105802
1716	297.0	0.0	0.016835016835016835	0.32323232323232326	0.026936026936026935	0.6127946127946128	0.020202020202020204
1717	291.0	0.0	0.01718213058419244	0.3230240549828179	0.027491408934707903	0.6151202749140894	0.01718213058419244
1718	292.0	0.0	0.0136986301369863	0.3253424657534247	0.023972602739726026	0.6198630136986302	0.017123287671232876
1719	291.0	0.003436426116838488	0.013745704467353952	0.32646048109965636	0.020618556701030927	0.6185567010309279	0.01718213058419244
1720	293.0	0.0034129692832764505	0.017064846416382253	0.32764505119453924	0.020477815699658702	0.6143344709897611	0.017064846416382253
1721	295.0	0.003389830508474576	0.020338983050847456	0.3254237288135593	0.020338983050847456	0.6135593220338983	0.01694915254237288
1722	294.0	0.003401360544217687	0.02040816326530612	0.32653061224489793	0.017006802721088437	0.6156462585034014	0.017006802721088437
1723	289.0	0.0034602076124567475	0.01730103806228374	0.32525951557093424	0.01730103806228374	0.6228373702422145	0.01384083044982699
1724	289.0	0.0034602076124567475	0.01730103806228374	0.32525951557093424	0.020761245674740483	0.6228373702422145	0.010380622837370242
1725	288.0	0.003472222222222222	0.013888888888888888	0.3194444444444444	0.017361111111111112	0.6319444444444444	0.013888888888888888
1726	293.0	0.0034129692832764505	0.013651877133105802	0.32081911262798635	0.017064846416382253	0.6313993174061433	0.013651877133105802
1727	297.0	0.0	0.013468013468013467	0.31986531986531985	0.016835016835016835	0.6363636363636364	0.013468013468013467
1728	302.0	0.0	0.016556291390728478	0.31788079470198677	0.019867549668874173	0.6291390728476821	0.016556291390728478
1729	303.0	0.0033003300330033004	0.0165016501650165	0.31683168316831684	0.019801980198019802	0.6237623762376238	0.019801980198019802
1730	304.0	0.003289473684210526	0.01644736842105263	0.3223684210526316	0.023026315789473683	0.6151315789473685	0.019736842105263157
1731	299.0	0.0033444816053511705	0.016722408026755852	0.3277591973244147	0.023411371237458192	0.6086956521739131	0.020066889632107024
1732	294.0	0.003401360544217687	0.017006802721088437	0.3299319727891156	0.023809523809523808	0.6122448979591837	0.013605442176870748
1733	298.0	0.003355704697986577	0.020134228187919462	0.3187919463087248	0.02348993288590604	0.6208053691275168	0.013422818791946308
1734	293.0	0.0034129692832764505	0.017064846416382253	0.3242320819112628	0.023890784982935155	0.6177474402730375	0.013651877133105802
1735	298.0	0.003355704697986577	0.016778523489932886	0.3221476510067114	0.02348993288590604	0.6208053691275168	0.013422818791946308
1736	298.0	0.003355704697986577	0.016778523489932886	0.3288590604026846	0.020134228187919462	0.6174496644295302	0.013422818791946308
1737	296.0	0.0	0.016891891891891893	0.3277027027027027	0.016891891891891893	0.6216216216216216	0.016891891891891893
1738	294.0	0.0	0.017006802721088437	0.3231292517006803	0.017006802721088437	0.6258503401360545	0.017006802721088437
1739	296.0	0.0	0.016891891891891893	0.3141891891891892	0.013513513513513514	0.6385135135135135	0.016891891891891893
1740	290.0	0.0	0.017241379310344827	0.3137931034482759	0.017241379310344827	0.6344827586206897	0.017241379310344827
1741	287.0	0.0	0.017421602787456445	0.3170731707317073	0.017421602787456445	0.627177700348432	0.020905923344947737
1742	287.0	0.0	0.017421602787456445	0.32752613240418116	0.017421602787456445	0.6167247386759582	0.020905923344947737
1743	288.0	0.0	0.017361111111111112	0.3298611111111111	0.017361111111111112	0.6145833333333334	0.020833333333333332
1744	288.0	0.0	0.017361111111111112	0.3298611111111111	0.020833333333333332	0.6111111111111112	0.020833333333333332
1745	287.0	0.0	0.017421602787456445	0.32752613240418116	0.020905923344947737	0.6167247386759582	0.017421602787456445
1746	292.0	0.0	0.02054794520547945	0.3253424657534247	0.02054794520547945	0.6164383561643836	0.017123287671232876
1747	296.0	0.0	0.02027027027027027	0.32432432432432434	0.02027027027027027	0.6148648648648649	0.02027027027027027
1748	295.0	0.003389830508474576	0.020338983050847456	0.3220338983050847	0.01694915254237288	0.6169491525423729	0.020338983050847456
1749	298.0	0.003355704697986577	0.020134228187919462	0.3288590604026846	0.020134228187919462	0.6073825503355704	0.020134228187919462
1750	298.0	0.0	0.020134228187919462	0.33221476510067116	0.016778523489932886	0.6140939597315436	0.016778523489932886
1751	300.0	0.0	0.02	0.32666666666666666	0.016666666666666666	0.6233333333333333	0.013333333333333334
1752	299.0	0.0	0.020066889632107024	0.32441471571906355	0.020066889632107024	0.6187290969899666	0.016722408026755852
1753	296.0	0.0	0.02027027027027027	0.3344594594594595	0.02027027027027027	0.6081081081081081	0.016891891891891893
1754	293.0	0.0	0.017064846416382253	0.3412969283276451	0.020477815699658702	0.6040955631399317	0.017064846416382253
1755	294.0	0.0	0.017006802721088437	0.3401360544217687	0.02040816326530612	0.608843537414966	0.013605442176870748
1756	294.0	0.0	0.013605442176870748	0.336734693877551	0.02040816326530612	0.6122448979591837	0.017006802721088437
1757	298.0	0.0	0.013422818791946308	0.33221476510067116	0.020134228187919462	0.6174496644295302	0.016778523489932886
1758	302.0	0.0	0.013245033112582781	0.33112582781456956	0.019867549668874173	0.6192052980132451	0.016556291390728478
1759	303.0	0.0	0.013201320132013201	0.32673267326732675	0.019801980198019802	0.6237623762376238	0.0165016501650165
1760	303.0	0.0	0.013201320132013201	0.3201320132013201	0.019801980198019802	0.6336633663366337	0.013201320132013201
1761	306.0	0.0	0.016339869281045753	0.3202614379084967	0.0196078431372549	0.6274509803921569	0.016339869281045753
1762	304.0	0.003289473684210526	0.013157894736842105	0.3223684210526316	0.019736842105263157	0.6282894736842105	0.013157894736842105
1763	305.0	0.003278688524590164	0.013114754098360656	0.32459016393442625	0.019672131147540985	0.6262295081967213	0.013114754098360656
1764	304.0	0.0	0.013157894736842105	0.3190789473684211	0.019736842105263157	0.6348684210526315	0.013157894736842105
1765	299.0	0.0	0.016722408026755852	0.3177257525083612	0.020066889632107024	0.6354515050167224	0.010033444816053512
1766	294.0	0.0	0.017006802721088437	0.3163265306122449	0.02040816326530612	0.6360544217687075	0.01020408163265306
1767	297.0	0.0	0.016835016835016835	0.31986531986531985	0.020202020202020204	0.632996632996633	0.010101010101010102
1768	296.0	0.0	0.02027027027027027	0.3141891891891892	0.02027027027027027	0.6351351351351351	0.010135135135135136
1769	299.0	0.0	0.020066889632107024	0.3110367892976589	0.020066889632107024	0.6387959866220736	0.010033444816053512
1770	298.0	0.0	0.020134228187919462	0.31208053691275167	0.020134228187919462	0.6375838926174496	0.010067114093959731
1771	301.0	0.0	0.019933554817275746	0.31893687707641194	0.019933554817275746	0.6312292358803987	0.009966777408637873
1772	304.0	0.0	0.019736842105263157	0.3223684210526316	0.019736842105263157	0.631578947368421	0.006578947368421052
1773	303.0	0.0	0.019801980198019802	0.3234323432343234	0.0231023102310231	0.6270627062706271	0.006600660066006601
1774	301.0	0.0	0.019933554817275746	0.3222591362126246	0.023255813953488372	0.627906976744186	0.006644518272425249
1775	299.0	0.0	0.013377926421404682	0.3210702341137124	0.023411371237458192	0.6321070234113713	0.010033444816053512
1776	297.0	0.0	0.016835016835016835	0.32996632996632996	0.020202020202020204	0.622895622895623	0.010101010101010102
1777	298.0	0.0	0.016778523489932886	0.3389261744966443	0.020134228187919462	0.6140939597315436	0.010067114093959731
1778	300.0	0.0	0.016666666666666666	0.3333333333333333	0.02	0.62	0.01
1779	306.0	0.0	0.016339869281045753	0.3366013071895425	0.0196078431372549	0.6176470588235294	0.00980392156862745
1780	301.0	0.0	0.016611295681063124	0.3388704318936877	0.019933554817275746	0.6146179401993356	0.009966777408637873
1781	295.0	0.0	0.01694915254237288	0.3423728813559322	0.01694915254237288	0.6169491525423729	0.006779661016949152
1782	291.0	0.0	0.020618556701030927	0.3436426116838488	0.01718213058419244	0.6116838487972509	0.006872852233676976
1783	291.0	0.0	0.01718213058419244	0.3402061855670103	0.01718213058419244	0.6151202749140894	0.010309278350515464
1784	295.0	0.0	0.01694915254237288	0.33220338983050846	0.01694915254237288	0.6203389830508474	0.013559322033898305
1785	299.0	0.0	0.016722408026755852	0.33444816053511706	0.016722408026755852	0.6187290969899666	0.013377926421404682
1786	300.0	0.0	0.016666666666666666	0.33666666666666667	0.016666666666666666	0.6166666666666667	0.013333333333333334
1787	301.0	0.0	0.019933554817275746	0.33222591362126247	0.016611295681063124	0.6212624584717608	0.009966777408637873
1788	297.0	0.0	0.016835016835016835	0.3367003367003367	0.016835016835016835	0.6195286195286195	0.010101010101010102
1789	295.0	0.0	0.01694915254237288	0.3389830508474576	0.01694915254237288	0.6169491525423729	0.010169491525423728
1790	293.0	0.0	0.017064846416382253	0.3378839590443686	0.017064846416382253	0.6177474402730375	0.010238907849829351
1791	293.0	0.0	0.017064846416382253	0.3412969283276451	0.020477815699658702	0.6075085324232082	0.013651877133105802
1792	302.0	0.0	0.019867549668874173	0.33774834437086093	0.019867549668874173	0.609271523178808	0.013245033112582781
1793	301.0	0.0	0.019933554817275746	0.33554817275747506	0.019933554817275746	0.6079734219269103	0.016611295681063124
1794	296.0	0.0	0.02027027027027027	0.33783783783783783	0.02027027027027027	0.6081081081081081	0.013513513513513514
1795	296.0	0.0	0.02027027027027027	0.3310810810810811	0.02027027027027027	0.6148648648648649	0.013513513513513514
1796	295.0	0.0	0.020338983050847456	0.33559322033898303	0.013559322033898305	0.6169491525423729	0.013559322033898305
1797	298.0	0.0	0.016778523489932886	0.33221476510067116	0.013422818791946308	0.6174496644295302	0.020134228187919462
1798	300.0	0.0	0.02	0.33	0.013333333333333334	0.6133333333333333	0.023333333333333334
1799	301.0	0.0	0.019933554817275746	0.32558139534883723	0.013289036544850499	0.6212624584717608	0.019933554817275746
1800	302.0	0.0	0.019867549668874173	0.32450331125827814	0.013245033112582781	0.6258278145695364	0.016556291390728478
1801	301.0	0.0	0.019933554817275746	0.31561461794019935	0.009966777408637873	0.6378737541528239	0.016611295681063124
1802	306.0	0.0	0.02287581699346405	0.3137254901960784	0.016339869281045753	0.630718954248366	0.016339869281045753
1803	304.0	0.0	0.01644736842105263	0.3190789473684211	0.01644736842105263	0.631578947368421	0.01644736842105263
1804	310.0	0.0	0.016129032258064516	0.3193548387096774	0.01935483870967742	0.6258064516129033	0.01935483870967742
1805	300.0	0.0	0.01	0.33	0.02	0.6166666666666667	0.023333333333333334
1806	298.0	0.0	0.010067114093959731	0.33221476510067116	0.020134228187919462	0.6208053691275168	0.016778523489932886
1807	294.0	0.0	0.01020408163265306	0.3333333333333333	0.02040816326530612	0.6190476190476191	0.017006802721088437
1808	297.0	0.0	0.013468013468013467	0.3367003367003367	0.020202020202020204	0.6195286195286195	0.010101010101010102
1809	298.0	0.0	0.016778523489932886	0.33221476510067116	0.026845637583892617	0.6140939597315436	0.010067114093959731
1810	295.0	0.0	0.020338983050847456	0.3254237288135593	0.02711864406779661	0.6169491525423729	0.010169491525423728
1811	293.0	0.0	0.020477815699658702	0.32764505119453924	0.023890784982935155	0.6177474402730375	0.010238907849829351
1812	292.0	0.003424657534246575	0.02054794520547945	0.3356164383561644	0.023972602739726026	0.6061643835616438	0.010273972602739725
1813	291.0	0.003436426116838488	0.01718213058419244	0.3402061855670103	0.024054982817869417	0.6082474226804123	0.006872852233676976
1814	292.0	0.003424657534246575	0.017123287671232876	0.3321917808219178	0.02054794520547945	0.613013698630137	0.0136986301369863
1815	287.0	0.003484320557491289	0.006968641114982578	0.34146341463414637	0.020905923344947737	0.6167247386759582	0.010452961672473868
1816	292.0	0.003424657534246575	0.0136986301369863	0.3356164383561644	0.02054794520547945	0.6164383561643836	0.010273972602739725
1817	289.0	0.0034602076124567475	0.01384083044982699	0.3356401384083045	0.020761245674740483	0.615916955017301	0.010380622837370242
1818	293.0	0.0034129692832764505	0.013651877133105802	0.33447098976109213	0.020477815699658702	0.6177474402730375	0.010238907849829351
1819	290.0	0.0034482758620689655	0.013793103448275862	0.33448275862068966	0.020689655172413793	0.6172413793103448	0.010344827586206896
1820	289.0	0.0	0.01384083044982699	0.33217993079584773	0.020761245674740483	0.6193771626297578	0.01384083044982699
1821	289.0	0.0	0.01384083044982699	0.3391003460207612	0.020761245674740483	0.615916955017301	0.010380622837370242
1822	288.0	0.0	0.013888888888888888	0.3472222222222222	0.020833333333333332	0.6076388888888888	0.010416666666666666
1823	286.0	0.0	0.013986013986013986	0.34265734265734266	0.02097902097902098	0.6118881118881119	0.01048951048951049
1824	293.0	0.0	0.013651877133105802	0.3412969283276451	0.020477815699658702	0.6143344709897611	0.010238907849829351
1825	296.0	0.0	0.016891891891891893	0.3310810810810811	0.02364864864864865	0.6182432432432432	0.010135135135135136
1826	296.0	0.0	0.02364864864864865	0.3310810810810811	0.02364864864864865	0.6148648648648649	0.006756756756756757
1827	299.0	0.0	0.020066889632107024	0.33444816053511706	0.023411371237458192	0.6120401337792643	0.010033444816053512
1828	296.0	0.0	0.02364864864864865	0.33783783783783783	0.02364864864864865	0.6047297297297297	0.010135135135135136
1829	294.0	0.0	0.023809523809523808	0.3333333333333333	0.02040816326530612	0.608843537414966	0.013605442176870748
1830	296.0	0.0	0.02364864864864865	0.3344594594594595	0.02027027027027027	0.6047297297297297	0.016891891891891893
1831	296.0	0.0	0.02364864864864865	0.3310810810810811	0.02027027027027027	0.6081081081081081	0.016891891891891893
1832	301.0	0.0	0.023255813953488372	0.33554817275747506	0.019933554817275746	0.6046511627906976	0.016611295681063124
1833	301.0	0.0	0.019933554817275746	0.3388704318936877	0.023255813953488372	0.6013289036544851	0.016611295681063124
1834	299.0	0.0	0.016722408026755852	0.3377926421404682	0.023411371237458192	0.6086956521739131	0.013377926421404682
1835	299.0	0.0	0.020066889632107024	0.33444816053511706	0.023411371237458192	0.6086956521739131	0.013377926421404682
1836	298.0	0.0	0.02348993288590604	0.3288590604026846	0.02348993288590604	0.610738255033557	0.013422818791946308
1837	297.0	0.0	0.020202020202020204	0.32996632996632996	0.020202020202020204	0.6161616161616161	0.013468013468013467
1838	299.0	0.0	0.016722408026755852	0.32441471571906355	0.020066889632107024	0.6254180602006689	0.013377926421404682
1839	296.0	0.0	0.016891891891891893	0.3277027027027027	0.02027027027027027	0.625	0.010135135135135136
1840	296.0	0.0	0.013513513513513514	0.32432432432432434	0.02027027027027027	0.6283783783783784	0.013513513513513514
1841	300.0	0.0	0.013333333333333334	0.31666666666666665	0.023333333333333334	0.6333333333333333	0.013333333333333334
1842	300.0	0.0	0.016666666666666666	0.32666666666666666	0.02	0.6233333333333333	0.013333333333333334
1843	306.0	0.0	0.0196078431372549	0.3300653594771242	0.0196078431372549	0.6176470588235294	0.013071895424836602
1844	300.0	0.0	0.02	0.3333333333333333	0.016666666666666666	0.6166666666666667	0.013333333333333334
1845	301.0	0.0	0.019933554817275746	0.33554817275747506	0.016611295681063124	0.6146179401993356	0.013289036544850499
1846	299.0	0.0	0.020066889632107024	0.33444816053511706	0.020066889632107024	0.6120401337792643	0.013377926421404682
1847	296.0	0.0	0.02027027027027027	0.33783783783783783	0.02027027027027027	0.6148648648648649	0.006756756756756757
1848	297.0	0.0	0.02356902356902357	0.32996632996632996	0.020202020202020204	0.6161616161616161	0.010101010101010102
1849	296.0	0.0	0.02364864864864865	0.3310810810810811	0.02027027027027027	0.6148648648648649	0.010135135135135136
1850	296.0	0.0	0.02364864864864865	0.3277027027027027	0.016891891891891893	0.6216216216216216	0.010135135135135136
1851	290.0	0.0	0.020689655172413793	0.32413793103448274	0.02413793103448276	0.6206896551724138	0.010344827586206896
1852	291.0	0.0	0.020618556701030927	0.3230240549828179	0.024054982817869417	0.6219931271477663	0.010309278350515464
1853	290.0	0.0	0.020689655172413793	0.32413793103448274	0.02413793103448276	0.6206896551724138	0.010344827586206896
1854	286.0	0.0	0.017482517482517484	0.32867132867132864	0.024475524475524476	0.6188811188811189	0.01048951048951049
1855	287.0	0.0	0.017421602787456445	0.32752613240418116	0.024390243902439025	0.6202090592334495	0.010452961672473868
1856	292.0	0.0	0.017123287671232876	0.3321917808219178	0.023972602739726026	0.613013698630137	0.0136986301369863
1857	294.0	0.0	0.017006802721088437	0.3435374149659864	0.023809523809523808	0.6020408163265306	0.013605442176870748
1858	294.0	0.0	0.01020408163265306	0.3469387755102041	0.023809523809523808	0.6054421768707483	0.013605442176870748
1859	294.0	0.003401360544217687	0.01020408163265306	0.3469387755102041	0.023809523809523808	0.6020408163265306	0.013605442176870748
1860	291.0	0.003436426116838488	0.010309278350515464	0.3470790378006873	0.024054982817869417	0.6013745704467354	0.013745704467353952
1861	287.0	0.003484320557491289	0.010452961672473868	0.34146341463414637	0.024390243902439025	0.6062717770034843	0.013937282229965157
1862	285.0	0.0035087719298245615	0.010526315789473684	0.34385964912280703	0.017543859649122806	0.6175438596491228	0.007017543859649123
1863	284.0	0.0035211267605633804	0.01056338028169014	0.3345070422535211	0.02112676056338028	0.6232394366197183	0.007042253521126761
1864	284.0	0.0035211267605633804	0.01056338028169014	0.3274647887323944	0.02112676056338028	0.6267605633802817	0.01056338028169014
1865	289.0	0.0034602076124567475	0.010380622837370242	0.3217993079584775	0.020761245674740483	0.6332179930795848	0.010380622837370242
1866	289.0	0.0	0.010380622837370242	0.314878892733564	0.020761245674740483	0.643598615916955	0.010380622837370242
1867	292.0	0.0	0.010273972602739725	0.3253424657534247	0.02054794520547945	0.6335616438356164	0.010273972602739725
1868	293.0	0.0	0.013651877133105802	0.3242320819112628	0.023890784982935155	0.6279863481228669	0.010238907849829351
1869	290.0	0.0	0.013793103448275862	0.31724137931034485	0.02413793103448276	0.6344827586206897	0.010344827586206896
1870	298.0	0.0	0.013422818791946308	0.31208053691275167	0.02348993288590604	0.6409395973154363	0.010067114093959731
1871	297.0	0.0	0.010101010101010102	0.3164983164983165	0.02356902356902357	0.6397306397306397	0.010101010101010102
1872	298.0	0.003355704697986577	0.010067114093959731	0.31208053691275167	0.020134228187919462	0.6409395973154363	0.013422818791946308
1873	299.0	0.0033444816053511705	0.010033444816053512	0.31438127090301005	0.023411371237458192	0.6354515050167224	0.013377926421404682
1874	300.0	0.0033333333333333335	0.01	0.32	0.023333333333333334	0.6333333333333333	0.01
1875	304.0	0.003289473684210526	0.01644736842105263	0.3157894736842105	0.023026315789473683	0.625	0.01644736842105263
1876	303.0	0.0033003300330033004	0.019801980198019802	0.31683168316831684	0.019801980198019802	0.6237623762376238	0.0165016501650165
1877	302.0	0.0033112582781456954	0.019867549668874173	0.32781456953642385	0.019867549668874173	0.6158940397350994	0.013245033112582781
1878	308.0	0.003246753246753247	0.016233766233766232	0.3181818181818182	0.022727272727272728	0.6266233766233766	0.012987012987012988
1879	306.0	0.0	0.016339869281045753	0.3137254901960784	0.02287581699346405	0.6339869281045751	0.013071895424836602
1880	306.0	0.0	0.013071895424836602	0.31699346405228757	0.0196078431372549	0.6372549019607843	0.013071895424836602
1881	303.0	0.0	0.009900990099009901	0.3201320132013201	0.019801980198019802	0.636963696369637	0.013201320132013201
1882	300.0	0.0	0.01	0.32666666666666666	0.02	0.63	0.013333333333333334
1883	300.0	0.0	0.01	0.32666666666666666	0.023333333333333334	0.6266666666666667	0.013333333333333334
1884	296.0	0.0	0.010135135135135136	0.34121621621621623	0.02364864864864865	0.6114864864864865	0.013513513513513514
1885	296.0	0.0033783783783783786	0.010135135135135136	0.3344594594594595	0.02364864864864865	0.6182432432432432	0.010135135135135136
1886	298.0	0.003355704697986577	0.010067114093959731	0.3288590604026846	0.02348993288590604	0.6241610738255033	0.010067114093959731
1887	300.0	0.0033333333333333335	0.01	0.32666666666666666	0.02	0.6266666666666667	0.013333333333333334
1888	300.0	0.0	0.013333333333333334	0.33	0.023333333333333334	0.62	0.013333333333333334
1889	301.0	0.0	0.013289036544850499	0.32558139534883723	0.026578073089700997	0.6212624584717608	0.013289036544850499
1890	304.0	0.0	0.013157894736842105	0.3223684210526316	0.02631578947368421	0.6282894736842105	0.009868421052631578
1891	300.0	0.0	0.016666666666666666	0.33	0.02666666666666667	0.6166666666666667	0.01
1892	298.0	0.0	0.016778523489932886	0.3389261744966443	0.026845637583892617	0.6073825503355704	0.010067114093959731
1893	296.0	0.0	0.016891891891891893	0.34121621621621623	0.02702702702702703	0.6013513513513513	0.013513513513513514
1894	297.0	0.0	0.013468013468013467	0.3367003367003367	0.026936026936026935	0.6094276094276094	0.013468013468013467
1895	296.0	0.0	0.016891891891891893	0.34121621621621623	0.02364864864864865	0.6047297297297297	0.013513513513513514
1896	295.0	0.0	0.01694915254237288	0.34576271186440677	0.020338983050847456	0.6067796610169491	0.010169491525423728
1897	294.0	0.0	0.017006802721088437	0.3401360544217687	0.02040816326530612	0.608843537414966	0.013605442176870748
1898	298.0	0.0	0.016778523489932886	0.33557046979865773	0.020134228187919462	0.6140939597315436	0.013422818791946308
1899	303.0	0.0	0.0165016501650165	0.33003300330033003	0.0165016501650165	0.6204620462046204	0.0165016501650165
1900	302.0	0.0	0.009933774834437087	0.33112582781456956	0.016556291390728478	0.6291390728476821	0.013245033112582781
1901	299.0	0.0	0.010033444816053512	0.32441471571906355	0.023411371237458192	0.6287625418060201	0.013377926421404682
1902	299.0	0.0	0.010033444816053512	0.32441471571906355	0.023411371237458192	0.6321070234113713	0.010033444816053512
1903	303.0	0.0	0.009900990099009901	0.33663366336633666	0.0231023102310231	0.6204620462046204	0.009900990099009901
1904	301.0	0.0	0.013289036544850499	0.3289036544850498	0.023255813953488372	0.6245847176079734	0.009966777408637873
1905	301.0	0.0	0.016611295681063124	0.33222591362126247	0.026578073089700997	0.6146179401993356	0.009966777408637873
1906	297.0	0.0	0.013468013468013467	0.3333333333333333	0.026936026936026935	0.6161616161616161	0.010101010101010102
1907	296.0	0.0	0.013513513513513514	0.34121621621621623	0.02702702702702703	0.6081081081081081	0.010135135135135136
1908	294.0	0.0	0.013605442176870748	0.3401360544217687	0.023809523809523808	0.6122448979591837	0.01020408163265306
1909	291.0	0.0	0.013745704467353952	0.3402061855670103	0.024054982817869417	0.6082474226804123	0.013745704467353952
1910	301.0	0.0	0.013289036544850499	0.33554817275747506	0.023255813953488372	0.6112956810631229	0.016611295681063124
1911	299.0	0.0	0.013377926421404682	0.33444816053511706	0.020066889632107024	0.6187290969899666	0.013377926421404682
1912	301.0	0.0	0.009966777408637873	0.3289036544850498	0.016611295681063124	0.6312292358803987	0.013289036544850499
1913	305.0	0.0	0.009836065573770493	0.32459016393442625	0.01639344262295082	0.6327868852459017	0.01639344262295082
1914	302.0	0.0	0.009933774834437087	0.31125827814569534	0.016556291390728478	0.6456953642384106	0.016556291390728478
1915	305.0	0.0	0.01639344262295082	0.31475409836065577	0.022950819672131147	0.6295081967213115	0.01639344262295082
1916	301.0	0.0	0.013289036544850499	0.3122923588039867	0.023255813953488372	0.6345514950166113	0.016611295681063124
1917	300.0	0.0	0.013333333333333334	0.3233333333333333	0.02	0.6266666666666667	0.016666666666666666
1918	294.0	0.0	0.017006802721088437	0.32653061224489793	0.02040816326530612	0.6190476190476191	0.017006802721088437
1919	290.0	0.0	0.017241379310344827	0.33448275862068966	0.020689655172413793	0.6103448275862069	0.017241379310344827
1920	289.0	0.0	0.01384083044982699	0.33217993079584773	0.020761245674740483	0.615916955017301	0.01730103806228374
1921	290.0	0.0	0.013793103448275862	0.33793103448275863	0.020689655172413793	0.6137931034482759	0.013793103448275862
1922	290.0	0.0	0.013793103448275862	0.32413793103448274	0.020689655172413793	0.6275862068965518	0.013793103448275862
1923	293.0	0.0	0.017064846416382253	0.32081911262798635	0.020477815699658702	0.6279863481228669	0.013651877133105802
1924	296.0	0.0	0.016891891891891893	0.32094594594594594	0.02364864864864865	0.625	0.013513513513513514
1925	292.0	0.0	0.017123287671232876	0.3287671232876712	0.02054794520547945	0.6198630136986302	0.0136986301369863
1926	296.0	0.0	0.013513513513513514	0.32432432432432434	0.02027027027027027	0.6283783783783784	0.013513513513513514
1927	298.0	0.0	0.013422818791946308	0.33221476510067116	0.016778523489932886	0.6241610738255033	0.013422818791946308
1928	305.0	0.0	0.013114754098360656	0.32459016393442625	0.01639344262295082	0.6262295081967213	0.019672131147540985
1929	298.0	0.0	0.013422818791946308	0.3288590604026846	0.020134228187919462	0.6174496644295302	0.020134228187919462
1930	298.0	0.0	0.020134228187919462	0.3288590604026846	0.02348993288590604	0.6073825503355704	0.020134228187919462
1931	302.0	0.0	0.019867549668874173	0.32781456953642385	0.023178807947019868	0.609271523178808	0.019867549668874173
1932	309.0	0.0	0.019417475728155338	0.3268608414239482	0.022653721682847898	0.6116504854368932	0.019417475728155338
1933	310.0	0.0	0.01935483870967742	0.3258064516129032	0.025806451612903226	0.6129032258064516	0.016129032258064516
1934	313.0	0.0	0.022364217252396165	0.3258785942492013	0.025559105431309903	0.610223642172524	0.01597444089456869
1935	312.0	0.0	0.022435897435897436	0.3173076923076923	0.022435897435897436	0.6217948717948718	0.016025641025641024
1936	310.0	0.0	0.02258064516129032	0.3225806451612903	0.016129032258064516	0.6225806451612903	0.016129032258064516
1937	308.0	0.0	0.022727272727272728	0.32792207792207795	0.016233766233766232	0.6201298701298701	0.012987012987012988
1938	308.0	0.0	0.025974025974025976	0.33116883116883117	0.016233766233766232	0.6136363636363636	0.012987012987012988
1939	306.0	0.0	0.026143790849673203	0.3333333333333333	0.016339869281045753	0.6111111111111112	0.013071895424836602
1940	307.0	0.0	0.019543973941368076	0.3322475570032573	0.019543973941368076	0.6091205211726385	0.019543973941368076
1941	304.0	0.0	0.023026315789473683	0.32894736842105265	0.023026315789473683	0.6052631578947368	0.019736842105263157
1942	300.0	0.0	0.023333333333333334	0.33666666666666667	0.02666666666666667	0.6	0.013333333333333334
1943	303.0	0.0	0.026402640264026403	0.3333333333333333	0.0231023102310231	0.6039603960396039	0.013201320132013201
1944	304.0	0.0	0.019736842105263157	0.3256578947368421	0.023026315789473683	0.6151315789473685	0.01644736842105263
1945	306.0	0.0	0.0196078431372549	0.3235294117647059	0.0196078431372549	0.6209150326797386	0.016339869281045753
1946	311.0	0.0	0.01607717041800643	0.3247588424437299	0.022508038585209004	0.6205787781350482	0.01607717041800643
1947	312.0	0.0	0.016025641025641024	0.32051282051282054	0.022435897435897436	0.6217948717948718	0.019230769230769232
1948	306.0	0.0	0.016339869281045753	0.3202614379084967	0.0196078431372549	0.6241830065359477	0.0196078431372549
1949	301.0	0.0	0.016611295681063124	0.3222591362126246	0.016611295681063124	0.6312292358803987	0.013289036544850499
1950	300.0	0.0	0.016666666666666666	0.32	0.02	0.6233333333333333	0.02
1951	304.0	0.0	0.01644736842105263	0.3190789473684211	0.019736842105263157	0.625	0.019736842105263157
1952	300.0	0.0	0.02	0.32	0.02	0.6266666666666667	0.013333333333333334
1953	303.0	0.0	0.019801980198019802	0.32673267326732675	0.0165016501650165	0.6204620462046204	0.0165016501650165
1954	298.0	0.0	0.020134228187919462	0.32550335570469796	0.016778523489932886	0.6208053691275168	0.016778523489932886
1955	297.0	0.0	0.020202020202020204	0.3333333333333333	0.016835016835016835	0.6161616161616161	0.013468013468013467
1956	293.0	0.0	0.020477815699658702	0.3310580204778157	0.017064846416382253	0.6177474402730375	0.013651877133105802
1957	300.0	0.0	0.02	0.33	0.023333333333333334	0.61	0.016666666666666666
1958	294.0	0.0	0.02040816326530612	0.3299319727891156	0.027210884353741496	0.6054421768707483	0.017006802721088437
1959	292.0	0.0	0.02054794520547945	0.3321917808219178	0.0273972602739726	0.6027397260273972	0.017123287671232876
1960	297.0	0.0	0.020202020202020204	0.3333333333333333	0.026936026936026935	0.6060606060606061	0.013468013468013467
1961	296.0	0.0	0.016891891891891893	0.32094594594594594	0.02364864864864865	0.6182432432432432	0.02027027027027027
1962	296.0	0.0	0.016891891891891893	0.31756756756756754	0.02364864864864865	0.625	0.016891891891891893
1963	287.0	0.0	0.013937282229965157	0.3240418118466899	0.017421602787456445	0.627177700348432	0.017421602787456445
1964	286.0	0.0	0.013986013986013986	0.32867132867132864	0.017482517482517484	0.6188811188811189	0.02097902097902098
1965	287.0	0.0	0.017421602787456445	0.3240418118466899	0.020905923344947737	0.6167247386759582	0.020905923344947737
1966	295.0	0.0	0.01694915254237288	0.3288135593220339	0.023728813559322035	0.6101694915254238	0.020338983050847456
1967	296.0	0.0	0.013513513513513514	0.3277027027027027	0.02364864864864865	0.6148648648648649	0.02027027027027027
1968	301.0	0.0	0.013289036544850499	0.31893687707641194	0.026578073089700997	0.627906976744186	0.013289036544850499
1969	294.0	0.0	0.013605442176870748	0.3231292517006803	0.023809523809523808	0.6258503401360545	0.013605442176870748
1970	292.0	0.0	0.010273972602739725	0.3287671232876712	0.023972602739726026	0.6232876712328768	0.0136986301369863
1971	286.0	0.0	0.006993006993006993	0.32867132867132864	0.024475524475524476	0.6293706293706294	0.01048951048951049
1972	292.0	0.0	0.010273972602739725	0.3253424657534247	0.0273972602739726	0.6198630136986302	0.017123287671232876
1973	295.0	0.0	0.013559322033898305	0.3220338983050847	0.02711864406779661	0.6203389830508474	0.01694915254237288
1974	304.0	0.0	0.019736842105263157	0.3223684210526316	0.02631578947368421	0.6151315789473685	0.01644736842105263
1975	304.0	0.0	0.019736842105263157	0.3223684210526316	0.023026315789473683	0.618421052631579	0.01644736842105263
1976	305.0	0.0	0.01639344262295082	0.3180327868852459	0.022950819672131147	0.6262295081967213	0.01639344262295082
1977	301.0	0.0	0.016611295681063124	0.32558139534883723	0.023255813953488372	0.6179401993355482	0.016611295681063124
1978	297.0	0.0	0.016835016835016835	0.32996632996632996	0.02356902356902357	0.6127946127946128	0.016835016835016835
1979	293.0	0.0	0.017064846416382253	0.3378839590443686	0.020477815699658702	0.6075085324232082	0.017064846416382253
1980	293.0	0.0	0.013651877133105802	0.3412969283276451	0.020477815699658702	0.6109215017064846	0.013651877133105802
1981	295.0	0.0	0.01694915254237288	0.3389830508474576	0.020338983050847456	0.6101694915254238	0.013559322033898305
1982	297.0	0.0	0.020202020202020204	0.3333333333333333	0.02356902356902357	0.6060606060606061	0.016835016835016835
1983	298.0	0.0	0.02348993288590604	0.3288590604026846	0.02348993288590604	0.6073825503355704	0.016778523489932886
1984	299.0	0.0	0.020066889632107024	0.3277591973244147	0.023411371237458192	0.6086956521739131	0.020066889632107024
1985	296.0	0.0	0.02027027027027027	0.3277027027027027	0.02364864864864865	0.6081081081081081	0.02027027027027027
1986	293.0	0.0	0.023890784982935155	0.32764505119453924	0.027303754266211604	0.6075085324232082	0.013651877133105802
1987	296.0	0.0	0.02364864864864865	0.32432432432432434	0.02702702702702703	0.6081081081081081	0.016891891891891893
1988	295.0	0.0	0.023728813559322035	0.3254237288135593	0.02711864406779661	0.6067796610169491	0.01694915254237288
1989	296.0	0.0	0.02027027027027027	0.3277027027027027	0.02702702702702703	0.6081081081081081	0.016891891891891893
1990	297.0	0.0	0.02356902356902357	0.3333333333333333	0.02356902356902357	0.6060606060606061	0.013468013468013467
1991	297.0	0.003367003367003367	0.016835016835016835	0.3333333333333333	0.02356902356902357	0.6094276094276094	0.013468013468013467
1992	296.0	0.0033783783783783786	0.013513513513513514	0.3344594594594595	0.02364864864864865	0.6081081081081081	0.016891891891891893
1993	292.0	0.0	0.017123287671232876	0.339041095890411	0.023972602739726026	0.6061643835616438	0.0136986301369863
1994	292.0	0.0	0.02054794520547945	0.3356164383561644	0.023972602739726026	0.6095890410958904	0.010273972602739725
1995	298.0	0.0	0.02348993288590604	0.3288590604026846	0.026845637583892617	0.6073825503355704	0.013422818791946308
1996	296.0	0.0	0.02364864864864865	0.3277027027027027	0.02702702702702703	0.6081081081081081	0.013513513513513514
1997	298.0	0.0	0.02348993288590604	0.3221476510067114	0.026845637583892617	0.6140939597315436	0.013422818791946308
1998	296.0	0.0	0.016891891891891893	0.32432432432432434	0.02702702702702703	0.6148648648648649	0.016891891891891893
[truncated: 18,001 more rows]
