# Supplementary material for: Full-cycle device-scale simulations of memory materials with a tailored atomic-cluster-expansion potential
Source: Nat Commun. 2025 Sep 30;16:8688. doi: 10.1038/s41467-025-63732-4 (PMC12484596; doi:10.1038/s41467-025-63732-4)
Supplement: Supplementary file 4 — Source Data [file 41467_2025_63732_MOESM4_ESM.zip › Figure S7/Figure S7d - homopolar bonds/bond_fraction_gap_147_300K.csv]

	total	Ge-Ge	Ge-Sb	Ge-Te	Sb-Sb	Sb-Te	Te-Te
0	280.0	0.0035714285714285713	0.0035714285714285713	0.19285714285714287	0.03571428571428571	0.7321428571428571	0.03214285714285714
1	284.0	0.0035211267605633804	0.0035211267605633804	0.19014084507042253	0.03873239436619718	0.7359154929577465	0.028169014084507043
2	284.0	0.0035211267605633804	0.007042253521126761	0.19014084507042253	0.03873239436619718	0.7359154929577465	0.02464788732394366
3	281.0	0.0035587188612099642	0.0071174377224199285	0.19217081850533807	0.03914590747330961	0.7330960854092526	0.02491103202846975
4	276.0	0.0036231884057971015	0.007246376811594203	0.1956521739130435	0.043478260869565216	0.7246376811594203	0.025362318840579712
5	281.0	0.0035587188612099642	0.0071174377224199285	0.19572953736654805	0.042704626334519574	0.7224199288256228	0.028469750889679714
6	280.0	0.0035714285714285713	0.007142857142857143	0.19642857142857142	0.04642857142857143	0.7214285714285714	0.025
7	281.0	0.0035587188612099642	0.0071174377224199285	0.19572953736654805	0.046263345195729534	0.7224199288256228	0.02491103202846975
8	281.0	0.0035587188612099642	0.0071174377224199285	0.19572953736654805	0.042704626334519574	0.7259786476868327	0.02491103202846975
9	276.0	0.0036231884057971015	0.007246376811594203	0.19927536231884058	0.043478260869565216	0.717391304347826	0.028985507246376812
10	282.0	0.0035460992907801418	0.0070921985815602835	0.19858156028368795	0.0425531914893617	0.723404255319149	0.024822695035460994
11	280.0	0.0035714285714285713	0.007142857142857143	0.2	0.03571428571428571	0.725	0.02857142857142857
12	279.0	0.0035842293906810036	0.007168458781362007	0.1971326164874552	0.03225806451612903	0.7311827956989247	0.02867383512544803
13	273.0	0.003663003663003663	0.007326007326007326	0.20146520146520147	0.029304029304029304	0.7289377289377289	0.029304029304029304
14	275.0	0.0036363636363636364	0.007272727272727273	0.2	0.03272727272727273	0.7236363636363636	0.03272727272727273
15	274.0	0.0036496350364963502	0.0072992700729927005	0.19708029197080293	0.032846715328467155	0.7262773722627737	0.032846715328467155
16	272.0	0.003676470588235294	0.007352941176470588	0.1948529411764706	0.03676470588235294	0.7205882352941176	0.03676470588235294
17	273.0	0.003663003663003663	0.007326007326007326	0.19413919413919414	0.03663003663003663	0.7216117216117216	0.03663003663003663
18	271.0	0.0036900369003690036	0.007380073800738007	0.19557195571955718	0.04059040590405904	0.7195571955719557	0.033210332103321034
19	273.0	0.003663003663003663	0.007326007326007326	0.1978021978021978	0.040293040293040296	0.7216117216117216	0.029304029304029304
20	278.0	0.0035971223021582736	0.007194244604316547	0.19784172661870503	0.039568345323741004	0.7230215827338129	0.02877697841726619
21	278.0	0.0035971223021582736	0.007194244604316547	0.2014388489208633	0.039568345323741004	0.7194244604316546	0.02877697841726619
22	280.0	0.0035714285714285713	0.007142857142857143	0.19642857142857142	0.039285714285714285	0.725	0.02857142857142857
23	279.0	0.0035842293906810036	0.007168458781362007	0.1971326164874552	0.043010752688172046	0.7204301075268817	0.02867383512544803
24	287.0	0.003484320557491289	0.006968641114982578	0.1916376306620209	0.041811846689895474	0.7282229965156795	0.027874564459930314
25	289.0	0.0034602076124567475	0.006920415224913495	0.19377162629757785	0.04152249134948097	0.726643598615917	0.02768166089965398
26	295.0	0.003389830508474576	0.006779661016949152	0.19661016949152543	0.04067796610169491	0.7254237288135593	0.02711864406779661
27	290.0	0.0034482758620689655	0.006896551724137931	0.20344827586206896	0.041379310344827586	0.7172413793103448	0.027586206896551724
28	297.0	0.003367003367003367	0.006734006734006734	0.20202020202020202	0.04377104377104377	0.7171717171717171	0.026936026936026935
29	292.0	0.003424657534246575	0.00684931506849315	0.19863013698630136	0.04452054794520548	0.7191780821917808	0.0273972602739726
30	295.0	0.003389830508474576	0.006779661016949152	0.19661016949152543	0.04406779661016949	0.7220338983050848	0.02711864406779661
31	290.0	0.0034482758620689655	0.006896551724137931	0.19655172413793104	0.034482758620689655	0.7275862068965517	0.03103448275862069
32	294.0	0.0	0.006802721088435374	0.19387755102040816	0.03741496598639456	0.7312925170068028	0.030612244897959183
33	294.0	0.0	0.006802721088435374	0.19047619047619047	0.03741496598639456	0.7312925170068028	0.034013605442176874
34	285.0	0.0	0.007017543859649123	0.19298245614035087	0.03859649122807018	0.7263157894736842	0.03508771929824561
35	285.0	0.0	0.007017543859649123	0.18596491228070175	0.03859649122807018	0.7298245614035088	0.03859649122807018
36	285.0	0.0	0.007017543859649123	0.18596491228070175	0.03859649122807018	0.7263157894736842	0.042105263157894736
37	286.0	0.0	0.006993006993006993	0.19230769230769232	0.04195804195804196	0.7202797202797203	0.038461538461538464
38	288.0	0.003472222222222222	0.006944444444444444	0.1909722222222222	0.04513888888888889	0.7222222222222222	0.03125
39	289.0	0.0034602076124567475	0.006920415224913495	0.1903114186851211	0.04498269896193772	0.7231833910034602	0.031141868512110725
40	283.0	0.0035335689045936395	0.007067137809187279	0.18374558303886926	0.04240282685512368	0.734982332155477	0.028268551236749116
41	277.0	0.0	0.007220216606498195	0.18772563176895307	0.04332129963898917	0.7292418772563177	0.032490974729241874
42	279.0	0.0	0.007168458781362007	0.1935483870967742	0.04659498207885305	0.7240143369175627	0.02867383512544803
43	273.0	0.0	0.007326007326007326	0.19413919413919414	0.04395604395604396	0.7289377289377289	0.02564102564102564
44	273.0	0.0	0.007326007326007326	0.19413919413919414	0.04395604395604396	0.7326007326007326	0.02197802197802198
45	285.0	0.0035087719298245615	0.007017543859649123	0.2	0.042105263157894736	0.7192982456140351	0.028070175438596492
46	283.0	0.0035335689045936395	0.007067137809187279	0.19434628975265017	0.038869257950530034	0.7279151943462897	0.028268551236749116
47	289.0	0.0034602076124567475	0.006920415224913495	0.1903114186851211	0.03806228373702422	0.7301038062283737	0.031141868512110725
48	283.0	0.0035335689045936395	0.007067137809187279	0.1978798586572438	0.038869257950530034	0.7208480565371025	0.03180212014134275
49	286.0	0.0034965034965034965	0.01048951048951049	0.20279720279720279	0.038461538461538464	0.7097902097902098	0.03496503496503497
50	284.0	0.0035211267605633804	0.007042253521126761	0.2112676056338028	0.03873239436619718	0.7007042253521126	0.03873239436619718
51	282.0	0.0035460992907801418	0.010638297872340425	0.20567375886524822	0.03900709219858156	0.7056737588652482	0.03546099290780142
52	276.0	0.0036231884057971015	0.007246376811594203	0.21014492753623187	0.03985507246376811	0.7028985507246377	0.036231884057971016
53	275.0	0.0036363636363636364	0.007272727272727273	0.20727272727272728	0.04	0.7090909090909091	0.03272727272727273
54	276.0	0.0036231884057971015	0.007246376811594203	0.20652173913043478	0.03985507246376811	0.717391304347826	0.025362318840579712
55	281.0	0.0035587188612099642	0.0071174377224199285	0.20284697508896798	0.03558718861209965	0.7224199288256228	0.028469750889679714
56	279.0	0.0035842293906810036	0.007168458781362007	0.2007168458781362	0.035842293906810034	0.7240143369175627	0.02867383512544803
57	278.0	0.0035971223021582736	0.007194244604316547	0.19784172661870503	0.03597122302158273	0.7266187050359713	0.02877697841726619
58	274.0	0.0036496350364963502	0.0072992700729927005	0.19708029197080293	0.0364963503649635	0.7262773722627737	0.029197080291970802
59	281.0	0.0035587188612099642	0.0071174377224199285	0.199288256227758	0.03558718861209965	0.7188612099644128	0.03558718861209965
60	283.0	0.0035335689045936395	0.007067137809187279	0.20141342756183744	0.0353356890459364	0.7243816254416962	0.028268551236749116
61	284.0	0.0035211267605633804	0.007042253521126761	0.2007042253521127	0.03169014084507042	0.7288732394366197	0.028169014084507043
62	286.0	0.0034965034965034965	0.006993006993006993	0.1993006993006993	0.027972027972027972	0.7272727272727273	0.03496503496503497
63	283.0	0.0035335689045936395	0.007067137809187279	0.20141342756183744	0.024734982332155476	0.7314487632508834	0.03180212014134275
64	282.0	0.0035460992907801418	0.010638297872340425	0.20212765957446807	0.031914893617021274	0.7198581560283688	0.031914893617021274
65	282.0	0.0035460992907801418	0.010638297872340425	0.19858156028368795	0.031914893617021274	0.7269503546099291	0.028368794326241134
66	283.0	0.0035335689045936395	0.01060070671378092	0.19434628975265017	0.0353356890459364	0.7279151943462897	0.028268551236749116
67	281.0	0.0035587188612099642	0.0071174377224199285	0.19572953736654805	0.03914590747330961	0.7330960854092526	0.021352313167259787
68	280.0	0.0035714285714285713	0.007142857142857143	0.2	0.039285714285714285	0.725	0.025
69	282.0	0.0035460992907801418	0.0070921985815602835	0.20567375886524822	0.03900709219858156	0.7163120567375887	0.028368794326241134
70	281.0	0.0035587188612099642	0.0071174377224199285	0.20640569395017794	0.03914590747330961	0.7153024911032029	0.028469750889679714
71	281.0	0.0035587188612099642	0.010676156583629894	0.20284697508896798	0.03914590747330961	0.7153024911032029	0.028469750889679714
72	278.0	0.0035971223021582736	0.01079136690647482	0.19424460431654678	0.039568345323741004	0.7230215827338129	0.02877697841726619
73	280.0	0.0035714285714285713	0.010714285714285714	0.18928571428571428	0.03571428571428571	0.7321428571428571	0.02857142857142857
74	282.0	0.0035460992907801418	0.0070921985815602835	0.18439716312056736	0.031914893617021274	0.7411347517730497	0.031914893617021274
75	282.0	0.0035460992907801418	0.0070921985815602835	0.1950354609929078	0.024822695035460994	0.7411347517730497	0.028368794326241134
76	287.0	0.003484320557491289	0.006968641114982578	0.1986062717770035	0.024390243902439025	0.735191637630662	0.0313588850174216
77	281.0	0.0035587188612099642	0.0071174377224199285	0.20284697508896798	0.028469750889679714	0.7259786476868327	0.03202846975088968
78	286.0	0.0034965034965034965	0.006993006993006993	0.2062937062937063	0.03146853146853147	0.7167832167832168	0.03496503496503497
79	282.0	0.0035460992907801418	0.0070921985815602835	0.20921985815602837	0.031914893617021274	0.7127659574468085	0.03546099290780142
80	285.0	0.0035087719298245615	0.007017543859649123	0.20701754385964913	0.03508771929824561	0.7157894736842105	0.031578947368421054
81	289.0	0.0034602076124567475	0.010380622837370242	0.21453287197231835	0.03460207612456748	0.7024221453287197	0.03460207612456748
82	293.0	0.0034129692832764505	0.010238907849829351	0.20477815699658702	0.03754266211604096	0.7133105802047781	0.030716723549488054
83	287.0	0.003484320557491289	0.010452961672473868	0.20557491289198607	0.03484320557491289	0.7142857142857143	0.0313588850174216
84	291.0	0.003436426116838488	0.010309278350515464	0.2027491408934708	0.03436426116838488	0.718213058419244	0.030927835051546393
85	287.0	0.003484320557491289	0.010452961672473868	0.1986062717770035	0.03484320557491289	0.7247386759581882	0.027874564459930314
86	280.0	0.0035714285714285713	0.010714285714285714	0.2	0.03571428571428571	0.7285714285714285	0.02142857142857143
87	279.0	0.0035842293906810036	0.010752688172043012	0.2007168458781362	0.035842293906810034	0.7240143369175627	0.025089605734767026
88	275.0	0.0	0.01090909090909091	0.20363636363636364	0.03636363636363636	0.72	0.02909090909090909
89	273.0	0.0	0.007326007326007326	0.20512820512820512	0.03663003663003663	0.7216117216117216	0.029304029304029304
90	271.0	0.0	0.007380073800738007	0.21033210332103322	0.04428044280442804	0.7121771217712177	0.025830258302583026
91	272.0	0.003676470588235294	0.007352941176470588	0.20955882352941177	0.04411764705882353	0.7095588235294118	0.025735294117647058
92	272.0	0.003676470588235294	0.007352941176470588	0.20955882352941177	0.04411764705882353	0.7022058823529411	0.03308823529411765
93	278.0	0.0035971223021582736	0.007194244604316547	0.20503597122302158	0.04316546762589928	0.7086330935251799	0.03237410071942446
94	281.0	0.0035587188612099642	0.0071174377224199285	0.199288256227758	0.042704626334519574	0.7117437722419929	0.03558718861209965
95	285.0	0.0035087719298245615	0.007017543859649123	0.19649122807017544	0.042105263157894736	0.7157894736842105	0.03508771929824561
96	292.0	0.003424657534246575	0.00684931506849315	0.19863013698630136	0.03767123287671233	0.7191780821917808	0.03424657534246575
97	290.0	0.0034482758620689655	0.010344827586206896	0.19655172413793104	0.03793103448275862	0.7172413793103448	0.034482758620689655
98	291.0	0.003436426116838488	0.010309278350515464	0.1958762886597938	0.03436426116838488	0.718213058419244	0.037800687285223365
99	294.0	0.003401360544217687	0.01020408163265306	0.19727891156462585	0.03741496598639456	0.7244897959183674	0.027210884353741496
100	289.0	0.0034602076124567475	0.010380622837370242	0.1972318339100346	0.03806228373702422	0.7197231833910035	0.031141868512110725
101	287.0	0.003484320557491289	0.010452961672473868	0.20209059233449478	0.04529616724738676	0.7073170731707317	0.0313588850174216
102	286.0	0.0034965034965034965	0.01048951048951049	0.20279720279720279	0.045454545454545456	0.7027972027972028	0.03496503496503497
103	284.0	0.0035211267605633804	0.007042253521126761	0.19718309859154928	0.04225352112676056	0.7147887323943662	0.035211267605633804
104	286.0	0.0034965034965034965	0.01048951048951049	0.19230769230769232	0.04195804195804196	0.7167832167832168	0.03496503496503497
105	288.0	0.003472222222222222	0.010416666666666666	0.1909722222222222	0.034722222222222224	0.7256944444444444	0.034722222222222224
106	284.0	0.0035211267605633804	0.01056338028169014	0.18661971830985916	0.035211267605633804	0.7323943661971831	0.03169014084507042
107	283.0	0.0035335689045936395	0.014134275618374558	0.19081272084805653	0.03180212014134275	0.7243816254416962	0.0353356890459364
108	283.0	0.0035335689045936395	0.014134275618374558	0.19081272084805653	0.03180212014134275	0.7314487632508834	0.028268551236749116
109	284.0	0.0035211267605633804	0.01056338028169014	0.1936619718309859	0.035211267605633804	0.7288732394366197	0.028169014084507043
110	286.0	0.0034965034965034965	0.01048951048951049	0.19230769230769232	0.03146853146853147	0.7342657342657343	0.027972027972027972
111	282.0	0.0035460992907801418	0.0070921985815602835	0.1950354609929078	0.031914893617021274	0.7340425531914894	0.028368794326241134
112	284.0	0.0035211267605633804	0.01056338028169014	0.1936619718309859	0.035211267605633804	0.7288732394366197	0.028169014084507043
113	290.0	0.0034482758620689655	0.010344827586206896	0.19310344827586207	0.03793103448275862	0.7241379310344828	0.03103448275862069
114	287.0	0.003484320557491289	0.013937282229965157	0.1951219512195122	0.03832752613240418	0.7177700348432056	0.0313588850174216
115	288.0	0.003472222222222222	0.013888888888888888	0.19791666666666666	0.03819444444444445	0.7152777777777778	0.03125
116	291.0	0.003436426116838488	0.013745704467353952	0.19931271477663232	0.037800687285223365	0.7147766323024055	0.030927835051546393
117	291.0	0.003436426116838488	0.013745704467353952	0.20618556701030927	0.041237113402061855	0.7010309278350515	0.03436426116838488
118	285.0	0.0035087719298245615	0.014035087719298246	0.20701754385964913	0.042105263157894736	0.6982456140350877	0.03508771929824561
119	287.0	0.003484320557491289	0.013937282229965157	0.20209059233449478	0.041811846689895474	0.7038327526132404	0.03484320557491289
120	284.0	0.0035211267605633804	0.014084507042253521	0.2007042253521127	0.04225352112676056	0.704225352112676	0.035211267605633804
121	280.0	0.0035714285714285713	0.010714285714285714	0.20357142857142857	0.03571428571428571	0.7107142857142857	0.03571428571428571
122	280.0	0.0035714285714285713	0.010714285714285714	0.20357142857142857	0.039285714285714285	0.7071428571428572	0.03571428571428571
123	281.0	0.0035587188612099642	0.010676156583629894	0.199288256227758	0.03914590747330961	0.7117437722419929	0.03558718861209965
124	282.0	0.0035460992907801418	0.010638297872340425	0.19858156028368795	0.03900709219858156	0.7127659574468085	0.03546099290780142
125	285.0	0.0035087719298245615	0.010526315789473684	0.19649122807017544	0.03508771929824561	0.7192982456140351	0.03508771929824561
126	288.0	0.003472222222222222	0.013888888888888888	0.1909722222222222	0.034722222222222224	0.7222222222222222	0.034722222222222224
127	288.0	0.003472222222222222	0.010416666666666666	0.1909722222222222	0.034722222222222224	0.7256944444444444	0.034722222222222224
128	286.0	0.0034965034965034965	0.01048951048951049	0.1958041958041958	0.03496503496503497	0.7237762237762237	0.03146853146853147
129	287.0	0.003484320557491289	0.010452961672473868	0.1951219512195122	0.03484320557491289	0.7247386759581882	0.0313588850174216
130	289.0	0.0034602076124567475	0.010380622837370242	0.1903114186851211	0.03460207612456748	0.726643598615917	0.03460207612456748
131	288.0	0.003472222222222222	0.013888888888888888	0.1909722222222222	0.034722222222222224	0.7222222222222222	0.034722222222222224
132	282.0	0.0035460992907801418	0.010638297872340425	0.1950354609929078	0.031914893617021274	0.723404255319149	0.03546099290780142
133	284.0	0.0035211267605633804	0.01056338028169014	0.19718309859154928	0.03169014084507042	0.7253521126760564	0.03169014084507042
134	285.0	0.0035087719298245615	0.014035087719298246	0.19298245614035087	0.028070175438596492	0.7298245614035088	0.031578947368421054
135	280.0	0.0035714285714285713	0.014285714285714285	0.19642857142857142	0.03214285714285714	0.7214285714285714	0.03214285714285714
136	279.0	0.0035842293906810036	0.014336917562724014	0.20430107526881722	0.03225806451612903	0.7204301075268817	0.025089605734767026
137	289.0	0.0034602076124567475	0.01384083044982699	0.20069204152249134	0.03460207612456748	0.7231833910034602	0.02422145328719723
138	289.0	0.0034602076124567475	0.01384083044982699	0.2041522491349481	0.031141868512110725	0.7197231833910035	0.02768166089965398
139	287.0	0.003484320557491289	0.010452961672473868	0.20209059233449478	0.0313588850174216	0.7212543554006968	0.0313588850174216
140	288.0	0.003472222222222222	0.010416666666666666	0.2048611111111111	0.03125	0.71875	0.03125
141	282.0	0.0035460992907801418	0.010638297872340425	0.20212765957446807	0.031914893617021274	0.723404255319149	0.028368794326241134
142	281.0	0.0035587188612099642	0.010676156583629894	0.20284697508896798	0.03202846975088968	0.7259786476868327	0.02491103202846975
143	280.0	0.0035714285714285713	0.010714285714285714	0.20357142857142857	0.039285714285714285	0.7178571428571429	0.025
144	278.0	0.0035971223021582736	0.01079136690647482	0.2014388489208633	0.039568345323741004	0.7158273381294964	0.02877697841726619
145	278.0	0.0035971223021582736	0.01079136690647482	0.19784172661870503	0.039568345323741004	0.7194244604316546	0.02877697841726619
146	286.0	0.0034965034965034965	0.01048951048951049	0.19230769230769232	0.038461538461538464	0.7272727272727273	0.027972027972027972
147	288.0	0.003472222222222222	0.010416666666666666	0.1840277777777778	0.03819444444444445	0.7291666666666666	0.034722222222222224
148	286.0	0.0034965034965034965	0.01048951048951049	0.18181818181818182	0.038461538461538464	0.7307692307692307	0.03496503496503497
149	282.0	0.0035460992907801418	0.010638297872340425	0.1879432624113475	0.0425531914893617	0.7163120567375887	0.03900709219858156
150	287.0	0.003484320557491289	0.010452961672473868	0.18466898954703834	0.03832752613240418	0.7212543554006968	0.041811846689895474
151	286.0	0.0034965034965034965	0.01048951048951049	0.1853146853146853	0.038461538461538464	0.7202797202797203	0.04195804195804196
152	282.0	0.0035460992907801418	0.010638297872340425	0.1879432624113475	0.03546099290780142	0.723404255319149	0.03900709219858156
153	282.0	0.0	0.010638297872340425	0.1879432624113475	0.031914893617021274	0.7304964539007093	0.03900709219858156
154	286.0	0.0034965034965034965	0.01048951048951049	0.1853146853146853	0.03496503496503497	0.7272727272727273	0.038461538461538464
155	282.0	0.0035460992907801418	0.010638297872340425	0.1879432624113475	0.03546099290780142	0.7269503546099291	0.03546099290780142
156	281.0	0.0035587188612099642	0.010676156583629894	0.18505338078291814	0.03558718861209965	0.7330960854092526	0.03202846975088968
157	280.0	0.0035714285714285713	0.010714285714285714	0.18928571428571428	0.03571428571428571	0.7285714285714285	0.03214285714285714
158	281.0	0.0035587188612099642	0.010676156583629894	0.18861209964412812	0.03558718861209965	0.7330960854092526	0.028469750889679714
159	284.0	0.0035211267605633804	0.007042253521126761	0.18661971830985916	0.035211267605633804	0.7394366197183099	0.028169014084507043
160	289.0	0.0034602076124567475	0.006920415224913495	0.18685121107266436	0.03460207612456748	0.740484429065744	0.02768166089965398
161	288.0	0.003472222222222222	0.006944444444444444	0.1840277777777778	0.034722222222222224	0.7430555555555556	0.027777777777777776
162	287.0	0.003484320557491289	0.006968641114982578	0.18466898954703834	0.03832752613240418	0.7386759581881533	0.027874564459930314
163	284.0	0.0035211267605633804	0.01056338028169014	0.18309859154929578	0.035211267605633804	0.7394366197183099	0.028169014084507043
164	277.0	0.0036101083032490976	0.010830324909747292	0.18050541516245489	0.032490974729241874	0.7472924187725631	0.02527075812274368
165	277.0	0.0036101083032490976	0.010830324909747292	0.19133574007220217	0.02888086642599278	0.740072202166065	0.02527075812274368
166	279.0	0.0035842293906810036	0.010752688172043012	0.18996415770609318	0.02867383512544803	0.7419354838709677	0.025089605734767026
167	274.0	0.0036496350364963502	0.010948905109489052	0.19708029197080293	0.029197080291970802	0.7372262773722628	0.021897810218978103
168	278.0	0.0035971223021582736	0.01079136690647482	0.2014388489208633	0.03597122302158273	0.7302158273381295	0.017985611510791366
169	278.0	0.0035971223021582736	0.01079136690647482	0.20863309352517986	0.03237410071942446	0.7266187050359713	0.017985611510791366
170	280.0	0.0035714285714285713	0.010714285714285714	0.20714285714285716	0.02857142857142857	0.7285714285714285	0.02142857142857143
171	288.0	0.003472222222222222	0.010416666666666666	0.19791666666666666	0.027777777777777776	0.7361111111111112	0.024305555555555556
172	293.0	0.0034129692832764505	0.013651877133105802	0.1945392491467577	0.030716723549488054	0.7337883959044369	0.023890784982935155
173	287.0	0.003484320557491289	0.013937282229965157	0.1986062717770035	0.0313588850174216	0.7317073170731707	0.020905923344947737
174	286.0	0.0034965034965034965	0.013986013986013986	0.1958041958041958	0.027972027972027972	0.7377622377622378	0.02097902097902098
175	291.0	0.003436426116838488	0.013745704467353952	0.19243986254295534	0.024054982817869417	0.7422680412371134	0.024054982817869417
176	289.0	0.0034602076124567475	0.01384083044982699	0.20069204152249134	0.031141868512110725	0.726643598615917	0.02422145328719723
177	285.0	0.0035087719298245615	0.014035087719298246	0.2	0.028070175438596492	0.7298245614035088	0.02456140350877193
178	283.0	0.0035335689045936395	0.014134275618374558	0.19434628975265017	0.028268551236749116	0.7385159010600707	0.02120141342756184
179	281.0	0.0035587188612099642	0.014234875444839857	0.19572953736654805	0.03202846975088968	0.7295373665480427	0.02491103202846975
180	282.0	0.0035460992907801418	0.014184397163120567	0.1950354609929078	0.031914893617021274	0.7304964539007093	0.024822695035460994
181	283.0	0.0035335689045936395	0.014134275618374558	0.19081272084805653	0.03180212014134275	0.734982332155477	0.024734982332155476
182	280.0	0.0035714285714285713	0.010714285714285714	0.19642857142857142	0.03214285714285714	0.7357142857142858	0.02142857142857143
183	281.0	0.0035587188612099642	0.010676156583629894	0.199288256227758	0.03202846975088968	0.7330960854092526	0.021352313167259787
184	284.0	0.0035211267605633804	0.01056338028169014	0.19718309859154928	0.028169014084507043	0.7394366197183099	0.02112676056338028
185	280.0	0.0035714285714285713	0.010714285714285714	0.19285714285714287	0.02857142857142857	0.7392857142857143	0.025
186	282.0	0.0035460992907801418	0.010638297872340425	0.19148936170212766	0.028368794326241134	0.7411347517730497	0.024822695035460994
187	280.0	0.0035714285714285713	0.010714285714285714	0.19285714285714287	0.02857142857142857	0.7392857142857143	0.025
188	278.0	0.0035971223021582736	0.01079136690647482	0.19424460431654678	0.02877697841726619	0.737410071942446	0.025179856115107913
189	281.0	0.0035587188612099642	0.010676156583629894	0.199288256227758	0.028469750889679714	0.7330960854092526	0.02491103202846975
190	289.0	0.0034602076124567475	0.010380622837370242	0.20069204152249134	0.031141868512110725	0.7231833910034602	0.031141868512110725
191	294.0	0.003401360544217687	0.01020408163265306	0.20068027210884354	0.030612244897959183	0.7210884353741497	0.034013605442176874
192	290.0	0.0034482758620689655	0.010344827586206896	0.2	0.03103448275862069	0.7206896551724138	0.034482758620689655
193	288.0	0.003472222222222222	0.010416666666666666	0.2013888888888889	0.034722222222222224	0.71875	0.03125
194	287.0	0.003484320557491289	0.010452961672473868	0.1951219512195122	0.0313588850174216	0.7282229965156795	0.0313588850174216
195	286.0	0.0034965034965034965	0.01048951048951049	0.1888111888111888	0.027972027972027972	0.7412587412587412	0.027972027972027972
196	283.0	0.0035335689045936395	0.01060070671378092	0.1872791519434629	0.03180212014134275	0.7420494699646644	0.024734982332155476
197	286.0	0.0034965034965034965	0.01048951048951049	0.1888111888111888	0.03146853146853147	0.7377622377622378	0.027972027972027972
198	286.0	0.0034965034965034965	0.01048951048951049	0.1853146853146853	0.03146853146853147	0.7447552447552448	0.024475524475524476
199	286.0	0.0034965034965034965	0.013986013986013986	0.1888111888111888	0.03146853146853147	0.7342657342657343	0.027972027972027972
200	281.0	0.0035587188612099642	0.014234875444839857	0.19217081850533807	0.03202846975088968	0.7295373665480427	0.028469750889679714
201	285.0	0.0035087719298245615	0.014035087719298246	0.20350877192982456	0.03508771929824561	0.7157894736842105	0.028070175438596492
202	290.0	0.0034482758620689655	0.013793103448275862	0.19655172413793104	0.034482758620689655	0.7206896551724138	0.03103448275862069
203	288.0	0.003472222222222222	0.013888888888888888	0.19791666666666666	0.034722222222222224	0.71875	0.03125
204	286.0	0.0034965034965034965	0.013986013986013986	0.19230769230769232	0.03146853146853147	0.7272727272727273	0.03146853146853147
205	284.0	0.0035211267605633804	0.014084507042253521	0.18661971830985916	0.03169014084507042	0.7288732394366197	0.035211267605633804
206	282.0	0.0035460992907801418	0.014184397163120567	0.18439716312056736	0.028368794326241134	0.7340425531914894	0.03546099290780142
207	281.0	0.0035587188612099642	0.014234875444839857	0.18861209964412812	0.028469750889679714	0.7330960854092526	0.03202846975088968
208	283.0	0.0035335689045936395	0.01060070671378092	0.1872791519434629	0.03180212014134275	0.734982332155477	0.03180212014134275
209	285.0	0.0035087719298245615	0.010526315789473684	0.18947368421052632	0.03508771929824561	0.7298245614035088	0.031578947368421054
210	283.0	0.0035335689045936395	0.01060070671378092	0.18374558303886926	0.0353356890459364	0.734982332155477	0.03180212014134275
211	282.0	0.0035460992907801418	0.010638297872340425	0.18085106382978725	0.03546099290780142	0.7411347517730497	0.028368794326241134
212	283.0	0.0035335689045936395	0.01060070671378092	0.18374558303886926	0.0353356890459364	0.7385159010600707	0.028268551236749116
213	282.0	0.0035460992907801418	0.010638297872340425	0.18439716312056736	0.03546099290780142	0.7411347517730497	0.024822695035460994
214	283.0	0.0035335689045936395	0.01060070671378092	0.1872791519434629	0.0353356890459364	0.7385159010600707	0.024734982332155476
215	289.0	0.0034602076124567475	0.010380622837370242	0.1903114186851211	0.03460207612456748	0.7370242214532872	0.02422145328719723
216	290.0	0.0034482758620689655	0.010344827586206896	0.1896551724137931	0.034482758620689655	0.7344827586206897	0.027586206896551724
217	294.0	0.003401360544217687	0.01020408163265306	0.19047619047619047	0.030612244897959183	0.7380952380952381	0.027210884353741496
218	296.0	0.0033783783783783786	0.010135135135135136	0.19594594594594594	0.030405405405405407	0.7331081081081081	0.02702702702702703
219	299.0	0.0033444816053511705	0.010033444816053512	0.1939799331103679	0.030100334448160536	0.7324414715719063	0.030100334448160536
220	295.0	0.003389830508474576	0.010169491525423728	0.2033898305084746	0.03389830508474576	0.7186440677966102	0.030508474576271188
221	292.0	0.003424657534246575	0.010273972602739725	0.20205479452054795	0.03424657534246575	0.7191780821917808	0.030821917808219176
222	291.0	0.003436426116838488	0.010309278350515464	0.19931271477663232	0.03436426116838488	0.7216494845360825	0.030927835051546393
223	287.0	0.003484320557491289	0.010452961672473868	0.1986062717770035	0.03484320557491289	0.7247386759581882	0.027874564459930314
224	286.0	0.0034965034965034965	0.01048951048951049	0.1993006993006993	0.03496503496503497	0.7202797202797203	0.03146853146853147
225	287.0	0.003484320557491289	0.010452961672473868	0.1986062717770035	0.03484320557491289	0.7247386759581882	0.027874564459930314
226	286.0	0.0034965034965034965	0.01048951048951049	0.19230769230769232	0.03496503496503497	0.7307692307692307	0.027972027972027972
227	285.0	0.0035087719298245615	0.010526315789473684	0.18947368421052632	0.03508771929824561	0.7368421052631579	0.02456140350877193
228	291.0	0.003436426116838488	0.010309278350515464	0.18213058419243985	0.03436426116838488	0.738831615120275	0.030927835051546393
229	286.0	0.0034965034965034965	0.01048951048951049	0.18181818181818182	0.03496503496503497	0.7377622377622378	0.03146853146853147
230	286.0	0.0034965034965034965	0.01048951048951049	0.1853146853146853	0.03146853146853147	0.7412587412587412	0.027972027972027972
231	285.0	0.0035087719298245615	0.010526315789473684	0.19298245614035087	0.031578947368421054	0.7333333333333333	0.028070175438596492
232	290.0	0.0034482758620689655	0.010344827586206896	0.19310344827586207	0.03103448275862069	0.7275862068965517	0.034482758620689655
233	291.0	0.003436426116838488	0.010309278350515464	0.18900343642611683	0.03436426116838488	0.7319587628865979	0.030927835051546393
234	287.0	0.003484320557491289	0.010452961672473868	0.1916376306620209	0.03484320557491289	0.7282229965156795	0.0313588850174216
235	280.0	0.0035714285714285713	0.010714285714285714	0.19642857142857142	0.03571428571428571	0.725	0.02857142857142857
236	285.0	0.0035087719298245615	0.014035087719298246	0.18947368421052632	0.031578947368421054	0.7333333333333333	0.028070175438596492
237	283.0	0.0035335689045936395	0.014134275618374558	0.1978798586572438	0.03180212014134275	0.7243816254416962	0.028268551236749116
238	289.0	0.0034602076124567475	0.01384083044982699	0.20069204152249134	0.02768166089965398	0.7231833910034602	0.031141868512110725
239	284.0	0.0035211267605633804	0.014084507042253521	0.20774647887323944	0.03169014084507042	0.7112676056338029	0.03169014084507042
240	285.0	0.0035087719298245615	0.014035087719298246	0.20701754385964913	0.031578947368421054	0.7192982456140351	0.02456140350877193
241	286.0	0.0034965034965034965	0.013986013986013986	0.2097902097902098	0.03146853146853147	0.7167832167832168	0.024475524475524476
242	279.0	0.0035842293906810036	0.014336917562724014	0.20430107526881722	0.03225806451612903	0.7240143369175627	0.021505376344086023
243	278.0	0.0035971223021582736	0.014388489208633094	0.2014388489208633	0.03237410071942446	0.7230215827338129	0.025179856115107913
244	284.0	0.0035211267605633804	0.014084507042253521	0.2007042253521127	0.035211267605633804	0.721830985915493	0.02464788732394366
245	288.0	0.003472222222222222	0.013888888888888888	0.2048611111111111	0.034722222222222224	0.71875	0.024305555555555556
246	295.0	0.003389830508474576	0.013559322033898305	0.2033898305084746	0.03389830508474576	0.7186440677966102	0.02711864406779661
247	297.0	0.0	0.010101010101010102	0.19865319865319866	0.03367003367003367	0.7272727272727273	0.030303030303030304
248	300.0	0.0	0.01	0.19666666666666666	0.03333333333333333	0.7266666666666667	0.03333333333333333
249	292.0	0.0	0.010273972602739725	0.19863013698630136	0.030821917808219176	0.7328767123287672	0.0273972602739726
250	290.0	0.0034482758620689655	0.010344827586206896	0.2	0.03103448275862069	0.7275862068965517	0.027586206896551724
251	291.0	0.003436426116838488	0.010309278350515464	0.2027491408934708	0.027491408934707903	0.7285223367697594	0.027491408934707903
252	290.0	0.0	0.013793103448275862	0.19655172413793104	0.027586206896551724	0.7310344827586207	0.03103448275862069
253	287.0	0.0	0.013937282229965157	0.1916376306620209	0.03484320557491289	0.7247386759581882	0.03484320557491289
254	285.0	0.0	0.014035087719298246	0.19298245614035087	0.03508771929824561	0.7228070175438597	0.03508771929824561
255	289.0	0.0	0.01384083044982699	0.1903114186851211	0.03460207612456748	0.7301038062283737	0.031141868512110725
256	290.0	0.0	0.013793103448275862	0.1896551724137931	0.03103448275862069	0.7344827586206897	0.03103448275862069
257	292.0	0.0	0.0136986301369863	0.1917808219178082	0.030821917808219176	0.7328767123287672	0.030821917808219176
258	290.0	0.0	0.010344827586206896	0.19310344827586207	0.027586206896551724	0.7379310344827587	0.03103448275862069
259	292.0	0.003424657534246575	0.010273972602739725	0.18835616438356165	0.0273972602739726	0.7397260273972602	0.030821917808219176
260	293.0	0.0034129692832764505	0.010238907849829351	0.18771331058020477	0.034129692832764506	0.7372013651877133	0.027303754266211604
261	297.0	0.003367003367003367	0.010101010101010102	0.18855218855218855	0.03367003367003367	0.7407407407407407	0.02356902356902357
262	292.0	0.003424657534246575	0.010273972602739725	0.18835616438356165	0.03767123287671233	0.7363013698630136	0.023972602739726026
263	289.0	0.0	0.010380622837370242	0.18685121107266436	0.03806228373702422	0.7370242214532872	0.02768166089965398
264	289.0	0.0	0.010380622837370242	0.17993079584775087	0.03806228373702422	0.7439446366782007	0.02768166089965398
265	291.0	0.0	0.010309278350515464	0.18213058419243985	0.041237113402061855	0.738831615120275	0.027491408934707903
266	296.0	0.0	0.010135135135135136	0.18243243243243243	0.04391891891891892	0.7331081081081081	0.030405405405405407
267	295.0	0.0	0.013559322033898305	0.18305084745762712	0.04406779661016949	0.7288135593220338	0.030508474576271188
268	294.0	0.003401360544217687	0.013605442176870748	0.1870748299319728	0.04081632653061224	0.7278911564625851	0.027210884353741496
269	291.0	0.003436426116838488	0.013745704467353952	0.18556701030927836	0.041237113402061855	0.7250859106529209	0.030927835051546393
270	286.0	0.0	0.013986013986013986	0.1853146853146853	0.03496503496503497	0.7307692307692307	0.03496503496503497
271	285.0	0.0	0.014035087719298246	0.18596491228070175	0.03508771929824561	0.7298245614035088	0.03508771929824561
272	279.0	0.0	0.014336917562724014	0.1863799283154122	0.03225806451612903	0.7347670250896058	0.03225806451612903
273	278.0	0.0	0.014388489208633094	0.17266187050359713	0.02877697841726619	0.7446043165467626	0.039568345323741004
274	283.0	0.0	0.0176678445229682	0.17667844522968199	0.024734982332155476	0.7420494699646644	0.038869257950530034
275	279.0	0.0	0.017921146953405017	0.17921146953405018	0.02867383512544803	0.7455197132616488	0.02867383512544803
276	282.0	0.0	0.01773049645390071	0.1879432624113475	0.031914893617021274	0.7340425531914894	0.028368794326241134
277	288.0	0.0	0.017361111111111112	0.18055555555555555	0.03125	0.7430555555555556	0.027777777777777776
278	286.0	0.0	0.017482517482517484	0.18181818181818182	0.03146853146853147	0.7412587412587412	0.027972027972027972
279	281.0	0.0	0.017793594306049824	0.17793594306049823	0.03558718861209965	0.7402135231316725	0.028469750889679714
280	280.0	0.0035714285714285713	0.010714285714285714	0.18214285714285713	0.03571428571428571	0.7392857142857143	0.02857142857142857
281	282.0	0.0035460992907801418	0.014184397163120567	0.18085106382978725	0.03546099290780142	0.7375886524822695	0.028368794326241134
282	285.0	0.0	0.014035087719298246	0.17894736842105263	0.03508771929824561	0.743859649122807	0.028070175438596492
283	286.0	0.0	0.013986013986013986	0.1853146853146853	0.03496503496503497	0.7377622377622378	0.027972027972027972
284	280.0	0.0	0.014285714285714285	0.18928571428571428	0.03214285714285714	0.7321428571428571	0.03214285714285714
285	280.0	0.0	0.014285714285714285	0.19285714285714287	0.02857142857142857	0.7321428571428571	0.03214285714285714
286	283.0	0.0035335689045936395	0.014134275618374558	0.1978798586572438	0.03180212014134275	0.7208480565371025	0.03180212014134275
287	279.0	0.0035842293906810036	0.014336917562724014	0.1935483870967742	0.02867383512544803	0.7347670250896058	0.025089605734767026
288	278.0	0.007194244604316547	0.014388489208633094	0.19424460431654678	0.02877697841726619	0.7302158273381295	0.025179856115107913
289	281.0	0.0071174377224199285	0.014234875444839857	0.19217081850533807	0.03202846975088968	0.7295373665480427	0.02491103202846975
290	280.0	0.0035714285714285713	0.010714285714285714	0.18214285714285713	0.03214285714285714	0.7464285714285714	0.025
291	284.0	0.0	0.01056338028169014	0.18309859154929578	0.03873239436619718	0.7429577464788732	0.02464788732394366
292	283.0	0.0	0.01060070671378092	0.18021201413427562	0.038869257950530034	0.7455830388692579	0.024734982332155476
293	286.0	0.0034965034965034965	0.01048951048951049	0.17832167832167833	0.038461538461538464	0.7412587412587412	0.027972027972027972
294	290.0	0.0034482758620689655	0.010344827586206896	0.18275862068965518	0.034482758620689655	0.7413793103448276	0.027586206896551724
295	287.0	0.003484320557491289	0.006968641114982578	0.17770034843205576	0.03484320557491289	0.7491289198606271	0.027874564459930314
296	286.0	0.0034965034965034965	0.006993006993006993	0.18181818181818182	0.03146853146853147	0.7482517482517482	0.027972027972027972
297	287.0	0.003484320557491289	0.006968641114982578	0.18118466898954705	0.0313588850174216	0.7456445993031359	0.0313588850174216
298	285.0	0.0035087719298245615	0.007017543859649123	0.17894736842105263	0.031578947368421054	0.7508771929824561	0.028070175438596492
299	285.0	0.0035087719298245615	0.010526315789473684	0.1824561403508772	0.03508771929824561	0.7403508771929824	0.028070175438596492
300	284.0	0.0035211267605633804	0.01056338028169014	0.18661971830985916	0.03169014084507042	0.7359154929577465	0.03169014084507042
301	285.0	0.0035087719298245615	0.010526315789473684	0.18947368421052632	0.031578947368421054	0.7333333333333333	0.031578947368421054
302	286.0	0.0034965034965034965	0.01048951048951049	0.18181818181818182	0.03496503496503497	0.7377622377622378	0.03146853146853147
303	281.0	0.0035587188612099642	0.010676156583629894	0.18861209964412812	0.03558718861209965	0.7330960854092526	0.028469750889679714
304	280.0	0.0035714285714285713	0.010714285714285714	0.18928571428571428	0.03571428571428571	0.7321428571428571	0.02857142857142857
305	286.0	0.0034965034965034965	0.01048951048951049	0.1853146853146853	0.038461538461538464	0.7342657342657343	0.027972027972027972
306	288.0	0.003472222222222222	0.010416666666666666	0.1840277777777778	0.03819444444444445	0.7361111111111112	0.027777777777777776
307	286.0	0.0034965034965034965	0.013986013986013986	0.18181818181818182	0.03496503496503497	0.7377622377622378	0.027972027972027972
308	283.0	0.0035335689045936395	0.014134275618374558	0.19081272084805653	0.03180212014134275	0.7314487632508834	0.028268551236749116
309	281.0	0.0035587188612099642	0.014234875444839857	0.19572953736654805	0.03202846975088968	0.7259786476868327	0.028469750889679714
310	283.0	0.0	0.014134275618374558	0.19434628975265017	0.028268551236749116	0.734982332155477	0.028268551236749116
311	284.0	0.0	0.014084507042253521	0.1936619718309859	0.03169014084507042	0.7323943661971831	0.028169014084507043
312	282.0	0.0	0.010638297872340425	0.19148936170212766	0.031914893617021274	0.7375886524822695	0.028368794326241134
313	287.0	0.0	0.010452961672473868	0.1951219512195122	0.0313588850174216	0.7282229965156795	0.03484320557491289
314	284.0	0.0	0.01056338028169014	0.19718309859154928	0.03169014084507042	0.7253521126760564	0.035211267605633804
315	281.0	0.0	0.010676156583629894	0.19217081850533807	0.03202846975088968	0.7330960854092526	0.03202846975088968
316	282.0	0.0	0.010638297872340425	0.19858156028368795	0.031914893617021274	0.7304964539007093	0.028368794326241134
317	279.0	0.0	0.010752688172043012	0.20430107526881722	0.03225806451612903	0.7311827956989247	0.021505376344086023
318	283.0	0.0	0.01060070671378092	0.19434628975265017	0.03180212014134275	0.7385159010600707	0.024734982332155476
319	288.0	0.0	0.013888888888888888	0.19444444444444445	0.03125	0.7361111111111112	0.024305555555555556
320	290.0	0.0034482758620689655	0.013793103448275862	0.19310344827586207	0.03103448275862069	0.7310344827586207	0.027586206896551724
321	290.0	0.0034482758620689655	0.013793103448275862	0.1896551724137931	0.03103448275862069	0.7379310344827587	0.02413793103448276
322	292.0	0.003424657534246575	0.0136986301369863	0.18493150684931506	0.023972602739726026	0.75	0.023972602739726026
323	294.0	0.003401360544217687	0.013605442176870748	0.1870748299319728	0.023809523809523808	0.7482993197278912	0.023809523809523808
324	289.0	0.0034602076124567475	0.010380622837370242	0.18685121107266436	0.02422145328719723	0.7508650519031141	0.02422145328719723
325	284.0	0.0035211267605633804	0.01056338028169014	0.18661971830985916	0.02464788732394366	0.75	0.02464788732394366
326	279.0	0.0035842293906810036	0.010752688172043012	0.18996415770609318	0.021505376344086023	0.7491039426523297	0.025089605734767026
327	277.0	0.0036101083032490976	0.010830324909747292	0.18772563176895307	0.021660649819494584	0.7509025270758123	0.02527075812274368
328	275.0	0.0036363636363636364	0.01090909090909091	0.1890909090909091	0.02181818181818182	0.7490909090909091	0.025454545454545455
329	278.0	0.0035971223021582736	0.01079136690647482	0.1906474820143885	0.02158273381294964	0.7446043165467626	0.02877697841726619
330	280.0	0.0035714285714285713	0.010714285714285714	0.19285714285714287	0.02142857142857143	0.7464285714285714	0.025
331	278.0	0.0035971223021582736	0.01079136690647482	0.1906474820143885	0.025179856115107913	0.7482014388489209	0.02158273381294964
332	280.0	0.0035714285714285713	0.010714285714285714	0.19642857142857142	0.02857142857142857	0.7392857142857143	0.02142857142857143
333	280.0	0.0035714285714285713	0.010714285714285714	0.2	0.02857142857142857	0.7392857142857143	0.017857142857142856
334	283.0	0.0035335689045936395	0.014134275618374558	0.19434628975265017	0.028268551236749116	0.7420494699646644	0.0176678445229682
335	285.0	0.0035087719298245615	0.014035087719298246	0.19298245614035087	0.028070175438596492	0.7403508771929824	0.021052631578947368
336	284.0	0.0035211267605633804	0.014084507042253521	0.1936619718309859	0.028169014084507043	0.7394366197183099	0.02112676056338028
337	288.0	0.003472222222222222	0.013888888888888888	0.19444444444444445	0.03125	0.7326388888888888	0.024305555555555556
338	287.0	0.003484320557491289	0.010452961672473868	0.1916376306620209	0.0313588850174216	0.7386759581881533	0.024390243902439025
339	281.0	0.0035587188612099642	0.010676156583629894	0.19572953736654805	0.03202846975088968	0.7330960854092526	0.02491103202846975
340	282.0	0.0035460992907801418	0.010638297872340425	0.1950354609929078	0.03546099290780142	0.7304964539007093	0.024822695035460994
341	286.0	0.0034965034965034965	0.01048951048951049	0.1993006993006993	0.03146853146853147	0.7342657342657343	0.02097902097902098
342	284.0	0.0035211267605633804	0.01056338028169014	0.19718309859154928	0.03169014084507042	0.7359154929577465	0.02112676056338028
343	285.0	0.0035087719298245615	0.010526315789473684	0.18947368421052632	0.03508771929824561	0.7333333333333333	0.028070175438596492
344	283.0	0.0035335689045936395	0.01060070671378092	0.19081272084805653	0.03180212014134275	0.734982332155477	0.028268551236749116
345	285.0	0.0035087719298245615	0.014035087719298246	0.19649122807017544	0.028070175438596492	0.7298245614035088	0.028070175438596492
346	288.0	0.003472222222222222	0.013888888888888888	0.1909722222222222	0.027777777777777776	0.7361111111111112	0.027777777777777776
347	290.0	0.0034482758620689655	0.017241379310344827	0.1896551724137931	0.03103448275862069	0.7344827586206897	0.02413793103448276
348	287.0	0.003484320557491289	0.013937282229965157	0.18815331010452963	0.0313588850174216	0.7386759581881533	0.024390243902439025
349	286.0	0.0034965034965034965	0.01048951048951049	0.1853146853146853	0.027972027972027972	0.7482517482517482	0.024475524475524476
350	284.0	0.0035211267605633804	0.01056338028169014	0.19014084507042253	0.028169014084507043	0.7429577464788732	0.02464788732394366
351	284.0	0.0035211267605633804	0.01056338028169014	0.18661971830985916	0.03169014084507042	0.7394366197183099	0.028169014084507043
352	286.0	0.0034965034965034965	0.01048951048951049	0.19230769230769232	0.03146853146853147	0.7342657342657343	0.027972027972027972
353	289.0	0.0034602076124567475	0.010380622837370242	0.1972318339100346	0.031141868512110725	0.7370242214532872	0.020761245674740483
354	288.0	0.003472222222222222	0.010416666666666666	0.19791666666666666	0.034722222222222224	0.7326388888888888	0.020833333333333332
355	287.0	0.003484320557491289	0.010452961672473868	0.1916376306620209	0.0313588850174216	0.7386759581881533	0.024390243902439025
356	289.0	0.0034602076124567475	0.010380622837370242	0.1903114186851211	0.03460207612456748	0.740484429065744	0.020761245674740483
357	287.0	0.003484320557491289	0.013937282229965157	0.18815331010452963	0.03484320557491289	0.7386759581881533	0.020905923344947737
358	283.0	0.0035335689045936395	0.014134275618374558	0.19081272084805653	0.0353356890459364	0.7385159010600707	0.0176678445229682
359	284.0	0.0035211267605633804	0.014084507042253521	0.18309859154929578	0.035211267605633804	0.7464788732394366	0.017605633802816902
360	285.0	0.0035087719298245615	0.014035087719298246	0.1824561403508772	0.03508771929824561	0.743859649122807	0.021052631578947368
361	283.0	0.0035335689045936395	0.014134275618374558	0.18021201413427562	0.0353356890459364	0.7420494699646644	0.024734982332155476
362	282.0	0.0035460992907801418	0.014184397163120567	0.1950354609929078	0.031914893617021274	0.7304964539007093	0.024822695035460994
363	284.0	0.0035211267605633804	0.014084507042253521	0.1936619718309859	0.03169014084507042	0.7323943661971831	0.02464788732394366
364	288.0	0.003472222222222222	0.013888888888888888	0.1909722222222222	0.03819444444444445	0.7291666666666666	0.024305555555555556
365	287.0	0.003484320557491289	0.013937282229965157	0.1986062717770035	0.03832752613240418	0.7212543554006968	0.024390243902439025
366	282.0	0.0	0.014184397163120567	0.20212765957446807	0.03900709219858156	0.7163120567375887	0.028368794326241134
367	286.0	0.0	0.013986013986013986	0.1958041958041958	0.038461538461538464	0.7202797202797203	0.03146853146853147
368	293.0	0.0	0.013651877133105802	0.1945392491467577	0.040955631399317405	0.7235494880546075	0.027303754266211604
369	287.0	0.0	0.013937282229965157	0.1916376306620209	0.041811846689895474	0.7282229965156795	0.024390243902439025
370	286.0	0.0	0.013986013986013986	0.19230769230769232	0.038461538461538464	0.7307692307692307	0.024475524475524476
371	287.0	0.0	0.013937282229965157	0.1986062717770035	0.03832752613240418	0.7247386759581882	0.024390243902439025
372	286.0	0.0	0.013986013986013986	0.19230769230769232	0.03496503496503497	0.7342657342657343	0.024475524475524476
373	285.0	0.0035087719298245615	0.014035087719298246	0.19298245614035087	0.03508771929824561	0.7298245614035088	0.02456140350877193
374	283.0	0.0035335689045936395	0.014134275618374558	0.19081272084805653	0.0353356890459364	0.7314487632508834	0.024734982332155476
375	284.0	0.0035211267605633804	0.014084507042253521	0.19718309859154928	0.035211267605633804	0.7288732394366197	0.02112676056338028
376	287.0	0.003484320557491289	0.013937282229965157	0.1986062717770035	0.03484320557491289	0.7282229965156795	0.020905923344947737
377	288.0	0.003472222222222222	0.013888888888888888	0.2013888888888889	0.034722222222222224	0.7256944444444444	0.020833333333333332
378	289.0	0.0034602076124567475	0.01730103806228374	0.20069204152249134	0.031141868512110725	0.726643598615917	0.020761245674740483
379	285.0	0.0035087719298245615	0.017543859649122806	0.20350877192982456	0.031578947368421054	0.7228070175438597	0.021052631578947368
380	284.0	0.0035211267605633804	0.017605633802816902	0.19718309859154928	0.035211267605633804	0.7183098591549296	0.028169014084507043
381	286.0	0.0034965034965034965	0.013986013986013986	0.2062937062937063	0.03146853146853147	0.7167832167832168	0.027972027972027972
382	279.0	0.0035842293906810036	0.014336917562724014	0.20430107526881722	0.03225806451612903	0.7204301075268817	0.025089605734767026
383	279.0	0.0035842293906810036	0.014336917562724014	0.2007168458781362	0.035842293906810034	0.7204301075268817	0.025089605734767026
384	279.0	0.0035842293906810036	0.014336917562724014	0.1971326164874552	0.035842293906810034	0.7204301075268817	0.02867383512544803
385	281.0	0.0035587188612099642	0.014234875444839857	0.199288256227758	0.03558718861209965	0.7188612099644128	0.028469750889679714
386	282.0	0.0035460992907801418	0.014184397163120567	0.19858156028368795	0.031914893617021274	0.7198581560283688	0.031914893617021274
387	281.0	0.0035587188612099642	0.014234875444839857	0.18505338078291814	0.03202846975088968	0.7295373665480427	0.03558718861209965
388	280.0	0.0	0.014285714285714285	0.18928571428571428	0.03214285714285714	0.7321428571428571	0.03214285714285714
389	276.0	0.0	0.014492753623188406	0.19202898550724637	0.036231884057971016	0.7318840579710145	0.025362318840579712
390	273.0	0.0	0.014652014652014652	0.19413919413919414	0.03296703296703297	0.7326007326007326	0.02564102564102564
391	278.0	0.0035971223021582736	0.014388489208633094	0.20503597122302158	0.03237410071942446	0.7158273381294964	0.02877697841726619
392	283.0	0.0035335689045936395	0.014134275618374558	0.20141342756183744	0.0353356890459364	0.7173144876325088	0.028268551236749116
393	284.0	0.0035211267605633804	0.014084507042253521	0.20422535211267606	0.03873239436619718	0.7112676056338029	0.028169014084507043
394	292.0	0.003424657534246575	0.0136986301369863	0.20205479452054795	0.03424657534246575	0.7226027397260274	0.023972602739726026
395	296.0	0.0033783783783783786	0.013513513513513514	0.19932432432432431	0.037162162162162164	0.722972972972973	0.02364864864864865
396	294.0	0.003401360544217687	0.013605442176870748	0.19727891156462585	0.03741496598639456	0.7244897959183674	0.023809523809523808
397	292.0	0.003424657534246575	0.0136986301369863	0.19863013698630136	0.03767123287671233	0.7226027397260274	0.023972602739726026
398	291.0	0.003436426116838488	0.013745704467353952	0.19243986254295534	0.03436426116838488	0.7319587628865979	0.024054982817869417
399	286.0	0.0034965034965034965	0.013986013986013986	0.1958041958041958	0.024475524475524476	0.7342657342657343	0.027972027972027972
400	289.0	0.0034602076124567475	0.01384083044982699	0.1972318339100346	0.031141868512110725	0.7301038062283737	0.02422145328719723
401	280.0	0.0035714285714285713	0.014285714285714285	0.19642857142857142	0.025	0.7357142857142858	0.025
402	282.0	0.0035460992907801418	0.014184397163120567	0.1879432624113475	0.02127659574468085	0.7446808510638298	0.028368794326241134
403	286.0	0.0034965034965034965	0.013986013986013986	0.1853146853146853	0.024475524475524476	0.7447552447552448	0.027972027972027972
404	286.0	0.0034965034965034965	0.01048951048951049	0.1853146853146853	0.03146853146853147	0.7412587412587412	0.027972027972027972
405	287.0	0.003484320557491289	0.010452961672473868	0.18815331010452963	0.03484320557491289	0.7386759581881533	0.024390243902439025
406	290.0	0.0034482758620689655	0.010344827586206896	0.2	0.034482758620689655	0.7275862068965517	0.02413793103448276
407	293.0	0.0034129692832764505	0.013651877133105802	0.20477815699658702	0.030716723549488054	0.7235494880546075	0.023890784982935155
408	295.0	0.003389830508474576	0.013559322033898305	0.2033898305084746	0.030508474576271188	0.7254237288135593	0.023728813559322035
409	299.0	0.0033444816053511705	0.016722408026755852	0.20066889632107024	0.033444816053511704	0.725752508361204	0.020066889632107024
410	297.0	0.003367003367003367	0.016835016835016835	0.19865319865319866	0.030303030303030304	0.7306397306397306	0.020202020202020204
411	294.0	0.003401360544217687	0.017006802721088437	0.19387755102040816	0.030612244897959183	0.7380952380952381	0.017006802721088437
412	288.0	0.003472222222222222	0.017361111111111112	0.19791666666666666	0.034722222222222224	0.7361111111111112	0.010416666666666666
413	285.0	0.0035087719298245615	0.017543859649122806	0.2	0.031578947368421054	0.7298245614035088	0.017543859649122806
414	283.0	0.0035335689045936395	0.014134275618374558	0.2049469964664311	0.028268551236749116	0.7314487632508834	0.0176678445229682
415	289.0	0.0034602076124567475	0.01384083044982699	0.20069204152249134	0.02768166089965398	0.7335640138408305	0.020761245674740483
416	287.0	0.003484320557491289	0.010452961672473868	0.1986062717770035	0.0313588850174216	0.735191637630662	0.020905923344947737
417	287.0	0.003484320557491289	0.010452961672473868	0.1986062717770035	0.0313588850174216	0.735191637630662	0.020905923344947737
418	292.0	0.003424657534246575	0.0136986301369863	0.1917808219178082	0.030821917808219176	0.7363013698630136	0.023972602739726026
419	294.0	0.003401360544217687	0.006802721088435374	0.19047619047619047	0.030612244897959183	0.7414965986394558	0.027210884353741496
420	288.0	0.003472222222222222	0.006944444444444444	0.1875	0.027777777777777776	0.7465277777777778	0.027777777777777776
421	289.0	0.0034602076124567475	0.006920415224913495	0.18685121107266436	0.02768166089965398	0.7474048442906575	0.02768166089965398
422	280.0	0.0035714285714285713	0.007142857142857143	0.19285714285714287	0.02857142857142857	0.7428571428571429	0.025
423	274.0	0.0036496350364963502	0.0072992700729927005	0.19343065693430658	0.032846715328467155	0.7372262773722628	0.025547445255474453
424	275.0	0.0036363636363636364	0.007272727272727273	0.1890909090909091	0.03272727272727273	0.7454545454545455	0.02181818181818182
425	280.0	0.0035714285714285713	0.007142857142857143	0.18928571428571428	0.03571428571428571	0.7392857142857143	0.025
426	282.0	0.0035460992907801418	0.0070921985815602835	0.19148936170212766	0.03900709219858156	0.7304964539007093	0.028368794326241134
427	281.0	0.0035587188612099642	0.0071174377224199285	0.20284697508896798	0.042704626334519574	0.7224199288256228	0.021352313167259787
428	283.0	0.0035335689045936395	0.007067137809187279	0.20141342756183744	0.038869257950530034	0.7279151943462897	0.02120141342756184
429	285.0	0.0035087719298245615	0.007017543859649123	0.20350877192982456	0.03508771929824561	0.7298245614035088	0.021052631578947368
430	287.0	0.003484320557491289	0.013937282229965157	0.20209059233449478	0.03484320557491289	0.7247386759581882	0.020905923344947737
431	293.0	0.0034129692832764505	0.013651877133105802	0.19795221843003413	0.034129692832764506	0.726962457337884	0.023890784982935155
432	297.0	0.003367003367003367	0.016835016835016835	0.19528619528619529	0.03367003367003367	0.7272727272727273	0.02356902356902357
433	293.0	0.0034129692832764505	0.017064846416382253	0.19112627986348124	0.03754266211604096	0.7303754266211604	0.020477815699658702
434	292.0	0.003424657534246575	0.0136986301369863	0.18835616438356165	0.0410958904109589	0.7363013698630136	0.017123287671232876
435	285.0	0.0035087719298245615	0.014035087719298246	0.19298245614035087	0.042105263157894736	0.7263157894736842	0.021052631578947368
436	281.0	0.0035587188612099642	0.014234875444839857	0.20284697508896798	0.03558718861209965	0.7224199288256228	0.021352313167259787
437	279.0	0.0035842293906810036	0.010752688172043012	0.2007168458781362	0.035842293906810034	0.7240143369175627	0.025089605734767026
438	281.0	0.0035587188612099642	0.010676156583629894	0.199288256227758	0.03558718861209965	0.7259786476868327	0.02491103202846975
439	280.0	0.0035714285714285713	0.014285714285714285	0.2	0.03571428571428571	0.7214285714285714	0.025
440	281.0	0.0035587188612099642	0.014234875444839857	0.19572953736654805	0.03558718861209965	0.7259786476868327	0.02491103202846975
441	289.0	0.0034602076124567475	0.01384083044982699	0.18685121107266436	0.03460207612456748	0.7335640138408305	0.02768166089965398
442	294.0	0.003401360544217687	0.013605442176870748	0.19047619047619047	0.034013605442176874	0.7312925170068028	0.027210884353741496
443	292.0	0.003424657534246575	0.0136986301369863	0.18835616438356165	0.03767123287671233	0.7294520547945206	0.0273972602739726
444	290.0	0.0034482758620689655	0.013793103448275862	0.1896551724137931	0.03793103448275862	0.7275862068965517	0.027586206896551724
445	290.0	0.0034482758620689655	0.013793103448275862	0.18620689655172415	0.034482758620689655	0.7344827586206897	0.027586206896551724
446	291.0	0.003436426116838488	0.013745704467353952	0.18556701030927836	0.03436426116838488	0.738831615120275	0.024054982817869417
447	285.0	0.0035087719298245615	0.014035087719298246	0.18596491228070175	0.028070175438596492	0.743859649122807	0.02456140350877193
448	283.0	0.0035335689045936395	0.014134275618374558	0.19081272084805653	0.03180212014134275	0.7385159010600707	0.02120141342756184
449	285.0	0.0035087719298245615	0.014035087719298246	0.18947368421052632	0.03508771929824561	0.7368421052631579	0.021052631578947368
450	288.0	0.003472222222222222	0.013888888888888888	0.19444444444444445	0.034722222222222224	0.7291666666666666	0.024305555555555556
451	291.0	0.003436426116838488	0.013745704467353952	0.1958762886597938	0.03436426116838488	0.7250859106529209	0.027491408934707903
452	289.0	0.0	0.01384083044982699	0.20069204152249134	0.031141868512110725	0.726643598615917	0.02768166089965398
453	291.0	0.0	0.013745704467353952	0.2027491408934708	0.030927835051546393	0.7216494845360825	0.030927835051546393
454	289.0	0.0	0.01384083044982699	0.20069204152249134	0.031141868512110725	0.726643598615917	0.02768166089965398
455	293.0	0.0	0.013651877133105802	0.20136518771331058	0.030716723549488054	0.726962457337884	0.027303754266211604
456	289.0	0.0	0.01384083044982699	0.1972318339100346	0.03460207612456748	0.7335640138408305	0.020761245674740483
457	294.0	0.003401360544217687	0.013605442176870748	0.19047619047619047	0.03741496598639456	0.7346938775510204	0.02040816326530612
458	290.0	0.0034482758620689655	0.010344827586206896	0.19655172413793104	0.03793103448275862	0.7275862068965517	0.02413793103448276
459	290.0	0.0034482758620689655	0.010344827586206896	0.19310344827586207	0.034482758620689655	0.7344827586206897	0.02413793103448276
460	289.0	0.0034602076124567475	0.010380622837370242	0.1972318339100346	0.03460207612456748	0.7301038062283737	0.02422145328719723
461	286.0	0.0034965034965034965	0.013986013986013986	0.1958041958041958	0.03146853146853147	0.7377622377622378	0.017482517482517484
462	285.0	0.0035087719298245615	0.014035087719298246	0.19298245614035087	0.031578947368421054	0.7403508771929824	0.017543859649122806
463	282.0	0.0035460992907801418	0.010638297872340425	0.1950354609929078	0.03546099290780142	0.7375886524822695	0.01773049645390071
464	285.0	0.0035087719298245615	0.010526315789473684	0.18947368421052632	0.03508771929824561	0.743859649122807	0.017543859649122806
465	285.0	0.0035087719298245615	0.014035087719298246	0.18596491228070175	0.03508771929824561	0.743859649122807	0.017543859649122806
466	290.0	0.0034482758620689655	0.017241379310344827	0.18275862068965518	0.034482758620689655	0.7448275862068966	0.017241379310344827
467	290.0	0.0034482758620689655	0.017241379310344827	0.1793103448275862	0.034482758620689655	0.7482758620689656	0.017241379310344827
468	289.0	0.0034602076124567475	0.01730103806228374	0.18339100346020762	0.03460207612456748	0.7439446366782007	0.01730103806228374
469	285.0	0.0035087719298245615	0.014035087719298246	0.18596491228070175	0.031578947368421054	0.7473684210526316	0.017543859649122806
470	283.0	0.0035335689045936395	0.014134275618374558	0.1978798586572438	0.028268551236749116	0.7385159010600707	0.0176678445229682
471	286.0	0.0034965034965034965	0.013986013986013986	0.1958041958041958	0.027972027972027972	0.7412587412587412	0.017482517482517484
472	279.0	0.0035842293906810036	0.017921146953405017	0.1935483870967742	0.02867383512544803	0.7383512544802867	0.017921146953405017
473	285.0	0.0035087719298245615	0.017543859649122806	0.18947368421052632	0.031578947368421054	0.7333333333333333	0.02456140350877193
474	287.0	0.003484320557491289	0.017421602787456445	0.1916376306620209	0.0313588850174216	0.735191637630662	0.020905923344947737
475	287.0	0.003484320557491289	0.017421602787456445	0.1916376306620209	0.03484320557491289	0.7317073170731707	0.020905923344947737
476	283.0	0.0035335689045936395	0.0176678445229682	0.1872791519434629	0.0353356890459364	0.7314487632508834	0.024734982332155476
477	285.0	0.0035087719298245615	0.017543859649122806	0.18947368421052632	0.03508771929824561	0.7298245614035088	0.02456140350877193
478	286.0	0.0034965034965034965	0.013986013986013986	0.1888111888111888	0.03496503496503497	0.7342657342657343	0.024475524475524476
479	280.0	0.0035714285714285713	0.010714285714285714	0.19285714285714287	0.03214285714285714	0.7357142857142858	0.025
480	280.0	0.0035714285714285713	0.010714285714285714	0.19642857142857142	0.03214285714285714	0.7321428571428571	0.025
481	291.0	0.003436426116838488	0.013745704467353952	0.2027491408934708	0.030927835051546393	0.7285223367697594	0.020618556701030927
482	289.0	0.0034602076124567475	0.01384083044982699	0.2041522491349481	0.02768166089965398	0.7301038062283737	0.020761245674740483
483	289.0	0.0034602076124567475	0.01384083044982699	0.2041522491349481	0.031141868512110725	0.7301038062283737	0.01730103806228374
484	284.0	0.0035211267605633804	0.017605633802816902	0.2007042253521127	0.035211267605633804	0.7253521126760564	0.017605633802816902
485	286.0	0.0034965034965034965	0.017482517482517484	0.1993006993006993	0.03496503496503497	0.7237762237762237	0.02097902097902098
486	291.0	0.003436426116838488	0.01718213058419244	0.1958762886597938	0.03436426116838488	0.7250859106529209	0.024054982817869417
487	295.0	0.003389830508474576	0.01694915254237288	0.19322033898305085	0.03389830508474576	0.7288135593220338	0.023728813559322035
488	298.0	0.003355704697986577	0.016778523489932886	0.1912751677852349	0.03355704697986577	0.7315436241610739	0.02348993288590604
489	298.0	0.0	0.016778523489932886	0.19463087248322147	0.03355704697986577	0.7281879194630873	0.026845637583892617
490	292.0	0.0	0.017123287671232876	0.1815068493150685	0.03424657534246575	0.7397260273972602	0.0273972602739726
491	289.0	0.0	0.01730103806228374	0.18339100346020762	0.03460207612456748	0.740484429065744	0.02422145328719723
492	291.0	0.0	0.01718213058419244	0.18556701030927836	0.03436426116838488	0.738831615120275	0.024054982817869417
493	292.0	0.0	0.017123287671232876	0.18835616438356165	0.03424657534246575	0.7363013698630136	0.023972602739726026
494	283.0	0.0035335689045936395	0.0176678445229682	0.19081272084805653	0.0353356890459364	0.7279151943462897	0.024734982332155476
495	279.0	0.0035842293906810036	0.017921146953405017	0.2007168458781362	0.035842293906810034	0.7132616487455197	0.02867383512544803
496	280.0	0.0035714285714285713	0.017857142857142856	0.19285714285714287	0.03571428571428571	0.7178571428571429	0.03214285714285714
497	280.0	0.0035714285714285713	0.017857142857142856	0.19285714285714287	0.03571428571428571	0.7214285714285714	0.02857142857142857
498	283.0	0.0035335689045936395	0.0176678445229682	0.19434628975265017	0.0353356890459364	0.7208480565371025	0.028268551236749116
499	291.0	0.003436426116838488	0.01718213058419244	0.19243986254295534	0.041237113402061855	0.718213058419244	0.027491408934707903
500	289.0	0.0034602076124567475	0.01730103806228374	0.20069204152249134	0.04152249134948097	0.7162629757785467	0.020761245674740483
501	287.0	0.003484320557491289	0.017421602787456445	0.1986062717770035	0.03832752613240418	0.7212543554006968	0.020905923344947737
502	288.0	0.0	0.017361111111111112	0.1875	0.03819444444444445	0.7361111111111112	0.020833333333333332
503	285.0	0.0	0.017543859649122806	0.18947368421052632	0.03859649122807018	0.7368421052631579	0.017543859649122806
504	289.0	0.0	0.01730103806228374	0.17993079584775087	0.03460207612456748	0.7474048442906575	0.020761245674740483
505	285.0	0.0	0.017543859649122806	0.1824561403508772	0.03859649122807018	0.743859649122807	0.017543859649122806
506	287.0	0.003484320557491289	0.017421602787456445	0.18118466898954705	0.03832752613240418	0.7421602787456446	0.017421602787456445
507	285.0	0.0035087719298245615	0.017543859649122806	0.1824561403508772	0.03859649122807018	0.7368421052631579	0.021052631578947368
508	282.0	0.0035460992907801418	0.01773049645390071	0.18439716312056736	0.0425531914893617	0.7340425531914894	0.01773049645390071
509	286.0	0.0	0.02097902097902098	0.1888111888111888	0.038461538461538464	0.7342657342657343	0.017482517482517484
510	289.0	0.0	0.020761245674740483	0.1903114186851211	0.03806228373702422	0.7301038062283737	0.020761245674740483
511	288.0	0.0	0.020833333333333332	0.1909722222222222	0.034722222222222224	0.7291666666666666	0.024305555555555556
512	284.0	0.0	0.017605633802816902	0.19718309859154928	0.035211267605633804	0.7253521126760564	0.02464788732394366
513	273.0	0.0	0.018315018315018316	0.2087912087912088	0.03663003663003663	0.7106227106227107	0.02564102564102564
514	271.0	0.0	0.01845018450184502	0.2029520295202952	0.033210332103321034	0.7195571955719557	0.025830258302583026
515	274.0	0.0	0.014598540145985401	0.20437956204379562	0.0364963503649635	0.7226277372262774	0.021897810218978103
516	280.0	0.0	0.014285714285714285	0.2	0.03571428571428571	0.7321428571428571	0.017857142857142856
517	281.0	0.0	0.014234875444839857	0.20284697508896798	0.03558718861209965	0.7295373665480427	0.017793594306049824
518	286.0	0.0	0.013986013986013986	0.1993006993006993	0.038461538461538464	0.7307692307692307	0.017482517482517484
519	284.0	0.0	0.014084507042253521	0.20422535211267606	0.03873239436619718	0.7253521126760564	0.017605633802816902
520	286.0	0.0	0.017482517482517484	0.20279720279720279	0.038461538461538464	0.7237762237762237	0.017482517482517484
521	287.0	0.0	0.017421602787456445	0.20209059233449478	0.03832752613240418	0.7212543554006968	0.020905923344947737
522	290.0	0.0	0.017241379310344827	0.2	0.034482758620689655	0.7275862068965517	0.020689655172413793
523	288.0	0.003472222222222222	0.017361111111111112	0.19444444444444445	0.03125	0.7326388888888888	0.020833333333333332
524	291.0	0.003436426116838488	0.01718213058419244	0.19243986254295534	0.030927835051546393	0.7353951890034365	0.020618556701030927
525	281.0	0.0035587188612099642	0.017793594306049824	0.19217081850533807	0.03202846975088968	0.7330960854092526	0.021352313167259787
526	277.0	0.0	0.018050541516245487	0.20216606498194944	0.032490974729241874	0.7256317689530686	0.021660649819494584
527	278.0	0.0	0.017985611510791366	0.2014388489208633	0.02877697841726619	0.7302158273381295	0.02158273381294964
528	274.0	0.0	0.01824817518248175	0.20437956204379562	0.029197080291970802	0.7262773722627737	0.021897810218978103
529	277.0	0.0	0.01444043321299639	0.19494584837545126	0.02527075812274368	0.7436823104693141	0.021660649819494584
530	287.0	0.003484320557491289	0.013937282229965157	0.18815331010452963	0.027874564459930314	0.7491289198606271	0.017421602787456445
531	287.0	0.003484320557491289	0.013937282229965157	0.1916376306620209	0.0313588850174216	0.7386759581881533	0.020905923344947737
532	286.0	0.0034965034965034965	0.013986013986013986	0.19230769230769232	0.03496503496503497	0.7342657342657343	0.02097902097902098
533	284.0	0.0035211267605633804	0.014084507042253521	0.1936619718309859	0.03169014084507042	0.7359154929577465	0.02112676056338028
534	282.0	0.0035460992907801418	0.014184397163120567	0.19148936170212766	0.03546099290780142	0.7375886524822695	0.01773049645390071
535	287.0	0.003484320557491289	0.013937282229965157	0.18815331010452963	0.03832752613240418	0.7386759581881533	0.017421602787456445
536	287.0	0.003484320557491289	0.017421602787456445	0.1916376306620209	0.041811846689895474	0.7212543554006968	0.024390243902439025
537	289.0	0.0	0.01730103806228374	0.1903114186851211	0.04152249134948097	0.7301038062283737	0.020761245674740483
538	289.0	0.0	0.01730103806228374	0.20069204152249134	0.04152249134948097	0.7197231833910035	0.020761245674740483
539	282.0	0.0	0.01773049645390071	0.19148936170212766	0.03546099290780142	0.7340425531914894	0.02127659574468085
540	281.0	0.0	0.017793594306049824	0.18505338078291814	0.03558718861209965	0.7402135231316725	0.021352313167259787
541	276.0	0.0	0.018115942028985508	0.18478260869565216	0.036231884057971016	0.7391304347826086	0.021739130434782608
542	272.0	0.0	0.01838235294117647	0.18382352941176472	0.03676470588235294	0.7389705882352942	0.022058823529411766
543	274.0	0.0	0.014598540145985401	0.18613138686131386	0.040145985401459854	0.7372262773722628	0.021897810218978103
544	274.0	0.0	0.014598540145985401	0.19708029197080293	0.032846715328467155	0.7335766423357665	0.021897810218978103
545	279.0	0.0035842293906810036	0.014336917562724014	0.1935483870967742	0.03225806451612903	0.7311827956989247	0.025089605734767026
546	278.0	0.0035971223021582736	0.014388489208633094	0.1906474820143885	0.03237410071942446	0.737410071942446	0.02158273381294964
547	274.0	0.0036496350364963502	0.014598540145985401	0.1897810218978102	0.032846715328467155	0.7335766423357665	0.025547445255474453
548	281.0	0.0035587188612099642	0.014234875444839857	0.18861209964412812	0.03558718861209965	0.7295373665480427	0.028469750889679714
549	278.0	0.0	0.014388489208633094	0.19784172661870503	0.03237410071942446	0.7338129496402878	0.02158273381294964
550	280.0	0.0	0.010714285714285714	0.2	0.03214285714285714	0.7357142857142858	0.02142857142857143
551	280.0	0.0	0.010714285714285714	0.2	0.03214285714285714	0.725	0.03214285714285714
552	281.0	0.0	0.010676156583629894	0.199288256227758	0.03202846975088968	0.7295373665480427	0.028469750889679714
553	275.0	0.0	0.01090909090909091	0.19636363636363635	0.02909090909090909	0.7345454545454545	0.02909090909090909
554	281.0	0.0	0.017793594306049824	0.19572953736654805	0.028469750889679714	0.7295373665480427	0.028469750889679714
555	284.0	0.0	0.017605633802816902	0.19014084507042253	0.03169014084507042	0.7323943661971831	0.028169014084507043
556	286.0	0.0	0.017482517482517484	0.1853146853146853	0.03496503496503497	0.7377622377622378	0.024475524475524476
557	279.0	0.0	0.017921146953405017	0.1863799283154122	0.035842293906810034	0.7383512544802867	0.021505376344086023
558	283.0	0.0	0.0176678445229682	0.18374558303886926	0.0353356890459364	0.7420494699646644	0.02120141342756184
559	285.0	0.0	0.017543859649122806	0.1824561403508772	0.03859649122807018	0.7403508771929824	0.021052631578947368
560	287.0	0.0	0.017421602787456445	0.18815331010452963	0.03484320557491289	0.7386759581881533	0.020905923344947737
561	289.0	0.0	0.01730103806228374	0.19377162629757785	0.03460207612456748	0.740484429065744	0.01384083044982699
562	296.0	0.0	0.016891891891891893	0.19932432432432431	0.033783783783783786	0.7398648648648649	0.010135135135135136
563	297.0	0.0	0.016835016835016835	0.19865319865319866	0.03367003367003367	0.7407407407407407	0.010101010101010102
564	300.0	0.0033333333333333335	0.016666666666666666	0.19666666666666666	0.03666666666666667	0.7266666666666667	0.02
565	298.0	0.003355704697986577	0.016778523489932886	0.19798657718120805	0.03691275167785235	0.7248322147651006	0.020134228187919462
566	293.0	0.0	0.017064846416382253	0.19795221843003413	0.030716723549488054	0.7337883959044369	0.020477815699658702
567	287.0	0.0	0.017421602787456445	0.20209059233449478	0.0313588850174216	0.7282229965156795	0.020905923344947737
568	284.0	0.0	0.017605633802816902	0.2007042253521127	0.035211267605633804	0.7253521126760564	0.02112676056338028
569	283.0	0.0	0.014134275618374558	0.2049469964664311	0.038869257950530034	0.7208480565371025	0.02120141342756184
570	289.0	0.0	0.01730103806228374	0.1972318339100346	0.03460207612456748	0.7231833910034602	0.02768166089965398
571	281.0	0.0	0.014234875444839857	0.19572953736654805	0.03558718861209965	0.7330960854092526	0.021352313167259787
572	286.0	0.0	0.013986013986013986	0.1958041958041958	0.038461538461538464	0.7272727272727273	0.024475524475524476
573	285.0	0.0	0.014035087719298246	0.19649122807017544	0.03859649122807018	0.7263157894736842	0.02456140350877193
574	289.0	0.0	0.01384083044982699	0.1972318339100346	0.03806228373702422	0.726643598615917	0.02422145328719723
575	290.0	0.0034482758620689655	0.013793103448275862	0.19310344827586207	0.03793103448275862	0.7310344827586207	0.020689655172413793
576	289.0	0.0034602076124567475	0.01384083044982699	0.19377162629757785	0.03806228373702422	0.7301038062283737	0.020761245674740483
577	287.0	0.003484320557491289	0.017421602787456445	0.1951219512195122	0.03484320557491289	0.735191637630662	0.013937282229965157
578	283.0	0.0	0.0176678445229682	0.19434628975265017	0.03180212014134275	0.7385159010600707	0.0176678445229682
579	283.0	0.0	0.0176678445229682	0.19434628975265017	0.03180212014134275	0.7385159010600707	0.0176678445229682
580	285.0	0.0	0.017543859649122806	0.19649122807017544	0.031578947368421054	0.7368421052631579	0.017543859649122806
581	281.0	0.0035587188612099642	0.017793594306049824	0.20284697508896798	0.03202846975088968	0.7224199288256228	0.021352313167259787
582	278.0	0.0035971223021582736	0.017985611510791366	0.20503597122302158	0.03597122302158273	0.7158273381294964	0.02158273381294964
583	272.0	0.003676470588235294	0.014705882352941176	0.20955882352941177	0.03676470588235294	0.7205882352941176	0.014705882352941176
584	277.0	0.0036101083032490976	0.01444043321299639	0.20216606498194944	0.039711191335740074	0.7220216606498195	0.018050541516245487
585	277.0	0.0036101083032490976	0.01444043321299639	0.20216606498194944	0.036101083032490974	0.7184115523465704	0.02527075812274368
586	282.0	0.0035460992907801418	0.014184397163120567	0.19858156028368795	0.03546099290780142	0.7269503546099291	0.02127659574468085
587	285.0	0.0035087719298245615	0.014035087719298246	0.2	0.03508771929824561	0.7228070175438597	0.02456140350877193
588	285.0	0.0035087719298245615	0.014035087719298246	0.19649122807017544	0.031578947368421054	0.7333333333333333	0.021052631578947368
589	282.0	0.0	0.014184397163120567	0.19858156028368795	0.03546099290780142	0.7269503546099291	0.024822695035460994
590	280.0	0.0	0.014285714285714285	0.2	0.03214285714285714	0.7321428571428571	0.02142857142857143
591	279.0	0.0	0.014336917562724014	0.2007168458781362	0.03225806451612903	0.7311827956989247	0.021505376344086023
592	280.0	0.0	0.014285714285714285	0.2	0.03214285714285714	0.7357142857142858	0.017857142857142856
593	282.0	0.0	0.014184397163120567	0.19858156028368795	0.031914893617021274	0.7375886524822695	0.01773049645390071
594	288.0	0.0	0.013888888888888888	0.19444444444444445	0.034722222222222224	0.7395833333333334	0.017361111111111112
595	284.0	0.0035211267605633804	0.014084507042253521	0.19718309859154928	0.035211267605633804	0.7288732394366197	0.02112676056338028
596	285.0	0.0035087719298245615	0.014035087719298246	0.2	0.03508771929824561	0.7263157894736842	0.021052631578947368
597	286.0	0.0034965034965034965	0.013986013986013986	0.20279720279720279	0.03146853146853147	0.7237762237762237	0.024475524475524476
598	287.0	0.003484320557491289	0.013937282229965157	0.1986062717770035	0.0313588850174216	0.7317073170731707	0.020905923344947737
599	280.0	0.0	0.014285714285714285	0.19642857142857142	0.03214285714285714	0.7357142857142858	0.02142857142857143
600	278.0	0.0	0.017985611510791366	0.2014388489208633	0.03237410071942446	0.7266187050359713	0.02158273381294964
601	280.0	0.0	0.017857142857142856	0.20714285714285716	0.03214285714285714	0.7214285714285714	0.02142857142857143
602	277.0	0.0	0.018050541516245487	0.21299638989169675	0.032490974729241874	0.7184115523465704	0.018050541516245487
603	277.0	0.0036101083032490976	0.018050541516245487	0.20938628158844766	0.036101083032490974	0.7148014440433214	0.018050541516245487
604	284.0	0.0035211267605633804	0.017605633802816902	0.2007042253521127	0.035211267605633804	0.721830985915493	0.02112676056338028
605	282.0	0.0035460992907801418	0.014184397163120567	0.20567375886524822	0.03546099290780142	0.7198581560283688	0.02127659574468085
606	280.0	0.0035714285714285713	0.014285714285714285	0.20357142857142857	0.03571428571428571	0.725	0.017857142857142856
607	280.0	0.0035714285714285713	0.014285714285714285	0.20714285714285716	0.03214285714285714	0.725	0.017857142857142856
608	286.0	0.0034965034965034965	0.013986013986013986	0.2062937062937063	0.03496503496503497	0.7237762237762237	0.017482517482517484
609	291.0	0.003436426116838488	0.013745704467353952	0.20618556701030927	0.03436426116838488	0.7250859106529209	0.01718213058419244
610	292.0	0.003424657534246575	0.0136986301369863	0.2089041095890411	0.03424657534246575	0.7226027397260274	0.017123287671232876
611	297.0	0.003367003367003367	0.013468013468013467	0.2053872053872054	0.03367003367003367	0.7272727272727273	0.016835016835016835
612	297.0	0.003367003367003367	0.013468013468013467	0.20202020202020202	0.03367003367003367	0.7306397306397306	0.016835016835016835
613	293.0	0.0034129692832764505	0.013651877133105802	0.1945392491467577	0.030716723549488054	0.7406143344709898	0.017064846416382253
614	291.0	0.003436426116838488	0.01718213058419244	0.18900343642611683	0.030927835051546393	0.7422680412371134	0.01718213058419244
615	292.0	0.003424657534246575	0.017123287671232876	0.1917808219178082	0.030821917808219176	0.7363013698630136	0.02054794520547945
616	288.0	0.003472222222222222	0.013888888888888888	0.19444444444444445	0.03125	0.7361111111111112	0.020833333333333332
617	292.0	0.003424657534246575	0.0136986301369863	0.1952054794520548	0.030821917808219176	0.7328767123287672	0.023972602739726026
618	287.0	0.003484320557491289	0.010452961672473868	0.1951219512195122	0.0313588850174216	0.735191637630662	0.024390243902439025
619	286.0	0.0034965034965034965	0.013986013986013986	0.19230769230769232	0.03146853146853147	0.7342657342657343	0.024475524475524476
620	286.0	0.0034965034965034965	0.013986013986013986	0.19230769230769232	0.03146853146853147	0.7412587412587412	0.017482517482517484
621	284.0	0.0035211267605633804	0.014084507042253521	0.1936619718309859	0.03169014084507042	0.7394366197183099	0.017605633802816902
622	291.0	0.003436426116838488	0.013745704467353952	0.1958762886597938	0.030927835051546393	0.7422680412371134	0.013745704467353952
623	288.0	0.003472222222222222	0.013888888888888888	0.19791666666666666	0.034722222222222224	0.7361111111111112	0.013888888888888888
624	288.0	0.003472222222222222	0.013888888888888888	0.1909722222222222	0.034722222222222224	0.7361111111111112	0.020833333333333332
625	289.0	0.0034602076124567475	0.01384083044982699	0.19377162629757785	0.03460207612456748	0.7335640138408305	0.020761245674740483
626	285.0	0.0035087719298245615	0.014035087719298246	0.19298245614035087	0.03508771929824561	0.7368421052631579	0.017543859649122806
627	283.0	0.0035335689045936395	0.014134275618374558	0.1978798586572438	0.0353356890459364	0.7314487632508834	0.0176678445229682
628	284.0	0.0035211267605633804	0.01056338028169014	0.1936619718309859	0.035211267605633804	0.7394366197183099	0.017605633802816902
629	285.0	0.0035087719298245615	0.010526315789473684	0.18947368421052632	0.03508771929824561	0.7403508771929824	0.021052631578947368
630	278.0	0.0035971223021582736	0.01079136690647482	0.1906474820143885	0.03237410071942446	0.7446043165467626	0.017985611510791366
631	279.0	0.0035842293906810036	0.010752688172043012	0.18996415770609318	0.03225806451612903	0.7455197132616488	0.017921146953405017
632	276.0	0.0036231884057971015	0.010869565217391304	0.19927536231884058	0.03260869565217391	0.7427536231884058	0.010869565217391304
633	273.0	0.003663003663003663	0.01098901098901099	0.19047619047619047	0.03296703296703297	0.7509157509157509	0.01098901098901099
634	275.0	0.0036363636363636364	0.01090909090909091	0.19272727272727272	0.04	0.7418181818181818	0.01090909090909091
635	277.0	0.0036101083032490976	0.010830324909747292	0.19855595667870035	0.036101083032490974	0.740072202166065	0.010830324909747292
636	284.0	0.0035211267605633804	0.014084507042253521	0.1936619718309859	0.035211267605633804	0.7323943661971831	0.02112676056338028
637	283.0	0.0035335689045936395	0.014134275618374558	0.19434628975265017	0.0353356890459364	0.7314487632508834	0.02120141342756184
638	283.0	0.0035335689045936395	0.014134275618374558	0.1978798586572438	0.0353356890459364	0.7314487632508834	0.0176678445229682
639	286.0	0.0034965034965034965	0.013986013986013986	0.19230769230769232	0.03496503496503497	0.7377622377622378	0.017482517482517484
640	285.0	0.0035087719298245615	0.014035087719298246	0.19298245614035087	0.03508771929824561	0.7333333333333333	0.021052631578947368
641	282.0	0.0	0.014184397163120567	0.1950354609929078	0.03546099290780142	0.7340425531914894	0.02127659574468085
642	289.0	0.0	0.01384083044982699	0.19377162629757785	0.03460207612456748	0.7335640138408305	0.02422145328719723
643	286.0	0.0	0.013986013986013986	0.1958041958041958	0.03496503496503497	0.7272727272727273	0.027972027972027972
644	282.0	0.0	0.01773049645390071	0.1950354609929078	0.031914893617021274	0.7269503546099291	0.028368794326241134
645	286.0	0.0034965034965034965	0.017482517482517484	0.19230769230769232	0.03496503496503497	0.7272727272727273	0.024475524475524476
646	285.0	0.0035087719298245615	0.014035087719298246	0.18596491228070175	0.03859649122807018	0.7368421052631579	0.021052631578947368
647	286.0	0.0034965034965034965	0.013986013986013986	0.18181818181818182	0.03496503496503497	0.7447552447552448	0.02097902097902098
648	278.0	0.0035971223021582736	0.014388489208633094	0.17985611510791366	0.03237410071942446	0.7482014388489209	0.02158273381294964
649	275.0	0.0036363636363636364	0.014545454545454545	0.18545454545454546	0.03272727272727273	0.7418181818181818	0.02181818181818182
650	277.0	0.0	0.01444043321299639	0.18772563176895307	0.032490974729241874	0.740072202166065	0.02527075812274368
651	278.0	0.0	0.014388489208633094	0.1906474820143885	0.03597122302158273	0.7338129496402878	0.025179856115107913
652	279.0	0.0	0.014336917562724014	0.18996415770609318	0.035842293906810034	0.7311827956989247	0.02867383512544803
653	283.0	0.0	0.014134275618374558	0.19434628975265017	0.038869257950530034	0.7208480565371025	0.03180212014134275
654	278.0	0.0	0.014388489208633094	0.21223021582733814	0.03597122302158273	0.7158273381294964	0.02158273381294964
655	285.0	0.0035087719298245615	0.014035087719298246	0.20350877192982456	0.03508771929824561	0.7228070175438597	0.021052631578947368
656	285.0	0.0035087719298245615	0.014035087719298246	0.20350877192982456	0.031578947368421054	0.7263157894736842	0.021052631578947368
657	283.0	0.0035335689045936395	0.014134275618374558	0.20848056537102475	0.028268551236749116	0.7243816254416962	0.02120141342756184
658	283.0	0.0035335689045936395	0.014134275618374558	0.20141342756183744	0.0353356890459364	0.7243816254416962	0.02120141342756184
659	286.0	0.0034965034965034965	0.013986013986013986	0.1958041958041958	0.038461538461538464	0.7237762237762237	0.024475524475524476
660	285.0	0.0035087719298245615	0.014035087719298246	0.19649122807017544	0.042105263157894736	0.7192982456140351	0.02456140350877193
661	289.0	0.0034602076124567475	0.01384083044982699	0.19377162629757785	0.04152249134948097	0.726643598615917	0.020761245674740483
662	288.0	0.0	0.013888888888888888	0.1909722222222222	0.041666666666666664	0.7361111111111112	0.017361111111111112
663	285.0	0.0	0.017543859649122806	0.19298245614035087	0.03859649122807018	0.7298245614035088	0.021052631578947368
664	282.0	0.0	0.014184397163120567	0.1879432624113475	0.03546099290780142	0.7375886524822695	0.024822695035460994
665	281.0	0.0035587188612099642	0.010676156583629894	0.19217081850533807	0.03558718861209965	0.7295373665480427	0.028469750889679714
666	285.0	0.0035087719298245615	0.010526315789473684	0.19298245614035087	0.03859649122807018	0.7298245614035088	0.02456140350877193
667	288.0	0.003472222222222222	0.010416666666666666	0.2013888888888889	0.034722222222222224	0.7326388888888888	0.017361111111111112
668	287.0	0.003484320557491289	0.010452961672473868	0.1951219512195122	0.03484320557491289	0.7386759581881533	0.017421602787456445
669	289.0	0.006920415224913495	0.010380622837370242	0.1903114186851211	0.03460207612456748	0.7370242214532872	0.020761245674740483
670	291.0	0.006872852233676976	0.010309278350515464	0.1958762886597938	0.03436426116838488	0.7319587628865979	0.020618556701030927
671	292.0	0.003424657534246575	0.010273972602739725	0.19863013698630136	0.03424657534246575	0.7328767123287672	0.02054794520547945
672	294.0	0.003401360544217687	0.01020408163265306	0.20068027210884354	0.034013605442176874	0.7278911564625851	0.023809523809523808
673	288.0	0.003472222222222222	0.010416666666666666	0.2013888888888889	0.03125	0.7291666666666666	0.024305555555555556
674	283.0	0.0035335689045936395	0.01060070671378092	0.2049469964664311	0.0353356890459364	0.7243816254416962	0.02120141342756184
675	285.0	0.0035087719298245615	0.010526315789473684	0.20350877192982456	0.03508771929824561	0.7228070175438597	0.02456140350877193
676	283.0	0.0035335689045936395	0.01060070671378092	0.20848056537102475	0.03180212014134275	0.7279151943462897	0.0176678445229682
677	281.0	0.0035587188612099642	0.010676156583629894	0.199288256227758	0.03202846975088968	0.7366548042704626	0.017793594306049824
678	282.0	0.0035460992907801418	0.010638297872340425	0.19858156028368795	0.031914893617021274	0.7375886524822695	0.01773049645390071
679	282.0	0.0035460992907801418	0.010638297872340425	0.1879432624113475	0.03546099290780142	0.7411347517730497	0.02127659574468085
680	284.0	0.0035211267605633804	0.01056338028169014	0.18661971830985916	0.035211267605633804	0.7429577464788732	0.02112676056338028
681	280.0	0.0	0.010714285714285714	0.19285714285714287	0.039285714285714285	0.7321428571428571	0.025
682	283.0	0.0	0.01060070671378092	0.19081272084805653	0.0353356890459364	0.7455830388692579	0.0176678445229682
683	288.0	0.003472222222222222	0.010416666666666666	0.19444444444444445	0.034722222222222224	0.7395833333333334	0.017361111111111112
684	285.0	0.0035087719298245615	0.014035087719298246	0.18947368421052632	0.03508771929824561	0.7403508771929824	0.017543859649122806
685	283.0	0.0035335689045936395	0.014134275618374558	0.18374558303886926	0.0353356890459364	0.7420494699646644	0.02120141342756184
686	280.0	0.0035714285714285713	0.014285714285714285	0.18571428571428572	0.039285714285714285	0.7357142857142858	0.02142857142857143
687	283.0	0.0035335689045936395	0.014134275618374558	0.18374558303886926	0.038869257950530034	0.7420494699646644	0.0176678445229682
688	285.0	0.0035087719298245615	0.010526315789473684	0.1824561403508772	0.042105263157894736	0.743859649122807	0.017543859649122806
689	284.0	0.0035211267605633804	0.01056338028169014	0.18309859154929578	0.035211267605633804	0.75	0.017605633802816902
690	286.0	0.0034965034965034965	0.01048951048951049	0.1853146853146853	0.03496503496503497	0.7482517482517482	0.017482517482517484
691	289.0	0.0034602076124567475	0.010380622837370242	0.19377162629757785	0.03460207612456748	0.740484429065744	0.01730103806228374
692	284.0	0.0035211267605633804	0.01056338028169014	0.19718309859154928	0.035211267605633804	0.7323943661971831	0.02112676056338028
693	281.0	0.0035587188612099642	0.010676156583629894	0.199288256227758	0.03202846975088968	0.7330960854092526	0.021352313167259787
694	280.0	0.0035714285714285713	0.010714285714285714	0.2	0.02857142857142857	0.7392857142857143	0.017857142857142856
695	283.0	0.0035335689045936395	0.01060070671378092	0.1978798586572438	0.028268551236749116	0.7420494699646644	0.0176678445229682
696	285.0	0.0035087719298245615	0.010526315789473684	0.19649122807017544	0.028070175438596492	0.743859649122807	0.017543859649122806
697	286.0	0.0034965034965034965	0.01048951048951049	0.19230769230769232	0.03146853146853147	0.7412587412587412	0.02097902097902098
698	287.0	0.003484320557491289	0.010452961672473868	0.1951219512195122	0.0313588850174216	0.7421602787456446	0.017421602787456445
699	289.0	0.0034602076124567475	0.010380622837370242	0.19377162629757785	0.031141868512110725	0.7439446366782007	0.01730103806228374
700	287.0	0.003484320557491289	0.013937282229965157	0.18815331010452963	0.03484320557491289	0.7456445993031359	0.013937282229965157
701	287.0	0.003484320557491289	0.013937282229965157	0.1916376306620209	0.03484320557491289	0.7386759581881533	0.017421602787456445
702	287.0	0.003484320557491289	0.013937282229965157	0.1951219512195122	0.03484320557491289	0.735191637630662	0.017421602787456445
703	287.0	0.003484320557491289	0.013937282229965157	0.1951219512195122	0.03484320557491289	0.7317073170731707	0.020905923344947737
704	292.0	0.003424657534246575	0.0136986301369863	0.20205479452054795	0.03424657534246575	0.7226027397260274	0.023972602739726026
705	295.0	0.003389830508474576	0.01694915254237288	0.19661016949152543	0.03389830508474576	0.7288135593220338	0.020338983050847456
706	290.0	0.0034482758620689655	0.013793103448275862	0.20344827586206896	0.034482758620689655	0.7275862068965517	0.017241379310344827
707	292.0	0.0	0.0136986301369863	0.2054794520547945	0.03767123287671233	0.7226027397260274	0.02054794520547945
708	294.0	0.0	0.013605442176870748	0.20068027210884354	0.03741496598639456	0.7278911564625851	0.02040816326530612
709	289.0	0.0034602076124567475	0.010380622837370242	0.1972318339100346	0.031141868512110725	0.7370242214532872	0.020761245674740483
710	290.0	0.0034482758620689655	0.010344827586206896	0.19655172413793104	0.027586206896551724	0.7413793103448276	0.020689655172413793
711	287.0	0.003484320557491289	0.010452961672473868	0.20209059233449478	0.027874564459930314	0.735191637630662	0.020905923344947737
712	273.0	0.003663003663003663	0.01098901098901099	0.21245421245421245	0.029304029304029304	0.7252747252747253	0.018315018315018316
713	270.0	0.003703703703703704	0.011111111111111112	0.2074074074074074	0.02962962962962963	0.7333333333333333	0.014814814814814815
714	277.0	0.0036101083032490976	0.010830324909747292	0.20216606498194944	0.032490974729241874	0.7328519855595668	0.018050541516245487
715	278.0	0.0035971223021582736	0.01079136690647482	0.19784172661870503	0.03237410071942446	0.737410071942446	0.017985611510791366
716	278.0	0.0035971223021582736	0.01079136690647482	0.19424460431654678	0.03237410071942446	0.7410071942446043	0.017985611510791366
717	278.0	0.0035971223021582736	0.014388489208633094	0.19784172661870503	0.03237410071942446	0.737410071942446	0.014388489208633094
718	282.0	0.0035460992907801418	0.014184397163120567	0.1950354609929078	0.031914893617021274	0.7446808510638298	0.010638297872340425
719	281.0	0.0035587188612099642	0.014234875444839857	0.19217081850533807	0.03558718861209965	0.7437722419928826	0.010676156583629894
720	278.0	0.0035971223021582736	0.014388489208633094	0.19424460431654678	0.039568345323741004	0.7410071942446043	0.007194244604316547
721	276.0	0.0036231884057971015	0.014492753623188406	0.18840579710144928	0.03260869565217391	0.7463768115942029	0.014492753623188406
722	274.0	0.0036496350364963502	0.014598540145985401	0.19708029197080293	0.032846715328467155	0.7372262773722628	0.014598540145985401
723	278.0	0.0	0.014388489208633094	0.19424460431654678	0.03237410071942446	0.7446043165467626	0.014388489208633094
724	280.0	0.0	0.014285714285714285	0.2	0.03214285714285714	0.7321428571428571	0.02142857142857143
725	282.0	0.0	0.014184397163120567	0.19858156028368795	0.031914893617021274	0.7340425531914894	0.02127659574468085
726	281.0	0.0035587188612099642	0.014234875444839857	0.199288256227758	0.028469750889679714	0.7295373665480427	0.02491103202846975
727	281.0	0.0035587188612099642	0.014234875444839857	0.19217081850533807	0.028469750889679714	0.7366548042704626	0.02491103202846975
728	281.0	0.0035587188612099642	0.014234875444839857	0.18861209964412812	0.028469750889679714	0.7366548042704626	0.028469750889679714
729	285.0	0.0035087719298245615	0.014035087719298246	0.18947368421052632	0.028070175438596492	0.7403508771929824	0.02456140350877193
730	286.0	0.0034965034965034965	0.013986013986013986	0.1888111888111888	0.027972027972027972	0.7377622377622378	0.027972027972027972
731	285.0	0.0035087719298245615	0.014035087719298246	0.19298245614035087	0.028070175438596492	0.7298245614035088	0.031578947368421054
732	283.0	0.0035335689045936395	0.014134275618374558	0.2049469964664311	0.03180212014134275	0.7208480565371025	0.024734982332155476
733	286.0	0.0	0.013986013986013986	0.20279720279720279	0.03146853146853147	0.7272727272727273	0.024475524475524476
734	283.0	0.0	0.014134275618374558	0.2049469964664311	0.0353356890459364	0.7208480565371025	0.024734982332155476
735	286.0	0.0034965034965034965	0.013986013986013986	0.1993006993006993	0.03496503496503497	0.7237762237762237	0.024475524475524476
736	285.0	0.0035087719298245615	0.014035087719298246	0.19649122807017544	0.031578947368421054	0.7298245614035088	0.02456140350877193
737	288.0	0.003472222222222222	0.013888888888888888	0.2013888888888889	0.027777777777777776	0.7291666666666666	0.024305555555555556
738	284.0	0.0	0.014084507042253521	0.20422535211267606	0.02464788732394366	0.7323943661971831	0.02464788732394366
739	284.0	0.0035211267605633804	0.014084507042253521	0.2007042253521127	0.028169014084507043	0.7394366197183099	0.014084507042253521
740	283.0	0.0035335689045936395	0.014134275618374558	0.1978798586572438	0.028268551236749116	0.7420494699646644	0.014134275618374558
741	283.0	0.0035335689045936395	0.014134275618374558	0.20141342756183744	0.028268551236749116	0.7385159010600707	0.014134275618374558
742	282.0	0.0035460992907801418	0.014184397163120567	0.20567375886524822	0.028368794326241134	0.7304964539007093	0.01773049645390071
743	285.0	0.0035087719298245615	0.014035087719298246	0.20350877192982456	0.03508771929824561	0.7192982456140351	0.02456140350877193
744	287.0	0.003484320557491289	0.013937282229965157	0.20905923344947736	0.03484320557491289	0.7177700348432056	0.020905923344947737
745	288.0	0.003472222222222222	0.013888888888888888	0.19444444444444445	0.03819444444444445	0.7256944444444444	0.024305555555555556
746	290.0	0.0034482758620689655	0.013793103448275862	0.19310344827586207	0.03793103448275862	0.7310344827586207	0.020689655172413793
747	291.0	0.003436426116838488	0.013745704467353952	0.19243986254295534	0.03436426116838488	0.7353951890034365	0.020618556701030927
748	287.0	0.003484320557491289	0.010452961672473868	0.18815331010452963	0.0313588850174216	0.7456445993031359	0.020905923344947737
749	285.0	0.0035087719298245615	0.010526315789473684	0.18947368421052632	0.03508771929824561	0.7403508771929824	0.021052631578947368
750	286.0	0.0034965034965034965	0.01048951048951049	0.19230769230769232	0.03496503496503497	0.7377622377622378	0.02097902097902098
751	290.0	0.0034482758620689655	0.010344827586206896	0.19655172413793104	0.03103448275862069	0.7379310344827587	0.020689655172413793
752	289.0	0.0034602076124567475	0.01730103806228374	0.1972318339100346	0.031141868512110725	0.7301038062283737	0.020761245674740483
753	287.0	0.003484320557491289	0.017421602787456445	0.1986062717770035	0.03484320557491289	0.7247386759581882	0.020905923344947737
754	286.0	0.0034965034965034965	0.017482517482517484	0.20279720279720279	0.03496503496503497	0.7202797202797203	0.02097902097902098
755	284.0	0.0035211267605633804	0.017605633802816902	0.19718309859154928	0.035211267605633804	0.7253521126760564	0.02112676056338028
756	290.0	0.0034482758620689655	0.017241379310344827	0.1896551724137931	0.03793103448275862	0.7310344827586207	0.020689655172413793
757	288.0	0.003472222222222222	0.017361111111111112	0.1875	0.03819444444444445	0.7326388888888888	0.020833333333333332
758	290.0	0.0034482758620689655	0.017241379310344827	0.1896551724137931	0.034482758620689655	0.7344827586206897	0.020689655172413793
759	293.0	0.0034129692832764505	0.017064846416382253	0.19112627986348124	0.034129692832764506	0.7303754266211604	0.023890784982935155
760	294.0	0.003401360544217687	0.017006802721088437	0.20748299319727892	0.030612244897959183	0.717687074829932	0.023809523809523808
761	291.0	0.003436426116838488	0.013745704467353952	0.21305841924398625	0.030927835051546393	0.7216494845360825	0.01718213058419244
762	287.0	0.003484320557491289	0.013937282229965157	0.20557491289198607	0.03484320557491289	0.7247386759581882	0.017421602787456445
763	282.0	0.0	0.014184397163120567	0.1950354609929078	0.03900709219858156	0.7375886524822695	0.014184397163120567
764	284.0	0.0	0.014084507042253521	0.19718309859154928	0.03873239436619718	0.7323943661971831	0.017605633802816902
765	283.0	0.0	0.014134275618374558	0.19081272084805653	0.038869257950530034	0.7385159010600707	0.0176678445229682
766	280.0	0.0	0.014285714285714285	0.19285714285714287	0.03571428571428571	0.7392857142857143	0.017857142857142856
767	280.0	0.0	0.014285714285714285	0.19285714285714287	0.03571428571428571	0.7392857142857143	0.017857142857142856
768	279.0	0.0	0.014336917562724014	0.18996415770609318	0.035842293906810034	0.7347670250896058	0.025089605734767026
769	284.0	0.0035211267605633804	0.014084507042253521	0.1936619718309859	0.035211267605633804	0.7288732394366197	0.02464788732394366
770	282.0	0.0035460992907801418	0.014184397163120567	0.19148936170212766	0.03546099290780142	0.7304964539007093	0.024822695035460994
771	284.0	0.0035211267605633804	0.014084507042253521	0.18661971830985916	0.03169014084507042	0.7394366197183099	0.02464788732394366
772	287.0	0.003484320557491289	0.017421602787456445	0.18118466898954705	0.0313588850174216	0.7421602787456446	0.024390243902439025
773	290.0	0.0034482758620689655	0.017241379310344827	0.18275862068965518	0.03103448275862069	0.7344827586206897	0.03103448275862069
774	296.0	0.0033783783783783786	0.016891891891891893	0.1891891891891892	0.033783783783783786	0.7297297297297297	0.02702702702702703
775	293.0	0.0034129692832764505	0.013651877133105802	0.18771331058020477	0.030716723549488054	0.7372013651877133	0.027303754266211604
776	293.0	0.0034129692832764505	0.013651877133105802	0.18430034129692832	0.030716723549488054	0.7406143344709898	0.027303754266211604
777	294.0	0.003401360544217687	0.013605442176870748	0.1836734693877551	0.034013605442176874	0.7380952380952381	0.027210884353741496
778	294.0	0.003401360544217687	0.013605442176870748	0.1836734693877551	0.034013605442176874	0.7346938775510204	0.030612244897959183
779	289.0	0.0034602076124567475	0.010380622837370242	0.18685121107266436	0.03460207612456748	0.7370242214532872	0.02768166089965398
780	288.0	0.003472222222222222	0.010416666666666666	0.19444444444444445	0.034722222222222224	0.7291666666666666	0.027777777777777776
781	284.0	0.0035211267605633804	0.014084507042253521	0.19718309859154928	0.035211267605633804	0.7253521126760564	0.02464788732394366
782	281.0	0.0035587188612099642	0.014234875444839857	0.19572953736654805	0.03558718861209965	0.7295373665480427	0.021352313167259787
783	282.0	0.0035460992907801418	0.014184397163120567	0.20212765957446807	0.031914893617021274	0.7269503546099291	0.02127659574468085
784	284.0	0.0035211267605633804	0.014084507042253521	0.20774647887323944	0.03169014084507042	0.721830985915493	0.02112676056338028
785	287.0	0.003484320557491289	0.013937282229965157	0.20905923344947736	0.027874564459930314	0.7282229965156795	0.017421602787456445
786	282.0	0.0035460992907801418	0.014184397163120567	0.20567375886524822	0.028368794326241134	0.7340425531914894	0.014184397163120567
787	285.0	0.0035087719298245615	0.014035087719298246	0.20701754385964913	0.028070175438596492	0.7368421052631579	0.010526315789473684
788	286.0	0.0034965034965034965	0.01048951048951049	0.1993006993006993	0.03146853146853147	0.7447552447552448	0.01048951048951049
789	287.0	0.003484320557491289	0.013937282229965157	0.20209059233449478	0.0313588850174216	0.7386759581881533	0.010452961672473868
790	286.0	0.0034965034965034965	0.013986013986013986	0.2062937062937063	0.03496503496503497	0.7272727272727273	0.013986013986013986
791	288.0	0.003472222222222222	0.013888888888888888	0.2013888888888889	0.034722222222222224	0.7326388888888888	0.013888888888888888
792	292.0	0.003424657534246575	0.0136986301369863	0.20205479452054795	0.030821917808219176	0.7363013698630136	0.0136986301369863
793	293.0	0.0034129692832764505	0.013651877133105802	0.20477815699658702	0.027303754266211604	0.7372013651877133	0.013651877133105802
794	296.0	0.0033783783783783786	0.013513513513513514	0.19932432432432431	0.030405405405405407	0.7331081081081081	0.02027027027027027
795	293.0	0.0034129692832764505	0.013651877133105802	0.19112627986348124	0.030716723549488054	0.7372013651877133	0.023890784982935155
796	283.0	0.0	0.014134275618374558	0.19434628975265017	0.03180212014134275	0.7385159010600707	0.02120141342756184
797	280.0	0.0	0.014285714285714285	0.19285714285714287	0.03214285714285714	0.7392857142857143	0.02142857142857143
798	283.0	0.0	0.014134275618374558	0.18374558303886926	0.03180212014134275	0.7491166077738516	0.02120141342756184
799	286.0	0.0	0.013986013986013986	0.1888111888111888	0.03146853146853147	0.7482517482517482	0.017482517482517484
800	286.0	0.0034965034965034965	0.01048951048951049	0.1993006993006993	0.03146853146853147	0.7377622377622378	0.017482517482517484
801	283.0	0.0035335689045936395	0.014134275618374558	0.20141342756183744	0.028268551236749116	0.734982332155477	0.0176678445229682
802	284.0	0.0035211267605633804	0.014084507042253521	0.20774647887323944	0.028169014084507043	0.7323943661971831	0.014084507042253521
803	284.0	0.0035211267605633804	0.017605633802816902	0.2007042253521127	0.028169014084507043	0.7323943661971831	0.017605633802816902
804	280.0	0.0035714285714285713	0.017857142857142856	0.2	0.02857142857142857	0.7321428571428571	0.017857142857142856
805	284.0	0.0035211267605633804	0.017605633802816902	0.2007042253521127	0.03169014084507042	0.7253521126760564	0.02112676056338028
806	280.0	0.0035714285714285713	0.017857142857142856	0.20357142857142857	0.03214285714285714	0.7178571428571429	0.025
807	284.0	0.0035211267605633804	0.014084507042253521	0.20774647887323944	0.035211267605633804	0.7112676056338029	0.028169014084507043
808	287.0	0.003484320557491289	0.013937282229965157	0.20209059233449478	0.03484320557491289	0.7212543554006968	0.024390243902439025
809	286.0	0.0034965034965034965	0.01048951048951049	0.20279720279720279	0.03496503496503497	0.7237762237762237	0.024475524475524476
810	285.0	0.0	0.010526315789473684	0.20701754385964913	0.03508771929824561	0.7228070175438597	0.02456140350877193
811	279.0	0.0	0.010752688172043012	0.20430107526881722	0.03225806451612903	0.7275985663082437	0.025089605734767026
812	282.0	0.0	0.010638297872340425	0.19858156028368795	0.031914893617021274	0.7304964539007093	0.028368794326241134
813	286.0	0.0034965034965034965	0.01048951048951049	0.20279720279720279	0.03496503496503497	0.7237762237762237	0.024475524475524476
814	282.0	0.0035460992907801418	0.014184397163120567	0.20567375886524822	0.03546099290780142	0.7198581560283688	0.02127659574468085
815	279.0	0.0035842293906810036	0.014336917562724014	0.2007168458781362	0.03942652329749104	0.7204301075268817	0.021505376344086023
816	281.0	0.0035587188612099642	0.014234875444839857	0.19217081850533807	0.03914590747330961	0.7330960854092526	0.017793594306049824
817	278.0	0.0035971223021582736	0.014388489208633094	0.1906474820143885	0.039568345323741004	0.7302158273381295	0.02158273381294964
818	275.0	0.0036363636363636364	0.014545454545454545	0.1890909090909091	0.04	0.730909090909091	0.02181818181818182
819	278.0	0.0035971223021582736	0.014388489208633094	0.1906474820143885	0.039568345323741004	0.7266187050359713	0.025179856115107913
820	282.0	0.0035460992907801418	0.014184397163120567	0.1950354609929078	0.0425531914893617	0.723404255319149	0.02127659574468085
821	283.0	0.0035335689045936395	0.014134275618374558	0.20141342756183744	0.04240282685512368	0.7137809187279152	0.024734982332155476
822	285.0	0.0035087719298245615	0.017543859649122806	0.21052631578947367	0.03859649122807018	0.7052631578947368	0.02456140350877193
823	283.0	0.0035335689045936395	0.014134275618374558	0.21554770318021202	0.04240282685512368	0.6996466431095406	0.024734982332155476
824	286.0	0.0034965034965034965	0.013986013986013986	0.21328671328671328	0.04195804195804196	0.7027972027972028	0.024475524475524476
825	285.0	0.0035087719298245615	0.014035087719298246	0.21403508771929824	0.042105263157894736	0.7052631578947368	0.021052631578947368
826	285.0	0.0035087719298245615	0.014035087719298246	0.20350877192982456	0.042105263157894736	0.712280701754386	0.02456140350877193
827	285.0	0.0035087719298245615	0.014035087719298246	0.2	0.03859649122807018	0.7192982456140351	0.02456140350877193
828	284.0	0.0035211267605633804	0.014084507042253521	0.20422535211267606	0.035211267605633804	0.7183098591549296	0.02464788732394366
829	281.0	0.0035587188612099642	0.014234875444839857	0.2099644128113879	0.03202846975088968	0.7188612099644128	0.021352313167259787
830	281.0	0.0035587188612099642	0.014234875444839857	0.2099644128113879	0.028469750889679714	0.7224199288256228	0.021352313167259787
831	283.0	0.0035335689045936395	0.014134275618374558	0.2049469964664311	0.0353356890459364	0.7173144876325088	0.024734982332155476
832	283.0	0.0035335689045936395	0.014134275618374558	0.2049469964664311	0.0353356890459364	0.7173144876325088	0.024734982332155476
833	287.0	0.003484320557491289	0.013937282229965157	0.1916376306620209	0.03484320557491289	0.7282229965156795	0.027874564459930314
834	288.0	0.003472222222222222	0.013888888888888888	0.1909722222222222	0.03819444444444445	0.7256944444444444	0.027777777777777776
835	287.0	0.003484320557491289	0.013937282229965157	0.1916376306620209	0.041811846689895474	0.7247386759581882	0.024390243902439025
836	289.0	0.0034602076124567475	0.01384083044982699	0.19377162629757785	0.04498269896193772	0.726643598615917	0.01730103806228374
837	285.0	0.0035087719298245615	0.014035087719298246	0.18947368421052632	0.0456140350877193	0.7263157894736842	0.021052631578947368
838	286.0	0.0034965034965034965	0.013986013986013986	0.19230769230769232	0.045454545454545456	0.7237762237762237	0.02097902097902098
839	288.0	0.003472222222222222	0.013888888888888888	0.19444444444444445	0.04513888888888889	0.71875	0.024305555555555556
840	284.0	0.0035211267605633804	0.014084507042253521	0.1936619718309859	0.04225352112676056	0.7183098591549296	0.028169014084507043
841	284.0	0.0035211267605633804	0.014084507042253521	0.19014084507042253	0.04225352112676056	0.7253521126760564	0.02464788732394366
842	287.0	0.003484320557491289	0.013937282229965157	0.1916376306620209	0.03832752613240418	0.7317073170731707	0.020905923344947737
843	289.0	0.0034602076124567475	0.01384083044982699	0.19377162629757785	0.03806228373702422	0.7301038062283737	0.020761245674740483
844	290.0	0.0034482758620689655	0.013793103448275862	0.19310344827586207	0.03793103448275862	0.7344827586206897	0.017241379310344827
845	290.0	0.0034482758620689655	0.013793103448275862	0.19310344827586207	0.03793103448275862	0.7310344827586207	0.020689655172413793
846	286.0	0.0034965034965034965	0.013986013986013986	0.1958041958041958	0.03496503496503497	0.7307692307692307	0.02097902097902098
847	281.0	0.0035587188612099642	0.014234875444839857	0.20284697508896798	0.03558718861209965	0.7295373665480427	0.014234875444839857
848	285.0	0.0035087719298245615	0.014035087719298246	0.2	0.03859649122807018	0.7298245614035088	0.014035087719298246
849	285.0	0.0035087719298245615	0.017543859649122806	0.19649122807017544	0.03859649122807018	0.7263157894736842	0.017543859649122806
850	290.0	0.0034482758620689655	0.017241379310344827	0.2	0.041379310344827586	0.7172413793103448	0.020689655172413793
851	290.0	0.0034482758620689655	0.017241379310344827	0.19655172413793104	0.041379310344827586	0.7206896551724138	0.020689655172413793
852	289.0	0.0034602076124567475	0.01730103806228374	0.1903114186851211	0.04152249134948097	0.726643598615917	0.020761245674740483
853	289.0	0.0034602076124567475	0.01730103806228374	0.18685121107266436	0.04152249134948097	0.7301038062283737	0.020761245674740483
854	289.0	0.0034602076124567475	0.01730103806228374	0.18339100346020762	0.03806228373702422	0.7370242214532872	0.020761245674740483
855	285.0	0.0035087719298245615	0.014035087719298246	0.18596491228070175	0.03859649122807018	0.7403508771929824	0.017543859649122806
856	288.0	0.003472222222222222	0.013888888888888888	0.1909722222222222	0.034722222222222224	0.7395833333333334	0.017361111111111112
857	291.0	0.003436426116838488	0.013745704467353952	0.19243986254295534	0.03436426116838488	0.7457044673539519	0.010309278350515464
858	289.0	0.0034602076124567475	0.01384083044982699	0.1972318339100346	0.03460207612456748	0.740484429065744	0.010380622837370242
859	285.0	0.0035087719298245615	0.014035087719298246	0.20350877192982456	0.031578947368421054	0.743859649122807	0.0035087719298245615
860	293.0	0.0034129692832764505	0.013651877133105802	0.19795221843003413	0.034129692832764506	0.7474402730375427	0.0034129692832764505
861	292.0	0.003424657534246575	0.017123287671232876	0.20205479452054795	0.03767123287671233	0.7363013698630136	0.003424657534246575
862	286.0	0.0034965034965034965	0.017482517482517484	0.20279720279720279	0.03496503496503497	0.7377622377622378	0.0034965034965034965
863	283.0	0.0035335689045936395	0.0176678445229682	0.20848056537102475	0.0353356890459364	0.7279151943462897	0.007067137809187279
864	277.0	0.0036101083032490976	0.01444043321299639	0.20577617328519857	0.039711191335740074	0.7292418772563177	0.007220216606498195
865	279.0	0.0035842293906810036	0.017921146953405017	0.2007168458781362	0.043010752688172046	0.7168458781362007	0.017921146953405017
866	279.0	0.0	0.017921146953405017	0.20430107526881722	0.035842293906810034	0.7204301075268817	0.021505376344086023
867	281.0	0.0	0.017793594306049824	0.199288256227758	0.03558718861209965	0.7259786476868327	0.021352313167259787
868	285.0	0.0	0.017543859649122806	0.19649122807017544	0.03508771929824561	0.7298245614035088	0.021052631578947368
869	282.0	0.0	0.01773049645390071	0.19858156028368795	0.03546099290780142	0.7304964539007093	0.01773049645390071
870	283.0	0.0	0.0176678445229682	0.1978798586572438	0.0353356890459364	0.7314487632508834	0.0176678445229682
871	281.0	0.0	0.017793594306049824	0.199288256227758	0.03914590747330961	0.7259786476868327	0.017793594306049824
872	286.0	0.0034965034965034965	0.017482517482517484	0.20279720279720279	0.038461538461538464	0.7237762237762237	0.013986013986013986
873	288.0	0.003472222222222222	0.017361111111111112	0.2048611111111111	0.03819444444444445	0.7256944444444444	0.010416666666666666
874	279.0	0.0035842293906810036	0.014336917562724014	0.20430107526881722	0.03942652329749104	0.7240143369175627	0.014336917562724014
875	278.0	0.0035971223021582736	0.014388489208633094	0.20503597122302158	0.039568345323741004	0.7230215827338129	0.014388489208633094
876	284.0	0.0035211267605633804	0.014084507042253521	0.19718309859154928	0.04225352112676056	0.7288732394366197	0.014084507042253521
877	286.0	0.0	0.017482517482517484	0.1888111888111888	0.03496503496503497	0.7377622377622378	0.02097902097902098
878	290.0	0.0034482758620689655	0.017241379310344827	0.18275862068965518	0.034482758620689655	0.7413793103448276	0.020689655172413793
879	286.0	0.0034965034965034965	0.017482517482517484	0.1853146853146853	0.038461538461538464	0.7412587412587412	0.013986013986013986
880	285.0	0.0035087719298245615	0.017543859649122806	0.17894736842105263	0.03859649122807018	0.7473684210526316	0.014035087719298246
881	280.0	0.0035714285714285713	0.017857142857142856	0.18214285714285713	0.03571428571428571	0.7464285714285714	0.014285714285714285
882	279.0	0.0035842293906810036	0.017921146953405017	0.17921146953405018	0.03225806451612903	0.7491039426523297	0.017921146953405017
883	283.0	0.0035335689045936395	0.014134275618374558	0.17667844522968199	0.03180212014134275	0.7561837455830389	0.0176678445229682
884	283.0	0.0035335689045936395	0.014134275618374558	0.18021201413427562	0.03180212014134275	0.7561837455830389	0.014134275618374558
885	282.0	0.0	0.014184397163120567	0.1879432624113475	0.031914893617021274	0.74822695035461	0.01773049645390071
886	279.0	0.0	0.014336917562724014	0.18996415770609318	0.03225806451612903	0.7455197132616488	0.017921146953405017
887	279.0	0.0	0.014336917562724014	0.1935483870967742	0.035842293906810034	0.7347670250896058	0.021505376344086023
888	278.0	0.0	0.017985611510791366	0.19424460431654678	0.03597122302158273	0.7302158273381295	0.02158273381294964
889	285.0	0.0035087719298245615	0.017543859649122806	0.19649122807017544	0.03508771929824561	0.7263157894736842	0.021052631578947368
890	286.0	0.0034965034965034965	0.017482517482517484	0.2062937062937063	0.03496503496503497	0.7202797202797203	0.017482517482517484
891	290.0	0.0034482758620689655	0.017241379310344827	0.20689655172413793	0.034482758620689655	0.7206896551724138	0.017241379310344827
892	288.0	0.003472222222222222	0.017361111111111112	0.2013888888888889	0.03125	0.7256944444444444	0.020833333333333332
893	286.0	0.0034965034965034965	0.017482517482517484	0.1993006993006993	0.027972027972027972	0.7272727272727273	0.024475524475524476
894	283.0	0.0035335689045936395	0.0176678445229682	0.18374558303886926	0.03180212014134275	0.7385159010600707	0.024734982332155476
895	283.0	0.0035335689045936395	0.0176678445229682	0.1872791519434629	0.028268551236749116	0.7385159010600707	0.024734982332155476
896	288.0	0.003472222222222222	0.017361111111111112	0.1909722222222222	0.027777777777777776	0.7326388888888888	0.027777777777777776
897	286.0	0.0034965034965034965	0.017482517482517484	0.1958041958041958	0.027972027972027972	0.7272727272727273	0.027972027972027972
898	286.0	0.0034965034965034965	0.017482517482517484	0.1993006993006993	0.024475524475524476	0.7307692307692307	0.024475524475524476
899	290.0	0.0034482758620689655	0.017241379310344827	0.19655172413793104	0.03103448275862069	0.7275862068965517	0.02413793103448276
900	287.0	0.003484320557491289	0.013937282229965157	0.1951219512195122	0.03832752613240418	0.7282229965156795	0.020905923344947737
901	291.0	0.003436426116838488	0.013745704467353952	0.1958762886597938	0.037800687285223365	0.7250859106529209	0.024054982817869417
902	288.0	0.003472222222222222	0.013888888888888888	0.19791666666666666	0.034722222222222224	0.7326388888888888	0.017361111111111112
903	290.0	0.0034482758620689655	0.013793103448275862	0.19310344827586207	0.03793103448275862	0.7344827586206897	0.017241379310344827
904	283.0	0.0	0.014134275618374558	0.1978798586572438	0.0353356890459364	0.734982332155477	0.0176678445229682
905	290.0	0.0	0.013793103448275862	0.19310344827586207	0.034482758620689655	0.7379310344827587	0.020689655172413793
906	292.0	0.0	0.0136986301369863	0.1952054794520548	0.03767123287671233	0.7328767123287672	0.02054794520547945
907	295.0	0.003389830508474576	0.013559322033898305	0.19661016949152543	0.03728813559322034	0.7288135593220338	0.020338983050847456
908	300.0	0.0033333333333333335	0.013333333333333334	0.19333333333333333	0.03666666666666667	0.7333333333333333	0.02
909	303.0	0.0033003300330033004	0.013201320132013201	0.19801980198019803	0.039603960396039604	0.7227722772277227	0.0231023102310231
910	303.0	0.0033003300330033004	0.013201320132013201	0.19471947194719472	0.0429042904290429	0.7194719471947195	0.026402640264026403
911	297.0	0.003367003367003367	0.013468013468013467	0.19528619528619529	0.04377104377104377	0.7138047138047138	0.030303030303030304
912	297.0	0.003367003367003367	0.013468013468013467	0.1919191919191919	0.04377104377104377	0.7171717171717171	0.030303030303030304
913	295.0	0.003389830508474576	0.013559322033898305	0.19322033898305085	0.04067796610169491	0.7186440677966102	0.030508474576271188
914	298.0	0.003355704697986577	0.013422818791946308	0.19463087248322147	0.03691275167785235	0.7214765100671141	0.030201342281879196
915	291.0	0.0	0.013745704467353952	0.19931271477663232	0.037800687285223365	0.718213058419244	0.030927835051546393
916	289.0	0.0	0.01384083044982699	0.20069204152249134	0.031141868512110725	0.726643598615917	0.02768166089965398
917	289.0	0.0	0.01384083044982699	0.1972318339100346	0.031141868512110725	0.7335640138408305	0.02422145328719723
918	288.0	0.0	0.013888888888888888	0.2013888888888889	0.034722222222222224	0.7256944444444444	0.024305555555555556
919	284.0	0.0035211267605633804	0.014084507042253521	0.2007042253521127	0.035211267605633804	0.721830985915493	0.02464788732394366
920	286.0	0.0034965034965034965	0.013986013986013986	0.2062937062937063	0.03496503496503497	0.7202797202797203	0.02097902097902098
921	280.0	0.0035714285714285713	0.014285714285714285	0.20357142857142857	0.03571428571428571	0.7178571428571429	0.025
922	280.0	0.0035714285714285713	0.014285714285714285	0.2	0.039285714285714285	0.7214285714285714	0.02142857142857143
923	278.0	0.0035971223021582736	0.014388489208633094	0.19784172661870503	0.039568345323741004	0.7194244604316546	0.025179856115107913
924	285.0	0.0035087719298245615	0.014035087719298246	0.2	0.03508771929824561	0.712280701754386	0.03508771929824561
925	278.0	0.0035971223021582736	0.014388489208633094	0.20503597122302158	0.03597122302158273	0.7158273381294964	0.025179856115107913
926	279.0	0.0035842293906810036	0.014336917562724014	0.2078853046594982	0.035842293906810034	0.7132616487455197	0.025089605734767026
927	281.0	0.0035587188612099642	0.014234875444839857	0.20640569395017794	0.03558718861209965	0.7153024911032029	0.02491103202846975
928	283.0	0.0035335689045936395	0.014134275618374558	0.20848056537102475	0.0353356890459364	0.7067137809187279	0.03180212014134275
929	275.0	0.0036363636363636364	0.014545454545454545	0.20727272727272728	0.03272727272727273	0.7090909090909091	0.03272727272727273
930	282.0	0.0035460992907801418	0.014184397163120567	0.20567375886524822	0.031914893617021274	0.7092198581560284	0.03546099290780142
931	283.0	0.0035335689045936395	0.014134275618374558	0.1978798586572438	0.03180212014134275	0.7173144876325088	0.0353356890459364
932	281.0	0.0035587188612099642	0.014234875444839857	0.20284697508896798	0.03558718861209965	0.7117437722419929	0.03202846975088968
933	283.0	0.0035335689045936395	0.014134275618374558	0.19434628975265017	0.0353356890459364	0.7243816254416962	0.028268551236749116
934	283.0	0.0035335689045936395	0.014134275618374558	0.1978798586572438	0.0353356890459364	0.7173144876325088	0.03180212014134275
935	283.0	0.0035335689045936395	0.014134275618374558	0.19434628975265017	0.03180212014134275	0.7243816254416962	0.03180212014134275
936	284.0	0.0035211267605633804	0.017605633802816902	0.1936619718309859	0.03169014084507042	0.721830985915493	0.03169014084507042
937	286.0	0.0034965034965034965	0.017482517482517484	0.1958041958041958	0.03146853146853147	0.7307692307692307	0.02097902097902098
938	286.0	0.0034965034965034965	0.017482517482517484	0.1993006993006993	0.027972027972027972	0.7342657342657343	0.017482517482517484
939	285.0	0.0035087719298245615	0.014035087719298246	0.2	0.028070175438596492	0.7368421052631579	0.017543859649122806
940	287.0	0.003484320557491289	0.013937282229965157	0.20209059233449478	0.0313588850174216	0.7317073170731707	0.017421602787456445
941	284.0	0.0035211267605633804	0.014084507042253521	0.20422535211267606	0.028169014084507043	0.7323943661971831	0.017605633802816902
942	284.0	0.0035211267605633804	0.014084507042253521	0.20774647887323944	0.035211267605633804	0.7253521126760564	0.014084507042253521
943	289.0	0.0034602076124567475	0.01384083044982699	0.20761245674740483	0.03806228373702422	0.7231833910034602	0.01384083044982699
944	287.0	0.003484320557491289	0.013937282229965157	0.1986062717770035	0.03484320557491289	0.735191637630662	0.013937282229965157
945	290.0	0.0034482758620689655	0.013793103448275862	0.2	0.034482758620689655	0.7344827586206897	0.013793103448275862
946	290.0	0.0034482758620689655	0.013793103448275862	0.20344827586206896	0.034482758620689655	0.7275862068965517	0.017241379310344827
947	295.0	0.003389830508474576	0.013559322033898305	0.2033898305084746	0.03389830508474576	0.7254237288135593	0.020338983050847456
948	300.0	0.0033333333333333335	0.013333333333333334	0.19666666666666666	0.03333333333333333	0.7333333333333333	0.02
949	298.0	0.0	0.013422818791946308	0.19798657718120805	0.03355704697986577	0.7348993288590604	0.020134228187919462
950	298.0	0.0	0.013422818791946308	0.19798657718120805	0.03355704697986577	0.7315436241610739	0.02348993288590604
951	294.0	0.0	0.013605442176870748	0.20408163265306123	0.034013605442176874	0.7278911564625851	0.02040816326530612
952	298.0	0.0	0.013422818791946308	0.20134228187919462	0.03691275167785235	0.7281879194630873	0.020134228187919462
953	292.0	0.003424657534246575	0.0136986301369863	0.20205479452054795	0.03424657534246575	0.726027397260274	0.02054794520547945
954	294.0	0.003401360544217687	0.013605442176870748	0.20068027210884354	0.03741496598639456	0.7244897959183674	0.02040816326530612
955	295.0	0.003389830508474576	0.013559322033898305	0.19322033898305085	0.03728813559322034	0.735593220338983	0.01694915254237288
956	296.0	0.0033783783783783786	0.010135135135135136	0.19256756756756757	0.04054054054054054	0.7331081081081081	0.02027027027027027
957	288.0	0.003472222222222222	0.010416666666666666	0.2048611111111111	0.03819444444444445	0.7222222222222222	0.020833333333333332
958	287.0	0.003484320557491289	0.013937282229965157	0.20557491289198607	0.03832752613240418	0.7177700348432056	0.020905923344947737
959	287.0	0.003484320557491289	0.013937282229965157	0.20905923344947736	0.041811846689895474	0.7073170731707317	0.024390243902439025
960	275.0	0.0036363636363636364	0.014545454545454545	0.20363636363636364	0.03636363636363636	0.72	0.02181818181818182
961	277.0	0.0	0.01444043321299639	0.19855595667870035	0.032490974729241874	0.7256317689530686	0.02888086642599278
962	276.0	0.0	0.014492753623188406	0.19927536231884058	0.028985507246376812	0.7282608695652174	0.028985507246376812
963	281.0	0.0	0.014234875444839857	0.19217081850533807	0.028469750889679714	0.7366548042704626	0.028469750889679714
964	284.0	0.0035211267605633804	0.014084507042253521	0.1936619718309859	0.028169014084507043	0.7323943661971831	0.028169014084507043
965	285.0	0.0035087719298245615	0.014035087719298246	0.2	0.031578947368421054	0.7263157894736842	0.02456140350877193
966	287.0	0.003484320557491289	0.013937282229965157	0.20557491289198607	0.03484320557491289	0.7177700348432056	0.024390243902439025
967	288.0	0.003472222222222222	0.013888888888888888	0.19791666666666666	0.03125	0.7291666666666666	0.024305555555555556
968	288.0	0.003472222222222222	0.013888888888888888	0.19444444444444445	0.03125	0.7326388888888888	0.024305555555555556
969	286.0	0.0034965034965034965	0.013986013986013986	0.1993006993006993	0.03146853146853147	0.7307692307692307	0.02097902097902098
970	282.0	0.0035460992907801418	0.014184397163120567	0.1879432624113475	0.03546099290780142	0.7340425531914894	0.024822695035460994
971	287.0	0.003484320557491289	0.013937282229965157	0.18466898954703834	0.03484320557491289	0.7386759581881533	0.024390243902439025
972	290.0	0.0034482758620689655	0.013793103448275862	0.1896551724137931	0.034482758620689655	0.7344827586206897	0.02413793103448276
973	291.0	0.003436426116838488	0.013745704467353952	0.18900343642611683	0.03436426116838488	0.738831615120275	0.020618556701030927
974	289.0	0.0034602076124567475	0.01384083044982699	0.1903114186851211	0.03806228373702422	0.7335640138408305	0.020761245674740483
975	287.0	0.003484320557491289	0.013937282229965157	0.1951219512195122	0.03832752613240418	0.7282229965156795	0.020905923344947737
976	282.0	0.0035460992907801418	0.014184397163120567	0.1950354609929078	0.03546099290780142	0.7269503546099291	0.024822695035460994
977	277.0	0.0	0.01444043321299639	0.19133574007220217	0.032490974729241874	0.7328519855595668	0.02888086642599278
978	284.0	0.0	0.014084507042253521	0.19718309859154928	0.028169014084507043	0.7288732394366197	0.03169014084507042
979	283.0	0.0	0.014134275618374558	0.1978798586572438	0.028268551236749116	0.7314487632508834	0.028268551236749116
980	280.0	0.0	0.014285714285714285	0.19642857142857142	0.02857142857142857	0.7321428571428571	0.02857142857142857
981	281.0	0.0	0.014234875444839857	0.19572953736654805	0.028469750889679714	0.7295373665480427	0.03202846975088968
982	284.0	0.0035211267605633804	0.014084507042253521	0.1936619718309859	0.028169014084507043	0.7323943661971831	0.028169014084507043
983	286.0	0.0034965034965034965	0.013986013986013986	0.19230769230769232	0.03146853146853147	0.7342657342657343	0.024475524475524476
984	288.0	0.003472222222222222	0.013888888888888888	0.19444444444444445	0.034722222222222224	0.7326388888888888	0.020833333333333332
985	291.0	0.003436426116838488	0.013745704467353952	0.19243986254295534	0.03436426116838488	0.7353951890034365	0.020618556701030927
986	294.0	0.003401360544217687	0.013605442176870748	0.20408163265306123	0.030612244897959183	0.7278911564625851	0.02040816326530612
987	292.0	0.003424657534246575	0.0136986301369863	0.20205479452054795	0.030821917808219176	0.7294520547945206	0.02054794520547945
988	293.0	0.0034129692832764505	0.013651877133105802	0.20477815699658702	0.030716723549488054	0.726962457337884	0.020477815699658702
989	294.0	0.003401360544217687	0.017006802721088437	0.20068027210884354	0.030612244897959183	0.7278911564625851	0.02040816326530612
990	294.0	0.003401360544217687	0.017006802721088437	0.19727891156462585	0.030612244897959183	0.7346938775510204	0.017006802721088437
991	292.0	0.003424657534246575	0.017123287671232876	0.1917808219178082	0.030821917808219176	0.7431506849315068	0.0136986301369863
992	292.0	0.003424657534246575	0.017123287671232876	0.1917808219178082	0.030821917808219176	0.7431506849315068	0.0136986301369863
993	290.0	0.0034482758620689655	0.017241379310344827	0.19655172413793104	0.027586206896551724	0.7413793103448276	0.013793103448275862
994	291.0	0.003436426116838488	0.01718213058419244	0.1958762886597938	0.030927835051546393	0.738831615120275	0.013745704467353952
995	290.0	0.0034482758620689655	0.017241379310344827	0.19310344827586207	0.034482758620689655	0.7379310344827587	0.013793103448275862
996	285.0	0.0035087719298245615	0.014035087719298246	0.2	0.03508771929824561	0.7333333333333333	0.014035087719298246
997	283.0	0.0035335689045936395	0.014134275618374558	0.19434628975265017	0.0353356890459364	0.7385159010600707	0.014134275618374558
998	280.0	0.0035714285714285713	0.014285714285714285	0.19642857142857142	0.03214285714285714	0.7392857142857143	0.014285714285714285
999	281.0	0.0035587188612099642	0.014234875444839857	0.19217081850533807	0.028469750889679714	0.7402135231316725	0.021352313167259787
1000	281.0	0.0035587188612099642	0.014234875444839857	0.19217081850533807	0.028469750889679714	0.7330960854092526	0.028469750889679714
1001	282.0	0.0035460992907801418	0.014184397163120567	0.1879432624113475	0.028368794326241134	0.7375886524822695	0.028368794326241134
1002	285.0	0.0035087719298245615	0.014035087719298246	0.19298245614035087	0.03508771929824561	0.7298245614035088	0.02456140350877193
1003	286.0	0.0034965034965034965	0.013986013986013986	0.19230769230769232	0.04195804195804196	0.7237762237762237	0.024475524475524476
1004	287.0	0.003484320557491289	0.013937282229965157	0.1916376306620209	0.041811846689895474	0.7282229965156795	0.020905923344947737
1005	288.0	0.003472222222222222	0.013888888888888888	0.1909722222222222	0.03125	0.7395833333333334	0.020833333333333332
1006	290.0	0.0	0.013793103448275862	0.19310344827586207	0.034482758620689655	0.7344827586206897	0.02413793103448276
1007	291.0	0.0	0.013745704467353952	0.19243986254295534	0.03436426116838488	0.7353951890034365	0.024054982817869417
1008	291.0	0.0	0.013745704467353952	0.19931271477663232	0.030927835051546393	0.7353951890034365	0.020618556701030927
1009	296.0	0.0	0.013513513513513514	0.19594594594594594	0.04054054054054054	0.7297297297297297	0.02027027027027027
1010	293.0	0.0	0.013651877133105802	0.19112627986348124	0.040955631399317405	0.7406143344709898	0.013651877133105802
1011	296.0	0.0033783783783783786	0.013513513513513514	0.19932432432432431	0.04391891891891892	0.722972972972973	0.016891891891891893
1012	292.0	0.003424657534246575	0.0136986301369863	0.20205479452054795	0.03767123287671233	0.726027397260274	0.017123287671232876
1013	289.0	0.0034602076124567475	0.01384083044982699	0.20069204152249134	0.03806228373702422	0.7231833910034602	0.020761245674740483
1014	286.0	0.0034965034965034965	0.013986013986013986	0.1958041958041958	0.03496503496503497	0.7307692307692307	0.02097902097902098
1015	286.0	0.0034965034965034965	0.013986013986013986	0.1993006993006993	0.03496503496503497	0.7272727272727273	0.02097902097902098
1016	287.0	0.003484320557491289	0.013937282229965157	0.20209059233449478	0.0313588850174216	0.7282229965156795	0.020905923344947737
1017	288.0	0.003472222222222222	0.013888888888888888	0.19791666666666666	0.034722222222222224	0.7256944444444444	0.024305555555555556
1018	286.0	0.0034965034965034965	0.013986013986013986	0.20279720279720279	0.038461538461538464	0.7202797202797203	0.02097902097902098
1019	293.0	0.0034129692832764505	0.013651877133105802	0.20136518771331058	0.040955631399317405	0.7201365187713311	0.020477815699658702
1020	290.0	0.0034482758620689655	0.013793103448275862	0.2103448275862069	0.03103448275862069	0.7241379310344828	0.017241379310344827
1021	290.0	0.0034482758620689655	0.013793103448275862	0.21379310344827587	0.03103448275862069	0.7172413793103448	0.020689655172413793
1022	288.0	0.003472222222222222	0.013888888888888888	0.2013888888888889	0.034722222222222224	0.7256944444444444	0.020833333333333332
1023	287.0	0.003484320557491289	0.013937282229965157	0.1986062717770035	0.03484320557491289	0.7247386759581882	0.024390243902439025
1024	284.0	0.0035211267605633804	0.014084507042253521	0.2007042253521127	0.035211267605633804	0.721830985915493	0.02464788732394366
1025	286.0	0.0034965034965034965	0.013986013986013986	0.1993006993006993	0.038461538461538464	0.7237762237762237	0.02097902097902098
1026	286.0	0.0034965034965034965	0.013986013986013986	0.1958041958041958	0.03496503496503497	0.7307692307692307	0.02097902097902098
1027	290.0	0.0034482758620689655	0.013793103448275862	0.18620689655172415	0.034482758620689655	0.7413793103448276	0.020689655172413793
1028	290.0	0.0034482758620689655	0.013793103448275862	0.18275862068965518	0.03103448275862069	0.7482758620689656	0.020689655172413793
1029	291.0	0.003436426116838488	0.013745704467353952	0.18900343642611683	0.030927835051546393	0.7422680412371134	0.020618556701030927
1030	290.0	0.0034482758620689655	0.013793103448275862	0.19655172413793104	0.03103448275862069	0.7344827586206897	0.020689655172413793
1031	289.0	0.0034602076124567475	0.01384083044982699	0.19377162629757785	0.031141868512110725	0.7370242214532872	0.020761245674740483
1032	286.0	0.0034965034965034965	0.013986013986013986	0.1958041958041958	0.027972027972027972	0.7377622377622378	0.02097902097902098
1033	286.0	0.0034965034965034965	0.013986013986013986	0.1958041958041958	0.024475524475524476	0.7412587412587412	0.02097902097902098
1034	286.0	0.0034965034965034965	0.013986013986013986	0.1993006993006993	0.03496503496503497	0.7307692307692307	0.017482517482517484
1035	287.0	0.003484320557491289	0.013937282229965157	0.1986062717770035	0.0313588850174216	0.7386759581881533	0.013937282229965157
1036	280.0	0.0035714285714285713	0.014285714285714285	0.2	0.03214285714285714	0.7357142857142858	0.014285714285714285
1037	275.0	0.0036363636363636364	0.014545454545454545	0.20363636363636364	0.03272727272727273	0.730909090909091	0.014545454545454545
1038	276.0	0.0036231884057971015	0.014492753623188406	0.2028985507246377	0.028985507246376812	0.7391304347826086	0.010869565217391304
1039	286.0	0.0034965034965034965	0.013986013986013986	0.20279720279720279	0.03146853146853147	0.7377622377622378	0.01048951048951049
1040	287.0	0.003484320557491289	0.013937282229965157	0.1986062717770035	0.0313588850174216	0.7317073170731707	0.020905923344947737
1041	279.0	0.0035842293906810036	0.014336917562724014	0.2007168458781362	0.025089605734767026	0.7347670250896058	0.021505376344086023
1042	285.0	0.0035087719298245615	0.014035087719298246	0.2	0.02456140350877193	0.7368421052631579	0.021052631578947368
1043	284.0	0.0035211267605633804	0.014084507042253521	0.19718309859154928	0.02464788732394366	0.7394366197183099	0.02112676056338028
1044	286.0	0.0034965034965034965	0.013986013986013986	0.20279720279720279	0.027972027972027972	0.7307692307692307	0.02097902097902098
1045	289.0	0.0034602076124567475	0.01384083044982699	0.20069204152249134	0.031141868512110725	0.7231833910034602	0.02768166089965398
1046	287.0	0.003484320557491289	0.013937282229965157	0.20557491289198607	0.027874564459930314	0.7212543554006968	0.027874564459930314
1047	278.0	0.0035971223021582736	0.014388489208633094	0.20503597122302158	0.03597122302158273	0.7158273381294964	0.025179856115107913
1048	285.0	0.0035087719298245615	0.014035087719298246	0.19649122807017544	0.0456140350877193	0.712280701754386	0.028070175438596492
1049	290.0	0.0034482758620689655	0.013793103448275862	0.20344827586206896	0.04482758620689655	0.7068965517241379	0.027586206896551724
1050	289.0	0.0034602076124567475	0.01384083044982699	0.20069204152249134	0.04498269896193772	0.71280276816609	0.02422145328719723
1051	289.0	0.0034602076124567475	0.01384083044982699	0.1972318339100346	0.04844290657439446	0.71280276816609	0.02422145328719723
1052	285.0	0.0035087719298245615	0.014035087719298246	0.19298245614035087	0.042105263157894736	0.7228070175438597	0.02456140350877193
1053	282.0	0.0035460992907801418	0.014184397163120567	0.1950354609929078	0.03900709219858156	0.7269503546099291	0.02127659574468085
1054	283.0	0.0035335689045936395	0.01060070671378092	0.1978798586572438	0.038869257950530034	0.7243816254416962	0.024734982332155476
1055	287.0	0.003484320557491289	0.010452961672473868	0.1986062717770035	0.03484320557491289	0.7282229965156795	0.024390243902439025
1056	293.0	0.0034129692832764505	0.010238907849829351	0.20819112627986347	0.034129692832764506	0.726962457337884	0.017064846416382253
1057	292.0	0.003424657534246575	0.0136986301369863	0.21232876712328766	0.030821917808219176	0.726027397260274	0.0136986301369863
1058	295.0	0.003389830508474576	0.013559322033898305	0.21016949152542372	0.03389830508474576	0.7254237288135593	0.013559322033898305
1059	293.0	0.0034129692832764505	0.013651877133105802	0.20819112627986347	0.034129692832764506	0.7235494880546075	0.017064846416382253
1060	284.0	0.0035211267605633804	0.014084507042253521	0.2112676056338028	0.03169014084507042	0.721830985915493	0.017605633802816902
1061	287.0	0.0	0.013937282229965157	0.21602787456445993	0.0313588850174216	0.7212543554006968	0.017421602787456445
1062	286.0	0.0	0.013986013986013986	0.21328671328671328	0.03146853146853147	0.7237762237762237	0.017482517482517484
1063	286.0	0.0	0.013986013986013986	0.21328671328671328	0.03146853146853147	0.7237762237762237	0.017482517482517484
1064	284.0	0.0	0.014084507042253521	0.2112676056338028	0.03169014084507042	0.7253521126760564	0.017605633802816902
1065	283.0	0.0	0.014134275618374558	0.20848056537102475	0.0353356890459364	0.7279151943462897	0.014134275618374558
1066	284.0	0.0	0.014084507042253521	0.2112676056338028	0.035211267605633804	0.7288732394366197	0.01056338028169014
1067	285.0	0.0	0.014035087719298246	0.21754385964912282	0.031578947368421054	0.7263157894736842	0.010526315789473684
1068	286.0	0.0034965034965034965	0.013986013986013986	0.2097902097902098	0.03496503496503497	0.7272727272727273	0.01048951048951049
1069	284.0	0.0	0.014084507042253521	0.20422535211267606	0.03873239436619718	0.7323943661971831	0.01056338028169014
1070	286.0	0.0	0.013986013986013986	0.20279720279720279	0.04195804195804196	0.7307692307692307	0.01048951048951049
1071	292.0	0.0	0.0136986301369863	0.1952054794520548	0.0410958904109589	0.7363013698630136	0.0136986301369863
1072	291.0	0.0	0.013745704467353952	0.19931271477663232	0.044673539518900345	0.7250859106529209	0.01718213058419244
1073	291.0	0.0	0.013745704467353952	0.2027491408934708	0.044673539518900345	0.718213058419244	0.020618556701030927
1074	292.0	0.0	0.0136986301369863	0.20205479452054795	0.04452054794520548	0.7157534246575342	0.023972602739726026
1075	289.0	0.0034602076124567475	0.01384083044982699	0.20069204152249134	0.04152249134948097	0.7162629757785467	0.02422145328719723
1076	284.0	0.0035211267605633804	0.014084507042253521	0.2007042253521127	0.04225352112676056	0.7183098591549296	0.02112676056338028
1077	289.0	0.0034602076124567475	0.01384083044982699	0.19377162629757785	0.04152249134948097	0.7231833910034602	0.02422145328719723
1078	286.0	0.0034965034965034965	0.013986013986013986	0.19230769230769232	0.03496503496503497	0.7377622377622378	0.017482517482517484
1079	282.0	0.0035460992907801418	0.014184397163120567	0.19148936170212766	0.03546099290780142	0.7375886524822695	0.01773049645390071
1080	283.0	0.0035335689045936395	0.0176678445229682	0.1978798586572438	0.0353356890459364	0.7279151943462897	0.0176678445229682
1081	285.0	0.0035087719298245615	0.014035087719298246	0.19649122807017544	0.03508771929824561	0.7333333333333333	0.017543859649122806
1082	286.0	0.0	0.013986013986013986	0.20279720279720279	0.038461538461538464	0.7237762237762237	0.02097902097902098
1083	290.0	0.0034482758620689655	0.013793103448275862	0.19655172413793104	0.041379310344827586	0.7241379310344828	0.020689655172413793
1084	288.0	0.003472222222222222	0.013888888888888888	0.19791666666666666	0.03819444444444445	0.7256944444444444	0.020833333333333332
1085	292.0	0.003424657534246575	0.0136986301369863	0.1917808219178082	0.03767123287671233	0.7328767123287672	0.02054794520547945
1086	295.0	0.003389830508474576	0.01694915254237288	0.19322033898305085	0.03389830508474576	0.7322033898305085	0.020338983050847456
1087	290.0	0.0034482758620689655	0.017241379310344827	0.19655172413793104	0.03793103448275862	0.7206896551724138	0.02413793103448276
1088	294.0	0.003401360544217687	0.017006802721088437	0.19387755102040816	0.03741496598639456	0.7244897959183674	0.023809523809523808
1089	291.0	0.003436426116838488	0.01718213058419244	0.19243986254295534	0.037800687285223365	0.7250859106529209	0.024054982817869417
1090	287.0	0.003484320557491289	0.017421602787456445	0.20209059233449478	0.03484320557491289	0.7212543554006968	0.020905923344947737
1091	291.0	0.003436426116838488	0.01718213058419244	0.1958762886597938	0.041237113402061855	0.7216494845360825	0.020618556701030927
1092	290.0	0.0034482758620689655	0.017241379310344827	0.19655172413793104	0.041379310344827586	0.7241379310344828	0.017241379310344827
1093	293.0	0.0034129692832764505	0.017064846416382253	0.1945392491467577	0.03754266211604096	0.7303754266211604	0.017064846416382253
1094	296.0	0.0033783783783783786	0.010135135135135136	0.19256756756756757	0.037162162162162164	0.7398648648648649	0.016891891891891893
1095	300.0	0.0033333333333333335	0.01	0.19333333333333333	0.04	0.7366666666666667	0.016666666666666666
1096	296.0	0.0033783783783783786	0.010135135135135136	0.19594594594594594	0.037162162162162164	0.7331081081081081	0.02027027027027027
1097	293.0	0.0	0.013651877133105802	0.20477815699658702	0.034129692832764506	0.7201365187713311	0.027303754266211604
1098	290.0	0.0	0.013793103448275862	0.20344827586206896	0.03793103448275862	0.7172413793103448	0.027586206896551724
1099	285.0	0.0	0.017543859649122806	0.20701754385964913	0.03859649122807018	0.7157894736842105	0.021052631578947368
1100	280.0	0.0	0.017857142857142856	0.20357142857142857	0.04285714285714286	0.7142857142857143	0.02142857142857143
1101	294.0	0.0	0.017006802721088437	0.19387755102040816	0.04421768707482993	0.7210884353741497	0.023809523809523808
1102	295.0	0.0	0.01694915254237288	0.19661016949152543	0.04406779661016949	0.7186440677966102	0.023728813559322035
1103	296.0	0.0033783783783783786	0.016891891891891893	0.19932432432432431	0.04054054054054054	0.7162162162162162	0.02364864864864865
1104	294.0	0.003401360544217687	0.017006802721088437	0.19047619047619047	0.03741496598639456	0.7278911564625851	0.023809523809523808
1105	288.0	0.003472222222222222	0.017361111111111112	0.1909722222222222	0.034722222222222224	0.7326388888888888	0.020833333333333332
1106	293.0	0.0034129692832764505	0.017064846416382253	0.19112627986348124	0.034129692832764506	0.7303754266211604	0.023890784982935155
1107	290.0	0.0034482758620689655	0.017241379310344827	0.1896551724137931	0.034482758620689655	0.7344827586206897	0.020689655172413793
1108	292.0	0.003424657534246575	0.017123287671232876	0.1952054794520548	0.03424657534246575	0.7294520547945206	0.02054794520547945
1109	293.0	0.0034129692832764505	0.017064846416382253	0.1945392491467577	0.034129692832764506	0.726962457337884	0.023890784982935155
1110	293.0	0.0034129692832764505	0.017064846416382253	0.19112627986348124	0.034129692832764506	0.7303754266211604	0.023890784982935155
1111	294.0	0.003401360544217687	0.017006802721088437	0.19047619047619047	0.03741496598639456	0.7278911564625851	0.023809523809523808
1112	290.0	0.0034482758620689655	0.013793103448275862	0.1896551724137931	0.03793103448275862	0.7379310344827587	0.017241379310344827
1113	281.0	0.0035587188612099642	0.014234875444839857	0.18861209964412812	0.03558718861209965	0.7402135231316725	0.017793594306049824
1114	283.0	0.0035335689045936395	0.014134275618374558	0.19081272084805653	0.038869257950530034	0.734982332155477	0.0176678445229682
1115	289.0	0.0034602076124567475	0.01384083044982699	0.19377162629757785	0.03460207612456748	0.7370242214532872	0.01730103806228374
1116	283.0	0.0035335689045936395	0.014134275618374558	0.1978798586572438	0.0353356890459364	0.734982332155477	0.014134275618374558
1117	279.0	0.0	0.014336917562724014	0.2007168458781362	0.035842293906810034	0.7347670250896058	0.014336917562724014
1118	279.0	0.0	0.017921146953405017	0.20430107526881722	0.035842293906810034	0.7311827956989247	0.010752688172043012
1119	281.0	0.0	0.017793594306049824	0.20284697508896798	0.03558718861209965	0.7295373665480427	0.014234875444839857
1120	278.0	0.0	0.017985611510791366	0.2014388489208633	0.03237410071942446	0.7338129496402878	0.014388489208633094
1121	282.0	0.0	0.01773049645390071	0.19858156028368795	0.031914893617021274	0.7375886524822695	0.014184397163120567
1122	286.0	0.0	0.017482517482517484	0.19230769230769232	0.03496503496503497	0.7412587412587412	0.013986013986013986
1123	289.0	0.0034602076124567475	0.01730103806228374	0.1972318339100346	0.03460207612456748	0.7335640138408305	0.01384083044982699
1124	289.0	0.0034602076124567475	0.01384083044982699	0.1972318339100346	0.031141868512110725	0.740484429065744	0.01384083044982699
1125	288.0	0.0	0.013888888888888888	0.1909722222222222	0.03819444444444445	0.7395833333333334	0.017361111111111112
1126	285.0	0.0035087719298245615	0.014035087719298246	0.19298245614035087	0.03859649122807018	0.7368421052631579	0.014035087719298246
1127	278.0	0.0035971223021582736	0.014388489208633094	0.19784172661870503	0.03597122302158273	0.7302158273381295	0.017985611510791366
1128	282.0	0.0035460992907801418	0.014184397163120567	0.19148936170212766	0.031914893617021274	0.7446808510638298	0.014184397163120567
1129	289.0	0.0034602076124567475	0.01384083044982699	0.18685121107266436	0.031141868512110725	0.7474048442906575	0.01730103806228374
1130	294.0	0.003401360544217687	0.013605442176870748	0.19387755102040816	0.030612244897959183	0.7346938775510204	0.023809523809523808
1131	297.0	0.003367003367003367	0.013468013468013467	0.19528619528619529	0.030303030303030304	0.7306397306397306	0.026936026936026935
1132	296.0	0.0033783783783783786	0.013513513513513514	0.19256756756756757	0.033783783783783786	0.7331081081081081	0.02364864864864865
1133	295.0	0.003389830508474576	0.013559322033898305	0.19322033898305085	0.03389830508474576	0.7322033898305085	0.023728813559322035
1134	293.0	0.0034129692832764505	0.013651877133105802	0.19112627986348124	0.030716723549488054	0.7440273037542662	0.017064846416382253
1135	295.0	0.003389830508474576	0.013559322033898305	0.19322033898305085	0.030508474576271188	0.7457627118644068	0.013559322033898305
1136	296.0	0.0033783783783783786	0.013513513513513514	0.19932432432432431	0.02702702702702703	0.7466216216216216	0.010135135135135136
1137	296.0	0.0033783783783783786	0.013513513513513514	0.19932432432432431	0.02702702702702703	0.7466216216216216	0.010135135135135136
1138	300.0	0.0033333333333333335	0.013333333333333334	0.19666666666666666	0.03	0.7466666666666667	0.01
1139	295.0	0.003389830508474576	0.013559322033898305	0.1864406779661017	0.030508474576271188	0.7559322033898305	0.010169491525423728
1140	298.0	0.003355704697986577	0.013422818791946308	0.18791946308724833	0.03355704697986577	0.7516778523489933	0.010067114093959731
1141	301.0	0.0033222591362126247	0.013289036544850499	0.18604651162790697	0.03322259136212625	0.7475083056478405	0.016611295681063124
1142	304.0	0.003289473684210526	0.013157894736842105	0.19078947368421054	0.03618421052631579	0.7368421052631579	0.019736842105263157
1143	302.0	0.0033112582781456954	0.009933774834437087	0.19536423841059603	0.033112582781456956	0.7384105960264901	0.019867549668874173
1144	300.0	0.0033333333333333335	0.01	0.19	0.03333333333333333	0.7433333333333333	0.02
1145	295.0	0.003389830508474576	0.010169491525423728	0.18305084745762712	0.03389830508474576	0.7491525423728813	0.020338983050847456
1146	298.0	0.003355704697986577	0.010067114093959731	0.18120805369127516	0.03355704697986577	0.7516778523489933	0.020134228187919462
1147	297.0	0.003367003367003367	0.010101010101010102	0.17845117845117844	0.037037037037037035	0.7508417508417509	0.020202020202020204
1148	296.0	0.0033783783783783786	0.010135135135135136	0.18243243243243243	0.037162162162162164	0.7432432432432432	0.02364864864864865
1149	297.0	0.003367003367003367	0.010101010101010102	0.18181818181818182	0.037037037037037035	0.7441077441077442	0.02356902356902357
1150	292.0	0.003424657534246575	0.010273972602739725	0.18493150684931506	0.03767123287671233	0.7397260273972602	0.023972602739726026
1151	289.0	0.0034602076124567475	0.010380622837370242	0.1903114186851211	0.04152249134948097	0.7301038062283737	0.02422145328719723
1152	290.0	0.0034482758620689655	0.010344827586206896	0.19310344827586207	0.03793103448275862	0.7310344827586207	0.02413793103448276
1153	283.0	0.0035335689045936395	0.01060070671378092	0.1978798586572438	0.028268551236749116	0.7385159010600707	0.02120141342756184
1154	286.0	0.0034965034965034965	0.01048951048951049	0.1993006993006993	0.027972027972027972	0.7412587412587412	0.017482517482517484
1155	290.0	0.0034482758620689655	0.010344827586206896	0.19310344827586207	0.03103448275862069	0.7448275862068966	0.017241379310344827
1156	291.0	0.003436426116838488	0.010309278350515464	0.19243986254295534	0.030927835051546393	0.7457044673539519	0.01718213058419244
1157	294.0	0.003401360544217687	0.013605442176870748	0.19727891156462585	0.030612244897959183	0.7346938775510204	0.02040816326530612
1158	290.0	0.0034482758620689655	0.013793103448275862	0.2	0.027586206896551724	0.7344827586206897	0.020689655172413793
1159	293.0	0.0	0.013651877133105802	0.19795221843003413	0.034129692832764506	0.7337883959044369	0.020477815699658702
1160	296.0	0.0	0.013513513513513514	0.19594594594594594	0.037162162162162164	0.7331081081081081	0.02027027027027027
1161	299.0	0.0	0.013377926421404682	0.18729096989966554	0.04013377926421405	0.7324414715719063	0.026755852842809364
1162	295.0	0.0	0.013559322033898305	0.19322033898305085	0.04067796610169491	0.7322033898305085	0.020338983050847456
1163	293.0	0.0	0.013651877133105802	0.19795221843003413	0.040955631399317405	0.726962457337884	0.020477815699658702
1164	285.0	0.0035087719298245615	0.014035087719298246	0.20350877192982456	0.03859649122807018	0.7192982456140351	0.021052631578947368
1165	289.0	0.0034602076124567475	0.01384083044982699	0.20069204152249134	0.03460207612456748	0.726643598615917	0.020761245674740483
1166	289.0	0.0034602076124567475	0.01384083044982699	0.2041522491349481	0.03460207612456748	0.726643598615917	0.01730103806228374
1167	284.0	0.0035211267605633804	0.014084507042253521	0.19718309859154928	0.03169014084507042	0.7394366197183099	0.014084507042253521
1168	287.0	0.003484320557491289	0.013937282229965157	0.20209059233449478	0.027874564459930314	0.735191637630662	0.017421602787456445
1169	288.0	0.003472222222222222	0.017361111111111112	0.19791666666666666	0.027777777777777776	0.7361111111111112	0.017361111111111112
1170	283.0	0.0035335689045936395	0.0176678445229682	0.2049469964664311	0.03180212014134275	0.7243816254416962	0.0176678445229682
1171	285.0	0.0035087719298245615	0.014035087719298246	0.20701754385964913	0.031578947368421054	0.7298245614035088	0.014035087719298246
1172	286.0	0.0034965034965034965	0.013986013986013986	0.20279720279720279	0.03146853146853147	0.7272727272727273	0.02097902097902098
1173	280.0	0.0035714285714285713	0.014285714285714285	0.20357142857142857	0.03571428571428571	0.7214285714285714	0.02142857142857143
1174	283.0	0.0035335689045936395	0.014134275618374558	0.1978798586572438	0.0353356890459364	0.7279151943462897	0.02120141342756184
1175	282.0	0.0	0.014184397163120567	0.20212765957446807	0.03546099290780142	0.7304964539007093	0.01773049645390071
1176	285.0	0.0	0.017543859649122806	0.20350877192982456	0.03508771929824561	0.7298245614035088	0.014035087719298246
1177	286.0	0.0	0.017482517482517484	0.20279720279720279	0.03146853146853147	0.7307692307692307	0.017482517482517484
1178	286.0	0.0	0.013986013986013986	0.20279720279720279	0.03146853146853147	0.7377622377622378	0.013986013986013986
1179	288.0	0.0	0.013888888888888888	0.2048611111111111	0.03125	0.7361111111111112	0.013888888888888888
1180	289.0	0.0	0.01384083044982699	0.20069204152249134	0.02768166089965398	0.740484429065744	0.01730103806228374
1181	285.0	0.0	0.010526315789473684	0.19649122807017544	0.03508771929824561	0.7403508771929824	0.017543859649122806
1182	294.0	0.0	0.01020408163265306	0.19727891156462585	0.030612244897959183	0.7448979591836735	0.017006802721088437
1183	291.0	0.0	0.010309278350515464	0.2027491408934708	0.027491408934707903	0.7422680412371134	0.01718213058419244
1184	292.0	0.003424657534246575	0.010273972602739725	0.20205479452054795	0.0273972602739726	0.7431506849315068	0.0136986301369863
1185	290.0	0.0034482758620689655	0.010344827586206896	0.2	0.027586206896551724	0.7448275862068966	0.013793103448275862
1186	291.0	0.003436426116838488	0.010309278350515464	0.19931271477663232	0.030927835051546393	0.7422680412371134	0.013745704467353952
1187	291.0	0.003436426116838488	0.010309278350515464	0.1958762886597938	0.030927835051546393	0.7422680412371134	0.01718213058419244
1188	289.0	0.0034602076124567475	0.010380622837370242	0.19377162629757785	0.031141868512110725	0.7474048442906575	0.01384083044982699
1189	289.0	0.0034602076124567475	0.010380622837370242	0.1972318339100346	0.03460207612456748	0.740484429065744	0.01384083044982699
1190	290.0	0.0034482758620689655	0.013793103448275862	0.2	0.03793103448275862	0.7344827586206897	0.010344827586206896
1191	282.0	0.0035460992907801418	0.014184397163120567	0.19858156028368795	0.03546099290780142	0.7340425531914894	0.014184397163120567
1192	284.0	0.0035211267605633804	0.01056338028169014	0.19718309859154928	0.035211267605633804	0.7394366197183099	0.014084507042253521
1193	285.0	0.0	0.010526315789473684	0.19649122807017544	0.03508771929824561	0.743859649122807	0.014035087719298246
1194	285.0	0.0	0.010526315789473684	0.2	0.031578947368421054	0.743859649122807	0.014035087719298246
1195	294.0	0.0	0.013605442176870748	0.19727891156462585	0.03741496598639456	0.7346938775510204	0.017006802721088437
1196	296.0	0.0033783783783783786	0.016891891891891893	0.19594594594594594	0.037162162162162164	0.7297297297297297	0.016891891891891893
1197	294.0	0.003401360544217687	0.017006802721088437	0.19047619047619047	0.03741496598639456	0.7346938775510204	0.017006802721088437
1198	294.0	0.003401360544217687	0.017006802721088437	0.1870748299319728	0.04081632653061224	0.7346938775510204	0.017006802721088437
1199	291.0	0.003436426116838488	0.013745704467353952	0.18900343642611683	0.041237113402061855	0.7353951890034365	0.01718213058419244
1200	289.0	0.0034602076124567475	0.01384083044982699	0.1903114186851211	0.03806228373702422	0.7335640138408305	0.020761245674740483
1201	283.0	0.0	0.01060070671378092	0.18374558303886926	0.0353356890459364	0.7526501766784452	0.0176678445229682
1202	284.0	0.0	0.01056338028169014	0.18661971830985916	0.035211267605633804	0.7464788732394366	0.02112676056338028
1203	290.0	0.0	0.010344827586206896	0.18620689655172415	0.034482758620689655	0.7482758620689656	0.020689655172413793
1204	289.0	0.0	0.010380622837370242	0.1903114186851211	0.04152249134948097	0.7370242214532872	0.020761245674740483
1205	293.0	0.0034129692832764505	0.010238907849829351	0.18771331058020477	0.04436860068259386	0.7372013651877133	0.017064846416382253
1206	294.0	0.003401360544217687	0.013605442176870748	0.1870748299319728	0.04421768707482993	0.7380952380952381	0.013605442176870748
1207	292.0	0.003424657534246575	0.010273972602739725	0.1917808219178082	0.0410958904109589	0.7397260273972602	0.0136986301369863
1208	292.0	0.003424657534246575	0.010273972602739725	0.1952054794520548	0.0410958904109589	0.7363013698630136	0.0136986301369863
1209	287.0	0.003484320557491289	0.010452961672473868	0.20905923344947736	0.03832752613240418	0.7247386759581882	0.013937282229965157
1210	283.0	0.0035335689045936395	0.01060070671378092	0.20848056537102475	0.0353356890459364	0.7279151943462897	0.014134275618374558
1211	280.0	0.0035714285714285713	0.010714285714285714	0.21071428571428572	0.03214285714285714	0.7285714285714285	0.014285714285714285
1212	285.0	0.0035087719298245615	0.010526315789473684	0.20701754385964913	0.031578947368421054	0.7333333333333333	0.014035087719298246
1213	285.0	0.0035087719298245615	0.010526315789473684	0.20350877192982456	0.031578947368421054	0.7368421052631579	0.014035087719298246
1214	284.0	0.0035211267605633804	0.01056338028169014	0.1936619718309859	0.028169014084507043	0.75	0.014084507042253521
1215	288.0	0.003472222222222222	0.010416666666666666	0.1909722222222222	0.03125	0.7430555555555556	0.020833333333333332
1216	290.0	0.0034482758620689655	0.010344827586206896	0.19310344827586207	0.034482758620689655	0.7344827586206897	0.02413793103448276
1217	289.0	0.0034602076124567475	0.010380622837370242	0.1972318339100346	0.03460207612456748	0.7370242214532872	0.01730103806228374
1218	292.0	0.003424657534246575	0.0136986301369863	0.1917808219178082	0.03424657534246575	0.7363013698630136	0.02054794520547945
1219	294.0	0.003401360544217687	0.013605442176870748	0.19387755102040816	0.034013605442176874	0.7346938775510204	0.02040816326530612
1220	294.0	0.003401360544217687	0.013605442176870748	0.19387755102040816	0.034013605442176874	0.7346938775510204	0.02040816326530612
1221	294.0	0.003401360544217687	0.01020408163265306	0.19387755102040816	0.03741496598639456	0.7346938775510204	0.02040816326530612
1222	295.0	0.003389830508474576	0.010169491525423728	0.19661016949152543	0.03728813559322034	0.7322033898305085	0.020338983050847456
1223	289.0	0.0034602076124567475	0.010380622837370242	0.1972318339100346	0.03806228373702422	0.7301038062283737	0.020761245674740483
1224	295.0	0.003389830508474576	0.010169491525423728	0.19661016949152543	0.03728813559322034	0.7322033898305085	0.020338983050847456
1225	294.0	0.003401360544217687	0.01020408163265306	0.19387755102040816	0.03741496598639456	0.7346938775510204	0.02040816326530612
1226	290.0	0.0034482758620689655	0.010344827586206896	0.19310344827586207	0.034482758620689655	0.7413793103448276	0.017241379310344827
1227	287.0	0.003484320557491289	0.010452961672473868	0.1951219512195122	0.0313588850174216	0.7421602787456446	0.017421602787456445
1228	281.0	0.0035587188612099642	0.010676156583629894	0.19572953736654805	0.03202846975088968	0.7437722419928826	0.014234875444839857
1229	290.0	0.0034482758620689655	0.010344827586206896	0.2	0.03103448275862069	0.7413793103448276	0.013793103448275862
1230	293.0	0.0034129692832764505	0.010238907849829351	0.19112627986348124	0.030716723549488054	0.7440273037542662	0.020477815699658702
1231	287.0	0.003484320557491289	0.010452961672473868	0.1951219512195122	0.027874564459930314	0.7421602787456446	0.020905923344947737
1232	285.0	0.0035087719298245615	0.014035087719298246	0.19298245614035087	0.028070175438596492	0.743859649122807	0.017543859649122806
1233	280.0	0.0035714285714285713	0.014285714285714285	0.18928571428571428	0.02857142857142857	0.7428571428571429	0.02142857142857143
1234	283.0	0.0	0.014134275618374558	0.19081272084805653	0.03180212014134275	0.7385159010600707	0.024734982332155476
1235	291.0	0.0	0.013745704467353952	0.18900343642611683	0.030927835051546393	0.738831615120275	0.027491408934707903
1236	294.0	0.0	0.013605442176870748	0.1836734693877551	0.030612244897959183	0.7448979591836735	0.027210884353741496
1237	291.0	0.003436426116838488	0.013745704467353952	0.18213058419243985	0.03436426116838488	0.738831615120275	0.027491408934707903
1238	294.0	0.003401360544217687	0.013605442176870748	0.1836734693877551	0.034013605442176874	0.7380952380952381	0.027210884353741496
1239	290.0	0.0034482758620689655	0.013793103448275862	0.18275862068965518	0.034482758620689655	0.7413793103448276	0.02413793103448276
1240	293.0	0.0034129692832764505	0.013651877133105802	0.19112627986348124	0.034129692832764506	0.7337883959044369	0.023890784982935155
1241	288.0	0.003472222222222222	0.013888888888888888	0.19444444444444445	0.03819444444444445	0.7291666666666666	0.020833333333333332
1242	281.0	0.0035587188612099642	0.014234875444839857	0.199288256227758	0.03558718861209965	0.7259786476868327	0.021352313167259787
1243	278.0	0.0035971223021582736	0.014388489208633094	0.19424460431654678	0.03597122302158273	0.7266187050359713	0.025179856115107913
1244	280.0	0.0035714285714285713	0.014285714285714285	0.19642857142857142	0.03571428571428571	0.725	0.025
1245	286.0	0.0034965034965034965	0.013986013986013986	0.1958041958041958	0.03146853146853147	0.7272727272727273	0.027972027972027972
1246	288.0	0.003472222222222222	0.013888888888888888	0.19444444444444445	0.03125	0.7291666666666666	0.027777777777777776
1247	286.0	0.0034965034965034965	0.013986013986013986	0.19230769230769232	0.03496503496503497	0.7237762237762237	0.03146853146853147
1248	285.0	0.0035087719298245615	0.014035087719298246	0.18947368421052632	0.03508771929824561	0.7263157894736842	0.031578947368421054
1249	288.0	0.003472222222222222	0.013888888888888888	0.1909722222222222	0.034722222222222224	0.7361111111111112	0.020833333333333332
1250	286.0	0.0034965034965034965	0.013986013986013986	0.19230769230769232	0.03496503496503497	0.7307692307692307	0.024475524475524476
1251	284.0	0.0035211267605633804	0.014084507042253521	0.1936619718309859	0.035211267605633804	0.7359154929577465	0.017605633802816902
1252	277.0	0.0036101083032490976	0.010830324909747292	0.19133574007220217	0.032490974729241874	0.740072202166065	0.021660649819494584
1253	278.0	0.0035971223021582736	0.01079136690647482	0.18705035971223022	0.03237410071942446	0.7446043165467626	0.02158273381294964
1254	283.0	0.0035335689045936395	0.01060070671378092	0.1872791519434629	0.03180212014134275	0.7420494699646644	0.024734982332155476
1255	280.0	0.0035714285714285713	0.010714285714285714	0.18928571428571428	0.03571428571428571	0.7392857142857143	0.02142857142857143
1256	286.0	0.0	0.01048951048951049	0.1888111888111888	0.038461538461538464	0.7412587412587412	0.02097902097902098
1257	289.0	0.0	0.01384083044982699	0.1903114186851211	0.03806228373702422	0.7370242214532872	0.020761245674740483
1258	291.0	0.0	0.013745704467353952	0.1958762886597938	0.030927835051546393	0.738831615120275	0.020618556701030927
1259	288.0	0.0	0.013888888888888888	0.2013888888888889	0.03125	0.7361111111111112	0.017361111111111112
1260	292.0	0.0	0.0136986301369863	0.19863013698630136	0.030821917808219176	0.7363013698630136	0.02054794520547945
1261	288.0	0.0	0.013888888888888888	0.19791666666666666	0.027777777777777776	0.7430555555555556	0.017361111111111112
1262	292.0	0.0	0.0136986301369863	0.1952054794520548	0.0273972602739726	0.7465753424657534	0.017123287671232876
1263	293.0	0.0	0.013651877133105802	0.18430034129692832	0.027303754266211604	0.7542662116040956	0.020477815699658702
1264	287.0	0.0	0.010452961672473868	0.18466898954703834	0.0313588850174216	0.7526132404181185	0.020905923344947737
1265	288.0	0.003472222222222222	0.010416666666666666	0.1875	0.03125	0.7465277777777778	0.020833333333333332
1266	294.0	0.003401360544217687	0.01020408163265306	0.1870748299319728	0.034013605442176874	0.7448979591836735	0.02040816326530612
1267	288.0	0.003472222222222222	0.010416666666666666	0.1840277777777778	0.03125	0.7465277777777778	0.024305555555555556
1268	289.0	0.0034602076124567475	0.010380622837370242	0.18339100346020762	0.031141868512110725	0.7474048442906575	0.02422145328719723
1269	284.0	0.0035211267605633804	0.014084507042253521	0.18661971830985916	0.028169014084507043	0.7464788732394366	0.02112676056338028
1270	290.0	0.0034482758620689655	0.013793103448275862	0.19655172413793104	0.03103448275862069	0.7379310344827587	0.017241379310344827
1271	290.0	0.0034482758620689655	0.013793103448275862	0.19310344827586207	0.03103448275862069	0.7413793103448276	0.017241379310344827
1272	289.0	0.0034602076124567475	0.01384083044982699	0.19377162629757785	0.031141868512110725	0.740484429065744	0.01730103806228374
1273	284.0	0.0035211267605633804	0.01056338028169014	0.19718309859154928	0.03169014084507042	0.7359154929577465	0.02112676056338028
1274	281.0	0.0035587188612099642	0.010676156583629894	0.199288256227758	0.03202846975088968	0.7330960854092526	0.021352313167259787
1275	282.0	0.0035460992907801418	0.010638297872340425	0.20212765957446807	0.031914893617021274	0.7340425531914894	0.01773049645390071
1276	282.0	0.0035460992907801418	0.010638297872340425	0.19858156028368795	0.031914893617021274	0.7375886524822695	0.01773049645390071
1277	285.0	0.0035087719298245615	0.010526315789473684	0.2	0.031578947368421054	0.7333333333333333	0.021052631578947368
1278	286.0	0.0034965034965034965	0.01048951048951049	0.20279720279720279	0.03146853146853147	0.7342657342657343	0.017482517482517484
1279	284.0	0.0035211267605633804	0.01056338028169014	0.20422535211267606	0.03169014084507042	0.7323943661971831	0.017605633802816902
1280	287.0	0.003484320557491289	0.017421602787456445	0.20209059233449478	0.0313588850174216	0.7317073170731707	0.013937282229965157
1281	294.0	0.003401360544217687	0.017006802721088437	0.20408163265306123	0.034013605442176874	0.7244897959183674	0.017006802721088437
1282	300.0	0.0033333333333333335	0.016666666666666666	0.2	0.03333333333333333	0.7266666666666667	0.02
1283	302.0	0.0033112582781456954	0.016556291390728478	0.19536423841059603	0.03642384105960265	0.7284768211920529	0.019867549668874173
1284	295.0	0.003389830508474576	0.01694915254237288	0.19661016949152543	0.03728813559322034	0.7254237288135593	0.020338983050847456
1285	292.0	0.003424657534246575	0.017123287671232876	0.20205479452054795	0.03424657534246575	0.7226027397260274	0.02054794520547945
1286	291.0	0.003436426116838488	0.013745704467353952	0.1958762886597938	0.03436426116838488	0.7319587628865979	0.020618556701030927
1287	292.0	0.003424657534246575	0.0136986301369863	0.1917808219178082	0.03424657534246575	0.7363013698630136	0.02054794520547945
1288	295.0	0.003389830508474576	0.013559322033898305	0.19322033898305085	0.030508474576271188	0.735593220338983	0.023728813559322035
1289	290.0	0.0034482758620689655	0.013793103448275862	0.19655172413793104	0.034482758620689655	0.7275862068965517	0.02413793103448276
1290	288.0	0.0	0.013888888888888888	0.19791666666666666	0.034722222222222224	0.7291666666666666	0.024305555555555556
1291	286.0	0.0	0.017482517482517484	0.19230769230769232	0.03496503496503497	0.7307692307692307	0.024475524475524476
1292	287.0	0.0	0.017421602787456445	0.1986062717770035	0.03484320557491289	0.7247386759581882	0.024390243902439025
1293	291.0	0.0	0.013745704467353952	0.19931271477663232	0.03436426116838488	0.7250859106529209	0.027491408934707903
1294	288.0	0.0	0.013888888888888888	0.19791666666666666	0.03125	0.7256944444444444	0.03125
1295	287.0	0.0	0.013937282229965157	0.20557491289198607	0.0313588850174216	0.7282229965156795	0.020905923344947737
1296	287.0	0.0	0.013937282229965157	0.20557491289198607	0.0313588850174216	0.7282229965156795	0.020905923344947737
1297	294.0	0.003401360544217687	0.013605442176870748	0.19727891156462585	0.030612244897959183	0.7312925170068028	0.023809523809523808
1298	291.0	0.003436426116838488	0.013745704467353952	0.1958762886597938	0.027491408934707903	0.7353951890034365	0.024054982817869417
1299	287.0	0.003484320557491289	0.013937282229965157	0.1951219512195122	0.024390243902439025	0.7386759581881533	0.024390243902439025
1300	285.0	0.0035087719298245615	0.010526315789473684	0.2	0.02456140350877193	0.7333333333333333	0.028070175438596492
1301	289.0	0.0034602076124567475	0.010380622837370242	0.19377162629757785	0.031141868512110725	0.7301038062283737	0.031141868512110725
1302	287.0	0.003484320557491289	0.010452961672473868	0.20557491289198607	0.027874564459930314	0.7177700348432056	0.03484320557491289
1303	289.0	0.0034602076124567475	0.010380622837370242	0.2041522491349481	0.02768166089965398	0.7231833910034602	0.031141868512110725
1304	289.0	0.0034602076124567475	0.01384083044982699	0.1972318339100346	0.031141868512110725	0.726643598615917	0.02768166089965398
1305	288.0	0.003472222222222222	0.013888888888888888	0.19444444444444445	0.034722222222222224	0.7326388888888888	0.020833333333333332
1306	292.0	0.003424657534246575	0.0136986301369863	0.18835616438356165	0.03767123287671233	0.7328767123287672	0.023972602739726026
1307	297.0	0.003367003367003367	0.013468013468013467	0.1919191919191919	0.037037037037037035	0.734006734006734	0.020202020202020204
1308	295.0	0.003389830508474576	0.013559322033898305	0.19661016949152543	0.03728813559322034	0.735593220338983	0.013559322033898305
1309	291.0	0.0	0.013745704467353952	0.1958762886597938	0.03436426116838488	0.7422680412371134	0.013745704467353952
1310	289.0	0.0	0.01384083044982699	0.19377162629757785	0.03460207612456748	0.7439446366782007	0.01384083044982699
1311	288.0	0.0	0.013888888888888888	0.2048611111111111	0.03819444444444445	0.7291666666666666	0.013888888888888888
1312	285.0	0.0	0.010526315789473684	0.19649122807017544	0.042105263157894736	0.7368421052631579	0.014035087719298246
1313	280.0	0.0	0.010714285714285714	0.2	0.04285714285714286	0.7321428571428571	0.014285714285714285
1314	282.0	0.0035460992907801418	0.010638297872340425	0.20212765957446807	0.0425531914893617	0.7269503546099291	0.014184397163120567
1315	283.0	0.0035335689045936395	0.01060070671378092	0.20848056537102475	0.038869257950530034	0.7208480565371025	0.0176678445229682
1316	284.0	0.0035211267605633804	0.01056338028169014	0.20422535211267606	0.03873239436619718	0.7253521126760564	0.017605633802816902
1317	284.0	0.0035211267605633804	0.014084507042253521	0.20422535211267606	0.04225352112676056	0.7183098591549296	0.017605633802816902
1318	280.0	0.0	0.014285714285714285	0.2	0.04285714285714286	0.7285714285714285	0.014285714285714285
1319	281.0	0.0	0.014234875444839857	0.199288256227758	0.042704626334519574	0.7259786476868327	0.017793594306049824
1320	282.0	0.0	0.014184397163120567	0.19858156028368795	0.0425531914893617	0.723404255319149	0.02127659574468085
1321	276.0	0.0	0.014492753623188406	0.20652173913043478	0.043478260869565216	0.7210144927536232	0.014492753623188406
1322	279.0	0.0	0.014336917562724014	0.1971326164874552	0.043010752688172046	0.7275985663082437	0.017921146953405017
1323	279.0	0.0035842293906810036	0.014336917562724014	0.20430107526881722	0.043010752688172046	0.7168458781362007	0.017921146953405017
1324	277.0	0.0036101083032490976	0.01444043321299639	0.20216606498194944	0.039711191335740074	0.7220216606498195	0.018050541516245487
1325	276.0	0.0036231884057971015	0.014492753623188406	0.2028985507246377	0.036231884057971016	0.7246376811594203	0.018115942028985508
1326	282.0	0.0035460992907801418	0.014184397163120567	0.20212765957446807	0.03546099290780142	0.7304964539007093	0.014184397163120567
1327	285.0	0.0035087719298245615	0.014035087719298246	0.2	0.03859649122807018	0.7298245614035088	0.014035087719298246
1328	287.0	0.003484320557491289	0.013937282229965157	0.1986062717770035	0.03832752613240418	0.735191637630662	0.010452961672473868
1329	286.0	0.0	0.013986013986013986	0.1993006993006993	0.038461538461538464	0.7342657342657343	0.013986013986013986
1330	291.0	0.0	0.013745704467353952	0.19931271477663232	0.037800687285223365	0.7353951890034365	0.013745704467353952
1331	285.0	0.0	0.010526315789473684	0.2	0.03859649122807018	0.7368421052631579	0.014035087719298246
1332	280.0	0.0	0.010714285714285714	0.19642857142857142	0.02857142857142857	0.75	0.014285714285714285
1333	282.0	0.0	0.014184397163120567	0.19148936170212766	0.028368794326241134	0.74822695035461	0.01773049645390071
1334	283.0	0.0035335689045936395	0.014134275618374558	0.19434628975265017	0.028268551236749116	0.7385159010600707	0.02120141342756184
1335	287.0	0.003484320557491289	0.013937282229965157	0.1986062717770035	0.027874564459930314	0.735191637630662	0.020905923344947737
1336	284.0	0.0035211267605633804	0.014084507042253521	0.19718309859154928	0.028169014084507043	0.7359154929577465	0.02112676056338028
1337	284.0	0.0035211267605633804	0.014084507042253521	0.19718309859154928	0.03169014084507042	0.7359154929577465	0.017605633802816902
1338	282.0	0.0035460992907801418	0.014184397163120567	0.19148936170212766	0.031914893617021274	0.7340425531914894	0.024822695035460994
1339	285.0	0.0035087719298245615	0.014035087719298246	0.18947368421052632	0.031578947368421054	0.7333333333333333	0.028070175438596492
1340	289.0	0.0034602076124567475	0.01384083044982699	0.19377162629757785	0.031141868512110725	0.7301038062283737	0.02768166089965398
1341	288.0	0.003472222222222222	0.013888888888888888	0.19444444444444445	0.034722222222222224	0.7256944444444444	0.027777777777777776
1342	292.0	0.003424657534246575	0.010273972602739725	0.19863013698630136	0.03424657534246575	0.726027397260274	0.0273972602739726
1343	296.0	0.0033783783783783786	0.010135135135135136	0.20608108108108109	0.033783783783783786	0.7195945945945946	0.02702702702702703
1344	292.0	0.003424657534246575	0.0136986301369863	0.2089041095890411	0.03424657534246575	0.7157534246575342	0.023972602739726026
1345	287.0	0.003484320557491289	0.013937282229965157	0.20905923344947736	0.027874564459930314	0.7212543554006968	0.024390243902439025
1346	292.0	0.003424657534246575	0.0136986301369863	0.2089041095890411	0.030821917808219176	0.7191780821917808	0.023972602739726026
1347	291.0	0.003436426116838488	0.013745704467353952	0.2027491408934708	0.030927835051546393	0.7285223367697594	0.020618556701030927
1348	288.0	0.003472222222222222	0.013888888888888888	0.2013888888888889	0.03125	0.7326388888888888	0.017361111111111112
1349	288.0	0.003472222222222222	0.013888888888888888	0.1909722222222222	0.03125	0.7430555555555556	0.017361111111111112
1350	284.0	0.0	0.014084507042253521	0.19014084507042253	0.028169014084507043	0.75	0.017605633802816902
1351	281.0	0.0	0.014234875444839857	0.19217081850533807	0.03202846975088968	0.7473309608540926	0.014234875444839857
1352	281.0	0.0	0.010676156583629894	0.19217081850533807	0.03202846975088968	0.7508896797153025	0.014234875444839857
1353	281.0	0.0	0.010676156583629894	0.19572953736654805	0.03202846975088968	0.7473309608540926	0.014234875444839857
1354	281.0	0.0035587188612099642	0.010676156583629894	0.199288256227758	0.03558718861209965	0.7330960854092526	0.017793594306049824
1355	279.0	0.0035842293906810036	0.010752688172043012	0.2078853046594982	0.035842293906810034	0.7240143369175627	0.017921146953405017
1356	281.0	0.0035587188612099642	0.010676156583629894	0.20640569395017794	0.028469750889679714	0.7330960854092526	0.017793594306049824
1357	278.0	0.0035971223021582736	0.01079136690647482	0.19784172661870503	0.025179856115107913	0.7482014388489209	0.014388489208633094
1358	280.0	0.0035714285714285713	0.010714285714285714	0.2	0.02857142857142857	0.7392857142857143	0.017857142857142856
1359	284.0	0.0035211267605633804	0.01056338028169014	0.19718309859154928	0.03169014084507042	0.7394366197183099	0.017605633802816902
1360	285.0	0.0035087719298245615	0.010526315789473684	0.19298245614035087	0.03508771929824561	0.7403508771929824	0.017543859649122806
1361	288.0	0.003472222222222222	0.010416666666666666	0.1840277777777778	0.034722222222222224	0.7465277777777778	0.020833333333333332
1362	292.0	0.0	0.010273972602739725	0.1917808219178082	0.030821917808219176	0.7431506849315068	0.023972602739726026
1363	289.0	0.0	0.010380622837370242	0.1972318339100346	0.03460207612456748	0.7335640138408305	0.02422145328719723
1364	285.0	0.0	0.010526315789473684	0.19649122807017544	0.028070175438596492	0.7403508771929824	0.02456140350877193
1365	291.0	0.0	0.010309278350515464	0.19931271477663232	0.027491408934707903	0.7422680412371134	0.020618556701030927
1366	293.0	0.0	0.013651877133105802	0.1945392491467577	0.027303754266211604	0.7440273037542662	0.020477815699658702
1367	297.0	0.0	0.013468013468013467	0.1919191919191919	0.030303030303030304	0.7407407407407407	0.02356902356902357
1368	295.0	0.0	0.013559322033898305	0.19661016949152543	0.03728813559322034	0.7288135593220338	0.023728813559322035
1369	292.0	0.0	0.0136986301369863	0.19863013698630136	0.03767123287671233	0.726027397260274	0.023972602739726026
1370	296.0	0.0	0.013513513513513514	0.19932432432432431	0.04054054054054054	0.7195945945945946	0.02702702702702703
1371	288.0	0.0	0.010416666666666666	0.19444444444444445	0.041666666666666664	0.7291666666666666	0.024305555555555556
1372	283.0	0.0	0.01060070671378092	0.1978798586572438	0.04240282685512368	0.7279151943462897	0.02120141342756184
1373	286.0	0.0	0.01048951048951049	0.1958041958041958	0.04195804195804196	0.7307692307692307	0.02097902097902098
1374	287.0	0.0	0.010452961672473868	0.1951219512195122	0.041811846689895474	0.7282229965156795	0.024390243902439025
1375	288.0	0.0	0.010416666666666666	0.2048611111111111	0.041666666666666664	0.71875	0.024305555555555556
1376	290.0	0.0	0.010344827586206896	0.20344827586206896	0.03793103448275862	0.7275862068965517	0.020689655172413793
1377	285.0	0.0	0.010526315789473684	0.2	0.03859649122807018	0.7298245614035088	0.021052631578947368
1378	287.0	0.0	0.010452961672473868	0.1986062717770035	0.03484320557491289	0.7386759581881533	0.017421602787456445
1379	284.0	0.0	0.01056338028169014	0.2007042253521127	0.035211267605633804	0.7359154929577465	0.017605633802816902
1380	289.0	0.0034602076124567475	0.010380622837370242	0.1972318339100346	0.03806228373702422	0.7335640138408305	0.01730103806228374
1381	286.0	0.0034965034965034965	0.01048951048951049	0.1993006993006993	0.04195804195804196	0.7237762237762237	0.02097902097902098
1382	284.0	0.0035211267605633804	0.01056338028169014	0.19014084507042253	0.04225352112676056	0.7323943661971831	0.02112676056338028
1383	287.0	0.003484320557491289	0.010452961672473868	0.1916376306620209	0.03832752613240418	0.7317073170731707	0.024390243902439025
1384	287.0	0.003484320557491289	0.010452961672473868	0.1916376306620209	0.03832752613240418	0.735191637630662	0.020905923344947737
1385	291.0	0.003436426116838488	0.010309278350515464	0.18900343642611683	0.03436426116838488	0.7457044673539519	0.01718213058419244
1386	291.0	0.003436426116838488	0.010309278350515464	0.19243986254295534	0.037800687285223365	0.738831615120275	0.01718213058419244
1387	292.0	0.003424657534246575	0.010273972602739725	0.1917808219178082	0.0410958904109589	0.7328767123287672	0.02054794520547945
1388	293.0	0.0034129692832764505	0.010238907849829351	0.19795221843003413	0.03754266211604096	0.7303754266211604	0.020477815699658702
1389	289.0	0.0034602076124567475	0.010380622837370242	0.2041522491349481	0.03460207612456748	0.726643598615917	0.020761245674740483
1390	288.0	0.003472222222222222	0.010416666666666666	0.2013888888888889	0.03125	0.7326388888888888	0.020833333333333332
1391	289.0	0.0034602076124567475	0.010380622837370242	0.2041522491349481	0.031141868512110725	0.726643598615917	0.02422145328719723
1392	284.0	0.0035211267605633804	0.01056338028169014	0.20422535211267606	0.03169014084507042	0.7288732394366197	0.02112676056338028
1393	280.0	0.0035714285714285713	0.010714285714285714	0.2	0.03214285714285714	0.7321428571428571	0.02142857142857143
1394	280.0	0.0035714285714285713	0.010714285714285714	0.2	0.03571428571428571	0.7285714285714285	0.02142857142857143
1395	283.0	0.0035335689045936395	0.01060070671378092	0.20141342756183744	0.0353356890459364	0.7279151943462897	0.02120141342756184
1396	288.0	0.003472222222222222	0.010416666666666666	0.19791666666666666	0.03819444444444445	0.7256944444444444	0.024305555555555556
1397	287.0	0.003484320557491289	0.010452961672473868	0.20557491289198607	0.041811846689895474	0.7177700348432056	0.020905923344947737
1398	292.0	0.003424657534246575	0.010273972602739725	0.20205479452054795	0.03767123287671233	0.7226027397260274	0.023972602739726026
1399	287.0	0.003484320557491289	0.010452961672473868	0.1951219512195122	0.03832752613240418	0.7282229965156795	0.024390243902439025
1400	289.0	0.0034602076124567475	0.010380622837370242	0.1903114186851211	0.03806228373702422	0.7335640138408305	0.02422145328719723
1401	290.0	0.0034482758620689655	0.010344827586206896	0.19655172413793104	0.03793103448275862	0.7275862068965517	0.02413793103448276
1402	291.0	0.003436426116838488	0.010309278350515464	0.19931271477663232	0.041237113402061855	0.7285223367697594	0.01718213058419244
1403	287.0	0.003484320557491289	0.010452961672473868	0.1986062717770035	0.03832752613240418	0.735191637630662	0.013937282229965157
1404	283.0	0.0035335689045936395	0.01060070671378092	0.20141342756183744	0.038869257950530034	0.7314487632508834	0.014134275618374558
1405	285.0	0.0	0.014035087719298246	0.2	0.03508771929824561	0.7368421052631579	0.014035087719298246
1406	287.0	0.0	0.013937282229965157	0.20557491289198607	0.03484320557491289	0.735191637630662	0.010452961672473868
1407	286.0	0.0	0.013986013986013986	0.2097902097902098	0.03496503496503497	0.7307692307692307	0.01048951048951049
1408	286.0	0.0	0.01048951048951049	0.2062937062937063	0.03146853146853147	0.7412587412587412	0.01048951048951049
1409	291.0	0.003436426116838488	0.010309278350515464	0.20618556701030927	0.030927835051546393	0.7422680412371134	0.006872852233676976
1410	298.0	0.003355704697986577	0.010067114093959731	0.2080536912751678	0.030201342281879196	0.738255033557047	0.010067114093959731
1411	294.0	0.003401360544217687	0.01020408163265306	0.20408163265306123	0.030612244897959183	0.7380952380952381	0.013605442176870748
1412	289.0	0.0034602076124567475	0.010380622837370242	0.20069204152249134	0.031141868512110725	0.7370242214532872	0.01730103806228374
1413	285.0	0.0035087719298245615	0.010526315789473684	0.20350877192982456	0.031578947368421054	0.7333333333333333	0.017543859649122806
1414	286.0	0.0034965034965034965	0.01048951048951049	0.20279720279720279	0.03146853146853147	0.7307692307692307	0.02097902097902098
1415	290.0	0.0034482758620689655	0.010344827586206896	0.20344827586206896	0.03103448275862069	0.7275862068965517	0.02413793103448276
1416	286.0	0.0034965034965034965	0.01048951048951049	0.1993006993006993	0.03496503496503497	0.7307692307692307	0.02097902097902098
1417	287.0	0.003484320557491289	0.010452961672473868	0.1986062717770035	0.0313588850174216	0.735191637630662	0.020905923344947737
1418	283.0	0.0035335689045936395	0.01060070671378092	0.2049469964664311	0.03180212014134275	0.7279151943462897	0.02120141342756184
1419	284.0	0.0	0.01056338028169014	0.20422535211267606	0.03169014084507042	0.7288732394366197	0.02464788732394366
1420	286.0	0.0	0.013986013986013986	0.1993006993006993	0.03146853146853147	0.7307692307692307	0.024475524475524476
1421	283.0	0.0	0.014134275618374558	0.20141342756183744	0.0353356890459364	0.7314487632508834	0.0176678445229682
1422	282.0	0.0	0.014184397163120567	0.1950354609929078	0.03900709219858156	0.7340425531914894	0.01773049645390071
1423	279.0	0.0	0.014336917562724014	0.1971326164874552	0.03942652329749104	0.7311827956989247	0.017921146953405017
1424	278.0	0.0	0.014388489208633094	0.20503597122302158	0.039568345323741004	0.7230215827338129	0.017985611510791366
1425	278.0	0.0	0.01079136690647482	0.20503597122302158	0.03597122302158273	0.7230215827338129	0.025179856115107913
1426	282.0	0.0	0.014184397163120567	0.19858156028368795	0.03546099290780142	0.7269503546099291	0.024822695035460994
1427	283.0	0.0	0.014134275618374558	0.1978798586572438	0.0353356890459364	0.7279151943462897	0.024734982332155476
1428	282.0	0.0035460992907801418	0.014184397163120567	0.20212765957446807	0.03546099290780142	0.723404255319149	0.02127659574468085
1429	290.0	0.0034482758620689655	0.013793103448275862	0.20344827586206896	0.034482758620689655	0.7241379310344828	0.020689655172413793
1430	290.0	0.0034482758620689655	0.013793103448275862	0.20344827586206896	0.03103448275862069	0.7275862068965517	0.020689655172413793
1431	286.0	0.0034965034965034965	0.01048951048951049	0.20279720279720279	0.03496503496503497	0.7307692307692307	0.017482517482517484
1432	287.0	0.003484320557491289	0.010452961672473868	0.20209059233449478	0.0313588850174216	0.735191637630662	0.017421602787456445
1433	284.0	0.0035211267605633804	0.014084507042253521	0.20422535211267606	0.035211267605633804	0.7253521126760564	0.017605633802816902
1434	284.0	0.0	0.014084507042253521	0.2007042253521127	0.035211267605633804	0.7288732394366197	0.02112676056338028
1435	285.0	0.0	0.014035087719298246	0.19649122807017544	0.03508771929824561	0.7368421052631579	0.017543859649122806
1436	290.0	0.0	0.013793103448275862	0.20344827586206896	0.034482758620689655	0.7310344827586207	0.017241379310344827
1437	293.0	0.0	0.013651877133105802	0.20477815699658702	0.034129692832764506	0.7235494880546075	0.023890784982935155
1438	292.0	0.0	0.017123287671232876	0.2054794520547945	0.03424657534246575	0.7226027397260274	0.02054794520547945
1439	292.0	0.0	0.017123287671232876	0.20205479452054795	0.03424657534246575	0.726027397260274	0.02054794520547945
1440	288.0	0.0	0.013888888888888888	0.2013888888888889	0.03125	0.7326388888888888	0.020833333333333332
1441	286.0	0.0034965034965034965	0.013986013986013986	0.1993006993006993	0.027972027972027972	0.7342657342657343	0.02097902097902098
1442	287.0	0.003484320557491289	0.013937282229965157	0.1986062717770035	0.027874564459930314	0.735191637630662	0.020905923344947737
1443	290.0	0.0034482758620689655	0.013793103448275862	0.20689655172413793	0.03103448275862069	0.7241379310344828	0.020689655172413793
1444	289.0	0.0034602076124567475	0.01384083044982699	0.20069204152249134	0.03460207612456748	0.726643598615917	0.020761245674740483
1445	283.0	0.0035335689045936395	0.01060070671378092	0.1978798586572438	0.038869257950530034	0.7279151943462897	0.02120141342756184
1446	282.0	0.0	0.010638297872340425	0.20212765957446807	0.03900709219858156	0.7269503546099291	0.02127659574468085
1447	281.0	0.0	0.010676156583629894	0.199288256227758	0.03914590747330961	0.7330960854092526	0.017793594306049824
1448	276.0	0.0	0.010869565217391304	0.19202898550724637	0.03985507246376811	0.7391304347826086	0.018115942028985508
1449	281.0	0.0035587188612099642	0.010676156583629894	0.19217081850533807	0.03914590747330961	0.7366548042704626	0.017793594306049824
1450	284.0	0.0035211267605633804	0.014084507042253521	0.18661971830985916	0.03873239436619718	0.7394366197183099	0.017605633802816902
1451	284.0	0.0035211267605633804	0.014084507042253521	0.19014084507042253	0.035211267605633804	0.7394366197183099	0.017605633802816902
1452	288.0	0.003472222222222222	0.013888888888888888	0.1909722222222222	0.034722222222222224	0.7430555555555556	0.013888888888888888
1453	293.0	0.0034129692832764505	0.013651877133105802	0.19112627986348124	0.034129692832764506	0.7440273037542662	0.013651877133105802
1454	290.0	0.0034482758620689655	0.013793103448275862	0.19310344827586207	0.034482758620689655	0.7379310344827587	0.017241379310344827
1455	289.0	0.0034602076124567475	0.01384083044982699	0.1903114186851211	0.03806228373702422	0.7370242214532872	0.01730103806228374
1456	291.0	0.003436426116838488	0.013745704467353952	0.19243986254295534	0.037800687285223365	0.7353951890034365	0.01718213058419244
1457	291.0	0.003436426116838488	0.013745704467353952	0.18556701030927836	0.037800687285223365	0.738831615120275	0.020618556701030927
1458	290.0	0.0034482758620689655	0.013793103448275862	0.19655172413793104	0.03793103448275862	0.7310344827586207	0.017241379310344827
1459	285.0	0.0035087719298245615	0.014035087719298246	0.20350877192982456	0.03859649122807018	0.7228070175438597	0.017543859649122806
1460	294.0	0.003401360544217687	0.013605442176870748	0.20408163265306123	0.03741496598639456	0.7244897959183674	0.017006802721088437
1461	296.0	0.0033783783783783786	0.013513513513513514	0.20608108108108109	0.037162162162162164	0.722972972972973	0.016891891891891893
1462	297.0	0.003367003367003367	0.013468013468013467	0.21212121212121213	0.03367003367003367	0.7239057239057239	0.013468013468013467
1463	297.0	0.003367003367003367	0.013468013468013467	0.2053872053872054	0.030303030303030304	0.734006734006734	0.013468013468013467
1464	289.0	0.0034602076124567475	0.01384083044982699	0.2041522491349481	0.031141868512110725	0.7335640138408305	0.01384083044982699
1465	282.0	0.0035460992907801418	0.014184397163120567	0.20921985815602837	0.028368794326241134	0.7304964539007093	0.014184397163120567
1466	284.0	0.0035211267605633804	0.014084507042253521	0.20774647887323944	0.028169014084507043	0.7323943661971831	0.014084507042253521
1467	285.0	0.0	0.014035087719298246	0.2	0.031578947368421054	0.7368421052631579	0.017543859649122806
1468	280.0	0.0	0.014285714285714285	0.2	0.03214285714285714	0.7357142857142858	0.017857142857142856
1469	284.0	0.0	0.014084507042253521	0.19718309859154928	0.035211267605633804	0.7359154929577465	0.017605633802816902
1470	287.0	0.0	0.013937282229965157	0.20209059233449478	0.03832752613240418	0.7282229965156795	0.017421602787456445
1471	290.0	0.0	0.013793103448275862	0.2	0.03793103448275862	0.7241379310344828	0.02413793103448276
1472	291.0	0.0	0.013745704467353952	0.1958762886597938	0.037800687285223365	0.7250859106529209	0.027491408934707903
1473	285.0	0.0	0.014035087719298246	0.18596491228070175	0.03508771929824561	0.7368421052631579	0.028070175438596492
1474	282.0	0.0	0.014184397163120567	0.1879432624113475	0.03546099290780142	0.7340425531914894	0.028368794326241134
1475	285.0	0.0	0.017543859649122806	0.18596491228070175	0.03508771929824561	0.7333333333333333	0.028070175438596492
1476	285.0	0.0	0.017543859649122806	0.19298245614035087	0.03508771929824561	0.7298245614035088	0.02456140350877193
1477	288.0	0.0	0.017361111111111112	0.19791666666666666	0.041666666666666664	0.7222222222222222	0.020833333333333332
1478	288.0	0.0	0.013888888888888888	0.19791666666666666	0.041666666666666664	0.7256944444444444	0.020833333333333332
1479	291.0	0.0	0.013745704467353952	0.19931271477663232	0.041237113402061855	0.7250859106529209	0.020618556701030927
1480	286.0	0.0	0.013986013986013986	0.19230769230769232	0.038461538461538464	0.7377622377622378	0.017482517482517484
1481	283.0	0.0	0.0176678445229682	0.19081272084805653	0.0353356890459364	0.7385159010600707	0.0176678445229682
1482	291.0	0.0	0.013745704467353952	0.19243986254295534	0.037800687285223365	0.738831615120275	0.01718213058419244
1483	289.0	0.0	0.01384083044982699	0.1903114186851211	0.03806228373702422	0.740484429065744	0.01730103806228374
1484	290.0	0.0	0.013793103448275862	0.19655172413793104	0.034482758620689655	0.7379310344827587	0.017241379310344827
1485	294.0	0.003401360544217687	0.013605442176870748	0.19727891156462585	0.03741496598639456	0.7312925170068028	0.017006802721088437
1486	291.0	0.003436426116838488	0.013745704467353952	0.2027491408934708	0.037800687285223365	0.7319587628865979	0.010309278350515464
1487	291.0	0.003436426116838488	0.013745704467353952	0.20618556701030927	0.037800687285223365	0.7319587628865979	0.006872852233676976
1488	292.0	0.0	0.0136986301369863	0.2089041095890411	0.03767123287671233	0.7294520547945206	0.010273972602739725
1489	291.0	0.0	0.010309278350515464	0.21305841924398625	0.037800687285223365	0.7250859106529209	0.013745704467353952
1490	292.0	0.0	0.010273972602739725	0.2089041095890411	0.03767123287671233	0.7294520547945206	0.0136986301369863
1491	286.0	0.0	0.01048951048951049	0.2097902097902098	0.03496503496503497	0.7307692307692307	0.013986013986013986
1492	284.0	0.0	0.014084507042253521	0.20422535211267606	0.03873239436619718	0.7288732394366197	0.014084507042253521
1493	284.0	0.0	0.014084507042253521	0.1936619718309859	0.03873239436619718	0.7359154929577465	0.017605633802816902
1494	286.0	0.0	0.013986013986013986	0.19230769230769232	0.04195804195804196	0.7342657342657343	0.017482517482517484
1495	275.0	0.0	0.014545454545454545	0.19636363636363635	0.04363636363636364	0.7272727272727273	0.01818181818181818
1496	280.0	0.0	0.014285714285714285	0.2	0.039285714285714285	0.7285714285714285	0.017857142857142856
1497	280.0	0.0	0.014285714285714285	0.20357142857142857	0.039285714285714285	0.7285714285714285	0.014285714285714285
1498	280.0	0.0	0.014285714285714285	0.20714285714285716	0.03571428571428571	0.7285714285714285	0.014285714285714285
1499	289.0	0.0	0.01384083044982699	0.21107266435986158	0.03460207612456748	0.7231833910034602	0.01730103806228374
1500	281.0	0.0	0.010676156583629894	0.20640569395017794	0.03558718861209965	0.7330960854092526	0.014234875444839857
1501	285.0	0.0	0.014035087719298246	0.20701754385964913	0.03508771929824561	0.7298245614035088	0.014035087719298246
1502	282.0	0.0	0.014184397163120567	0.20567375886524822	0.031914893617021274	0.7375886524822695	0.010638297872340425
1503	288.0	0.0	0.013888888888888888	0.20833333333333334	0.034722222222222224	0.7291666666666666	0.013888888888888888
1504	285.0	0.0	0.014035087719298246	0.20701754385964913	0.031578947368421054	0.7333333333333333	0.014035087719298246
1505	282.0	0.0	0.014184397163120567	0.20567375886524822	0.031914893617021274	0.7304964539007093	0.01773049645390071
1506	291.0	0.003436426116838488	0.013745704467353952	0.2027491408934708	0.030927835051546393	0.7285223367697594	0.020618556701030927
1507	291.0	0.003436426116838488	0.013745704467353952	0.2027491408934708	0.030927835051546393	0.7285223367697594	0.020618556701030927
1508	292.0	0.003424657534246575	0.0136986301369863	0.20205479452054795	0.03424657534246575	0.726027397260274	0.02054794520547945
1509	293.0	0.0034129692832764505	0.013651877133105802	0.20136518771331058	0.034129692832764506	0.7303754266211604	0.017064846416382253
1510	294.0	0.003401360544217687	0.01020408163265306	0.19727891156462585	0.034013605442176874	0.7380952380952381	0.017006802721088437
1511	293.0	0.0034129692832764505	0.010238907849829351	0.19112627986348124	0.034129692832764506	0.7406143344709898	0.020477815699658702
1512	298.0	0.003355704697986577	0.010067114093959731	0.18120805369127516	0.03691275167785235	0.7449664429530202	0.02348993288590604
1513	294.0	0.003401360544217687	0.01020408163265306	0.18027210884353742	0.03741496598639456	0.7482993197278912	0.02040816326530612
1514	294.0	0.003401360544217687	0.01020408163265306	0.1836734693877551	0.03741496598639456	0.7482993197278912	0.017006802721088437
1515	292.0	0.003424657534246575	0.010273972602739725	0.18493150684931506	0.03767123287671233	0.7465753424657534	0.017123287671232876
1516	291.0	0.003436426116838488	0.010309278350515464	0.18556701030927836	0.037800687285223365	0.7457044673539519	0.01718213058419244
1517	290.0	0.0034482758620689655	0.010344827586206896	0.18620689655172415	0.03793103448275862	0.7413793103448276	0.020689655172413793
1518	294.0	0.003401360544217687	0.01020408163265306	0.1870748299319728	0.04081632653061224	0.7380952380952381	0.02040816326530612
1519	298.0	0.003355704697986577	0.010067114093959731	0.19463087248322147	0.040268456375838924	0.7281879194630873	0.02348993288590604
1520	294.0	0.003401360544217687	0.01020408163265306	0.20068027210884354	0.03741496598639456	0.7244897959183674	0.023809523809523808
1521	292.0	0.003424657534246575	0.010273972602739725	0.2089041095890411	0.03767123287671233	0.7191780821917808	0.02054794520547945
1522	291.0	0.003436426116838488	0.010309278350515464	0.20618556701030927	0.037800687285223365	0.7216494845360825	0.020618556701030927
1523	287.0	0.0	0.013937282229965157	0.20209059233449478	0.03832752613240418	0.7247386759581882	0.020905923344947737
1524	285.0	0.0	0.014035087719298246	0.19649122807017544	0.03859649122807018	0.7333333333333333	0.017543859649122806
1525	284.0	0.0	0.014084507042253521	0.19718309859154928	0.035211267605633804	0.7359154929577465	0.017605633802816902
1526	286.0	0.0	0.013986013986013986	0.20279720279720279	0.03496503496503497	0.7307692307692307	0.017482517482517484
1527	290.0	0.0	0.017241379310344827	0.19310344827586207	0.034482758620689655	0.7344827586206897	0.020689655172413793
1528	294.0	0.003401360544217687	0.017006802721088437	0.19727891156462585	0.034013605442176874	0.7244897959183674	0.023809523809523808
1529	294.0	0.003401360544217687	0.017006802721088437	0.19727891156462585	0.034013605442176874	0.7244897959183674	0.023809523809523808
1530	291.0	0.003436426116838488	0.01718213058419244	0.19931271477663232	0.03436426116838488	0.7250859106529209	0.020618556701030927
1531	295.0	0.003389830508474576	0.01694915254237288	0.2033898305084746	0.03389830508474576	0.7186440677966102	0.023728813559322035
1532	294.0	0.003401360544217687	0.013605442176870748	0.20408163265306123	0.034013605442176874	0.7244897959183674	0.02040816326530612
1533	292.0	0.003424657534246575	0.0136986301369863	0.21575342465753425	0.03424657534246575	0.7123287671232876	0.02054794520547945
1534	293.0	0.0034129692832764505	0.010238907849829351	0.2150170648464164	0.034129692832764506	0.7167235494880546	0.020477815699658702
1535	292.0	0.003424657534246575	0.010273972602739725	0.21575342465753425	0.03424657534246575	0.7191780821917808	0.017123287671232876
1536	298.0	0.003355704697986577	0.010067114093959731	0.2080536912751678	0.03691275167785235	0.7248322147651006	0.016778523489932886
1537	298.0	0.003355704697986577	0.010067114093959731	0.20134228187919462	0.03691275167785235	0.7248322147651006	0.02348993288590604
1538	293.0	0.0034129692832764505	0.010238907849829351	0.20477815699658702	0.03754266211604096	0.7201365187713311	0.023890784982935155
1539	288.0	0.003472222222222222	0.010416666666666666	0.2048611111111111	0.03819444444444445	0.71875	0.024305555555555556
1540	288.0	0.0	0.010416666666666666	0.2013888888888889	0.03819444444444445	0.7222222222222222	0.027777777777777776
1541	286.0	0.0	0.01048951048951049	0.2062937062937063	0.03496503496503497	0.7167832167832168	0.03146853146853147
1542	286.0	0.0	0.01048951048951049	0.2062937062937063	0.03496503496503497	0.7167832167832168	0.03146853146853147
1543	280.0	0.0	0.010714285714285714	0.2	0.03571428571428571	0.7214285714285714	0.03214285714285714
1544	285.0	0.0	0.014035087719298246	0.19649122807017544	0.03859649122807018	0.7157894736842105	0.03508771929824561
1545	286.0	0.0	0.013986013986013986	0.1958041958041958	0.03146853146853147	0.7202797202797203	0.038461538461538464
1546	291.0	0.0	0.013745704467353952	0.19931271477663232	0.037800687285223365	0.711340206185567	0.037800687285223365
1547	293.0	0.0	0.013651877133105802	0.20136518771331058	0.040955631399317405	0.7064846416382252	0.03754266211604096
1548	288.0	0.0	0.013888888888888888	0.2048611111111111	0.041666666666666664	0.7118055555555556	0.027777777777777776
1549	297.0	0.003367003367003367	0.013468013468013467	0.20202020202020202	0.04377104377104377	0.7104377104377104	0.026936026936026935
1550	292.0	0.003424657534246575	0.010273972602739725	0.1917808219178082	0.0410958904109589	0.726027397260274	0.0273972602739726
1551	293.0	0.0034129692832764505	0.010238907849829351	0.1945392491467577	0.040955631399317405	0.726962457337884	0.023890784982935155
1552	289.0	0.0	0.010380622837370242	0.20069204152249134	0.04152249134948097	0.726643598615917	0.020761245674740483
1553	294.0	0.0	0.013605442176870748	0.19727891156462585	0.04081632653061224	0.7244897959183674	0.023809523809523808
1554	290.0	0.0	0.013793103448275862	0.19310344827586207	0.041379310344827586	0.7310344827586207	0.020689655172413793
1555	287.0	0.0	0.013937282229965157	0.20209059233449478	0.03832752613240418	0.7247386759581882	0.020905923344947737
1556	281.0	0.0	0.014234875444839857	0.20284697508896798	0.03914590747330961	0.7259786476868327	0.017793594306049824
1557	284.0	0.0	0.014084507042253521	0.2007042253521127	0.035211267605633804	0.7323943661971831	0.017605633802816902
1558	285.0	0.0035087719298245615	0.014035087719298246	0.19298245614035087	0.03508771929824561	0.7368421052631579	0.017543859649122806
1559	284.0	0.0035211267605633804	0.017605633802816902	0.2007042253521127	0.035211267605633804	0.721830985915493	0.02112676056338028
1560	280.0	0.0	0.017857142857142856	0.20357142857142857	0.02857142857142857	0.7285714285714285	0.02142857142857143
1561	287.0	0.0	0.017421602787456445	0.1986062717770035	0.03484320557491289	0.7282229965156795	0.020905923344947737
1562	285.0	0.0	0.017543859649122806	0.2	0.03508771929824561	0.7298245614035088	0.017543859649122806
1563	287.0	0.0	0.013937282229965157	0.20209059233449478	0.041811846689895474	0.7247386759581882	0.017421602787456445
1564	286.0	0.0	0.013986013986013986	0.1958041958041958	0.04195804195804196	0.7342657342657343	0.013986013986013986
1565	288.0	0.0	0.013888888888888888	0.19444444444444445	0.041666666666666664	0.7361111111111112	0.013888888888888888
1566	286.0	0.0	0.013986013986013986	0.19230769230769232	0.038461538461538464	0.7377622377622378	0.017482517482517484
1567	281.0	0.0	0.014234875444839857	0.19217081850533807	0.03914590747330961	0.7366548042704626	0.017793594306049824
1568	281.0	0.0	0.014234875444839857	0.18861209964412812	0.03914590747330961	0.7402135231316725	0.017793594306049824
1569	286.0	0.0	0.013986013986013986	0.1888111888111888	0.038461538461538464	0.7377622377622378	0.02097902097902098
1570	286.0	0.0	0.013986013986013986	0.1888111888111888	0.038461538461538464	0.7377622377622378	0.02097902097902098
1571	288.0	0.0	0.013888888888888888	0.1909722222222222	0.034722222222222224	0.7361111111111112	0.024305555555555556
1572	284.0	0.0	0.014084507042253521	0.20422535211267606	0.02464788732394366	0.7323943661971831	0.02464788732394366
1573	279.0	0.0	0.014336917562724014	0.2078853046594982	0.021505376344086023	0.7275985663082437	0.02867383512544803
1574	282.0	0.0	0.014184397163120567	0.20567375886524822	0.02127659574468085	0.7269503546099291	0.031914893617021274
1575	284.0	0.0	0.014084507042253521	0.20422535211267606	0.02112676056338028	0.7359154929577465	0.02464788732394366
1576	280.0	0.0	0.014285714285714285	0.2	0.03214285714285714	0.7321428571428571	0.02142857142857143
1577	285.0	0.0	0.014035087719298246	0.21052631578947367	0.03508771929824561	0.7228070175438597	0.017543859649122806
1578	289.0	0.0	0.01384083044982699	0.21107266435986158	0.03806228373702422	0.7197231833910035	0.01730103806228374
1579	290.0	0.0	0.013793103448275862	0.20344827586206896	0.041379310344827586	0.7206896551724138	0.020689655172413793
1580	292.0	0.0	0.0136986301369863	0.20205479452054795	0.0410958904109589	0.7226027397260274	0.02054794520547945
1581	290.0	0.0	0.013793103448275862	0.19655172413793104	0.041379310344827586	0.7275862068965517	0.020689655172413793
1582	292.0	0.0	0.0136986301369863	0.18493150684931506	0.0410958904109589	0.7363013698630136	0.023972602739726026
1583	295.0	0.0	0.013559322033898305	0.1864406779661017	0.04067796610169491	0.735593220338983	0.023728813559322035
1584	296.0	0.0	0.013513513513513514	0.1891891891891892	0.04054054054054054	0.7331081081081081	0.02364864864864865
1585	299.0	0.0	0.013377926421404682	0.19063545150501673	0.03678929765886288	0.7290969899665551	0.030100334448160536
1586	292.0	0.0	0.0136986301369863	0.1952054794520548	0.03767123287671233	0.7226027397260274	0.030821917808219176
1587	286.0	0.0	0.013986013986013986	0.1958041958041958	0.038461538461538464	0.7272727272727273	0.024475524475524476
1588	283.0	0.0035335689045936395	0.014134275618374558	0.1872791519434629	0.0353356890459364	0.7314487632508834	0.028268551236749116
1589	285.0	0.0035087719298245615	0.014035087719298246	0.19298245614035087	0.031578947368421054	0.7298245614035088	0.028070175438596492
1590	286.0	0.0034965034965034965	0.013986013986013986	0.19230769230769232	0.03146853146853147	0.7342657342657343	0.024475524475524476
1591	285.0	0.0035087719298245615	0.014035087719298246	0.19298245614035087	0.031578947368421054	0.7368421052631579	0.021052631578947368
1592	289.0	0.0034602076124567475	0.01384083044982699	0.1972318339100346	0.031141868512110725	0.7335640138408305	0.020761245674740483
1593	289.0	0.0	0.01384083044982699	0.1972318339100346	0.031141868512110725	0.740484429065744	0.01730103806228374
1594	289.0	0.0	0.01384083044982699	0.19377162629757785	0.03460207612456748	0.740484429065744	0.01730103806228374
1595	295.0	0.0	0.013559322033898305	0.19322033898305085	0.03389830508474576	0.7389830508474576	0.020338983050847456
1596	291.0	0.0	0.013745704467353952	0.19243986254295534	0.037800687285223365	0.7353951890034365	0.020618556701030927
1597	293.0	0.0	0.013651877133105802	0.1945392491467577	0.03754266211604096	0.7337883959044369	0.020477815699658702
1598	291.0	0.0	0.013745704467353952	0.1958762886597938	0.03436426116838488	0.738831615120275	0.01718213058419244
1599	292.0	0.0	0.0136986301369863	0.1952054794520548	0.03767123287671233	0.7397260273972602	0.0136986301369863
1600	288.0	0.0	0.013888888888888888	0.19444444444444445	0.03819444444444445	0.7361111111111112	0.017361111111111112
1601	285.0	0.0	0.014035087719298246	0.19298245614035087	0.042105263157894736	0.7368421052631579	0.014035087719298246
1602	285.0	0.0	0.014035087719298246	0.19298245614035087	0.03859649122807018	0.7368421052631579	0.017543859649122806
1603	283.0	0.0	0.014134275618374558	0.19434628975265017	0.038869257950530034	0.7385159010600707	0.014134275618374558
1604	287.0	0.0	0.013937282229965157	0.1986062717770035	0.03832752613240418	0.735191637630662	0.013937282229965157
1605	292.0	0.0	0.0136986301369863	0.20205479452054795	0.03767123287671233	0.7294520547945206	0.017123287671232876
1606	290.0	0.0	0.013793103448275862	0.20689655172413793	0.034482758620689655	0.7275862068965517	0.017241379310344827
1607	290.0	0.0	0.013793103448275862	0.20344827586206896	0.034482758620689655	0.7310344827586207	0.017241379310344827
1608	291.0	0.0	0.013745704467353952	0.2027491408934708	0.037800687285223365	0.7250859106529209	0.020618556701030927
1609	285.0	0.0	0.014035087719298246	0.19298245614035087	0.03508771929824561	0.7368421052631579	0.021052631578947368
1610	286.0	0.0	0.013986013986013986	0.1958041958041958	0.038461538461538464	0.7307692307692307	0.02097902097902098
1611	286.0	0.0	0.013986013986013986	0.1958041958041958	0.038461538461538464	0.7307692307692307	0.02097902097902098
1612	291.0	0.003436426116838488	0.013745704467353952	0.18900343642611683	0.037800687285223365	0.7319587628865979	0.024054982817869417
1613	297.0	0.003367003367003367	0.013468013468013467	0.18518518518518517	0.037037037037037035	0.7373737373737373	0.02356902356902357
1614	294.0	0.003401360544217687	0.013605442176870748	0.18027210884353742	0.04081632653061224	0.7414965986394558	0.02040816326530612
1615	295.0	0.003389830508474576	0.013559322033898305	0.18305084745762712	0.04067796610169491	0.735593220338983	0.023728813559322035
1616	297.0	0.003367003367003367	0.013468013468013467	0.18181818181818182	0.04040404040404041	0.734006734006734	0.026936026936026935
1617	293.0	0.0034129692832764505	0.017064846416382253	0.18771331058020477	0.03754266211604096	0.726962457337884	0.027303754266211604
1618	291.0	0.003436426116838488	0.013745704467353952	0.18900343642611683	0.030927835051546393	0.7353951890034365	0.027491408934707903
1619	287.0	0.0	0.013937282229965157	0.1916376306620209	0.03484320557491289	0.735191637630662	0.024390243902439025
1620	287.0	0.0	0.013937282229965157	0.1916376306620209	0.03484320557491289	0.735191637630662	0.024390243902439025
1621	286.0	0.0	0.013986013986013986	0.1888111888111888	0.038461538461538464	0.7377622377622378	0.02097902097902098
1622	279.0	0.0	0.014336917562724014	0.18996415770609318	0.03942652329749104	0.7347670250896058	0.021505376344086023
1623	271.0	0.0	0.014760147601476014	0.18450184501845018	0.03690036900369004	0.7416974169741697	0.02214022140221402
1624	280.0	0.0	0.014285714285714285	0.18928571428571428	0.03571428571428571	0.7392857142857143	0.02142857142857143
1625	286.0	0.0	0.013986013986013986	0.19230769230769232	0.038461538461538464	0.7307692307692307	0.024475524475524476
1626	285.0	0.0	0.014035087719298246	0.19649122807017544	0.042105263157894736	0.7228070175438597	0.02456140350877193
1627	278.0	0.0	0.014388489208633094	0.2014388489208633	0.039568345323741004	0.7194244604316546	0.025179856115107913
1628	282.0	0.0	0.014184397163120567	0.19858156028368795	0.03900709219858156	0.7198581560283688	0.028368794326241134
1629	282.0	0.0	0.014184397163120567	0.1950354609929078	0.03900709219858156	0.723404255319149	0.028368794326241134
1630	274.0	0.0	0.010948905109489052	0.20437956204379562	0.040145985401459854	0.7153284671532847	0.029197080291970802
1631	276.0	0.0	0.010869565217391304	0.21014492753623187	0.03985507246376811	0.7137681159420289	0.025362318840579712
1632	279.0	0.0	0.010752688172043012	0.2078853046594982	0.03942652329749104	0.7132616487455197	0.02867383512544803
1633	280.0	0.0	0.010714285714285714	0.20357142857142857	0.04285714285714286	0.7142857142857143	0.02857142857142857
1634	282.0	0.0	0.010638297872340425	0.20212765957446807	0.0425531914893617	0.7163120567375887	0.028368794326241134
1635	279.0	0.0	0.010752688172043012	0.1935483870967742	0.03942652329749104	0.7275985663082437	0.02867383512544803
1636	280.0	0.0	0.010714285714285714	0.18928571428571428	0.039285714285714285	0.7321428571428571	0.02857142857142857
1637	279.0	0.0	0.010752688172043012	0.18996415770609318	0.043010752688172046	0.7311827956989247	0.025089605734767026
1638	278.0	0.0	0.014388489208633094	0.18345323741007194	0.039568345323741004	0.7338129496402878	0.02877697841726619
1639	277.0	0.0	0.01444043321299639	0.18772563176895307	0.039711191335740074	0.7292418772563177	0.02888086642599278
1640	278.0	0.0	0.014388489208633094	0.1906474820143885	0.039568345323741004	0.7266187050359713	0.02877697841726619
1641	281.0	0.0	0.014234875444839857	0.19217081850533807	0.03914590747330961	0.7259786476868327	0.028469750889679714
1642	284.0	0.0	0.014084507042253521	0.18661971830985916	0.03873239436619718	0.7288732394366197	0.03169014084507042
1643	287.0	0.003484320557491289	0.013937282229965157	0.18815331010452963	0.0313588850174216	0.7282229965156795	0.03484320557491289
1644	285.0	0.0035087719298245615	0.014035087719298246	0.1824561403508772	0.031578947368421054	0.7333333333333333	0.03508771929824561
1645	291.0	0.003436426116838488	0.013745704467353952	0.18900343642611683	0.030927835051546393	0.7285223367697594	0.03436426116838488
1646	294.0	0.003401360544217687	0.013605442176870748	0.19047619047619047	0.03741496598639456	0.7244897959183674	0.030612244897959183
1647	296.0	0.0033783783783783786	0.013513513513513514	0.19594594594594594	0.037162162162162164	0.722972972972973	0.02702702702702703
1648	297.0	0.003367003367003367	0.013468013468013467	0.19528619528619529	0.037037037037037035	0.7205387205387206	0.030303030303030304
1649	292.0	0.003424657534246575	0.0136986301369863	0.1952054794520548	0.03767123287671233	0.726027397260274	0.023972602739726026
1650	289.0	0.0	0.01384083044982699	0.1972318339100346	0.03806228373702422	0.7301038062283737	0.020761245674740483
1651	285.0	0.0	0.014035087719298246	0.19298245614035087	0.03859649122807018	0.7333333333333333	0.021052631578947368
1652	286.0	0.0	0.013986013986013986	0.1888111888111888	0.04195804195804196	0.7377622377622378	0.017482517482517484
1653	286.0	0.0	0.013986013986013986	0.1888111888111888	0.04195804195804196	0.7377622377622378	0.017482517482517484
1654	287.0	0.0	0.010452961672473868	0.1916376306620209	0.03832752613240418	0.7421602787456446	0.017421602787456445
1655	287.0	0.0	0.010452961672473868	0.18118466898954705	0.041811846689895474	0.7491289198606271	0.017421602787456445
1656	287.0	0.003484320557491289	0.006968641114982578	0.18466898954703834	0.041811846689895474	0.7456445993031359	0.017421602787456445
1657	281.0	0.0035587188612099642	0.0071174377224199285	0.18861209964412812	0.046263345195729534	0.7366548042704626	0.017793594306049824
1658	289.0	0.0034602076124567475	0.006920415224913495	0.19377162629757785	0.04844290657439446	0.7231833910034602	0.02422145328719723
1659	292.0	0.003424657534246575	0.00684931506849315	0.18835616438356165	0.04794520547945205	0.7294520547945206	0.023972602739726026
1660	287.0	0.003484320557491289	0.006968641114982578	0.1951219512195122	0.04529616724738676	0.7282229965156795	0.020905923344947737
1661	292.0	0.003424657534246575	0.00684931506849315	0.1952054794520548	0.04452054794520548	0.726027397260274	0.023972602739726026
1662	285.0	0.0	0.010526315789473684	0.2	0.0456140350877193	0.7192982456140351	0.02456140350877193
1663	285.0	0.0	0.010526315789473684	0.19298245614035087	0.0456140350877193	0.7263157894736842	0.02456140350877193
1664	278.0	0.0	0.01079136690647482	0.19784172661870503	0.050359712230215826	0.7158273381294964	0.025179856115107913
1665	277.0	0.0	0.010830324909747292	0.19855595667870035	0.05054151624548736	0.7111913357400722	0.02888086642599278
1666	284.0	0.0	0.01056338028169014	0.2007042253521127	0.045774647887323945	0.7147887323943662	0.028169014084507043
1667	285.0	0.0	0.010526315789473684	0.19298245614035087	0.0456140350877193	0.7228070175438597	0.028070175438596492
1668	287.0	0.0	0.010452961672473868	0.18815331010452963	0.04878048780487805	0.7282229965156795	0.024390243902439025
1669	287.0	0.0	0.010452961672473868	0.18466898954703834	0.04878048780487805	0.7386759581881533	0.017421602787456445
1670	289.0	0.0	0.010380622837370242	0.1903114186851211	0.05190311418685121	0.726643598615917	0.020761245674740483
1671	293.0	0.0	0.010238907849829351	0.19112627986348124	0.051194539249146756	0.7235494880546075	0.023890784982935155
1672	293.0	0.0	0.010238907849829351	0.18771331058020477	0.051194539249146756	0.726962457337884	0.023890784982935155
1673	291.0	0.0	0.010309278350515464	0.18900343642611683	0.044673539518900345	0.7285223367697594	0.027491408934707903
1674	294.0	0.0	0.01020408163265306	0.19047619047619047	0.04081632653061224	0.7312925170068028	0.027210884353741496
1675	291.0	0.0	0.010309278350515464	0.1958762886597938	0.037800687285223365	0.7285223367697594	0.027491408934707903
1676	288.0	0.003472222222222222	0.010416666666666666	0.19791666666666666	0.034722222222222224	0.7222222222222222	0.03125
1677	288.0	0.003472222222222222	0.010416666666666666	0.19791666666666666	0.03125	0.7256944444444444	0.03125
1678	286.0	0.0034965034965034965	0.01048951048951049	0.1993006993006993	0.03146853146853147	0.7272727272727273	0.027972027972027972
1679	285.0	0.0035087719298245615	0.010526315789473684	0.19649122807017544	0.03508771929824561	0.7333333333333333	0.021052631578947368
1680	289.0	0.0	0.010380622837370242	0.19377162629757785	0.031141868512110725	0.7439446366782007	0.020761245674740483
1681	285.0	0.0	0.010526315789473684	0.19649122807017544	0.028070175438596492	0.743859649122807	0.021052631578947368
1682	284.0	0.0	0.01056338028169014	0.19718309859154928	0.03169014084507042	0.7429577464788732	0.017605633802816902
1683	282.0	0.0	0.010638297872340425	0.19858156028368795	0.03546099290780142	0.7375886524822695	0.01773049645390071
1684	290.0	0.0	0.010344827586206896	0.20344827586206896	0.034482758620689655	0.7310344827586207	0.020689655172413793
1685	287.0	0.0	0.010452961672473868	0.20557491289198607	0.03484320557491289	0.7317073170731707	0.017421602787456445
1686	289.0	0.0	0.010380622837370242	0.20761245674740483	0.03460207612456748	0.7301038062283737	0.01730103806228374
1687	286.0	0.0	0.01048951048951049	0.1993006993006993	0.038461538461538464	0.7342657342657343	0.017482517482517484
1688	283.0	0.0035335689045936395	0.01060070671378092	0.20141342756183744	0.0353356890459364	0.7314487632508834	0.0176678445229682
1689	291.0	0.003436426116838488	0.010309278350515464	0.20618556701030927	0.03436426116838488	0.7285223367697594	0.01718213058419244
1690	289.0	0.0	0.010380622837370242	0.2041522491349481	0.03460207612456748	0.7335640138408305	0.01730103806228374
1691	283.0	0.0	0.01060070671378092	0.20141342756183744	0.0353356890459364	0.734982332155477	0.0176678445229682
1692	281.0	0.0	0.010676156583629894	0.20284697508896798	0.03558718861209965	0.7330960854092526	0.017793594306049824
1693	285.0	0.0	0.010526315789473684	0.2	0.042105263157894736	0.7228070175438597	0.02456140350877193
1694	287.0	0.0	0.010452961672473868	0.20905923344947736	0.03832752613240418	0.7177700348432056	0.024390243902439025
1695	285.0	0.0	0.014035087719298246	0.20350877192982456	0.03859649122807018	0.7228070175438597	0.021052631578947368
1696	288.0	0.0	0.013888888888888888	0.19444444444444445	0.03819444444444445	0.7256944444444444	0.027777777777777776
1697	288.0	0.0	0.013888888888888888	0.2013888888888889	0.03819444444444445	0.71875	0.027777777777777776
1698	294.0	0.0	0.013605442176870748	0.19387755102040816	0.03741496598639456	0.7244897959183674	0.030612244897959183
1699	294.0	0.0	0.013605442176870748	0.19727891156462585	0.03741496598639456	0.7210884353741497	0.030612244897959183
1700	297.0	0.0	0.013468013468013467	0.19865319865319866	0.03367003367003367	0.7239057239057239	0.030303030303030304
1701	291.0	0.0	0.013745704467353952	0.2027491408934708	0.037800687285223365	0.7147766323024055	0.030927835051546393
1702	293.0	0.0	0.013651877133105802	0.21160409556313994	0.03754266211604096	0.7098976109215017	0.027303754266211604
1703	291.0	0.0	0.013745704467353952	0.20962199312714777	0.037800687285223365	0.711340206185567	0.027491408934707903
1704	292.0	0.0	0.0136986301369863	0.2054794520547945	0.0410958904109589	0.7157534246575342	0.023972602739726026
1705	295.0	0.0	0.013559322033898305	0.20677966101694914	0.04067796610169491	0.7152542372881356	0.023728813559322035
1706	294.0	0.0	0.01020408163265306	0.20748299319727892	0.04081632653061224	0.7210884353741497	0.02040816326530612
1707	294.0	0.0	0.01020408163265306	0.20748299319727892	0.04081632653061224	0.7210884353741497	0.02040816326530612
1708	291.0	0.0	0.010309278350515464	0.20618556701030927	0.037800687285223365	0.7250859106529209	0.020618556701030927
1709	298.0	0.0	0.010067114093959731	0.19798657718120805	0.03691275167785235	0.7348993288590604	0.020134228187919462
1710	297.0	0.0	0.010101010101010102	0.19528619528619529	0.03367003367003367	0.7407407407407407	0.020202020202020204
1711	298.0	0.0	0.010067114093959731	0.18120805369127516	0.03355704697986577	0.7550335570469798	0.020134228187919462
1712	294.0	0.0	0.01020408163265306	0.1870748299319728	0.030612244897959183	0.7551020408163265	0.017006802721088437
1713	296.0	0.0	0.010135135135135136	0.1858108108108108	0.030405405405405407	0.7533783783783784	0.02027027027027027
1714	294.0	0.0	0.01020408163265306	0.19047619047619047	0.034013605442176874	0.7448979591836735	0.02040816326530612
1715	291.0	0.0	0.010309278350515464	0.18900343642611683	0.03436426116838488	0.7457044673539519	0.020618556701030927
1716	286.0	0.0	0.01048951048951049	0.1958041958041958	0.03146853146853147	0.7412587412587412	0.02097902097902098
1717	291.0	0.0	0.010309278350515464	0.2027491408934708	0.03436426116838488	0.7285223367697594	0.024054982817869417
1718	291.0	0.0	0.010309278350515464	0.2027491408934708	0.037800687285223365	0.7285223367697594	0.020618556701030927
1719	291.0	0.0	0.010309278350515464	0.19931271477663232	0.037800687285223365	0.738831615120275	0.013745704467353952
1720	292.0	0.0	0.010273972602739725	0.2054794520547945	0.03767123287671233	0.7328767123287672	0.0136986301369863
1721	286.0	0.0	0.01048951048951049	0.1958041958041958	0.038461538461538464	0.7342657342657343	0.02097902097902098
1722	286.0	0.0	0.01048951048951049	0.20279720279720279	0.038461538461538464	0.7272727272727273	0.02097902097902098
1723	288.0	0.0	0.010416666666666666	0.2013888888888889	0.03819444444444445	0.7291666666666666	0.020833333333333332
1724	285.0	0.0	0.010526315789473684	0.19649122807017544	0.03859649122807018	0.7333333333333333	0.021052631578947368
1725	288.0	0.0	0.010416666666666666	0.19444444444444445	0.034722222222222224	0.7361111111111112	0.024305555555555556
1726	287.0	0.0	0.010452961672473868	0.18466898954703834	0.03484320557491289	0.7491289198606271	0.020905923344947737
1727	289.0	0.0	0.010380622837370242	0.18685121107266436	0.03460207612456748	0.7508650519031141	0.01730103806228374
1728	290.0	0.0	0.010344827586206896	0.1896551724137931	0.034482758620689655	0.7482758620689656	0.017241379310344827
1729	295.0	0.0	0.010169491525423728	0.1864406779661017	0.03728813559322034	0.7457627118644068	0.020338983050847456
1730	293.0	0.0	0.010238907849829351	0.19112627986348124	0.03754266211604096	0.7440273037542662	0.017064846416382253
1731	287.0	0.0	0.010452961672473868	0.1951219512195122	0.03832752613240418	0.7386759581881533	0.017421602787456445
1732	279.0	0.0	0.010752688172043012	0.2007168458781362	0.03942652329749104	0.7311827956989247	0.017921146953405017
1733	288.0	0.0	0.010416666666666666	0.19444444444444445	0.03819444444444445	0.7395833333333334	0.017361111111111112
1734	287.0	0.0	0.013937282229965157	0.1951219512195122	0.03832752613240418	0.7386759581881533	0.013937282229965157
1735	288.0	0.0	0.013888888888888888	0.19444444444444445	0.03819444444444445	0.7326388888888888	0.020833333333333332
1736	294.0	0.0	0.013605442176870748	0.19727891156462585	0.03741496598639456	0.7278911564625851	0.023809523809523808
1737	290.0	0.0	0.013793103448275862	0.19655172413793104	0.034482758620689655	0.7275862068965517	0.027586206896551724
1738	293.0	0.0	0.013651877133105802	0.20477815699658702	0.03754266211604096	0.7167235494880546	0.027303754266211604
1739	292.0	0.0	0.017123287671232876	0.20205479452054795	0.03424657534246575	0.7191780821917808	0.0273972602739726
1740	292.0	0.0	0.017123287671232876	0.19863013698630136	0.030821917808219176	0.7226027397260274	0.030821917808219176
1741	287.0	0.0	0.017421602787456445	0.1951219512195122	0.0313588850174216	0.7247386759581882	0.0313588850174216
1742	287.0	0.0	0.017421602787456445	0.1916376306620209	0.0313588850174216	0.7282229965156795	0.0313588850174216
1743	288.0	0.0	0.013888888888888888	0.1909722222222222	0.03125	0.7361111111111112	0.027777777777777776
1744	290.0	0.0	0.010344827586206896	0.1896551724137931	0.034482758620689655	0.7379310344827587	0.027586206896551724
1745	290.0	0.0	0.010344827586206896	0.19310344827586207	0.034482758620689655	0.7379310344827587	0.02413793103448276
1746	286.0	0.0	0.01048951048951049	0.1958041958041958	0.03496503496503497	0.7412587412587412	0.017482517482517484
1747	285.0	0.0035087719298245615	0.010526315789473684	0.19298245614035087	0.03508771929824561	0.7403508771929824	0.017543859649122806
1748	281.0	0.0035587188612099642	0.010676156583629894	0.19572953736654805	0.03914590747330961	0.7330960854092526	0.017793594306049824
1749	279.0	0.0035842293906810036	0.010752688172043012	0.20430107526881722	0.03942652329749104	0.7240143369175627	0.017921146953405017
1750	278.0	0.0035971223021582736	0.014388489208633094	0.19784172661870503	0.04316546762589928	0.7230215827338129	0.017985611510791366
1751	279.0	0.0035842293906810036	0.014336917562724014	0.1935483870967742	0.043010752688172046	0.7311827956989247	0.014336917562724014
1752	283.0	0.0035335689045936395	0.014134275618374558	0.19081272084805653	0.038869257950530034	0.7314487632508834	0.02120141342756184
1753	290.0	0.0034482758620689655	0.013793103448275862	0.19310344827586207	0.03793103448275862	0.7275862068965517	0.02413793103448276
1754	290.0	0.0034482758620689655	0.013793103448275862	0.1896551724137931	0.03793103448275862	0.7275862068965517	0.027586206896551724
1755	290.0	0.0034482758620689655	0.013793103448275862	0.1896551724137931	0.03793103448275862	0.7275862068965517	0.027586206896551724
1756	292.0	0.003424657534246575	0.010273972602739725	0.18493150684931506	0.03767123287671233	0.7328767123287672	0.030821917808219176
1757	286.0	0.0034965034965034965	0.01048951048951049	0.1888111888111888	0.03496503496503497	0.7377622377622378	0.024475524475524476
1758	285.0	0.0	0.010526315789473684	0.18947368421052632	0.03508771929824561	0.7403508771929824	0.02456140350877193
1759	294.0	0.0	0.01020408163265306	0.19387755102040816	0.034013605442176874	0.7380952380952381	0.023809523809523808
1760	285.0	0.0	0.010526315789473684	0.2	0.03508771929824561	0.7298245614035088	0.02456140350877193
1761	289.0	0.0	0.01384083044982699	0.2041522491349481	0.02768166089965398	0.7335640138408305	0.020761245674740483
1762	289.0	0.0	0.01384083044982699	0.1972318339100346	0.02768166089965398	0.7439446366782007	0.01730103806228374
1763	288.0	0.0	0.013888888888888888	0.2013888888888889	0.027777777777777776	0.7395833333333334	0.017361111111111112
1764	287.0	0.0	0.010452961672473868	0.20209059233449478	0.0313588850174216	0.7386759581881533	0.017421602787456445
1765	291.0	0.0	0.013745704467353952	0.2027491408934708	0.03436426116838488	0.7353951890034365	0.013745704467353952
1766	285.0	0.0	0.014035087719298246	0.20350877192982456	0.03508771929824561	0.7333333333333333	0.014035087719298246
1767	286.0	0.0	0.013986013986013986	0.2062937062937063	0.03496503496503497	0.7307692307692307	0.013986013986013986
1768	290.0	0.0	0.013793103448275862	0.2	0.034482758620689655	0.7379310344827587	0.013793103448275862
1769	291.0	0.003436426116838488	0.013745704467353952	0.19931271477663232	0.03436426116838488	0.738831615120275	0.010309278350515464
1770	288.0	0.003472222222222222	0.013888888888888888	0.19791666666666666	0.034722222222222224	0.7395833333333334	0.010416666666666666
1771	290.0	0.0034482758620689655	0.013793103448275862	0.19655172413793104	0.03793103448275862	0.7344827586206897	0.013793103448275862
1772	293.0	0.0034129692832764505	0.013651877133105802	0.20136518771331058	0.03754266211604096	0.7303754266211604	0.013651877133105802
1773	293.0	0.0034129692832764505	0.013651877133105802	0.20136518771331058	0.034129692832764506	0.7337883959044369	0.013651877133105802
1774	288.0	0.003472222222222222	0.013888888888888888	0.19791666666666666	0.034722222222222224	0.7395833333333334	0.010416666666666666
1775	288.0	0.003472222222222222	0.013888888888888888	0.19444444444444445	0.03125	0.7430555555555556	0.013888888888888888
1776	288.0	0.0	0.013888888888888888	0.19791666666666666	0.03125	0.7430555555555556	0.013888888888888888
1777	295.0	0.0	0.013559322033898305	0.2	0.03389830508474576	0.7389830508474576	0.013559322033898305
1778	299.0	0.0	0.016722408026755852	0.20066889632107024	0.033444816053511704	0.7290969899665551	0.020066889632107024
1779	300.0	0.0	0.016666666666666666	0.20333333333333334	0.03666666666666667	0.7233333333333334	0.02
1780	296.0	0.0	0.016891891891891893	0.20270270270270271	0.037162162162162164	0.722972972972973	0.02027027027027027
1781	298.0	0.0	0.016778523489932886	0.20134228187919462	0.03691275167785235	0.7248322147651006	0.020134228187919462
1782	291.0	0.0	0.01718213058419244	0.20618556701030927	0.037800687285223365	0.7147766323024055	0.024054982817869417
1783	286.0	0.0	0.017482517482517484	0.2062937062937063	0.038461538461538464	0.7167832167832168	0.02097902097902098
1784	285.0	0.0	0.010526315789473684	0.2	0.03859649122807018	0.7298245614035088	0.021052631578947368
1785	277.0	0.0	0.010830324909747292	0.19494584837545126	0.039711191335740074	0.7328519855595668	0.021660649819494584
1786	276.0	0.0	0.010869565217391304	0.1956521739130435	0.03985507246376811	0.7282608695652174	0.025362318840579712
1787	278.0	0.0	0.01079136690647482	0.1906474820143885	0.039568345323741004	0.7338129496402878	0.025179856115107913
1788	278.0	0.0	0.014388489208633094	0.1906474820143885	0.039568345323741004	0.737410071942446	0.017985611510791366
1789	280.0	0.0	0.014285714285714285	0.19285714285714287	0.04285714285714286	0.7321428571428571	0.017857142857142856
1790	281.0	0.0	0.014234875444839857	0.199288256227758	0.03914590747330961	0.7330960854092526	0.014234875444839857
1791	281.0	0.0	0.014234875444839857	0.20640569395017794	0.042704626334519574	0.7224199288256228	0.014234875444839857
1792	286.0	0.0	0.013986013986013986	0.1993006993006993	0.04195804195804196	0.7272727272727273	0.017482517482517484
1793	288.0	0.0	0.013888888888888888	0.19791666666666666	0.041666666666666664	0.7291666666666666	0.017361111111111112
1794	289.0	0.0	0.010380622837370242	0.19377162629757785	0.04152249134948097	0.7370242214532872	0.01730103806228374
1795	290.0	0.0034482758620689655	0.010344827586206896	0.19310344827586207	0.041379310344827586	0.7344827586206897	0.017241379310344827
1796	285.0	0.0035087719298245615	0.010526315789473684	0.19649122807017544	0.03859649122807018	0.7368421052631579	0.014035087719298246
1797	284.0	0.0035211267605633804	0.01056338028169014	0.19014084507042253	0.03873239436619718	0.7394366197183099	0.017605633802816902
1798	287.0	0.003484320557491289	0.010452961672473868	0.1916376306620209	0.03832752613240418	0.7386759581881533	0.017421602787456445
1799	286.0	0.0	0.01048951048951049	0.19230769230769232	0.03496503496503497	0.7377622377622378	0.024475524475524476
1800	287.0	0.0	0.010452961672473868	0.1916376306620209	0.03484320557491289	0.7386759581881533	0.024390243902439025
1801	284.0	0.0	0.01056338028169014	0.19014084507042253	0.03873239436619718	0.7359154929577465	0.02464788732394366
1802	290.0	0.0	0.010344827586206896	0.19310344827586207	0.034482758620689655	0.7379310344827587	0.02413793103448276
1803	294.0	0.0	0.01020408163265306	0.19047619047619047	0.03741496598639456	0.7380952380952381	0.023809523809523808
1804	296.0	0.0	0.010135135135135136	0.19594594594594594	0.04054054054054054	0.7297297297297297	0.02364864864864865
1805	291.0	0.0	0.010309278350515464	0.2027491408934708	0.037800687285223365	0.7285223367697594	0.020618556701030927
1806	289.0	0.0	0.010380622837370242	0.2041522491349481	0.04152249134948097	0.726643598615917	0.01730103806228374
1807	288.0	0.0	0.010416666666666666	0.2013888888888889	0.041666666666666664	0.7291666666666666	0.017361111111111112
1808	289.0	0.0	0.010380622837370242	0.1972318339100346	0.04152249134948097	0.7301038062283737	0.020761245674740483
1809	287.0	0.0	0.010452961672473868	0.1951219512195122	0.03832752613240418	0.735191637630662	0.020905923344947737
1810	283.0	0.0	0.014134275618374558	0.19081272084805653	0.038869257950530034	0.734982332155477	0.02120141342756184
1811	283.0	0.0	0.014134275618374558	0.1872791519434629	0.038869257950530034	0.7385159010600707	0.02120141342756184
1812	286.0	0.0	0.013986013986013986	0.1853146853146853	0.038461538461538464	0.7447552447552448	0.017482517482517484
1813	288.0	0.0	0.013888888888888888	0.1875	0.041666666666666664	0.7395833333333334	0.017361111111111112
1814	285.0	0.0	0.014035087719298246	0.1824561403508772	0.042105263157894736	0.743859649122807	0.017543859649122806
1815	285.0	0.0	0.010526315789473684	0.18947368421052632	0.042105263157894736	0.7403508771929824	0.017543859649122806
1816	287.0	0.0	0.010452961672473868	0.1986062717770035	0.041811846689895474	0.7317073170731707	0.017421602787456445
1817	285.0	0.0	0.010526315789473684	0.20350877192982456	0.042105263157894736	0.7263157894736842	0.017543859649122806
1818	281.0	0.0035587188612099642	0.010676156583629894	0.20284697508896798	0.042704626334519574	0.7295373665480427	0.010676156583629894
1819	287.0	0.0	0.010452961672473868	0.20209059233449478	0.041811846689895474	0.735191637630662	0.010452961672473868
1820	290.0	0.0	0.010344827586206896	0.20344827586206896	0.041379310344827586	0.7275862068965517	0.017241379310344827
1821	294.0	0.0	0.013605442176870748	0.20068027210884354	0.04421768707482993	0.7244897959183674	0.017006802721088437
1822	296.0	0.0	0.013513513513513514	0.19932432432432431	0.04054054054054054	0.7297297297297297	0.016891891891891893
1823	299.0	0.0	0.013377926421404682	0.19732441471571907	0.04013377926421405	0.7324414715719063	0.016722408026755852
1824	299.0	0.0	0.006688963210702341	0.1939799331103679	0.04013377926421405	0.7424749163879598	0.016722408026755852
1825	297.0	0.0	0.006734006734006734	0.19528619528619529	0.04040404040404041	0.7373737373737373	0.020202020202020204
1826	294.0	0.0	0.006802721088435374	0.19727891156462585	0.03741496598639456	0.7380952380952381	0.02040816326530612
1827	293.0	0.0	0.006825938566552901	0.20136518771331058	0.03754266211604096	0.7337883959044369	0.020477815699658702
1828	292.0	0.0	0.010273972602739725	0.1952054794520548	0.03767123287671233	0.7363013698630136	0.02054794520547945
1829	296.0	0.0	0.013513513513513514	0.19256756756756757	0.037162162162162164	0.7364864864864865	0.02027027027027027
1830	291.0	0.0	0.013745704467353952	0.1958762886597938	0.03436426116838488	0.738831615120275	0.01718213058419244
1831	293.0	0.0	0.013651877133105802	0.1945392491467577	0.034129692832764506	0.7406143344709898	0.017064846416382253
1832	299.0	0.0	0.013377926421404682	0.19732441471571907	0.030100334448160536	0.7424749163879598	0.016722408026755852
1833	291.0	0.0	0.013745704467353952	0.18900343642611683	0.030927835051546393	0.7457044673539519	0.020618556701030927
1834	292.0	0.0	0.0136986301369863	0.18835616438356165	0.03424657534246575	0.7397260273972602	0.023972602739726026
1835	294.0	0.0	0.013605442176870748	0.19047619047619047	0.034013605442176874	0.7380952380952381	0.023809523809523808
1836	292.0	0.0	0.0136986301369863	0.1952054794520548	0.03424657534246575	0.7363013698630136	0.02054794520547945
1837	290.0	0.0	0.013793103448275862	0.19655172413793104	0.034482758620689655	0.7344827586206897	0.020689655172413793
1838	295.0	0.0	0.013559322033898305	0.19322033898305085	0.04406779661016949	0.7288135593220338	0.020338983050847456
1839	292.0	0.0	0.0136986301369863	0.1917808219178082	0.04794520547945205	0.726027397260274	0.02054794520547945
1840	293.0	0.0	0.013651877133105802	0.19112627986348124	0.04436860068259386	0.726962457337884	0.023890784982935155
1841	292.0	0.0	0.010273972602739725	0.1917808219178082	0.04452054794520548	0.7294520547945206	0.023972602739726026
1842	288.0	0.0	0.010416666666666666	0.19444444444444445	0.041666666666666664	0.7361111111111112	0.017361111111111112
1843	296.0	0.0	0.010135135135135136	0.18243243243243243	0.04054054054054054	0.7466216216216216	0.02027027027027027
1844	294.0	0.0	0.01020408163265306	0.1870748299319728	0.04081632653061224	0.7380952380952381	0.023809523809523808
1845	298.0	0.0	0.010067114093959731	0.18456375838926176	0.040268456375838924	0.7348993288590604	0.030201342281879196
1846	297.0	0.0	0.010101010101010102	0.18518518518518517	0.037037037037037035	0.7373737373737373	0.030303030303030304
1847	296.0	0.0	0.013513513513513514	0.1891891891891892	0.033783783783783786	0.7364864864864865	0.02702702702702703
1848	294.0	0.0	0.013605442176870748	0.19047619047619047	0.034013605442176874	0.7346938775510204	0.027210884353741496
1849	289.0	0.0	0.01384083044982699	0.18685121107266436	0.03460207612456748	0.7370242214532872	0.02768166089965398
1850	288.0	0.0	0.013888888888888888	0.1840277777777778	0.03819444444444445	0.7291666666666666	0.034722222222222224
1851	290.0	0.0	0.013793103448275862	0.18620689655172415	0.03793103448275862	0.7310344827586207	0.03103448275862069
1852	283.0	0.0	0.014134275618374558	0.19081272084805653	0.038869257950530034	0.7314487632508834	0.024734982332155476
1853	282.0	0.0	0.014184397163120567	0.1879432624113475	0.03900709219858156	0.7375886524822695	0.02127659574468085
1854	283.0	0.0	0.014134275618374558	0.1872791519434629	0.04240282685512368	0.7385159010600707	0.0176678445229682
1855	289.0	0.0	0.01384083044982699	0.1972318339100346	0.04152249134948097	0.7335640138408305	0.01384083044982699
1856	291.0	0.0	0.013745704467353952	0.1958762886597938	0.041237113402061855	0.7353951890034365	0.013745704467353952
1857	287.0	0.0	0.013937282229965157	0.1951219512195122	0.041811846689895474	0.7386759581881533	0.010452961672473868
1858	285.0	0.0	0.014035087719298246	0.19649122807017544	0.042105263157894736	0.7333333333333333	0.014035087719298246
1859	282.0	0.0	0.014184397163120567	0.19858156028368795	0.0425531914893617	0.7304964539007093	0.014184397163120567
1860	280.0	0.0	0.014285714285714285	0.2	0.04285714285714286	0.7285714285714285	0.014285714285714285
1861	279.0	0.0	0.017921146953405017	0.20430107526881722	0.043010752688172046	0.7240143369175627	0.010752688172043012
1862	283.0	0.0	0.014134275618374558	0.20141342756183744	0.04240282685512368	0.7314487632508834	0.01060070671378092
1863	285.0	0.0	0.014035087719298246	0.19298245614035087	0.03859649122807018	0.7368421052631579	0.017543859649122806
1864	284.0	0.0	0.014084507042253521	0.1936619718309859	0.03873239436619718	0.7323943661971831	0.02112676056338028
1865	285.0	0.0	0.014035087719298246	0.18947368421052632	0.03859649122807018	0.7368421052631579	0.021052631578947368
1866	283.0	0.0	0.014134275618374558	0.19081272084805653	0.038869257950530034	0.734982332155477	0.02120141342756184
1867	289.0	0.0	0.01384083044982699	0.19377162629757785	0.04152249134948097	0.7301038062283737	0.020761245674740483
1868	286.0	0.0	0.01048951048951049	0.1888111888111888	0.038461538461538464	0.7412587412587412	0.02097902097902098
1869	286.0	0.0	0.013986013986013986	0.19230769230769232	0.038461538461538464	0.7307692307692307	0.024475524475524476
1870	289.0	0.0	0.01384083044982699	0.1903114186851211	0.04152249134948097	0.726643598615917	0.02768166089965398
1871	288.0	0.0	0.010416666666666666	0.1909722222222222	0.041666666666666664	0.7291666666666666	0.027777777777777776
1872	286.0	0.0	0.01048951048951049	0.19230769230769232	0.04895104895104895	0.7307692307692307	0.017482517482517484
1873	287.0	0.0	0.010452961672473868	0.1986062717770035	0.04529616724738676	0.7317073170731707	0.013937282229965157
1874	290.0	0.0	0.010344827586206896	0.19655172413793104	0.04482758620689655	0.7275862068965517	0.020689655172413793
1875	291.0	0.0	0.013745704467353952	0.1958762886597938	0.041237113402061855	0.7319587628865979	0.01718213058419244
1876	288.0	0.0	0.010416666666666666	0.19444444444444445	0.041666666666666664	0.7361111111111112	0.017361111111111112
1877	285.0	0.0	0.010526315789473684	0.19649122807017544	0.042105263157894736	0.7333333333333333	0.017543859649122806
1878	285.0	0.0	0.010526315789473684	0.20350877192982456	0.042105263157894736	0.7228070175438597	0.021052631578947368
1879	286.0	0.0	0.01048951048951049	0.20279720279720279	0.038461538461538464	0.7272727272727273	0.02097902097902098
1880	285.0	0.0	0.010526315789473684	0.20350877192982456	0.03859649122807018	0.7263157894736842	0.021052631578947368
1881	290.0	0.0	0.010344827586206896	0.2	0.03793103448275862	0.7310344827586207	0.020689655172413793
1882	291.0	0.0	0.010309278350515464	0.18900343642611683	0.041237113402061855	0.738831615120275	0.020618556701030927
1883	289.0	0.0	0.010380622837370242	0.1903114186851211	0.04152249134948097	0.7439446366782007	0.01384083044982699
1884	290.0	0.0	0.010344827586206896	0.19310344827586207	0.041379310344827586	0.7413793103448276	0.013793103448275862
1885	285.0	0.0	0.010526315789473684	0.19649122807017544	0.03859649122807018	0.7403508771929824	0.014035087719298246
1886	285.0	0.0	0.010526315789473684	0.19649122807017544	0.03859649122807018	0.7403508771929824	0.014035087719298246
1887	289.0	0.0	0.010380622837370242	0.20761245674740483	0.03806228373702422	0.7301038062283737	0.01384083044982699
1888	284.0	0.0	0.01056338028169014	0.20774647887323944	0.035211267605633804	0.7323943661971831	0.014084507042253521
1889	286.0	0.0	0.01048951048951049	0.2062937062937063	0.038461538461538464	0.7307692307692307	0.013986013986013986
1890	289.0	0.0	0.010380622837370242	0.2041522491349481	0.04152249134948097	0.7301038062283737	0.01384083044982699
1891	291.0	0.0	0.010309278350515464	0.20618556701030927	0.041237113402061855	0.7285223367697594	0.013745704467353952
1892	294.0	0.0	0.01020408163265306	0.20748299319727892	0.04081632653061224	0.7244897959183674	0.017006802721088437
1893	293.0	0.0	0.010238907849829351	0.20477815699658702	0.040955631399317405	0.7235494880546075	0.020477815699658702
1894	291.0	0.0	0.010309278350515464	0.20618556701030927	0.041237113402061855	0.7250859106529209	0.01718213058419244
1895	285.0	0.0	0.010526315789473684	0.20701754385964913	0.03859649122807018	0.7263157894736842	0.017543859649122806
1896	283.0	0.0	0.01060070671378092	0.20141342756183744	0.038869257950530034	0.7314487632508834	0.0176678445229682
1897	284.0	0.0	0.014084507042253521	0.20774647887323944	0.03873239436619718	0.721830985915493	0.017605633802816902
1898	284.0	0.0	0.014084507042253521	0.2112676056338028	0.04225352112676056	0.7147887323943662	0.017605633802816902
1899	287.0	0.0	0.010452961672473868	0.21254355400696864	0.03832752613240418	0.7177700348432056	0.020905923344947737
1900	283.0	0.0	0.007067137809187279	0.21201413427561838	0.038869257950530034	0.7243816254416962	0.0176678445229682
1901	287.0	0.0	0.010452961672473868	0.21254355400696864	0.041811846689895474	0.7177700348432056	0.017421602787456445
1902	292.0	0.0	0.010273972602739725	0.21232876712328766	0.0410958904109589	0.7191780821917808	0.017123287671232876
1903	297.0	0.0	0.010101010101010102	0.2053872053872054	0.04040404040404041	0.7205387205387206	0.02356902356902357
1904	291.0	0.0	0.010309278350515464	0.20618556701030927	0.037800687285223365	0.7250859106529209	0.020618556701030927
1905	286.0	0.0	0.01048951048951049	0.2097902097902098	0.038461538461538464	0.7202797202797203	0.02097902097902098
1906	293.0	0.0	0.013651877133105802	0.2150170648464164	0.03754266211604096	0.7098976109215017	0.023890784982935155
1907	294.0	0.0	0.013605442176870748	0.2108843537414966	0.03741496598639456	0.7142857142857143	0.023809523809523808
1908	296.0	0.0	0.013513513513513514	0.20945945945945946	0.037162162162162164	0.7162162162162162	0.02364864864864865
1909	299.0	0.0	0.006688963210702341	0.21070234113712374	0.04013377926421405	0.7224080267558528	0.020066889632107024
1910	298.0	0.0	0.006711409395973154	0.20469798657718122	0.040268456375838924	0.7248322147651006	0.02348993288590604
1911	301.0	0.0	0.006644518272425249	0.20930232558139536	0.03986710963455149	0.7242524916943521	0.019933554817275746
1912	297.0	0.0	0.006734006734006734	0.20202020202020202	0.04040404040404041	0.7272727272727273	0.02356902356902357
1913	296.0	0.0	0.006756756756756757	0.20270270270270271	0.04054054054054054	0.7263513513513513	0.02364864864864865
1914	294.0	0.0	0.006802721088435374	0.20408163265306123	0.04081632653061224	0.7244897959183674	0.023809523809523808
1915	295.0	0.0	0.006779661016949152	0.2	0.03728813559322034	0.7322033898305085	0.023728813559322035
1916	298.0	0.0	0.006711409395973154	0.19798657718120805	0.040268456375838924	0.7315436241610739	0.02348993288590604
1917	292.0	0.0	0.010273972602739725	0.20205479452054795	0.03767123287671233	0.7294520547945206	0.02054794520547945
1918	290.0	0.0	0.010344827586206896	0.20344827586206896	0.034482758620689655	0.7275862068965517	0.02413793103448276
1919	294.0	0.0	0.01020408163265306	0.20068027210884354	0.03741496598639456	0.7278911564625851	0.023809523809523808
1920	296.0	0.0	0.010135135135135136	0.20270270270270271	0.037162162162162164	0.722972972972973	0.02702702702702703
1921	296.0	0.0	0.010135135135135136	0.20270270270270271	0.037162162162162164	0.7263513513513513	0.02364864864864865
1922	287.0	0.003484320557491289	0.006968641114982578	0.20209059233449478	0.03832752613240418	0.7212543554006968	0.027874564459930314
1923	293.0	0.0034129692832764505	0.006825938566552901	0.20136518771331058	0.03754266211604096	0.7235494880546075	0.027303754266211604
1924	289.0	0.0	0.006920415224913495	0.19377162629757785	0.04152249134948097	0.726643598615917	0.031141868512110725
1925	290.0	0.0034482758620689655	0.006896551724137931	0.19310344827586207	0.041379310344827586	0.7310344827586207	0.02413793103448276
1926	289.0	0.0	0.010380622837370242	0.1972318339100346	0.04152249134948097	0.7231833910034602	0.02768166089965398
1927	291.0	0.003436426116838488	0.010309278350515464	0.19931271477663232	0.044673539518900345	0.7147766323024055	0.027491408934707903
1928	294.0	0.003401360544217687	0.01020408163265306	0.20068027210884354	0.04081632653061224	0.7142857142857143	0.030612244897959183
1929	294.0	0.003401360544217687	0.01020408163265306	0.20068027210884354	0.047619047619047616	0.7074829931972789	0.030612244897959183
1930	295.0	0.003389830508474576	0.010169491525423728	0.2033898305084746	0.04406779661016949	0.7084745762711865	0.030508474576271188
1931	288.0	0.003472222222222222	0.010416666666666666	0.2048611111111111	0.041666666666666664	0.7048611111111112	0.034722222222222224
1932	290.0	0.0034482758620689655	0.010344827586206896	0.20344827586206896	0.041379310344827586	0.7068965517241379	0.034482758620689655
1933	293.0	0.0034129692832764505	0.010238907849829351	0.20136518771331058	0.040955631399317405	0.7201365187713311	0.023890784982935155
1934	287.0	0.003484320557491289	0.010452961672473868	0.20557491289198607	0.041811846689895474	0.7212543554006968	0.017421602787456445
1935	283.0	0.0035335689045936395	0.014134275618374558	0.20141342756183744	0.04240282685512368	0.7208480565371025	0.0176678445229682
1936	282.0	0.0035460992907801418	0.014184397163120567	0.19858156028368795	0.0425531914893617	0.723404255319149	0.01773049645390071
1937	277.0	0.0	0.01444043321299639	0.20216606498194944	0.04332129963898917	0.7256317689530686	0.01444043321299639
1938	280.0	0.0	0.014285714285714285	0.21071428571428572	0.04285714285714286	0.7142857142857143	0.017857142857142856
1939	285.0	0.0	0.010526315789473684	0.20350877192982456	0.0456140350877193	0.7228070175438597	0.017543859649122806
1940	287.0	0.0	0.010452961672473868	0.20209059233449478	0.04529616724738676	0.7247386759581882	0.017421602787456445
1941	286.0	0.0	0.006993006993006993	0.1993006993006993	0.04195804195804196	0.7307692307692307	0.02097902097902098
1942	288.0	0.0	0.006944444444444444	0.19444444444444445	0.041666666666666664	0.7361111111111112	0.020833333333333332
1943	286.0	0.0	0.006993006993006993	0.1993006993006993	0.04195804195804196	0.7307692307692307	0.02097902097902098
1944	282.0	0.0	0.0070921985815602835	0.19858156028368795	0.0425531914893617	0.7269503546099291	0.024822695035460994
1945	288.0	0.0	0.006944444444444444	0.1909722222222222	0.04513888888888889	0.7326388888888888	0.024305555555555556
1946	280.0	0.0	0.007142857142857143	0.19285714285714287	0.04642857142857143	0.7321428571428571	0.02142857142857143
1947	274.0	0.0	0.0072992700729927005	0.20072992700729927	0.0364963503649635	0.7335766423357665	0.021897810218978103
1948	281.0	0.0	0.0071174377224199285	0.20284697508896798	0.03558718861209965	0.7259786476868327	0.028469750889679714
1949	280.0	0.0	0.007142857142857143	0.20357142857142857	0.03571428571428571	0.7285714285714285	0.025
1950	289.0	0.0	0.006920415224913495	0.20069204152249134	0.03806228373702422	0.7301038062283737	0.02422145328719723
1951	291.0	0.0	0.006872852233676976	0.19931271477663232	0.037800687285223365	0.7353951890034365	0.020618556701030927
1952	295.0	0.0	0.006779661016949152	0.2	0.04745762711864407	0.7220338983050848	0.023728813559322035
1953	295.0	0.0	0.006779661016949152	0.19661016949152543	0.04745762711864407	0.7254237288135593	0.023728813559322035
1954	290.0	0.0	0.006896551724137931	0.2	0.04827586206896552	0.7206896551724138	0.02413793103448276
1955	290.0	0.0	0.006896551724137931	0.19655172413793104	0.04827586206896552	0.7241379310344828	0.02413793103448276
1956	291.0	0.0	0.006872852233676976	0.20618556701030927	0.048109965635738834	0.7147766323024055	0.024054982817869417
1957	294.0	0.0	0.006802721088435374	0.20408163265306123	0.047619047619047616	0.7142857142857143	0.027210884353741496
1958	292.0	0.0	0.010273972602739725	0.2054794520547945	0.04794520547945205	0.708904109589041	0.0273972602739726
1959	290.0	0.0	0.010344827586206896	0.20689655172413793	0.04827586206896552	0.7068965517241379	0.027586206896551724
1960	286.0	0.0	0.01048951048951049	0.2062937062937063	0.04895104895104895	0.7062937062937062	0.027972027972027972
1961	290.0	0.0034482758620689655	0.010344827586206896	0.20344827586206896	0.04482758620689655	0.7068965517241379	0.03103448275862069
1962	285.0	0.0035087719298245615	0.010526315789473684	0.21052631578947367	0.042105263157894736	0.7017543859649122	0.031578947368421054
1963	282.0	0.0035460992907801418	0.010638297872340425	0.20921985815602837	0.0425531914893617	0.7056737588652482	0.028368794326241134
1964	281.0	0.0	0.0071174377224199285	0.2099644128113879	0.03914590747330961	0.7153024911032029	0.028469750889679714
1965	278.0	0.0	0.007194244604316547	0.20503597122302158	0.039568345323741004	0.7194244604316546	0.02877697841726619
1966	281.0	0.0	0.0071174377224199285	0.19217081850533807	0.03914590747330961	0.7330960854092526	0.028469750889679714
1967	284.0	0.0	0.007042253521126761	0.1936619718309859	0.03873239436619718	0.7323943661971831	0.028169014084507043
1968	283.0	0.0	0.007067137809187279	0.19081272084805653	0.04240282685512368	0.734982332155477	0.024734982332155476
1969	287.0	0.0	0.010452961672473868	0.18466898954703834	0.041811846689895474	0.7317073170731707	0.0313588850174216
1970	286.0	0.0	0.01048951048951049	0.1853146853146853	0.045454545454545456	0.7342657342657343	0.024475524475524476
1971	287.0	0.0	0.010452961672473868	0.1916376306620209	0.04878048780487805	0.7247386759581882	0.024390243902439025
1972	288.0	0.0	0.010416666666666666	0.19791666666666666	0.04513888888888889	0.71875	0.027777777777777776
1973	288.0	0.0	0.010416666666666666	0.2013888888888889	0.04513888888888889	0.7152777777777778	0.027777777777777776
1974	283.0	0.0	0.007067137809187279	0.20141342756183744	0.045936395759717315	0.7208480565371025	0.024734982332155476
1975	286.0	0.0	0.006993006993006993	0.1958041958041958	0.045454545454545456	0.7272727272727273	0.024475524475524476
1976	280.0	0.0	0.007142857142857143	0.19285714285714287	0.04642857142857143	0.7285714285714285	0.025
1977	278.0	0.0	0.007194244604316547	0.19784172661870503	0.046762589928057555	0.7230215827338129	0.025179856115107913
1978	279.0	0.0	0.007168458781362007	0.20430107526881722	0.043010752688172046	0.7240143369175627	0.021505376344086023
1979	281.0	0.0	0.0071174377224199285	0.199288256227758	0.042704626334519574	0.7295373665480427	0.021352313167259787
1980	280.0	0.0	0.007142857142857143	0.21071428571428572	0.04642857142857143	0.7107142857142857	0.025
1981	274.0	0.0	0.0072992700729927005	0.20802919708029197	0.04744525547445255	0.7153284671532847	0.021897810218978103
1982	276.0	0.0	0.010869565217391304	0.2028985507246377	0.04710144927536232	0.7137681159420289	0.025362318840579712
1983	275.0	0.0	0.01090909090909091	0.2109090909090909	0.05090909090909091	0.7054545454545454	0.02181818181818182
1984	275.0	0.0	0.01090909090909091	0.2109090909090909	0.05090909090909091	0.7018181818181818	0.025454545454545455
1985	279.0	0.0	0.010752688172043012	0.2007168458781362	0.05017921146953405	0.7132616487455197	0.025089605734767026
1986	279.0	0.0	0.010752688172043012	0.1971326164874552	0.043010752688172046	0.7204301075268817	0.02867383512544803
1987	285.0	0.0	0.010526315789473684	0.19298245614035087	0.0456140350877193	0.7192982456140351	0.031578947368421054
1988	286.0	0.0	0.013986013986013986	0.19230769230769232	0.045454545454545456	0.7132867132867133	0.03496503496503497
1989	292.0	0.0	0.0136986301369863	0.18835616438356165	0.0410958904109589	0.7157534246575342	0.0410958904109589
1990	287.0	0.0	0.013937282229965157	0.1916376306620209	0.03832752613240418	0.7177700348432056	0.03832752613240418
1991	286.0	0.0	0.01048951048951049	0.1958041958041958	0.038461538461538464	0.7167832167832168	0.038461538461538464
1992	287.0	0.0	0.013937282229965157	0.20209059233449478	0.03484320557491289	0.7177700348432056	0.0313588850174216
1993	287.0	0.0	0.013937282229965157	0.20557491289198607	0.03484320557491289	0.7177700348432056	0.027874564459930314
1994	285.0	0.0	0.014035087719298246	0.2	0.03859649122807018	0.7192982456140351	0.028070175438596492
1995	286.0	0.0	0.013986013986013986	0.1993006993006993	0.04195804195804196	0.7097902097902098	0.03496503496503497
1996	286.0	0.0	0.013986013986013986	0.1958041958041958	0.04195804195804196	0.7097902097902098	0.038461538461538464
1997	287.0	0.0	0.013937282229965157	0.1986062717770035	0.041811846689895474	0.7073170731707317	0.03832752613240418
1998	286.0	0.0	0.013986013986013986	0.19230769230769232	0.038461538461538464	0.7202797202797203	0.03496503496503497
[truncated: 18,001 more rows]
