# Supplementary material for: Full-cycle device-scale simulations of memory materials with a tailored atomic-cluster-expansion potential
Source: Nat Commun. 2025 Sep 30;16:8688. doi: 10.1038/s41467-025-63732-4 (PMC12484596; doi:10.1038/s41467-025-63732-4)
Supplement: Supplementary file 4 — Source Data [file 41467_2025_63732_MOESM4_ESM.zip › Figure S7/Figure S7d - homopolar bonds/bond_fraction_gap_225_300K.csv]

	total	Ge-Ge	Ge-Sb	Ge-Te	Sb-Sb	Sb-Te	Te-Te
0	316.0	0.012658227848101266	0.0379746835443038	0.45569620253164556	0.015822784810126583	0.47151898734177217	0.006329113924050633
1	318.0	0.012578616352201259	0.03773584905660377	0.46226415094339623	0.015723270440251572	0.46540880503144655	0.006289308176100629
2	316.0	0.012658227848101266	0.0379746835443038	0.4651898734177215	0.015822784810126583	0.4620253164556962	0.006329113924050633
3	317.0	0.015772870662460567	0.03785488958990536	0.47003154574132494	0.015772870662460567	0.45425867507886436	0.006309148264984227
4	309.0	0.016181229773462782	0.038834951456310676	0.4692556634304207	0.016181229773462782	0.45307443365695793	0.006472491909385114
5	305.0	0.01639344262295082	0.03934426229508197	0.45901639344262296	0.013114754098360656	0.46557377049180326	0.006557377049180328
6	306.0	0.013071895424836602	0.0392156862745098	0.46078431372549017	0.013071895424836602	0.4673202614379085	0.006535947712418301
7	309.0	0.012944983818770227	0.038834951456310676	0.4627831715210356	0.012944983818770227	0.46601941747572817	0.006472491909385114
8	314.0	0.012738853503184714	0.03821656050955414	0.46178343949044587	0.012738853503184714	0.4681528662420382	0.006369426751592357
9	318.0	0.012578616352201259	0.03773584905660377	0.4716981132075472	0.012578616352201259	0.4591194968553459	0.006289308176100629
10	324.0	0.015432098765432098	0.033950617283950615	0.4691358024691358	0.012345679012345678	0.46296296296296297	0.006172839506172839
11	322.0	0.015527950310559006	0.034161490683229816	0.468944099378882	0.012422360248447204	0.46273291925465837	0.006211180124223602
12	322.0	0.015527950310559006	0.034161490683229816	0.468944099378882	0.012422360248447204	0.46273291925465837	0.006211180124223602
13	329.0	0.015197568389057751	0.03343465045592705	0.48328267477203646	0.0121580547112462	0.44984802431610943	0.0060790273556231
14	325.0	0.015384615384615385	0.036923076923076927	0.48	0.009230769230769232	0.4523076923076923	0.006153846153846154
15	323.0	0.015479876160990712	0.03715170278637771	0.47368421052631576	0.009287925696594427	0.4582043343653251	0.006191950464396285
16	320.0	0.0125	0.040625	0.471875	0.009375	0.459375	0.00625
17	320.0	0.0125	0.040625	0.475	0.009375	0.45625	0.00625
18	322.0	0.015527950310559006	0.040372670807453416	0.468944099378882	0.009316770186335404	0.45962732919254656	0.006211180124223602
19	320.0	0.015625	0.0375	0.46875	0.009375	0.4625	0.00625
20	316.0	0.015822784810126583	0.0379746835443038	0.47151898734177217	0.00949367088607595	0.4588607594936709	0.006329113924050633
21	311.0	0.01607717041800643	0.03536977491961415	0.4694533762057878	0.00964630225080386	0.4630225080385852	0.006430868167202572
22	312.0	0.016025641025641024	0.035256410256410256	0.47435897435897434	0.009615384615384616	0.4583333333333333	0.00641025641025641
23	305.0	0.01639344262295082	0.03278688524590164	0.4721311475409836	0.013114754098360656	0.45901639344262296	0.006557377049180328
24	307.0	0.013029315960912053	0.035830618892508145	0.46905537459283386	0.013029315960912053	0.46254071661237783	0.006514657980456026
25	311.0	0.012861736334405145	0.03536977491961415	0.4630225080385852	0.012861736334405145	0.4694533762057878	0.006430868167202572
26	312.0	0.01282051282051282	0.038461538461538464	0.46153846153846156	0.01282051282051282	0.46794871794871795	0.00641025641025641
27	313.0	0.012779552715654952	0.038338658146964855	0.46006389776357826	0.012779552715654952	0.4696485623003195	0.006389776357827476
28	313.0	0.012779552715654952	0.03514376996805112	0.4696485623003195	0.012779552715654952	0.46325878594249204	0.006389776357827476
29	314.0	0.012738853503184714	0.03184713375796178	0.47770700636942676	0.012738853503184714	0.4585987261146497	0.006369426751592357
30	310.0	0.012903225806451613	0.03225806451612903	0.4838709677419355	0.012903225806451613	0.45161290322580644	0.0064516129032258064
31	310.0	0.012903225806451613	0.03225806451612903	0.4774193548387097	0.012903225806451613	0.45806451612903226	0.0064516129032258064
32	312.0	0.01282051282051282	0.035256410256410256	0.47435897435897434	0.01282051282051282	0.4583333333333333	0.00641025641025641
33	318.0	0.012578616352201259	0.031446540880503145	0.4779874213836478	0.009433962264150943	0.46226415094339623	0.006289308176100629
34	315.0	0.012698412698412698	0.03492063492063492	0.48253968253968255	0.009523809523809525	0.45396825396825397	0.006349206349206349
35	318.0	0.012578616352201259	0.03459119496855346	0.4748427672955975	0.009433962264150943	0.46226415094339623	0.006289308176100629
36	320.0	0.0125	0.034375	0.471875	0.009375	0.465625	0.00625
37	321.0	0.01557632398753894	0.03426791277258567	0.45794392523364486	0.009345794392523364	0.4766355140186916	0.006230529595015576
38	319.0	0.01567398119122257	0.034482758620689655	0.45768025078369906	0.009404388714733543	0.47648902821316613	0.006269592476489028
39	325.0	0.015384615384615385	0.036923076923076927	0.4523076923076923	0.009230769230769232	0.48	0.006153846153846154
40	329.0	0.015197568389057751	0.0364741641337386	0.45896656534954405	0.0121580547112462	0.47112462006079026	0.0060790273556231
41	319.0	0.01567398119122257	0.034482758620689655	0.45141065830721006	0.012539184952978056	0.47962382445141066	0.006269592476489028
42	318.0	0.015723270440251572	0.03459119496855346	0.4591194968553459	0.012578616352201259	0.4716981132075472	0.006289308176100629
43	316.0	0.015822784810126583	0.03481012658227848	0.4620253164556962	0.012658227848101266	0.46835443037974683	0.006329113924050633
44	317.0	0.015772870662460567	0.03470031545741325	0.4605678233438486	0.012618296529968454	0.47003154574132494	0.006309148264984227
45	318.0	0.012578616352201259	0.03459119496855346	0.46226415094339623	0.012578616352201259	0.4716981132075472	0.006289308176100629
46	312.0	0.01282051282051282	0.028846153846153848	0.4551282051282051	0.01282051282051282	0.483974358974359	0.00641025641025641
47	317.0	0.012618296529968454	0.031545741324921134	0.4668769716088328	0.012618296529968454	0.47003154574132494	0.006309148264984227
48	319.0	0.012539184952978056	0.03134796238244514	0.4670846394984326	0.012539184952978056	0.4702194357366771	0.006269592476489028
49	324.0	0.012345679012345678	0.033950617283950615	0.4660493827160494	0.009259259259259259	0.4722222222222222	0.006172839506172839
50	320.0	0.0125	0.034375	0.465625	0.009375	0.471875	0.00625
51	321.0	0.012461059190031152	0.037383177570093455	0.46105919003115264	0.009345794392523364	0.4735202492211838	0.006230529595015576
52	315.0	0.012698412698412698	0.0380952380952381	0.46984126984126984	0.009523809523809525	0.4634920634920635	0.006349206349206349
53	321.0	0.012461059190031152	0.040498442367601244	0.4672897196261682	0.012461059190031152	0.46105919003115264	0.006230529595015576
54	325.0	0.012307692307692308	0.043076923076923075	0.46153846153846156	0.009230769230769232	0.4676923076923077	0.006153846153846154
55	323.0	0.01238390092879257	0.03715170278637771	0.47368421052631576	0.009287925696594427	0.4613003095975232	0.006191950464396285
56	326.0	0.012269938650306749	0.03680981595092025	0.46932515337423314	0.012269938650306749	0.46319018404907975	0.006134969325153374
57	324.0	0.015432098765432098	0.037037037037037035	0.4691358024691358	0.009259259259259259	0.46296296296296297	0.006172839506172839
58	321.0	0.01557632398753894	0.037383177570093455	0.470404984423676	0.009345794392523364	0.46105919003115264	0.006230529595015576
59	313.0	0.01597444089456869	0.038338658146964855	0.4728434504792332	0.009584664536741214	0.45686900958466453	0.006389776357827476
60	316.0	0.012658227848101266	0.0379746835443038	0.47468354430379744	0.012658227848101266	0.45569620253164556	0.006329113924050633
61	315.0	0.012698412698412698	0.044444444444444446	0.473015873015873	0.012698412698412698	0.4507936507936508	0.006349206349206349
62	315.0	0.012698412698412698	0.047619047619047616	0.47619047619047616	0.012698412698412698	0.4444444444444444	0.006349206349206349
63	320.0	0.015625	0.05	0.4625	0.0125	0.453125	0.00625
64	314.0	0.01592356687898089	0.03821656050955414	0.4713375796178344	0.012738853503184714	0.4554140127388535	0.006369426751592357
65	310.0	0.016129032258064516	0.03225806451612903	0.46774193548387094	0.012903225806451613	0.4645161290322581	0.0064516129032258064
66	314.0	0.01592356687898089	0.03503184713375796	0.46178343949044587	0.01592356687898089	0.46496815286624205	0.006369426751592357
67	308.0	0.016233766233766232	0.03896103896103896	0.4642857142857143	0.016233766233766232	0.4577922077922078	0.006493506493506494
68	312.0	0.019230769230769232	0.041666666666666664	0.46153846153846156	0.016025641025641024	0.4551282051282051	0.00641025641025641
69	311.0	0.01607717041800643	0.03858520900321544	0.45980707395498394	0.01607717041800643	0.4630225080385852	0.006430868167202572
70	316.0	0.015822784810126583	0.04430379746835443	0.4588607594936709	0.015822784810126583	0.4588607594936709	0.006329113924050633
71	318.0	0.012578616352201259	0.04716981132075472	0.4591194968553459	0.012578616352201259	0.46226415094339623	0.006289308176100629
72	317.0	0.012618296529968454	0.04416403785488959	0.45741324921135645	0.012618296529968454	0.4668769716088328	0.006309148264984227
73	310.0	0.012903225806451613	0.04516129032258064	0.4612903225806452	0.012903225806451613	0.4612903225806452	0.0064516129032258064
74	308.0	0.00974025974025974	0.045454545454545456	0.4642857142857143	0.012987012987012988	0.461038961038961	0.006493506493506494
75	308.0	0.012987012987012988	0.045454545454545456	0.4675324675324675	0.012987012987012988	0.45454545454545453	0.006493506493506494
76	312.0	0.016025641025641024	0.04487179487179487	0.4551282051282051	0.01282051282051282	0.46474358974358976	0.00641025641025641
77	314.0	0.01592356687898089	0.044585987261146494	0.445859872611465	0.012738853503184714	0.4713375796178344	0.009554140127388535
78	313.0	0.01597444089456869	0.04472843450479233	0.4504792332268371	0.009584664536741214	0.4696485623003195	0.009584664536741214
79	316.0	0.015822784810126583	0.04430379746835443	0.45569620253164556	0.00949367088607595	0.4651898734177215	0.00949367088607595
80	317.0	0.015772870662460567	0.04416403785488959	0.4637223974763407	0.00946372239747634	0.45741324921135645	0.00946372239747634
81	313.0	0.01597444089456869	0.04472843450479233	0.46645367412140576	0.012779552715654952	0.4536741214057508	0.006389776357827476
82	312.0	0.016025641025641024	0.04807692307692308	0.46474358974358976	0.01282051282051282	0.4519230769230769	0.00641025641025641
83	312.0	0.016025641025641024	0.04487179487179487	0.46474358974358976	0.01282051282051282	0.4551282051282051	0.00641025641025641
84	312.0	0.016025641025641024	0.04807692307692308	0.46153846153846156	0.01282051282051282	0.4551282051282051	0.00641025641025641
85	313.0	0.012779552715654952	0.04792332268370607	0.46325878594249204	0.012779552715654952	0.45686900958466453	0.006389776357827476
86	315.0	0.012698412698412698	0.047619047619047616	0.4666666666666667	0.012698412698412698	0.45396825396825397	0.006349206349206349
87	312.0	0.01282051282051282	0.04487179487179487	0.46794871794871795	0.01282051282051282	0.4551282051282051	0.00641025641025641
88	311.0	0.012861736334405145	0.04180064308681672	0.47266881028938906	0.012861736334405145	0.4533762057877814	0.006430868167202572
89	308.0	0.012987012987012988	0.04220779220779221	0.4707792207792208	0.012987012987012988	0.45454545454545453	0.006493506493506494
90	312.0	0.019230769230769232	0.041666666666666664	0.4583333333333333	0.016025641025641024	0.4583333333333333	0.00641025641025641
91	314.0	0.01910828025477707	0.041401273885350316	0.46178343949044587	0.01592356687898089	0.4554140127388535	0.006369426751592357
92	311.0	0.01929260450160772	0.03858520900321544	0.4694533762057878	0.006430868167202572	0.45980707395498394	0.006430868167202572
93	309.0	0.016181229773462782	0.038834951456310676	0.4627831715210356	0.009708737864077669	0.46601941747572817	0.006472491909385114
94	313.0	0.019169329073482427	0.03514376996805112	0.46325878594249204	0.009584664536741214	0.46645367412140576	0.006389776357827476
95	314.0	0.01910828025477707	0.03503184713375796	0.4713375796178344	0.012738853503184714	0.4554140127388535	0.006369426751592357
96	314.0	0.01910828025477707	0.03503184713375796	0.4745222929936306	0.009554140127388535	0.4554140127388535	0.006369426751592357
97	313.0	0.019169329073482427	0.03514376996805112	0.4696485623003195	0.012779552715654952	0.45686900958466453	0.006389776357827476
98	316.0	0.0189873417721519	0.0379746835443038	0.46835443037974683	0.012658227848101266	0.45569620253164556	0.006329113924050633
99	316.0	0.012658227848101266	0.0379746835443038	0.46835443037974683	0.012658227848101266	0.4620253164556962	0.006329113924050633
100	312.0	0.01282051282051282	0.038461538461538464	0.46474358974358976	0.01282051282051282	0.46474358974358976	0.00641025641025641
101	307.0	0.013029315960912053	0.04234527687296417	0.46254071661237783	0.013029315960912053	0.46254071661237783	0.006514657980456026
102	311.0	0.012861736334405145	0.04501607717041801	0.4694533762057878	0.00964630225080386	0.4565916398713826	0.006430868167202572
103	307.0	0.009771986970684038	0.04234527687296417	0.4723127035830619	0.009771986970684038	0.4592833876221498	0.006514657980456026
104	311.0	0.012861736334405145	0.03858520900321544	0.4630225080385852	0.012861736334405145	0.4662379421221865	0.006430868167202572
105	317.0	0.012618296529968454	0.03785488958990536	0.47634069400630913	0.012618296529968454	0.45425867507886436	0.006309148264984227
106	312.0	0.01282051282051282	0.038461538461538464	0.46794871794871795	0.009615384615384616	0.46474358974358976	0.00641025641025641
107	311.0	0.01607717041800643	0.03858520900321544	0.45980707395498394	0.00964630225080386	0.4694533762057878	0.006430868167202572
108	313.0	0.01597444089456869	0.038338658146964855	0.46006389776357826	0.009584664536741214	0.4696485623003195	0.006389776357827476
109	311.0	0.01607717041800643	0.04180064308681672	0.4565916398713826	0.00964630225080386	0.4694533762057878	0.006430868167202572
110	312.0	0.019230769230769232	0.038461538461538464	0.4551282051282051	0.009615384615384616	0.47115384615384615	0.00641025641025641
111	312.0	0.022435897435897436	0.041666666666666664	0.4519230769230769	0.01282051282051282	0.46474358974358976	0.00641025641025641
112	310.0	0.02258064516129032	0.041935483870967745	0.4645161290322581	0.012903225806451613	0.45161290322580644	0.0064516129032258064
113	307.0	0.019543973941368076	0.04560260586319218	0.46579804560260585	0.013029315960912053	0.4495114006514658	0.006514657980456026
114	302.0	0.019867549668874173	0.03642384105960265	0.46357615894039733	0.013245033112582781	0.4602649006622517	0.006622516556291391
115	304.0	0.013157894736842105	0.029605263157894735	0.46710526315789475	0.013157894736842105	0.47039473684210525	0.006578947368421052
116	302.0	0.013245033112582781	0.029801324503311258	0.47019867549668876	0.013245033112582781	0.46688741721854304	0.006622516556291391
117	309.0	0.012944983818770227	0.032362459546925564	0.4692556634304207	0.012944983818770227	0.46601941747572817	0.006472491909385114
118	313.0	0.012779552715654952	0.03514376996805112	0.4696485623003195	0.012779552715654952	0.46325878594249204	0.006389776357827476
119	309.0	0.012944983818770227	0.03559870550161812	0.4627831715210356	0.012944983818770227	0.4692556634304207	0.006472491909385114
120	306.0	0.013071895424836602	0.0392156862745098	0.4673202614379085	0.013071895424836602	0.45751633986928103	0.00980392156862745
121	311.0	0.012861736334405145	0.04180064308681672	0.4662379421221865	0.012861736334405145	0.4565916398713826	0.00964630225080386
122	310.0	0.012903225806451613	0.041935483870967745	0.47096774193548385	0.012903225806451613	0.45483870967741935	0.0064516129032258064
123	313.0	0.012779552715654952	0.04472843450479233	0.4728434504792332	0.012779552715654952	0.4504792332268371	0.006389776357827476
124	314.0	0.012738853503184714	0.041401273885350316	0.4745222929936306	0.012738853503184714	0.45222929936305734	0.006369426751592357
125	318.0	0.012578616352201259	0.040880503144654086	0.46540880503144655	0.012578616352201259	0.46226415094339623	0.006289308176100629
126	316.0	0.012658227848101266	0.04113924050632911	0.46835443037974683	0.012658227848101266	0.4588607594936709	0.006329113924050633
127	322.0	0.012422360248447204	0.040372670807453416	0.4658385093167702	0.012422360248447204	0.46273291925465837	0.006211180124223602
128	314.0	0.012738853503184714	0.03503184713375796	0.4681528662420382	0.012738853503184714	0.46496815286624205	0.006369426751592357
129	318.0	0.012578616352201259	0.03459119496855346	0.46540880503144655	0.012578616352201259	0.46855345911949686	0.006289308176100629
130	315.0	0.009523809523809525	0.0380952380952381	0.4634920634920635	0.012698412698412698	0.46984126984126984	0.006349206349206349
131	314.0	0.009554140127388535	0.03503184713375796	0.46496815286624205	0.012738853503184714	0.4713375796178344	0.006369426751592357
132	312.0	0.01282051282051282	0.035256410256410256	0.46153846153846156	0.01282051282051282	0.47115384615384615	0.00641025641025641
133	316.0	0.012658227848101266	0.0379746835443038	0.4620253164556962	0.012658227848101266	0.46835443037974683	0.006329113924050633
134	319.0	0.012539184952978056	0.034482758620689655	0.4608150470219436	0.012539184952978056	0.47335423197492166	0.006269592476489028
135	317.0	0.012618296529968454	0.03470031545741325	0.4637223974763407	0.012618296529968454	0.47003154574132494	0.006309148264984227
136	319.0	0.012539184952978056	0.034482758620689655	0.46394984326018807	0.01567398119122257	0.4670846394984326	0.006269592476489028
137	315.0	0.012698412698412698	0.03492063492063492	0.4634920634920635	0.015873015873015872	0.4666666666666667	0.006349206349206349
138	319.0	0.012539184952978056	0.04075235109717868	0.45768025078369906	0.01567398119122257	0.46394984326018807	0.009404388714733543
139	313.0	0.012779552715654952	0.04153354632587859	0.45686900958466453	0.01597444089456869	0.46325878594249204	0.009584664536741214
140	311.0	0.012861736334405145	0.03858520900321544	0.4630225080385852	0.01607717041800643	0.45980707395498394	0.00964630225080386
141	310.0	0.012903225806451613	0.03870967741935484	0.4612903225806452	0.016129032258064516	0.4612903225806452	0.00967741935483871
142	313.0	0.01597444089456869	0.038338658146964855	0.4504792332268371	0.01597444089456869	0.46645367412140576	0.012779552715654952
143	309.0	0.016181229773462782	0.038834951456310676	0.4563106796116505	0.016181229773462782	0.4692556634304207	0.003236245954692557
144	310.0	0.016129032258064516	0.04516129032258064	0.45483870967741935	0.016129032258064516	0.4645161290322581	0.0032258064516129032
145	311.0	0.01607717041800643	0.04501607717041801	0.45980707395498394	0.01607717041800643	0.45980707395498394	0.003215434083601286
146	304.0	0.01644736842105263	0.046052631578947366	0.4605263157894737	0.013157894736842105	0.4605263157894737	0.003289473684210526
147	302.0	0.016556291390728478	0.046357615894039736	0.46357615894039733	0.013245033112582781	0.45695364238410596	0.0033112582781456954
148	306.0	0.016339869281045753	0.0392156862745098	0.45751633986928103	0.013071895424836602	0.47058823529411764	0.0032679738562091504
149	307.0	0.016286644951140065	0.03908794788273615	0.4592833876221498	0.013029315960912053	0.46905537459283386	0.003257328990228013
150	309.0	0.016181229773462782	0.038834951456310676	0.46601941747572817	0.016181229773462782	0.459546925566343	0.003236245954692557
151	310.0	0.016129032258064516	0.03870967741935484	0.4645161290322581	0.016129032258064516	0.4612903225806452	0.0032258064516129032
152	310.0	0.016129032258064516	0.03870967741935484	0.4645161290322581	0.016129032258064516	0.4612903225806452	0.0032258064516129032
153	307.0	0.016286644951140065	0.03908794788273615	0.46254071661237783	0.016286644951140065	0.46254071661237783	0.003257328990228013
154	307.0	0.016286644951140065	0.03257328990228013	0.46254071661237783	0.016286644951140065	0.46254071661237783	0.009771986970684038
155	305.0	0.01639344262295082	0.03278688524590164	0.46229508196721314	0.013114754098360656	0.46557377049180326	0.009836065573770493
156	304.0	0.01644736842105263	0.03289473684210526	0.46381578947368424	0.013157894736842105	0.46381578947368424	0.009868421052631578
157	306.0	0.013071895424836602	0.032679738562091505	0.4673202614379085	0.013071895424836602	0.46405228758169936	0.00980392156862745
158	307.0	0.013029315960912053	0.035830618892508145	0.4592833876221498	0.019543973941368076	0.46254071661237783	0.009771986970684038
159	307.0	0.013029315960912053	0.03908794788273615	0.4560260586319218	0.019543973941368076	0.46254071661237783	0.009771986970684038
160	309.0	0.012944983818770227	0.038834951456310676	0.4563106796116505	0.019417475728155338	0.46601941747572817	0.006472491909385114
161	313.0	0.012779552715654952	0.04472843450479233	0.4536741214057508	0.019169329073482427	0.46325878594249204	0.006389776357827476
162	313.0	0.012779552715654952	0.04472843450479233	0.45686900958466453	0.019169329073482427	0.46006389776357826	0.006389776357827476
163	318.0	0.012578616352201259	0.0440251572327044	0.4591194968553459	0.018867924528301886	0.4591194968553459	0.006289308176100629
164	322.0	0.015527950310559006	0.043478260869565216	0.45652173913043476	0.015527950310559006	0.46273291925465837	0.006211180124223602
165	321.0	0.01557632398753894	0.04361370716510903	0.45482866043613707	0.01557632398753894	0.46417445482866043	0.006230529595015576
166	318.0	0.015723270440251572	0.040880503144654086	0.4559748427672956	0.015723270440251572	0.46540880503144655	0.006289308176100629
167	316.0	0.015822784810126583	0.0379746835443038	0.4620253164556962	0.012658227848101266	0.4620253164556962	0.00949367088607595
168	314.0	0.01592356687898089	0.03503184713375796	0.4554140127388535	0.01592356687898089	0.4681528662420382	0.009554140127388535
169	312.0	0.016025641025641024	0.035256410256410256	0.4583333333333333	0.01282051282051282	0.46794871794871795	0.009615384615384616
170	307.0	0.013029315960912053	0.035830618892508145	0.46579804560260585	0.013029315960912053	0.46254071661237783	0.009771986970684038
171	314.0	0.012738853503184714	0.03503184713375796	0.46178343949044587	0.012738853503184714	0.4681528662420382	0.009554140127388535
172	314.0	0.012738853503184714	0.03503184713375796	0.46496815286624205	0.01592356687898089	0.46178343949044587	0.009554140127388535
173	308.0	0.016233766233766232	0.03571428571428571	0.45454545454545453	0.016233766233766232	0.4675324675324675	0.00974025974025974
174	305.0	0.01639344262295082	0.03278688524590164	0.46229508196721314	0.01639344262295082	0.46229508196721314	0.009836065573770493
175	307.0	0.016286644951140065	0.035830618892508145	0.4527687296416938	0.016286644951140065	0.46905537459283386	0.009771986970684038
176	306.0	0.0196078431372549	0.03594771241830065	0.45098039215686275	0.016339869281045753	0.4673202614379085	0.00980392156862745
177	308.0	0.01948051948051948	0.03896103896103896	0.44805194805194803	0.016233766233766232	0.4675324675324675	0.00974025974025974
178	307.0	0.019543973941368076	0.03908794788273615	0.4527687296416938	0.016286644951140065	0.46254071661237783	0.009771986970684038
179	303.0	0.019801980198019802	0.039603960396039604	0.45544554455445546	0.0165016501650165	0.45874587458745875	0.009900990099009901
180	309.0	0.019417475728155338	0.038834951456310676	0.44660194174757284	0.016181229773462782	0.4692556634304207	0.009708737864077669
181	312.0	0.019230769230769232	0.041666666666666664	0.44871794871794873	0.016025641025641024	0.46474358974358976	0.009615384615384616
182	312.0	0.016025641025641024	0.04487179487179487	0.4551282051282051	0.016025641025641024	0.4583333333333333	0.009615384615384616
183	310.0	0.012903225806451613	0.041935483870967745	0.4612903225806452	0.012903225806451613	0.4612903225806452	0.00967741935483871
184	309.0	0.012944983818770227	0.042071197411003236	0.459546925566343	0.012944983818770227	0.4627831715210356	0.009708737864077669
185	308.0	0.00974025974025974	0.03896103896103896	0.4675324675324675	0.012987012987012988	0.461038961038961	0.00974025974025974
186	311.0	0.00964630225080386	0.04180064308681672	0.4694533762057878	0.012861736334405145	0.4565916398713826	0.00964630225080386
187	314.0	0.01592356687898089	0.041401273885350316	0.46496815286624205	0.012738853503184714	0.4554140127388535	0.009554140127388535
188	312.0	0.016025641025641024	0.038461538461538464	0.46794871794871795	0.01282051282051282	0.4583333333333333	0.00641025641025641
189	310.0	0.012903225806451613	0.03870967741935484	0.47419354838709676	0.012903225806451613	0.45483870967741935	0.0064516129032258064
190	308.0	0.016233766233766232	0.03571428571428571	0.474025974025974	0.012987012987012988	0.4512987012987013	0.00974025974025974
191	314.0	0.01592356687898089	0.03503184713375796	0.4745222929936306	0.012738853503184714	0.45222929936305734	0.009554140127388535
192	311.0	0.01607717041800643	0.03536977491961415	0.4694533762057878	0.012861736334405145	0.4565916398713826	0.00964630225080386
193	312.0	0.01282051282051282	0.038461538461538464	0.46474358974358976	0.01282051282051282	0.46153846153846156	0.009615384615384616
194	314.0	0.01592356687898089	0.03821656050955414	0.46496815286624205	0.012738853503184714	0.4585987261146497	0.009554140127388535
195	318.0	0.015723270440251572	0.03773584905660377	0.46226415094339623	0.012578616352201259	0.46226415094339623	0.009433962264150943
196	316.0	0.015822784810126583	0.03481012658227848	0.4525316455696203	0.012658227848101266	0.47468354430379744	0.00949367088607595
197	316.0	0.015822784810126583	0.0379746835443038	0.45569620253164556	0.012658227848101266	0.46835443037974683	0.00949367088607595
198	312.0	0.016025641025641024	0.038461538461538464	0.4551282051282051	0.01282051282051282	0.46794871794871795	0.009615384615384616
199	313.0	0.019169329073482427	0.03514376996805112	0.4504792332268371	0.012779552715654952	0.476038338658147	0.006389776357827476
200	314.0	0.01592356687898089	0.03821656050955414	0.45222929936305734	0.012738853503184714	0.47770700636942676	0.0031847133757961785
201	319.0	0.018808777429467086	0.04075235109717868	0.4482758620689655	0.012539184952978056	0.47648902821316613	0.003134796238244514
202	319.0	0.018808777429467086	0.04075235109717868	0.4482758620689655	0.012539184952978056	0.47648902821316613	0.003134796238244514
203	315.0	0.01904761904761905	0.04126984126984127	0.4507936507936508	0.012698412698412698	0.473015873015873	0.0031746031746031746
204	313.0	0.019169329073482427	0.04153354632587859	0.4504792332268371	0.012779552715654952	0.4728434504792332	0.003194888178913738
205	309.0	0.016181229773462782	0.03559870550161812	0.459546925566343	0.012944983818770227	0.47249190938511326	0.003236245954692557
206	316.0	0.015822784810126583	0.0379746835443038	0.4620253164556962	0.012658227848101266	0.4651898734177215	0.006329113924050633
207	318.0	0.015723270440251572	0.03773584905660377	0.46226415094339623	0.012578616352201259	0.46540880503144655	0.006289308176100629
208	319.0	0.01567398119122257	0.03761755485893417	0.4670846394984326	0.009404388714733543	0.46394984326018807	0.006269592476489028
209	315.0	0.015873015873015872	0.04126984126984127	0.46984126984126984	0.009523809523809525	0.45714285714285713	0.006349206349206349
210	311.0	0.01607717041800643	0.04180064308681672	0.47266881028938906	0.00964630225080386	0.4533762057877814	0.006430868167202572
211	308.0	0.016233766233766232	0.04220779220779221	0.4707792207792208	0.00974025974025974	0.45454545454545453	0.006493506493506494
212	312.0	0.016025641025641024	0.041666666666666664	0.46794871794871795	0.009615384615384616	0.4551282051282051	0.009615384615384616
213	313.0	0.01597444089456869	0.04153354632587859	0.46645367412140576	0.009584664536741214	0.45686900958466453	0.009584664536741214
214	313.0	0.01597444089456869	0.04153354632587859	0.46645367412140576	0.009584664536741214	0.4504792332268371	0.01597444089456869
215	309.0	0.016181229773462782	0.045307443365695796	0.4627831715210356	0.009708737864077669	0.45307443365695793	0.012944983818770227
216	305.0	0.01639344262295082	0.04590163934426229	0.46229508196721314	0.009836065573770493	0.4524590163934426	0.013114754098360656
217	311.0	0.01607717041800643	0.04180064308681672	0.47266881028938906	0.00964630225080386	0.44694533762057875	0.012861736334405145
218	311.0	0.012861736334405145	0.04180064308681672	0.45980707395498394	0.00964630225080386	0.4630225080385852	0.012861736334405145
219	316.0	0.012658227848101266	0.04430379746835443	0.4620253164556962	0.00949367088607595	0.4588607594936709	0.012658227848101266
220	315.0	0.012698412698412698	0.044444444444444446	0.4603174603174603	0.009523809523809525	0.4634920634920635	0.009523809523809525
221	326.0	0.012269938650306749	0.04294478527607362	0.44785276073619634	0.012269938650306749	0.4754601226993865	0.009202453987730062
222	322.0	0.012422360248447204	0.040372670807453416	0.453416149068323	0.012422360248447204	0.4751552795031056	0.006211180124223602
223	322.0	0.012422360248447204	0.040372670807453416	0.45962732919254656	0.012422360248447204	0.4720496894409938	0.003105590062111801
224	317.0	0.00946372239747634	0.04100946372239748	0.4668769716088328	0.012618296529968454	0.4668769716088328	0.0031545741324921135
225	314.0	0.009554140127388535	0.041401273885350316	0.46178343949044587	0.012738853503184714	0.4713375796178344	0.0031847133757961785
226	312.0	0.009615384615384616	0.041666666666666664	0.46153846153846156	0.01282051282051282	0.47115384615384615	0.003205128205128205
227	315.0	0.012698412698412698	0.04126984126984127	0.4507936507936508	0.012698412698412698	0.4793650793650794	0.0031746031746031746
228	315.0	0.012698412698412698	0.04126984126984127	0.4444444444444444	0.012698412698412698	0.48253968253968255	0.006349206349206349
229	318.0	0.012578616352201259	0.040880503144654086	0.449685534591195	0.012578616352201259	0.4779874213836478	0.006289308176100629
230	318.0	0.015723270440251572	0.040880503144654086	0.4591194968553459	0.012578616352201259	0.46226415094339623	0.009433962264150943
231	320.0	0.015625	0.040625	0.45625	0.0125	0.465625	0.009375
232	324.0	0.015432098765432098	0.040123456790123455	0.4444444444444444	0.015432098765432098	0.47530864197530864	0.009259259259259259
233	319.0	0.01567398119122257	0.03761755485893417	0.45141065830721006	0.01567398119122257	0.4702194357366771	0.009404388714733543
234	319.0	0.01567398119122257	0.034482758620689655	0.445141065830721	0.01567398119122257	0.47962382445141066	0.009404388714733543
235	313.0	0.012779552715654952	0.03514376996805112	0.4472843450479233	0.01597444089456869	0.4792332268370607	0.009584664536741214
236	308.0	0.012987012987012988	0.032467532467532464	0.4577922077922078	0.016233766233766232	0.4707792207792208	0.00974025974025974
237	309.0	0.012944983818770227	0.03559870550161812	0.459546925566343	0.012944983818770227	0.4692556634304207	0.009708737864077669
238	307.0	0.009771986970684038	0.035830618892508145	0.46254071661237783	0.013029315960912053	0.46905537459283386	0.009771986970684038
239	309.0	0.009708737864077669	0.038834951456310676	0.459546925566343	0.012944983818770227	0.4692556634304207	0.009708737864077669
240	306.0	0.00980392156862745	0.0392156862745098	0.46078431372549017	0.013071895424836602	0.4673202614379085	0.00980392156862745
241	308.0	0.012987012987012988	0.045454545454545456	0.4577922077922078	0.012987012987012988	0.461038961038961	0.00974025974025974
242	307.0	0.013029315960912053	0.04560260586319218	0.4592833876221498	0.013029315960912053	0.46254071661237783	0.006514657980456026
243	307.0	0.013029315960912053	0.04560260586319218	0.4592833876221498	0.013029315960912053	0.46254071661237783	0.006514657980456026
244	310.0	0.012903225806451613	0.04516129032258064	0.4612903225806452	0.016129032258064516	0.4612903225806452	0.0032258064516129032
245	310.0	0.016129032258064516	0.041935483870967745	0.4645161290322581	0.016129032258064516	0.45806451612903226	0.0032258064516129032
246	303.0	0.013201320132013201	0.0429042904290429	0.47194719471947194	0.0165016501650165	0.4521452145214521	0.0033003300330033004
247	295.0	0.010169491525423728	0.03389830508474576	0.4711864406779661	0.01694915254237288	0.46440677966101696	0.003389830508474576
248	297.0	0.013468013468013467	0.03367003367003367	0.47474747474747475	0.016835016835016835	0.45791245791245794	0.003367003367003367
249	303.0	0.013201320132013201	0.033003300330033	0.4752475247524752	0.0165016501650165	0.45544554455445546	0.006600660066006601
250	303.0	0.013201320132013201	0.033003300330033	0.47854785478547857	0.0165016501650165	0.4521452145214521	0.006600660066006601
251	304.0	0.01644736842105263	0.03618421052631579	0.46710526315789475	0.01644736842105263	0.45723684210526316	0.006578947368421052
252	305.0	0.01639344262295082	0.04262295081967213	0.45901639344262296	0.01639344262295082	0.45901639344262296	0.006557377049180328
253	304.0	0.013157894736842105	0.049342105263157895	0.4605263157894737	0.013157894736842105	0.45723684210526316	0.006578947368421052
254	308.0	0.016233766233766232	0.045454545454545456	0.4642857142857143	0.012987012987012988	0.45454545454545453	0.006493506493506494
255	309.0	0.016181229773462782	0.045307443365695796	0.4563106796116505	0.012944983818770227	0.4627831715210356	0.006472491909385114
256	305.0	0.01639344262295082	0.04262295081967213	0.45901639344262296	0.013114754098360656	0.46229508196721314	0.006557377049180328
257	310.0	0.012903225806451613	0.03870967741935484	0.4612903225806452	0.00967741935483871	0.47096774193548385	0.0064516129032258064
258	306.0	0.013071895424836602	0.0392156862745098	0.46078431372549017	0.00980392156862745	0.47058823529411764	0.006535947712418301
259	305.0	0.013114754098360656	0.03934426229508197	0.46229508196721314	0.009836065573770493	0.46885245901639344	0.006557377049180328
260	306.0	0.013071895424836602	0.0392156862745098	0.45751633986928103	0.00980392156862745	0.4738562091503268	0.006535947712418301
261	312.0	0.016025641025641024	0.038461538461538464	0.4583333333333333	0.009615384615384616	0.47115384615384615	0.00641025641025641
262	314.0	0.01592356687898089	0.03821656050955414	0.44904458598726116	0.009554140127388535	0.48089171974522293	0.006369426751592357
263	312.0	0.016025641025641024	0.035256410256410256	0.4519230769230769	0.009615384615384616	0.4807692307692308	0.00641025641025641
264	307.0	0.016286644951140065	0.035830618892508145	0.4527687296416938	0.009771986970684038	0.4788273615635179	0.006514657980456026
265	313.0	0.01597444089456869	0.03514376996805112	0.4504792332268371	0.009584664536741214	0.48242811501597443	0.006389776357827476
266	309.0	0.016181229773462782	0.032362459546925564	0.4563106796116505	0.009708737864077669	0.47896440129449835	0.006472491909385114
267	305.0	0.01639344262295082	0.036065573770491806	0.4557377049180328	0.009836065573770493	0.47540983606557374	0.006557377049180328
268	306.0	0.016339869281045753	0.03594771241830065	0.4542483660130719	0.013071895424836602	0.4738562091503268	0.006535947712418301
269	307.0	0.016286644951140065	0.035830618892508145	0.4527687296416938	0.009771986970684038	0.4788273615635179	0.006514657980456026
270	302.0	0.013245033112582781	0.03642384105960265	0.46688741721854304	0.009933774834437087	0.46688741721854304	0.006622516556291391
271	309.0	0.012944983818770227	0.042071197411003236	0.4627831715210356	0.009708737864077669	0.46601941747572817	0.006472491909385114
272	313.0	0.012779552715654952	0.04472843450479233	0.4696485623003195	0.009584664536741214	0.45686900958466453	0.006389776357827476
273	315.0	0.009523809523809525	0.047619047619047616	0.46984126984126984	0.009523809523809525	0.45714285714285713	0.006349206349206349
274	315.0	0.009523809523809525	0.044444444444444446	0.46984126984126984	0.009523809523809525	0.4603174603174603	0.006349206349206349
275	317.0	0.00946372239747634	0.04416403785488959	0.4637223974763407	0.00946372239747634	0.4668769716088328	0.006309148264984227
276	315.0	0.009523809523809525	0.044444444444444446	0.4634920634920635	0.012698412698412698	0.4634920634920635	0.006349206349206349
277	313.0	0.012779552715654952	0.04153354632587859	0.46325878594249204	0.012779552715654952	0.46325878594249204	0.006389776357827476
278	309.0	0.012944983818770227	0.042071197411003236	0.46601941747572817	0.012944983818770227	0.459546925566343	0.006472491909385114
279	314.0	0.012738853503184714	0.044585987261146494	0.46178343949044587	0.012738853503184714	0.46178343949044587	0.006369426751592357
280	316.0	0.012658227848101266	0.04430379746835443	0.46835443037974683	0.012658227848101266	0.45569620253164556	0.006329113924050633
281	316.0	0.012658227848101266	0.04430379746835443	0.4620253164556962	0.00949367088607595	0.4651898734177215	0.006329113924050633
282	311.0	0.012861736334405145	0.04501607717041801	0.45980707395498394	0.00964630225080386	0.4662379421221865	0.006430868167202572
283	313.0	0.012779552715654952	0.04153354632587859	0.45686900958466453	0.009584664536741214	0.4728434504792332	0.006389776357827476
284	306.0	0.013071895424836602	0.0392156862745098	0.46078431372549017	0.00980392156862745	0.47058823529411764	0.006535947712418301
285	314.0	0.012738853503184714	0.03821656050955414	0.4681528662420382	0.009554140127388535	0.46496815286624205	0.006369426751592357
286	310.0	0.012903225806451613	0.03870967741935484	0.46774193548387094	0.00967741935483871	0.4645161290322581	0.0064516129032258064
287	308.0	0.012987012987012988	0.04220779220779221	0.4675324675324675	0.00974025974025974	0.461038961038961	0.006493506493506494
288	305.0	0.009836065573770493	0.03934426229508197	0.4721311475409836	0.009836065573770493	0.46229508196721314	0.006557377049180328
289	309.0	0.009708737864077669	0.038834951456310676	0.46601941747572817	0.009708737864077669	0.4692556634304207	0.006472491909385114
290	308.0	0.00974025974025974	0.03896103896103896	0.474025974025974	0.00974025974025974	0.461038961038961	0.006493506493506494
291	311.0	0.00964630225080386	0.03858520900321544	0.4630225080385852	0.01607717041800643	0.4662379421221865	0.006430868167202572
292	311.0	0.012861736334405145	0.03858520900321544	0.4533762057877814	0.01929260450160772	0.4694533762057878	0.006430868167202572
293	307.0	0.013029315960912053	0.03908794788273615	0.4527687296416938	0.019543973941368076	0.46905537459283386	0.006514657980456026
294	307.0	0.009771986970684038	0.03908794788273615	0.4592833876221498	0.013029315960912053	0.4723127035830619	0.006514657980456026
295	303.0	0.009900990099009901	0.0429042904290429	0.46864686468646866	0.013201320132013201	0.45874587458745875	0.006600660066006601
296	305.0	0.009836065573770493	0.03934426229508197	0.46885245901639344	0.009836065573770493	0.46557377049180326	0.006557377049180328
297	303.0	0.013201320132013201	0.0462046204620462	0.46204620462046203	0.0165016501650165	0.45544554455445546	0.006600660066006601
298	309.0	0.012944983818770227	0.045307443365695796	0.45307443365695793	0.016181229773462782	0.46601941747572817	0.006472491909385114
299	312.0	0.01282051282051282	0.04487179487179487	0.4551282051282051	0.016025641025641024	0.46474358974358976	0.00641025641025641
300	312.0	0.01282051282051282	0.041666666666666664	0.4551282051282051	0.016025641025641024	0.46794871794871795	0.00641025641025641
301	307.0	0.013029315960912053	0.03908794788273615	0.46254071661237783	0.013029315960912053	0.46579804560260585	0.006514657980456026
302	305.0	0.013114754098360656	0.03934426229508197	0.45901639344262296	0.013114754098360656	0.46885245901639344	0.006557377049180328
303	304.0	0.013157894736842105	0.03618421052631579	0.45723684210526316	0.013157894736842105	0.47368421052631576	0.006578947368421052
304	298.0	0.013422818791946308	0.040268456375838924	0.44966442953020136	0.013422818791946308	0.47651006711409394	0.006711409395973154
305	299.0	0.016722408026755852	0.03678929765886288	0.45819397993311034	0.013377926421404682	0.4682274247491639	0.006688963210702341
306	302.0	0.016556291390728478	0.03642384105960265	0.46357615894039733	0.013245033112582781	0.46357615894039733	0.006622516556291391
307	303.0	0.0165016501650165	0.036303630363036306	0.47194719471947194	0.013201320132013201	0.45544554455445546	0.006600660066006601
308	303.0	0.013201320132013201	0.036303630363036306	0.47194719471947194	0.013201320132013201	0.45874587458745875	0.006600660066006601
309	301.0	0.013289036544850499	0.036544850498338874	0.48172757475083056	0.013289036544850499	0.4485049833887043	0.006644518272425249
310	304.0	0.013157894736842105	0.03618421052631579	0.48026315789473684	0.013157894736842105	0.4506578947368421	0.006578947368421052
311	304.0	0.013157894736842105	0.03618421052631579	0.4769736842105263	0.013157894736842105	0.45394736842105265	0.006578947368421052
312	305.0	0.009836065573770493	0.03934426229508197	0.4786885245901639	0.013114754098360656	0.4524590163934426	0.006557377049180328
313	310.0	0.00967741935483871	0.035483870967741936	0.4806451612903226	0.012903225806451613	0.45483870967741935	0.0064516129032258064
314	310.0	0.012903225806451613	0.035483870967741936	0.47419354838709676	0.016129032258064516	0.45483870967741935	0.0064516129032258064
315	308.0	0.016233766233766232	0.032467532467532464	0.4642857142857143	0.016233766233766232	0.4642857142857143	0.006493506493506494
316	313.0	0.01597444089456869	0.03194888178913738	0.46325878594249204	0.01597444089456869	0.46645367412140576	0.006389776357827476
317	316.0	0.015822784810126583	0.03164556962025317	0.4588607594936709	0.012658227848101266	0.47468354430379744	0.006329113924050633
318	314.0	0.01592356687898089	0.03503184713375796	0.46178343949044587	0.012738853503184714	0.46496815286624205	0.009554140127388535
319	318.0	0.015723270440251572	0.03459119496855346	0.46855345911949686	0.012578616352201259	0.4591194968553459	0.009433962264150943
320	315.0	0.015873015873015872	0.03492063492063492	0.4634920634920635	0.012698412698412698	0.4666666666666667	0.006349206349206349
321	311.0	0.012861736334405145	0.03536977491961415	0.45980707395498394	0.012861736334405145	0.47266881028938906	0.006430868167202572
322	310.0	0.016129032258064516	0.035483870967741936	0.4645161290322581	0.012903225806451613	0.4645161290322581	0.0064516129032258064
323	312.0	0.016025641025641024	0.035256410256410256	0.46794871794871795	0.01282051282051282	0.46153846153846156	0.00641025641025641
324	315.0	0.015873015873015872	0.03492063492063492	0.46984126984126984	0.012698412698412698	0.45714285714285713	0.009523809523809525
325	313.0	0.012779552715654952	0.038338658146964855	0.46645367412140576	0.009584664536741214	0.46325878594249204	0.009584664536741214
326	318.0	0.012578616352201259	0.040880503144654086	0.4559748427672956	0.009433962264150943	0.4716981132075472	0.009433962264150943
327	309.0	0.009708737864077669	0.038834951456310676	0.4563106796116505	0.009708737864077669	0.47572815533980584	0.009708737864077669
328	316.0	0.00949367088607595	0.0379746835443038	0.4462025316455696	0.012658227848101266	0.48417721518987344	0.00949367088607595
329	317.0	0.00946372239747634	0.03785488958990536	0.45110410094637227	0.012618296529968454	0.48264984227129337	0.006309148264984227
330	320.0	0.009375	0.0375	0.45625	0.0125	0.478125	0.00625
331	316.0	0.012658227848101266	0.03481012658227848	0.4651898734177215	0.012658227848101266	0.46835443037974683	0.006329113924050633
332	317.0	0.012618296529968454	0.031545741324921134	0.4668769716088328	0.012618296529968454	0.47003154574132494	0.006309148264984227
333	315.0	0.015873015873015872	0.03492063492063492	0.4666666666666667	0.012698412698412698	0.4634920634920635	0.006349206349206349
334	317.0	0.015772870662460567	0.03470031545741325	0.47003154574132494	0.012618296529968454	0.4605678233438486	0.006309148264984227
335	320.0	0.015625	0.034375	0.46875	0.0125	0.459375	0.009375
336	320.0	0.015625	0.034375	0.465625	0.0125	0.465625	0.00625
337	316.0	0.015822784810126583	0.03164556962025317	0.4588607594936709	0.012658227848101266	0.47468354430379744	0.006329113924050633
338	312.0	0.01282051282051282	0.03205128205128205	0.46153846153846156	0.01282051282051282	0.47435897435897434	0.00641025641025641
339	308.0	0.012987012987012988	0.03571428571428571	0.461038961038961	0.012987012987012988	0.4707792207792208	0.006493506493506494
340	304.0	0.013157894736842105	0.039473684210526314	0.46381578947368424	0.009868421052631578	0.46710526315789475	0.006578947368421052
341	305.0	0.013114754098360656	0.036065573770491806	0.4721311475409836	0.009836065573770493	0.46229508196721314	0.006557377049180328
342	308.0	0.012987012987012988	0.03896103896103896	0.474025974025974	0.00974025974025974	0.4577922077922078	0.006493506493506494
343	311.0	0.00964630225080386	0.03858520900321544	0.4758842443729904	0.00964630225080386	0.45980707395498394	0.006430868167202572
344	315.0	0.012698412698412698	0.0380952380952381	0.46984126984126984	0.009523809523809525	0.4634920634920635	0.006349206349206349
345	318.0	0.009433962264150943	0.040880503144654086	0.46226415094339623	0.009433962264150943	0.4716981132075472	0.006289308176100629
346	313.0	0.009584664536741214	0.04153354632587859	0.46325878594249204	0.009584664536741214	0.4696485623003195	0.006389776357827476
347	318.0	0.012578616352201259	0.040880503144654086	0.4591194968553459	0.012578616352201259	0.46855345911949686	0.006289308176100629
348	313.0	0.012779552715654952	0.038338658146964855	0.46325878594249204	0.012779552715654952	0.46645367412140576	0.006389776357827476
349	315.0	0.012698412698412698	0.04126984126984127	0.4666666666666667	0.012698412698412698	0.4603174603174603	0.006349206349206349
350	315.0	0.009523809523809525	0.04126984126984127	0.46984126984126984	0.012698412698412698	0.45714285714285713	0.009523809523809525
351	312.0	0.009615384615384616	0.038461538461538464	0.46794871794871795	0.01282051282051282	0.46153846153846156	0.009615384615384616
352	314.0	0.009554140127388535	0.041401273885350316	0.46496815286624205	0.012738853503184714	0.46178343949044587	0.009554140127388535
353	316.0	0.012658227848101266	0.04746835443037975	0.45569620253164556	0.012658227848101266	0.4620253164556962	0.00949367088607595
354	314.0	0.012738853503184714	0.044585987261146494	0.4585987261146497	0.012738853503184714	0.46496815286624205	0.006369426751592357
355	315.0	0.012698412698412698	0.03492063492063492	0.4666666666666667	0.012698412698412698	0.4666666666666667	0.006349206349206349
356	314.0	0.01592356687898089	0.03503184713375796	0.46178343949044587	0.012738853503184714	0.4713375796178344	0.0031847133757961785
357	307.0	0.016286644951140065	0.03908794788273615	0.46254071661237783	0.013029315960912053	0.46579804560260585	0.003257328990228013
358	307.0	0.013029315960912053	0.035830618892508145	0.4723127035830619	0.013029315960912053	0.46254071661237783	0.003257328990228013
359	310.0	0.012903225806451613	0.03870967741935484	0.4645161290322581	0.012903225806451613	0.46774193548387094	0.0032258064516129032
360	307.0	0.013029315960912053	0.035830618892508145	0.46905537459283386	0.013029315960912053	0.46579804560260585	0.003257328990228013
361	308.0	0.012987012987012988	0.03896103896103896	0.4675324675324675	0.012987012987012988	0.4642857142857143	0.003246753246753247
362	303.0	0.013201320132013201	0.039603960396039604	0.46864686468646866	0.013201320132013201	0.46204620462046203	0.0033003300330033004
363	303.0	0.013201320132013201	0.039603960396039604	0.46864686468646866	0.013201320132013201	0.45874587458745875	0.006600660066006601
364	306.0	0.013071895424836602	0.0392156862745098	0.46405228758169936	0.013071895424836602	0.46405228758169936	0.006535947712418301
365	307.0	0.013029315960912053	0.03908794788273615	0.46254071661237783	0.013029315960912053	0.46254071661237783	0.009771986970684038
366	311.0	0.012861736334405145	0.04180064308681672	0.4662379421221865	0.012861736334405145	0.4565916398713826	0.00964630225080386
367	311.0	0.012861736334405145	0.03858520900321544	0.4662379421221865	0.012861736334405145	0.45980707395498394	0.00964630225080386
368	310.0	0.016129032258064516	0.03870967741935484	0.46774193548387094	0.012903225806451613	0.45806451612903226	0.0064516129032258064
369	310.0	0.012903225806451613	0.03870967741935484	0.46774193548387094	0.012903225806451613	0.4612903225806452	0.0064516129032258064
370	309.0	0.012944983818770227	0.042071197411003236	0.459546925566343	0.012944983818770227	0.46601941747572817	0.006472491909385114
371	304.0	0.013157894736842105	0.039473684210526314	0.4605263157894737	0.009868421052631578	0.47039473684210525	0.006578947368421052
372	305.0	0.013114754098360656	0.036065573770491806	0.45901639344262296	0.013114754098360656	0.4721311475409836	0.006557377049180328
373	306.0	0.00980392156862745	0.03594771241830065	0.4673202614379085	0.013071895424836602	0.4673202614379085	0.006535947712418301
374	308.0	0.012987012987012988	0.03571428571428571	0.4707792207792208	0.012987012987012988	0.461038961038961	0.006493506493506494
375	312.0	0.01282051282051282	0.035256410256410256	0.4583333333333333	0.01282051282051282	0.47435897435897434	0.00641025641025641
376	313.0	0.012779552715654952	0.03514376996805112	0.46006389776357826	0.012779552715654952	0.4728434504792332	0.006389776357827476
377	315.0	0.012698412698412698	0.03492063492063492	0.46984126984126984	0.012698412698412698	0.4634920634920635	0.006349206349206349
378	313.0	0.012779552715654952	0.03514376996805112	0.4696485623003195	0.012779552715654952	0.46325878594249204	0.006389776357827476
379	317.0	0.015772870662460567	0.03470031545741325	0.47318611987381703	0.012618296529968454	0.45741324921135645	0.006309148264984227
380	318.0	0.015723270440251572	0.03773584905660377	0.4716981132075472	0.012578616352201259	0.4559748427672956	0.006289308176100629
381	313.0	0.01597444089456869	0.03514376996805112	0.46645367412140576	0.012779552715654952	0.46325878594249204	0.006389776357827476
382	315.0	0.015873015873015872	0.031746031746031744	0.46984126984126984	0.012698412698412698	0.4634920634920635	0.006349206349206349
383	319.0	0.01567398119122257	0.034482758620689655	0.46394984326018807	0.012539184952978056	0.4670846394984326	0.006269592476489028
384	321.0	0.01557632398753894	0.037383177570093455	0.45794392523364486	0.012461059190031152	0.470404984423676	0.006230529595015576
385	316.0	0.012658227848101266	0.0379746835443038	0.4620253164556962	0.012658227848101266	0.46835443037974683	0.006329113924050633
386	316.0	0.00949367088607595	0.03481012658227848	0.46835443037974683	0.012658227848101266	0.46835443037974683	0.006329113924050633
387	315.0	0.009523809523809525	0.03492063492063492	0.4666666666666667	0.012698412698412698	0.46984126984126984	0.006349206349206349
388	316.0	0.00949367088607595	0.03481012658227848	0.46835443037974683	0.012658227848101266	0.46835443037974683	0.006329113924050633
389	315.0	0.009523809523809525	0.03492063492063492	0.473015873015873	0.012698412698412698	0.4634920634920635	0.006349206349206349
390	311.0	0.00964630225080386	0.03536977491961415	0.4694533762057878	0.012861736334405145	0.4662379421221865	0.006430868167202572
391	312.0	0.009615384615384616	0.035256410256410256	0.46474358974358976	0.01282051282051282	0.46794871794871795	0.009615384615384616
392	316.0	0.00949367088607595	0.028481012658227847	0.47151898734177217	0.012658227848101266	0.46835443037974683	0.00949367088607595
393	315.0	0.009523809523809525	0.02857142857142857	0.4666666666666667	0.012698412698412698	0.473015873015873	0.009523809523809525
394	318.0	0.012578616352201259	0.031446540880503145	0.46540880503144655	0.012578616352201259	0.46855345911949686	0.009433962264150943
395	318.0	0.012578616352201259	0.031446540880503145	0.46540880503144655	0.012578616352201259	0.46855345911949686	0.009433962264150943
396	317.0	0.012618296529968454	0.031545741324921134	0.4637223974763407	0.012618296529968454	0.47003154574132494	0.00946372239747634
397	317.0	0.012618296529968454	0.03470031545741325	0.4637223974763407	0.012618296529968454	0.47003154574132494	0.006309148264984227
398	322.0	0.012422360248447204	0.040372670807453416	0.45652173913043476	0.012422360248447204	0.4720496894409938	0.006211180124223602
399	322.0	0.012422360248447204	0.040372670807453416	0.46273291925465837	0.012422360248447204	0.4658385093167702	0.006211180124223602
400	320.0	0.009375	0.040625	0.46875	0.0125	0.4625	0.00625
401	318.0	0.009433962264150943	0.040880503144654086	0.46540880503144655	0.012578616352201259	0.46540880503144655	0.006289308176100629
402	317.0	0.00946372239747634	0.03785488958990536	0.4637223974763407	0.012618296529968454	0.47003154574132494	0.006309148264984227
403	313.0	0.009584664536741214	0.038338658146964855	0.4696485623003195	0.009584664536741214	0.46645367412140576	0.006389776357827476
404	312.0	0.009615384615384616	0.038461538461538464	0.47115384615384615	0.009615384615384616	0.46474358974358976	0.00641025641025641
405	316.0	0.00949367088607595	0.03481012658227848	0.4651898734177215	0.00949367088607595	0.47468354430379744	0.006329113924050633
406	312.0	0.009615384615384616	0.035256410256410256	0.46794871794871795	0.009615384615384616	0.47115384615384615	0.00641025641025641
407	310.0	0.00967741935483871	0.035483870967741936	0.46774193548387094	0.00967741935483871	0.47096774193548385	0.0064516129032258064
408	309.0	0.009708737864077669	0.03559870550161812	0.4692556634304207	0.009708737864077669	0.4692556634304207	0.006472491909385114
409	313.0	0.009584664536741214	0.03194888178913738	0.4728434504792332	0.009584664536741214	0.4696485623003195	0.006389776357827476
410	309.0	0.012944983818770227	0.032362459546925564	0.47572815533980584	0.009708737864077669	0.4627831715210356	0.006472491909385114
411	311.0	0.012861736334405145	0.03215434083601286	0.4758842443729904	0.00964630225080386	0.4630225080385852	0.006430868167202572
412	316.0	0.012658227848101266	0.03164556962025317	0.47151898734177217	0.00949367088607595	0.46835443037974683	0.006329113924050633
413	318.0	0.012578616352201259	0.031446540880503145	0.46226415094339623	0.009433962264150943	0.4779874213836478	0.006289308176100629
414	314.0	0.012738853503184714	0.03184713375796178	0.46178343949044587	0.009554140127388535	0.47770700636942676	0.006369426751592357
415	317.0	0.012618296529968454	0.03470031545741325	0.45425867507886436	0.012618296529968454	0.4794952681388013	0.006309148264984227
416	321.0	0.012461059190031152	0.03426791277258567	0.4517133956386293	0.012461059190031152	0.48286604361370716	0.006230529595015576
417	323.0	0.01238390092879257	0.03715170278637771	0.4458204334365325	0.01238390092879257	0.48606811145510836	0.006191950464396285
418	323.0	0.018575851393188854	0.04024767801857585	0.44891640866873067	0.015479876160990712	0.47058823529411764	0.006191950464396285
419	321.0	0.01557632398753894	0.040498442367601244	0.45482866043613707	0.01557632398753894	0.4672897196261682	0.006230529595015576
420	315.0	0.015873015873015872	0.04126984126984127	0.45714285714285713	0.015873015873015872	0.4634920634920635	0.006349206349206349
421	313.0	0.01597444089456869	0.04153354632587859	0.46325878594249204	0.01597444089456869	0.45686900958466453	0.006389776357827476
422	315.0	0.012698412698412698	0.04126984126984127	0.4603174603174603	0.015873015873015872	0.4603174603174603	0.009523809523809525
423	312.0	0.01282051282051282	0.041666666666666664	0.46474358974358976	0.01282051282051282	0.46153846153846156	0.00641025641025641
424	311.0	0.012861736334405145	0.04180064308681672	0.45980707395498394	0.012861736334405145	0.4662379421221865	0.006430868167202572
425	312.0	0.01282051282051282	0.041666666666666664	0.4583333333333333	0.01282051282051282	0.46794871794871795	0.00641025641025641
426	313.0	0.012779552715654952	0.04472843450479233	0.45686900958466453	0.009584664536741214	0.4696485623003195	0.006389776357827476
427	315.0	0.015873015873015872	0.044444444444444446	0.45396825396825397	0.009523809523809525	0.46984126984126984	0.006349206349206349
428	313.0	0.01597444089456869	0.04792332268370607	0.4504792332268371	0.009584664536741214	0.4696485623003195	0.006389776357827476
429	311.0	0.01607717041800643	0.04501607717041801	0.4565916398713826	0.00964630225080386	0.4662379421221865	0.006430868167202572
430	310.0	0.016129032258064516	0.041935483870967745	0.45161290322580644	0.00967741935483871	0.47419354838709676	0.0064516129032258064
431	310.0	0.012903225806451613	0.041935483870967745	0.45806451612903226	0.00967741935483871	0.46774193548387094	0.00967741935483871
432	307.0	0.013029315960912053	0.03908794788273615	0.4592833876221498	0.009771986970684038	0.46905537459283386	0.009771986970684038
433	305.0	0.013114754098360656	0.03934426229508197	0.46229508196721314	0.009836065573770493	0.46557377049180326	0.009836065573770493
434	301.0	0.013289036544850499	0.036544850498338874	0.46179401993355484	0.009966777408637873	0.4684385382059801	0.009966777408637873
435	301.0	0.013289036544850499	0.036544850498338874	0.46179401993355484	0.009966777408637873	0.4684385382059801	0.009966777408637873
436	296.0	0.013513513513513514	0.030405405405405407	0.46621621621621623	0.010135135135135136	0.47297297297297297	0.006756756756756757
437	298.0	0.013422818791946308	0.030201342281879196	0.47651006711409394	0.013422818791946308	0.4563758389261745	0.010067114093959731
438	298.0	0.016778523489932886	0.026845637583892617	0.4697986577181208	0.013422818791946308	0.46308724832214765	0.010067114093959731
439	299.0	0.016722408026755852	0.026755852842809364	0.47157190635451507	0.013377926421404682	0.46153846153846156	0.010033444816053512
440	306.0	0.016339869281045753	0.029411764705882353	0.46405228758169936	0.013071895424836602	0.4673202614379085	0.00980392156862745
441	313.0	0.01597444089456869	0.02875399361022364	0.46645367412140576	0.012779552715654952	0.46325878594249204	0.012779552715654952
442	314.0	0.01592356687898089	0.03184713375796178	0.4585987261146497	0.012738853503184714	0.4681528662420382	0.012738853503184714
443	317.0	0.01892744479495268	0.031545741324921134	0.45425867507886436	0.012618296529968454	0.47003154574132494	0.012618296529968454
444	314.0	0.01592356687898089	0.03821656050955414	0.4554140127388535	0.012738853503184714	0.46496815286624205	0.012738853503184714
445	316.0	0.015822784810126583	0.0379746835443038	0.4525316455696203	0.012658227848101266	0.46835443037974683	0.012658227848101266
446	313.0	0.01597444089456869	0.038338658146964855	0.46006389776357826	0.012779552715654952	0.46325878594249204	0.009584664536741214
447	310.0	0.016129032258064516	0.03870967741935484	0.4612903225806452	0.012903225806451613	0.4612903225806452	0.00967741935483871
448	308.0	0.016233766233766232	0.04220779220779221	0.4642857142857143	0.012987012987012988	0.45454545454545453	0.00974025974025974
449	306.0	0.016339869281045753	0.042483660130718956	0.4673202614379085	0.013071895424836602	0.4542483660130719	0.006535947712418301
450	305.0	0.01639344262295082	0.04262295081967213	0.4721311475409836	0.013114754098360656	0.4524590163934426	0.003278688524590164
451	305.0	0.013114754098360656	0.03934426229508197	0.47540983606557374	0.013114754098360656	0.4557377049180328	0.003278688524590164
452	305.0	0.009836065573770493	0.036065573770491806	0.4885245901639344	0.013114754098360656	0.4491803278688525	0.003278688524590164
453	309.0	0.012944983818770227	0.042071197411003236	0.48220064724919093	0.012944983818770227	0.44660194174757284	0.003236245954692557
454	313.0	0.012779552715654952	0.04153354632587859	0.4792332268370607	0.012779552715654952	0.4472843450479233	0.006389776357827476
455	314.0	0.01592356687898089	0.03821656050955414	0.4745222929936306	0.012738853503184714	0.45222929936305734	0.006369426751592357
456	305.0	0.01639344262295082	0.03934426229508197	0.46557377049180326	0.013114754098360656	0.45901639344262296	0.006557377049180328
457	306.0	0.016339869281045753	0.0392156862745098	0.4673202614379085	0.00980392156862745	0.46078431372549017	0.006535947712418301
458	306.0	0.016339869281045753	0.032679738562091505	0.46078431372549017	0.00980392156862745	0.4738562091503268	0.006535947712418301
459	312.0	0.016025641025641024	0.03205128205128205	0.4583333333333333	0.009615384615384616	0.4775641025641026	0.00641025641025641
460	318.0	0.012578616352201259	0.02830188679245283	0.46540880503144655	0.009433962264150943	0.4779874213836478	0.006289308176100629
461	322.0	0.012422360248447204	0.027950310559006212	0.46273291925465837	0.012422360248447204	0.4782608695652174	0.006211180124223602
462	314.0	0.009554140127388535	0.028662420382165606	0.4681528662420382	0.012738853503184714	0.4745222929936306	0.006369426751592357
463	312.0	0.009615384615384616	0.03205128205128205	0.46794871794871795	0.01282051282051282	0.47115384615384615	0.00641025641025641
464	313.0	0.009584664536741214	0.03514376996805112	0.4696485623003195	0.012779552715654952	0.46645367412140576	0.006389776357827476
465	313.0	0.012779552715654952	0.03514376996805112	0.46006389776357826	0.012779552715654952	0.4728434504792332	0.006389776357827476
466	311.0	0.012861736334405145	0.03858520900321544	0.4662379421221865	0.012861736334405145	0.4630225080385852	0.006430868167202572
467	315.0	0.012698412698412698	0.0380952380952381	0.4634920634920635	0.012698412698412698	0.4666666666666667	0.006349206349206349
468	309.0	0.012944983818770227	0.038834951456310676	0.4692556634304207	0.009708737864077669	0.4627831715210356	0.006472491909385114
469	316.0	0.015822784810126583	0.0379746835443038	0.4651898734177215	0.00949367088607595	0.4651898734177215	0.006329113924050633
470	311.0	0.01607717041800643	0.03858520900321544	0.4662379421221865	0.00964630225080386	0.4630225080385852	0.006430868167202572
471	306.0	0.013071895424836602	0.03594771241830065	0.4738562091503268	0.00980392156862745	0.46078431372549017	0.006535947712418301
472	302.0	0.013245033112582781	0.03642384105960265	0.4768211920529801	0.009933774834437087	0.45695364238410596	0.006622516556291391
473	303.0	0.013201320132013201	0.033003300330033	0.48514851485148514	0.013201320132013201	0.44884488448844884	0.006600660066006601
474	303.0	0.009900990099009901	0.036303630363036306	0.48514851485148514	0.013201320132013201	0.44884488448844884	0.006600660066006601
475	307.0	0.009771986970684038	0.03257328990228013	0.4788273615635179	0.013029315960912053	0.4560260586319218	0.009771986970684038
476	313.0	0.012779552715654952	0.03514376996805112	0.4696485623003195	0.012779552715654952	0.46006389776357826	0.009584664536741214
477	320.0	0.0125	0.0375	0.465625	0.015625	0.459375	0.009375
478	320.0	0.0125	0.034375	0.475	0.015625	0.453125	0.009375
479	319.0	0.012539184952978056	0.034482758620689655	0.47648902821316613	0.01567398119122257	0.45141065830721006	0.009404388714733543
480	314.0	0.009554140127388535	0.03503184713375796	0.48089171974522293	0.01592356687898089	0.44904458598726116	0.009554140127388535
481	313.0	0.006389776357827476	0.03514376996805112	0.48242811501597443	0.01597444089456869	0.4504792332268371	0.009584664536741214
482	312.0	0.00641025641025641	0.035256410256410256	0.48717948717948717	0.01282051282051282	0.44871794871794873	0.009615384615384616
483	312.0	0.00641025641025641	0.041666666666666664	0.483974358974359	0.01282051282051282	0.44551282051282054	0.009615384615384616
484	307.0	0.006514657980456026	0.04234527687296417	0.4788273615635179	0.013029315960912053	0.4495114006514658	0.009771986970684038
485	305.0	0.006557377049180328	0.04262295081967213	0.4852459016393443	0.009836065573770493	0.4459016393442623	0.009836065573770493
486	306.0	0.00980392156862745	0.042483660130718956	0.4738562091503268	0.00980392156862745	0.45751633986928103	0.006535947712418301
487	312.0	0.009615384615384616	0.041666666666666664	0.4807692307692308	0.009615384615384616	0.4519230769230769	0.00641025641025641
488	315.0	0.009523809523809525	0.03492063492063492	0.4793650793650794	0.012698412698412698	0.45714285714285713	0.006349206349206349
489	319.0	0.009404388714733543	0.02821316614420063	0.47648902821316613	0.012539184952978056	0.4670846394984326	0.006269592476489028
490	321.0	0.01557632398753894	0.028037383177570093	0.46417445482866043	0.01557632398753894	0.470404984423676	0.006230529595015576
491	320.0	0.015625	0.021875	0.471875	0.015625	0.46875	0.00625
492	315.0	0.015873015873015872	0.025396825396825397	0.4634920634920635	0.012698412698412698	0.47619047619047616	0.006349206349206349
493	322.0	0.021739130434782608	0.027950310559006212	0.453416149068323	0.012422360248447204	0.4782608695652174	0.006211180124223602
494	321.0	0.01557632398753894	0.03115264797507788	0.45482866043613707	0.012461059190031152	0.4797507788161994	0.006230529595015576
495	317.0	0.012618296529968454	0.031545741324921134	0.4637223974763407	0.012618296529968454	0.47318611987381703	0.006309148264984227
496	319.0	0.012539184952978056	0.03134796238244514	0.4608150470219436	0.012539184952978056	0.47648902821316613	0.006269592476489028
497	319.0	0.012539184952978056	0.034482758620689655	0.46394984326018807	0.012539184952978056	0.4702194357366771	0.006269592476489028
498	321.0	0.012461059190031152	0.03426791277258567	0.46417445482866043	0.012461059190031152	0.470404984423676	0.006230529595015576
499	315.0	0.012698412698412698	0.03492063492063492	0.46984126984126984	0.012698412698412698	0.4634920634920635	0.006349206349206349
500	319.0	0.012539184952978056	0.03761755485893417	0.46394984326018807	0.012539184952978056	0.4670846394984326	0.006269592476489028
501	316.0	0.012658227848101266	0.03481012658227848	0.47468354430379744	0.015822784810126583	0.45569620253164556	0.006329113924050633
502	316.0	0.00949367088607595	0.0379746835443038	0.47468354430379744	0.015822784810126583	0.45569620253164556	0.006329113924050633
503	317.0	0.00946372239747634	0.03785488958990536	0.47003154574132494	0.015772870662460567	0.4605678233438486	0.006309148264984227
504	318.0	0.009433962264150943	0.03459119496855346	0.4716981132075472	0.015723270440251572	0.46226415094339623	0.006289308176100629
505	319.0	0.009404388714733543	0.034482758620689655	0.47335423197492166	0.01567398119122257	0.4608150470219436	0.006269592476489028
506	322.0	0.012422360248447204	0.034161490683229816	0.4813664596273292	0.015527950310559006	0.4472049689440994	0.009316770186335404
507	321.0	0.012461059190031152	0.040498442367601244	0.4797507788161994	0.01557632398753894	0.4454828660436137	0.006230529595015576
508	321.0	0.012461059190031152	0.040498442367601244	0.4797507788161994	0.01557632398753894	0.4423676012461059	0.009345794392523364
509	323.0	0.01238390092879257	0.04024767801857585	0.47678018575851394	0.015479876160990712	0.4458204334365325	0.009287925696594427
510	320.0	0.00625	0.04375	0.484375	0.015625	0.440625	0.009375
511	319.0	0.006269592476489028	0.0438871473354232	0.47962382445141066	0.01567398119122257	0.445141065830721	0.009404388714733543
512	324.0	0.006172839506172839	0.040123456790123455	0.4691358024691358	0.015432098765432098	0.45987654320987653	0.009259259259259259
513	320.0	0.009375	0.040625	0.4625	0.015625	0.4625	0.009375
514	321.0	0.009345794392523364	0.040498442367601244	0.470404984423676	0.01557632398753894	0.45482866043613707	0.009345794392523364
515	321.0	0.009345794392523364	0.037383177570093455	0.4766355140186916	0.01557632398753894	0.4517133956386293	0.009345794392523364
516	323.0	0.009287925696594427	0.03715170278637771	0.47678018575851394	0.015479876160990712	0.4520123839009288	0.009287925696594427
517	314.0	0.009554140127388535	0.03184713375796178	0.48089171974522293	0.01592356687898089	0.45222929936305734	0.009554140127388535
518	313.0	0.009584664536741214	0.03194888178913738	0.4792332268370607	0.012779552715654952	0.46006389776357826	0.006389776357827476
519	312.0	0.009615384615384616	0.035256410256410256	0.48717948717948717	0.01282051282051282	0.44871794871794873	0.00641025641025641
520	311.0	0.012861736334405145	0.03215434083601286	0.4855305466237942	0.012861736334405145	0.45016077170418006	0.006430868167202572
521	311.0	0.012861736334405145	0.03215434083601286	0.4855305466237942	0.012861736334405145	0.44694533762057875	0.00964630225080386
522	320.0	0.0125	0.034375	0.478125	0.0125	0.453125	0.009375
523	316.0	0.012658227848101266	0.03164556962025317	0.47151898734177217	0.015822784810126583	0.4588607594936709	0.00949367088607595
524	317.0	0.012618296529968454	0.031545741324921134	0.4668769716088328	0.00946372239747634	0.47003154574132494	0.00946372239747634
525	312.0	0.01282051282051282	0.03205128205128205	0.47115384615384615	0.009615384615384616	0.46474358974358976	0.009615384615384616
526	314.0	0.012738853503184714	0.03184713375796178	0.4745222929936306	0.009554140127388535	0.46178343949044587	0.009554140127388535
527	313.0	0.012779552715654952	0.03194888178913738	0.4728434504792332	0.009584664536741214	0.46325878594249204	0.009584664536741214
528	311.0	0.012861736334405145	0.028938906752411574	0.4694533762057878	0.00964630225080386	0.4694533762057878	0.00964630225080386
529	311.0	0.012861736334405145	0.028938906752411574	0.4694533762057878	0.00964630225080386	0.4694533762057878	0.00964630225080386
530	316.0	0.00949367088607595	0.03164556962025317	0.4588607594936709	0.00949367088607595	0.4810126582278481	0.00949367088607595
531	312.0	0.009615384615384616	0.035256410256410256	0.46153846153846156	0.009615384615384616	0.47435897435897434	0.009615384615384616
532	316.0	0.00949367088607595	0.03481012658227848	0.4620253164556962	0.00949367088607595	0.47468354430379744	0.00949367088607595
533	317.0	0.00946372239747634	0.03785488958990536	0.4668769716088328	0.00946372239747634	0.4668769716088328	0.00946372239747634
534	314.0	0.009554140127388535	0.03821656050955414	0.4713375796178344	0.009554140127388535	0.46178343949044587	0.009554140127388535
535	313.0	0.009584664536741214	0.038338658146964855	0.476038338658147	0.009584664536741214	0.45686900958466453	0.009584664536741214
536	312.0	0.009615384615384616	0.03205128205128205	0.4775641025641026	0.009615384615384616	0.46153846153846156	0.009615384615384616
537	300.0	0.01	0.02666666666666667	0.4766666666666667	0.01	0.4666666666666667	0.01
538	306.0	0.00980392156862745	0.026143790849673203	0.477124183006536	0.00980392156862745	0.4673202614379085	0.00980392156862745
539	303.0	0.013201320132013201	0.0297029702970297	0.47854785478547857	0.009900990099009901	0.45874587458745875	0.009900990099009901
540	305.0	0.009836065573770493	0.03278688524590164	0.47540983606557374	0.009836065573770493	0.46229508196721314	0.009836065573770493
541	310.0	0.012903225806451613	0.03225806451612903	0.47096774193548385	0.00967741935483871	0.4645161290322581	0.00967741935483871
542	319.0	0.01567398119122257	0.03134796238244514	0.47335423197492166	0.009404388714733543	0.4608150470219436	0.009404388714733543
543	321.0	0.018691588785046728	0.03115264797507788	0.4735202492211838	0.012461059190031152	0.45482866043613707	0.009345794392523364
544	322.0	0.018633540372670808	0.034161490683229816	0.45962732919254656	0.012422360248447204	0.4658385093167702	0.009316770186335404
545	319.0	0.018808777429467086	0.03134796238244514	0.4670846394984326	0.012539184952978056	0.4608150470219436	0.009404388714733543
546	314.0	0.01910828025477707	0.03184713375796178	0.4745222929936306	0.012738853503184714	0.45222929936305734	0.009554140127388535
547	309.0	0.016181229773462782	0.032362459546925564	0.47896440129449835	0.012944983818770227	0.44983818770226536	0.009708737864077669
548	311.0	0.01607717041800643	0.03215434083601286	0.48231511254019294	0.012861736334405145	0.4437299035369775	0.012861736334405145
549	305.0	0.009836065573770493	0.03278688524590164	0.4852459016393443	0.013114754098360656	0.4459016393442623	0.013114754098360656
550	307.0	0.009771986970684038	0.03257328990228013	0.48534201954397393	0.013029315960912053	0.44625407166123776	0.013029315960912053
551	309.0	0.009708737864077669	0.032362459546925564	0.4854368932038835	0.012944983818770227	0.44983818770226536	0.009708737864077669
552	306.0	0.00980392156862745	0.029411764705882353	0.49019607843137253	0.013071895424836602	0.4477124183006536	0.00980392156862745
553	309.0	0.012944983818770227	0.02912621359223301	0.48220064724919093	0.016181229773462782	0.44983818770226536	0.009708737864077669
554	313.0	0.012779552715654952	0.025559105431309903	0.4728434504792332	0.01597444089456869	0.46645367412140576	0.006389776357827476
555	316.0	0.012658227848101266	0.028481012658227847	0.47151898734177217	0.015822784810126583	0.4651898734177215	0.006329113924050633
556	311.0	0.012861736334405145	0.028938906752411574	0.47266881028938906	0.01607717041800643	0.4630225080385852	0.006430868167202572
557	304.0	0.013157894736842105	0.02631578947368421	0.47039473684210525	0.01644736842105263	0.46710526315789475	0.006578947368421052
558	307.0	0.013029315960912053	0.029315960912052116	0.4723127035830619	0.016286644951140065	0.46254071661237783	0.006514657980456026
559	308.0	0.012987012987012988	0.032467532467532464	0.461038961038961	0.016233766233766232	0.4707792207792208	0.006493506493506494
560	305.0	0.013114754098360656	0.036065573770491806	0.46557377049180326	0.009836065573770493	0.46557377049180326	0.009836065573770493
561	308.0	0.012987012987012988	0.03571428571428571	0.461038961038961	0.00974025974025974	0.4707792207792208	0.00974025974025974
562	309.0	0.012944983818770227	0.032362459546925564	0.4692556634304207	0.009708737864077669	0.46601941747572817	0.009708737864077669
563	315.0	0.012698412698412698	0.03492063492063492	0.4634920634920635	0.009523809523809525	0.46984126984126984	0.009523809523809525
564	318.0	0.012578616352201259	0.040880503144654086	0.4559748427672956	0.009433962264150943	0.4716981132075472	0.009433962264150943
565	321.0	0.012461059190031152	0.040498442367601244	0.4672897196261682	0.009345794392523364	0.46105919003115264	0.009345794392523364
566	324.0	0.012345679012345678	0.043209876543209874	0.45987654320987653	0.009259259259259259	0.4660493827160494	0.009259259259259259
567	322.0	0.012422360248447204	0.037267080745341616	0.45962732919254656	0.009316770186335404	0.4720496894409938	0.009316770186335404
568	323.0	0.01238390092879257	0.030959752321981424	0.4582043343653251	0.009287925696594427	0.47987616099071206	0.009287925696594427
569	320.0	0.0125	0.03125	0.459375	0.0125	0.475	0.009375
570	316.0	0.012658227848101266	0.03164556962025317	0.4620253164556962	0.012658227848101266	0.47151898734177217	0.00949367088607595
571	312.0	0.01282051282051282	0.03205128205128205	0.46153846153846156	0.01282051282051282	0.47115384615384615	0.009615384615384616
572	313.0	0.012779552715654952	0.03514376996805112	0.4472843450479233	0.012779552715654952	0.4792332268370607	0.012779552715654952
573	319.0	0.012539184952978056	0.034482758620689655	0.45141065830721006	0.012539184952978056	0.47648902821316613	0.012539184952978056
574	319.0	0.012539184952978056	0.04075235109717868	0.45454545454545453	0.009404388714733543	0.4702194357366771	0.012539184952978056
575	312.0	0.01282051282051282	0.041666666666666664	0.46153846153846156	0.009615384615384616	0.46153846153846156	0.01282051282051282
576	310.0	0.012903225806451613	0.041935483870967745	0.4612903225806452	0.00967741935483871	0.4612903225806452	0.012903225806451613
577	314.0	0.009554140127388535	0.03821656050955414	0.46178343949044587	0.012738853503184714	0.46496815286624205	0.012738853503184714
578	308.0	0.00974025974025974	0.03896103896103896	0.4707792207792208	0.012987012987012988	0.45454545454545453	0.012987012987012988
579	308.0	0.00974025974025974	0.03571428571428571	0.4675324675324675	0.012987012987012988	0.461038961038961	0.012987012987012988
580	313.0	0.012779552715654952	0.03514376996805112	0.46006389776357826	0.012779552715654952	0.46645367412140576	0.012779552715654952
581	315.0	0.012698412698412698	0.031746031746031744	0.4603174603174603	0.012698412698412698	0.46984126984126984	0.012698412698412698
582	315.0	0.012698412698412698	0.031746031746031744	0.4634920634920635	0.012698412698412698	0.4666666666666667	0.012698412698412698
583	317.0	0.012618296529968454	0.03470031545741325	0.45741324921135645	0.012618296529968454	0.47003154574132494	0.012618296529968454
584	317.0	0.012618296529968454	0.03785488958990536	0.45425867507886436	0.012618296529968454	0.47003154574132494	0.012618296529968454
585	316.0	0.012658227848101266	0.0379746835443038	0.4588607594936709	0.012658227848101266	0.4651898734177215	0.012658227848101266
586	322.0	0.012422360248447204	0.040372670807453416	0.4503105590062112	0.012422360248447204	0.4720496894409938	0.012422360248447204
587	319.0	0.012539184952978056	0.04075235109717868	0.45768025078369906	0.012539184952978056	0.4670846394984326	0.009404388714733543
588	322.0	0.012422360248447204	0.034161490683229816	0.453416149068323	0.012422360248447204	0.4782608695652174	0.009316770186335404
589	319.0	0.012539184952978056	0.034482758620689655	0.45141065830721006	0.012539184952978056	0.47962382445141066	0.009404388714733543
590	320.0	0.0125	0.034375	0.453125	0.0125	0.475	0.0125
591	322.0	0.012422360248447204	0.034161490683229816	0.45652173913043476	0.015527950310559006	0.468944099378882	0.012422360248447204
592	325.0	0.012307692307692308	0.033846153846153845	0.46153846153846156	0.015384615384615385	0.4646153846153846	0.012307692307692308
593	326.0	0.012269938650306749	0.03374233128834356	0.4570552147239264	0.015337423312883436	0.46932515337423314	0.012269938650306749
594	326.0	0.012269938650306749	0.03374233128834356	0.4662576687116564	0.015337423312883436	0.4601226993865031	0.012269938650306749
595	326.0	0.012269938650306749	0.03680981595092025	0.4662576687116564	0.012269938650306749	0.4601226993865031	0.012269938650306749
596	327.0	0.012232415902140673	0.03363914373088685	0.4648318042813456	0.009174311926605505	0.46788990825688076	0.012232415902140673
597	320.0	0.009375	0.03125	0.471875	0.009375	0.46875	0.009375
598	319.0	0.009404388714733543	0.03134796238244514	0.4702194357366771	0.012539184952978056	0.4670846394984326	0.009404388714733543
599	315.0	0.009523809523809525	0.031746031746031744	0.47619047619047616	0.012698412698412698	0.4603174603174603	0.009523809523809525
600	318.0	0.009433962264150943	0.031446540880503145	0.4716981132075472	0.012578616352201259	0.46540880503144655	0.009433962264150943
601	311.0	0.00964630225080386	0.03215434083601286	0.4694533762057878	0.012861736334405145	0.4662379421221865	0.00964630225080386
602	306.0	0.013071895424836602	0.032679738562091505	0.46405228758169936	0.00980392156862745	0.47058823529411764	0.00980392156862745
603	307.0	0.013029315960912053	0.029315960912052116	0.46579804560260585	0.009771986970684038	0.4723127035830619	0.009771986970684038
604	309.0	0.012944983818770227	0.02912621359223301	0.4563106796116505	0.009708737864077669	0.48220064724919093	0.009708737864077669
605	308.0	0.012987012987012988	0.02922077922077922	0.4577922077922078	0.00974025974025974	0.4805194805194805	0.00974025974025974
606	310.0	0.012903225806451613	0.03225806451612903	0.45483870967741935	0.00967741935483871	0.4806451612903226	0.00967741935483871
607	316.0	0.012658227848101266	0.03164556962025317	0.44936708860759494	0.00949367088607595	0.48417721518987344	0.012658227848101266
608	316.0	0.012658227848101266	0.03164556962025317	0.4525316455696203	0.012658227848101266	0.4810126582278481	0.00949367088607595
609	314.0	0.012738853503184714	0.03184713375796178	0.4554140127388535	0.012738853503184714	0.48089171974522293	0.006369426751592357
610	314.0	0.012738853503184714	0.03503184713375796	0.4554140127388535	0.012738853503184714	0.4745222929936306	0.009554140127388535
611	316.0	0.012658227848101266	0.03481012658227848	0.4620253164556962	0.012658227848101266	0.46835443037974683	0.00949367088607595
612	314.0	0.012738853503184714	0.03503184713375796	0.46178343949044587	0.012738853503184714	0.4713375796178344	0.006369426751592357
613	314.0	0.012738853503184714	0.03821656050955414	0.46496815286624205	0.012738853503184714	0.46496815286624205	0.006369426751592357
614	317.0	0.012618296529968454	0.03785488958990536	0.4605678233438486	0.012618296529968454	0.47003154574132494	0.006309148264984227
615	314.0	0.012738853503184714	0.03503184713375796	0.4681528662420382	0.012738853503184714	0.46178343949044587	0.009554140127388535
616	324.0	0.015432098765432098	0.040123456790123455	0.4506172839506173	0.012345679012345678	0.4691358024691358	0.012345679012345678
617	319.0	0.01567398119122257	0.04075235109717868	0.45768025078369906	0.012539184952978056	0.4608150470219436	0.012539184952978056
618	320.0	0.015625	0.040625	0.453125	0.0125	0.465625	0.0125
619	314.0	0.012738853503184714	0.041401273885350316	0.445859872611465	0.012738853503184714	0.4745222929936306	0.012738853503184714
620	314.0	0.012738853503184714	0.041401273885350316	0.445859872611465	0.012738853503184714	0.4745222929936306	0.012738853503184714
621	318.0	0.012578616352201259	0.03773584905660377	0.44339622641509435	0.012578616352201259	0.48427672955974843	0.009433962264150943
622	316.0	0.012658227848101266	0.03481012658227848	0.44936708860759494	0.012658227848101266	0.48417721518987344	0.006329113924050633
623	314.0	0.012738853503184714	0.03184713375796178	0.45222929936305734	0.012738853503184714	0.4840764331210191	0.006369426751592357
624	311.0	0.012861736334405145	0.03215434083601286	0.4630225080385852	0.00964630225080386	0.4758842443729904	0.006430868167202572
625	315.0	0.012698412698412698	0.031746031746031744	0.4634920634920635	0.009523809523809525	0.47619047619047616	0.006349206349206349
626	317.0	0.012618296529968454	0.031545741324921134	0.4637223974763407	0.012618296529968454	0.47318611987381703	0.006309148264984227
627	320.0	0.0125	0.03125	0.471875	0.0125	0.4625	0.009375
628	317.0	0.012618296529968454	0.03470031545741325	0.4668769716088328	0.012618296529968454	0.4637223974763407	0.00946372239747634
629	318.0	0.012578616352201259	0.03459119496855346	0.46540880503144655	0.012578616352201259	0.46540880503144655	0.009433962264150943
630	314.0	0.012738853503184714	0.03503184713375796	0.46178343949044587	0.012738853503184714	0.4681528662420382	0.009554140127388535
631	313.0	0.012779552715654952	0.03514376996805112	0.4696485623003195	0.012779552715654952	0.46006389776357826	0.009584664536741214
632	311.0	0.00964630225080386	0.03215434083601286	0.4662379421221865	0.012861736334405145	0.4694533762057878	0.00964630225080386
633	309.0	0.009708737864077669	0.02912621359223301	0.4692556634304207	0.012944983818770227	0.4692556634304207	0.009708737864077669
634	311.0	0.00964630225080386	0.028938906752411574	0.45980707395498394	0.012861736334405145	0.4758842443729904	0.012861736334405145
635	309.0	0.009708737864077669	0.02912621359223301	0.4627831715210356	0.012944983818770227	0.47249190938511326	0.012944983818770227
636	309.0	0.012944983818770227	0.02912621359223301	0.46601941747572817	0.012944983818770227	0.46601941747572817	0.012944983818770227
637	315.0	0.012698412698412698	0.02857142857142857	0.4603174603174603	0.009523809523809525	0.47619047619047616	0.012698412698412698
638	313.0	0.012779552715654952	0.03194888178913738	0.46645367412140576	0.009584664536741214	0.46645367412140576	0.012779552715654952
639	319.0	0.012539184952978056	0.04075235109717868	0.4608150470219436	0.009404388714733543	0.46394984326018807	0.012539184952978056
640	318.0	0.012578616352201259	0.03459119496855346	0.4591194968553459	0.009433962264150943	0.4716981132075472	0.012578616352201259
641	315.0	0.012698412698412698	0.03492063492063492	0.4603174603174603	0.009523809523809525	0.473015873015873	0.009523809523809525
642	320.0	0.0125	0.034375	0.4625	0.0125	0.465625	0.0125
643	321.0	0.012461059190031152	0.03426791277258567	0.4672897196261682	0.012461059190031152	0.46105919003115264	0.012461059190031152
644	315.0	0.012698412698412698	0.0380952380952381	0.4666666666666667	0.012698412698412698	0.45714285714285713	0.012698412698412698
645	313.0	0.012779552715654952	0.038338658146964855	0.46645367412140576	0.012779552715654952	0.45686900958466453	0.012779552715654952
646	313.0	0.01597444089456869	0.03514376996805112	0.46645367412140576	0.012779552715654952	0.45686900958466453	0.012779552715654952
647	314.0	0.01592356687898089	0.03503184713375796	0.46178343949044587	0.012738853503184714	0.46178343949044587	0.012738853503184714
648	314.0	0.01592356687898089	0.03503184713375796	0.46496815286624205	0.012738853503184714	0.4585987261146497	0.012738853503184714
649	317.0	0.015772870662460567	0.03470031545741325	0.4668769716088328	0.012618296529968454	0.45741324921135645	0.012618296529968454
650	316.0	0.012658227848101266	0.03481012658227848	0.47468354430379744	0.012658227848101266	0.4525316455696203	0.012658227848101266
651	321.0	0.012461059190031152	0.03426791277258567	0.4735202492211838	0.012461059190031152	0.45482866043613707	0.012461059190031152
652	316.0	0.012658227848101266	0.03481012658227848	0.47468354430379744	0.00949367088607595	0.45569620253164556	0.012658227848101266
653	313.0	0.012779552715654952	0.03514376996805112	0.4728434504792332	0.009584664536741214	0.45686900958466453	0.012779552715654952
654	316.0	0.012658227848101266	0.03481012658227848	0.4651898734177215	0.012658227848101266	0.4620253164556962	0.012658227848101266
655	320.0	0.0125	0.03125	0.465625	0.0125	0.465625	0.0125
656	321.0	0.012461059190031152	0.03426791277258567	0.45794392523364486	0.012461059190031152	0.470404984423676	0.012461059190031152
657	320.0	0.0125	0.034375	0.453125	0.0125	0.475	0.0125
658	321.0	0.012461059190031152	0.03426791277258567	0.45482866043613707	0.012461059190031152	0.4735202492211838	0.012461059190031152
659	317.0	0.012618296529968454	0.031545741324921134	0.45110410094637227	0.012618296529968454	0.4794952681388013	0.012618296529968454
660	313.0	0.012779552715654952	0.03194888178913738	0.45686900958466453	0.012779552715654952	0.476038338658147	0.009584664536741214
661	310.0	0.012903225806451613	0.03225806451612903	0.4645161290322581	0.012903225806451613	0.46774193548387094	0.00967741935483871
662	319.0	0.012539184952978056	0.03134796238244514	0.4608150470219436	0.012539184952978056	0.4702194357366771	0.012539184952978056
663	324.0	0.012345679012345678	0.033950617283950615	0.4660493827160494	0.012345679012345678	0.46296296296296297	0.012345679012345678
664	317.0	0.012618296529968454	0.03470031545741325	0.47003154574132494	0.00946372239747634	0.4605678233438486	0.012618296529968454
665	314.0	0.012738853503184714	0.03184713375796178	0.4681528662420382	0.009554140127388535	0.46496815286624205	0.012738853503184714
666	315.0	0.012698412698412698	0.031746031746031744	0.473015873015873	0.009523809523809525	0.4603174603174603	0.012698412698412698
667	317.0	0.012618296529968454	0.025236593059936908	0.47318611987381703	0.00946372239747634	0.4668769716088328	0.012618296529968454
668	319.0	0.012539184952978056	0.025078369905956112	0.47335423197492166	0.012539184952978056	0.46394984326018807	0.012539184952978056
669	316.0	0.012658227848101266	0.03164556962025317	0.4651898734177215	0.012658227848101266	0.4651898734177215	0.012658227848101266
670	318.0	0.012578616352201259	0.031446540880503145	0.46226415094339623	0.012578616352201259	0.46855345911949686	0.012578616352201259
671	316.0	0.012658227848101266	0.03481012658227848	0.4620253164556962	0.012658227848101266	0.46835443037974683	0.00949367088607595
672	313.0	0.012779552715654952	0.03514376996805112	0.46006389776357826	0.012779552715654952	0.4696485623003195	0.009584664536741214
673	309.0	0.012944983818770227	0.03559870550161812	0.46601941747572817	0.012944983818770227	0.4627831715210356	0.009708737864077669
674	309.0	0.009708737864077669	0.03559870550161812	0.4692556634304207	0.012944983818770227	0.4627831715210356	0.009708737864077669
675	310.0	0.00967741935483871	0.03870967741935484	0.46774193548387094	0.012903225806451613	0.4612903225806452	0.00967741935483871
676	313.0	0.009584664536741214	0.038338658146964855	0.46325878594249204	0.009584664536741214	0.4696485623003195	0.009584664536741214
677	315.0	0.009523809523809525	0.0380952380952381	0.4634920634920635	0.009523809523809525	0.46984126984126984	0.009523809523809525
678	316.0	0.00949367088607595	0.04113924050632911	0.4620253164556962	0.00949367088607595	0.46835443037974683	0.00949367088607595
679	313.0	0.009584664536741214	0.04153354632587859	0.46325878594249204	0.009584664536741214	0.46645367412140576	0.009584664536741214
680	313.0	0.009584664536741214	0.04153354632587859	0.46325878594249204	0.006389776357827476	0.46645367412140576	0.012779552715654952
681	314.0	0.009554140127388535	0.041401273885350316	0.4713375796178344	0.009554140127388535	0.4554140127388535	0.012738853503184714
682	314.0	0.012738853503184714	0.03821656050955414	0.46496815286624205	0.009554140127388535	0.46178343949044587	0.012738853503184714
683	312.0	0.01282051282051282	0.035256410256410256	0.46474358974358976	0.009615384615384616	0.46474358974358976	0.01282051282051282
684	311.0	0.012861736334405145	0.03536977491961415	0.4565916398713826	0.00964630225080386	0.47266881028938906	0.012861736334405145
685	311.0	0.012861736334405145	0.03215434083601286	0.4630225080385852	0.00964630225080386	0.4694533762057878	0.012861736334405145
686	308.0	0.012987012987012988	0.02922077922077922	0.4707792207792208	0.00974025974025974	0.4642857142857143	0.012987012987012988
687	309.0	0.012944983818770227	0.02912621359223301	0.47572815533980584	0.009708737864077669	0.4627831715210356	0.009708737864077669
688	307.0	0.013029315960912053	0.026058631921824105	0.4788273615635179	0.009771986970684038	0.46254071661237783	0.009771986970684038
689	306.0	0.00980392156862745	0.026143790849673203	0.48366013071895425	0.00980392156862745	0.46078431372549017	0.00980392156862745
690	309.0	0.009708737864077669	0.032362459546925564	0.47896440129449835	0.009708737864077669	0.459546925566343	0.009708737864077669
691	313.0	0.009584664536741214	0.03514376996805112	0.476038338658147	0.012779552715654952	0.45686900958466453	0.009584664536741214
692	315.0	0.009523809523809525	0.03492063492063492	0.47619047619047616	0.012698412698412698	0.45714285714285713	0.009523809523809525
693	312.0	0.009615384615384616	0.035256410256410256	0.4807692307692308	0.01282051282051282	0.4519230769230769	0.009615384615384616
694	307.0	0.009771986970684038	0.035830618892508145	0.4755700325732899	0.013029315960912053	0.4560260586319218	0.009771986970684038
695	309.0	0.009708737864077669	0.03559870550161812	0.47572815533980584	0.012944983818770227	0.4563106796116505	0.009708737864077669
696	314.0	0.009554140127388535	0.03503184713375796	0.4745222929936306	0.012738853503184714	0.4585987261146497	0.009554140127388535
697	315.0	0.009523809523809525	0.03492063492063492	0.473015873015873	0.012698412698412698	0.4603174603174603	0.009523809523809525
698	311.0	0.00964630225080386	0.03536977491961415	0.4758842443729904	0.012861736334405145	0.4565916398713826	0.00964630225080386
699	311.0	0.00964630225080386	0.03858520900321544	0.4790996784565916	0.012861736334405145	0.45016077170418006	0.00964630225080386
700	313.0	0.009584664536741214	0.038338658146964855	0.4696485623003195	0.012779552715654952	0.46006389776357826	0.009584664536741214
701	316.0	0.00949367088607595	0.0379746835443038	0.4620253164556962	0.012658227848101266	0.46835443037974683	0.00949367088607595
702	320.0	0.009375	0.034375	0.46875	0.0125	0.465625	0.009375
703	323.0	0.009287925696594427	0.04024767801857585	0.46439628482972134	0.01238390092879257	0.46439628482972134	0.009287925696594427
704	320.0	0.009375	0.040625	0.459375	0.0125	0.46875	0.009375
705	319.0	0.009404388714733543	0.03761755485893417	0.4608150470219436	0.012539184952978056	0.4702194357366771	0.009404388714733543
706	323.0	0.009287925696594427	0.03715170278637771	0.4582043343653251	0.015479876160990712	0.47058823529411764	0.009287925696594427
707	320.0	0.009375	0.0375	0.4625	0.015625	0.465625	0.009375
708	319.0	0.009404388714733543	0.034482758620689655	0.4670846394984326	0.01567398119122257	0.46394984326018807	0.009404388714733543
709	314.0	0.009554140127388535	0.03503184713375796	0.4681528662420382	0.009554140127388535	0.4681528662420382	0.009554140127388535
710	317.0	0.00946372239747634	0.031545741324921134	0.47003154574132494	0.00946372239747634	0.47003154574132494	0.00946372239747634
711	320.0	0.009375	0.03125	0.46875	0.009375	0.46875	0.0125
712	317.0	0.00946372239747634	0.031545741324921134	0.47634069400630913	0.006309148264984227	0.4637223974763407	0.012618296529968454
713	314.0	0.009554140127388535	0.028662420382165606	0.4713375796178344	0.006369426751592357	0.4713375796178344	0.012738853503184714
714	315.0	0.009523809523809525	0.02857142857142857	0.4634920634920635	0.009523809523809525	0.47619047619047616	0.012698412698412698
715	319.0	0.009404388714733543	0.02821316614420063	0.46394984326018807	0.012539184952978056	0.47335423197492166	0.012539184952978056
716	324.0	0.009259259259259259	0.030864197530864196	0.45987654320987653	0.012345679012345678	0.47530864197530864	0.012345679012345678
717	322.0	0.012422360248447204	0.027950310559006212	0.46273291925465837	0.012422360248447204	0.4720496894409938	0.012422360248447204
718	318.0	0.012578616352201259	0.02830188679245283	0.46855345911949686	0.012578616352201259	0.46540880503144655	0.012578616352201259
719	319.0	0.012539184952978056	0.02821316614420063	0.47335423197492166	0.012539184952978056	0.4608150470219436	0.012539184952978056
720	318.0	0.012578616352201259	0.031446540880503145	0.4779874213836478	0.012578616352201259	0.4528301886792453	0.012578616352201259
721	320.0	0.0125	0.03125	0.48125	0.0125	0.453125	0.009375
722	320.0	0.0125	0.03125	0.48125	0.0125	0.453125	0.009375
723	321.0	0.009345794392523364	0.03426791277258567	0.4766355140186916	0.012461059190031152	0.45794392523364486	0.009345794392523364
724	317.0	0.00946372239747634	0.03470031545741325	0.48264984227129337	0.012618296529968454	0.45110410094637227	0.00946372239747634
725	314.0	0.009554140127388535	0.03503184713375796	0.47770700636942676	0.012738853503184714	0.4554140127388535	0.009554140127388535
726	312.0	0.009615384615384616	0.035256410256410256	0.4807692307692308	0.01282051282051282	0.4519230769230769	0.009615384615384616
727	308.0	0.00974025974025974	0.03571428571428571	0.4805194805194805	0.012987012987012988	0.4512987012987013	0.00974025974025974
728	308.0	0.00974025974025974	0.032467532467532464	0.4805194805194805	0.012987012987012988	0.45454545454545453	0.00974025974025974
729	315.0	0.009523809523809525	0.031746031746031744	0.4793650793650794	0.012698412698412698	0.45714285714285713	0.009523809523809525
730	322.0	0.009316770186335404	0.031055900621118012	0.4782608695652174	0.012422360248447204	0.45962732919254656	0.009316770186335404
731	322.0	0.009316770186335404	0.031055900621118012	0.4751552795031056	0.012422360248447204	0.46273291925465837	0.009316770186335404
732	321.0	0.012461059190031152	0.03115264797507788	0.470404984423676	0.012461059190031152	0.46417445482866043	0.009345794392523364
733	325.0	0.012307692307692308	0.03076923076923077	0.47384615384615386	0.012307692307692308	0.46153846153846156	0.009230769230769232
734	327.0	0.009174311926605505	0.03058103975535168	0.4740061162079511	0.012232415902140673	0.4617737003058104	0.012232415902140673
735	326.0	0.009202453987730062	0.03067484662576687	0.46932515337423314	0.012269938650306749	0.4662576687116564	0.012269938650306749
736	325.0	0.009230769230769232	0.033846153846153845	0.46153846153846156	0.012307692307692308	0.4707692307692308	0.012307692307692308
737	330.0	0.00909090909090909	0.03333333333333333	0.4636363636363636	0.012121212121212121	0.4696969696969697	0.012121212121212121
738	329.0	0.0121580547112462	0.030395136778115502	0.46200607902735563	0.0121580547112462	0.47112462006079026	0.0121580547112462
739	326.0	0.012269938650306749	0.03067484662576687	0.46319018404907975	0.012269938650306749	0.46932515337423314	0.012269938650306749
740	330.0	0.012121212121212121	0.03333333333333333	0.4666666666666667	0.012121212121212121	0.4636363636363636	0.012121212121212121
741	326.0	0.012269938650306749	0.03374233128834356	0.4662576687116564	0.012269938650306749	0.46319018404907975	0.012269938650306749
742	321.0	0.012461059190031152	0.03426791277258567	0.46105919003115264	0.012461059190031152	0.470404984423676	0.009345794392523364
743	317.0	0.012618296529968454	0.03470031545741325	0.4668769716088328	0.012618296529968454	0.4637223974763407	0.00946372239747634
744	318.0	0.012578616352201259	0.03773584905660377	0.46226415094339623	0.012578616352201259	0.46540880503144655	0.009433962264150943
745	312.0	0.01282051282051282	0.041666666666666664	0.46794871794871795	0.01282051282051282	0.4551282051282051	0.009615384615384616
746	313.0	0.012779552715654952	0.04153354632587859	0.4696485623003195	0.012779552715654952	0.4536741214057508	0.009584664536741214
747	316.0	0.012658227848101266	0.04113924050632911	0.47468354430379744	0.012658227848101266	0.44936708860759494	0.00949367088607595
748	312.0	0.01282051282051282	0.041666666666666664	0.47435897435897434	0.009615384615384616	0.4519230769230769	0.009615384615384616
749	316.0	0.012658227848101266	0.04113924050632911	0.4620253164556962	0.00949367088607595	0.4620253164556962	0.012658227848101266
750	316.0	0.012658227848101266	0.0379746835443038	0.4651898734177215	0.00949367088607595	0.4620253164556962	0.012658227848101266
751	314.0	0.012738853503184714	0.03821656050955414	0.46178343949044587	0.009554140127388535	0.46496815286624205	0.012738853503184714
752	319.0	0.012539184952978056	0.034482758620689655	0.46394984326018807	0.012539184952978056	0.46394984326018807	0.012539184952978056
753	313.0	0.012779552715654952	0.03514376996805112	0.46006389776357826	0.012779552715654952	0.46645367412140576	0.012779552715654952
754	316.0	0.012658227848101266	0.03481012658227848	0.4651898734177215	0.012658227848101266	0.4620253164556962	0.012658227848101266
755	319.0	0.012539184952978056	0.04075235109717868	0.47335423197492166	0.012539184952978056	0.4482758620689655	0.012539184952978056
756	324.0	0.015432098765432098	0.040123456790123455	0.4660493827160494	0.015432098765432098	0.4506172839506173	0.012345679012345678
757	319.0	0.012539184952978056	0.04075235109717868	0.4608150470219436	0.01567398119122257	0.45768025078369906	0.012539184952978056
758	317.0	0.00946372239747634	0.04100946372239748	0.4605678233438486	0.015772870662460567	0.4605678233438486	0.012618296529968454
759	314.0	0.009554140127388535	0.03821656050955414	0.4554140127388535	0.012738853503184714	0.4713375796178344	0.012738853503184714
760	317.0	0.00946372239747634	0.03785488958990536	0.45110410094637227	0.012618296529968454	0.47634069400630913	0.012618296529968454
761	319.0	0.009404388714733543	0.03761755485893417	0.45454545454545453	0.012539184952978056	0.47335423197492166	0.012539184952978056
762	318.0	0.009433962264150943	0.040880503144654086	0.46540880503144655	0.015723270440251572	0.4591194968553459	0.009433962264150943
763	317.0	0.00946372239747634	0.04100946372239748	0.4668769716088328	0.012618296529968454	0.4605678233438486	0.00946372239747634
764	317.0	0.00946372239747634	0.03785488958990536	0.4605678233438486	0.012618296529968454	0.47003154574132494	0.00946372239747634
765	315.0	0.009523809523809525	0.0380952380952381	0.4603174603174603	0.012698412698412698	0.46984126984126984	0.009523809523809525
766	314.0	0.009554140127388535	0.03821656050955414	0.46496815286624205	0.012738853503184714	0.46496815286624205	0.009554140127388535
767	314.0	0.009554140127388535	0.03821656050955414	0.46178343949044587	0.012738853503184714	0.4681528662420382	0.009554140127388535
768	313.0	0.009584664536741214	0.03514376996805112	0.46645367412140576	0.01597444089456869	0.46325878594249204	0.009584664536741214
769	312.0	0.009615384615384616	0.038461538461538464	0.47435897435897434	0.016025641025641024	0.4519230769230769	0.009615384615384616
770	311.0	0.00964630225080386	0.03536977491961415	0.48231511254019294	0.01607717041800643	0.44694533762057875	0.00964630225080386
771	313.0	0.009584664536741214	0.03194888178913738	0.4792332268370607	0.01597444089456869	0.4536741214057508	0.009584664536741214
772	310.0	0.00967741935483871	0.025806451612903226	0.4838709677419355	0.016129032258064516	0.45483870967741935	0.00967741935483871
773	313.0	0.009584664536741214	0.03194888178913738	0.476038338658147	0.01597444089456869	0.4536741214057508	0.012779552715654952
774	312.0	0.009615384615384616	0.03205128205128205	0.47115384615384615	0.016025641025641024	0.4583333333333333	0.01282051282051282
775	311.0	0.00964630225080386	0.03215434083601286	0.47266881028938906	0.01607717041800643	0.4565916398713826	0.012861736334405145
776	319.0	0.009404388714733543	0.03761755485893417	0.4702194357366771	0.01567398119122257	0.45454545454545453	0.012539184952978056
777	317.0	0.00946372239747634	0.03785488958990536	0.4668769716088328	0.012618296529968454	0.4605678233438486	0.012618296529968454
778	319.0	0.009404388714733543	0.03761755485893417	0.46394984326018807	0.012539184952978056	0.4670846394984326	0.009404388714733543
779	318.0	0.009433962264150943	0.03773584905660377	0.4591194968553459	0.012578616352201259	0.4716981132075472	0.009433962264150943
780	316.0	0.00949367088607595	0.0379746835443038	0.45569620253164556	0.012658227848101266	0.47468354430379744	0.00949367088607595
781	314.0	0.009554140127388535	0.03503184713375796	0.4585987261146497	0.012738853503184714	0.4745222929936306	0.009554140127388535
782	314.0	0.009554140127388535	0.03503184713375796	0.45222929936305734	0.012738853503184714	0.48089171974522293	0.009554140127388535
783	308.0	0.00974025974025974	0.03571428571428571	0.4512987012987013	0.012987012987012988	0.4772727272727273	0.012987012987012988
784	311.0	0.00964630225080386	0.03858520900321544	0.4533762057877814	0.012861736334405145	0.47266881028938906	0.012861736334405145
785	314.0	0.009554140127388535	0.03503184713375796	0.445859872611465	0.012738853503184714	0.4840764331210191	0.012738853503184714
786	317.0	0.00946372239747634	0.03470031545741325	0.45425867507886436	0.00946372239747634	0.4794952681388013	0.012618296529968454
787	317.0	0.012618296529968454	0.03470031545741325	0.4605678233438486	0.00946372239747634	0.47003154574132494	0.012618296529968454
788	313.0	0.012779552715654952	0.03514376996805112	0.46006389776357826	0.009584664536741214	0.4696485623003195	0.012779552715654952
789	312.0	0.009615384615384616	0.035256410256410256	0.4551282051282051	0.009615384615384616	0.4775641025641026	0.01282051282051282
790	310.0	0.00967741935483871	0.03870967741935484	0.45483870967741935	0.00967741935483871	0.47419354838709676	0.012903225806451613
791	313.0	0.009584664536741214	0.04153354632587859	0.45686900958466453	0.009584664536741214	0.4696485623003195	0.012779552715654952
792	320.0	0.009375	0.040625	0.459375	0.009375	0.46875	0.0125
793	326.0	0.009202453987730062	0.03987730061349693	0.4601226993865031	0.009202453987730062	0.46932515337423314	0.012269938650306749
794	324.0	0.009259259259259259	0.040123456790123455	0.46296296296296297	0.009259259259259259	0.4691358024691358	0.009259259259259259
795	321.0	0.009345794392523364	0.040498442367601244	0.46105919003115264	0.009345794392523364	0.470404984423676	0.009345794392523364
796	320.0	0.0125	0.040625	0.4625	0.009375	0.465625	0.009375
797	316.0	0.012658227848101266	0.0379746835443038	0.4620253164556962	0.012658227848101266	0.4651898734177215	0.00949367088607595
798	313.0	0.012779552715654952	0.038338658146964855	0.46325878594249204	0.012779552715654952	0.46006389776357826	0.012779552715654952
799	314.0	0.012738853503184714	0.03821656050955414	0.46496815286624205	0.012738853503184714	0.46178343949044587	0.009554140127388535
800	312.0	0.01282051282051282	0.035256410256410256	0.47115384615384615	0.01282051282051282	0.4583333333333333	0.009615384615384616
801	313.0	0.012779552715654952	0.03514376996805112	0.4728434504792332	0.01597444089456869	0.4536741214057508	0.009584664536741214
802	317.0	0.00946372239747634	0.03470031545741325	0.4794952681388013	0.015772870662460567	0.45110410094637227	0.00946372239747634
803	312.0	0.009615384615384616	0.035256410256410256	0.483974358974359	0.01282051282051282	0.44871794871794873	0.009615384615384616
804	311.0	0.00964630225080386	0.03858520900321544	0.4790996784565916	0.012861736334405145	0.45016077170418006	0.00964630225080386
805	306.0	0.00980392156862745	0.0392156862745098	0.4738562091503268	0.016339869281045753	0.45098039215686275	0.00980392156862745
806	312.0	0.01282051282051282	0.038461538461538464	0.47115384615384615	0.016025641025641024	0.4519230769230769	0.009615384615384616
807	310.0	0.012903225806451613	0.035483870967741936	0.4774193548387097	0.016129032258064516	0.4483870967741935	0.00967741935483871
808	313.0	0.012779552715654952	0.03194888178913738	0.4696485623003195	0.01597444089456869	0.46006389776357826	0.009584664536741214
809	314.0	0.012738853503184714	0.03184713375796178	0.46496815286624205	0.01592356687898089	0.46496815286624205	0.009554140127388535
810	318.0	0.012578616352201259	0.031446540880503145	0.4591194968553459	0.015723270440251572	0.4716981132075472	0.009433962264150943
811	314.0	0.012738853503184714	0.03184713375796178	0.46178343949044587	0.01592356687898089	0.46496815286624205	0.012738853503184714
812	311.0	0.012861736334405145	0.03536977491961415	0.45980707395498394	0.01607717041800643	0.4630225080385852	0.012861736334405145
813	309.0	0.012944983818770227	0.03559870550161812	0.459546925566343	0.016181229773462782	0.4627831715210356	0.012944983818770227
814	311.0	0.012861736334405145	0.03536977491961415	0.45980707395498394	0.01607717041800643	0.4630225080385852	0.012861736334405145
815	310.0	0.012903225806451613	0.035483870967741936	0.4612903225806452	0.016129032258064516	0.4612903225806452	0.012903225806451613
816	314.0	0.012738853503184714	0.03821656050955414	0.46178343949044587	0.01592356687898089	0.4585987261146497	0.012738853503184714
817	316.0	0.012658227848101266	0.0379746835443038	0.44936708860759494	0.015822784810126583	0.47151898734177217	0.012658227848101266
818	318.0	0.012578616352201259	0.03773584905660377	0.44654088050314467	0.015723270440251572	0.4748427672955975	0.012578616352201259
819	313.0	0.012779552715654952	0.038338658146964855	0.4504792332268371	0.01597444089456869	0.4696485623003195	0.012779552715654952
820	315.0	0.012698412698412698	0.0380952380952381	0.4603174603174603	0.015873015873015872	0.4603174603174603	0.012698412698412698
821	316.0	0.012658227848101266	0.0379746835443038	0.45569620253164556	0.015822784810126583	0.46835443037974683	0.00949367088607595
822	315.0	0.012698412698412698	0.0380952380952381	0.4603174603174603	0.012698412698412698	0.4666666666666667	0.009523809523809525
823	315.0	0.012698412698412698	0.0380952380952381	0.46984126984126984	0.012698412698412698	0.45714285714285713	0.009523809523809525
824	323.0	0.01238390092879257	0.03715170278637771	0.46439628482972134	0.01238390092879257	0.46439628482972134	0.009287925696594427
825	324.0	0.012345679012345678	0.037037037037037035	0.4660493827160494	0.012345679012345678	0.46296296296296297	0.009259259259259259
826	325.0	0.012307692307692308	0.033846153846153845	0.4646153846153846	0.012307692307692308	0.4676923076923077	0.009230769230769232
827	327.0	0.012232415902140673	0.03363914373088685	0.4617737003058104	0.012232415902140673	0.4709480122324159	0.009174311926605505
828	325.0	0.012307692307692308	0.036923076923076927	0.4584615384615385	0.015384615384615385	0.4676923076923077	0.009230769230769232
829	324.0	0.012345679012345678	0.033950617283950615	0.45987654320987653	0.015432098765432098	0.4722222222222222	0.006172839506172839
830	326.0	0.012269938650306749	0.03374233128834356	0.4601226993865031	0.015337423312883436	0.4723926380368098	0.006134969325153374
831	329.0	0.0121580547112462	0.0364741641337386	0.45288753799392095	0.015197568389057751	0.47720364741641336	0.0060790273556231
832	328.0	0.012195121951219513	0.036585365853658534	0.4573170731707317	0.01524390243902439	0.4695121951219512	0.009146341463414634
833	323.0	0.01238390092879257	0.04024767801857585	0.4551083591331269	0.015479876160990712	0.4674922600619195	0.009287925696594427
834	321.0	0.012461059190031152	0.037383177570093455	0.46105919003115264	0.01557632398753894	0.46417445482866043	0.009345794392523364
835	321.0	0.012461059190031152	0.03426791277258567	0.46417445482866043	0.01557632398753894	0.46417445482866043	0.009345794392523364
836	318.0	0.012578616352201259	0.03773584905660377	0.4591194968553459	0.015723270440251572	0.46540880503144655	0.009433962264150943
837	319.0	0.012539184952978056	0.04075235109717868	0.45454545454545453	0.01567398119122257	0.4670846394984326	0.009404388714733543
838	317.0	0.012618296529968454	0.04100946372239748	0.45425867507886436	0.012618296529968454	0.47003154574132494	0.00946372239747634
839	318.0	0.012578616352201259	0.040880503144654086	0.4559748427672956	0.012578616352201259	0.46855345911949686	0.009433962264150943
840	314.0	0.009554140127388535	0.041401273885350316	0.4554140127388535	0.012738853503184714	0.4713375796178344	0.009554140127388535
841	320.0	0.009375	0.040625	0.453125	0.015625	0.471875	0.009375
842	319.0	0.009404388714733543	0.04075235109717868	0.45141065830721006	0.01567398119122257	0.47335423197492166	0.009404388714733543
843	319.0	0.012539184952978056	0.03761755485893417	0.45141065830721006	0.01567398119122257	0.47335423197492166	0.009404388714733543
844	318.0	0.012578616352201259	0.040880503144654086	0.4528301886792453	0.015723270440251572	0.46855345911949686	0.009433962264150943
845	315.0	0.009523809523809525	0.0380952380952381	0.4603174603174603	0.015873015873015872	0.4666666666666667	0.009523809523809525
846	313.0	0.009584664536741214	0.038338658146964855	0.46006389776357826	0.01597444089456869	0.46645367412140576	0.009584664536741214
847	309.0	0.009708737864077669	0.03559870550161812	0.47249190938511326	0.016181229773462782	0.4563106796116505	0.009708737864077669
848	310.0	0.012903225806451613	0.035483870967741936	0.47419354838709676	0.016129032258064516	0.45161290322580644	0.00967741935483871
849	312.0	0.01282051282051282	0.035256410256410256	0.46474358974358976	0.016025641025641024	0.46153846153846156	0.009615384615384616
850	316.0	0.012658227848101266	0.03481012658227848	0.46835443037974683	0.015822784810126583	0.4588607594936709	0.00949367088607595
851	316.0	0.012658227848101266	0.03164556962025317	0.47151898734177217	0.015822784810126583	0.4588607594936709	0.00949367088607595
852	315.0	0.012698412698412698	0.031746031746031744	0.46984126984126984	0.015873015873015872	0.4603174603174603	0.009523809523809525
853	312.0	0.01282051282051282	0.03205128205128205	0.46474358974358976	0.01282051282051282	0.46794871794871795	0.009615384615384616
854	310.0	0.012903225806451613	0.03225806451612903	0.4645161290322581	0.012903225806451613	0.46774193548387094	0.00967741935483871
855	307.0	0.013029315960912053	0.03257328990228013	0.46579804560260585	0.013029315960912053	0.46579804560260585	0.009771986970684038
856	305.0	0.013114754098360656	0.036065573770491806	0.45901639344262296	0.013114754098360656	0.46885245901639344	0.009836065573770493
857	307.0	0.013029315960912053	0.035830618892508145	0.46254071661237783	0.013029315960912053	0.46579804560260585	0.009771986970684038
858	306.0	0.013071895424836602	0.0392156862745098	0.4542483660130719	0.00980392156862745	0.4738562091503268	0.00980392156862745
859	312.0	0.01282051282051282	0.038461538461538464	0.44871794871794873	0.009615384615384616	0.4807692307692308	0.009615384615384616
860	315.0	0.012698412698412698	0.04126984126984127	0.4507936507936508	0.009523809523809525	0.47619047619047616	0.009523809523809525
861	314.0	0.012738853503184714	0.041401273885350316	0.44904458598726116	0.009554140127388535	0.47770700636942676	0.009554140127388535
862	317.0	0.012618296529968454	0.04100946372239748	0.45110410094637227	0.00946372239747634	0.47634069400630913	0.00946372239747634
863	320.0	0.0125	0.040625	0.446875	0.009375	0.48125	0.009375
864	321.0	0.012461059190031152	0.040498442367601244	0.4517133956386293	0.009345794392523364	0.4766355140186916	0.009345794392523364
865	316.0	0.012658227848101266	0.0379746835443038	0.45569620253164556	0.00949367088607595	0.47468354430379744	0.00949367088607595
866	314.0	0.012738853503184714	0.03821656050955414	0.46178343949044587	0.009554140127388535	0.4681528662420382	0.009554140127388535
867	315.0	0.012698412698412698	0.0380952380952381	0.4666666666666667	0.009523809523809525	0.4634920634920635	0.009523809523809525
868	318.0	0.012578616352201259	0.03773584905660377	0.46855345911949686	0.009433962264150943	0.46540880503144655	0.006289308176100629
869	323.0	0.01238390092879257	0.03715170278637771	0.47368421052631576	0.009287925696594427	0.4613003095975232	0.006191950464396285
870	317.0	0.012618296529968454	0.03785488958990536	0.47003154574132494	0.00946372239747634	0.4637223974763407	0.006309148264984227
871	317.0	0.012618296529968454	0.03785488958990536	0.47003154574132494	0.00946372239747634	0.4605678233438486	0.00946372239747634
872	317.0	0.012618296529968454	0.03785488958990536	0.4605678233438486	0.00946372239747634	0.47003154574132494	0.00946372239747634
873	321.0	0.012461059190031152	0.037383177570093455	0.45482866043613707	0.009345794392523364	0.4766355140186916	0.009345794392523364
874	321.0	0.012461059190031152	0.037383177570093455	0.4485981308411215	0.009345794392523364	0.48286604361370716	0.009345794392523364
875	326.0	0.012269938650306749	0.03680981595092025	0.44171779141104295	0.015337423312883436	0.48466257668711654	0.009202453987730062
876	321.0	0.012461059190031152	0.037383177570093455	0.4423676012461059	0.01557632398753894	0.48286604361370716	0.009345794392523364
877	316.0	0.012658227848101266	0.03164556962025317	0.4525316455696203	0.012658227848101266	0.4810126582278481	0.00949367088607595
878	312.0	0.01282051282051282	0.03205128205128205	0.4551282051282051	0.01282051282051282	0.4775641025641026	0.009615384615384616
879	315.0	0.012698412698412698	0.031746031746031744	0.45396825396825397	0.012698412698412698	0.4793650793650794	0.009523809523809525
880	316.0	0.012658227848101266	0.03164556962025317	0.4525316455696203	0.012658227848101266	0.4810126582278481	0.00949367088607595
881	317.0	0.012618296529968454	0.03470031545741325	0.45741324921135645	0.012618296529968454	0.47318611987381703	0.00946372239747634
882	319.0	0.012539184952978056	0.03134796238244514	0.45768025078369906	0.01567398119122257	0.47335423197492166	0.009404388714733543
883	323.0	0.01238390092879257	0.034055727554179564	0.4582043343653251	0.015479876160990712	0.47058823529411764	0.009287925696594427
884	319.0	0.012539184952978056	0.03761755485893417	0.4608150470219436	0.01567398119122257	0.46394984326018807	0.009404388714733543
885	318.0	0.012578616352201259	0.040880503144654086	0.4559748427672956	0.015723270440251572	0.46540880503144655	0.009433962264150943
886	316.0	0.012658227848101266	0.04113924050632911	0.4651898734177215	0.015822784810126583	0.45569620253164556	0.00949367088607595
887	317.0	0.00946372239747634	0.04100946372239748	0.47318611987381703	0.015772870662460567	0.45110410094637227	0.00946372239747634
888	316.0	0.00949367088607595	0.04113924050632911	0.47468354430379744	0.015822784810126583	0.4525316455696203	0.006329113924050633
889	313.0	0.009584664536741214	0.04153354632587859	0.4728434504792332	0.012779552715654952	0.45686900958466453	0.006389776357827476
890	315.0	0.009523809523809525	0.0380952380952381	0.46984126984126984	0.012698412698412698	0.4634920634920635	0.006349206349206349
891	314.0	0.012738853503184714	0.03821656050955414	0.4713375796178344	0.012738853503184714	0.4585987261146497	0.006369426751592357
892	318.0	0.012578616352201259	0.040880503144654086	0.46855345911949686	0.015723270440251572	0.4559748427672956	0.006289308176100629
893	320.0	0.0125	0.0375	0.478125	0.015625	0.45	0.00625
894	320.0	0.0125	0.0375	0.484375	0.015625	0.44375	0.00625
895	319.0	0.012539184952978056	0.03761755485893417	0.4827586206896552	0.01567398119122257	0.445141065830721	0.006269592476489028
896	321.0	0.012461059190031152	0.03426791277258567	0.470404984423676	0.01557632398753894	0.46105919003115264	0.006230529595015576
897	320.0	0.0125	0.034375	0.465625	0.015625	0.465625	0.00625
898	316.0	0.012658227848101266	0.03481012658227848	0.46835443037974683	0.015822784810126583	0.4620253164556962	0.006329113924050633
899	314.0	0.012738853503184714	0.03503184713375796	0.4585987261146497	0.01592356687898089	0.4713375796178344	0.006369426751592357
900	314.0	0.009554140127388535	0.03503184713375796	0.46178343949044587	0.012738853503184714	0.4713375796178344	0.009554140127388535
901	315.0	0.009523809523809525	0.0380952380952381	0.4634920634920635	0.012698412698412698	0.4666666666666667	0.009523809523809525
902	312.0	0.009615384615384616	0.038461538461538464	0.46474358974358976	0.009615384615384616	0.46474358974358976	0.01282051282051282
903	309.0	0.009708737864077669	0.042071197411003236	0.47249190938511326	0.009708737864077669	0.45307443365695793	0.012944983818770227
904	311.0	0.00964630225080386	0.04180064308681672	0.47266881028938906	0.00964630225080386	0.4533762057877814	0.012861736334405145
905	316.0	0.00949367088607595	0.04113924050632911	0.4778481012658228	0.00949367088607595	0.44936708860759494	0.012658227848101266
906	318.0	0.009433962264150943	0.040880503144654086	0.4716981132075472	0.009433962264150943	0.4559748427672956	0.012578616352201259
907	316.0	0.00949367088607595	0.04430379746835443	0.47468354430379744	0.012658227848101266	0.44936708860759494	0.00949367088607595
908	315.0	0.009523809523809525	0.044444444444444446	0.47619047619047616	0.012698412698412698	0.44761904761904764	0.009523809523809525
909	322.0	0.009316770186335404	0.043478260869565216	0.468944099378882	0.012422360248447204	0.45962732919254656	0.006211180124223602
910	321.0	0.012461059190031152	0.04361370716510903	0.4672897196261682	0.012461059190031152	0.45794392523364486	0.006230529595015576
911	316.0	0.012658227848101266	0.03481012658227848	0.4778481012658228	0.015822784810126583	0.4525316455696203	0.006329113924050633
912	310.0	0.012903225806451613	0.035483870967741936	0.47096774193548385	0.016129032258064516	0.45806451612903226	0.0064516129032258064
913	314.0	0.012738853503184714	0.03503184713375796	0.4745222929936306	0.01592356687898089	0.45222929936305734	0.009554140127388535
914	317.0	0.012618296529968454	0.03470031545741325	0.47003154574132494	0.015772870662460567	0.45425867507886436	0.012618296529968454
915	317.0	0.012618296529968454	0.04100946372239748	0.47318611987381703	0.012618296529968454	0.4479495268138801	0.012618296529968454
916	318.0	0.012578616352201259	0.040880503144654086	0.46855345911949686	0.012578616352201259	0.4528301886792453	0.012578616352201259
917	318.0	0.012578616352201259	0.03773584905660377	0.46855345911949686	0.012578616352201259	0.4559748427672956	0.012578616352201259
918	318.0	0.012578616352201259	0.03773584905660377	0.46226415094339623	0.012578616352201259	0.46226415094339623	0.012578616352201259
919	321.0	0.012461059190031152	0.037383177570093455	0.45794392523364486	0.012461059190031152	0.4672897196261682	0.012461059190031152
920	322.0	0.012422360248447204	0.037267080745341616	0.45962732919254656	0.015527950310559006	0.46273291925465837	0.012422360248447204
921	318.0	0.012578616352201259	0.03773584905660377	0.4591194968553459	0.015723270440251572	0.46540880503144655	0.009433962264150943
922	310.0	0.012903225806451613	0.03870967741935484	0.4612903225806452	0.012903225806451613	0.4645161290322581	0.00967741935483871
923	313.0	0.012779552715654952	0.03514376996805112	0.46006389776357826	0.012779552715654952	0.4696485623003195	0.009584664536741214
924	317.0	0.012618296529968454	0.03470031545741325	0.45741324921135645	0.012618296529968454	0.47003154574132494	0.012618296529968454
925	320.0	0.0125	0.0375	0.4625	0.0125	0.4625	0.0125
926	319.0	0.012539184952978056	0.034482758620689655	0.46394984326018807	0.012539184952978056	0.46394984326018807	0.012539184952978056
927	309.0	0.012944983818770227	0.032362459546925564	0.47249190938511326	0.012944983818770227	0.4563106796116505	0.012944983818770227
928	313.0	0.012779552715654952	0.03514376996805112	0.4696485623003195	0.012779552715654952	0.4536741214057508	0.01597444089456869
929	317.0	0.012618296529968454	0.031545741324921134	0.47634069400630913	0.012618296529968454	0.45110410094637227	0.015772870662460567
930	316.0	0.012658227848101266	0.0379746835443038	0.46835443037974683	0.012658227848101266	0.4525316455696203	0.015822784810126583
931	315.0	0.012698412698412698	0.04126984126984127	0.473015873015873	0.012698412698412698	0.4444444444444444	0.015873015873015872
932	315.0	0.012698412698412698	0.04126984126984127	0.46984126984126984	0.012698412698412698	0.44761904761904764	0.015873015873015872
933	318.0	0.012578616352201259	0.040880503144654086	0.4748427672955975	0.012578616352201259	0.44339622641509435	0.015723270440251572
934	318.0	0.012578616352201259	0.040880503144654086	0.46540880503144655	0.012578616352201259	0.4559748427672956	0.012578616352201259
935	318.0	0.012578616352201259	0.040880503144654086	0.46540880503144655	0.012578616352201259	0.4591194968553459	0.009433962264150943
936	317.0	0.012618296529968454	0.03785488958990536	0.47003154574132494	0.012618296529968454	0.45741324921135645	0.00946372239747634
937	321.0	0.012461059190031152	0.03426791277258567	0.4672897196261682	0.012461059190031152	0.46417445482866043	0.009345794392523364
938	319.0	0.012539184952978056	0.034482758620689655	0.47648902821316613	0.009404388714733543	0.4608150470219436	0.006269592476489028
939	318.0	0.012578616352201259	0.03459119496855346	0.46855345911949686	0.009433962264150943	0.46855345911949686	0.006289308176100629
940	319.0	0.012539184952978056	0.03134796238244514	0.4670846394984326	0.009404388714733543	0.47335423197492166	0.006269592476489028
941	315.0	0.012698412698412698	0.0380952380952381	0.4634920634920635	0.009523809523809525	0.46984126984126984	0.006349206349206349
942	314.0	0.012738853503184714	0.041401273885350316	0.46496815286624205	0.009554140127388535	0.46496815286624205	0.006369426751592357
943	316.0	0.012658227848101266	0.04430379746835443	0.4651898734177215	0.00949367088607595	0.4620253164556962	0.006329113924050633
944	310.0	0.012903225806451613	0.04838709677419355	0.47096774193548385	0.00967741935483871	0.45161290322580644	0.0064516129032258064
945	305.0	0.013114754098360656	0.04590163934426229	0.4786885245901639	0.009836065573770493	0.4459016393442623	0.006557377049180328
946	310.0	0.012903225806451613	0.04516129032258064	0.4806451612903226	0.012903225806451613	0.43870967741935485	0.00967741935483871
947	314.0	0.012738853503184714	0.044585987261146494	0.4681528662420382	0.012738853503184714	0.44904458598726116	0.012738853503184714
948	315.0	0.012698412698412698	0.044444444444444446	0.47619047619047616	0.012698412698412698	0.44126984126984126	0.012698412698412698
949	317.0	0.012618296529968454	0.04100946372239748	0.47318611987381703	0.00946372239747634	0.45110410094637227	0.012618296529968454
950	312.0	0.009615384615384616	0.038461538461538464	0.4807692307692308	0.009615384615384616	0.4519230769230769	0.009615384615384616
951	309.0	0.009708737864077669	0.042071197411003236	0.4692556634304207	0.009708737864077669	0.4563106796116505	0.012944983818770227
952	312.0	0.009615384615384616	0.041666666666666664	0.46474358974358976	0.009615384615384616	0.46474358974358976	0.009615384615384616
953	315.0	0.009523809523809525	0.04126984126984127	0.4603174603174603	0.009523809523809525	0.46984126984126984	0.009523809523809525
954	312.0	0.009615384615384616	0.041666666666666664	0.46153846153846156	0.009615384615384616	0.46794871794871795	0.009615384615384616
955	313.0	0.009584664536741214	0.038338658146964855	0.46325878594249204	0.009584664536741214	0.4696485623003195	0.009584664536741214
956	316.0	0.00949367088607595	0.04113924050632911	0.45569620253164556	0.00949367088607595	0.47151898734177217	0.012658227848101266
957	314.0	0.012738853503184714	0.03821656050955414	0.46178343949044587	0.009554140127388535	0.46496815286624205	0.012738853503184714
958	319.0	0.012539184952978056	0.03761755485893417	0.4608150470219436	0.012539184952978056	0.46394984326018807	0.012539184952978056
959	318.0	0.012578616352201259	0.03773584905660377	0.46226415094339623	0.012578616352201259	0.46226415094339623	0.012578616352201259
960	318.0	0.012578616352201259	0.03773584905660377	0.46855345911949686	0.012578616352201259	0.4528301886792453	0.015723270440251572
961	313.0	0.012779552715654952	0.038338658146964855	0.476038338658147	0.012779552715654952	0.4440894568690096	0.01597444089456869
962	316.0	0.012658227848101266	0.0379746835443038	0.47151898734177217	0.012658227848101266	0.4525316455696203	0.012658227848101266
963	321.0	0.012461059190031152	0.040498442367601244	0.4672897196261682	0.012461059190031152	0.45482866043613707	0.012461059190031152
964	326.0	0.012269938650306749	0.03987730061349693	0.4662576687116564	0.012269938650306749	0.4570552147239264	0.012269938650306749
965	321.0	0.012461059190031152	0.037383177570093455	0.46417445482866043	0.012461059190031152	0.46105919003115264	0.012461059190031152
966	323.0	0.01238390092879257	0.03715170278637771	0.46439628482972134	0.01238390092879257	0.4613003095975232	0.01238390092879257
967	321.0	0.009345794392523364	0.037383177570093455	0.46105919003115264	0.012461059190031152	0.46417445482866043	0.01557632398753894
968	319.0	0.009404388714733543	0.04075235109717868	0.4702194357366771	0.01567398119122257	0.4482758620689655	0.01567398119122257
969	321.0	0.009345794392523364	0.04361370716510903	0.4766355140186916	0.01557632398753894	0.4392523364485981	0.01557632398753894
970	321.0	0.009345794392523364	0.040498442367601244	0.48286604361370716	0.01557632398753894	0.4392523364485981	0.012461059190031152
971	322.0	0.009316770186335404	0.040372670807453416	0.484472049689441	0.015527950310559006	0.43788819875776397	0.012422360248447204
972	320.0	0.009375	0.034375	0.484375	0.015625	0.44375	0.0125
973	319.0	0.009404388714733543	0.03134796238244514	0.4827586206896552	0.01567398119122257	0.45141065830721006	0.009404388714733543
974	316.0	0.006329113924050633	0.03164556962025317	0.48417721518987344	0.015822784810126583	0.4525316455696203	0.00949367088607595
975	313.0	0.006389776357827476	0.03194888178913738	0.48242811501597443	0.012779552715654952	0.45686900958466453	0.009584664536741214
976	316.0	0.006329113924050633	0.03481012658227848	0.4778481012658228	0.012658227848101266	0.4588607594936709	0.00949367088607595
977	311.0	0.00964630225080386	0.03858520900321544	0.48231511254019294	0.012861736334405145	0.44694533762057875	0.00964630225080386
978	312.0	0.01282051282051282	0.041666666666666664	0.4775641025641026	0.01282051282051282	0.44551282051282054	0.009615384615384616
979	311.0	0.012861736334405145	0.04180064308681672	0.4758842443729904	0.012861736334405145	0.44694533762057875	0.00964630225080386
980	313.0	0.012779552715654952	0.038338658146964855	0.476038338658147	0.012779552715654952	0.4504792332268371	0.009584664536741214
981	317.0	0.012618296529968454	0.03785488958990536	0.47003154574132494	0.012618296529968454	0.45425867507886436	0.012618296529968454
982	320.0	0.0125	0.0375	0.465625	0.015625	0.45625	0.0125
983	319.0	0.012539184952978056	0.03761755485893417	0.46394984326018807	0.01567398119122257	0.45768025078369906	0.012539184952978056
984	317.0	0.012618296529968454	0.03470031545741325	0.45741324921135645	0.015772870662460567	0.47003154574132494	0.00946372239747634
985	312.0	0.01282051282051282	0.035256410256410256	0.46153846153846156	0.016025641025641024	0.46474358974358976	0.009615384615384616
986	316.0	0.012658227848101266	0.0379746835443038	0.46835443037974683	0.015822784810126583	0.45569620253164556	0.00949367088607595
987	316.0	0.012658227848101266	0.0379746835443038	0.4651898734177215	0.015822784810126583	0.4588607594936709	0.00949367088607595
988	312.0	0.01282051282051282	0.038461538461538464	0.47435897435897434	0.01282051282051282	0.4519230769230769	0.009615384615384616
989	314.0	0.012738853503184714	0.03503184713375796	0.4745222929936306	0.012738853503184714	0.4554140127388535	0.009554140127388535
990	315.0	0.012698412698412698	0.03492063492063492	0.47619047619047616	0.012698412698412698	0.45396825396825397	0.009523809523809525
991	316.0	0.012658227848101266	0.03481012658227848	0.4810126582278481	0.00949367088607595	0.4525316455696203	0.00949367088607595
992	318.0	0.012578616352201259	0.03459119496855346	0.4811320754716981	0.009433962264150943	0.449685534591195	0.012578616352201259
993	322.0	0.012422360248447204	0.037267080745341616	0.4813664596273292	0.006211180124223602	0.4472049689440994	0.015527950310559006
994	318.0	0.012578616352201259	0.040880503144654086	0.48742138364779874	0.006289308176100629	0.4371069182389937	0.015723270440251572
995	323.0	0.015479876160990712	0.043343653250773995	0.47987616099071206	0.01238390092879257	0.43343653250773995	0.015479876160990712
996	322.0	0.015527950310559006	0.040372670807453416	0.4720496894409938	0.015527950310559006	0.4409937888198758	0.015527950310559006
997	314.0	0.009554140127388535	0.041401273885350316	0.47770700636942676	0.01592356687898089	0.4426751592356688	0.012738853503184714
998	314.0	0.009554140127388535	0.03821656050955414	0.4745222929936306	0.01592356687898089	0.44904458598726116	0.012738853503184714
999	309.0	0.009708737864077669	0.038834951456310676	0.47249190938511326	0.016181229773462782	0.44983818770226536	0.012944983818770227
1000	308.0	0.00974025974025974	0.03896103896103896	0.4642857142857143	0.016233766233766232	0.4577922077922078	0.012987012987012988
1001	313.0	0.012779552715654952	0.038338658146964855	0.4536741214057508	0.012779552715654952	0.4696485623003195	0.012779552715654952
1002	318.0	0.012578616352201259	0.03773584905660377	0.4559748427672956	0.012578616352201259	0.46855345911949686	0.012578616352201259
1003	320.0	0.0125	0.034375	0.45625	0.0125	0.471875	0.0125
1004	320.0	0.0125	0.034375	0.453125	0.0125	0.475	0.0125
1005	317.0	0.012618296529968454	0.031545741324921134	0.47003154574132494	0.012618296529968454	0.4637223974763407	0.00946372239747634
1006	312.0	0.009615384615384616	0.03205128205128205	0.47115384615384615	0.01282051282051282	0.46474358974358976	0.009615384615384616
1007	314.0	0.009554140127388535	0.03184713375796178	0.4713375796178344	0.012738853503184714	0.46178343949044587	0.012738853503184714
1008	316.0	0.012658227848101266	0.03164556962025317	0.47468354430379744	0.012658227848101266	0.4588607594936709	0.00949367088607595
1009	321.0	0.012461059190031152	0.03115264797507788	0.4735202492211838	0.01557632398753894	0.45794392523364486	0.009345794392523364
1010	318.0	0.012578616352201259	0.031446540880503145	0.4748427672955975	0.015723270440251572	0.4559748427672956	0.009433962264150943
1011	316.0	0.012658227848101266	0.03481012658227848	0.47468354430379744	0.012658227848101266	0.45569620253164556	0.00949367088607595
1012	314.0	0.012738853503184714	0.03503184713375796	0.4681528662420382	0.012738853503184714	0.4585987261146497	0.012738853503184714
1013	315.0	0.012698412698412698	0.03492063492063492	0.46984126984126984	0.012698412698412698	0.45714285714285713	0.012698412698412698
1014	316.0	0.012658227848101266	0.03481012658227848	0.46835443037974683	0.015822784810126583	0.45569620253164556	0.012658227848101266
1015	313.0	0.012779552715654952	0.03514376996805112	0.4696485623003195	0.01597444089456869	0.45686900958466453	0.009584664536741214
1016	315.0	0.012698412698412698	0.03492063492063492	0.473015873015873	0.015873015873015872	0.45396825396825397	0.009523809523809525
1017	309.0	0.012944983818770227	0.03559870550161812	0.47572815533980584	0.012944983818770227	0.45307443365695793	0.009708737864077669
1018	309.0	0.012944983818770227	0.03559870550161812	0.47572815533980584	0.016181229773462782	0.44983818770226536	0.009708737864077669
1019	313.0	0.012779552715654952	0.038338658146964855	0.4728434504792332	0.01597444089456869	0.4504792332268371	0.009584664536741214
1020	313.0	0.012779552715654952	0.04153354632587859	0.4696485623003195	0.01597444089456869	0.4504792332268371	0.009584664536741214
1021	315.0	0.012698412698412698	0.0380952380952381	0.4666666666666667	0.015873015873015872	0.45714285714285713	0.009523809523809525
1022	313.0	0.012779552715654952	0.038338658146964855	0.46645367412140576	0.01597444089456869	0.45686900958466453	0.009584664536741214
1023	314.0	0.012738853503184714	0.03821656050955414	0.4585987261146497	0.01592356687898089	0.46496815286624205	0.009554140127388535
1024	311.0	0.012861736334405145	0.03536977491961415	0.4694533762057878	0.012861736334405145	0.45980707395498394	0.00964630225080386
1025	314.0	0.012738853503184714	0.03503184713375796	0.4681528662420382	0.009554140127388535	0.46496815286624205	0.009554140127388535
1026	318.0	0.012578616352201259	0.03459119496855346	0.46540880503144655	0.009433962264150943	0.46855345911949686	0.009433962264150943
1027	317.0	0.00946372239747634	0.031545741324921134	0.45741324921135645	0.012618296529968454	0.47634069400630913	0.012618296529968454
1028	311.0	0.00964630225080386	0.028938906752411574	0.4533762057877814	0.00964630225080386	0.4855305466237942	0.012861736334405145
1029	316.0	0.012658227848101266	0.028481012658227847	0.44936708860759494	0.012658227848101266	0.48417721518987344	0.012658227848101266
1030	316.0	0.012658227848101266	0.03164556962025317	0.44936708860759494	0.00949367088607595	0.4810126582278481	0.015822784810126583
1031	316.0	0.012658227848101266	0.03164556962025317	0.4525316455696203	0.00949367088607595	0.4778481012658228	0.015822784810126583
1032	317.0	0.012618296529968454	0.03470031545741325	0.45110410094637227	0.012618296529968454	0.47318611987381703	0.015772870662460567
1033	313.0	0.01597444089456869	0.03514376996805112	0.4504792332268371	0.012779552715654952	0.4728434504792332	0.012779552715654952
1034	315.0	0.015873015873015872	0.03492063492063492	0.45714285714285713	0.012698412698412698	0.4634920634920635	0.015873015873015872
1035	317.0	0.015772870662460567	0.03470031545741325	0.4637223974763407	0.012618296529968454	0.45741324921135645	0.015772870662460567
1036	315.0	0.015873015873015872	0.031746031746031744	0.47619047619047616	0.012698412698412698	0.44761904761904764	0.015873015873015872
1037	313.0	0.01597444089456869	0.03194888178913738	0.4728434504792332	0.012779552715654952	0.4504792332268371	0.01597444089456869
1038	306.0	0.013071895424836602	0.032679738562091505	0.4738562091503268	0.00980392156862745	0.45751633986928103	0.013071895424836602
1039	307.0	0.013029315960912053	0.029315960912052116	0.46905537459283386	0.009771986970684038	0.46579804560260585	0.013029315960912053
1040	312.0	0.01282051282051282	0.028846153846153848	0.47115384615384615	0.01282051282051282	0.46474358974358976	0.009615384615384616
1041	311.0	0.012861736334405145	0.028938906752411574	0.4790996784565916	0.012861736334405145	0.4565916398713826	0.00964630225080386
1042	311.0	0.012861736334405145	0.028938906752411574	0.47266881028938906	0.01607717041800643	0.45980707395498394	0.00964630225080386
1043	308.0	0.012987012987012988	0.03571428571428571	0.4675324675324675	0.016233766233766232	0.45454545454545453	0.012987012987012988
1044	314.0	0.009554140127388535	0.03503184713375796	0.46496815286624205	0.01592356687898089	0.46178343949044587	0.012738853503184714
1045	315.0	0.009523809523809525	0.03492063492063492	0.4603174603174603	0.015873015873015872	0.4666666666666667	0.012698412698412698
1046	319.0	0.01567398119122257	0.03761755485893417	0.445141065830721	0.01567398119122257	0.47335423197492166	0.012539184952978056
1047	318.0	0.015723270440251572	0.03773584905660377	0.44025157232704404	0.018867924528301886	0.4748427672955975	0.012578616352201259
1048	312.0	0.016025641025641024	0.038461538461538464	0.4423076923076923	0.019230769230769232	0.47115384615384615	0.01282051282051282
1049	317.0	0.015772870662460567	0.03785488958990536	0.444794952681388	0.015772870662460567	0.47318611987381703	0.012618296529968454
1050	320.0	0.0125	0.0375	0.45	0.01875	0.46875	0.0125
1051	321.0	0.012461059190031152	0.040498442367601244	0.4454828660436137	0.018691588785046728	0.470404984423676	0.012461059190031152
1052	319.0	0.012539184952978056	0.04075235109717868	0.445141065830721	0.018808777429467086	0.4702194357366771	0.012539184952978056
1053	318.0	0.012578616352201259	0.03773584905660377	0.44025157232704404	0.018867924528301886	0.4779874213836478	0.012578616352201259
1054	316.0	0.012658227848101266	0.0379746835443038	0.4430379746835443	0.0189873417721519	0.47468354430379744	0.012658227848101266
1055	315.0	0.012698412698412698	0.03492063492063492	0.4507936507936508	0.01904761904761905	0.46984126984126984	0.012698412698412698
1056	317.0	0.012618296529968454	0.04100946372239748	0.45110410094637227	0.01892744479495268	0.4637223974763407	0.012618296529968454
1057	317.0	0.015772870662460567	0.04100946372239748	0.45741324921135645	0.01892744479495268	0.45741324921135645	0.00946372239747634
1058	318.0	0.015723270440251572	0.040880503144654086	0.46540880503144655	0.018867924528301886	0.449685534591195	0.009433962264150943
1059	323.0	0.015479876160990712	0.043343653250773995	0.4674922600619195	0.018575851393188854	0.4458204334365325	0.009287925696594427
1060	315.0	0.015873015873015872	0.04126984126984127	0.4603174603174603	0.01904761904761905	0.4507936507936508	0.012698412698412698
1061	311.0	0.01607717041800643	0.04180064308681672	0.4533762057877814	0.01929260450160772	0.4565916398713826	0.012861736334405145
1062	308.0	0.016233766233766232	0.04220779220779221	0.44805194805194803	0.01948051948051948	0.461038961038961	0.012987012987012988
1063	307.0	0.016286644951140065	0.03908794788273615	0.4527687296416938	0.019543973941368076	0.46254071661237783	0.009771986970684038
1064	310.0	0.016129032258064516	0.035483870967741936	0.45161290322580644	0.01935483870967742	0.46774193548387094	0.00967741935483871
1065	315.0	0.015873015873015872	0.04126984126984127	0.44761904761904764	0.01904761904761905	0.4666666666666667	0.009523809523809525
1066	322.0	0.015527950310559006	0.037267080745341616	0.453416149068323	0.018633540372670808	0.45962732919254656	0.015527950310559006
1067	326.0	0.015337423312883436	0.03987730061349693	0.4539877300613497	0.015337423312883436	0.4601226993865031	0.015337423312883436
1068	325.0	0.015384615384615385	0.04	0.46153846153846156	0.015384615384615385	0.4523076923076923	0.015384615384615385
1069	321.0	0.01557632398753894	0.037383177570093455	0.46105919003115264	0.01557632398753894	0.45482866043613707	0.01557632398753894
1070	319.0	0.01567398119122257	0.034482758620689655	0.45141065830721006	0.01567398119122257	0.4670846394984326	0.01567398119122257
1071	322.0	0.012422360248447204	0.040372670807453416	0.4472049689440994	0.015527950310559006	0.468944099378882	0.015527950310559006
1072	322.0	0.012422360248447204	0.040372670807453416	0.4472049689440994	0.012422360248447204	0.4720496894409938	0.015527950310559006
1073	325.0	0.018461538461538463	0.04	0.44	0.012307692307692308	0.47384615384615386	0.015384615384615385
1074	324.0	0.018518518518518517	0.037037037037037035	0.44753086419753085	0.012345679012345678	0.4691358024691358	0.015432098765432098
1075	319.0	0.01567398119122257	0.03761755485893417	0.45454545454545453	0.012539184952978056	0.46394984326018807	0.01567398119122257
1076	319.0	0.01567398119122257	0.034482758620689655	0.45768025078369906	0.012539184952978056	0.46394984326018807	0.01567398119122257
1077	314.0	0.012738853503184714	0.03503184713375796	0.46496815286624205	0.009554140127388535	0.46496815286624205	0.012738853503184714
1078	311.0	0.012861736334405145	0.03536977491961415	0.4662379421221865	0.00964630225080386	0.4630225080385852	0.012861736334405145
1079	310.0	0.00967741935483871	0.02903225806451613	0.4645161290322581	0.00967741935483871	0.47419354838709676	0.012903225806451613
1080	311.0	0.00964630225080386	0.028938906752411574	0.4662379421221865	0.012861736334405145	0.4694533762057878	0.012861736334405145
1081	314.0	0.009554140127388535	0.028662420382165606	0.46496815286624205	0.012738853503184714	0.4745222929936306	0.009554140127388535
1082	312.0	0.009615384615384616	0.028846153846153848	0.4551282051282051	0.01282051282051282	0.483974358974359	0.009615384615384616
1083	317.0	0.00946372239747634	0.031545741324921134	0.45110410094637227	0.012618296529968454	0.48580441640378547	0.00946372239747634
1084	315.0	0.009523809523809525	0.031746031746031744	0.4507936507936508	0.012698412698412698	0.4857142857142857	0.009523809523809525
1085	314.0	0.009554140127388535	0.03503184713375796	0.4554140127388535	0.012738853503184714	0.4745222929936306	0.012738853503184714
1086	316.0	0.00949367088607595	0.03481012658227848	0.4525316455696203	0.00949367088607595	0.4810126582278481	0.012658227848101266
1087	314.0	0.009554140127388535	0.03503184713375796	0.46178343949044587	0.009554140127388535	0.4713375796178344	0.012738853503184714
1088	319.0	0.009404388714733543	0.03134796238244514	0.4608150470219436	0.009404388714733543	0.47335423197492166	0.01567398119122257
1089	318.0	0.009433962264150943	0.03459119496855346	0.4591194968553459	0.009433962264150943	0.4716981132075472	0.015723270440251572
1090	318.0	0.009433962264150943	0.03459119496855346	0.4591194968553459	0.009433962264150943	0.4748427672955975	0.012578616352201259
1091	324.0	0.009259259259259259	0.033950617283950615	0.45987654320987653	0.012345679012345678	0.4722222222222222	0.012345679012345678
1092	321.0	0.009345794392523364	0.03426791277258567	0.45794392523364486	0.012461059190031152	0.4766355140186916	0.009345794392523364
1093	319.0	0.009404388714733543	0.03761755485893417	0.4608150470219436	0.012539184952978056	0.47335423197492166	0.006269592476489028
1094	319.0	0.006269592476489028	0.03761755485893417	0.4670846394984326	0.012539184952978056	0.4702194357366771	0.006269592476489028
1095	321.0	0.006230529595015576	0.040498442367601244	0.46105919003115264	0.012461059190031152	0.4672897196261682	0.012461059190031152
1096	319.0	0.006269592476489028	0.04075235109717868	0.4608150470219436	0.012539184952978056	0.4670846394984326	0.012539184952978056
1097	317.0	0.00946372239747634	0.04100946372239748	0.4605678233438486	0.012618296529968454	0.4637223974763407	0.012618296529968454
1098	320.0	0.009375	0.040625	0.46875	0.0125	0.45625	0.0125
1099	319.0	0.009404388714733543	0.04075235109717868	0.4670846394984326	0.012539184952978056	0.45768025078369906	0.012539184952978056
1100	314.0	0.009554140127388535	0.03821656050955414	0.4585987261146497	0.009554140127388535	0.4713375796178344	0.012738853503184714
1101	315.0	0.009523809523809525	0.0380952380952381	0.4507936507936508	0.009523809523809525	0.48253968253968255	0.009523809523809525
1102	319.0	0.009404388714733543	0.034482758620689655	0.4482758620689655	0.009404388714733543	0.48589341692789967	0.012539184952978056
1103	314.0	0.009554140127388535	0.03503184713375796	0.45222929936305734	0.009554140127388535	0.48089171974522293	0.012738853503184714
1104	321.0	0.009345794392523364	0.03426791277258567	0.4517133956386293	0.009345794392523364	0.48286604361370716	0.012461059190031152
1105	322.0	0.009316770186335404	0.040372670807453416	0.4440993788819876	0.012422360248447204	0.4813664596273292	0.012422360248447204
1106	322.0	0.009316770186335404	0.043478260869565216	0.4472049689440994	0.012422360248447204	0.4751552795031056	0.012422360248447204
1107	316.0	0.006329113924050633	0.04430379746835443	0.4462025316455696	0.012658227848101266	0.4778481012658228	0.012658227848101266
1108	310.0	0.0064516129032258064	0.041935483870967745	0.4483870967741935	0.016129032258064516	0.47419354838709676	0.012903225806451613
1109	308.0	0.00974025974025974	0.03571428571428571	0.4577922077922078	0.016233766233766232	0.4675324675324675	0.012987012987012988
1110	314.0	0.009554140127388535	0.04777070063694268	0.44904458598726116	0.01592356687898089	0.4681528662420382	0.009554140127388535
1111	315.0	0.009523809523809525	0.044444444444444446	0.4507936507936508	0.015873015873015872	0.46984126984126984	0.009523809523809525
1112	315.0	0.009523809523809525	0.044444444444444446	0.4444444444444444	0.015873015873015872	0.47619047619047616	0.009523809523809525
1113	317.0	0.00946372239747634	0.04100946372239748	0.45425867507886436	0.015772870662460567	0.47003154574132494	0.00946372239747634
1114	314.0	0.009554140127388535	0.03821656050955414	0.45222929936305734	0.01592356687898089	0.4713375796178344	0.012738853503184714
1115	311.0	0.00964630225080386	0.03536977491961415	0.4662379421221865	0.012861736334405145	0.4630225080385852	0.012861736334405145
1116	311.0	0.00964630225080386	0.03536977491961415	0.4694533762057878	0.012861736334405145	0.45980707395498394	0.012861736334405145
1117	305.0	0.009836065573770493	0.036065573770491806	0.47540983606557374	0.013114754098360656	0.4524590163934426	0.013114754098360656
1118	304.0	0.009868421052631578	0.03618421052631579	0.47368421052631576	0.013157894736842105	0.45723684210526316	0.009868421052631578
1119	306.0	0.00980392156862745	0.03594771241830065	0.47058823529411764	0.016339869281045753	0.4542483660130719	0.013071895424836602
1120	309.0	0.009708737864077669	0.032362459546925564	0.47249190938511326	0.016181229773462782	0.4563106796116505	0.012944983818770227
1121	306.0	0.00980392156862745	0.03594771241830065	0.4673202614379085	0.016339869281045753	0.46078431372549017	0.00980392156862745
1122	305.0	0.009836065573770493	0.04262295081967213	0.4557377049180328	0.01639344262295082	0.46557377049180326	0.009836065573770493
1123	312.0	0.009615384615384616	0.041666666666666664	0.4583333333333333	0.016025641025641024	0.46474358974358976	0.009615384615384616
1124	314.0	0.009554140127388535	0.041401273885350316	0.4554140127388535	0.01592356687898089	0.4681528662420382	0.009554140127388535
1125	315.0	0.009523809523809525	0.0380952380952381	0.4603174603174603	0.015873015873015872	0.4666666666666667	0.009523809523809525
1126	312.0	0.009615384615384616	0.038461538461538464	0.46153846153846156	0.01282051282051282	0.46794871794871795	0.009615384615384616
1127	314.0	0.009554140127388535	0.041401273885350316	0.4585987261146497	0.012738853503184714	0.4681528662420382	0.009554140127388535
1128	315.0	0.006349206349206349	0.04126984126984127	0.4666666666666667	0.012698412698412698	0.4634920634920635	0.009523809523809525
1129	318.0	0.006289308176100629	0.040880503144654086	0.46540880503144655	0.012578616352201259	0.46540880503144655	0.009433962264150943
1130	316.0	0.006329113924050633	0.04113924050632911	0.4651898734177215	0.012658227848101266	0.4651898734177215	0.00949367088607595
1131	312.0	0.00641025641025641	0.041666666666666664	0.4551282051282051	0.01282051282051282	0.47115384615384615	0.01282051282051282
1132	313.0	0.006389776357827476	0.04472843450479233	0.46006389776357826	0.009584664536741214	0.4696485623003195	0.009584664536741214
1133	313.0	0.009584664536741214	0.04153354632587859	0.46325878594249204	0.012779552715654952	0.46325878594249204	0.009584664536741214
1134	315.0	0.009523809523809525	0.044444444444444446	0.4603174603174603	0.015873015873015872	0.4603174603174603	0.009523809523809525
1135	316.0	0.00949367088607595	0.04430379746835443	0.4620253164556962	0.015822784810126583	0.4588607594936709	0.00949367088607595
1136	313.0	0.009584664536741214	0.04153354632587859	0.46325878594249204	0.01597444089456869	0.46006389776357826	0.009584664536741214
1137	313.0	0.009584664536741214	0.04153354632587859	0.46325878594249204	0.01597444089456869	0.46006389776357826	0.009584664536741214
1138	311.0	0.00964630225080386	0.04180064308681672	0.45980707395498394	0.01607717041800643	0.4630225080385852	0.00964630225080386
1139	311.0	0.012861736334405145	0.03536977491961415	0.4533762057877814	0.01607717041800643	0.47266881028938906	0.00964630225080386
1140	316.0	0.012658227848101266	0.03164556962025317	0.44936708860759494	0.015822784810126583	0.4778481012658228	0.012658227848101266
1141	319.0	0.012539184952978056	0.03134796238244514	0.4482758620689655	0.01567398119122257	0.47648902821316613	0.01567398119122257
1142	322.0	0.015527950310559006	0.037267080745341616	0.4440993788819876	0.012422360248447204	0.4782608695652174	0.012422360248447204
1143	323.0	0.01238390092879257	0.04024767801857585	0.4520123839009288	0.01238390092879257	0.47368421052631576	0.009287925696594427
1144	321.0	0.012461059190031152	0.040498442367601244	0.45794392523364486	0.012461059190031152	0.4672897196261682	0.009345794392523364
1145	316.0	0.012658227848101266	0.0379746835443038	0.4651898734177215	0.012658227848101266	0.4620253164556962	0.00949367088607595
1146	316.0	0.012658227848101266	0.0379746835443038	0.4588607594936709	0.012658227848101266	0.46835443037974683	0.00949367088607595
1147	318.0	0.012578616352201259	0.03773584905660377	0.4528301886792453	0.012578616352201259	0.4748427672955975	0.009433962264150943
1148	319.0	0.012539184952978056	0.04075235109717868	0.45141065830721006	0.012539184952978056	0.47335423197492166	0.009404388714733543
1149	317.0	0.012618296529968454	0.04100946372239748	0.45741324921135645	0.012618296529968454	0.4668769716088328	0.00946372239747634
1150	319.0	0.012539184952978056	0.0438871473354232	0.45454545454545453	0.012539184952978056	0.4702194357366771	0.006269592476489028
1151	319.0	0.012539184952978056	0.03761755485893417	0.45768025078369906	0.012539184952978056	0.47335423197492166	0.006269592476489028
1152	318.0	0.012578616352201259	0.031446540880503145	0.46226415094339623	0.012578616352201259	0.4748427672955975	0.006289308176100629
1153	317.0	0.012618296529968454	0.031545741324921134	0.45741324921135645	0.00946372239747634	0.48264984227129337	0.006309148264984227
1154	313.0	0.012779552715654952	0.03194888178913738	0.46006389776357826	0.009584664536741214	0.4792332268370607	0.006389776357827476
1155	321.0	0.012461059190031152	0.03426791277258567	0.46105919003115264	0.012461059190031152	0.4735202492211838	0.006230529595015576
1156	323.0	0.01238390092879257	0.030959752321981424	0.4613003095975232	0.01238390092879257	0.47678018575851394	0.006191950464396285
1157	321.0	0.012461059190031152	0.03426791277258567	0.4485981308411215	0.01557632398753894	0.48286604361370716	0.006230529595015576
1158	317.0	0.012618296529968454	0.03785488958990536	0.45425867507886436	0.015772870662460567	0.47318611987381703	0.006309148264984227
1159	315.0	0.012698412698412698	0.0380952380952381	0.4666666666666667	0.015873015873015872	0.4603174603174603	0.006349206349206349
1160	314.0	0.012738853503184714	0.03821656050955414	0.46496815286624205	0.01592356687898089	0.4585987261146497	0.009554140127388535
1161	315.0	0.012698412698412698	0.0380952380952381	0.4634920634920635	0.015873015873015872	0.4603174603174603	0.009523809523809525
1162	316.0	0.012658227848101266	0.04113924050632911	0.4588607594936709	0.012658227848101266	0.4651898734177215	0.00949367088607595
1163	319.0	0.009404388714733543	0.03761755485893417	0.4608150470219436	0.012539184952978056	0.4702194357366771	0.009404388714733543
1164	314.0	0.009554140127388535	0.03821656050955414	0.46496815286624205	0.012738853503184714	0.46496815286624205	0.009554140127388535
1165	311.0	0.00964630225080386	0.03215434083601286	0.47266881028938906	0.012861736334405145	0.4630225080385852	0.00964630225080386
1166	310.0	0.00967741935483871	0.035483870967741936	0.46774193548387094	0.012903225806451613	0.4645161290322581	0.00967741935483871
1167	315.0	0.012698412698412698	0.031746031746031744	0.4666666666666667	0.012698412698412698	0.4666666666666667	0.009523809523809525
1168	312.0	0.01282051282051282	0.035256410256410256	0.46474358974358976	0.009615384615384616	0.46794871794871795	0.009615384615384616
1169	309.0	0.012944983818770227	0.032362459546925564	0.47249190938511326	0.009708737864077669	0.4627831715210356	0.009708737864077669
1170	313.0	0.012779552715654952	0.038338658146964855	0.46006389776357826	0.009584664536741214	0.4696485623003195	0.009584664536741214
1171	313.0	0.012779552715654952	0.04472843450479233	0.46006389776357826	0.009584664536741214	0.46325878594249204	0.009584664536741214
1172	315.0	0.012698412698412698	0.044444444444444446	0.4634920634920635	0.009523809523809525	0.4634920634920635	0.006349206349206349
1173	318.0	0.012578616352201259	0.0440251572327044	0.46855345911949686	0.012578616352201259	0.4559748427672956	0.006289308176100629
1174	314.0	0.012738853503184714	0.041401273885350316	0.4713375796178344	0.009554140127388535	0.4585987261146497	0.006369426751592357
1175	313.0	0.012779552715654952	0.038338658146964855	0.476038338658147	0.012779552715654952	0.4536741214057508	0.006389776357827476
1176	314.0	0.012738853503184714	0.03821656050955414	0.4713375796178344	0.012738853503184714	0.4585987261146497	0.006369426751592357
1177	315.0	0.012698412698412698	0.03492063492063492	0.4634920634920635	0.015873015873015872	0.4603174603174603	0.012698412698412698
1178	314.0	0.012738853503184714	0.03184713375796178	0.46178343949044587	0.012738853503184714	0.4713375796178344	0.009554140127388535
1179	315.0	0.012698412698412698	0.031746031746031744	0.4634920634920635	0.012698412698412698	0.46984126984126984	0.009523809523809525
1180	311.0	0.00964630225080386	0.03215434083601286	0.4630225080385852	0.01607717041800643	0.4694533762057878	0.00964630225080386
1181	314.0	0.012738853503184714	0.03184713375796178	0.46178343949044587	0.01592356687898089	0.4681528662420382	0.009554140127388535
1182	316.0	0.012658227848101266	0.028481012658227847	0.4620253164556962	0.015822784810126583	0.46835443037974683	0.012658227848101266
1183	320.0	0.0125	0.028125	0.45625	0.015625	0.475	0.0125
1184	318.0	0.012578616352201259	0.031446540880503145	0.44654088050314467	0.012578616352201259	0.48427672955974843	0.012578616352201259
1185	321.0	0.012461059190031152	0.03426791277258567	0.4485981308411215	0.01557632398753894	0.4766355140186916	0.012461059190031152
1186	314.0	0.01592356687898089	0.03503184713375796	0.4394904458598726	0.01592356687898089	0.48089171974522293	0.012738853503184714
1187	318.0	0.015723270440251572	0.03459119496855346	0.4371069182389937	0.015723270440251572	0.48427672955974843	0.012578616352201259
1188	317.0	0.015772870662460567	0.03785488958990536	0.4353312302839117	0.012618296529968454	0.48580441640378547	0.012618296529968454
1189	318.0	0.015723270440251572	0.03773584905660377	0.4339622641509434	0.015723270440251572	0.48427672955974843	0.012578616352201259
1190	313.0	0.01597444089456869	0.03514376996805112	0.4472843450479233	0.01597444089456869	0.476038338658147	0.009584664536741214
1191	313.0	0.01597444089456869	0.03514376996805112	0.4440894568690096	0.01597444089456869	0.48242811501597443	0.006389776357827476
1192	314.0	0.01910828025477707	0.03503184713375796	0.4394904458598726	0.012738853503184714	0.4872611464968153	0.006369426751592357
1193	315.0	0.01904761904761905	0.03492063492063492	0.4380952380952381	0.012698412698412698	0.4857142857142857	0.009523809523809525
1194	316.0	0.0189873417721519	0.03164556962025317	0.4462025316455696	0.012658227848101266	0.4778481012658228	0.012658227848101266
1195	316.0	0.015822784810126583	0.03164556962025317	0.45569620253164556	0.00949367088607595	0.47468354430379744	0.012658227848101266
1196	315.0	0.015873015873015872	0.031746031746031744	0.45714285714285713	0.009523809523809525	0.473015873015873	0.012698412698412698
1197	317.0	0.015772870662460567	0.028391167192429023	0.4637223974763407	0.00946372239747634	0.47003154574132494	0.012618296529968454
1198	315.0	0.015873015873015872	0.02857142857142857	0.4507936507936508	0.009523809523809525	0.48253968253968255	0.012698412698412698
1199	313.0	0.01597444089456869	0.02875399361022364	0.4504792332268371	0.009584664536741214	0.48242811501597443	0.012779552715654952
1200	311.0	0.012861736334405145	0.028938906752411574	0.45980707395498394	0.00964630225080386	0.4758842443729904	0.012861736334405145
1201	311.0	0.012861736334405145	0.028938906752411574	0.4662379421221865	0.00964630225080386	0.4694533762057878	0.012861736334405145
1202	314.0	0.012738853503184714	0.028662420382165606	0.4585987261146497	0.012738853503184714	0.4745222929936306	0.012738853503184714
1203	318.0	0.012578616352201259	0.02830188679245283	0.4528301886792453	0.012578616352201259	0.4811320754716981	0.012578616352201259
1204	321.0	0.012461059190031152	0.03115264797507788	0.4517133956386293	0.012461059190031152	0.4797507788161994	0.012461059190031152
1205	319.0	0.012539184952978056	0.03134796238244514	0.4608150470219436	0.012539184952978056	0.47335423197492166	0.009404388714733543
1206	320.0	0.0125	0.0375	0.459375	0.0125	0.46875	0.009375
1207	322.0	0.012422360248447204	0.046583850931677016	0.45652173913043476	0.009316770186335404	0.4658385093167702	0.009316770186335404
1208	317.0	0.012618296529968454	0.0473186119873817	0.4605678233438486	0.00946372239747634	0.4605678233438486	0.00946372239747634
1209	318.0	0.012578616352201259	0.04716981132075472	0.4559748427672956	0.012578616352201259	0.46226415094339623	0.009433962264150943
1210	320.0	0.009375	0.04375	0.453125	0.0125	0.471875	0.009375
1211	324.0	0.009259259259259259	0.043209876543209874	0.4506172839506173	0.012345679012345678	0.47530864197530864	0.009259259259259259
1212	321.0	0.009345794392523364	0.040498442367601244	0.45482866043613707	0.012461059190031152	0.4766355140186916	0.006230529595015576
1213	316.0	0.00949367088607595	0.0379746835443038	0.45569620253164556	0.012658227848101266	0.4778481012658228	0.006329113924050633
1214	314.0	0.009554140127388535	0.041401273885350316	0.4554140127388535	0.012738853503184714	0.4745222929936306	0.006369426751592357
1215	317.0	0.012618296529968454	0.04416403785488959	0.45425867507886436	0.012618296529968454	0.47003154574132494	0.006309148264984227
1216	317.0	0.012618296529968454	0.04416403785488959	0.45110410094637227	0.012618296529968454	0.47003154574132494	0.00946372239747634
1217	318.0	0.012578616352201259	0.04716981132075472	0.44654088050314467	0.012578616352201259	0.4716981132075472	0.009433962264150943
1218	316.0	0.012658227848101266	0.04430379746835443	0.4525316455696203	0.012658227848101266	0.4651898734177215	0.012658227848101266
1219	311.0	0.012861736334405145	0.04501607717041801	0.4565916398713826	0.012861736334405145	0.45980707395498394	0.012861736334405145
1220	308.0	0.00974025974025974	0.045454545454545456	0.4642857142857143	0.012987012987012988	0.45454545454545453	0.012987012987012988
1221	308.0	0.00974025974025974	0.045454545454545456	0.4642857142857143	0.016233766233766232	0.45454545454545453	0.00974025974025974
1222	309.0	0.009708737864077669	0.045307443365695796	0.46601941747572817	0.016181229773462782	0.45307443365695793	0.009708737864077669
1223	311.0	0.012861736334405145	0.04180064308681672	0.4630225080385852	0.01607717041800643	0.4533762057877814	0.012861736334405145
1224	314.0	0.012738853503184714	0.041401273885350316	0.4585987261146497	0.01592356687898089	0.4585987261146497	0.012738853503184714
1225	313.0	0.009584664536741214	0.04153354632587859	0.45686900958466453	0.01597444089456869	0.46645367412140576	0.009584664536741214
1226	315.0	0.009523809523809525	0.0380952380952381	0.4603174603174603	0.015873015873015872	0.4666666666666667	0.009523809523809525
1227	307.0	0.009771986970684038	0.03908794788273615	0.46254071661237783	0.013029315960912053	0.46579804560260585	0.009771986970684038
1228	308.0	0.012987012987012988	0.03896103896103896	0.45454545454545453	0.012987012987012988	0.4707792207792208	0.00974025974025974
1229	307.0	0.013029315960912053	0.03908794788273615	0.46254071661237783	0.013029315960912053	0.46254071661237783	0.009771986970684038
1230	308.0	0.012987012987012988	0.03571428571428571	0.4675324675324675	0.012987012987012988	0.461038961038961	0.00974025974025974
1231	317.0	0.012618296529968454	0.03785488958990536	0.45741324921135645	0.012618296529968454	0.47003154574132494	0.00946372239747634
1232	317.0	0.00946372239747634	0.03785488958990536	0.4668769716088328	0.00946372239747634	0.4668769716088328	0.00946372239747634
1233	318.0	0.009433962264150943	0.03773584905660377	0.46855345911949686	0.009433962264150943	0.46540880503144655	0.009433962264150943
1234	313.0	0.009584664536741214	0.03514376996805112	0.4696485623003195	0.009584664536741214	0.46645367412140576	0.009584664536741214
1235	316.0	0.00949367088607595	0.0379746835443038	0.4651898734177215	0.012658227848101266	0.4651898734177215	0.00949367088607595
1236	317.0	0.006309148264984227	0.04100946372239748	0.47003154574132494	0.015772870662460567	0.45425867507886436	0.012618296529968454
1237	313.0	0.006389776357827476	0.038338658146964855	0.46645367412140576	0.01597444089456869	0.46006389776357826	0.012779552715654952
1238	312.0	0.00641025641025641	0.04487179487179487	0.4583333333333333	0.016025641025641024	0.46153846153846156	0.01282051282051282
1239	315.0	0.006349206349206349	0.044444444444444446	0.45396825396825397	0.015873015873015872	0.4666666666666667	0.012698412698412698
1240	313.0	0.006389776357827476	0.04792332268370607	0.46006389776357826	0.01597444089456869	0.45686900958466453	0.012779552715654952
1241	308.0	0.006493506493506494	0.045454545454545456	0.461038961038961	0.016233766233766232	0.4577922077922078	0.012987012987012988
1242	312.0	0.00641025641025641	0.041666666666666664	0.46153846153846156	0.016025641025641024	0.46153846153846156	0.01282051282051282
1243	309.0	0.009708737864077669	0.038834951456310676	0.4627831715210356	0.016181229773462782	0.459546925566343	0.012944983818770227
1244	309.0	0.009708737864077669	0.038834951456310676	0.45307443365695793	0.016181229773462782	0.4692556634304207	0.012944983818770227
1245	303.0	0.009900990099009901	0.036303630363036306	0.45544554455445546	0.0165016501650165	0.47194719471947194	0.009900990099009901
1246	304.0	0.009868421052631578	0.039473684210526314	0.45723684210526316	0.01644736842105263	0.46710526315789475	0.009868421052631578
1247	301.0	0.009966777408637873	0.036544850498338874	0.4717607973421927	0.013289036544850499	0.4584717607973422	0.009966777408637873
1248	303.0	0.009900990099009901	0.036303630363036306	0.46534653465346537	0.013201320132013201	0.46864686468646866	0.006600660066006601
1249	305.0	0.009836065573770493	0.03934426229508197	0.4557377049180328	0.013114754098360656	0.4721311475409836	0.009836065573770493
1250	308.0	0.00974025974025974	0.03896103896103896	0.4577922077922078	0.00974025974025974	0.474025974025974	0.00974025974025974
1251	306.0	0.00980392156862745	0.0392156862745098	0.45751633986928103	0.00980392156862745	0.4738562091503268	0.00980392156862745
1252	306.0	0.00980392156862745	0.042483660130718956	0.45751633986928103	0.00980392156862745	0.47058823529411764	0.00980392156862745
1253	314.0	0.009554140127388535	0.041401273885350316	0.44904458598726116	0.009554140127388535	0.48089171974522293	0.009554140127388535
1254	319.0	0.009404388714733543	0.04075235109717868	0.4482758620689655	0.009404388714733543	0.47962382445141066	0.012539184952978056
1255	320.0	0.009375	0.040625	0.45	0.009375	0.478125	0.0125
1256	316.0	0.006329113924050633	0.04113924050632911	0.45569620253164556	0.00949367088607595	0.47468354430379744	0.012658227848101266
1257	310.0	0.0064516129032258064	0.03870967741935484	0.46774193548387094	0.0064516129032258064	0.47096774193548385	0.00967741935483871
1258	309.0	0.009708737864077669	0.042071197411003236	0.4563106796116505	0.006472491909385114	0.47249190938511326	0.012944983818770227
1259	304.0	0.009868421052631578	0.04276315789473684	0.45723684210526316	0.009868421052631578	0.46710526315789475	0.013157894736842105
1260	308.0	0.00974025974025974	0.045454545454545456	0.4577922077922078	0.00974025974025974	0.4642857142857143	0.012987012987012988
1261	306.0	0.00980392156862745	0.0457516339869281	0.46405228758169936	0.00980392156862745	0.45751633986928103	0.013071895424836602
1262	303.0	0.009900990099009901	0.04950495049504951	0.46204620462046203	0.009900990099009901	0.45544554455445546	0.013201320132013201
1263	304.0	0.009868421052631578	0.05263157894736842	0.46710526315789475	0.009868421052631578	0.4506578947368421	0.009868421052631578
1264	300.0	0.01	0.05333333333333334	0.4633333333333333	0.01	0.45666666666666667	0.006666666666666667
1265	304.0	0.009868421052631578	0.05263157894736842	0.4605263157894737	0.009868421052631578	0.4605263157894737	0.006578947368421052
1266	306.0	0.00980392156862745	0.049019607843137254	0.46078431372549017	0.00980392156862745	0.46405228758169936	0.006535947712418301
1267	303.0	0.009900990099009901	0.0462046204620462	0.46534653465346537	0.009900990099009901	0.46204620462046203	0.006600660066006601
1268	301.0	0.009966777408637873	0.03986710963455149	0.46179401993355484	0.009966777408637873	0.4717607973421927	0.006644518272425249
1269	307.0	0.009771986970684038	0.03908794788273615	0.46254071661237783	0.009771986970684038	0.4723127035830619	0.006514657980456026
1270	304.0	0.009868421052631578	0.039473684210526314	0.46710526315789475	0.009868421052631578	0.46710526315789475	0.006578947368421052
1271	308.0	0.00974025974025974	0.03896103896103896	0.4642857142857143	0.00974025974025974	0.4707792207792208	0.006493506493506494
1272	312.0	0.009615384615384616	0.038461538461538464	0.47435897435897434	0.009615384615384616	0.46153846153846156	0.00641025641025641
1273	306.0	0.00980392156862745	0.03594771241830065	0.477124183006536	0.00980392156862745	0.46078431372549017	0.006535947712418301
1274	302.0	0.009933774834437087	0.039735099337748346	0.48013245033112584	0.009933774834437087	0.45364238410596025	0.006622516556291391
1275	301.0	0.009966777408637873	0.036544850498338874	0.47840531561461797	0.009966777408637873	0.4584717607973422	0.006644518272425249
1276	301.0	0.006644518272425249	0.04318936877076412	0.47840531561461797	0.009966777408637873	0.45514950166112955	0.006644518272425249
1277	306.0	0.006535947712418301	0.042483660130718956	0.4738562091503268	0.00980392156862745	0.46078431372549017	0.006535947712418301
1278	299.0	0.006688963210702341	0.04013377926421405	0.48494983277591974	0.010033444816053512	0.451505016722408	0.006688963210702341
1279	302.0	0.006622516556291391	0.046357615894039736	0.4768211920529801	0.009933774834437087	0.4503311258278146	0.009933774834437087
1280	307.0	0.009771986970684038	0.04234527687296417	0.4723127035830619	0.009771986970684038	0.4560260586319218	0.009771986970684038
1281	309.0	0.009708737864077669	0.038834951456310676	0.45307443365695793	0.009708737864077669	0.47896440129449835	0.009708737864077669
1282	308.0	0.00974025974025974	0.03896103896103896	0.4512987012987013	0.00974025974025974	0.4805194805194805	0.00974025974025974
1283	306.0	0.00980392156862745	0.042483660130718956	0.45751633986928103	0.00980392156862745	0.47058823529411764	0.00980392156862745
1284	312.0	0.01282051282051282	0.041666666666666664	0.4551282051282051	0.009615384615384616	0.47115384615384615	0.009615384615384616
1285	316.0	0.00949367088607595	0.04113924050632911	0.4525316455696203	0.012658227848101266	0.47468354430379744	0.00949367088607595
1286	316.0	0.00949367088607595	0.03481012658227848	0.4588607594936709	0.012658227848101266	0.47468354430379744	0.00949367088607595
1287	312.0	0.009615384615384616	0.041666666666666664	0.46474358974358976	0.01282051282051282	0.46474358974358976	0.00641025641025641
1288	311.0	0.00964630225080386	0.03858520900321544	0.4630225080385852	0.01607717041800643	0.4662379421221865	0.006430868167202572
1289	312.0	0.009615384615384616	0.04487179487179487	0.4583333333333333	0.016025641025641024	0.46474358974358976	0.00641025641025641
1290	314.0	0.009554140127388535	0.044585987261146494	0.4585987261146497	0.012738853503184714	0.4681528662420382	0.006369426751592357
1291	318.0	0.009433962264150943	0.0440251572327044	0.46226415094339623	0.012578616352201259	0.46540880503144655	0.006289308176100629
1292	319.0	0.009404388714733543	0.0438871473354232	0.45768025078369906	0.012539184952978056	0.4702194357366771	0.006269592476489028
1293	321.0	0.009345794392523364	0.04361370716510903	0.45482866043613707	0.012461059190031152	0.4735202492211838	0.006230529595015576
1294	319.0	0.009404388714733543	0.04075235109717868	0.45768025078369906	0.012539184952978056	0.47335423197492166	0.006269592476489028
1295	320.0	0.009375	0.040625	0.465625	0.0125	0.465625	0.00625
1296	320.0	0.009375	0.040625	0.4625	0.0125	0.46875	0.00625
1297	320.0	0.00625	0.040625	0.459375	0.0125	0.471875	0.009375
1298	316.0	0.006329113924050633	0.04746835443037975	0.4462025316455696	0.012658227848101266	0.4778481012658228	0.00949367088607595
1299	314.0	0.006369426751592357	0.044585987261146494	0.445859872611465	0.012738853503184714	0.48089171974522293	0.009554140127388535
1300	315.0	0.006349206349206349	0.044444444444444446	0.4444444444444444	0.012698412698412698	0.48253968253968255	0.009523809523809525
1301	313.0	0.006389776357827476	0.04472843450479233	0.4504792332268371	0.012779552715654952	0.476038338658147	0.009584664536741214
1302	313.0	0.006389776357827476	0.04792332268370607	0.4440894568690096	0.012779552715654952	0.4792332268370607	0.009584664536741214
1303	309.0	0.009708737864077669	0.042071197411003236	0.459546925566343	0.009708737864077669	0.47249190938511326	0.006472491909385114
1304	308.0	0.00974025974025974	0.04220779220779221	0.4642857142857143	0.012987012987012988	0.4642857142857143	0.006493506493506494
1305	314.0	0.009554140127388535	0.041401273885350316	0.46496815286624205	0.012738853503184714	0.46496815286624205	0.006369426751592357
1306	312.0	0.009615384615384616	0.041666666666666664	0.46474358974358976	0.01282051282051282	0.46153846153846156	0.009615384615384616
1307	301.0	0.009966777408637873	0.03986710963455149	0.4584717607973422	0.013289036544850499	0.4684385382059801	0.009966777408637873
1308	300.0	0.01	0.04	0.45666666666666667	0.013333333333333334	0.47	0.01
1309	300.0	0.01	0.04	0.46	0.013333333333333334	0.4666666666666667	0.01
1310	299.0	0.010033444816053512	0.04013377926421405	0.46488294314381273	0.010033444816053512	0.46488294314381273	0.010033444816053512
1311	307.0	0.009771986970684038	0.04560260586319218	0.4592833876221498	0.009771986970684038	0.46579804560260585	0.009771986970684038
1312	307.0	0.009771986970684038	0.04234527687296417	0.46254071661237783	0.009771986970684038	0.46579804560260585	0.009771986970684038
1313	306.0	0.00980392156862745	0.042483660130718956	0.46405228758169936	0.00980392156862745	0.46405228758169936	0.00980392156862745
1314	300.0	0.01	0.04	0.47333333333333333	0.01	0.45666666666666667	0.01
1315	303.0	0.009900990099009901	0.039603960396039604	0.47194719471947194	0.009900990099009901	0.45874587458745875	0.009900990099009901
1316	300.0	0.01	0.04	0.47	0.01	0.4633333333333333	0.006666666666666667
1317	301.0	0.009966777408637873	0.04318936877076412	0.4717607973421927	0.009966777408637873	0.4584717607973422	0.006644518272425249
1318	305.0	0.009836065573770493	0.04262295081967213	0.4721311475409836	0.009836065573770493	0.45901639344262296	0.006557377049180328
1319	308.0	0.00974025974025974	0.04220779220779221	0.4642857142857143	0.00974025974025974	0.4675324675324675	0.006493506493506494
1320	313.0	0.009584664536741214	0.04153354632587859	0.45686900958466453	0.009584664536741214	0.476038338658147	0.006389776357827476
1321	315.0	0.009523809523809525	0.04126984126984127	0.45714285714285713	0.009523809523809525	0.473015873015873	0.009523809523809525
1322	310.0	0.00967741935483871	0.041935483870967745	0.4612903225806452	0.0064516129032258064	0.47096774193548385	0.00967741935483871
1323	310.0	0.00967741935483871	0.035483870967741936	0.4645161290322581	0.0064516129032258064	0.47419354838709676	0.00967741935483871
1324	310.0	0.00967741935483871	0.035483870967741936	0.4645161290322581	0.0064516129032258064	0.47096774193548385	0.012903225806451613
1325	313.0	0.009584664536741214	0.03514376996805112	0.4728434504792332	0.009584664536741214	0.46006389776357826	0.012779552715654952
1326	314.0	0.009554140127388535	0.03503184713375796	0.4745222929936306	0.006369426751592357	0.46178343949044587	0.012738853503184714
1327	317.0	0.00946372239747634	0.03470031545741325	0.47003154574132494	0.00946372239747634	0.4637223974763407	0.012618296529968454
1328	317.0	0.00946372239747634	0.03470031545741325	0.4668769716088328	0.00946372239747634	0.4668769716088328	0.012618296529968454
1329	317.0	0.00946372239747634	0.03785488958990536	0.4637223974763407	0.00946372239747634	0.47003154574132494	0.00946372239747634
1330	312.0	0.009615384615384616	0.038461538461538464	0.46794871794871795	0.009615384615384616	0.46474358974358976	0.009615384615384616
1331	310.0	0.00967741935483871	0.03870967741935484	0.47419354838709676	0.00967741935483871	0.45806451612903226	0.00967741935483871
1332	306.0	0.00980392156862745	0.0392156862745098	0.4803921568627451	0.00980392156862745	0.45098039215686275	0.00980392156862745
1333	308.0	0.00974025974025974	0.03896103896103896	0.4805194805194805	0.00974025974025974	0.4512987012987013	0.00974025974025974
1334	310.0	0.00967741935483871	0.035483870967741936	0.47419354838709676	0.00967741935483871	0.4612903225806452	0.00967741935483871
1335	315.0	0.009523809523809525	0.03492063492063492	0.4666666666666667	0.009523809523809525	0.46984126984126984	0.009523809523809525
1336	317.0	0.00946372239747634	0.03785488958990536	0.47003154574132494	0.00946372239747634	0.4637223974763407	0.00946372239747634
1337	310.0	0.00967741935483871	0.035483870967741936	0.47419354838709676	0.00967741935483871	0.4612903225806452	0.00967741935483871
1338	308.0	0.00974025974025974	0.03896103896103896	0.474025974025974	0.00974025974025974	0.4577922077922078	0.00974025974025974
1339	307.0	0.009771986970684038	0.03908794788273615	0.46905537459283386	0.009771986970684038	0.46254071661237783	0.009771986970684038
1340	312.0	0.009615384615384616	0.038461538461538464	0.47115384615384615	0.009615384615384616	0.46153846153846156	0.009615384615384616
1341	315.0	0.009523809523809525	0.04126984126984127	0.4666666666666667	0.009523809523809525	0.4634920634920635	0.009523809523809525
1342	312.0	0.009615384615384616	0.041666666666666664	0.47115384615384615	0.01282051282051282	0.4583333333333333	0.00641025641025641
1343	314.0	0.009554140127388535	0.044585987261146494	0.46496815286624205	0.012738853503184714	0.46178343949044587	0.006369426751592357
1344	311.0	0.00964630225080386	0.04180064308681672	0.47266881028938906	0.012861736334405145	0.4565916398713826	0.006430868167202572
1345	316.0	0.00949367088607595	0.04430379746835443	0.4620253164556962	0.012658227848101266	0.4651898734177215	0.006329113924050633
1346	315.0	0.009523809523809525	0.04126984126984127	0.4634920634920635	0.012698412698412698	0.4666666666666667	0.006349206349206349
1347	312.0	0.009615384615384616	0.041666666666666664	0.46474358974358976	0.01282051282051282	0.46474358974358976	0.00641025641025641
1348	313.0	0.009584664536741214	0.04792332268370607	0.46325878594249204	0.012779552715654952	0.46006389776357826	0.006389776357827476
1349	313.0	0.009584664536741214	0.04472843450479233	0.46006389776357826	0.009584664536741214	0.4696485623003195	0.006389776357827476
1350	312.0	0.009615384615384616	0.04807692307692308	0.4583333333333333	0.009615384615384616	0.46794871794871795	0.00641025641025641
1351	315.0	0.009523809523809525	0.047619047619047616	0.45714285714285713	0.009523809523809525	0.46984126984126984	0.006349206349206349
1352	312.0	0.009615384615384616	0.04487179487179487	0.46474358974358976	0.009615384615384616	0.46474358974358976	0.00641025641025641
1353	312.0	0.009615384615384616	0.04807692307692308	0.46474358974358976	0.00641025641025641	0.46153846153846156	0.009615384615384616
1354	310.0	0.00967741935483871	0.04838709677419355	0.4645161290322581	0.0064516129032258064	0.4612903225806452	0.00967741935483871
1355	311.0	0.00964630225080386	0.04823151125401929	0.4630225080385852	0.006430868167202572	0.4630225080385852	0.00964630225080386
1356	311.0	0.00964630225080386	0.04501607717041801	0.4533762057877814	0.00964630225080386	0.4694533762057878	0.012861736334405145
1357	315.0	0.009523809523809525	0.047619047619047616	0.4444444444444444	0.009523809523809525	0.47619047619047616	0.012698412698412698
1358	313.0	0.009584664536741214	0.04472843450479233	0.4472843450479233	0.009584664536741214	0.476038338658147	0.012779552715654952
1359	313.0	0.009584664536741214	0.04472843450479233	0.4536741214057508	0.009584664536741214	0.4696485623003195	0.012779552715654952
1360	314.0	0.009554140127388535	0.044585987261146494	0.45222929936305734	0.009554140127388535	0.4713375796178344	0.012738853503184714
1361	310.0	0.00967741935483871	0.041935483870967745	0.45806451612903226	0.00967741935483871	0.46774193548387094	0.012903225806451613
1362	313.0	0.009584664536741214	0.04153354632587859	0.46006389776357826	0.009584664536741214	0.46645367412140576	0.012779552715654952
1363	309.0	0.009708737864077669	0.038834951456310676	0.459546925566343	0.009708737864077669	0.4692556634304207	0.012944983818770227
1364	317.0	0.012618296529968454	0.04416403785488959	0.45741324921135645	0.00946372239747634	0.4668769716088328	0.00946372239747634
1365	314.0	0.012738853503184714	0.044585987261146494	0.4554140127388535	0.009554140127388535	0.4681528662420382	0.009554140127388535
1366	310.0	0.00967741935483871	0.041935483870967745	0.45806451612903226	0.00967741935483871	0.47096774193548385	0.00967741935483871
1367	312.0	0.009615384615384616	0.041666666666666664	0.4551282051282051	0.009615384615384616	0.47435897435897434	0.009615384615384616
1368	315.0	0.009523809523809525	0.04126984126984127	0.4603174603174603	0.009523809523809525	0.46984126984126984	0.009523809523809525
1369	316.0	0.00949367088607595	0.0379746835443038	0.4588607594936709	0.00949367088607595	0.47468354430379744	0.00949367088607595
1370	317.0	0.00946372239747634	0.03785488958990536	0.45425867507886436	0.00946372239747634	0.4794952681388013	0.00946372239747634
1371	313.0	0.009584664536741214	0.04153354632587859	0.4440894568690096	0.009584664536741214	0.48562300319488816	0.009584664536741214
1372	311.0	0.00964630225080386	0.03858520900321544	0.4565916398713826	0.00964630225080386	0.4758842443729904	0.00964630225080386
1373	310.0	0.00967741935483871	0.02903225806451613	0.4645161290322581	0.00967741935483871	0.4774193548387097	0.00967741935483871
1374	309.0	0.009708737864077669	0.02912621359223301	0.459546925566343	0.009708737864077669	0.48220064724919093	0.009708737864077669
1375	307.0	0.009771986970684038	0.029315960912052116	0.46579804560260585	0.009771986970684038	0.4788273615635179	0.006514657980456026
1376	308.0	0.00974025974025974	0.03571428571428571	0.4675324675324675	0.00974025974025974	0.4707792207792208	0.006493506493506494
1377	311.0	0.00964630225080386	0.03858520900321544	0.4565916398713826	0.00964630225080386	0.4758842443729904	0.00964630225080386
1378	311.0	0.00964630225080386	0.03858520900321544	0.45980707395498394	0.00964630225080386	0.47266881028938906	0.00964630225080386
1379	309.0	0.009708737864077669	0.038834951456310676	0.459546925566343	0.009708737864077669	0.47572815533980584	0.006472491909385114
1380	311.0	0.00964630225080386	0.03858520900321544	0.4630225080385852	0.00964630225080386	0.47266881028938906	0.006430868167202572
1381	311.0	0.00964630225080386	0.03215434083601286	0.47266881028938906	0.00964630225080386	0.4694533762057878	0.006430868167202572
1382	317.0	0.00946372239747634	0.031545741324921134	0.47318611987381703	0.00946372239747634	0.47003154574132494	0.006309148264984227
1383	319.0	0.009404388714733543	0.03134796238244514	0.4702194357366771	0.009404388714733543	0.47335423197492166	0.006269592476489028
1384	317.0	0.00946372239747634	0.03470031545741325	0.4605678233438486	0.00946372239747634	0.4794952681388013	0.006309148264984227
1385	317.0	0.00946372239747634	0.03470031545741325	0.4605678233438486	0.00946372239747634	0.4794952681388013	0.006309148264984227
1386	315.0	0.009523809523809525	0.03492063492063492	0.4603174603174603	0.009523809523809525	0.4793650793650794	0.006349206349206349
1387	312.0	0.009615384615384616	0.03205128205128205	0.47435897435897434	0.01282051282051282	0.46474358974358976	0.00641025641025641
1388	310.0	0.00967741935483871	0.03225806451612903	0.47419354838709676	0.012903225806451613	0.46774193548387094	0.0032258064516129032
1389	310.0	0.00967741935483871	0.03225806451612903	0.4806451612903226	0.012903225806451613	0.4612903225806452	0.0032258064516129032
1390	311.0	0.00964630225080386	0.03215434083601286	0.4919614147909968	0.012861736334405145	0.45016077170418006	0.003215434083601286
1391	316.0	0.00949367088607595	0.03164556962025317	0.4936708860759494	0.00949367088607595	0.4525316455696203	0.0031645569620253164
1392	311.0	0.012861736334405145	0.03536977491961415	0.5048231511254019	0.006430868167202572	0.43729903536977494	0.003215434083601286
1393	317.0	0.012618296529968454	0.03470031545741325	0.4952681388012618	0.006309148264984227	0.444794952681388	0.006309148264984227
1394	317.0	0.012618296529968454	0.03470031545741325	0.48580441640378547	0.00946372239747634	0.4479495268138801	0.00946372239747634
1395	318.0	0.012578616352201259	0.03459119496855346	0.4811320754716981	0.009433962264150943	0.4528301886792453	0.009433962264150943
1396	321.0	0.012461059190031152	0.03426791277258567	0.4766355140186916	0.009345794392523364	0.45794392523364486	0.009345794392523364
1397	319.0	0.012539184952978056	0.034482758620689655	0.47335423197492166	0.009404388714733543	0.4608150470219436	0.009404388714733543
1398	317.0	0.00946372239747634	0.03470031545741325	0.4794952681388013	0.00946372239747634	0.45741324921135645	0.00946372239747634
1399	314.0	0.009554140127388535	0.03503184713375796	0.4713375796178344	0.009554140127388535	0.46496815286624205	0.009554140127388535
1400	316.0	0.00949367088607595	0.028481012658227847	0.4778481012658228	0.00949367088607595	0.4651898734177215	0.00949367088607595
1401	319.0	0.009404388714733543	0.03134796238244514	0.47335423197492166	0.009404388714733543	0.4670846394984326	0.009404388714733543
1402	317.0	0.00946372239747634	0.031545741324921134	0.47318611987381703	0.00946372239747634	0.4668769716088328	0.00946372239747634
1403	315.0	0.012698412698412698	0.031746031746031744	0.4793650793650794	0.009523809523809525	0.45714285714285713	0.009523809523809525
1404	311.0	0.012861736334405145	0.028938906752411574	0.4790996784565916	0.00964630225080386	0.45980707395498394	0.00964630225080386
1405	315.0	0.012698412698412698	0.02857142857142857	0.473015873015873	0.009523809523809525	0.46984126984126984	0.006349206349206349
1406	316.0	0.012658227848101266	0.028481012658227847	0.4651898734177215	0.00949367088607595	0.47468354430379744	0.00949367088607595
1407	315.0	0.009523809523809525	0.02857142857142857	0.46984126984126984	0.009523809523809525	0.473015873015873	0.009523809523809525
1408	304.0	0.013157894736842105	0.029605263157894735	0.47039473684210525	0.013157894736842105	0.46381578947368424	0.009868421052631578
1409	308.0	0.012987012987012988	0.032467532467532464	0.4642857142857143	0.012987012987012988	0.4675324675324675	0.00974025974025974
1410	313.0	0.012779552715654952	0.03194888178913738	0.45686900958466453	0.012779552715654952	0.476038338658147	0.009584664536741214
1411	315.0	0.012698412698412698	0.03492063492063492	0.4507936507936508	0.012698412698412698	0.48253968253968255	0.006349206349206349
1412	319.0	0.012539184952978056	0.034482758620689655	0.45141065830721006	0.012539184952978056	0.47648902821316613	0.012539184952978056
1413	317.0	0.012618296529968454	0.03470031545741325	0.45425867507886436	0.00946372239747634	0.47634069400630913	0.012618296529968454
1414	310.0	0.012903225806451613	0.03225806451612903	0.46774193548387094	0.00967741935483871	0.46774193548387094	0.00967741935483871
1415	313.0	0.012779552715654952	0.03194888178913738	0.4728434504792332	0.009584664536741214	0.46325878594249204	0.009584664536741214
1416	315.0	0.012698412698412698	0.03492063492063492	0.4793650793650794	0.009523809523809525	0.45396825396825397	0.009523809523809525
1417	309.0	0.009708737864077669	0.03559870550161812	0.47896440129449835	0.009708737864077669	0.45307443365695793	0.012944983818770227
1418	312.0	0.009615384615384616	0.03205128205128205	0.4775641025641026	0.009615384615384616	0.4551282051282051	0.016025641025641024
1419	318.0	0.009433962264150943	0.03459119496855346	0.4716981132075472	0.009433962264150943	0.4591194968553459	0.015723270440251572
1420	318.0	0.009433962264150943	0.040880503144654086	0.46855345911949686	0.009433962264150943	0.4559748427672956	0.015723270440251572
1421	314.0	0.009554140127388535	0.041401273885350316	0.46496815286624205	0.009554140127388535	0.4585987261146497	0.01592356687898089
1422	315.0	0.009523809523809525	0.04126984126984127	0.4634920634920635	0.009523809523809525	0.4603174603174603	0.015873015873015872
1423	318.0	0.009433962264150943	0.040880503144654086	0.4591194968553459	0.012578616352201259	0.46226415094339623	0.015723270440251572
1424	323.0	0.009287925696594427	0.03715170278637771	0.4582043343653251	0.01238390092879257	0.4674922600619195	0.015479876160990712
1425	327.0	0.009174311926605505	0.03669724770642202	0.4525993883792049	0.012232415902140673	0.47706422018348627	0.012232415902140673
1426	325.0	0.009230769230769232	0.04	0.4523076923076923	0.012307692307692308	0.47384615384615386	0.012307692307692308
1427	319.0	0.009404388714733543	0.04075235109717868	0.4608150470219436	0.012539184952978056	0.4670846394984326	0.009404388714733543
1428	320.0	0.009375	0.04375	0.459375	0.0125	0.4625	0.0125
1429	319.0	0.009404388714733543	0.0438871473354232	0.45768025078369906	0.012539184952978056	0.46394984326018807	0.012539184952978056
1430	318.0	0.009433962264150943	0.0440251572327044	0.4591194968553459	0.012578616352201259	0.46226415094339623	0.012578616352201259
1431	316.0	0.00949367088607595	0.04113924050632911	0.4651898734177215	0.00949367088607595	0.4620253164556962	0.012658227848101266
1432	312.0	0.009615384615384616	0.04807692307692308	0.46153846153846156	0.009615384615384616	0.4583333333333333	0.01282051282051282
1433	312.0	0.009615384615384616	0.05128205128205128	0.46153846153846156	0.009615384615384616	0.4551282051282051	0.01282051282051282
1434	314.0	0.009554140127388535	0.050955414012738856	0.4554140127388535	0.009554140127388535	0.46178343949044587	0.012738853503184714
1435	316.0	0.00949367088607595	0.04746835443037975	0.4525316455696203	0.00949367088607595	0.4651898734177215	0.015822784810126583
1436	314.0	0.009554140127388535	0.044585987261146494	0.4554140127388535	0.009554140127388535	0.46496815286624205	0.01592356687898089
1437	312.0	0.009615384615384616	0.041666666666666664	0.46153846153846156	0.009615384615384616	0.46153846153846156	0.016025641025641024
1438	318.0	0.009433962264150943	0.0440251572327044	0.4591194968553459	0.009433962264150943	0.46226415094339623	0.015723270440251572
1439	324.0	0.009259259259259259	0.046296296296296294	0.4537037037037037	0.009259259259259259	0.4660493827160494	0.015432098765432098
1440	327.0	0.009174311926605505	0.045871559633027525	0.4525993883792049	0.009174311926605505	0.46788990825688076	0.01529051987767584
1441	319.0	0.009404388714733543	0.047021943573667714	0.45454545454545453	0.009404388714733543	0.46394984326018807	0.01567398119122257
1442	318.0	0.009433962264150943	0.04716981132075472	0.4528301886792453	0.009433962264150943	0.46540880503144655	0.015723270440251572
1443	315.0	0.009523809523809525	0.047619047619047616	0.45396825396825397	0.012698412698412698	0.4603174603174603	0.015873015873015872
1444	315.0	0.009523809523809525	0.044444444444444446	0.45396825396825397	0.012698412698412698	0.4666666666666667	0.012698412698412698
1445	314.0	0.009554140127388535	0.041401273885350316	0.4585987261146497	0.012738853503184714	0.46496815286624205	0.012738853503184714
1446	323.0	0.009287925696594427	0.04024767801857585	0.4613003095975232	0.01238390092879257	0.46439628482972134	0.01238390092879257
1447	322.0	0.009316770186335404	0.040372670807453416	0.4658385093167702	0.012422360248447204	0.45652173913043476	0.015527950310559006
1448	321.0	0.009345794392523364	0.037383177570093455	0.4672897196261682	0.009345794392523364	0.46105919003115264	0.01557632398753894
1449	316.0	0.00949367088607595	0.0379746835443038	0.47468354430379744	0.00949367088607595	0.4525316455696203	0.015822784810126583
1450	315.0	0.009523809523809525	0.044444444444444446	0.46984126984126984	0.009523809523809525	0.4507936507936508	0.015873015873015872
1451	316.0	0.00949367088607595	0.04113924050632911	0.47151898734177217	0.00949367088607595	0.45569620253164556	0.012658227848101266
1452	316.0	0.00949367088607595	0.0379746835443038	0.47151898734177217	0.00949367088607595	0.4588607594936709	0.012658227848101266
1453	313.0	0.009584664536741214	0.038338658146964855	0.4728434504792332	0.006389776357827476	0.46006389776357826	0.012779552715654952
1454	311.0	0.00964630225080386	0.03858520900321544	0.4694533762057878	0.006430868167202572	0.45980707395498394	0.01607717041800643
1455	315.0	0.009523809523809525	0.04126984126984127	0.4666666666666667	0.006349206349206349	0.4603174603174603	0.015873015873015872
1456	313.0	0.009584664536741214	0.038338658146964855	0.4728434504792332	0.006389776357827476	0.45686900958466453	0.01597444089456869
1457	310.0	0.00967741935483871	0.041935483870967745	0.46774193548387094	0.00967741935483871	0.45483870967741935	0.016129032258064516
1458	313.0	0.009584664536741214	0.04153354632587859	0.46325878594249204	0.009584664536741214	0.46006389776357826	0.01597444089456869
1459	315.0	0.009523809523809525	0.04126984126984127	0.4634920634920635	0.009523809523809525	0.4603174603174603	0.015873015873015872
1460	314.0	0.009554140127388535	0.041401273885350316	0.4681528662420382	0.009554140127388535	0.4585987261146497	0.012738853503184714
1461	322.0	0.009316770186335404	0.040372670807453416	0.4720496894409938	0.009316770186335404	0.45652173913043476	0.012422360248447204
1462	315.0	0.009523809523809525	0.0380952380952381	0.46984126984126984	0.009523809523809525	0.4603174603174603	0.012698412698412698
1463	314.0	0.009554140127388535	0.03821656050955414	0.4713375796178344	0.009554140127388535	0.4585987261146497	0.012738853503184714
1464	317.0	0.00946372239747634	0.03785488958990536	0.4668769716088328	0.00946372239747634	0.4637223974763407	0.012618296529968454
1465	317.0	0.00946372239747634	0.03785488958990536	0.4668769716088328	0.006309148264984227	0.4668769716088328	0.012618296529968454
1466	317.0	0.00946372239747634	0.04416403785488959	0.4668769716088328	0.00946372239747634	0.4605678233438486	0.00946372239747634
1467	314.0	0.009554140127388535	0.041401273885350316	0.4713375796178344	0.009554140127388535	0.4585987261146497	0.009554140127388535
1468	311.0	0.00964630225080386	0.04180064308681672	0.4694533762057878	0.012861736334405145	0.4565916398713826	0.00964630225080386
1469	311.0	0.00964630225080386	0.04501607717041801	0.4662379421221865	0.00964630225080386	0.45980707395498394	0.00964630225080386
1470	311.0	0.00964630225080386	0.04501607717041801	0.45980707395498394	0.006430868167202572	0.4694533762057878	0.00964630225080386
1471	307.0	0.009771986970684038	0.03908794788273615	0.46579804560260585	0.006514657980456026	0.46905537459283386	0.009771986970684038
1472	301.0	0.009966777408637873	0.03986710963455149	0.4684385382059801	0.006644518272425249	0.46511627906976744	0.009966777408637873
1473	302.0	0.013245033112582781	0.04304635761589404	0.47019867549668876	0.009933774834437087	0.45364238410596025	0.009933774834437087
1474	306.0	0.013071895424836602	0.042483660130718956	0.47058823529411764	0.00980392156862745	0.4542483660130719	0.00980392156862745
1475	308.0	0.012987012987012988	0.045454545454545456	0.4707792207792208	0.00974025974025974	0.4512987012987013	0.00974025974025974
1476	307.0	0.013029315960912053	0.048859934853420196	0.46254071661237783	0.009771986970684038	0.4527687296416938	0.013029315960912053
1477	308.0	0.012987012987012988	0.048701298701298704	0.4642857142857143	0.00974025974025974	0.4512987012987013	0.012987012987012988
1478	304.0	0.013157894736842105	0.046052631578947366	0.46381578947368424	0.009868421052631578	0.45394736842105265	0.013157894736842105
1479	305.0	0.013114754098360656	0.04262295081967213	0.46885245901639344	0.009836065573770493	0.4557377049180328	0.009836065573770493
1480	304.0	0.013157894736842105	0.039473684210526314	0.47039473684210525	0.009868421052631578	0.45723684210526316	0.009868421052631578
1481	310.0	0.012903225806451613	0.03870967741935484	0.46774193548387094	0.00967741935483871	0.45806451612903226	0.012903225806451613
1482	311.0	0.012861736334405145	0.03536977491961415	0.4662379421221865	0.00964630225080386	0.4630225080385852	0.012861736334405145
1483	312.0	0.01282051282051282	0.035256410256410256	0.47115384615384615	0.009615384615384616	0.4583333333333333	0.01282051282051282
1484	311.0	0.012861736334405145	0.03536977491961415	0.47266881028938906	0.00964630225080386	0.45980707395498394	0.00964630225080386
1485	313.0	0.009584664536741214	0.038338658146964855	0.4696485623003195	0.009584664536741214	0.46325878594249204	0.009584664536741214
1486	312.0	0.009615384615384616	0.038461538461538464	0.46794871794871795	0.009615384615384616	0.46153846153846156	0.01282051282051282
1487	314.0	0.006369426751592357	0.041401273885350316	0.4713375796178344	0.009554140127388535	0.4585987261146497	0.012738853503184714
1488	311.0	0.006430868167202572	0.03858520900321544	0.4694533762057878	0.00964630225080386	0.45980707395498394	0.01607717041800643
1489	306.0	0.006535947712418301	0.042483660130718956	0.477124183006536	0.00980392156862745	0.4477124183006536	0.016339869281045753
1490	310.0	0.0064516129032258064	0.03870967741935484	0.47419354838709676	0.00967741935483871	0.45806451612903226	0.012903225806451613
1491	311.0	0.006430868167202572	0.03858520900321544	0.4694533762057878	0.00964630225080386	0.4662379421221865	0.00964630225080386
1492	313.0	0.009584664536741214	0.038338658146964855	0.46325878594249204	0.009584664536741214	0.4696485623003195	0.009584664536741214
1493	313.0	0.009584664536741214	0.03514376996805112	0.4696485623003195	0.009584664536741214	0.46645367412140576	0.009584664536741214
1494	318.0	0.009433962264150943	0.040880503144654086	0.46855345911949686	0.009433962264150943	0.46226415094339623	0.009433962264150943
1495	316.0	0.012658227848101266	0.04113924050632911	0.4651898734177215	0.00949367088607595	0.4620253164556962	0.00949367088607595
1496	315.0	0.009523809523809525	0.044444444444444446	0.4666666666666667	0.009523809523809525	0.4603174603174603	0.009523809523809525
1497	315.0	0.009523809523809525	0.044444444444444446	0.4603174603174603	0.009523809523809525	0.4666666666666667	0.009523809523809525
1498	317.0	0.00946372239747634	0.04416403785488959	0.45741324921135645	0.00946372239747634	0.47003154574132494	0.00946372239747634
1499	319.0	0.009404388714733543	0.0438871473354232	0.45768025078369906	0.009404388714733543	0.4702194357366771	0.009404388714733543
1500	317.0	0.00946372239747634	0.04100946372239748	0.4637223974763407	0.00946372239747634	0.4668769716088328	0.00946372239747634
1501	317.0	0.00946372239747634	0.04100946372239748	0.4668769716088328	0.00946372239747634	0.4637223974763407	0.00946372239747634
1502	318.0	0.009433962264150943	0.040880503144654086	0.46226415094339623	0.009433962264150943	0.46855345911949686	0.009433962264150943
1503	316.0	0.00949367088607595	0.04113924050632911	0.4651898734177215	0.00949367088607595	0.4651898734177215	0.00949367088607595
1504	315.0	0.009523809523809525	0.03492063492063492	0.4603174603174603	0.009523809523809525	0.47619047619047616	0.009523809523809525
1505	317.0	0.00946372239747634	0.03470031545741325	0.45110410094637227	0.00946372239747634	0.48580441640378547	0.00946372239747634
1506	318.0	0.009433962264150943	0.03459119496855346	0.44654088050314467	0.009433962264150943	0.48742138364779874	0.012578616352201259
1507	323.0	0.009287925696594427	0.034055727554179564	0.44891640866873067	0.009287925696594427	0.48606811145510836	0.01238390092879257
1508	323.0	0.009287925696594427	0.04024767801857585	0.4458204334365325	0.009287925696594427	0.48297213622291024	0.01238390092879257
1509	322.0	0.009316770186335404	0.040372670807453416	0.4503105590062112	0.009316770186335404	0.4782608695652174	0.012422360248447204
1510	318.0	0.009433962264150943	0.03773584905660377	0.4528301886792453	0.015723270440251572	0.4716981132075472	0.012578616352201259
1511	321.0	0.009345794392523364	0.03426791277258567	0.4485981308411215	0.01557632398753894	0.4797507788161994	0.012461059190031152
1512	321.0	0.009345794392523364	0.03426791277258567	0.45482866043613707	0.012461059190031152	0.4797507788161994	0.009345794392523364
1513	313.0	0.009584664536741214	0.038338658146964855	0.46645367412140576	0.009584664536741214	0.46645367412140576	0.009584664536741214
1514	310.0	0.00967741935483871	0.03870967741935484	0.4645161290322581	0.00967741935483871	0.46774193548387094	0.00967741935483871
1515	312.0	0.009615384615384616	0.035256410256410256	0.47115384615384615	0.009615384615384616	0.46474358974358976	0.009615384615384616
1516	311.0	0.00964630225080386	0.03536977491961415	0.47266881028938906	0.00964630225080386	0.4630225080385852	0.00964630225080386
1517	312.0	0.01282051282051282	0.038461538461538464	0.46474358974358976	0.009615384615384616	0.46153846153846156	0.01282051282051282
1518	313.0	0.012779552715654952	0.038338658146964855	0.46645367412140576	0.009584664536741214	0.46325878594249204	0.009584664536741214
1519	314.0	0.012738853503184714	0.04777070063694268	0.46496815286624205	0.009554140127388535	0.4554140127388535	0.009554140127388535
1520	317.0	0.012618296529968454	0.0473186119873817	0.4637223974763407	0.00946372239747634	0.45741324921135645	0.00946372239747634
1521	318.0	0.012578616352201259	0.0440251572327044	0.46226415094339623	0.009433962264150943	0.46226415094339623	0.009433962264150943
1522	316.0	0.012658227848101266	0.04113924050632911	0.4651898734177215	0.00949367088607595	0.4620253164556962	0.00949367088607595
1523	317.0	0.012618296529968454	0.03785488958990536	0.47003154574132494	0.00946372239747634	0.4605678233438486	0.00946372239747634
1524	318.0	0.012578616352201259	0.03773584905660377	0.4716981132075472	0.009433962264150943	0.46226415094339623	0.006289308176100629
1525	313.0	0.009584664536741214	0.038338658146964855	0.476038338658147	0.009584664536741214	0.46006389776357826	0.006389776357827476
1526	313.0	0.009584664536741214	0.04153354632587859	0.4696485623003195	0.009584664536741214	0.46325878594249204	0.006389776357827476
1527	312.0	0.009615384615384616	0.038461538461538464	0.46474358974358976	0.01282051282051282	0.46794871794871795	0.00641025641025641
1528	319.0	0.009404388714733543	0.03761755485893417	0.4608150470219436	0.012539184952978056	0.47335423197492166	0.006269592476489028
1529	315.0	0.009523809523809525	0.0380952380952381	0.45396825396825397	0.012698412698412698	0.4793650793650794	0.006349206349206349
1530	317.0	0.00946372239747634	0.04100946372239748	0.4605678233438486	0.012618296529968454	0.4668769716088328	0.00946372239747634
1531	314.0	0.009554140127388535	0.044585987261146494	0.46178343949044587	0.012738853503184714	0.46178343949044587	0.009554140127388535
1532	306.0	0.00980392156862745	0.0457516339869281	0.4673202614379085	0.013071895424836602	0.4542483660130719	0.00980392156862745
1533	309.0	0.009708737864077669	0.038834951456310676	0.47249190938511326	0.012944983818770227	0.4563106796116505	0.009708737864077669
1534	306.0	0.00980392156862745	0.0392156862745098	0.46405228758169936	0.013071895424836602	0.46405228758169936	0.00980392156862745
1535	304.0	0.009868421052631578	0.03618421052631579	0.47039473684210525	0.009868421052631578	0.46381578947368424	0.009868421052631578
1536	305.0	0.009836065573770493	0.036065573770491806	0.46885245901639344	0.009836065573770493	0.46557377049180326	0.009836065573770493
1537	307.0	0.009771986970684038	0.035830618892508145	0.46579804560260585	0.009771986970684038	0.46579804560260585	0.013029315960912053
1538	310.0	0.00967741935483871	0.041935483870967745	0.4612903225806452	0.0064516129032258064	0.46774193548387094	0.012903225806451613
1539	312.0	0.009615384615384616	0.041666666666666664	0.46794871794871795	0.00641025641025641	0.4583333333333333	0.016025641025641024
1540	313.0	0.009584664536741214	0.038338658146964855	0.46645367412140576	0.006389776357827476	0.46325878594249204	0.01597444089456869
1541	313.0	0.009584664536741214	0.038338658146964855	0.46325878594249204	0.006389776357827476	0.46645367412140576	0.01597444089456869
1542	311.0	0.012861736334405145	0.03536977491961415	0.4565916398713826	0.006430868167202572	0.47266881028938906	0.01607717041800643
1543	321.0	0.012461059190031152	0.03426791277258567	0.4517133956386293	0.009345794392523364	0.4797507788161994	0.012461059190031152
1544	317.0	0.012618296529968454	0.03470031545741325	0.45425867507886436	0.00946372239747634	0.47634069400630913	0.012618296529968454
1545	315.0	0.009523809523809525	0.04126984126984127	0.45396825396825397	0.009523809523809525	0.47619047619047616	0.009523809523809525
1546	322.0	0.009316770186335404	0.040372670807453416	0.45652173913043476	0.009316770186335404	0.4751552795031056	0.009316770186335404
1547	320.0	0.009375	0.0375	0.4625	0.009375	0.471875	0.009375
1548	321.0	0.009345794392523364	0.04361370716510903	0.46417445482866043	0.006230529595015576	0.4672897196261682	0.009345794392523364
1549	317.0	0.00946372239747634	0.0473186119873817	0.4637223974763407	0.006309148264984227	0.4637223974763407	0.00946372239747634
1550	319.0	0.009404388714733543	0.047021943573667714	0.45768025078369906	0.012539184952978056	0.4608150470219436	0.012539184952978056
1551	318.0	0.009433962264150943	0.04716981132075472	0.4591194968553459	0.012578616352201259	0.4591194968553459	0.012578616352201259
1552	317.0	0.00946372239747634	0.0473186119873817	0.4637223974763407	0.012618296529968454	0.45425867507886436	0.012618296529968454
1553	318.0	0.009433962264150943	0.04716981132075472	0.46226415094339623	0.012578616352201259	0.4559748427672956	0.012578616352201259
1554	317.0	0.00946372239747634	0.04416403785488959	0.45741324921135645	0.012618296529968454	0.4637223974763407	0.012618296529968454
1555	318.0	0.009433962264150943	0.0440251572327044	0.4559748427672956	0.012578616352201259	0.46540880503144655	0.012578616352201259
1556	316.0	0.00949367088607595	0.04430379746835443	0.4651898734177215	0.012658227848101266	0.45569620253164556	0.012658227848101266
1557	315.0	0.009523809523809525	0.047619047619047616	0.45396825396825397	0.012698412698412698	0.4603174603174603	0.015873015873015872
1558	317.0	0.00946372239747634	0.0473186119873817	0.45741324921135645	0.012618296529968454	0.45741324921135645	0.015772870662460567
1559	315.0	0.009523809523809525	0.047619047619047616	0.44761904761904764	0.012698412698412698	0.4666666666666667	0.015873015873015872
1560	313.0	0.009584664536741214	0.04472843450479233	0.4504792332268371	0.012779552715654952	0.46645367412140576	0.01597444089456869
1561	308.0	0.00974025974025974	0.045454545454545456	0.45454545454545453	0.012987012987012988	0.4642857142857143	0.012987012987012988
1562	303.0	0.009900990099009901	0.0429042904290429	0.45874587458745875	0.006600660066006601	0.46864686468646866	0.013201320132013201
1563	306.0	0.00980392156862745	0.042483660130718956	0.46078431372549017	0.00980392156862745	0.46405228758169936	0.013071895424836602
1564	316.0	0.00949367088607595	0.04430379746835443	0.45569620253164556	0.00949367088607595	0.46835443037974683	0.012658227848101266
1565	318.0	0.009433962264150943	0.0440251572327044	0.4528301886792453	0.009433962264150943	0.4716981132075472	0.012578616352201259
1566	316.0	0.00949367088607595	0.04113924050632911	0.45569620253164556	0.00949367088607595	0.47468354430379744	0.00949367088607595
1567	323.0	0.009287925696594427	0.04024767801857585	0.4551083591331269	0.009287925696594427	0.47368421052631576	0.01238390092879257
1568	325.0	0.009230769230769232	0.043076923076923075	0.4492307692307692	0.009230769230769232	0.47692307692307695	0.012307692307692308
1569	329.0	0.00911854103343465	0.0425531914893617	0.44984802431610943	0.00911854103343465	0.47720364741641336	0.0121580547112462
1570	331.0	0.00906344410876133	0.04229607250755287	0.4471299093655589	0.00906344410876133	0.48338368580060426	0.00906344410876133
1571	326.0	0.009202453987730062	0.04294478527607362	0.4447852760736196	0.009202453987730062	0.48466257668711654	0.009202453987730062
1572	319.0	0.009404388714733543	0.04075235109717868	0.45454545454545453	0.009404388714733543	0.47648902821316613	0.009404388714733543
1573	317.0	0.00946372239747634	0.04100946372239748	0.4605678233438486	0.00946372239747634	0.47003154574132494	0.00946372239747634
1574	318.0	0.009433962264150943	0.040880503144654086	0.4591194968553459	0.012578616352201259	0.46540880503144655	0.012578616352201259
1575	311.0	0.00964630225080386	0.03858520900321544	0.4694533762057878	0.012861736334405145	0.4565916398713826	0.012861736334405145
1576	311.0	0.00964630225080386	0.03536977491961415	0.4565916398713826	0.012861736334405145	0.47266881028938906	0.012861736334405145
1577	318.0	0.009433962264150943	0.03773584905660377	0.4591194968553459	0.012578616352201259	0.4716981132075472	0.009433962264150943
1578	322.0	0.009316770186335404	0.037267080745341616	0.45652173913043476	0.012422360248447204	0.4782608695652174	0.006211180124223602
1579	322.0	0.009316770186335404	0.040372670807453416	0.46273291925465837	0.009316770186335404	0.468944099378882	0.009316770186335404
1580	326.0	0.009202453987730062	0.046012269938650305	0.4570552147239264	0.009202453987730062	0.46932515337423314	0.009202453987730062
1581	329.0	0.00911854103343465	0.0425531914893617	0.46200607902735563	0.00911854103343465	0.46808510638297873	0.00911854103343465
1582	322.0	0.009316770186335404	0.040372670807453416	0.46273291925465837	0.009316770186335404	0.468944099378882	0.009316770186335404
1583	316.0	0.00949367088607595	0.03481012658227848	0.4620253164556962	0.00949367088607595	0.47468354430379744	0.00949367088607595
1584	309.0	0.009708737864077669	0.038834951456310676	0.4563106796116505	0.009708737864077669	0.47572815533980584	0.009708737864077669
1585	315.0	0.009523809523809525	0.04126984126984127	0.45396825396825397	0.009523809523809525	0.473015873015873	0.012698412698412698
1586	310.0	0.00967741935483871	0.035483870967741936	0.45483870967741935	0.00967741935483871	0.4774193548387097	0.012903225806451613
1587	310.0	0.00967741935483871	0.035483870967741936	0.45161290322580644	0.00967741935483871	0.4806451612903226	0.012903225806451613
1588	306.0	0.00980392156862745	0.032679738562091505	0.4542483660130719	0.00980392156862745	0.4803921568627451	0.013071895424836602
1589	309.0	0.009708737864077669	0.032362459546925564	0.45307443365695793	0.009708737864077669	0.48220064724919093	0.012944983818770227
1590	308.0	0.00974025974025974	0.03571428571428571	0.45454545454545453	0.00974025974025974	0.4805194805194805	0.00974025974025974
1591	310.0	0.00967741935483871	0.03870967741935484	0.45161290322580644	0.00967741935483871	0.4806451612903226	0.00967741935483871
1592	307.0	0.009771986970684038	0.03908794788273615	0.4592833876221498	0.009771986970684038	0.4723127035830619	0.009771986970684038
1593	310.0	0.00967741935483871	0.03870967741935484	0.4612903225806452	0.00967741935483871	0.47096774193548385	0.00967741935483871
1594	316.0	0.00949367088607595	0.0379746835443038	0.46835443037974683	0.00949367088607595	0.4651898734177215	0.00949367088607595
1595	324.0	0.012345679012345678	0.040123456790123455	0.46296296296296297	0.009259259259259259	0.4660493827160494	0.009259259259259259
1596	319.0	0.012539184952978056	0.04075235109717868	0.45768025078369906	0.009404388714733543	0.4702194357366771	0.009404388714733543
1597	319.0	0.009404388714733543	0.0438871473354232	0.45768025078369906	0.009404388714733543	0.4702194357366771	0.009404388714733543
1598	314.0	0.009554140127388535	0.041401273885350316	0.4713375796178344	0.009554140127388535	0.4585987261146497	0.009554140127388535
1599	311.0	0.00964630225080386	0.03858520900321544	0.47266881028938906	0.00964630225080386	0.45980707395498394	0.00964630225080386
1600	311.0	0.00964630225080386	0.03858520900321544	0.47266881028938906	0.006430868167202572	0.4630225080385852	0.00964630225080386
1601	311.0	0.00964630225080386	0.03858520900321544	0.47266881028938906	0.006430868167202572	0.4662379421221865	0.006430868167202572
1602	311.0	0.00964630225080386	0.03858520900321544	0.4694533762057878	0.00964630225080386	0.4662379421221865	0.006430868167202572
1603	313.0	0.009584664536741214	0.038338658146964855	0.46645367412140576	0.009584664536741214	0.46645367412140576	0.009584664536741214
1604	309.0	0.009708737864077669	0.038834951456310676	0.4563106796116505	0.009708737864077669	0.47572815533980584	0.009708737864077669
1605	312.0	0.009615384615384616	0.035256410256410256	0.4519230769230769	0.009615384615384616	0.4807692307692308	0.01282051282051282
1606	312.0	0.009615384615384616	0.035256410256410256	0.4519230769230769	0.009615384615384616	0.4807692307692308	0.01282051282051282
1607	311.0	0.00964630225080386	0.03858520900321544	0.4533762057877814	0.00964630225080386	0.4758842443729904	0.012861736334405145
1608	308.0	0.00974025974025974	0.03571428571428571	0.461038961038961	0.00974025974025974	0.474025974025974	0.00974025974025974
1609	304.0	0.009868421052631578	0.03289473684210526	0.46710526315789475	0.009868421052631578	0.47039473684210525	0.009868421052631578
1610	309.0	0.009708737864077669	0.03559870550161812	0.4692556634304207	0.009708737864077669	0.46601941747572817	0.009708737864077669
1611	312.0	0.009615384615384616	0.035256410256410256	0.46153846153846156	0.009615384615384616	0.47435897435897434	0.009615384615384616
1612	311.0	0.00964630225080386	0.03536977491961415	0.4630225080385852	0.00964630225080386	0.47266881028938906	0.00964630225080386
1613	312.0	0.009615384615384616	0.035256410256410256	0.46794871794871795	0.009615384615384616	0.47115384615384615	0.00641025641025641
1614	314.0	0.009554140127388535	0.03821656050955414	0.46178343949044587	0.009554140127388535	0.4713375796178344	0.009554140127388535
1615	313.0	0.009584664536741214	0.038338658146964855	0.46645367412140576	0.009584664536741214	0.46645367412140576	0.009584664536741214
1616	311.0	0.00964630225080386	0.03536977491961415	0.47266881028938906	0.00964630225080386	0.4630225080385852	0.00964630225080386
1617	309.0	0.009708737864077669	0.03559870550161812	0.4627831715210356	0.009708737864077669	0.47249190938511326	0.009708737864077669
1618	307.0	0.009771986970684038	0.035830618892508145	0.46579804560260585	0.009771986970684038	0.46905537459283386	0.009771986970684038
1619	306.0	0.00980392156862745	0.032679738562091505	0.46078431372549017	0.00980392156862745	0.477124183006536	0.00980392156862745
1620	311.0	0.00964630225080386	0.03536977491961415	0.45980707395498394	0.00964630225080386	0.4758842443729904	0.00964630225080386
1621	312.0	0.009615384615384616	0.035256410256410256	0.46474358974358976	0.009615384615384616	0.47435897435897434	0.00641025641025641
1622	306.0	0.00980392156862745	0.0392156862745098	0.47058823529411764	0.00980392156862745	0.46405228758169936	0.006535947712418301
1623	307.0	0.009771986970684038	0.03908794788273615	0.46254071661237783	0.009771986970684038	0.4723127035830619	0.006514657980456026
1624	303.0	0.009900990099009901	0.039603960396039604	0.46534653465346537	0.009900990099009901	0.46864686468646866	0.006600660066006601
1625	304.0	0.009868421052631578	0.04276315789473684	0.4605263157894737	0.009868421052631578	0.47039473684210525	0.006578947368421052
1626	306.0	0.00980392156862745	0.042483660130718956	0.46078431372549017	0.00980392156862745	0.4738562091503268	0.0032679738562091504
1627	309.0	0.009708737864077669	0.042071197411003236	0.46601941747572817	0.012944983818770227	0.4627831715210356	0.006472491909385114
1628	315.0	0.009523809523809525	0.04126984126984127	0.4666666666666667	0.012698412698412698	0.4603174603174603	0.009523809523809525
1629	317.0	0.00946372239747634	0.03785488958990536	0.4668769716088328	0.012618296529968454	0.4605678233438486	0.012618296529968454
1630	316.0	0.00949367088607595	0.04113924050632911	0.46835443037974683	0.012658227848101266	0.4525316455696203	0.015822784810126583
1631	313.0	0.009584664536741214	0.04153354632587859	0.46645367412140576	0.012779552715654952	0.4536741214057508	0.01597444089456869
1632	309.0	0.009708737864077669	0.038834951456310676	0.46601941747572817	0.012944983818770227	0.4563106796116505	0.016181229773462782
1633	306.0	0.00980392156862745	0.03594771241830065	0.4673202614379085	0.013071895424836602	0.46078431372549017	0.013071895424836602
1634	309.0	0.009708737864077669	0.03559870550161812	0.459546925566343	0.012944983818770227	0.4692556634304207	0.012944983818770227
1635	303.0	0.009900990099009901	0.036303630363036306	0.46864686468646866	0.013201320132013201	0.45874587458745875	0.013201320132013201
1636	303.0	0.009900990099009901	0.033003300330033	0.46534653465346537	0.013201320132013201	0.46534653465346537	0.013201320132013201
1637	302.0	0.009933774834437087	0.033112582781456956	0.46357615894039733	0.009933774834437087	0.46688741721854304	0.016556291390728478
1638	304.0	0.009868421052631578	0.03618421052631579	0.46710526315789475	0.009868421052631578	0.4605263157894737	0.01644736842105263
1639	307.0	0.009771986970684038	0.035830618892508145	0.46905537459283386	0.009771986970684038	0.4592833876221498	0.016286644951140065
1640	309.0	0.009708737864077669	0.03559870550161812	0.47249190938511326	0.009708737864077669	0.459546925566343	0.012944983818770227
1641	307.0	0.009771986970684038	0.035830618892508145	0.4723127035830619	0.009771986970684038	0.4592833876221498	0.013029315960912053
1642	304.0	0.009868421052631578	0.03289473684210526	0.48026315789473684	0.009868421052631578	0.45723684210526316	0.009868421052631578
1643	305.0	0.009836065573770493	0.03278688524590164	0.47540983606557374	0.006557377049180328	0.46557377049180326	0.009836065573770493
1644	304.0	0.009868421052631578	0.03289473684210526	0.47368421052631576	0.006578947368421052	0.46710526315789475	0.009868421052631578
1645	307.0	0.009771986970684038	0.03257328990228013	0.4723127035830619	0.006514657980456026	0.46905537459283386	0.009771986970684038
1646	305.0	0.009836065573770493	0.03278688524590164	0.46557377049180326	0.006557377049180328	0.47540983606557374	0.009836065573770493
1647	308.0	0.00974025974025974	0.03571428571428571	0.4642857142857143	0.006493506493506494	0.474025974025974	0.00974025974025974
1648	310.0	0.00967741935483871	0.035483870967741936	0.46774193548387094	0.0064516129032258064	0.47096774193548385	0.00967741935483871
1649	311.0	0.00964630225080386	0.03215434083601286	0.4630225080385852	0.012861736334405145	0.47266881028938906	0.00964630225080386
1650	314.0	0.009554140127388535	0.03184713375796178	0.46496815286624205	0.012738853503184714	0.4681528662420382	0.012738853503184714
1651	312.0	0.009615384615384616	0.03205128205128205	0.46153846153846156	0.01282051282051282	0.47115384615384615	0.01282051282051282
1652	313.0	0.009584664536741214	0.03194888178913738	0.46006389776357826	0.012779552715654952	0.4728434504792332	0.012779552715654952
1653	313.0	0.009584664536741214	0.03514376996805112	0.46325878594249204	0.012779552715654952	0.46325878594249204	0.01597444089456869
1654	314.0	0.009554140127388535	0.03503184713375796	0.4554140127388535	0.012738853503184714	0.4745222929936306	0.012738853503184714
1655	315.0	0.009523809523809525	0.0380952380952381	0.4507936507936508	0.012698412698412698	0.47619047619047616	0.012698412698412698
1656	318.0	0.009433962264150943	0.040880503144654086	0.449685534591195	0.012578616352201259	0.4748427672955975	0.012578616352201259
1657	317.0	0.00946372239747634	0.04100946372239748	0.4479495268138801	0.012618296529968454	0.47634069400630913	0.012618296529968454
1658	316.0	0.00949367088607595	0.04430379746835443	0.4588607594936709	0.012658227848101266	0.4620253164556962	0.012658227848101266
1659	311.0	0.00964630225080386	0.04501607717041801	0.4662379421221865	0.00964630225080386	0.4565916398713826	0.012861736334405145
1660	305.0	0.009836065573770493	0.03934426229508197	0.46557377049180326	0.006557377049180328	0.46557377049180326	0.013114754098360656
1661	304.0	0.009868421052631578	0.039473684210526314	0.46710526315789475	0.006578947368421052	0.47039473684210525	0.006578947368421052
1662	306.0	0.00980392156862745	0.042483660130718956	0.46405228758169936	0.006535947712418301	0.4673202614379085	0.00980392156862745
1663	310.0	0.00967741935483871	0.041935483870967745	0.4612903225806452	0.0064516129032258064	0.47096774193548385	0.00967741935483871
1664	309.0	0.009708737864077669	0.042071197411003236	0.47572815533980584	0.006472491909385114	0.4563106796116505	0.009708737864077669
1665	306.0	0.00980392156862745	0.042483660130718956	0.47058823529411764	0.00980392156862745	0.4542483660130719	0.013071895424836602
1666	308.0	0.00974025974025974	0.03896103896103896	0.4642857142857143	0.00974025974025974	0.4675324675324675	0.00974025974025974
1667	311.0	0.00964630225080386	0.03858520900321544	0.45980707395498394	0.00964630225080386	0.47266881028938906	0.00964630225080386
1668	308.0	0.00974025974025974	0.03896103896103896	0.4512987012987013	0.00974025974025974	0.474025974025974	0.016233766233766232
1669	310.0	0.00967741935483871	0.03225806451612903	0.45483870967741935	0.00967741935483871	0.4774193548387097	0.016129032258064516
1670	306.0	0.00980392156862745	0.032679738562091505	0.46078431372549017	0.00980392156862745	0.477124183006536	0.00980392156862745
1671	306.0	0.00980392156862745	0.032679738562091505	0.46078431372549017	0.00980392156862745	0.477124183006536	0.00980392156862745
1672	304.0	0.009868421052631578	0.03289473684210526	0.47039473684210525	0.009868421052631578	0.47039473684210525	0.006578947368421052
1673	302.0	0.009933774834437087	0.033112582781456956	0.4735099337748344	0.009933774834437087	0.4602649006622517	0.013245033112582781
1674	307.0	0.009771986970684038	0.03908794788273615	0.46905537459283386	0.009771986970684038	0.4592833876221498	0.013029315960912053
1675	306.0	0.00980392156862745	0.0392156862745098	0.47058823529411764	0.00980392156862745	0.45751633986928103	0.013071895424836602
1676	304.0	0.009868421052631578	0.039473684210526314	0.47039473684210525	0.009868421052631578	0.45394736842105265	0.01644736842105263
1677	312.0	0.009615384615384616	0.041666666666666664	0.46794871794871795	0.009615384615384616	0.4519230769230769	0.019230769230769232
1678	313.0	0.009584664536741214	0.04153354632587859	0.4696485623003195	0.009584664536741214	0.4504792332268371	0.019169329073482427
1679	311.0	0.00964630225080386	0.03858520900321544	0.4694533762057878	0.00964630225080386	0.4533762057877814	0.01929260450160772
1680	309.0	0.009708737864077669	0.042071197411003236	0.4692556634304207	0.009708737864077669	0.4563106796116505	0.012944983818770227
1681	305.0	0.009836065573770493	0.04262295081967213	0.46885245901639344	0.009836065573770493	0.45901639344262296	0.009836065573770493
1682	303.0	0.009900990099009901	0.0429042904290429	0.4752475247524752	0.009900990099009901	0.4521452145214521	0.009900990099009901
1683	300.0	0.01	0.043333333333333335	0.4666666666666667	0.01	0.4633333333333333	0.006666666666666667
1684	303.0	0.009900990099009901	0.0429042904290429	0.46534653465346537	0.009900990099009901	0.46534653465346537	0.006600660066006601
1685	303.0	0.009900990099009901	0.0429042904290429	0.46204620462046203	0.009900990099009901	0.46864686468646866	0.006600660066006601
1686	303.0	0.009900990099009901	0.0429042904290429	0.46534653465346537	0.009900990099009901	0.46204620462046203	0.009900990099009901
1687	306.0	0.00980392156862745	0.0457516339869281	0.4673202614379085	0.00980392156862745	0.45751633986928103	0.00980392156862745
1688	308.0	0.00974025974025974	0.045454545454545456	0.461038961038961	0.00974025974025974	0.461038961038961	0.012987012987012988
1689	314.0	0.009554140127388535	0.041401273885350316	0.4554140127388535	0.009554140127388535	0.4713375796178344	0.012738853503184714
1690	313.0	0.009584664536741214	0.04153354632587859	0.4504792332268371	0.009584664536741214	0.476038338658147	0.012779552715654952
1691	312.0	0.009615384615384616	0.041666666666666664	0.44871794871794873	0.009615384615384616	0.4775641025641026	0.01282051282051282
1692	313.0	0.009584664536741214	0.038338658146964855	0.45686900958466453	0.009584664536741214	0.4696485623003195	0.01597444089456869
1693	322.0	0.009316770186335404	0.034161490683229816	0.4503105590062112	0.009316770186335404	0.4813664596273292	0.015527950310559006
1694	317.0	0.00946372239747634	0.03470031545741325	0.4637223974763407	0.00946372239747634	0.4668769716088328	0.015772870662460567
1695	317.0	0.00946372239747634	0.03470031545741325	0.4668769716088328	0.00946372239747634	0.4605678233438486	0.01892744479495268
1696	318.0	0.006289308176100629	0.040880503144654086	0.46540880503144655	0.009433962264150943	0.46540880503144655	0.012578616352201259
1697	315.0	0.009523809523809525	0.04126984126984127	0.4603174603174603	0.009523809523809525	0.4666666666666667	0.012698412698412698
1698	308.0	0.00974025974025974	0.03571428571428571	0.4577922077922078	0.00974025974025974	0.4772727272727273	0.00974025974025974
1699	309.0	0.009708737864077669	0.03559870550161812	0.459546925566343	0.009708737864077669	0.47572815533980584	0.009708737864077669
1700	310.0	0.00967741935483871	0.041935483870967745	0.45483870967741935	0.00967741935483871	0.47419354838709676	0.00967741935483871
1701	304.0	0.009868421052631578	0.04276315789473684	0.45723684210526316	0.009868421052631578	0.47368421052631576	0.006578947368421052
1702	306.0	0.00980392156862745	0.0457516339869281	0.45098039215686275	0.00980392156862745	0.4738562091503268	0.00980392156862745
1703	312.0	0.009615384615384616	0.04487179487179487	0.4519230769230769	0.009615384615384616	0.47435897435897434	0.009615384615384616
1704	318.0	0.009433962264150943	0.0440251572327044	0.44339622641509435	0.009433962264150943	0.4811320754716981	0.012578616352201259
1705	319.0	0.009404388714733543	0.0438871473354232	0.438871473354232	0.009404388714733543	0.4827586206896552	0.01567398119122257
1706	313.0	0.009584664536741214	0.04472843450479233	0.44089456869009586	0.009584664536741214	0.4792332268370607	0.01597444089456869
1707	306.0	0.00980392156862745	0.0457516339869281	0.43790849673202614	0.00980392156862745	0.4869281045751634	0.00980392156862745
1708	305.0	0.009836065573770493	0.04918032786885246	0.43934426229508194	0.009836065573770493	0.4819672131147541	0.009836065573770493
1709	306.0	0.00980392156862745	0.0457516339869281	0.4411764705882353	0.00980392156862745	0.48366013071895425	0.00980392156862745
1710	310.0	0.00967741935483871	0.041935483870967745	0.43870967741935485	0.00967741935483871	0.49032258064516127	0.00967741935483871
1711	312.0	0.009615384615384616	0.041666666666666664	0.4423076923076923	0.009615384615384616	0.483974358974359	0.01282051282051282
1712	314.0	0.009554140127388535	0.041401273885350316	0.445859872611465	0.009554140127388535	0.48089171974522293	0.012738853503184714
1713	307.0	0.009771986970684038	0.04560260586319218	0.4592833876221498	0.009771986970684038	0.46579804560260585	0.009771986970684038
1714	301.0	0.009966777408637873	0.046511627906976744	0.46179401993355484	0.009966777408637873	0.46179401993355484	0.009966777408637873
1715	300.0	0.01	0.043333333333333335	0.4633333333333333	0.01	0.4633333333333333	0.01
1716	301.0	0.009966777408637873	0.04318936877076412	0.4684385382059801	0.009966777408637873	0.4584717607973422	0.009966777408637873
1717	301.0	0.009966777408637873	0.04318936877076412	0.46511627906976744	0.009966777408637873	0.46511627906976744	0.006644518272425249
1718	302.0	0.009933774834437087	0.046357615894039736	0.46357615894039733	0.009933774834437087	0.4602649006622517	0.009933774834437087
1719	304.0	0.009868421052631578	0.049342105263157895	0.45723684210526316	0.009868421052631578	0.46381578947368424	0.009868421052631578
1720	307.0	0.009771986970684038	0.04560260586319218	0.46254071661237783	0.009771986970684038	0.46254071661237783	0.009771986970684038
1721	305.0	0.009836065573770493	0.05245901639344262	0.46229508196721314	0.009836065573770493	0.4524590163934426	0.013114754098360656
1722	306.0	0.00980392156862745	0.05228758169934641	0.46078431372549017	0.00980392156862745	0.4542483660130719	0.013071895424836602
1723	301.0	0.009966777408637873	0.04983388704318937	0.45514950166112955	0.009966777408637873	0.46511627906976744	0.009966777408637873
1724	307.0	0.009771986970684038	0.048859934853420196	0.4527687296416938	0.009771986970684038	0.46579804560260585	0.013029315960912053
1725	307.0	0.009771986970684038	0.048859934853420196	0.4527687296416938	0.006514657980456026	0.46579804560260585	0.016286644951140065
1726	308.0	0.00974025974025974	0.048701298701298704	0.4577922077922078	0.006493506493506494	0.461038961038961	0.016233766233766232
1727	312.0	0.009615384615384616	0.04807692307692308	0.44871794871794873	0.009615384615384616	0.46794871794871795	0.016025641025641024
1728	310.0	0.00967741935483871	0.04838709677419355	0.45161290322580644	0.00967741935483871	0.4645161290322581	0.016129032258064516
1729	312.0	0.01282051282051282	0.04487179487179487	0.4391025641025641	0.009615384615384616	0.4807692307692308	0.01282051282051282
1730	307.0	0.013029315960912053	0.04560260586319218	0.43973941368078173	0.009771986970684038	0.4788273615635179	0.013029315960912053
1731	309.0	0.012944983818770227	0.042071197411003236	0.44336569579288027	0.009708737864077669	0.47896440129449835	0.012944983818770227
1732	308.0	0.012987012987012988	0.04220779220779221	0.4448051948051948	0.00974025974025974	0.4805194805194805	0.00974025974025974
1733	307.0	0.013029315960912053	0.035830618892508145	0.4495114006514658	0.009771986970684038	0.4820846905537459	0.009771986970684038
1734	307.0	0.013029315960912053	0.035830618892508145	0.4495114006514658	0.009771986970684038	0.4788273615635179	0.013029315960912053
1735	306.0	0.00980392156862745	0.03594771241830065	0.4542483660130719	0.00980392156862745	0.477124183006536	0.013071895424836602
1736	304.0	0.009868421052631578	0.03618421052631579	0.45394736842105265	0.009868421052631578	0.4769736842105263	0.013157894736842105
1737	301.0	0.009966777408637873	0.036544850498338874	0.46511627906976744	0.009966777408637873	0.4684385382059801	0.009966777408637873
1738	302.0	0.009933774834437087	0.03642384105960265	0.46357615894039733	0.009933774834437087	0.46688741721854304	0.013245033112582781
1739	310.0	0.00967741935483871	0.035483870967741936	0.4612903225806452	0.00967741935483871	0.47096774193548385	0.012903225806451613
1740	313.0	0.009584664536741214	0.03514376996805112	0.46006389776357826	0.009584664536741214	0.4728434504792332	0.012779552715654952
1741	307.0	0.009771986970684038	0.035830618892508145	0.4560260586319218	0.009771986970684038	0.4788273615635179	0.009771986970684038
1742	307.0	0.009771986970684038	0.03257328990228013	0.4592833876221498	0.009771986970684038	0.4788273615635179	0.009771986970684038
1743	308.0	0.00974025974025974	0.032467532467532464	0.45454545454545453	0.00974025974025974	0.4837662337662338	0.00974025974025974
1744	309.0	0.009708737864077669	0.02912621359223301	0.45307443365695793	0.009708737864077669	0.4886731391585761	0.009708737864077669
1745	308.0	0.00974025974025974	0.02922077922077922	0.4577922077922078	0.00974025974025974	0.4837662337662338	0.00974025974025974
1746	305.0	0.009836065573770493	0.029508196721311476	0.4491803278688525	0.009836065573770493	0.4918032786885246	0.009836065573770493
1747	306.0	0.00980392156862745	0.032679738562091505	0.45098039215686275	0.00980392156862745	0.48366013071895425	0.013071895424836602
1748	306.0	0.00980392156862745	0.032679738562091505	0.45098039215686275	0.00980392156862745	0.4869281045751634	0.00980392156862745
1749	308.0	0.00974025974025974	0.032467532467532464	0.45454545454545453	0.00974025974025974	0.4805194805194805	0.012987012987012988
1750	315.0	0.009523809523809525	0.031746031746031744	0.4507936507936508	0.009523809523809525	0.4857142857142857	0.012698412698412698
1751	313.0	0.009584664536741214	0.03514376996805112	0.4504792332268371	0.009584664536741214	0.48881789137380194	0.006389776357827476
1752	317.0	0.00946372239747634	0.03470031545741325	0.45110410094637227	0.00946372239747634	0.48580441640378547	0.00946372239747634
1753	322.0	0.009316770186335404	0.037267080745341616	0.4503105590062112	0.009316770186335404	0.484472049689441	0.009316770186335404
1754	320.0	0.009375	0.0375	0.45	0.009375	0.484375	0.009375
1755	318.0	0.009433962264150943	0.040880503144654086	0.44339622641509435	0.009433962264150943	0.48427672955974843	0.012578616352201259
1756	312.0	0.009615384615384616	0.041666666666666664	0.4391025641025641	0.009615384615384616	0.49038461538461536	0.009615384615384616
1757	310.0	0.00967741935483871	0.035483870967741936	0.44193548387096776	0.00967741935483871	0.4935483870967742	0.00967741935483871
1758	308.0	0.00974025974025974	0.03571428571428571	0.4383116883116883	0.00974025974025974	0.4967532467532468	0.00974025974025974
1759	310.0	0.00967741935483871	0.035483870967741936	0.43870967741935485	0.00967741935483871	0.4967741935483871	0.00967741935483871
1760	308.0	0.00974025974025974	0.03571428571428571	0.4383116883116883	0.00974025974025974	0.4967532467532468	0.00974025974025974
1761	309.0	0.009708737864077669	0.038834951456310676	0.4368932038834951	0.009708737864077669	0.49514563106796117	0.009708737864077669
1762	312.0	0.009615384615384616	0.038461538461538464	0.44551282051282054	0.009615384615384616	0.48717948717948717	0.009615384615384616
1763	308.0	0.00974025974025974	0.03896103896103896	0.4512987012987013	0.00974025974025974	0.4805194805194805	0.00974025974025974
1764	306.0	0.00980392156862745	0.0392156862745098	0.4542483660130719	0.00980392156862745	0.4738562091503268	0.013071895424836602
1765	305.0	0.009836065573770493	0.03934426229508197	0.4491803278688525	0.009836065573770493	0.4819672131147541	0.009836065573770493
1766	310.0	0.012903225806451613	0.041935483870967745	0.4483870967741935	0.00967741935483871	0.4774193548387097	0.00967741935483871
1767	310.0	0.012903225806451613	0.04516129032258064	0.44193548387096776	0.00967741935483871	0.4806451612903226	0.00967741935483871
1768	314.0	0.012738853503184714	0.044585987261146494	0.445859872611465	0.009554140127388535	0.47770700636942676	0.009554140127388535
1769	310.0	0.012903225806451613	0.04516129032258064	0.45161290322580644	0.00967741935483871	0.47096774193548385	0.00967741935483871
1770	308.0	0.012987012987012988	0.045454545454545456	0.4512987012987013	0.00974025974025974	0.4707792207792208	0.00974025974025974
1771	304.0	0.013157894736842105	0.046052631578947366	0.45394736842105265	0.009868421052631578	0.46710526315789475	0.009868421052631578
1772	299.0	0.013377926421404682	0.046822742474916385	0.46153846153846156	0.010033444816053512	0.45819397993311034	0.010033444816053512
1773	305.0	0.013114754098360656	0.04262295081967213	0.45901639344262296	0.009836065573770493	0.46557377049180326	0.009836065573770493
1774	301.0	0.013289036544850499	0.04318936877076412	0.46179401993355484	0.009966777408637873	0.46179401993355484	0.009966777408637873
1775	301.0	0.013289036544850499	0.046511627906976744	0.46179401993355484	0.009966777408637873	0.4584717607973422	0.009966777408637873
1776	300.0	0.013333333333333334	0.04666666666666667	0.45666666666666667	0.01	0.46	0.013333333333333334
1777	302.0	0.009933774834437087	0.046357615894039736	0.45695364238410596	0.009933774834437087	0.46357615894039733	0.013245033112582781
1778	306.0	0.00980392156862745	0.05228758169934641	0.45751633986928103	0.00980392156862745	0.45751633986928103	0.013071895424836602
1779	310.0	0.00967741935483871	0.05161290322580645	0.45483870967741935	0.00967741935483871	0.4612903225806452	0.012903225806451613
1780	311.0	0.00964630225080386	0.05144694533762058	0.4662379421221865	0.00964630225080386	0.4533762057877814	0.00964630225080386
1781	312.0	0.009615384615384616	0.05448717948717949	0.46474358974358976	0.009615384615384616	0.4519230769230769	0.009615384615384616
1782	316.0	0.00949367088607595	0.05379746835443038	0.47468354430379744	0.00949367088607595	0.4430379746835443	0.00949367088607595
1783	319.0	0.009404388714733543	0.05329153605015674	0.4702194357366771	0.009404388714733543	0.4482758620689655	0.009404388714733543
1784	312.0	0.00641025641025641	0.05128205128205128	0.4775641025641026	0.009615384615384616	0.44871794871794873	0.00641025641025641
1785	310.0	0.0064516129032258064	0.05161290322580645	0.4774193548387097	0.00967741935483871	0.4483870967741935	0.0064516129032258064
1786	311.0	0.006430868167202572	0.05144694533762058	0.4694533762057878	0.012861736334405145	0.4533762057877814	0.006430868167202572
1787	309.0	0.006472491909385114	0.05177993527508091	0.4627831715210356	0.012944983818770227	0.4563106796116505	0.009708737864077669
1788	308.0	0.006493506493506494	0.05194805194805195	0.4512987012987013	0.00974025974025974	0.4707792207792208	0.00974025974025974
1789	308.0	0.006493506493506494	0.05194805194805195	0.4512987012987013	0.012987012987012988	0.4675324675324675	0.00974025974025974
1790	314.0	0.009554140127388535	0.054140127388535034	0.4554140127388535	0.012738853503184714	0.46178343949044587	0.006369426751592357
1791	318.0	0.009433962264150943	0.05345911949685535	0.4559748427672956	0.012578616352201259	0.46226415094339623	0.006289308176100629
1792	314.0	0.009554140127388535	0.04777070063694268	0.46178343949044587	0.012738853503184714	0.4585987261146497	0.009554140127388535
1793	314.0	0.009554140127388535	0.04777070063694268	0.46496815286624205	0.012738853503184714	0.4554140127388535	0.009554140127388535
1794	313.0	0.009584664536741214	0.04792332268370607	0.4696485623003195	0.012779552715654952	0.4536741214057508	0.006389776357827476
1795	317.0	0.00946372239747634	0.0473186119873817	0.47003154574132494	0.012618296529968454	0.4479495268138801	0.012618296529968454
1796	318.0	0.009433962264150943	0.0440251572327044	0.4716981132075472	0.012578616352201259	0.44654088050314467	0.015723270440251572
1797	314.0	0.009554140127388535	0.044585987261146494	0.4681528662420382	0.012738853503184714	0.45222929936305734	0.012738853503184714
1798	315.0	0.009523809523809525	0.044444444444444446	0.46984126984126984	0.012698412698412698	0.4507936507936508	0.012698412698412698
1799	316.0	0.00949367088607595	0.04430379746835443	0.46835443037974683	0.012658227848101266	0.45569620253164556	0.00949367088607595
1800	313.0	0.009584664536741214	0.04472843450479233	0.4728434504792332	0.012779552715654952	0.4504792332268371	0.009584664536741214
1801	309.0	0.009708737864077669	0.045307443365695796	0.46601941747572817	0.009708737864077669	0.459546925566343	0.009708737864077669
1802	307.0	0.009771986970684038	0.04560260586319218	0.46905537459283386	0.009771986970684038	0.4592833876221498	0.006514657980456026
1803	306.0	0.00980392156862745	0.0457516339869281	0.4673202614379085	0.00980392156862745	0.46078431372549017	0.006535947712418301
1804	310.0	0.012903225806451613	0.04838709677419355	0.4612903225806452	0.00967741935483871	0.4612903225806452	0.0064516129032258064
1805	312.0	0.01282051282051282	0.05128205128205128	0.44871794871794873	0.009615384615384616	0.47115384615384615	0.00641025641025641
1806	313.0	0.012779552715654952	0.04792332268370607	0.4472843450479233	0.009584664536741214	0.476038338658147	0.006389776357827476
1807	311.0	0.00964630225080386	0.04823151125401929	0.44694533762057875	0.00964630225080386	0.4790996784565916	0.006430868167202572
1808	314.0	0.012738853503184714	0.04777070063694268	0.4426751592356688	0.009554140127388535	0.48089171974522293	0.006369426751592357
1809	313.0	0.009584664536741214	0.04792332268370607	0.4472843450479233	0.009584664536741214	0.4792332268370607	0.006389776357827476
1810	313.0	0.009584664536741214	0.04792332268370607	0.4504792332268371	0.009584664536741214	0.4728434504792332	0.009584664536741214
1811	313.0	0.009584664536741214	0.04792332268370607	0.4504792332268371	0.009584664536741214	0.4696485623003195	0.012779552715654952
1812	309.0	0.009708737864077669	0.045307443365695796	0.459546925566343	0.009708737864077669	0.4627831715210356	0.012944983818770227
1813	309.0	0.012944983818770227	0.045307443365695796	0.459546925566343	0.009708737864077669	0.459546925566343	0.012944983818770227
1814	312.0	0.01282051282051282	0.04807692307692308	0.46153846153846156	0.00641025641025641	0.46153846153846156	0.009615384615384616
1815	315.0	0.012698412698412698	0.047619047619047616	0.4603174603174603	0.006349206349206349	0.4603174603174603	0.012698412698412698
1816	313.0	0.012779552715654952	0.04792332268370607	0.45686900958466453	0.006389776357827476	0.46325878594249204	0.012779552715654952
1817	311.0	0.012861736334405145	0.04823151125401929	0.4533762057877814	0.00964630225080386	0.4630225080385852	0.012861736334405145
1818	313.0	0.012779552715654952	0.04792332268370607	0.46006389776357826	0.009584664536741214	0.45686900958466453	0.012779552715654952
1819	315.0	0.012698412698412698	0.047619047619047616	0.4603174603174603	0.009523809523809525	0.4603174603174603	0.009523809523809525
1820	315.0	0.012698412698412698	0.047619047619047616	0.45714285714285713	0.009523809523809525	0.4634920634920635	0.009523809523809525
1821	315.0	0.012698412698412698	0.047619047619047616	0.4634920634920635	0.009523809523809525	0.45714285714285713	0.009523809523809525
1822	314.0	0.012738853503184714	0.04777070063694268	0.46178343949044587	0.006369426751592357	0.46178343949044587	0.009554140127388535
1823	317.0	0.012618296529968454	0.050473186119873815	0.45110410094637227	0.006309148264984227	0.47003154574132494	0.00946372239747634
1824	320.0	0.0125	0.053125	0.45	0.009375	0.46875	0.00625
1825	321.0	0.012461059190031152	0.0529595015576324	0.4485981308411215	0.009345794392523364	0.470404984423676	0.006230529595015576
1826	319.0	0.012539184952978056	0.05329153605015674	0.45141065830721006	0.009404388714733543	0.4670846394984326	0.006269592476489028
1827	311.0	0.00964630225080386	0.05144694533762058	0.4533762057877814	0.00964630225080386	0.47266881028938906	0.003215434083601286
1828	315.0	0.009523809523809525	0.050793650793650794	0.45396825396825397	0.009523809523809525	0.473015873015873	0.0031746031746031746
1829	314.0	0.006369426751592357	0.050955414012738856	0.4585987261146497	0.009554140127388535	0.4713375796178344	0.0031847133757961785
1830	309.0	0.009708737864077669	0.045307443365695796	0.459546925566343	0.009708737864077669	0.4692556634304207	0.006472491909385114
1831	309.0	0.009708737864077669	0.042071197411003236	0.46601941747572817	0.009708737864077669	0.4627831715210356	0.009708737864077669
1832	308.0	0.00974025974025974	0.04220779220779221	0.4675324675324675	0.00974025974025974	0.461038961038961	0.00974025974025974
1833	306.0	0.00980392156862745	0.042483660130718956	0.47058823529411764	0.00980392156862745	0.45751633986928103	0.00980392156862745
1834	305.0	0.009836065573770493	0.04590163934426229	0.4721311475409836	0.009836065573770493	0.4524590163934426	0.009836065573770493
1835	309.0	0.012944983818770227	0.042071197411003236	0.46601941747572817	0.009708737864077669	0.459546925566343	0.009708737864077669
1836	311.0	0.012861736334405145	0.04180064308681672	0.4630225080385852	0.00964630225080386	0.45980707395498394	0.012861736334405145
1837	309.0	0.012944983818770227	0.042071197411003236	0.459546925566343	0.009708737864077669	0.4627831715210356	0.012944983818770227
1838	310.0	0.012903225806451613	0.041935483870967745	0.45806451612903226	0.00967741935483871	0.4645161290322581	0.012903225806451613
1839	311.0	0.012861736334405145	0.04501607717041801	0.4565916398713826	0.00964630225080386	0.4662379421221865	0.00964630225080386
1840	313.0	0.012779552715654952	0.04472843450479233	0.45686900958466453	0.009584664536741214	0.46645367412140576	0.009584664536741214
1841	314.0	0.012738853503184714	0.04777070063694268	0.4554140127388535	0.009554140127388535	0.46496815286624205	0.009554140127388535
1842	315.0	0.012698412698412698	0.047619047619047616	0.4634920634920635	0.009523809523809525	0.45714285714285713	0.009523809523809525
1843	313.0	0.012779552715654952	0.04792332268370607	0.46006389776357826	0.009584664536741214	0.46325878594249204	0.006389776357827476
1844	314.0	0.012738853503184714	0.04777070063694268	0.46178343949044587	0.009554140127388535	0.46178343949044587	0.006369426751592357
1845	315.0	0.012698412698412698	0.047619047619047616	0.4603174603174603	0.009523809523809525	0.4634920634920635	0.006349206349206349
1846	318.0	0.012578616352201259	0.04716981132075472	0.4559748427672956	0.009433962264150943	0.46540880503144655	0.009433962264150943
1847	313.0	0.012779552715654952	0.04472843450479233	0.4472843450479233	0.009584664536741214	0.476038338658147	0.009584664536741214
1848	314.0	0.012738853503184714	0.04777070063694268	0.44904458598726116	0.009554140127388535	0.4713375796178344	0.009554140127388535
1849	311.0	0.012861736334405145	0.04180064308681672	0.4533762057877814	0.00964630225080386	0.47266881028938906	0.00964630225080386
1850	315.0	0.012698412698412698	0.050793650793650794	0.44761904761904764	0.009523809523809525	0.46984126984126984	0.009523809523809525
1851	318.0	0.012578616352201259	0.05345911949685535	0.44025157232704404	0.009433962264150943	0.4748427672955975	0.009433962264150943
1852	319.0	0.012539184952978056	0.05642633228840126	0.44200626959247646	0.009404388714733543	0.4702194357366771	0.009404388714733543
1853	318.0	0.012578616352201259	0.050314465408805034	0.44654088050314467	0.009433962264150943	0.4716981132075472	0.009433962264150943
1854	311.0	0.00964630225080386	0.04823151125401929	0.45016077170418006	0.00964630225080386	0.47266881028938906	0.00964630225080386
1855	308.0	0.00974025974025974	0.045454545454545456	0.461038961038961	0.00974025974025974	0.4642857142857143	0.00974025974025974
1856	306.0	0.00980392156862745	0.0457516339869281	0.46078431372549017	0.00980392156862745	0.46405228758169936	0.00980392156862745
1857	311.0	0.00964630225080386	0.04180064308681672	0.45980707395498394	0.00964630225080386	0.4630225080385852	0.01607717041800643
1858	315.0	0.009523809523809525	0.044444444444444446	0.45714285714285713	0.006349206349206349	0.4666666666666667	0.015873015873015872
1859	316.0	0.00949367088607595	0.04430379746835443	0.4588607594936709	0.006329113924050633	0.4651898734177215	0.015822784810126583
1860	316.0	0.00949367088607595	0.04113924050632911	0.4651898734177215	0.00949367088607595	0.4588607594936709	0.015822784810126583
1861	314.0	0.009554140127388535	0.044585987261146494	0.4681528662420382	0.009554140127388535	0.45222929936305734	0.01592356687898089
1862	313.0	0.009584664536741214	0.04153354632587859	0.4696485623003195	0.009584664536741214	0.4536741214057508	0.01597444089456869
1863	310.0	0.00967741935483871	0.041935483870967745	0.47096774193548385	0.00967741935483871	0.45161290322580644	0.016129032258064516
1864	316.0	0.00949367088607595	0.0379746835443038	0.4588607594936709	0.00949367088607595	0.46835443037974683	0.015822784810126583
1865	316.0	0.00949367088607595	0.0379746835443038	0.45569620253164556	0.00949367088607595	0.47151898734177217	0.015822784810126583
1866	311.0	0.00964630225080386	0.03536977491961415	0.4694533762057878	0.00964630225080386	0.4630225080385852	0.012861736334405145
1867	317.0	0.00946372239747634	0.03470031545741325	0.4668769716088328	0.012618296529968454	0.4637223974763407	0.012618296529968454
1868	317.0	0.00946372239747634	0.04100946372239748	0.4637223974763407	0.012618296529968454	0.45741324921135645	0.015772870662460567
1869	315.0	0.009523809523809525	0.047619047619047616	0.45714285714285713	0.012698412698412698	0.45714285714285713	0.015873015873015872
1870	314.0	0.009554140127388535	0.04777070063694268	0.4554140127388535	0.012738853503184714	0.4585987261146497	0.01592356687898089
1871	307.0	0.009771986970684038	0.04560260586319218	0.4592833876221498	0.013029315960912053	0.4592833876221498	0.013029315960912053
1872	307.0	0.009771986970684038	0.048859934853420196	0.4560260586319218	0.013029315960912053	0.4592833876221498	0.013029315960912053
1873	312.0	0.009615384615384616	0.05448717948717949	0.44871794871794873	0.01282051282051282	0.46153846153846156	0.01282051282051282
1874	318.0	0.009433962264150943	0.050314465408805034	0.449685534591195	0.012578616352201259	0.46540880503144655	0.012578616352201259
1875	319.0	0.009404388714733543	0.050156739811912224	0.45141065830721006	0.012539184952978056	0.46394984326018807	0.012539184952978056
1876	316.0	0.012658227848101266	0.05063291139240506	0.4525316455696203	0.012658227848101266	0.4588607594936709	0.012658227848101266
1877	313.0	0.012779552715654952	0.04792332268370607	0.45686900958466453	0.012779552715654952	0.45686900958466453	0.012779552715654952
1878	315.0	0.012698412698412698	0.044444444444444446	0.45396825396825397	0.012698412698412698	0.4634920634920635	0.012698412698412698
1879	312.0	0.01282051282051282	0.04487179487179487	0.4583333333333333	0.01282051282051282	0.46153846153846156	0.009615384615384616
1880	308.0	0.012987012987012988	0.04220779220779221	0.4577922077922078	0.012987012987012988	0.4642857142857143	0.00974025974025974
1881	308.0	0.012987012987012988	0.04220779220779221	0.4577922077922078	0.012987012987012988	0.4642857142857143	0.00974025974025974
1882	312.0	0.01282051282051282	0.041666666666666664	0.44871794871794873	0.01282051282051282	0.46794871794871795	0.016025641025641024
1883	311.0	0.012861736334405145	0.03858520900321544	0.4533762057877814	0.012861736334405145	0.4694533762057878	0.012861736334405145
1884	312.0	0.01282051282051282	0.041666666666666664	0.4519230769230769	0.01282051282051282	0.46474358974358976	0.016025641025641024
1885	311.0	0.012861736334405145	0.03858520900321544	0.45016077170418006	0.012861736334405145	0.47266881028938906	0.012861736334405145
1886	313.0	0.012779552715654952	0.04153354632587859	0.4504792332268371	0.012779552715654952	0.4696485623003195	0.012779552715654952
1887	306.0	0.013071895424836602	0.042483660130718956	0.4477124183006536	0.013071895424836602	0.47058823529411764	0.013071895424836602
1888	304.0	0.013157894736842105	0.04276315789473684	0.45394736842105265	0.013157894736842105	0.46381578947368424	0.013157894736842105
1889	311.0	0.012861736334405145	0.04180064308681672	0.4437299035369775	0.01607717041800643	0.47266881028938906	0.012861736334405145
1890	310.0	0.012903225806451613	0.041935483870967745	0.44193548387096776	0.012903225806451613	0.4774193548387097	0.012903225806451613
1891	312.0	0.01282051282051282	0.04487179487179487	0.44551282051282054	0.01282051282051282	0.47115384615384615	0.01282051282051282
1892	315.0	0.012698412698412698	0.044444444444444446	0.4507936507936508	0.012698412698412698	0.46984126984126984	0.009523809523809525
1893	315.0	0.012698412698412698	0.0380952380952381	0.4603174603174603	0.012698412698412698	0.4666666666666667	0.009523809523809525
1894	317.0	0.015772870662460567	0.03785488958990536	0.4668769716088328	0.012618296529968454	0.4605678233438486	0.006309148264984227
1895	314.0	0.01592356687898089	0.03821656050955414	0.4681528662420382	0.012738853503184714	0.4585987261146497	0.006369426751592357
1896	313.0	0.01597444089456869	0.03514376996805112	0.46645367412140576	0.012779552715654952	0.46325878594249204	0.006389776357827476
1897	316.0	0.015822784810126583	0.03481012658227848	0.46835443037974683	0.012658227848101266	0.4620253164556962	0.006329113924050633
1898	317.0	0.012618296529968454	0.03470031545741325	0.47634069400630913	0.012618296529968454	0.45741324921135645	0.006309148264984227
1899	315.0	0.012698412698412698	0.0380952380952381	0.473015873015873	0.012698412698412698	0.45396825396825397	0.009523809523809525
1900	314.0	0.012738853503184714	0.041401273885350316	0.4713375796178344	0.012738853503184714	0.45222929936305734	0.009554140127388535
1901	316.0	0.012658227848101266	0.04113924050632911	0.4651898734177215	0.012658227848101266	0.4588607594936709	0.00949367088607595
1902	310.0	0.012903225806451613	0.04516129032258064	0.4612903225806452	0.012903225806451613	0.45806451612903226	0.00967741935483871
1903	309.0	0.012944983818770227	0.045307443365695796	0.459546925566343	0.012944983818770227	0.459546925566343	0.009708737864077669
1904	307.0	0.013029315960912053	0.04234527687296417	0.46579804560260585	0.013029315960912053	0.4527687296416938	0.013029315960912053
1905	311.0	0.012861736334405145	0.04180064308681672	0.4662379421221865	0.012861736334405145	0.4533762057877814	0.012861736334405145
1906	310.0	0.012903225806451613	0.03870967741935484	0.4774193548387097	0.012903225806451613	0.4483870967741935	0.00967741935483871
1907	309.0	0.012944983818770227	0.038834951456310676	0.47249190938511326	0.012944983818770227	0.45307443365695793	0.009708737864077669
1908	306.0	0.013071895424836602	0.0392156862745098	0.4738562091503268	0.013071895424836602	0.45098039215686275	0.00980392156862745
1909	307.0	0.013029315960912053	0.03908794788273615	0.46905537459283386	0.013029315960912053	0.4560260586319218	0.009771986970684038
1910	306.0	0.013071895424836602	0.0392156862745098	0.47058823529411764	0.013071895424836602	0.4542483660130719	0.00980392156862745
1911	310.0	0.012903225806451613	0.03870967741935484	0.4645161290322581	0.012903225806451613	0.45806451612903226	0.012903225806451613
1912	319.0	0.012539184952978056	0.04075235109717868	0.45768025078369906	0.012539184952978056	0.46394984326018807	0.012539184952978056
1913	315.0	0.012698412698412698	0.04126984126984127	0.4507936507936508	0.012698412698412698	0.46984126984126984	0.012698412698412698
1914	313.0	0.012779552715654952	0.038338658146964855	0.4504792332268371	0.012779552715654952	0.4728434504792332	0.012779552715654952
1915	319.0	0.012539184952978056	0.047021943573667714	0.44200626959247646	0.012539184952978056	0.47335423197492166	0.012539184952978056
1916	315.0	0.012698412698412698	0.044444444444444446	0.44761904761904764	0.009523809523809525	0.47619047619047616	0.009523809523809525
1917	314.0	0.012738853503184714	0.044585987261146494	0.45222929936305734	0.009554140127388535	0.4713375796178344	0.009554140127388535
1918	316.0	0.012658227848101266	0.04430379746835443	0.4588607594936709	0.012658227848101266	0.4620253164556962	0.00949367088607595
1919	314.0	0.012738853503184714	0.044585987261146494	0.4554140127388535	0.01592356687898089	0.46178343949044587	0.009554140127388535
1920	314.0	0.012738853503184714	0.041401273885350316	0.4554140127388535	0.01592356687898089	0.46496815286624205	0.009554140127388535
1921	312.0	0.01282051282051282	0.035256410256410256	0.4583333333333333	0.016025641025641024	0.46474358974358976	0.01282051282051282
1922	318.0	0.012578616352201259	0.03773584905660377	0.46540880503144655	0.015723270440251572	0.4591194968553459	0.009433962264150943
1923	317.0	0.012618296529968454	0.03470031545741325	0.4668769716088328	0.012618296529968454	0.4637223974763407	0.00946372239747634
1924	315.0	0.009523809523809525	0.03492063492063492	0.4666666666666667	0.012698412698412698	0.4666666666666667	0.009523809523809525
1925	316.0	0.00949367088607595	0.0379746835443038	0.4620253164556962	0.012658227848101266	0.46835443037974683	0.00949367088607595
1926	316.0	0.012658227848101266	0.0379746835443038	0.4620253164556962	0.012658227848101266	0.46835443037974683	0.006329113924050633
1927	317.0	0.012618296529968454	0.03785488958990536	0.4668769716088328	0.012618296529968454	0.4637223974763407	0.006309148264984227
1928	315.0	0.012698412698412698	0.03492063492063492	0.46984126984126984	0.015873015873015872	0.45714285714285713	0.009523809523809525
1929	318.0	0.012578616352201259	0.03459119496855346	0.46540880503144655	0.012578616352201259	0.46540880503144655	0.009433962264150943
1930	318.0	0.012578616352201259	0.03459119496855346	0.46226415094339623	0.015723270440251572	0.46540880503144655	0.009433962264150943
1931	318.0	0.012578616352201259	0.03773584905660377	0.4591194968553459	0.015723270440251572	0.46540880503144655	0.009433962264150943
1932	316.0	0.012658227848101266	0.0379746835443038	0.4588607594936709	0.015822784810126583	0.4651898734177215	0.00949367088607595
1933	314.0	0.012738853503184714	0.03821656050955414	0.46496815286624205	0.01592356687898089	0.4585987261146497	0.009554140127388535
1934	319.0	0.012539184952978056	0.04075235109717868	0.4670846394984326	0.01567398119122257	0.45454545454545453	0.009404388714733543
1935	321.0	0.012461059190031152	0.04672897196261682	0.45794392523364486	0.01557632398753894	0.45794392523364486	0.009345794392523364
1936	322.0	0.012422360248447204	0.043478260869565216	0.453416149068323	0.015527950310559006	0.4658385093167702	0.009316770186335404
1937	320.0	0.0125	0.040625	0.459375	0.0125	0.4625	0.0125
1938	317.0	0.012618296529968454	0.04100946372239748	0.45741324921135645	0.012618296529968454	0.4637223974763407	0.012618296529968454
1939	319.0	0.012539184952978056	0.03761755485893417	0.45768025078369906	0.012539184952978056	0.4670846394984326	0.012539184952978056
1940	313.0	0.012779552715654952	0.038338658146964855	0.45686900958466453	0.012779552715654952	0.46645367412140576	0.012779552715654952
1941	307.0	0.013029315960912053	0.03908794788273615	0.46905537459283386	0.013029315960912053	0.4527687296416938	0.013029315960912053
1942	305.0	0.013114754098360656	0.04262295081967213	0.46885245901639344	0.009836065573770493	0.4524590163934426	0.013114754098360656
1943	303.0	0.009900990099009901	0.0429042904290429	0.46864686468646866	0.009900990099009901	0.45544554455445546	0.013201320132013201
1944	303.0	0.009900990099009901	0.0429042904290429	0.46534653465346537	0.006600660066006601	0.46204620462046203	0.013201320132013201
1945	309.0	0.009708737864077669	0.042071197411003236	0.4563106796116505	0.006472491909385114	0.47249190938511326	0.012944983818770227
1946	311.0	0.00964630225080386	0.04180064308681672	0.4533762057877814	0.006430868167202572	0.4758842443729904	0.012861736334405145
1947	309.0	0.009708737864077669	0.042071197411003236	0.44983818770226536	0.012944983818770227	0.47249190938511326	0.012944983818770227
1948	313.0	0.012779552715654952	0.04153354632587859	0.4472843450479233	0.012779552715654952	0.4728434504792332	0.012779552715654952
1949	311.0	0.012861736334405145	0.03536977491961415	0.45016077170418006	0.012861736334405145	0.4758842443729904	0.012861736334405145
1950	310.0	0.012903225806451613	0.035483870967741936	0.44516129032258067	0.012903225806451613	0.4806451612903226	0.012903225806451613
1951	313.0	0.009584664536741214	0.038338658146964855	0.4472843450479233	0.012779552715654952	0.4792332268370607	0.012779552715654952
1952	313.0	0.009584664536741214	0.038338658146964855	0.4536741214057508	0.012779552715654952	0.4728434504792332	0.012779552715654952
1953	310.0	0.00967741935483871	0.035483870967741936	0.45483870967741935	0.012903225806451613	0.4774193548387097	0.00967741935483871
1954	311.0	0.00964630225080386	0.028938906752411574	0.45980707395498394	0.012861736334405145	0.4790996784565916	0.00964630225080386
1955	304.0	0.009868421052631578	0.03289473684210526	0.47039473684210525	0.013157894736842105	0.46381578947368424	0.009868421052631578
1956	307.0	0.013029315960912053	0.03908794788273615	0.46254071661237783	0.013029315960912053	0.46254071661237783	0.009771986970684038
1957	305.0	0.013114754098360656	0.03934426229508197	0.46229508196721314	0.013114754098360656	0.46229508196721314	0.009836065573770493
1958	306.0	0.013071895424836602	0.042483660130718956	0.46078431372549017	0.013071895424836602	0.46078431372549017	0.00980392156862745
1959	313.0	0.012779552715654952	0.04153354632587859	0.45686900958466453	0.012779552715654952	0.46645367412140576	0.009584664536741214
1960	316.0	0.00949367088607595	0.04113924050632911	0.45569620253164556	0.012658227848101266	0.47151898734177217	0.00949367088607595
1961	314.0	0.009554140127388535	0.041401273885350316	0.44904458598726116	0.012738853503184714	0.47770700636942676	0.009554140127388535
1962	314.0	0.009554140127388535	0.041401273885350316	0.4426751592356688	0.012738853503184714	0.4840764331210191	0.009554140127388535
1963	313.0	0.012779552715654952	0.04153354632587859	0.4504792332268371	0.012779552715654952	0.476038338658147	0.006389776357827476
1964	310.0	0.012903225806451613	0.035483870967741936	0.4483870967741935	0.00967741935483871	0.4870967741935484	0.0064516129032258064
1965	311.0	0.012861736334405145	0.03858520900321544	0.45016077170418006	0.006430868167202572	0.48231511254019294	0.00964630225080386
1966	312.0	0.01282051282051282	0.04487179487179487	0.4519230769230769	0.00641025641025641	0.47435897435897434	0.009615384615384616
1967	309.0	0.012944983818770227	0.045307443365695796	0.45307443365695793	0.006472491909385114	0.47249190938511326	0.009708737864077669
1968	305.0	0.013114754098360656	0.03934426229508197	0.46229508196721314	0.006557377049180328	0.46885245901639344	0.009836065573770493
1969	302.0	0.013245033112582781	0.039735099337748346	0.45695364238410596	0.006622516556291391	0.4735099337748344	0.009933774834437087
1970	298.0	0.010067114093959731	0.040268456375838924	0.4597315436241611	0.006711409395973154	0.47315436241610737	0.010067114093959731
1971	302.0	0.009933774834437087	0.039735099337748346	0.46688741721854304	0.013245033112582781	0.4602649006622517	0.009933774834437087
1972	300.0	0.01	0.04	0.4666666666666667	0.013333333333333334	0.46	0.01
1973	304.0	0.013157894736842105	0.04276315789473684	0.45723684210526316	0.013157894736842105	0.46381578947368424	0.009868421052631578
1974	305.0	0.009836065573770493	0.04262295081967213	0.4557377049180328	0.013114754098360656	0.46885245901639344	0.009836065573770493
1975	306.0	0.00980392156862745	0.042483660130718956	0.45751633986928103	0.013071895424836602	0.46405228758169936	0.013071895424836602
1976	315.0	0.009523809523809525	0.04126984126984127	0.45396825396825397	0.012698412698412698	0.46984126984126984	0.012698412698412698
1977	310.0	0.00967741935483871	0.04516129032258064	0.45806451612903226	0.012903225806451613	0.4612903225806452	0.012903225806451613
1978	312.0	0.009615384615384616	0.04487179487179487	0.4551282051282051	0.01282051282051282	0.46153846153846156	0.016025641025641024
1979	313.0	0.012779552715654952	0.04153354632587859	0.4440894568690096	0.012779552715654952	0.4728434504792332	0.01597444089456869
1980	317.0	0.012618296529968454	0.04416403785488959	0.4384858044164038	0.015772870662460567	0.47634069400630913	0.012618296529968454
1981	317.0	0.012618296529968454	0.04100946372239748	0.444794952681388	0.015772870662460567	0.47634069400630913	0.00946372239747634
1982	317.0	0.012618296529968454	0.04416403785488959	0.444794952681388	0.015772870662460567	0.47318611987381703	0.00946372239747634
1983	320.0	0.0125	0.04375	0.44375	0.015625	0.475	0.009375
1984	318.0	0.015723270440251572	0.040880503144654086	0.4528301886792453	0.015723270440251572	0.46540880503144655	0.009433962264150943
1985	313.0	0.01597444089456869	0.038338658146964855	0.4536741214057508	0.01597444089456869	0.46645367412140576	0.009584664536741214
1986	303.0	0.009900990099009901	0.036303630363036306	0.46204620462046203	0.0165016501650165	0.46204620462046203	0.013201320132013201
1987	305.0	0.009836065573770493	0.03934426229508197	0.45901639344262296	0.01639344262295082	0.46229508196721314	0.013114754098360656
1988	303.0	0.006600660066006601	0.0429042904290429	0.46534653465346537	0.0165016501650165	0.45544554455445546	0.013201320132013201
1989	302.0	0.006622516556291391	0.04304635761589404	0.46357615894039733	0.016556291390728478	0.45695364238410596	0.013245033112582781
1990	302.0	0.006622516556291391	0.039735099337748346	0.46357615894039733	0.016556291390728478	0.4602649006622517	0.013245033112582781
1991	306.0	0.00980392156862745	0.0392156862745098	0.47058823529411764	0.013071895424836602	0.4542483660130719	0.013071895424836602
1992	307.0	0.009771986970684038	0.035830618892508145	0.46579804560260585	0.013029315960912053	0.4592833876221498	0.016286644951140065
1993	310.0	0.012903225806451613	0.04838709677419355	0.4612903225806452	0.00967741935483871	0.4483870967741935	0.01935483870967742
1994	311.0	0.012861736334405145	0.04501607717041801	0.4630225080385852	0.006430868167202572	0.4565916398713826	0.01607717041800643
1995	311.0	0.012861736334405145	0.04501607717041801	0.4694533762057878	0.00964630225080386	0.45016077170418006	0.012861736334405145
1996	312.0	0.01282051282051282	0.038461538461538464	0.47115384615384615	0.009615384615384616	0.4551282051282051	0.01282051282051282
1997	311.0	0.012861736334405145	0.03858520900321544	0.4630225080385852	0.00964630225080386	0.4630225080385852	0.012861736334405145
1998	308.0	0.012987012987012988	0.032467532467532464	0.461038961038961	0.00974025974025974	0.4707792207792208	0.012987012987012988
[truncated: 18,001 more rows]
