# Supplementary material for: Full-cycle device-scale simulations of memory materials with a tailored atomic-cluster-expansion potential
Source: Nat Commun. 2025 Sep 30;16:8688. doi: 10.1038/s41467-025-63732-4 (PMC12484596; doi:10.1038/s41467-025-63732-4)
Supplement: Supplementary file 4 — Source Data [file 41467_2025_63732_MOESM4_ESM.zip › Figure S7/Figure S7d - homopolar bonds/bond_fraction_gap_326_300K.csv]

	total	Ge-Ge	Ge-Sb	Ge-Te	Sb-Sb	Sb-Te	Te-Te
0	321.0	0.018691588785046728	0.040498442367601244	0.5763239875389408	0.009345794392523364	0.34890965732087226	0.006230529595015576
1	326.0	0.018404907975460124	0.03680981595092025	0.5797546012269938	0.009202453987730062	0.3496932515337423	0.006134969325153374
2	326.0	0.018404907975460124	0.03680981595092025	0.5828220858895705	0.009202453987730062	0.34662576687116564	0.006134969325153374
3	319.0	0.018808777429467086	0.034482758620689655	0.5893416927899686	0.009404388714733543	0.34169278996865204	0.006269592476489028
4	317.0	0.015772870662460567	0.03470031545741325	0.5899053627760252	0.00946372239747634	0.3470031545741325	0.0031545741324921135
5	317.0	0.015772870662460567	0.03470031545741325	0.5899053627760252	0.00946372239747634	0.3501577287066246	0.0
6	318.0	0.015723270440251572	0.03459119496855346	0.5817610062893082	0.009433962264150943	0.3584905660377358	0.0
7	316.0	0.015822784810126583	0.03481012658227848	0.5949367088607594	0.00949367088607595	0.3449367088607595	0.0
8	315.0	0.015873015873015872	0.03492063492063492	0.5873015873015873	0.006349206349206349	0.35555555555555557	0.0
9	313.0	0.019169329073482427	0.03514376996805112	0.5814696485623003	0.006389776357827476	0.3546325878594249	0.003194888178913738
10	312.0	0.019230769230769232	0.03205128205128205	0.5801282051282052	0.00641025641025641	0.358974358974359	0.003205128205128205
11	314.0	0.01910828025477707	0.03821656050955414	0.5796178343949044	0.006369426751592357	0.3535031847133758	0.0031847133757961785
12	311.0	0.01929260450160772	0.03858520900321544	0.5852090032154341	0.006430868167202572	0.34726688102893893	0.003215434083601286
13	312.0	0.019230769230769232	0.038461538461538464	0.5801282051282052	0.009615384615384616	0.34935897435897434	0.003205128205128205
14	313.0	0.019169329073482427	0.038338658146964855	0.5782747603833865	0.009584664536741214	0.3514376996805112	0.003194888178913738
15	314.0	0.01910828025477707	0.03821656050955414	0.5732484076433121	0.009554140127388535	0.35668789808917195	0.0031847133757961785
16	315.0	0.01904761904761905	0.04126984126984127	0.5714285714285714	0.009523809523809525	0.35555555555555557	0.0031746031746031746
17	315.0	0.015873015873015872	0.04126984126984127	0.5777777777777777	0.009523809523809525	0.3523809523809524	0.0031746031746031746
18	318.0	0.015723270440251572	0.040880503144654086	0.5691823899371069	0.009433962264150943	0.3584905660377358	0.006289308176100629
19	313.0	0.01597444089456869	0.04153354632587859	0.5750798722044729	0.009584664536741214	0.3514376996805112	0.006389776357827476
20	311.0	0.01607717041800643	0.04180064308681672	0.5819935691318328	0.00964630225080386	0.3440514469453376	0.006430868167202572
21	312.0	0.016025641025641024	0.041666666666666664	0.5801282051282052	0.009615384615384616	0.34615384615384615	0.00641025641025641
22	313.0	0.01597444089456869	0.04153354632587859	0.5814696485623003	0.009584664536741214	0.34824281150159747	0.003194888178913738
23	313.0	0.01597444089456869	0.038338658146964855	0.5910543130990416	0.009584664536741214	0.34185303514376997	0.003194888178913738
24	315.0	0.015873015873015872	0.0380952380952381	0.5841269841269842	0.006349206349206349	0.3523809523809524	0.0031746031746031746
25	319.0	0.01567398119122257	0.03761755485893417	0.5799373040752351	0.006269592476489028	0.3573667711598746	0.003134796238244514
26	320.0	0.015625	0.0375	0.58125	0.00625	0.35625	0.003125
27	318.0	0.015723270440251572	0.03459119496855346	0.5849056603773585	0.006289308176100629	0.3584905660377358	0.0
28	319.0	0.01567398119122257	0.03761755485893417	0.5705329153605015	0.006269592476489028	0.36990595611285265	0.0
29	318.0	0.015723270440251572	0.03773584905660377	0.5723270440251572	0.009433962264150943	0.36477987421383645	0.0
30	321.0	0.01557632398753894	0.037383177570093455	0.5763239875389408	0.009345794392523364	0.3613707165109034	0.0
31	323.0	0.015479876160990712	0.03715170278637771	0.5789473684210527	0.009287925696594427	0.3591331269349845	0.0
32	325.0	0.015384615384615385	0.04	0.5784615384615385	0.009230769230769232	0.3569230769230769	0.0
33	322.0	0.015527950310559006	0.037267080745341616	0.5807453416149069	0.009316770186335404	0.35714285714285715	0.0
34	318.0	0.015723270440251572	0.03773584905660377	0.5849056603773585	0.006289308176100629	0.3553459119496855	0.0
35	323.0	0.015479876160990712	0.04024767801857585	0.5851393188854489	0.006191950464396285	0.35294117647058826	0.0
36	319.0	0.01567398119122257	0.03761755485893417	0.5862068965517241	0.006269592476489028	0.3542319749216301	0.0
37	317.0	0.015772870662460567	0.03470031545741325	0.5899053627760252	0.006309148264984227	0.35331230283911674	0.0
38	321.0	0.01557632398753894	0.03426791277258567	0.5856697819314641	0.006230529595015576	0.3582554517133956	0.0
39	320.0	0.015625	0.034375	0.59375	0.00625	0.35	0.0
40	319.0	0.01567398119122257	0.03761755485893417	0.5924764890282131	0.006269592476489028	0.34796238244514105	0.0
41	315.0	0.015873015873015872	0.0380952380952381	0.6063492063492063	0.006349206349206349	0.3333333333333333	0.0
42	319.0	0.01567398119122257	0.03761755485893417	0.6081504702194357	0.006269592476489028	0.3322884012539185	0.0
43	317.0	0.015772870662460567	0.03785488958990536	0.6088328075709779	0.006309148264984227	0.3312302839116719	0.0
44	315.0	0.015873015873015872	0.0380952380952381	0.6	0.006349206349206349	0.3396825396825397	0.0
45	311.0	0.01607717041800643	0.03536977491961415	0.5980707395498392	0.006430868167202572	0.3440514469453376	0.0
46	312.0	0.019230769230769232	0.035256410256410256	0.5993589743589743	0.00641025641025641	0.33974358974358976	0.0
47	312.0	0.019230769230769232	0.03205128205128205	0.5961538461538461	0.00641025641025641	0.34615384615384615	0.0
48	316.0	0.0189873417721519	0.03481012658227848	0.6012658227848101	0.006329113924050633	0.33860759493670883	0.0
49	316.0	0.0189873417721519	0.03481012658227848	0.5917721518987342	0.006329113924050633	0.34810126582278483	0.0
50	310.0	0.01935483870967742	0.035483870967741936	0.5967741935483871	0.0064516129032258064	0.3419354838709677	0.0
51	318.0	0.018867924528301886	0.03773584905660377	0.5786163522012578	0.006289308176100629	0.3584905660377358	0.0
52	316.0	0.0189873417721519	0.0379746835443038	0.5759493670886076	0.006329113924050633	0.36075949367088606	0.0
53	314.0	0.01910828025477707	0.03821656050955414	0.5796178343949044	0.009554140127388535	0.3535031847133758	0.0
54	310.0	0.01935483870967742	0.03870967741935484	0.5774193548387097	0.012903225806451613	0.35161290322580646	0.0
55	311.0	0.01929260450160772	0.03858520900321544	0.5787781350482315	0.012861736334405145	0.3504823151125402	0.0
56	311.0	0.01929260450160772	0.03858520900321544	0.5884244372990354	0.012861736334405145	0.3408360128617363	0.0
57	313.0	0.019169329073482427	0.038338658146964855	0.5846645367412141	0.012779552715654952	0.3450479233226837	0.0
58	311.0	0.01929260450160772	0.03536977491961415	0.5819935691318328	0.012861736334405145	0.3504823151125402	0.0
59	310.0	0.01935483870967742	0.035483870967741936	0.5774193548387097	0.012903225806451613	0.3548387096774194	0.0
60	315.0	0.01904761904761905	0.0380952380952381	0.5746031746031746	0.012698412698412698	0.3523809523809524	0.0031746031746031746
61	316.0	0.0189873417721519	0.0379746835443038	0.5759493670886076	0.012658227848101266	0.3512658227848101	0.0031645569620253164
62	315.0	0.01904761904761905	0.0380952380952381	0.5777777777777777	0.012698412698412698	0.3492063492063492	0.0031746031746031746
63	318.0	0.018867924528301886	0.040880503144654086	0.5786163522012578	0.012578616352201259	0.3490566037735849	0.0
64	318.0	0.018867924528301886	0.040880503144654086	0.5817610062893082	0.012578616352201259	0.34591194968553457	0.0
65	318.0	0.018867924528301886	0.040880503144654086	0.5849056603773585	0.012578616352201259	0.34276729559748426	0.0
66	315.0	0.01904761904761905	0.04126984126984127	0.580952380952381	0.012698412698412698	0.346031746031746	0.0
67	311.0	0.01929260450160772	0.03858520900321544	0.5852090032154341	0.012861736334405145	0.3440514469453376	0.0
68	317.0	0.01892744479495268	0.03785488958990536	0.5741324921135647	0.015772870662460567	0.3501577287066246	0.0031545741324921135
69	316.0	0.0189873417721519	0.0379746835443038	0.5727848101265823	0.015822784810126583	0.3512658227848101	0.0031645569620253164
70	317.0	0.01892744479495268	0.03470031545741325	0.5741324921135647	0.015772870662460567	0.35331230283911674	0.0031545741324921135
71	313.0	0.01597444089456869	0.03514376996805112	0.5782747603833865	0.012779552715654952	0.3546325878594249	0.003194888178913738
72	315.0	0.015873015873015872	0.03492063492063492	0.580952380952381	0.012698412698412698	0.35555555555555557	0.0
73	317.0	0.015772870662460567	0.03470031545741325	0.5772870662460567	0.012618296529968454	0.35962145110410093	0.0
74	315.0	0.015873015873015872	0.031746031746031744	0.5841269841269842	0.012698412698412698	0.35555555555555557	0.0
75	316.0	0.015822784810126583	0.03164556962025317	0.5727848101265823	0.012658227848101266	0.3670886075949367	0.0
76	313.0	0.01597444089456869	0.03514376996805112	0.5814696485623003	0.009584664536741214	0.35782747603833864	0.0
77	315.0	0.015873015873015872	0.03492063492063492	0.580952380952381	0.009523809523809525	0.35873015873015873	0.0
78	317.0	0.015772870662460567	0.03785488958990536	0.583596214511041	0.00946372239747634	0.35331230283911674	0.0
79	320.0	0.015625	0.0375	0.575	0.009375	0.3625	0.0
80	317.0	0.015772870662460567	0.04100946372239748	0.580441640378549	0.00946372239747634	0.35331230283911674	0.0
81	317.0	0.015772870662460567	0.04100946372239748	0.5741324921135647	0.00946372239747634	0.35962145110410093	0.0
82	322.0	0.015527950310559006	0.043478260869565216	0.5745341614906833	0.009316770186335404	0.35714285714285715	0.0
83	316.0	0.015822784810126583	0.04430379746835443	0.5791139240506329	0.00949367088607595	0.3512658227848101	0.0
84	316.0	0.015822784810126583	0.0379746835443038	0.5886075949367089	0.00949367088607595	0.34810126582278483	0.0
85	318.0	0.018867924528301886	0.03459119496855346	0.5911949685534591	0.009433962264150943	0.34591194968553457	0.0
86	320.0	0.01875	0.034375	0.59375	0.009375	0.34375	0.0
87	319.0	0.018808777429467086	0.03761755485893417	0.5956112852664577	0.009404388714733543	0.3385579937304075	0.0
88	321.0	0.018691588785046728	0.037383177570093455	0.5887850467289719	0.009345794392523364	0.34579439252336447	0.0
89	320.0	0.01875	0.034375	0.590625	0.009375	0.346875	0.0
90	322.0	0.018633540372670808	0.037267080745341616	0.593167701863354	0.009316770186335404	0.3416149068322981	0.0
91	322.0	0.015527950310559006	0.031055900621118012	0.6024844720496895	0.009316770186335404	0.3416149068322981	0.0
92	321.0	0.01557632398753894	0.03115264797507788	0.6074766355140186	0.009345794392523364	0.3364485981308411	0.0
93	323.0	0.015479876160990712	0.030959752321981424	0.5975232198142415	0.009287925696594427	0.34674922600619196	0.0
94	323.0	0.015479876160990712	0.034055727554179564	0.5913312693498453	0.009287925696594427	0.3498452012383901	0.0
95	318.0	0.015723270440251572	0.03459119496855346	0.5880503144654088	0.009433962264150943	0.3522012578616352	0.0
96	320.0	0.015625	0.034375	0.5875	0.009375	0.353125	0.0
97	318.0	0.015723270440251572	0.03773584905660377	0.5817610062893082	0.009433962264150943	0.3553459119496855	0.0
98	326.0	0.015337423312883436	0.03680981595092025	0.5797546012269938	0.009202453987730062	0.3588957055214724	0.0
99	327.0	0.01834862385321101	0.039755351681957186	0.5749235474006116	0.009174311926605505	0.3577981651376147	0.0
100	325.0	0.018461538461538463	0.04	0.5815384615384616	0.009230769230769232	0.3507692307692308	0.0
101	325.0	0.018461538461538463	0.04	0.5846153846153846	0.009230769230769232	0.3476923076923077	0.0
102	326.0	0.015337423312883436	0.03987730061349693	0.588957055214724	0.009202453987730062	0.34662576687116564	0.0
103	326.0	0.015337423312883436	0.03680981595092025	0.5858895705521472	0.009202453987730062	0.35276073619631904	0.0
104	324.0	0.015432098765432098	0.037037037037037035	0.5895061728395061	0.009259259259259259	0.3487654320987654	0.0
105	322.0	0.015527950310559006	0.037267080745341616	0.5900621118012422	0.009316770186335404	0.34782608695652173	0.0
106	317.0	0.015772870662460567	0.03785488958990536	0.5962145110410094	0.00946372239747634	0.34069400630914826	0.0
107	321.0	0.01557632398753894	0.037383177570093455	0.5887850467289719	0.009345794392523364	0.34890965732087226	0.0
108	324.0	0.015432098765432098	0.037037037037037035	0.5833333333333334	0.012345679012345678	0.35185185185185186	0.0
109	318.0	0.015723270440251572	0.03773584905660377	0.5849056603773585	0.012578616352201259	0.3490566037735849	0.0
110	319.0	0.01567398119122257	0.03761755485893417	0.5893416927899686	0.012539184952978056	0.3448275862068966	0.0
111	318.0	0.015723270440251572	0.03773584905660377	0.5849056603773585	0.012578616352201259	0.3490566037735849	0.0
112	321.0	0.01557632398753894	0.040498442367601244	0.5825545171339563	0.012461059190031152	0.34890965732087226	0.0
113	320.0	0.015625	0.0375	0.584375	0.009375	0.353125	0.0
114	319.0	0.01567398119122257	0.034482758620689655	0.5893416927899686	0.009404388714733543	0.3510971786833856	0.0
115	323.0	0.015479876160990712	0.034055727554179564	0.5851393188854489	0.009287925696594427	0.3560371517027864	0.0
116	324.0	0.015432098765432098	0.033950617283950615	0.5833333333333334	0.009259259259259259	0.35802469135802467	0.0
117	325.0	0.015384615384615385	0.033846153846153845	0.5907692307692308	0.009230769230769232	0.3507692307692308	0.0
118	322.0	0.015527950310559006	0.034161490683229816	0.5869565217391305	0.012422360248447204	0.35093167701863354	0.0
119	322.0	0.015527950310559006	0.034161490683229816	0.5869565217391305	0.012422360248447204	0.35093167701863354	0.0
120	324.0	0.015432098765432098	0.033950617283950615	0.5833333333333334	0.012345679012345678	0.3549382716049383	0.0
121	325.0	0.015384615384615385	0.033846153846153845	0.5876923076923077	0.012307692307692308	0.3507692307692308	0.0
122	323.0	0.015479876160990712	0.03715170278637771	0.5851393188854489	0.009287925696594427	0.35294117647058826	0.0
123	324.0	0.015432098765432098	0.040123456790123455	0.5895061728395061	0.009259259259259259	0.345679012345679	0.0
124	324.0	0.015432098765432098	0.037037037037037035	0.5802469135802469	0.009259259259259259	0.35802469135802467	0.0
125	329.0	0.015197568389057751	0.0364741641337386	0.5835866261398176	0.0121580547112462	0.3525835866261398	0.0
126	330.0	0.015151515151515152	0.03333333333333333	0.5818181818181818	0.012121212121212121	0.3575757575757576	0.0
127	323.0	0.015479876160990712	0.034055727554179564	0.5851393188854489	0.01238390092879257	0.35294117647058826	0.0
128	322.0	0.015527950310559006	0.034161490683229816	0.5900621118012422	0.012422360248447204	0.34782608695652173	0.0
129	321.0	0.01557632398753894	0.03426791277258567	0.5887850467289719	0.012461059190031152	0.34890965732087226	0.0
130	320.0	0.015625	0.0375	0.5875	0.009375	0.35	0.0
131	318.0	0.018867924528301886	0.03773584905660377	0.5911949685534591	0.009433962264150943	0.34276729559748426	0.0
132	315.0	0.01904761904761905	0.04126984126984127	0.5904761904761905	0.009523809523809525	0.3396825396825397	0.0
133	316.0	0.015822784810126583	0.04113924050632911	0.5917721518987342	0.00949367088607595	0.34177215189873417	0.0
134	316.0	0.015822784810126583	0.04113924050632911	0.5917721518987342	0.00949367088607595	0.33860759493670883	0.0031645569620253164
135	317.0	0.015772870662460567	0.04100946372239748	0.5867507886435331	0.00946372239747634	0.3438485804416404	0.0031545741324921135
136	317.0	0.015772870662460567	0.03785488958990536	0.5899053627760252	0.012618296529968454	0.34069400630914826	0.0031545741324921135
137	314.0	0.01592356687898089	0.03503184713375796	0.5923566878980892	0.012738853503184714	0.34394904458598724	0.0
138	317.0	0.015772870662460567	0.03470031545741325	0.5899053627760252	0.012618296529968454	0.3470031545741325	0.0
139	313.0	0.01597444089456869	0.03514376996805112	0.6006389776357828	0.009584664536741214	0.33865814696485624	0.0
140	311.0	0.01929260450160772	0.03536977491961415	0.5916398713826366	0.00964630225080386	0.3440514469453376	0.0
141	315.0	0.015873015873015872	0.0380952380952381	0.5968253968253968	0.012698412698412698	0.33650793650793653	0.0
142	319.0	0.01567398119122257	0.03761755485893417	0.5987460815047022	0.012539184952978056	0.335423197492163	0.0
143	311.0	0.01607717041800643	0.03858520900321544	0.5980707395498392	0.012861736334405145	0.33440514469453375	0.0
144	315.0	0.015873015873015872	0.0380952380952381	0.5968253968253968	0.012698412698412698	0.33650793650793653	0.0
145	314.0	0.01592356687898089	0.041401273885350316	0.5923566878980892	0.012738853503184714	0.3375796178343949	0.0
146	317.0	0.015772870662460567	0.04100946372239748	0.5962145110410094	0.012618296529968454	0.334384858044164	0.0
147	320.0	0.015625	0.040625	0.6	0.0125	0.33125	0.0
148	319.0	0.01567398119122257	0.04075235109717868	0.5893416927899686	0.012539184952978056	0.34169278996865204	0.0
149	318.0	0.015723270440251572	0.040880503144654086	0.5849056603773585	0.012578616352201259	0.34591194968553457	0.0
150	322.0	0.015527950310559006	0.040372670807453416	0.5838509316770186	0.012422360248447204	0.34782608695652173	0.0
151	323.0	0.018575851393188854	0.04024767801857585	0.5727554179566563	0.01238390092879257	0.3560371517027864	0.0
152	321.0	0.018691588785046728	0.037383177570093455	0.573208722741433	0.012461059190031152	0.3582554517133956	0.0
153	320.0	0.01875	0.0375	0.575	0.015625	0.353125	0.0
154	317.0	0.015772870662460567	0.03785488958990536	0.580441640378549	0.012618296529968454	0.35331230283911674	0.0
155	318.0	0.015723270440251572	0.03459119496855346	0.5880503144654088	0.012578616352201259	0.3490566037735849	0.0
156	315.0	0.015873015873015872	0.03492063492063492	0.5936507936507937	0.012698412698412698	0.34285714285714286	0.0
157	316.0	0.015822784810126583	0.03481012658227848	0.5917721518987342	0.00949367088607595	0.34810126582278483	0.0
158	320.0	0.01875	0.034375	0.590625	0.009375	0.346875	0.0
159	314.0	0.01910828025477707	0.03821656050955414	0.589171974522293	0.009554140127388535	0.34394904458598724	0.0
160	320.0	0.021875	0.0375	0.578125	0.009375	0.353125	0.0
161	323.0	0.021671826625386997	0.03715170278637771	0.5758513931888545	0.009287925696594427	0.3560371517027864	0.0
162	323.0	0.021671826625386997	0.03715170278637771	0.5820433436532507	0.009287925696594427	0.3498452012383901	0.0
163	327.0	0.021406727828746176	0.03669724770642202	0.5749235474006116	0.009174311926605505	0.3577981651376147	0.0
164	324.0	0.021604938271604937	0.033950617283950615	0.5802469135802469	0.009259259259259259	0.3549382716049383	0.0
165	324.0	0.018518518518518517	0.033950617283950615	0.5771604938271605	0.012345679012345678	0.35802469135802467	0.0
166	317.0	0.01892744479495268	0.03470031545741325	0.5741324921135647	0.012618296529968454	0.35962145110410093	0.0
167	315.0	0.01904761904761905	0.03492063492063492	0.5650793650793651	0.012698412698412698	0.3682539682539683	0.0
168	319.0	0.018808777429467086	0.03761755485893417	0.5611285266457681	0.012539184952978056	0.36990595611285265	0.0
169	318.0	0.0220125786163522	0.03773584905660377	0.5628930817610063	0.012578616352201259	0.36477987421383645	0.0
170	320.0	0.021875	0.0375	0.55625	0.0125	0.371875	0.0
171	322.0	0.021739130434782608	0.040372670807453416	0.562111801242236	0.012422360248447204	0.36335403726708076	0.0
172	319.0	0.0219435736677116	0.04075235109717868	0.5611285266457681	0.012539184952978056	0.36363636363636365	0.0
173	320.0	0.021875	0.040625	0.565625	0.0125	0.359375	0.0
174	319.0	0.018808777429467086	0.03761755485893417	0.567398119122257	0.012539184952978056	0.36363636363636365	0.0
175	317.0	0.01892744479495268	0.03785488958990536	0.5741324921135647	0.012618296529968454	0.35646687697160884	0.0
176	316.0	0.0189873417721519	0.04430379746835443	0.5664556962025317	0.012658227848101266	0.3575949367088608	0.0
177	314.0	0.01910828025477707	0.04777070063694268	0.5668789808917197	0.012738853503184714	0.3535031847133758	0.0
178	314.0	0.01910828025477707	0.044585987261146494	0.5700636942675159	0.009554140127388535	0.35668789808917195	0.0
179	312.0	0.019230769230769232	0.041666666666666664	0.5673076923076923	0.009615384615384616	0.36217948717948717	0.0
180	315.0	0.01904761904761905	0.044444444444444446	0.5650793650793651	0.009523809523809525	0.3619047619047619	0.0
181	319.0	0.018808777429467086	0.034482758620689655	0.5768025078369906	0.009404388714733543	0.3605015673981191	0.0
182	319.0	0.018808777429467086	0.034482758620689655	0.5736677115987461	0.009404388714733543	0.36363636363636365	0.0
183	318.0	0.018867924528301886	0.03459119496855346	0.5754716981132075	0.012578616352201259	0.3584905660377358	0.0
184	321.0	0.018691588785046728	0.03426791277258567	0.5763239875389408	0.012461059190031152	0.3582554517133956	0.0
185	320.0	0.01875	0.034375	0.571875	0.0125	0.3625	0.0
186	321.0	0.018691588785046728	0.03426791277258567	0.5763239875389408	0.009345794392523364	0.3613707165109034	0.0
187	320.0	0.021875	0.0375	0.571875	0.009375	0.359375	0.0
188	314.0	0.022292993630573247	0.03503184713375796	0.5732484076433121	0.009554140127388535	0.35987261146496813	0.0
189	314.0	0.022292993630573247	0.03821656050955414	0.5668789808917197	0.009554140127388535	0.3630573248407643	0.0
190	317.0	0.022082018927444796	0.03785488958990536	0.5678233438485805	0.00946372239747634	0.3627760252365931	0.0
191	320.0	0.021875	0.034375	0.56875	0.009375	0.365625	0.0
192	315.0	0.01904761904761905	0.0380952380952381	0.5714285714285714	0.009523809523809525	0.3619047619047619	0.0
193	317.0	0.01892744479495268	0.03785488958990536	0.5709779179810726	0.00946372239747634	0.3627760252365931	0.0
194	319.0	0.018808777429467086	0.03761755485893417	0.567398119122257	0.009404388714733543	0.3667711598746082	0.0
195	315.0	0.015873015873015872	0.03492063492063492	0.580952380952381	0.012698412698412698	0.35555555555555557	0.0
196	320.0	0.021875	0.034375	0.575	0.0125	0.353125	0.003125
197	322.0	0.021739130434782608	0.031055900621118012	0.5714285714285714	0.012422360248447204	0.36024844720496896	0.003105590062111801
198	322.0	0.021739130434782608	0.031055900621118012	0.577639751552795	0.012422360248447204	0.35714285714285715	0.0
199	322.0	0.018633540372670808	0.034161490683229816	0.5869565217391305	0.012422360248447204	0.34782608695652173	0.0
200	325.0	0.018461538461538463	0.033846153846153845	0.5876923076923077	0.012307692307692308	0.3446153846153846	0.003076923076923077
201	325.0	0.018461538461538463	0.033846153846153845	0.5876923076923077	0.012307692307692308	0.3476923076923077	0.0
202	324.0	0.021604938271604937	0.033950617283950615	0.5802469135802469	0.012345679012345678	0.35185185185185186	0.0
203	322.0	0.021739130434782608	0.034161490683229816	0.577639751552795	0.012422360248447204	0.35403726708074534	0.0
204	323.0	0.021671826625386997	0.034055727554179564	0.5820433436532507	0.01238390092879257	0.3498452012383901	0.0
205	320.0	0.021875	0.0375	0.59375	0.0125	0.334375	0.0
206	311.0	0.01929260450160772	0.03536977491961415	0.5980707395498392	0.00964630225080386	0.33762057877813506	0.0
207	311.0	0.01929260450160772	0.03536977491961415	0.594855305466238	0.00964630225080386	0.3408360128617363	0.0
208	312.0	0.019230769230769232	0.035256410256410256	0.6057692307692307	0.00641025641025641	0.3333333333333333	0.0
209	314.0	0.01910828025477707	0.03503184713375796	0.6019108280254777	0.006369426751592357	0.3375796178343949	0.0
210	313.0	0.022364217252396165	0.03514376996805112	0.5942492012779552	0.006389776357827476	0.34185303514376997	0.0
211	316.0	0.022151898734177215	0.03481012658227848	0.5854430379746836	0.00949367088607595	0.34810126582278483	0.0
212	317.0	0.022082018927444796	0.04100946372239748	0.5772870662460567	0.00946372239747634	0.3501577287066246	0.0
213	320.0	0.021875	0.040625	0.575	0.009375	0.353125	0.0
214	325.0	0.021538461538461538	0.04	0.5692307692307692	0.009230769230769232	0.36	0.0
215	318.0	0.018867924528301886	0.03773584905660377	0.5723270440251572	0.009433962264150943	0.36163522012578614	0.0
216	319.0	0.018808777429467086	0.03761755485893417	0.567398119122257	0.012539184952978056	0.36363636363636365	0.0
217	321.0	0.018691588785046728	0.03426791277258567	0.573208722741433	0.012461059190031152	0.3613707165109034	0.0
218	321.0	0.018691588785046728	0.03426791277258567	0.573208722741433	0.012461059190031152	0.3613707165109034	0.0
219	320.0	0.01875	0.034375	0.584375	0.0125	0.35	0.0
220	316.0	0.0189873417721519	0.03481012658227848	0.5791139240506329	0.012658227848101266	0.35443037974683544	0.0
221	319.0	0.018808777429467086	0.03761755485893417	0.5830721003134797	0.012539184952978056	0.34796238244514105	0.0
222	317.0	0.01892744479495268	0.03785488958990536	0.580441640378549	0.012618296529968454	0.3501577287066246	0.0
223	315.0	0.01904761904761905	0.0380952380952381	0.580952380952381	0.012698412698412698	0.3492063492063492	0.0
224	320.0	0.01875	0.0375	0.578125	0.0125	0.353125	0.0
225	318.0	0.018867924528301886	0.03773584905660377	0.5754716981132075	0.009433962264150943	0.3584905660377358	0.0
226	319.0	0.018808777429467086	0.03761755485893417	0.5768025078369906	0.012539184952978056	0.3510971786833856	0.003134796238244514
227	320.0	0.01875	0.034375	0.575	0.0125	0.35625	0.003125
228	321.0	0.018691588785046728	0.03426791277258567	0.5794392523364486	0.012461059190031152	0.35202492211838005	0.003115264797507788
229	327.0	0.01834862385321101	0.03669724770642202	0.5688073394495413	0.012232415902140673	0.363914373088685	0.0
230	330.0	0.01818181818181818	0.03636363636363636	0.5727272727272728	0.00909090909090909	0.36363636363636365	0.0
231	329.0	0.0182370820668693	0.0364741641337386	0.574468085106383	0.00911854103343465	0.3617021276595745	0.0
232	327.0	0.01834862385321101	0.039755351681957186	0.581039755351682	0.0061162079510703364	0.3547400611620795	0.0
233	324.0	0.018518518518518517	0.037037037037037035	0.5833333333333334	0.0030864197530864196	0.35802469135802467	0.0
234	323.0	0.018575851393188854	0.03715170278637771	0.5758513931888545	0.006191950464396285	0.3622291021671827	0.0
235	320.0	0.01875	0.0375	0.58125	0.00625	0.35625	0.0
236	319.0	0.0219435736677116	0.03761755485893417	0.5862068965517241	0.006269592476489028	0.34796238244514105	0.0
237	313.0	0.022364217252396165	0.038338658146964855	0.5814696485623003	0.006389776357827476	0.3514376996805112	0.0
238	314.0	0.022292993630573247	0.03821656050955414	0.5764331210191083	0.009554140127388535	0.3535031847133758	0.0
239	321.0	0.021806853582554516	0.037383177570093455	0.5700934579439252	0.012461059190031152	0.3582554517133956	0.0
240	321.0	0.018691588785046728	0.03426791277258567	0.5669781931464174	0.012461059190031152	0.367601246105919	0.0
241	316.0	0.0189873417721519	0.03481012658227848	0.569620253164557	0.00949367088607595	0.3670886075949367	0.0
242	322.0	0.018633540372670808	0.034161490683229816	0.5714285714285714	0.009316770186335404	0.36645962732919257	0.0
243	324.0	0.015432098765432098	0.033950617283950615	0.5771604938271605	0.009259259259259259	0.36419753086419754	0.0
244	319.0	0.01567398119122257	0.034482758620689655	0.5736677115987461	0.009404388714733543	0.3667711598746082	0.0
245	318.0	0.015723270440251572	0.03459119496855346	0.5849056603773585	0.009433962264150943	0.3553459119496855	0.0
246	320.0	0.015625	0.0375	0.5875	0.0125	0.346875	0.0
247	321.0	0.018691588785046728	0.037383177570093455	0.5887850467289719	0.012461059190031152	0.3426791277258567	0.0
248	323.0	0.018575851393188854	0.04024767801857585	0.5820433436532507	0.01238390092879257	0.34674922600619196	0.0
249	319.0	0.0219435736677116	0.04075235109717868	0.5799373040752351	0.012539184952978056	0.3448275862068966	0.0
250	320.0	0.021875	0.040625	0.578125	0.0125	0.346875	0.0
251	323.0	0.021671826625386997	0.04024767801857585	0.5789473684210527	0.009287925696594427	0.3498452012383901	0.0
252	323.0	0.021671826625386997	0.04024767801857585	0.5758513931888545	0.009287925696594427	0.35294117647058826	0.0
253	327.0	0.021406727828746176	0.03669724770642202	0.5779816513761468	0.009174311926605505	0.3547400611620795	0.0
254	330.0	0.021212121212121213	0.03636363636363636	0.5818181818181818	0.00909090909090909	0.3515151515151515	0.0
255	324.0	0.018518518518518517	0.033950617283950615	0.5833333333333334	0.009259259259259259	0.3549382716049383	0.0
256	321.0	0.018691588785046728	0.03426791277258567	0.5825545171339563	0.009345794392523364	0.35514018691588783	0.0
257	322.0	0.018633540372670808	0.037267080745341616	0.5838509316770186	0.009316770186335404	0.35093167701863354	0.0
258	323.0	0.018575851393188854	0.03715170278637771	0.5851393188854489	0.006191950464396285	0.35294117647058826	0.0
259	323.0	0.018575851393188854	0.03715170278637771	0.5882352941176471	0.0030959752321981426	0.35294117647058826	0.0
260	326.0	0.018404907975460124	0.03680981595092025	0.5950920245398773	0.006134969325153374	0.34355828220858897	0.0
261	323.0	0.018575851393188854	0.03715170278637771	0.5975232198142415	0.006191950464396285	0.34055727554179566	0.0
262	326.0	0.018404907975460124	0.03374233128834356	0.5950920245398773	0.006134969325153374	0.34662576687116564	0.0
263	329.0	0.0182370820668693	0.0364741641337386	0.5927051671732523	0.0060790273556231	0.3465045592705167	0.0
264	329.0	0.0182370820668693	0.0364741641337386	0.5896656534954408	0.0060790273556231	0.3495440729483283	0.0
265	328.0	0.018292682926829267	0.036585365853658534	0.5823170731707317	0.009146341463414634	0.35365853658536583	0.0
266	324.0	0.018518518518518517	0.033950617283950615	0.5679012345679012	0.009259259259259259	0.36728395061728397	0.0030864197530864196
267	324.0	0.018518518518518517	0.033950617283950615	0.5679012345679012	0.009259259259259259	0.36728395061728397	0.0030864197530864196
268	327.0	0.01834862385321101	0.03363914373088685	0.5688073394495413	0.009174311926605505	0.3669724770642202	0.0030581039755351682
269	327.0	0.01529051987767584	0.03363914373088685	0.5657492354740061	0.009174311926605505	0.3730886850152905	0.0030581039755351682
270	324.0	0.015432098765432098	0.033950617283950615	0.5740740740740741	0.006172839506172839	0.36728395061728397	0.0030864197530864196
271	327.0	0.01529051987767584	0.03669724770642202	0.5749235474006116	0.0061162079510703364	0.363914373088685	0.0030581039755351682
272	322.0	0.015527950310559006	0.037267080745341616	0.5807453416149069	0.006211180124223602	0.35714285714285715	0.003105590062111801
273	325.0	0.015384615384615385	0.036923076923076927	0.5907692307692308	0.006153846153846154	0.3476923076923077	0.003076923076923077
274	322.0	0.015527950310559006	0.031055900621118012	0.5962732919254659	0.006211180124223602	0.34782608695652173	0.003105590062111801
275	320.0	0.015625	0.03125	0.60625	0.00625	0.3375	0.003125
276	316.0	0.015822784810126583	0.03164556962025317	0.5949367088607594	0.006329113924050633	0.34810126582278483	0.0031645569620253164
277	318.0	0.015723270440251572	0.031446540880503145	0.5943396226415094	0.006289308176100629	0.3490566037735849	0.0031446540880503146
278	317.0	0.015772870662460567	0.031545741324921134	0.5962145110410094	0.006309148264984227	0.3501577287066246	0.0
279	317.0	0.01892744479495268	0.031545741324921134	0.5930599369085173	0.006309148264984227	0.3501577287066246	0.0
280	316.0	0.0189873417721519	0.03164556962025317	0.5949367088607594	0.006329113924050633	0.34810126582278483	0.0
281	318.0	0.018867924528301886	0.031446540880503145	0.5849056603773585	0.006289308176100629	0.3584905660377358	0.0
282	319.0	0.018808777429467086	0.034482758620689655	0.5799373040752351	0.006269592476489028	0.3605015673981191	0.0
283	321.0	0.018691588785046728	0.03426791277258567	0.5794392523364486	0.006230529595015576	0.3613707165109034	0.0
284	322.0	0.018633540372670808	0.037267080745341616	0.5807453416149069	0.006211180124223602	0.35714285714285715	0.0
285	324.0	0.018518518518518517	0.040123456790123455	0.5895061728395061	0.006172839506172839	0.345679012345679	0.0
286	324.0	0.018518518518518517	0.040123456790123455	0.5833333333333334	0.006172839506172839	0.35185185185185186	0.0
287	318.0	0.015723270440251572	0.03773584905660377	0.5817610062893082	0.006289308176100629	0.3584905660377358	0.0
288	317.0	0.01892744479495268	0.03470031545741325	0.5867507886435331	0.006309148264984227	0.35331230283911674	0.0
289	316.0	0.0189873417721519	0.03481012658227848	0.5854430379746836	0.00949367088607595	0.3512658227848101	0.0
290	320.0	0.01875	0.034375	0.575	0.009375	0.3625	0.0
291	315.0	0.01904761904761905	0.03492063492063492	0.5746031746031746	0.009523809523809525	0.3619047619047619	0.0
292	315.0	0.01904761904761905	0.03492063492063492	0.580952380952381	0.009523809523809525	0.35555555555555557	0.0
293	315.0	0.01904761904761905	0.03492063492063492	0.5777777777777777	0.009523809523809525	0.35873015873015873	0.0
294	315.0	0.01904761904761905	0.031746031746031744	0.5873015873015873	0.006349206349206349	0.35555555555555557	0.0
295	314.0	0.01910828025477707	0.03184713375796178	0.5859872611464968	0.006369426751592357	0.35668789808917195	0.0
296	315.0	0.01904761904761905	0.031746031746031744	0.5841269841269842	0.006349206349206349	0.35555555555555557	0.0031746031746031746
297	316.0	0.015822784810126583	0.03481012658227848	0.5822784810126582	0.00949367088607595	0.35443037974683544	0.0031645569620253164
298	313.0	0.01597444089456869	0.03514376996805112	0.5846645367412141	0.009584664536741214	0.3514376996805112	0.003194888178913738
299	317.0	0.015772870662460567	0.03470031545741325	0.5772870662460567	0.00946372239747634	0.35962145110410093	0.0031545741324921135
300	316.0	0.015822784810126583	0.03481012658227848	0.5791139240506329	0.00949367088607595	0.3575949367088608	0.0031645569620253164
301	312.0	0.016025641025641024	0.038461538461538464	0.5769230769230769	0.00641025641025641	0.36217948717948717	0.0
302	317.0	0.015772870662460567	0.03785488958990536	0.5741324921135647	0.006309148264984227	0.3659305993690852	0.0
303	321.0	0.018691588785046728	0.037383177570093455	0.573208722741433	0.006230529595015576	0.3644859813084112	0.0
304	319.0	0.018808777429467086	0.03761755485893417	0.5799373040752351	0.006269592476489028	0.3573667711598746	0.0
305	322.0	0.018633540372670808	0.037267080745341616	0.5838509316770186	0.006211180124223602	0.35403726708074534	0.0
306	326.0	0.018404907975460124	0.03680981595092025	0.5828220858895705	0.006134969325153374	0.35276073619631904	0.003067484662576687
307	322.0	0.018633540372670808	0.037267080745341616	0.5838509316770186	0.006211180124223602	0.35093167701863354	0.003105590062111801
308	319.0	0.018808777429467086	0.03761755485893417	0.5799373040752351	0.006269592476489028	0.3542319749216301	0.003134796238244514
309	322.0	0.021739130434782608	0.037267080745341616	0.5807453416149069	0.006211180124223602	0.35093167701863354	0.003105590062111801
310	318.0	0.018867924528301886	0.040880503144654086	0.5786163522012578	0.012578616352201259	0.34591194968553457	0.0031446540880503146
311	316.0	0.0189873417721519	0.04113924050632911	0.5822784810126582	0.012658227848101266	0.34177215189873417	0.0031645569620253164
312	312.0	0.019230769230769232	0.041666666666666664	0.5801282051282052	0.01282051282051282	0.34615384615384615	0.0
313	314.0	0.01910828025477707	0.041401273885350316	0.5828025477707006	0.012738853503184714	0.34394904458598724	0.0
314	313.0	0.01597444089456869	0.038338658146964855	0.597444089456869	0.009584664536741214	0.33865814696485624	0.0
315	314.0	0.01592356687898089	0.03821656050955414	0.5955414012738853	0.009554140127388535	0.34076433121019106	0.0
316	315.0	0.015873015873015872	0.0380952380952381	0.5904761904761905	0.009523809523809525	0.346031746031746	0.0
317	320.0	0.015625	0.040625	0.590625	0.009375	0.34375	0.0
318	323.0	0.015479876160990712	0.04024767801857585	0.5882352941176471	0.009287925696594427	0.34674922600619196	0.0
319	328.0	0.01524390243902439	0.039634146341463415	0.5914634146341463	0.009146341463414634	0.3445121951219512	0.0
320	326.0	0.015337423312883436	0.03987730061349693	0.5766871165644172	0.009202453987730062	0.3588957055214724	0.0
321	325.0	0.015384615384615385	0.04	0.5907692307692308	0.009230769230769232	0.3446153846153846	0.0
322	319.0	0.018808777429467086	0.03761755485893417	0.5924764890282131	0.006269592476489028	0.3448275862068966	0.0
323	318.0	0.018867924528301886	0.03773584905660377	0.5911949685534591	0.006289308176100629	0.34591194968553457	0.0
324	319.0	0.01567398119122257	0.03761755485893417	0.5956112852664577	0.006269592476489028	0.3448275862068966	0.0
325	317.0	0.015772870662460567	0.04100946372239748	0.5930599369085173	0.006309148264984227	0.3438485804416404	0.0
326	317.0	0.015772870662460567	0.03470031545741325	0.5899053627760252	0.006309148264984227	0.35331230283911674	0.0
327	317.0	0.015772870662460567	0.03470031545741325	0.5899053627760252	0.006309148264984227	0.35331230283911674	0.0
328	318.0	0.015723270440251572	0.03459119496855346	0.5880503144654088	0.006289308176100629	0.3553459119496855	0.0
329	322.0	0.015527950310559006	0.034161490683229816	0.5869565217391305	0.006211180124223602	0.35714285714285715	0.0
330	322.0	0.015527950310559006	0.034161490683229816	0.5900621118012422	0.006211180124223602	0.35403726708074534	0.0
331	325.0	0.015384615384615385	0.04	0.5846153846153846	0.006153846153846154	0.35384615384615387	0.0
332	324.0	0.018518518518518517	0.040123456790123455	0.5771604938271605	0.006172839506172839	0.3549382716049383	0.0030864197530864196
333	323.0	0.018575851393188854	0.04024767801857585	0.5758513931888545	0.006191950464396285	0.3560371517027864	0.0030959752321981426
334	327.0	0.01834862385321101	0.039755351681957186	0.5718654434250765	0.0061162079510703364	0.363914373088685	0.0
335	327.0	0.01834862385321101	0.039755351681957186	0.5749235474006116	0.0061162079510703364	0.36085626911314983	0.0
336	327.0	0.01834862385321101	0.03669724770642202	0.5749235474006116	0.0061162079510703364	0.363914373088685	0.0
337	328.0	0.018292682926829267	0.036585365853658534	0.573170731707317	0.009146341463414634	0.3628048780487805	0.0
338	326.0	0.018404907975460124	0.03680981595092025	0.5705521472392638	0.009202453987730062	0.36503067484662577	0.0
339	326.0	0.018404907975460124	0.03680981595092025	0.5705521472392638	0.006134969325153374	0.36809815950920244	0.0
340	327.0	0.01834862385321101	0.03669724770642202	0.5688073394495413	0.0061162079510703364	0.37003058103975534	0.0
341	327.0	0.01834862385321101	0.03669724770642202	0.5657492354740061	0.0061162079510703364	0.3730886850152905	0.0
342	325.0	0.018461538461538463	0.036923076923076927	0.5723076923076923	0.006153846153846154	0.36615384615384616	0.0
343	325.0	0.018461538461538463	0.036923076923076927	0.5723076923076923	0.009230769230769232	0.3630769230769231	0.0
344	324.0	0.018518518518518517	0.037037037037037035	0.5740740740740741	0.009259259259259259	0.3611111111111111	0.0
345	317.0	0.01892744479495268	0.03785488958990536	0.5741324921135647	0.00946372239747634	0.35962145110410093	0.0
346	318.0	0.018867924528301886	0.03459119496855346	0.5754716981132075	0.009433962264150943	0.36163522012578614	0.0
347	310.0	0.01935483870967742	0.035483870967741936	0.5774193548387097	0.0064516129032258064	0.36129032258064514	0.0
348	313.0	0.019169329073482427	0.038338658146964855	0.5750798722044729	0.006389776357827476	0.3610223642172524	0.0
349	312.0	0.016025641025641024	0.035256410256410256	0.5737179487179487	0.00641025641025641	0.3685897435897436	0.0
350	311.0	0.01607717041800643	0.03536977491961415	0.5787781350482315	0.006430868167202572	0.3633440514469453	0.0
351	311.0	0.01607717041800643	0.03858520900321544	0.5819935691318328	0.006430868167202572	0.35691318327974275	0.0
352	308.0	0.016233766233766232	0.03896103896103896	0.5844155844155844	0.006493506493506494	0.3538961038961039	0.0
353	314.0	0.01592356687898089	0.03821656050955414	0.5859872611464968	0.006369426751592357	0.3535031847133758	0.0
354	316.0	0.015822784810126583	0.0379746835443038	0.5791139240506329	0.006329113924050633	0.3575949367088608	0.0031645569620253164
355	315.0	0.012698412698412698	0.0380952380952381	0.5714285714285714	0.006349206349206349	0.37142857142857144	0.0
356	315.0	0.009523809523809525	0.0380952380952381	0.5841269841269842	0.006349206349206349	0.3619047619047619	0.0
357	314.0	0.01592356687898089	0.03821656050955414	0.5764331210191083	0.006369426751592357	0.3630573248407643	0.0
358	318.0	0.015723270440251572	0.03459119496855346	0.5754716981132075	0.006289308176100629	0.36792452830188677	0.0
359	314.0	0.009554140127388535	0.03184713375796178	0.5796178343949044	0.006369426751592357	0.37261146496815284	0.0
360	317.0	0.012618296529968454	0.03470031545741325	0.580441640378549	0.006309148264984227	0.3659305993690852	0.0
361	318.0	0.012578616352201259	0.03459119496855346	0.5817610062893082	0.006289308176100629	0.36477987421383645	0.0
362	321.0	0.012461059190031152	0.03426791277258567	0.5856697819314641	0.006230529595015576	0.3613707165109034	0.0
363	320.0	0.0125	0.034375	0.59375	0.00625	0.353125	0.0
364	316.0	0.012658227848101266	0.03164556962025317	0.5981012658227848	0.006329113924050633	0.3512658227848101	0.0
365	319.0	0.012539184952978056	0.03134796238244514	0.5956112852664577	0.006269592476489028	0.3542319749216301	0.0
366	313.0	0.012779552715654952	0.03514376996805112	0.5942492012779552	0.006389776357827476	0.3514376996805112	0.0
367	316.0	0.015822784810126583	0.03481012658227848	0.5917721518987342	0.006329113924050633	0.3512658227848101	0.0
368	314.0	0.01910828025477707	0.03503184713375796	0.5923566878980892	0.006369426751592357	0.3471337579617834	0.0
369	314.0	0.01592356687898089	0.03503184713375796	0.5923566878980892	0.006369426751592357	0.3503184713375796	0.0
370	316.0	0.015822784810126583	0.04113924050632911	0.5854430379746836	0.006329113924050633	0.3512658227848101	0.0
371	319.0	0.01567398119122257	0.04075235109717868	0.5830721003134797	0.006269592476489028	0.3542319749216301	0.0
372	318.0	0.015723270440251572	0.03773584905660377	0.5880503144654088	0.006289308176100629	0.3522012578616352	0.0
373	317.0	0.015772870662460567	0.03785488958990536	0.5899053627760252	0.006309148264984227	0.3501577287066246	0.0
374	321.0	0.012461059190031152	0.037383177570093455	0.6012461059190031	0.003115264797507788	0.34579439252336447	0.0
375	321.0	0.018691588785046728	0.037383177570093455	0.5887850467289719	0.003115264797507788	0.35202492211838005	0.0
376	320.0	0.01875	0.0375	0.584375	0.003125	0.35625	0.0
377	323.0	0.018575851393188854	0.03715170278637771	0.5820433436532507	0.006191950464396285	0.3560371517027864	0.0
378	323.0	0.018575851393188854	0.03715170278637771	0.5820433436532507	0.006191950464396285	0.3560371517027864	0.0
379	328.0	0.018292682926829267	0.03353658536585366	0.5853658536585366	0.009146341463414634	0.35365853658536583	0.0
380	330.0	0.01818181818181818	0.03333333333333333	0.5818181818181818	0.00909090909090909	0.3575757575757576	0.0
381	324.0	0.018518518518518517	0.030864197530864196	0.5802469135802469	0.009259259259259259	0.3611111111111111	0.0
382	324.0	0.018518518518518517	0.027777777777777776	0.5833333333333334	0.009259259259259259	0.3611111111111111	0.0
383	325.0	0.018461538461538463	0.027692307692307693	0.5907692307692308	0.009230769230769232	0.35384615384615387	0.0
384	325.0	0.018461538461538463	0.03076923076923077	0.5907692307692308	0.009230769230769232	0.3507692307692308	0.0
385	316.0	0.0189873417721519	0.03481012658227848	0.5854430379746836	0.00949367088607595	0.3512658227848101	0.0
386	315.0	0.01904761904761905	0.03492063492063492	0.5841269841269842	0.009523809523809525	0.3523809523809524	0.0
387	317.0	0.01892744479495268	0.03470031545741325	0.583596214511041	0.00946372239747634	0.35331230283911674	0.0
388	325.0	0.018461538461538463	0.04	0.5723076923076923	0.006153846153846154	0.3630769230769231	0.0
389	324.0	0.018518518518518517	0.040123456790123455	0.5679012345679012	0.006172839506172839	0.36728395061728397	0.0
390	322.0	0.018633540372670808	0.040372670807453416	0.5652173913043478	0.009316770186335404	0.36645962732919257	0.0
391	322.0	0.018633540372670808	0.037267080745341616	0.5652173913043478	0.009316770186335404	0.3695652173913043	0.0
392	321.0	0.018691588785046728	0.03115264797507788	0.573208722741433	0.009345794392523364	0.367601246105919	0.0
393	321.0	0.018691588785046728	0.03115264797507788	0.5700934579439252	0.009345794392523364	0.3707165109034268	0.0
394	321.0	0.018691588785046728	0.03115264797507788	0.5700934579439252	0.009345794392523364	0.3707165109034268	0.0
395	320.0	0.021875	0.03125	0.571875	0.009375	0.365625	0.0
396	317.0	0.01892744479495268	0.031545741324921134	0.5772870662460567	0.00946372239747634	0.3627760252365931	0.0
397	316.0	0.0189873417721519	0.03481012658227848	0.5854430379746836	0.00949367088607595	0.3512658227848101	0.0
398	317.0	0.022082018927444796	0.03470031545741325	0.5772870662460567	0.00946372239747634	0.35331230283911674	0.0031545741324921135
399	318.0	0.0220125786163522	0.03459119496855346	0.5754716981132075	0.012578616352201259	0.3522012578616352	0.0031446540880503146
400	321.0	0.018691588785046728	0.03426791277258567	0.5763239875389408	0.012461059190031152	0.35514018691588783	0.003115264797507788
401	320.0	0.01875	0.034375	0.578125	0.015625	0.35	0.003125
402	320.0	0.021875	0.034375	0.575	0.015625	0.35	0.003125
403	319.0	0.018808777429467086	0.03134796238244514	0.5768025078369906	0.01567398119122257	0.3573667711598746	0.0
404	325.0	0.018461538461538463	0.03076923076923077	0.5846153846153846	0.012307692307692308	0.35384615384615387	0.0
405	322.0	0.015527950310559006	0.031055900621118012	0.5962732919254659	0.009316770186335404	0.34782608695652173	0.0
406	322.0	0.015527950310559006	0.034161490683229816	0.5962732919254659	0.009316770186335404	0.3447204968944099	0.0
407	324.0	0.015432098765432098	0.033950617283950615	0.5925925925925926	0.009259259259259259	0.3487654320987654	0.0
408	322.0	0.015527950310559006	0.034161490683229816	0.5838509316770186	0.009316770186335404	0.35714285714285715	0.0
409	323.0	0.015479876160990712	0.034055727554179564	0.5851393188854489	0.009287925696594427	0.3560371517027864	0.0
410	318.0	0.015723270440251572	0.03459119496855346	0.5880503144654088	0.009433962264150943	0.3522012578616352	0.0
411	314.0	0.01592356687898089	0.03821656050955414	0.5764331210191083	0.009554140127388535	0.35987261146496813	0.0
412	314.0	0.01592356687898089	0.03503184713375796	0.589171974522293	0.009554140127388535	0.3503184713375796	0.0
413	321.0	0.01557632398753894	0.03426791277258567	0.5856697819314641	0.009345794392523364	0.35514018691588783	0.0
414	322.0	0.015527950310559006	0.037267080745341616	0.577639751552795	0.009316770186335404	0.36024844720496896	0.0
415	323.0	0.018575851393188854	0.03715170278637771	0.5696594427244582	0.009287925696594427	0.3622291021671827	0.0030959752321981426
416	322.0	0.018633540372670808	0.037267080745341616	0.5652173913043478	0.009316770186335404	0.3695652173913043	0.0
417	317.0	0.01892744479495268	0.03785488958990536	0.5678233438485805	0.00946372239747634	0.3659305993690852	0.0
418	318.0	0.018867924528301886	0.03773584905660377	0.5660377358490566	0.009433962264150943	0.36792452830188677	0.0
419	325.0	0.018461538461538463	0.036923076923076927	0.5753846153846154	0.009230769230769232	0.36	0.0
420	325.0	0.018461538461538463	0.036923076923076927	0.5723076923076923	0.009230769230769232	0.3630769230769231	0.0
421	324.0	0.018518518518518517	0.037037037037037035	0.5771604938271605	0.006172839506172839	0.3611111111111111	0.0
422	323.0	0.018575851393188854	0.03715170278637771	0.5758513931888545	0.01238390092879257	0.3560371517027864	0.0
423	322.0	0.015527950310559006	0.037267080745341616	0.5745341614906833	0.012422360248447204	0.36024844720496896	0.0
424	323.0	0.015479876160990712	0.03715170278637771	0.5727554179566563	0.01238390092879257	0.3622291021671827	0.0
425	314.0	0.01592356687898089	0.03503184713375796	0.5668789808917197	0.012738853503184714	0.36942675159235666	0.0
426	313.0	0.01597444089456869	0.03514376996805112	0.5686900958466453	0.012779552715654952	0.36741214057507987	0.0
427	315.0	0.015873015873015872	0.03492063492063492	0.5746031746031746	0.012698412698412698	0.3619047619047619	0.0
428	314.0	0.01592356687898089	0.03503184713375796	0.5764331210191083	0.009554140127388535	0.35987261146496813	0.0031847133757961785
429	310.0	0.016129032258064516	0.035483870967741936	0.5741935483870968	0.00967741935483871	0.36129032258064514	0.0032258064516129032
430	311.0	0.01929260450160772	0.03536977491961415	0.5755627009646302	0.00964630225080386	0.35691318327974275	0.003215434083601286
431	312.0	0.019230769230769232	0.03205128205128205	0.5865384615384616	0.009615384615384616	0.3525641025641026	0.0
432	313.0	0.022364217252396165	0.03514376996805112	0.5814696485623003	0.009584664536741214	0.3514376996805112	0.0
433	315.0	0.022222222222222223	0.03492063492063492	0.580952380952381	0.009523809523809525	0.3523809523809524	0.0
434	315.0	0.022222222222222223	0.03492063492063492	0.580952380952381	0.009523809523809525	0.3523809523809524	0.0
435	321.0	0.021806853582554516	0.03426791277258567	0.573208722741433	0.012461059190031152	0.3582554517133956	0.0
436	324.0	0.021604938271604937	0.037037037037037035	0.5740740740740741	0.012345679012345678	0.3549382716049383	0.0
437	326.0	0.018404907975460124	0.03680981595092025	0.5736196319018405	0.012269938650306749	0.3588957055214724	0.0
438	327.0	0.01834862385321101	0.03669724770642202	0.5779816513761468	0.012232415902140673	0.3547400611620795	0.0
439	326.0	0.018404907975460124	0.03680981595092025	0.5736196319018405	0.012269938650306749	0.3588957055214724	0.0
440	330.0	0.01818181818181818	0.03333333333333333	0.5757575757575758	0.012121212121212121	0.3575757575757576	0.0030303030303030303
441	330.0	0.01818181818181818	0.03333333333333333	0.5727272727272728	0.015151515151515152	0.3606060606060606	0.0
442	331.0	0.01812688821752266	0.03323262839879154	0.5740181268882175	0.00906344410876133	0.36555891238670696	0.0
443	327.0	0.01834862385321101	0.03363914373088685	0.5688073394495413	0.009174311926605505	0.37003058103975534	0.0
444	317.0	0.01892744479495268	0.03470031545741325	0.5709779179810726	0.00946372239747634	0.3659305993690852	0.0
445	316.0	0.0189873417721519	0.03481012658227848	0.5632911392405063	0.00949367088607595	0.37341772151898733	0.0
446	317.0	0.01892744479495268	0.031545741324921134	0.5709779179810726	0.00946372239747634	0.36908517350157727	0.0
447	317.0	0.01892744479495268	0.031545741324921134	0.5678233438485805	0.012618296529968454	0.36908517350157727	0.0
448	314.0	0.01592356687898089	0.03184713375796178	0.5700636942675159	0.012738853503184714	0.36942675159235666	0.0
449	314.0	0.01592356687898089	0.03821656050955414	0.5700636942675159	0.012738853503184714	0.3630573248407643	0.0
450	317.0	0.01892744479495268	0.03785488958990536	0.5709779179810726	0.012618296529968454	0.35962145110410093	0.0
451	317.0	0.01892744479495268	0.03785488958990536	0.5709779179810726	0.012618296529968454	0.35962145110410093	0.0
452	315.0	0.01904761904761905	0.04126984126984127	0.5777777777777777	0.012698412698412698	0.3492063492063492	0.0
453	312.0	0.016025641025641024	0.038461538461538464	0.5833333333333334	0.01282051282051282	0.34935897435897434	0.0
454	313.0	0.01597444089456869	0.038338658146964855	0.5878594249201278	0.012779552715654952	0.3450479233226837	0.0
455	311.0	0.01607717041800643	0.03858520900321544	0.5819935691318328	0.00964630225080386	0.3536977491961415	0.0
456	309.0	0.016181229773462782	0.038834951456310676	0.5760517799352751	0.009708737864077669	0.3592233009708738	0.0
457	309.0	0.016181229773462782	0.038834951456310676	0.5728155339805825	0.006472491909385114	0.3656957928802589	0.0
458	312.0	0.016025641025641024	0.038461538461538464	0.5769230769230769	0.00641025641025641	0.36217948717948717	0.0
459	314.0	0.01910828025477707	0.03821656050955414	0.5700636942675159	0.009554140127388535	0.3630573248407643	0.0
460	316.0	0.0189873417721519	0.0379746835443038	0.5727848101265823	0.00949367088607595	0.36075949367088606	0.0
461	318.0	0.018867924528301886	0.03773584905660377	0.5817610062893082	0.006289308176100629	0.3553459119496855	0.0
462	319.0	0.018808777429467086	0.03761755485893417	0.5830721003134797	0.006269592476489028	0.3542319749216301	0.0
463	319.0	0.018808777429467086	0.03761755485893417	0.5799373040752351	0.006269592476489028	0.3573667711598746	0.0
464	319.0	0.018808777429467086	0.034482758620689655	0.5830721003134797	0.006269592476489028	0.3573667711598746	0.0
465	322.0	0.018633540372670808	0.034161490683229816	0.5838509316770186	0.006211180124223602	0.35714285714285715	0.0
466	325.0	0.015384615384615385	0.033846153846153845	0.5815384615384616	0.006153846153846154	0.36	0.003076923076923077
467	321.0	0.01557632398753894	0.03426791277258567	0.5794392523364486	0.009345794392523364	0.3613707165109034	0.0
468	321.0	0.01557632398753894	0.03426791277258567	0.5856697819314641	0.009345794392523364	0.35514018691588783	0.0
469	323.0	0.015479876160990712	0.034055727554179564	0.5913312693498453	0.009287925696594427	0.3498452012383901	0.0
470	323.0	0.015479876160990712	0.034055727554179564	0.5851393188854489	0.009287925696594427	0.3560371517027864	0.0
471	313.0	0.01597444089456869	0.03514376996805112	0.5878594249201278	0.009584664536741214	0.3514376996805112	0.0
472	307.0	0.013029315960912053	0.035830618892508145	0.5928338762214984	0.009771986970684038	0.3485342019543974	0.0
473	312.0	0.01282051282051282	0.035256410256410256	0.5833333333333334	0.009615384615384616	0.358974358974359	0.0
474	313.0	0.012779552715654952	0.03514376996805112	0.5814696485623003	0.009584664536741214	0.3610223642172524	0.0
475	316.0	0.0189873417721519	0.03481012658227848	0.5759493670886076	0.00949367088607595	0.36075949367088606	0.0
476	315.0	0.01904761904761905	0.031746031746031744	0.5777777777777777	0.009523809523809525	0.3619047619047619	0.0
477	313.0	0.019169329073482427	0.03194888178913738	0.5782747603833865	0.009584664536741214	0.3610223642172524	0.0
478	316.0	0.0189873417721519	0.03164556962025317	0.5759493670886076	0.00949367088607595	0.3639240506329114	0.0
479	318.0	0.018867924528301886	0.031446540880503145	0.5723270440251572	0.009433962264150943	0.36792452830188677	0.0
480	317.0	0.01892744479495268	0.03470031545741325	0.5741324921135647	0.00946372239747634	0.3627760252365931	0.0
481	322.0	0.018633540372670808	0.034161490683229816	0.577639751552795	0.009316770186335404	0.36024844720496896	0.0
482	324.0	0.018518518518518517	0.033950617283950615	0.5709876543209876	0.012345679012345678	0.36419753086419754	0.0
483	323.0	0.018575851393188854	0.034055727554179564	0.5789473684210527	0.01238390092879257	0.3560371517027864	0.0
484	326.0	0.018404907975460124	0.03374233128834356	0.5766871165644172	0.012269938650306749	0.3588957055214724	0.0
485	330.0	0.01818181818181818	0.03333333333333333	0.5727272727272728	0.012121212121212121	0.36363636363636365	0.0
486	329.0	0.02127659574468085	0.03343465045592705	0.574468085106383	0.0121580547112462	0.3586626139817629	0.0
487	325.0	0.018461538461538463	0.033846153846153845	0.5815384615384616	0.012307692307692308	0.35384615384615387	0.0
488	326.0	0.018404907975460124	0.03374233128834356	0.5797546012269938	0.012269938650306749	0.3558282208588957	0.0
489	324.0	0.018518518518518517	0.033950617283950615	0.5802469135802469	0.012345679012345678	0.3549382716049383	0.0
490	322.0	0.015527950310559006	0.031055900621118012	0.5838509316770186	0.012422360248447204	0.35714285714285715	0.0
491	323.0	0.018575851393188854	0.034055727554179564	0.5758513931888545	0.01238390092879257	0.3591331269349845	0.0
492	319.0	0.018808777429467086	0.034482758620689655	0.5705329153605015	0.009404388714733543	0.3667711598746082	0.0
493	318.0	0.018867924528301886	0.03459119496855346	0.5754716981132075	0.009433962264150943	0.36163522012578614	0.0
494	319.0	0.018808777429467086	0.034482758620689655	0.5862068965517241	0.009404388714733543	0.3510971786833856	0.0
495	318.0	0.018867924528301886	0.031446540880503145	0.5849056603773585	0.009433962264150943	0.3553459119496855	0.0
496	317.0	0.015772870662460567	0.031545741324921134	0.5772870662460567	0.00946372239747634	0.3627760252365931	0.0031545741324921135
497	320.0	0.015625	0.03125	0.575	0.009375	0.365625	0.003125
498	325.0	0.015384615384615385	0.03076923076923077	0.5784615384615385	0.009230769230769232	0.3630769230769231	0.003076923076923077
499	325.0	0.015384615384615385	0.027692307692307693	0.5815384615384616	0.009230769230769232	0.3630769230769231	0.003076923076923077
500	327.0	0.01529051987767584	0.027522935779816515	0.5779816513761468	0.012232415902140673	0.363914373088685	0.0030581039755351682
501	330.0	0.015151515151515152	0.02727272727272727	0.5727272727272728	0.012121212121212121	0.3696969696969697	0.0030303030303030303
502	331.0	0.015105740181268883	0.030211480362537766	0.5740181268882175	0.012084592145015106	0.36555891238670696	0.0030211480362537764
503	332.0	0.018072289156626505	0.03313253012048193	0.5662650602409639	0.009036144578313253	0.3704819277108434	0.0030120481927710845
504	331.0	0.021148036253776436	0.03323262839879154	0.56797583081571	0.00906344410876133	0.36555891238670696	0.0030211480362537764
505	323.0	0.02476780185758514	0.034055727554179564	0.5758513931888545	0.009287925696594427	0.35294117647058826	0.0030959752321981426
506	322.0	0.024844720496894408	0.031055900621118012	0.5714285714285714	0.009316770186335404	0.36024844720496896	0.003105590062111801
507	320.0	0.025	0.03125	0.575	0.009375	0.35625	0.003125
508	319.0	0.025078369905956112	0.03134796238244514	0.5768025078369906	0.009404388714733543	0.3542319749216301	0.003134796238244514
509	326.0	0.027607361963190184	0.03067484662576687	0.5705521472392638	0.009202453987730062	0.3588957055214724	0.003067484662576687
510	326.0	0.027607361963190184	0.03374233128834356	0.5674846625766872	0.009202453987730062	0.3588957055214724	0.003067484662576687
511	324.0	0.024691358024691357	0.033950617283950615	0.5740740740740741	0.009259259259259259	0.35802469135802467	0.0
512	321.0	0.021806853582554516	0.037383177570093455	0.573208722741433	0.009345794392523364	0.3582554517133956	0.0
513	323.0	0.021671826625386997	0.03715170278637771	0.5727554179566563	0.009287925696594427	0.3591331269349845	0.0
514	325.0	0.021538461538461538	0.04	0.5692307692307692	0.006153846153846154	0.3630769230769231	0.0
515	320.0	0.021875	0.040625	0.575	0.00625	0.35625	0.0
516	318.0	0.0220125786163522	0.03773584905660377	0.5723270440251572	0.006289308176100629	0.36163522012578614	0.0
517	314.0	0.01910828025477707	0.03821656050955414	0.5764331210191083	0.009554140127388535	0.35668789808917195	0.0
518	319.0	0.0219435736677116	0.03761755485893417	0.5736677115987461	0.012539184952978056	0.3542319749216301	0.0
519	317.0	0.022082018927444796	0.03785488958990536	0.5772870662460567	0.012618296529968454	0.3501577287066246	0.0
520	317.0	0.022082018927444796	0.03785488958990536	0.5867507886435331	0.012618296529968454	0.34069400630914826	0.0
521	321.0	0.021806853582554516	0.037383177570093455	0.5794392523364486	0.012461059190031152	0.34579439252336447	0.003115264797507788
522	321.0	0.021806853582554516	0.037383177570093455	0.5856697819314641	0.012461059190031152	0.3395638629283489	0.003115264797507788
523	318.0	0.0220125786163522	0.03773584905660377	0.5849056603773585	0.012578616352201259	0.34276729559748426	0.0
524	320.0	0.021875	0.034375	0.5875	0.009375	0.346875	0.0
525	316.0	0.022151898734177215	0.03481012658227848	0.5886075949367089	0.00949367088607595	0.3449367088607595	0.0
526	319.0	0.0219435736677116	0.034482758620689655	0.5862068965517241	0.009404388714733543	0.34796238244514105	0.0
527	323.0	0.021671826625386997	0.034055727554179564	0.5913312693498453	0.009287925696594427	0.34365325077399383	0.0
528	322.0	0.021739130434782608	0.031055900621118012	0.5900621118012422	0.009316770186335404	0.34782608695652173	0.0
529	322.0	0.021739130434782608	0.031055900621118012	0.5807453416149069	0.009316770186335404	0.35714285714285715	0.0
530	321.0	0.018691588785046728	0.03115264797507788	0.5825545171339563	0.009345794392523364	0.3582554517133956	0.0
531	321.0	0.018691588785046728	0.03115264797507788	0.5856697819314641	0.009345794392523364	0.35514018691588783	0.0
532	316.0	0.0189873417721519	0.03164556962025317	0.5759493670886076	0.00949367088607595	0.3639240506329114	0.0
533	311.0	0.01929260450160772	0.03536977491961415	0.5755627009646302	0.00964630225080386	0.36012861736334406	0.0
534	316.0	0.0189873417721519	0.03481012658227848	0.569620253164557	0.00949367088607595	0.36075949367088606	0.006329113924050633
535	311.0	0.01929260450160772	0.03536977491961415	0.5852090032154341	0.00964630225080386	0.3440514469453376	0.006430868167202572
536	312.0	0.019230769230769232	0.035256410256410256	0.5897435897435898	0.009615384615384616	0.33974358974358976	0.00641025641025641
537	307.0	0.019543973941368076	0.035830618892508145	0.5895765472312704	0.013029315960912053	0.3355048859934853	0.006514657980456026
538	312.0	0.019230769230769232	0.035256410256410256	0.5833333333333334	0.01282051282051282	0.34294871794871795	0.00641025641025641
539	312.0	0.022435897435897436	0.03205128205128205	0.592948717948718	0.01282051282051282	0.3333333333333333	0.00641025641025641
540	309.0	0.019417475728155338	0.032362459546925564	0.5857605177993528	0.012944983818770227	0.34951456310679613	0.0
541	313.0	0.019169329073482427	0.03194888178913738	0.5910543130990416	0.012779552715654952	0.3450479233226837	0.0
542	313.0	0.019169329073482427	0.03194888178913738	0.5814696485623003	0.012779552715654952	0.3546325878594249	0.0
543	311.0	0.01607717041800643	0.03215434083601286	0.5852090032154341	0.012861736334405145	0.3536977491961415	0.0
544	316.0	0.015822784810126583	0.03481012658227848	0.5854430379746836	0.00949367088607595	0.35443037974683544	0.0
545	315.0	0.015873015873015872	0.03492063492063492	0.5873015873015873	0.009523809523809525	0.3523809523809524	0.0
546	316.0	0.015822784810126583	0.03481012658227848	0.5886075949367089	0.00949367088607595	0.3512658227848101	0.0
547	318.0	0.018867924528301886	0.03459119496855346	0.5817610062893082	0.009433962264150943	0.3553459119496855	0.0
548	318.0	0.015723270440251572	0.03459119496855346	0.5754716981132075	0.009433962264150943	0.36477987421383645	0.0
549	315.0	0.01904761904761905	0.031746031746031744	0.5904761904761905	0.009523809523809525	0.3492063492063492	0.0
550	315.0	0.01904761904761905	0.031746031746031744	0.5904761904761905	0.009523809523809525	0.3492063492063492	0.0
551	310.0	0.01935483870967742	0.03225806451612903	0.5870967741935483	0.00967741935483871	0.35161290322580646	0.0
552	310.0	0.02258064516129032	0.035483870967741936	0.5741935483870968	0.00967741935483871	0.3580645161290323	0.0
553	311.0	0.01929260450160772	0.03536977491961415	0.572347266881029	0.00964630225080386	0.3633440514469453	0.0
554	311.0	0.01929260450160772	0.03536977491961415	0.5755627009646302	0.00964630225080386	0.36012861736334406	0.0
555	309.0	0.019417475728155338	0.03559870550161812	0.56957928802589	0.009708737864077669	0.3656957928802589	0.0
556	309.0	0.016181229773462782	0.03559870550161812	0.5760517799352751	0.012944983818770227	0.3592233009708738	0.0
557	308.0	0.016233766233766232	0.03571428571428571	0.5844155844155844	0.00974025974025974	0.3538961038961039	0.0
558	316.0	0.015822784810126583	0.03481012658227848	0.5822784810126582	0.00949367088607595	0.3575949367088608	0.0
559	313.0	0.01597444089456869	0.03194888178913738	0.5846645367412141	0.009584664536741214	0.3546325878594249	0.003194888178913738
560	313.0	0.01597444089456869	0.03194888178913738	0.5814696485623003	0.009584664536741214	0.35782747603833864	0.003194888178913738
561	311.0	0.01607717041800643	0.03215434083601286	0.5819935691318328	0.00964630225080386	0.35691318327974275	0.003215434083601286
562	313.0	0.01597444089456869	0.03514376996805112	0.5814696485623003	0.009584664536741214	0.3546325878594249	0.003194888178913738
563	313.0	0.01597444089456869	0.03514376996805112	0.5782747603833865	0.009584664536741214	0.3546325878594249	0.006389776357827476
564	317.0	0.015772870662460567	0.03470031545741325	0.583596214511041	0.006309148264984227	0.35331230283911674	0.006309148264984227
565	321.0	0.01557632398753894	0.03426791277258567	0.5825545171339563	0.006230529595015576	0.3582554517133956	0.003115264797507788
566	316.0	0.015822784810126583	0.03481012658227848	0.5886075949367089	0.006329113924050633	0.3512658227848101	0.0031645569620253164
567	315.0	0.01904761904761905	0.03492063492063492	0.5841269841269842	0.006349206349206349	0.3523809523809524	0.0031746031746031746
568	312.0	0.019230769230769232	0.035256410256410256	0.5737179487179487	0.00641025641025641	0.36217948717948717	0.003205128205128205
569	319.0	0.0219435736677116	0.03134796238244514	0.5736677115987461	0.006269592476489028	0.3667711598746082	0.0
570	320.0	0.025	0.03125	0.571875	0.00625	0.365625	0.0
571	319.0	0.0219435736677116	0.03134796238244514	0.5830721003134797	0.009404388714733543	0.3542319749216301	0.0
572	320.0	0.021875	0.03125	0.575	0.009375	0.3625	0.0
573	318.0	0.0220125786163522	0.031446540880503145	0.5817610062893082	0.009433962264150943	0.3553459119496855	0.0
574	316.0	0.0189873417721519	0.03164556962025317	0.5886075949367089	0.012658227848101266	0.34810126582278483	0.0
575	315.0	0.015873015873015872	0.031746031746031744	0.5904761904761905	0.009523809523809525	0.3523809523809524	0.0
576	314.0	0.012738853503184714	0.03184713375796178	0.5955414012738853	0.009554140127388535	0.3503184713375796	0.0
577	319.0	0.012539184952978056	0.034482758620689655	0.5956112852664577	0.009404388714733543	0.34796238244514105	0.0
578	319.0	0.018808777429467086	0.034482758620689655	0.5830721003134797	0.006269592476489028	0.3573667711598746	0.0
579	324.0	0.021604938271604937	0.037037037037037035	0.5740740740740741	0.006172839506172839	0.3611111111111111	0.0
580	325.0	0.021538461538461538	0.036923076923076927	0.5784615384615385	0.003076923076923077	0.36	0.0
581	324.0	0.024691358024691357	0.037037037037037035	0.5709876543209876	0.006172839506172839	0.3611111111111111	0.0
582	321.0	0.024922118380062305	0.037383177570093455	0.5794392523364486	0.006230529595015576	0.35202492211838005	0.0
583	324.0	0.024691358024691357	0.037037037037037035	0.5771604938271605	0.009259259259259259	0.35185185185185186	0.0
584	322.0	0.018633540372670808	0.037267080745341616	0.5838509316770186	0.009316770186335404	0.35093167701863354	0.0
585	323.0	0.018575851393188854	0.03715170278637771	0.5789473684210527	0.006191950464396285	0.3591331269349845	0.0
586	325.0	0.018461538461538463	0.033846153846153845	0.5815384615384616	0.006153846153846154	0.36	0.0
587	327.0	0.01529051987767584	0.03669724770642202	0.5779816513761468	0.0061162079510703364	0.363914373088685	0.0
588	324.0	0.015432098765432098	0.033950617283950615	0.5771604938271605	0.009259259259259259	0.36419753086419754	0.0
589	322.0	0.015527950310559006	0.034161490683229816	0.5869565217391305	0.009316770186335404	0.35403726708074534	0.0
590	324.0	0.021604938271604937	0.033950617283950615	0.5802469135802469	0.009259259259259259	0.3549382716049383	0.0
591	323.0	0.021671826625386997	0.030959752321981424	0.5820433436532507	0.009287925696594427	0.3560371517027864	0.0
592	321.0	0.024922118380062305	0.03115264797507788	0.5763239875389408	0.009345794392523364	0.3582554517133956	0.0
593	319.0	0.018808777429467086	0.03134796238244514	0.5799373040752351	0.012539184952978056	0.3573667711598746	0.0
594	318.0	0.015723270440251572	0.031446540880503145	0.5817610062893082	0.012578616352201259	0.3584905660377358	0.0
595	318.0	0.012578616352201259	0.03459119496855346	0.5817610062893082	0.012578616352201259	0.3584905660377358	0.0
596	318.0	0.009433962264150943	0.03459119496855346	0.5817610062893082	0.012578616352201259	0.36163522012578614	0.0
597	320.0	0.009375	0.0375	0.58125	0.0125	0.359375	0.0
598	320.0	0.015625	0.0375	0.58125	0.0125	0.353125	0.0
599	318.0	0.015723270440251572	0.03459119496855346	0.5849056603773585	0.012578616352201259	0.3522012578616352	0.0
600	320.0	0.01875	0.034375	0.58125	0.009375	0.35625	0.0
601	321.0	0.021806853582554516	0.03426791277258567	0.5794392523364486	0.009345794392523364	0.35514018691588783	0.0
602	321.0	0.021806853582554516	0.03426791277258567	0.5825545171339563	0.009345794392523364	0.35202492211838005	0.0
603	325.0	0.018461538461538463	0.036923076923076927	0.5815384615384616	0.009230769230769232	0.35384615384615387	0.0
604	321.0	0.018691588785046728	0.03426791277258567	0.5825545171339563	0.009345794392523364	0.35514018691588783	0.0
605	324.0	0.015432098765432098	0.033950617283950615	0.5802469135802469	0.009259259259259259	0.3611111111111111	0.0
606	322.0	0.015527950310559006	0.034161490683229816	0.5745341614906833	0.009316770186335404	0.36645962732919257	0.0
607	323.0	0.015479876160990712	0.03715170278637771	0.5758513931888545	0.009287925696594427	0.3622291021671827	0.0
608	319.0	0.01567398119122257	0.03761755485893417	0.5799373040752351	0.009404388714733543	0.3573667711598746	0.0
609	319.0	0.01567398119122257	0.034482758620689655	0.5893416927899686	0.009404388714733543	0.3510971786833856	0.0
610	317.0	0.022082018927444796	0.03470031545741325	0.5930599369085173	0.00946372239747634	0.34069400630914826	0.0
611	318.0	0.0220125786163522	0.03459119496855346	0.5943396226415094	0.009433962264150943	0.33962264150943394	0.0
612	317.0	0.022082018927444796	0.03470031545741325	0.5930599369085173	0.00946372239747634	0.34069400630914826	0.0
613	319.0	0.0219435736677116	0.034482758620689655	0.5956112852664577	0.009404388714733543	0.3385579937304075	0.0
614	319.0	0.018808777429467086	0.03761755485893417	0.5956112852664577	0.009404388714733543	0.3385579937304075	0.0
615	313.0	0.019169329073482427	0.03514376996805112	0.5942492012779552	0.009584664536741214	0.34185303514376997	0.0
616	312.0	0.019230769230769232	0.035256410256410256	0.5865384615384616	0.01282051282051282	0.34615384615384615	0.0
617	313.0	0.01597444089456869	0.038338658146964855	0.5878594249201278	0.012779552715654952	0.3450479233226837	0.0
618	313.0	0.01597444089456869	0.04153354632587859	0.5846645367412141	0.012779552715654952	0.3450479233226837	0.0
619	315.0	0.01904761904761905	0.0380952380952381	0.5777777777777777	0.012698412698412698	0.3523809523809524	0.0
620	317.0	0.01892744479495268	0.03785488958990536	0.5867507886435331	0.00946372239747634	0.3470031545741325	0.0
621	316.0	0.022151898734177215	0.03481012658227848	0.5854430379746836	0.00949367088607595	0.34810126582278483	0.0
622	315.0	0.022222222222222223	0.031746031746031744	0.580952380952381	0.006349206349206349	0.35873015873015873	0.0
623	313.0	0.022364217252396165	0.03194888178913738	0.5846645367412141	0.006389776357827476	0.3546325878594249	0.0
624	315.0	0.015873015873015872	0.02857142857142857	0.5873015873015873	0.006349206349206349	0.3619047619047619	0.0
625	316.0	0.015822784810126583	0.028481012658227847	0.5822784810126582	0.00949367088607595	0.3639240506329114	0.0
626	319.0	0.018808777429467086	0.02821316614420063	0.5768025078369906	0.009404388714733543	0.3667711598746082	0.0
627	319.0	0.018808777429467086	0.02821316614420063	0.5862068965517241	0.009404388714733543	0.3573667711598746	0.0
628	319.0	0.018808777429467086	0.02821316614420063	0.5862068965517241	0.009404388714733543	0.3573667711598746	0.0
629	327.0	0.01834862385321101	0.03363914373088685	0.5840978593272171	0.009174311926605505	0.3547400611620795	0.0
630	325.0	0.021538461538461538	0.033846153846153845	0.5815384615384616	0.009230769230769232	0.35384615384615387	0.0
631	322.0	0.021739130434782608	0.034161490683229816	0.5869565217391305	0.009316770186335404	0.34782608695652173	0.0
632	316.0	0.022151898734177215	0.03481012658227848	0.5981012658227848	0.00949367088607595	0.33544303797468356	0.0
633	317.0	0.022082018927444796	0.03470031545741325	0.5962145110410094	0.00946372239747634	0.33753943217665616	0.0
634	320.0	0.021875	0.034375	0.590625	0.009375	0.34375	0.0
635	317.0	0.022082018927444796	0.03470031545741325	0.5899053627760252	0.00946372239747634	0.3438485804416404	0.0
636	318.0	0.0220125786163522	0.03459119496855346	0.5817610062893082	0.009433962264150943	0.3522012578616352	0.0
637	317.0	0.022082018927444796	0.03470031545741325	0.5772870662460567	0.00946372239747634	0.35646687697160884	0.0
638	312.0	0.02564102564102564	0.035256410256410256	0.5769230769230769	0.009615384615384616	0.3525641025641026	0.0
639	314.0	0.025477707006369428	0.03503184713375796	0.5796178343949044	0.009554140127388535	0.3503184713375796	0.0
640	315.0	0.022222222222222223	0.03492063492063492	0.580952380952381	0.012698412698412698	0.3492063492063492	0.0
641	312.0	0.019230769230769232	0.035256410256410256	0.5801282051282052	0.01282051282051282	0.3525641025641026	0.0
642	312.0	0.019230769230769232	0.035256410256410256	0.5833333333333334	0.01282051282051282	0.34935897435897434	0.0
643	312.0	0.016025641025641024	0.035256410256410256	0.5801282051282052	0.009615384615384616	0.358974358974359	0.0
644	314.0	0.01592356687898089	0.03503184713375796	0.5764331210191083	0.009554140127388535	0.3630573248407643	0.0
645	317.0	0.015772870662460567	0.03470031545741325	0.5741324921135647	0.00946372239747634	0.3659305993690852	0.0
646	318.0	0.015723270440251572	0.031446540880503145	0.5754716981132075	0.009433962264150943	0.36792452830188677	0.0
647	313.0	0.019169329073482427	0.03194888178913738	0.5782747603833865	0.009584664536741214	0.3610223642172524	0.0
648	313.0	0.01597444089456869	0.03194888178913738	0.5718849840255591	0.009584664536741214	0.3706070287539936	0.0
649	315.0	0.015873015873015872	0.031746031746031744	0.5714285714285714	0.012698412698412698	0.3682539682539683	0.0
650	320.0	0.015625	0.03125	0.565625	0.0125	0.375	0.0
651	317.0	0.015772870662460567	0.031545741324921134	0.5678233438485805	0.012618296529968454	0.3722397476340694	0.0
652	317.0	0.015772870662460567	0.031545741324921134	0.5678233438485805	0.012618296529968454	0.3722397476340694	0.0
653	315.0	0.015873015873015872	0.031746031746031744	0.5682539682539682	0.012698412698412698	0.37142857142857144	0.0
654	316.0	0.015822784810126583	0.03164556962025317	0.5727848101265823	0.012658227848101266	0.3670886075949367	0.0
655	316.0	0.015822784810126583	0.03164556962025317	0.5664556962025317	0.012658227848101266	0.37341772151898733	0.0
656	315.0	0.015873015873015872	0.031746031746031744	0.5682539682539682	0.009523809523809525	0.3746031746031746	0.0
657	312.0	0.016025641025641024	0.03205128205128205	0.5737179487179487	0.009615384615384616	0.3685897435897436	0.0
658	316.0	0.0189873417721519	0.03164556962025317	0.5759493670886076	0.00949367088607595	0.3639240506329114	0.0
659	313.0	0.019169329073482427	0.03194888178913738	0.5814696485623003	0.009584664536741214	0.3546325878594249	0.003194888178913738
660	313.0	0.01597444089456869	0.03194888178913738	0.5782747603833865	0.009584664536741214	0.3610223642172524	0.003194888178913738
661	316.0	0.0189873417721519	0.03164556962025317	0.5791139240506329	0.00949367088607595	0.3575949367088608	0.0031645569620253164
662	318.0	0.018867924528301886	0.02830188679245283	0.5817610062893082	0.012578616352201259	0.3584905660377358	0.0
663	318.0	0.015723270440251572	0.031446540880503145	0.5849056603773585	0.012578616352201259	0.3553459119496855	0.0
664	323.0	0.018575851393188854	0.034055727554179564	0.5789473684210527	0.015479876160990712	0.35294117647058826	0.0
665	321.0	0.018691588785046728	0.03426791277258567	0.5794392523364486	0.01557632398753894	0.35202492211838005	0.0
666	322.0	0.018633540372670808	0.034161490683229816	0.5714285714285714	0.015527950310559006	0.36024844720496896	0.0
667	324.0	0.018518518518518517	0.033950617283950615	0.5771604938271605	0.015432098765432098	0.3549382716049383	0.0
668	323.0	0.018575851393188854	0.034055727554179564	0.5727554179566563	0.015479876160990712	0.3591331269349845	0.0
669	320.0	0.015625	0.034375	0.578125	0.015625	0.35625	0.0
670	317.0	0.012618296529968454	0.03470031545741325	0.583596214511041	0.00946372239747634	0.35962145110410093	0.0
671	314.0	0.01592356687898089	0.03503184713375796	0.5828025477707006	0.009554140127388535	0.35668789808917195	0.0
672	312.0	0.016025641025641024	0.035256410256410256	0.5865384615384616	0.009615384615384616	0.3525641025641026	0.0
673	313.0	0.01597444089456869	0.03514376996805112	0.5910543130990416	0.009584664536741214	0.34824281150159747	0.0
674	317.0	0.01892744479495268	0.03785488958990536	0.5867507886435331	0.00946372239747634	0.3470031545741325	0.0
675	318.0	0.018867924528301886	0.03459119496855346	0.5943396226415094	0.009433962264150943	0.34276729559748426	0.0
676	318.0	0.018867924528301886	0.03773584905660377	0.5880503144654088	0.009433962264150943	0.34591194968553457	0.0
677	315.0	0.01904761904761905	0.04126984126984127	0.5777777777777777	0.009523809523809525	0.3523809523809524	0.0
678	314.0	0.01592356687898089	0.041401273885350316	0.5828025477707006	0.009554140127388535	0.3503184713375796	0.0
679	309.0	0.016181229773462782	0.042071197411003236	0.5792880258899676	0.009708737864077669	0.35275080906148865	0.0
680	308.0	0.016233766233766232	0.03896103896103896	0.5714285714285714	0.012987012987012988	0.36038961038961037	0.0
681	309.0	0.016181229773462782	0.038834951456310676	0.5631067961165048	0.009708737864077669	0.37216828478964403	0.0
682	308.0	0.016233766233766232	0.04220779220779221	0.5714285714285714	0.00974025974025974	0.36038961038961037	0.0
683	309.0	0.012944983818770227	0.038834951456310676	0.56957928802589	0.009708737864077669	0.36893203883495146	0.0
684	311.0	0.012861736334405145	0.03858520900321544	0.5755627009646302	0.00964630225080386	0.3633440514469453	0.0
685	314.0	0.012738853503184714	0.03821656050955414	0.5764331210191083	0.009554140127388535	0.3630573248407643	0.0
686	316.0	0.0189873417721519	0.0379746835443038	0.5759493670886076	0.00949367088607595	0.3575949367088608	0.0
687	318.0	0.018867924528301886	0.03773584905660377	0.5723270440251572	0.009433962264150943	0.36163522012578614	0.0
688	324.0	0.018518518518518517	0.037037037037037035	0.5802469135802469	0.009259259259259259	0.3549382716049383	0.0
689	330.0	0.01818181818181818	0.03636363636363636	0.5666666666666667	0.012121212121212121	0.36666666666666664	0.0
690	328.0	0.018292682926829267	0.036585365853658534	0.5701219512195121	0.01524390243902439	0.3597560975609756	0.0
691	328.0	0.018292682926829267	0.03353658536585366	0.5762195121951219	0.01524390243902439	0.3567073170731707	0.0
692	323.0	0.018575851393188854	0.034055727554179564	0.5758513931888545	0.015479876160990712	0.3560371517027864	0.0
693	322.0	0.018633540372670808	0.031055900621118012	0.5807453416149069	0.012422360248447204	0.35714285714285715	0.0
694	319.0	0.018808777429467086	0.03134796238244514	0.5830721003134797	0.012539184952978056	0.3542319749216301	0.0
695	320.0	0.01875	0.03125	0.58125	0.0125	0.35625	0.0
696	319.0	0.018808777429467086	0.03134796238244514	0.5736677115987461	0.012539184952978056	0.36363636363636365	0.0
697	317.0	0.01892744479495268	0.03470031545741325	0.5678233438485805	0.012618296529968454	0.3659305993690852	0.0
698	320.0	0.01875	0.0375	0.56875	0.0125	0.3625	0.0
699	316.0	0.0189873417721519	0.0379746835443038	0.5632911392405063	0.012658227848101266	0.3670886075949367	0.0
700	312.0	0.022435897435897436	0.03205128205128205	0.5737179487179487	0.01282051282051282	0.3557692307692308	0.003205128205128205
701	310.0	0.02258064516129032	0.03225806451612903	0.5741935483870968	0.00967741935483871	0.3580645161290323	0.0032258064516129032
702	311.0	0.022508038585209004	0.03215434083601286	0.572347266881029	0.00964630225080386	0.3633440514469453	0.0
703	311.0	0.01929260450160772	0.03215434083601286	0.5691318327974276	0.00964630225080386	0.36977491961414793	0.0
704	311.0	0.01607717041800643	0.03536977491961415	0.5691318327974276	0.00964630225080386	0.36977491961414793	0.0
705	315.0	0.015873015873015872	0.03492063492063492	0.5714285714285714	0.009523809523809525	0.3682539682539683	0.0
706	317.0	0.015772870662460567	0.03470031545741325	0.5772870662460567	0.00946372239747634	0.3627760252365931	0.0
707	318.0	0.018867924528301886	0.03459119496855346	0.5817610062893082	0.009433962264150943	0.3553459119496855	0.0
708	323.0	0.021671826625386997	0.03715170278637771	0.5727554179566563	0.009287925696594427	0.3591331269349845	0.0
709	326.0	0.02147239263803681	0.03987730061349693	0.5644171779141104	0.009202453987730062	0.36503067484662577	0.0
710	322.0	0.018633540372670808	0.040372670807453416	0.5714285714285714	0.009316770186335404	0.36024844720496896	0.0
711	325.0	0.018461538461538463	0.04	0.5692307692307692	0.012307692307692308	0.36	0.0
712	325.0	0.018461538461538463	0.04	0.5692307692307692	0.012307692307692308	0.36	0.0
713	320.0	0.01875	0.040625	0.56875	0.0125	0.359375	0.0
714	322.0	0.018633540372670808	0.040372670807453416	0.5652173913043478	0.012422360248447204	0.36335403726708076	0.0
715	323.0	0.018575851393188854	0.04024767801857585	0.5727554179566563	0.01238390092879257	0.3560371517027864	0.0
716	322.0	0.018633540372670808	0.031055900621118012	0.577639751552795	0.012422360248447204	0.36024844720496896	0.0
717	318.0	0.015723270440251572	0.031446540880503145	0.5817610062893082	0.012578616352201259	0.3584905660377358	0.0
718	319.0	0.01567398119122257	0.034482758620689655	0.5799373040752351	0.012539184952978056	0.3573667711598746	0.0
719	322.0	0.015527950310559006	0.034161490683229816	0.577639751552795	0.012422360248447204	0.36024844720496896	0.0
720	324.0	0.015432098765432098	0.033950617283950615	0.5802469135802469	0.012345679012345678	0.35802469135802467	0.0
721	318.0	0.015723270440251572	0.031446540880503145	0.5849056603773585	0.009433962264150943	0.3584905660377358	0.0
722	314.0	0.01592356687898089	0.03184713375796178	0.5828025477707006	0.009554140127388535	0.35987261146496813	0.0
723	313.0	0.01597444089456869	0.03194888178913738	0.5814696485623003	0.009584664536741214	0.3610223642172524	0.0
724	310.0	0.016129032258064516	0.03225806451612903	0.5870967741935483	0.00967741935483871	0.3548387096774194	0.0
725	311.0	0.01607717041800643	0.03215434083601286	0.5884244372990354	0.00964630225080386	0.3536977491961415	0.0
726	311.0	0.01607717041800643	0.03536977491961415	0.5819935691318328	0.00964630225080386	0.35691318327974275	0.0
727	317.0	0.015772870662460567	0.03785488958990536	0.5709779179810726	0.012618296529968454	0.3627760252365931	0.0
728	320.0	0.015625	0.0375	0.571875	0.009375	0.365625	0.0
729	320.0	0.015625	0.0375	0.571875	0.009375	0.365625	0.0
730	317.0	0.015772870662460567	0.03785488958990536	0.5741324921135647	0.00946372239747634	0.3627760252365931	0.0
731	318.0	0.015723270440251572	0.040880503144654086	0.5754716981132075	0.009433962264150943	0.3584905660377358	0.0
732	321.0	0.01557632398753894	0.04361370716510903	0.5700934579439252	0.012461059190031152	0.3582554517133956	0.0
733	321.0	0.01557632398753894	0.04361370716510903	0.5763239875389408	0.012461059190031152	0.35202492211838005	0.0
734	320.0	0.015625	0.040625	0.58125	0.0125	0.35	0.0
735	321.0	0.01557632398753894	0.037383177570093455	0.5825545171339563	0.012461059190031152	0.35202492211838005	0.0
736	323.0	0.018575851393188854	0.03715170278637771	0.5820433436532507	0.01238390092879257	0.3498452012383901	0.0
737	324.0	0.018518518518518517	0.037037037037037035	0.5833333333333334	0.012345679012345678	0.3487654320987654	0.0
738	322.0	0.018633540372670808	0.034161490683229816	0.5745341614906833	0.012422360248447204	0.36024844720496896	0.0
739	323.0	0.018575851393188854	0.03715170278637771	0.5727554179566563	0.01238390092879257	0.3591331269349845	0.0
740	321.0	0.018691588785046728	0.037383177570093455	0.573208722741433	0.012461059190031152	0.3582554517133956	0.0
741	321.0	0.018691588785046728	0.037383177570093455	0.573208722741433	0.012461059190031152	0.3582554517133956	0.0
742	318.0	0.0220125786163522	0.03773584905660377	0.5660377358490566	0.009433962264150943	0.36477987421383645	0.0
743	320.0	0.021875	0.0375	0.575	0.009375	0.35625	0.0
744	325.0	0.021538461538461538	0.033846153846153845	0.5784615384615385	0.006153846153846154	0.36	0.0
745	321.0	0.021806853582554516	0.03426791277258567	0.5763239875389408	0.009345794392523364	0.3582554517133956	0.0
746	321.0	0.021806853582554516	0.03426791277258567	0.5794392523364486	0.006230529595015576	0.3582554517133956	0.0
747	319.0	0.0219435736677116	0.034482758620689655	0.5799373040752351	0.006269592476489028	0.3573667711598746	0.0
748	321.0	0.018691588785046728	0.03426791277258567	0.5825545171339563	0.006230529595015576	0.3582554517133956	0.0
749	324.0	0.018518518518518517	0.033950617283950615	0.5771604938271605	0.006172839506172839	0.36419753086419754	0.0
750	322.0	0.021739130434782608	0.037267080745341616	0.5745341614906833	0.009316770186335404	0.35714285714285715	0.0
751	318.0	0.0220125786163522	0.03773584905660377	0.5723270440251572	0.009433962264150943	0.3584905660377358	0.0
752	317.0	0.01892744479495268	0.03470031545741325	0.5772870662460567	0.00946372239747634	0.35962145110410093	0.0
753	313.0	0.01597444089456869	0.03194888178913738	0.5814696485623003	0.009584664536741214	0.3610223642172524	0.0
754	318.0	0.015723270440251572	0.03773584905660377	0.5786163522012578	0.009433962264150943	0.3584905660377358	0.0
755	321.0	0.01557632398753894	0.037383177570093455	0.5700934579439252	0.012461059190031152	0.3644859813084112	0.0
756	318.0	0.015723270440251572	0.03773584905660377	0.5786163522012578	0.012578616352201259	0.3553459119496855	0.0
757	320.0	0.015625	0.0375	0.575	0.0125	0.359375	0.0
758	319.0	0.01567398119122257	0.034482758620689655	0.5768025078369906	0.012539184952978056	0.3605015673981191	0.0
759	318.0	0.015723270440251572	0.03459119496855346	0.5817610062893082	0.012578616352201259	0.3553459119496855	0.0
760	318.0	0.012578616352201259	0.03773584905660377	0.5880503144654088	0.012578616352201259	0.3490566037735849	0.0
761	316.0	0.012658227848101266	0.0379746835443038	0.5854430379746836	0.00949367088607595	0.35443037974683544	0.0
762	314.0	0.012738853503184714	0.03821656050955414	0.589171974522293	0.009554140127388535	0.3503184713375796	0.0
763	315.0	0.012698412698412698	0.03492063492063492	0.580952380952381	0.009523809523809525	0.3619047619047619	0.0
764	318.0	0.015723270440251572	0.03459119496855346	0.5849056603773585	0.009433962264150943	0.3553459119496855	0.0
765	319.0	0.01567398119122257	0.03761755485893417	0.5768025078369906	0.009404388714733543	0.3605015673981191	0.0
766	318.0	0.015723270440251572	0.03773584905660377	0.5723270440251572	0.009433962264150943	0.36477987421383645	0.0
767	319.0	0.01567398119122257	0.03761755485893417	0.5736677115987461	0.009404388714733543	0.36363636363636365	0.0
768	313.0	0.01597444089456869	0.038338658146964855	0.5686900958466453	0.009584664536741214	0.36741214057507987	0.0
769	311.0	0.01607717041800643	0.03858520900321544	0.5787781350482315	0.00964630225080386	0.35691318327974275	0.0
770	314.0	0.01592356687898089	0.03821656050955414	0.5764331210191083	0.012738853503184714	0.35668789808917195	0.0
771	318.0	0.015723270440251572	0.0440251572327044	0.5723270440251572	0.012578616352201259	0.3553459119496855	0.0
772	318.0	0.015723270440251572	0.040880503144654086	0.5754716981132075	0.012578616352201259	0.3553459119496855	0.0
773	323.0	0.015479876160990712	0.04024767801857585	0.56656346749226	0.01238390092879257	0.3653250773993808	0.0
774	326.0	0.018404907975460124	0.03680981595092025	0.5674846625766872	0.012269938650306749	0.36503067484662577	0.0
775	325.0	0.018461538461538463	0.036923076923076927	0.5723076923076923	0.009230769230769232	0.3630769230769231	0.0
776	319.0	0.0219435736677116	0.034482758620689655	0.5768025078369906	0.009404388714733543	0.3573667711598746	0.0
777	312.0	0.02564102564102564	0.035256410256410256	0.5801282051282052	0.009615384615384616	0.34935897435897434	0.0
778	313.0	0.025559105431309903	0.03514376996805112	0.5782747603833865	0.009584664536741214	0.3514376996805112	0.0
779	315.0	0.025396825396825397	0.03492063492063492	0.580952380952381	0.009523809523809525	0.3492063492063492	0.0
780	314.0	0.025477707006369428	0.03821656050955414	0.5764331210191083	0.009554140127388535	0.3503184713375796	0.0
781	316.0	0.02531645569620253	0.0379746835443038	0.5791139240506329	0.00949367088607595	0.34810126582278483	0.0
782	317.0	0.025236593059936908	0.03785488958990536	0.583596214511041	0.00946372239747634	0.3438485804416404	0.0
783	319.0	0.025078369905956112	0.03761755485893417	0.5799373040752351	0.009404388714733543	0.34796238244514105	0.0
784	319.0	0.0219435736677116	0.034482758620689655	0.5799373040752351	0.009404388714733543	0.3542319749216301	0.0
785	322.0	0.021739130434782608	0.040372670807453416	0.5838509316770186	0.009316770186335404	0.3447204968944099	0.0
786	316.0	0.0189873417721519	0.0379746835443038	0.5822784810126582	0.00949367088607595	0.3512658227848101	0.0
787	321.0	0.018691588785046728	0.037383177570093455	0.5763239875389408	0.009345794392523364	0.3582554517133956	0.0
788	320.0	0.01875	0.0375	0.58125	0.009375	0.353125	0.0
789	316.0	0.0189873417721519	0.03481012658227848	0.5759493670886076	0.00949367088607595	0.36075949367088606	0.0
790	318.0	0.015723270440251572	0.03459119496855346	0.5911949685534591	0.009433962264150943	0.3490566037735849	0.0
791	320.0	0.01875	0.034375	0.584375	0.009375	0.353125	0.0
792	320.0	0.01875	0.0375	0.58125	0.009375	0.353125	0.0
793	316.0	0.0189873417721519	0.03481012658227848	0.5759493670886076	0.00949367088607595	0.36075949367088606	0.0
794	315.0	0.01904761904761905	0.03492063492063492	0.5746031746031746	0.009523809523809525	0.3619047619047619	0.0
795	312.0	0.019230769230769232	0.03205128205128205	0.5833333333333334	0.009615384615384616	0.3557692307692308	0.0
796	309.0	0.019417475728155338	0.032362459546925564	0.5857605177993528	0.009708737864077669	0.35275080906148865	0.0
797	312.0	0.019230769230769232	0.03205128205128205	0.5897435897435898	0.009615384615384616	0.34935897435897434	0.0
798	317.0	0.01892744479495268	0.031545741324921134	0.5867507886435331	0.00946372239747634	0.35331230283911674	0.0
799	313.0	0.019169329073482427	0.03194888178913738	0.5878594249201278	0.009584664536741214	0.3514376996805112	0.0
800	317.0	0.01892744479495268	0.031545741324921134	0.5867507886435331	0.00946372239747634	0.35331230283911674	0.0
801	317.0	0.01892744479495268	0.03470031545741325	0.583596214511041	0.00946372239747634	0.35331230283911674	0.0
802	319.0	0.018808777429467086	0.034482758620689655	0.5830721003134797	0.009404388714733543	0.3542319749216301	0.0
803	318.0	0.018867924528301886	0.03459119496855346	0.5817610062893082	0.009433962264150943	0.3553459119496855	0.0
804	321.0	0.01557632398753894	0.037383177570093455	0.5794392523364486	0.009345794392523364	0.3582554517133956	0.0
805	320.0	0.015625	0.0375	0.590625	0.009375	0.346875	0.0
806	317.0	0.015772870662460567	0.03785488958990536	0.583596214511041	0.012618296529968454	0.3501577287066246	0.0
807	317.0	0.015772870662460567	0.03785488958990536	0.5772870662460567	0.012618296529968454	0.35646687697160884	0.0
808	317.0	0.015772870662460567	0.03785488958990536	0.5899053627760252	0.012618296529968454	0.3438485804416404	0.0
809	316.0	0.015822784810126583	0.0379746835443038	0.5822784810126582	0.012658227848101266	0.3512658227848101	0.0
810	317.0	0.015772870662460567	0.03785488958990536	0.580441640378549	0.00946372239747634	0.35646687697160884	0.0
811	318.0	0.015723270440251572	0.03773584905660377	0.5786163522012578	0.009433962264150943	0.3584905660377358	0.0
812	321.0	0.01557632398753894	0.037383177570093455	0.5763239875389408	0.006230529595015576	0.3644859813084112	0.0
813	316.0	0.015822784810126583	0.03481012658227848	0.5822784810126582	0.006329113924050633	0.36075949367088606	0.0
814	317.0	0.015772870662460567	0.03785488958990536	0.5741324921135647	0.006309148264984227	0.3659305993690852	0.0
815	313.0	0.01597444089456869	0.038338658146964855	0.5782747603833865	0.006389776357827476	0.3610223642172524	0.0
816	312.0	0.016025641025641024	0.038461538461538464	0.5801282051282052	0.00641025641025641	0.358974358974359	0.0
817	315.0	0.015873015873015872	0.0380952380952381	0.5873015873015873	0.006349206349206349	0.3523809523809524	0.0
818	309.0	0.016181229773462782	0.038834951456310676	0.5889967637540453	0.006472491909385114	0.34951456310679613	0.0
819	317.0	0.015772870662460567	0.03470031545741325	0.5962145110410094	0.006309148264984227	0.3470031545741325	0.0
820	316.0	0.015822784810126583	0.03481012658227848	0.6012658227848101	0.006329113924050633	0.34177215189873417	0.0
821	315.0	0.015873015873015872	0.03492063492063492	0.6031746031746031	0.006349206349206349	0.3396825396825397	0.0
822	317.0	0.015772870662460567	0.03470031545741325	0.6025236593059937	0.006309148264984227	0.34069400630914826	0.0
823	320.0	0.015625	0.034375	0.6	0.00625	0.34375	0.0
824	320.0	0.015625	0.034375	0.59375	0.00625	0.35	0.0
825	319.0	0.01567398119122257	0.034482758620689655	0.5830721003134797	0.009404388714733543	0.3542319749216301	0.003134796238244514
826	317.0	0.015772870662460567	0.03470031545741325	0.5867507886435331	0.00946372239747634	0.3501577287066246	0.0031545741324921135
827	316.0	0.015822784810126583	0.03481012658227848	0.5886075949367089	0.00949367088607595	0.3512658227848101	0.0
828	316.0	0.015822784810126583	0.03164556962025317	0.5949367088607594	0.00949367088607595	0.34810126582278483	0.0
829	311.0	0.01607717041800643	0.03215434083601286	0.594855305466238	0.00964630225080386	0.34726688102893893	0.0
830	314.0	0.01592356687898089	0.03503184713375796	0.5828025477707006	0.009554140127388535	0.35668789808917195	0.0
831	310.0	0.016129032258064516	0.035483870967741936	0.5806451612903226	0.00967741935483871	0.3580645161290323	0.0
832	312.0	0.016025641025641024	0.035256410256410256	0.5833333333333334	0.00641025641025641	0.358974358974359	0.0
833	316.0	0.015822784810126583	0.03481012658227848	0.5759493670886076	0.00949367088607595	0.3639240506329114	0.0
834	314.0	0.01592356687898089	0.03503184713375796	0.5764331210191083	0.009554140127388535	0.3630573248407643	0.0
835	314.0	0.01592356687898089	0.03503184713375796	0.5764331210191083	0.009554140127388535	0.3630573248407643	0.0
836	312.0	0.016025641025641024	0.035256410256410256	0.5769230769230769	0.009615384615384616	0.36217948717948717	0.0
837	313.0	0.01597444089456869	0.03514376996805112	0.5846645367412141	0.009584664536741214	0.3546325878594249	0.0
838	314.0	0.01592356687898089	0.03503184713375796	0.5859872611464968	0.012738853503184714	0.3503184713375796	0.0
839	316.0	0.015822784810126583	0.0379746835443038	0.5854430379746836	0.012658227848101266	0.34810126582278483	0.0
840	317.0	0.015772870662460567	0.03785488958990536	0.5899053627760252	0.012618296529968454	0.3438485804416404	0.0
841	317.0	0.015772870662460567	0.03785488958990536	0.5899053627760252	0.012618296529968454	0.3438485804416404	0.0
842	316.0	0.015822784810126583	0.0379746835443038	0.5822784810126582	0.00949367088607595	0.35443037974683544	0.0
843	322.0	0.015527950310559006	0.037267080745341616	0.5869565217391305	0.009316770186335404	0.35093167701863354	0.0
844	323.0	0.015479876160990712	0.03715170278637771	0.5882352941176471	0.009287925696594427	0.3498452012383901	0.0
845	325.0	0.015384615384615385	0.04	0.5846153846153846	0.009230769230769232	0.3507692307692308	0.0
846	320.0	0.015625	0.0375	0.584375	0.0125	0.35	0.0
847	321.0	0.01557632398753894	0.037383177570093455	0.573208722741433	0.012461059190031152	0.3613707165109034	0.0
848	322.0	0.015527950310559006	0.037267080745341616	0.5683229813664596	0.012422360248447204	0.36645962732919257	0.0
849	326.0	0.015337423312883436	0.03680981595092025	0.5674846625766872	0.012269938650306749	0.36503067484662577	0.003067484662576687
850	326.0	0.015337423312883436	0.03374233128834356	0.5736196319018405	0.012269938650306749	0.3619631901840491	0.003067484662576687
851	328.0	0.01524390243902439	0.036585365853658534	0.573170731707317	0.012195121951219513	0.3597560975609756	0.003048780487804878
852	325.0	0.015384615384615385	0.033846153846153845	0.5784615384615385	0.009230769230769232	0.36	0.003076923076923077
853	321.0	0.01557632398753894	0.03426791277258567	0.5794392523364486	0.009345794392523364	0.3582554517133956	0.003115264797507788
854	321.0	0.01557632398753894	0.037383177570093455	0.5794392523364486	0.009345794392523364	0.35514018691588783	0.003115264797507788
855	320.0	0.015625	0.0375	0.5875	0.009375	0.35	0.0
856	316.0	0.015822784810126583	0.0379746835443038	0.5949367088607594	0.006329113924050633	0.3449367088607595	0.0
857	316.0	0.015822784810126583	0.03481012658227848	0.5886075949367089	0.00949367088607595	0.3512658227848101	0.0
858	306.0	0.016339869281045753	0.03594771241830065	0.5947712418300654	0.00980392156862745	0.3431372549019608	0.0
859	312.0	0.016025641025641024	0.038461538461538464	0.5897435897435898	0.009615384615384616	0.34615384615384615	0.0
860	311.0	0.01607717041800643	0.03858520900321544	0.594855305466238	0.00964630225080386	0.3408360128617363	0.0
861	306.0	0.016339869281045753	0.0392156862745098	0.5947712418300654	0.00980392156862745	0.33986928104575165	0.0
862	311.0	0.01607717041800643	0.03858520900321544	0.5852090032154341	0.00964630225080386	0.3504823151125402	0.0
863	315.0	0.015873015873015872	0.0380952380952381	0.580952380952381	0.012698412698412698	0.3523809523809524	0.0
864	317.0	0.015772870662460567	0.03785488958990536	0.580441640378549	0.012618296529968454	0.35331230283911674	0.0
865	318.0	0.015723270440251572	0.03773584905660377	0.5786163522012578	0.012578616352201259	0.3553459119496855	0.0
866	321.0	0.01557632398753894	0.037383177570093455	0.5794392523364486	0.012461059190031152	0.35514018691588783	0.0
867	318.0	0.015723270440251572	0.03773584905660377	0.5817610062893082	0.012578616352201259	0.3522012578616352	0.0
868	318.0	0.015723270440251572	0.03773584905660377	0.5880503144654088	0.012578616352201259	0.34591194968553457	0.0
869	320.0	0.015625	0.0375	0.584375	0.009375	0.353125	0.0
870	323.0	0.015479876160990712	0.03715170278637771	0.5851393188854489	0.009287925696594427	0.35294117647058826	0.0
871	320.0	0.015625	0.0375	0.590625	0.009375	0.346875	0.0
872	324.0	0.018518518518518517	0.037037037037037035	0.5864197530864198	0.015432098765432098	0.3425925925925926	0.0
873	323.0	0.018575851393188854	0.03715170278637771	0.5851393188854489	0.015479876160990712	0.34365325077399383	0.0
874	322.0	0.018633540372670808	0.037267080745341616	0.5869565217391305	0.015527950310559006	0.3416149068322981	0.0
875	323.0	0.018575851393188854	0.03715170278637771	0.5882352941176471	0.015479876160990712	0.34055727554179566	0.0
876	323.0	0.018575851393188854	0.03715170278637771	0.5820433436532507	0.015479876160990712	0.34674922600619196	0.0
877	324.0	0.018518518518518517	0.037037037037037035	0.5833333333333334	0.012345679012345678	0.3487654320987654	0.0
878	322.0	0.018633540372670808	0.037267080745341616	0.577639751552795	0.012422360248447204	0.35403726708074534	0.0
879	326.0	0.018404907975460124	0.03680981595092025	0.5674846625766872	0.012269938650306749	0.36503067484662577	0.0
880	325.0	0.021538461538461538	0.033846153846153845	0.5692307692307692	0.012307692307692308	0.3630769230769231	0.0
881	322.0	0.021739130434782608	0.034161490683229816	0.5745341614906833	0.009316770186335404	0.36024844720496896	0.0
882	320.0	0.021875	0.034375	0.5625	0.009375	0.371875	0.0
883	317.0	0.022082018927444796	0.03470031545741325	0.5709779179810726	0.00946372239747634	0.3627760252365931	0.0
884	310.0	0.01935483870967742	0.035483870967741936	0.5774193548387097	0.00967741935483871	0.3580645161290323	0.0
885	309.0	0.019417475728155338	0.03559870550161812	0.5792880258899676	0.009708737864077669	0.3559870550161812	0.0
886	309.0	0.016181229773462782	0.03559870550161812	0.5825242718446602	0.009708737864077669	0.3559870550161812	0.0
887	309.0	0.016181229773462782	0.03559870550161812	0.5857605177993528	0.009708737864077669	0.35275080906148865	0.0
888	310.0	0.016129032258064516	0.035483870967741936	0.5838709677419355	0.00967741935483871	0.3548387096774194	0.0
889	313.0	0.019169329073482427	0.03514376996805112	0.5846645367412141	0.009584664536741214	0.3514376996805112	0.0
890	309.0	0.016181229773462782	0.03559870550161812	0.5760517799352751	0.009708737864077669	0.36245954692556637	0.0
891	313.0	0.01597444089456869	0.03514376996805112	0.5750798722044729	0.009584664536741214	0.36421725239616615	0.0
892	309.0	0.016181229773462782	0.03559870550161812	0.5728155339805825	0.006472491909385114	0.36893203883495146	0.0
893	308.0	0.01948051948051948	0.03571428571428571	0.577922077922078	0.006493506493506494	0.36038961038961037	0.0
894	315.0	0.01904761904761905	0.03492063492063492	0.5777777777777777	0.006349206349206349	0.3619047619047619	0.0
895	315.0	0.01904761904761905	0.03492063492063492	0.5841269841269842	0.0031746031746031746	0.35873015873015873	0.0
896	316.0	0.0189873417721519	0.03481012658227848	0.5854430379746836	0.0031645569620253164	0.3575949367088608	0.0
897	317.0	0.01892744479495268	0.03470031545741325	0.580441640378549	0.006309148264984227	0.35962145110410093	0.0
898	324.0	0.018518518518518517	0.033950617283950615	0.5833333333333334	0.006172839506172839	0.35802469135802467	0.0
899	322.0	0.021739130434782608	0.034161490683229816	0.5807453416149069	0.009316770186335404	0.35403726708074534	0.0
900	324.0	0.021604938271604937	0.033950617283950615	0.5833333333333334	0.006172839506172839	0.3549382716049383	0.0
901	323.0	0.021671826625386997	0.034055727554179564	0.5789473684210527	0.006191950464396285	0.3591331269349845	0.0
902	322.0	0.021739130434782608	0.034161490683229816	0.5745341614906833	0.009316770186335404	0.36024844720496896	0.0
903	317.0	0.022082018927444796	0.03470031545741325	0.5741324921135647	0.006309148264984227	0.3627760252365931	0.0
904	315.0	0.022222222222222223	0.031746031746031744	0.5714285714285714	0.006349206349206349	0.3682539682539683	0.0
905	313.0	0.022364217252396165	0.03194888178913738	0.5718849840255591	0.006389776357827476	0.36741214057507987	0.0
906	318.0	0.018867924528301886	0.031446540880503145	0.5691823899371069	0.006289308176100629	0.3742138364779874	0.0
907	317.0	0.015772870662460567	0.031545741324921134	0.5678233438485805	0.00946372239747634	0.3753943217665615	0.0
908	313.0	0.01597444089456869	0.03194888178913738	0.5814696485623003	0.009584664536741214	0.3610223642172524	0.0
909	315.0	0.015873015873015872	0.02857142857142857	0.5873015873015873	0.009523809523809525	0.35873015873015873	0.0
910	318.0	0.015723270440251572	0.02830188679245283	0.5849056603773585	0.009433962264150943	0.36163522012578614	0.0
911	317.0	0.015772870662460567	0.031545741324921134	0.5899053627760252	0.006309148264984227	0.35646687697160884	0.0
912	321.0	0.01557632398753894	0.03115264797507788	0.5887850467289719	0.006230529595015576	0.3582554517133956	0.0
913	324.0	0.015432098765432098	0.033950617283950615	0.5864197530864198	0.006172839506172839	0.35802469135802467	0.0
914	328.0	0.01524390243902439	0.03353658536585366	0.5823170731707317	0.006097560975609756	0.3628048780487805	0.0
915	330.0	0.01818181818181818	0.03636363636363636	0.5757575757575758	0.00909090909090909	0.3606060606060606	0.0
916	332.0	0.018072289156626505	0.03614457831325301	0.5692771084337349	0.009036144578313253	0.3674698795180723	0.0
917	328.0	0.01524390243902439	0.039634146341463415	0.5762195121951219	0.006097560975609756	0.3628048780487805	0.0
918	325.0	0.015384615384615385	0.04	0.5753846153846154	0.006153846153846154	0.3630769230769231	0.0
919	326.0	0.015337423312883436	0.03987730061349693	0.5858895705521472	0.003067484662576687	0.3558282208588957	0.0
920	322.0	0.015527950310559006	0.040372670807453416	0.5838509316770186	0.003105590062111801	0.35714285714285715	0.0
921	319.0	0.018808777429467086	0.04075235109717868	0.5736677115987461	0.003134796238244514	0.36363636363636365	0.0
922	315.0	0.01904761904761905	0.0380952380952381	0.5746031746031746	0.0031746031746031746	0.36507936507936506	0.0
923	314.0	0.01592356687898089	0.03821656050955414	0.5700636942675159	0.006369426751592357	0.36942675159235666	0.0
924	310.0	0.016129032258064516	0.035483870967741936	0.5806451612903226	0.0064516129032258064	0.36129032258064514	0.0
925	313.0	0.01597444089456869	0.03514376996805112	0.5878594249201278	0.006389776357827476	0.3546325878594249	0.0
926	313.0	0.019169329073482427	0.03514376996805112	0.5846645367412141	0.009584664536741214	0.3514376996805112	0.0
927	318.0	0.018867924528301886	0.03773584905660377	0.5786163522012578	0.012578616352201259	0.3522012578616352	0.0
928	317.0	0.01892744479495268	0.03470031545741325	0.580441640378549	0.012618296529968454	0.35331230283911674	0.0
929	321.0	0.018691588785046728	0.03426791277258567	0.5825545171339563	0.012461059190031152	0.35202492211838005	0.0
930	321.0	0.01557632398753894	0.03426791277258567	0.5919003115264797	0.009345794392523364	0.34890965732087226	0.0
931	323.0	0.015479876160990712	0.030959752321981424	0.6037151702786377	0.006191950464396285	0.34055727554179566	0.0030959752321981426
932	320.0	0.015625	0.034375	0.5875	0.009375	0.35	0.003125
933	318.0	0.015723270440251572	0.03459119496855346	0.5849056603773585	0.006289308176100629	0.3553459119496855	0.0031446540880503146
934	313.0	0.012779552715654952	0.03514376996805112	0.5878594249201278	0.006389776357827476	0.3546325878594249	0.003194888178913738
935	311.0	0.012861736334405145	0.03536977491961415	0.5884244372990354	0.006430868167202572	0.35691318327974275	0.0
936	312.0	0.01282051282051282	0.035256410256410256	0.592948717948718	0.00641025641025641	0.3525641025641026	0.0
937	313.0	0.012779552715654952	0.03514376996805112	0.5942492012779552	0.003194888178913738	0.3546325878594249	0.0
938	311.0	0.012861736334405145	0.03215434083601286	0.594855305466238	0.003215434083601286	0.35691318327974275	0.0
939	312.0	0.016025641025641024	0.035256410256410256	0.5801282051282052	0.003205128205128205	0.36538461538461536	0.0
940	307.0	0.016286644951140065	0.03908794788273615	0.5732899022801303	0.003257328990228013	0.36807817589576547	0.0
941	311.0	0.01607717041800643	0.03858520900321544	0.5755627009646302	0.003215434083601286	0.3665594855305466	0.0
942	313.0	0.019169329073482427	0.03514376996805112	0.5686900958466453	0.003194888178913738	0.3738019169329074	0.0
943	315.0	0.01904761904761905	0.03492063492063492	0.5714285714285714	0.0031746031746031746	0.37142857142857144	0.0
944	315.0	0.01904761904761905	0.0380952380952381	0.5714285714285714	0.006349206349206349	0.36507936507936506	0.0
945	314.0	0.01910828025477707	0.03821656050955414	0.5732484076433121	0.006369426751592357	0.3630573248407643	0.0
946	313.0	0.019169329073482427	0.04153354632587859	0.5782747603833865	0.006389776357827476	0.3546325878594249	0.0
947	315.0	0.01904761904761905	0.04126984126984127	0.5682539682539682	0.006349206349206349	0.36507936507936506	0.0
948	316.0	0.0189873417721519	0.0379746835443038	0.569620253164557	0.006329113924050633	0.3670886075949367	0.0
949	319.0	0.018808777429467086	0.03761755485893417	0.5768025078369906	0.006269592476489028	0.3605015673981191	0.0
950	316.0	0.0189873417721519	0.0379746835443038	0.5822784810126582	0.006329113924050633	0.35443037974683544	0.0
951	318.0	0.018867924528301886	0.03773584905660377	0.5786163522012578	0.006289308176100629	0.3584905660377358	0.0
952	321.0	0.01557632398753894	0.037383177570093455	0.5825545171339563	0.006230529595015576	0.3582554517133956	0.0
953	320.0	0.015625	0.040625	0.575	0.00625	0.3625	0.0
954	322.0	0.015527950310559006	0.040372670807453416	0.577639751552795	0.006211180124223602	0.36024844720496896	0.0
955	322.0	0.015527950310559006	0.037267080745341616	0.5838509316770186	0.009316770186335404	0.35403726708074534	0.0
956	323.0	0.018575851393188854	0.03715170278637771	0.5851393188854489	0.009287925696594427	0.3498452012383901	0.0
957	324.0	0.018518518518518517	0.037037037037037035	0.595679012345679	0.009259259259259259	0.33641975308641975	0.0030864197530864196
958	323.0	0.018575851393188854	0.034055727554179564	0.6006191950464397	0.009287925696594427	0.33436532507739936	0.0030959752321981426
959	322.0	0.018633540372670808	0.034161490683229816	0.6024844720496895	0.009316770186335404	0.33540372670807456	0.0
960	323.0	0.018575851393188854	0.034055727554179564	0.6006191950464397	0.009287925696594427	0.33746130030959753	0.0
961	319.0	0.018808777429467086	0.034482758620689655	0.5987460815047022	0.009404388714733543	0.3385579937304075	0.0
962	322.0	0.021739130434782608	0.031055900621118012	0.5993788819875776	0.009316770186335404	0.3385093167701863	0.0
963	320.0	0.021875	0.03125	0.59375	0.009375	0.34375	0.0
964	320.0	0.01875	0.034375	0.590625	0.009375	0.346875	0.0
965	319.0	0.018808777429467086	0.034482758620689655	0.5830721003134797	0.006269592476489028	0.3573667711598746	0.0
966	317.0	0.01892744479495268	0.031545741324921134	0.583596214511041	0.006309148264984227	0.35962145110410093	0.0
967	318.0	0.0220125786163522	0.031446540880503145	0.5691823899371069	0.006289308176100629	0.3710691823899371	0.0
968	316.0	0.022151898734177215	0.03164556962025317	0.5791139240506329	0.006329113924050633	0.36075949367088606	0.0
969	317.0	0.022082018927444796	0.031545741324921134	0.5867507886435331	0.0031545741324921135	0.35646687697160884	0.0
970	319.0	0.0219435736677116	0.03134796238244514	0.5924764890282131	0.003134796238244514	0.3510971786833856	0.0
971	317.0	0.022082018927444796	0.031545741324921134	0.5930599369085173	0.0031545741324921135	0.3470031545741325	0.0031545741324921135
972	318.0	0.018867924528301886	0.03459119496855346	0.5880503144654088	0.0031446540880503146	0.3522012578616352	0.0031446540880503146
973	312.0	0.019230769230769232	0.035256410256410256	0.5801282051282052	0.003205128205128205	0.358974358974359	0.003205128205128205
974	305.0	0.01639344262295082	0.036065573770491806	0.5836065573770491	0.003278688524590164	0.35737704918032787	0.003278688524590164
975	320.0	0.015625	0.034375	0.584375	0.00625	0.35625	0.003125
976	319.0	0.01567398119122257	0.034482758620689655	0.5830721003134797	0.006269592476489028	0.3605015673981191	0.0
977	323.0	0.015479876160990712	0.03715170278637771	0.5758513931888545	0.006191950464396285	0.3653250773993808	0.0
978	325.0	0.015384615384615385	0.036923076923076927	0.5753846153846154	0.006153846153846154	0.36615384615384616	0.0
979	325.0	0.015384615384615385	0.036923076923076927	0.5815384615384616	0.006153846153846154	0.36	0.0
980	325.0	0.018461538461538463	0.036923076923076927	0.5784615384615385	0.006153846153846154	0.36	0.0
981	320.0	0.01875	0.0375	0.578125	0.00625	0.359375	0.0
982	316.0	0.0189873417721519	0.0379746835443038	0.569620253164557	0.0031645569620253164	0.370253164556962	0.0
983	319.0	0.018808777429467086	0.03761755485893417	0.5736677115987461	0.003134796238244514	0.3667711598746082	0.0
984	321.0	0.018691588785046728	0.037383177570093455	0.5825545171339563	0.003115264797507788	0.3582554517133956	0.0
985	321.0	0.018691588785046728	0.037383177570093455	0.5794392523364486	0.003115264797507788	0.3613707165109034	0.0
986	317.0	0.01892744479495268	0.03785488958990536	0.583596214511041	0.0031545741324921135	0.35646687697160884	0.0
987	313.0	0.01597444089456869	0.038338658146964855	0.5782747603833865	0.003194888178913738	0.36421725239616615	0.0
988	321.0	0.01557632398753894	0.03426791277258567	0.5763239875389408	0.003115264797507788	0.3707165109034268	0.0
989	322.0	0.021739130434782608	0.031055900621118012	0.5714285714285714	0.006211180124223602	0.3695652173913043	0.0
990	325.0	0.018461538461538463	0.03076923076923077	0.5876923076923077	0.006153846153846154	0.3569230769230769	0.0
991	323.0	0.021671826625386997	0.030959752321981424	0.5882352941176471	0.006191950464396285	0.35294117647058826	0.0
992	323.0	0.021671826625386997	0.030959752321981424	0.5913312693498453	0.006191950464396285	0.3498452012383901	0.0
993	320.0	0.021875	0.03125	0.584375	0.00625	0.35625	0.0
994	319.0	0.0219435736677116	0.03134796238244514	0.5924764890282131	0.006269592476489028	0.34796238244514105	0.0
995	318.0	0.0220125786163522	0.03459119496855346	0.5911949685534591	0.006289308176100629	0.34591194968553457	0.0
996	324.0	0.024691358024691357	0.033950617283950615	0.5771604938271605	0.006172839506172839	0.35802469135802467	0.0
997	326.0	0.024539877300613498	0.03680981595092025	0.5766871165644172	0.006134969325153374	0.3558282208588957	0.0
998	324.0	0.021604938271604937	0.037037037037037035	0.5771604938271605	0.006172839506172839	0.35802469135802467	0.0
999	323.0	0.021671826625386997	0.03715170278637771	0.5758513931888545	0.006191950464396285	0.3591331269349845	0.0
1000	323.0	0.021671826625386997	0.034055727554179564	0.5789473684210527	0.006191950464396285	0.3591331269349845	0.0
1001	323.0	0.021671826625386997	0.034055727554179564	0.5789473684210527	0.006191950464396285	0.3591331269349845	0.0
1002	324.0	0.024691358024691357	0.030864197530864196	0.5771604938271605	0.006172839506172839	0.3611111111111111	0.0
1003	329.0	0.02735562310030395	0.030395136778115502	0.5714285714285714	0.0060790273556231	0.364741641337386	0.0
1004	322.0	0.024844720496894408	0.031055900621118012	0.577639751552795	0.006211180124223602	0.36024844720496896	0.0
1005	330.0	0.024242424242424242	0.03333333333333333	0.5818181818181818	0.006060606060606061	0.35454545454545455	0.0
1006	322.0	0.018633540372670808	0.034161490683229816	0.593167701863354	0.006211180124223602	0.34782608695652173	0.0
1007	325.0	0.018461538461538463	0.033846153846153845	0.5815384615384616	0.006153846153846154	0.36	0.0
1008	319.0	0.018808777429467086	0.034482758620689655	0.5830721003134797	0.003134796238244514	0.3605015673981191	0.0
1009	313.0	0.01597444089456869	0.03514376996805112	0.5910543130990416	0.003194888178913738	0.3546325878594249	0.0
1010	317.0	0.022082018927444796	0.03470031545741325	0.583596214511041	0.0031545741324921135	0.35646687697160884	0.0
1011	316.0	0.0189873417721519	0.03481012658227848	0.5791139240506329	0.006329113924050633	0.36075949367088606	0.0
1012	316.0	0.0189873417721519	0.03481012658227848	0.569620253164557	0.006329113924050633	0.370253164556962	0.0
1013	316.0	0.0189873417721519	0.03481012658227848	0.5727848101265823	0.006329113924050633	0.3670886075949367	0.0
1014	311.0	0.012861736334405145	0.03536977491961415	0.5916398713826366	0.006430868167202572	0.3536977491961415	0.0
1015	313.0	0.01597444089456869	0.03514376996805112	0.5814696485623003	0.006389776357827476	0.3610223642172524	0.0
1016	321.0	0.018691588785046728	0.03426791277258567	0.5856697819314641	0.006230529595015576	0.35514018691588783	0.0
1017	322.0	0.018633540372670808	0.037267080745341616	0.5900621118012422	0.006211180124223602	0.34782608695652173	0.0
1018	317.0	0.01892744479495268	0.03785488958990536	0.5867507886435331	0.00946372239747634	0.3470031545741325	0.0
1019	316.0	0.0189873417721519	0.0379746835443038	0.5917721518987342	0.00949367088607595	0.34177215189873417	0.0
1020	315.0	0.01904761904761905	0.0380952380952381	0.5873015873015873	0.009523809523809525	0.346031746031746	0.0
1021	314.0	0.022292993630573247	0.03821656050955414	0.5796178343949044	0.009554140127388535	0.3471337579617834	0.0031847133757961785
1022	319.0	0.025078369905956112	0.03761755485893417	0.5799373040752351	0.009404388714733543	0.3448275862068966	0.003134796238244514
1023	327.0	0.024464831804281346	0.03669724770642202	0.5779816513761468	0.0061162079510703364	0.3516819571865443	0.0030581039755351682
1024	329.0	0.0243161094224924	0.0364741641337386	0.5714285714285714	0.0060790273556231	0.3617021276595745	0.0
1025	322.0	0.024844720496894408	0.037267080745341616	0.5714285714285714	0.006211180124223602	0.36024844720496896	0.0
1026	324.0	0.024691358024691357	0.037037037037037035	0.5617283950617284	0.006172839506172839	0.37037037037037035	0.0
1027	324.0	0.021604938271604937	0.033950617283950615	0.5679012345679012	0.0030864197530864196	0.3734567901234568	0.0
1028	328.0	0.021341463414634148	0.03353658536585366	0.5701219512195121	0.003048780487804878	0.3719512195121951	0.0
1029	326.0	0.018404907975460124	0.03374233128834356	0.5766871165644172	0.003067484662576687	0.36809815950920244	0.0
1030	330.0	0.01818181818181818	0.03636363636363636	0.5787878787878787	0.006060606060606061	0.3606060606060606	0.0
1031	330.0	0.01818181818181818	0.03636363636363636	0.5787878787878787	0.006060606060606061	0.3606060606060606	0.0
1032	325.0	0.018461538461538463	0.036923076923076927	0.5692307692307692	0.006153846153846154	0.36923076923076925	0.0
1033	327.0	0.01834862385321101	0.03363914373088685	0.5657492354740061	0.009174311926605505	0.3730886850152905	0.0
1034	326.0	0.018404907975460124	0.03680981595092025	0.5644171779141104	0.009202453987730062	0.37116564417177916	0.0
1035	331.0	0.01812688821752266	0.03625377643504532	0.56797583081571	0.012084592145015106	0.36555891238670696	0.0
1036	329.0	0.0182370820668693	0.0364741641337386	0.5805471124620061	0.0121580547112462	0.3525835866261398	0.0
1037	326.0	0.018404907975460124	0.03680981595092025	0.5828220858895705	0.012269938650306749	0.3496932515337423	0.0
1038	328.0	0.018292682926829267	0.03353658536585366	0.5792682926829268	0.009146341463414634	0.3597560975609756	0.0
1039	328.0	0.018292682926829267	0.03353658536585366	0.5792682926829268	0.009146341463414634	0.3597560975609756	0.0
1040	325.0	0.018461538461538463	0.036923076923076927	0.5753846153846154	0.006153846153846154	0.3630769230769231	0.0
1041	322.0	0.018633540372670808	0.037267080745341616	0.5745341614906833	0.006211180124223602	0.36335403726708076	0.0
1042	323.0	0.021671826625386997	0.034055727554179564	0.5820433436532507	0.0030959752321981426	0.3591331269349845	0.0
1043	322.0	0.015527950310559006	0.034161490683229816	0.5838509316770186	0.003105590062111801	0.36335403726708076	0.0
1044	323.0	0.015479876160990712	0.034055727554179564	0.5789473684210527	0.0030959752321981426	0.3684210526315789	0.0
1045	326.0	0.012269938650306749	0.03680981595092025	0.5736196319018405	0.003067484662576687	0.37423312883435583	0.0
1046	321.0	0.012461059190031152	0.037383177570093455	0.5856697819314641	0.003115264797507788	0.3613707165109034	0.0
1047	320.0	0.0125	0.0375	0.584375	0.003125	0.3625	0.0
1048	323.0	0.018575851393188854	0.03715170278637771	0.5789473684210527	0.0030959752321981426	0.3622291021671827	0.0
1049	321.0	0.018691588785046728	0.037383177570093455	0.5763239875389408	0.003115264797507788	0.3644859813084112	0.0
1050	323.0	0.018575851393188854	0.03715170278637771	0.5789473684210527	0.0030959752321981426	0.3622291021671827	0.0
1051	322.0	0.021739130434782608	0.037267080745341616	0.5745341614906833	0.003105590062111801	0.36335403726708076	0.0
1052	323.0	0.021671826625386997	0.03715170278637771	0.5820433436532507	0.0030959752321981426	0.3560371517027864	0.0
1053	316.0	0.022151898734177215	0.0379746835443038	0.5791139240506329	0.0031645569620253164	0.3575949367088608	0.0
1054	313.0	0.022364217252396165	0.038338658146964855	0.5814696485623003	0.003194888178913738	0.3546325878594249	0.0
1055	318.0	0.0220125786163522	0.03773584905660377	0.5880503144654088	0.0031446540880503146	0.3490566037735849	0.0
1056	314.0	0.022292993630573247	0.03821656050955414	0.589171974522293	0.006369426751592357	0.34394904458598724	0.0
1057	313.0	0.022364217252396165	0.038338658146964855	0.5878594249201278	0.006389776357827476	0.3450479233226837	0.0
1058	313.0	0.022364217252396165	0.038338658146964855	0.5910543130990416	0.006389776357827476	0.34185303514376997	0.0
1059	316.0	0.022151898734177215	0.0379746835443038	0.5917721518987342	0.006329113924050633	0.34177215189873417	0.0
1060	319.0	0.0219435736677116	0.03761755485893417	0.5830721003134797	0.006269592476489028	0.3510971786833856	0.0
1061	315.0	0.022222222222222223	0.0380952380952381	0.5746031746031746	0.006349206349206349	0.35873015873015873	0.0
1062	318.0	0.0220125786163522	0.03773584905660377	0.5754716981132075	0.006289308176100629	0.3584905660377358	0.0
1063	315.0	0.022222222222222223	0.03492063492063492	0.5777777777777777	0.006349206349206349	0.35873015873015873	0.0
1064	310.0	0.02258064516129032	0.035483870967741936	0.5774193548387097	0.0064516129032258064	0.3580645161290323	0.0
1065	309.0	0.022653721682847898	0.032362459546925564	0.5792880258899676	0.006472491909385114	0.3592233009708738	0.0
1066	309.0	0.022653721682847898	0.032362459546925564	0.5857605177993528	0.003236245954692557	0.3559870550161812	0.0
1067	310.0	0.02258064516129032	0.03225806451612903	0.5741935483870968	0.0032258064516129032	0.36774193548387096	0.0
1068	309.0	0.019417475728155338	0.03559870550161812	0.5889967637540453	0.003236245954692557	0.35275080906148865	0.0
1069	314.0	0.01910828025477707	0.03503184713375796	0.5764331210191083	0.0031847133757961785	0.3662420382165605	0.0
1070	322.0	0.018633540372670808	0.031055900621118012	0.577639751552795	0.003105590062111801	0.3695652173913043	0.0
1071	324.0	0.018518518518518517	0.033950617283950615	0.5740740740740741	0.0030864197530864196	0.37037037037037035	0.0
1072	324.0	0.018518518518518517	0.033950617283950615	0.5740740740740741	0.0030864197530864196	0.37037037037037035	0.0
1073	327.0	0.01834862385321101	0.03363914373088685	0.5840978593272171	0.0030581039755351682	0.36085626911314983	0.0
1074	326.0	0.018404907975460124	0.03680981595092025	0.5828220858895705	0.003067484662576687	0.3588957055214724	0.0
1075	325.0	0.018461538461538463	0.036923076923076927	0.5846153846153846	0.003076923076923077	0.3569230769230769	0.0
1076	323.0	0.018575851393188854	0.03715170278637771	0.5882352941176471	0.0030959752321981426	0.35294117647058826	0.0
1077	320.0	0.01875	0.034375	0.596875	0.003125	0.346875	0.0
1078	319.0	0.018808777429467086	0.034482758620689655	0.5956112852664577	0.003134796238244514	0.34796238244514105	0.0
1079	317.0	0.01892744479495268	0.03470031545741325	0.5962145110410094	0.0031545741324921135	0.3470031545741325	0.0
1080	318.0	0.018867924528301886	0.03459119496855346	0.5911949685534591	0.0031446540880503146	0.3522012578616352	0.0
1081	314.0	0.01910828025477707	0.03184713375796178	0.5955414012738853	0.006369426751592357	0.3471337579617834	0.0
1082	315.0	0.01904761904761905	0.03492063492063492	0.5841269841269842	0.006349206349206349	0.35555555555555557	0.0
1083	316.0	0.0189873417721519	0.03481012658227848	0.5822784810126582	0.006329113924050633	0.3575949367088608	0.0
1084	316.0	0.0189873417721519	0.03481012658227848	0.5886075949367089	0.006329113924050633	0.3512658227848101	0.0
1085	315.0	0.01904761904761905	0.03492063492063492	0.5873015873015873	0.006349206349206349	0.3523809523809524	0.0
1086	313.0	0.019169329073482427	0.03514376996805112	0.5910543130990416	0.006389776357827476	0.34824281150159747	0.0
1087	312.0	0.019230769230769232	0.035256410256410256	0.5865384615384616	0.00641025641025641	0.3525641025641026	0.0
1088	316.0	0.0189873417721519	0.0379746835443038	0.5822784810126582	0.006329113924050633	0.35443037974683544	0.0
1089	321.0	0.018691588785046728	0.037383177570093455	0.5700934579439252	0.006230529595015576	0.367601246105919	0.0
1090	322.0	0.015527950310559006	0.037267080745341616	0.5745341614906833	0.006211180124223602	0.36645962732919257	0.0
1091	319.0	0.018808777429467086	0.03761755485893417	0.5705329153605015	0.006269592476489028	0.3667711598746082	0.0
1092	319.0	0.018808777429467086	0.03761755485893417	0.5768025078369906	0.006269592476489028	0.3605015673981191	0.0
1093	316.0	0.0189873417721519	0.04113924050632911	0.5791139240506329	0.006329113924050633	0.35443037974683544	0.0
1094	312.0	0.019230769230769232	0.041666666666666664	0.5801282051282052	0.00641025641025641	0.3525641025641026	0.0
1095	317.0	0.01892744479495268	0.03785488958990536	0.580441640378549	0.006309148264984227	0.35646687697160884	0.0
1096	315.0	0.01904761904761905	0.0380952380952381	0.5841269841269842	0.006349206349206349	0.3523809523809524	0.0
1097	316.0	0.0189873417721519	0.0379746835443038	0.5791139240506329	0.006329113924050633	0.3575949367088608	0.0
1098	313.0	0.019169329073482427	0.03514376996805112	0.5846645367412141	0.006389776357827476	0.3546325878594249	0.0
1099	317.0	0.01892744479495268	0.03470031545741325	0.583596214511041	0.006309148264984227	0.35646687697160884	0.0
1100	314.0	0.01910828025477707	0.03821656050955414	0.5764331210191083	0.006369426751592357	0.35987261146496813	0.0
1101	319.0	0.018808777429467086	0.03761755485893417	0.567398119122257	0.006269592476489028	0.36990595611285265	0.0
1102	315.0	0.01904761904761905	0.0380952380952381	0.5746031746031746	0.006349206349206349	0.3619047619047619	0.0
1103	318.0	0.018867924528301886	0.03773584905660377	0.5786163522012578	0.006289308176100629	0.3584905660377358	0.0
1104	323.0	0.018575851393188854	0.03715170278637771	0.5820433436532507	0.009287925696594427	0.35294117647058826	0.0
1105	321.0	0.018691588785046728	0.037383177570093455	0.5794392523364486	0.009345794392523364	0.35514018691588783	0.0
1106	321.0	0.018691588785046728	0.037383177570093455	0.5794392523364486	0.009345794392523364	0.35202492211838005	0.003115264797507788
1107	315.0	0.01904761904761905	0.03492063492063492	0.5746031746031746	0.009523809523809525	0.35873015873015873	0.0031746031746031746
1108	309.0	0.019417475728155338	0.03559870550161812	0.56957928802589	0.006472491909385114	0.36893203883495146	0.0
1109	313.0	0.019169329073482427	0.03514376996805112	0.5718849840255591	0.003194888178913738	0.3706070287539936	0.0
1110	314.0	0.01910828025477707	0.03184713375796178	0.5700636942675159	0.0031847133757961785	0.37579617834394907	0.0
1111	314.0	0.01910828025477707	0.03503184713375796	0.5668789808917197	0.006369426751592357	0.37261146496815284	0.0
1112	321.0	0.018691588785046728	0.03426791277258567	0.5638629283489096	0.009345794392523364	0.37383177570093457	0.0
1113	320.0	0.01875	0.034375	0.565625	0.00625	0.375	0.0
1114	316.0	0.0189873417721519	0.03481012658227848	0.5664556962025317	0.006329113924050633	0.37341772151898733	0.0
1115	317.0	0.01892744479495268	0.03470031545741325	0.5678233438485805	0.006309148264984227	0.3722397476340694	0.0
1116	323.0	0.018575851393188854	0.03715170278637771	0.56656346749226	0.006191950464396285	0.3715170278637771	0.0
1117	324.0	0.018518518518518517	0.040123456790123455	0.558641975308642	0.006172839506172839	0.3765432098765432	0.0
1118	324.0	0.018518518518518517	0.037037037037037035	0.5709876543209876	0.006172839506172839	0.36728395061728397	0.0
1119	324.0	0.015432098765432098	0.037037037037037035	0.5709876543209876	0.009259259259259259	0.36728395061728397	0.0
1120	321.0	0.01557632398753894	0.037383177570093455	0.573208722741433	0.009345794392523364	0.3644859813084112	0.0
1121	311.0	0.01929260450160772	0.03536977491961415	0.5819935691318328	0.00964630225080386	0.3536977491961415	0.0
1122	309.0	0.019417475728155338	0.03559870550161812	0.5825242718446602	0.009708737864077669	0.35275080906148865	0.0
1123	308.0	0.01948051948051948	0.03571428571428571	0.5844155844155844	0.00974025974025974	0.35064935064935066	0.0
1124	312.0	0.019230769230769232	0.035256410256410256	0.5865384615384616	0.00641025641025641	0.3525641025641026	0.0
1125	310.0	0.01935483870967742	0.035483870967741936	0.5838709677419355	0.0064516129032258064	0.3548387096774194	0.0
1126	313.0	0.019169329073482427	0.03514376996805112	0.5750798722044729	0.006389776357827476	0.36421725239616615	0.0
1127	316.0	0.0189873417721519	0.03481012658227848	0.5791139240506329	0.006329113924050633	0.36075949367088606	0.0
1128	318.0	0.018867924528301886	0.03459119496855346	0.5786163522012578	0.009433962264150943	0.3584905660377358	0.0
1129	318.0	0.018867924528301886	0.03459119496855346	0.5849056603773585	0.009433962264150943	0.3522012578616352	0.0
1130	318.0	0.018867924528301886	0.03459119496855346	0.5786163522012578	0.009433962264150943	0.3584905660377358	0.0
1131	320.0	0.01875	0.034375	0.578125	0.00625	0.3625	0.0
1132	315.0	0.01904761904761905	0.03492063492063492	0.580952380952381	0.006349206349206349	0.35873015873015873	0.0
1133	316.0	0.0189873417721519	0.03481012658227848	0.5822784810126582	0.006329113924050633	0.3575949367088608	0.0
1134	319.0	0.018808777429467086	0.034482758620689655	0.5830721003134797	0.006269592476489028	0.3573667711598746	0.0
1135	323.0	0.021671826625386997	0.03715170278637771	0.5696594427244582	0.006191950464396285	0.3653250773993808	0.0
1136	310.0	0.02258064516129032	0.03870967741935484	0.5806451612903226	0.0032258064516129032	0.3548387096774194	0.0
1137	313.0	0.022364217252396165	0.038338658146964855	0.5782747603833865	0.006389776357827476	0.3546325878594249	0.0
1138	314.0	0.01910828025477707	0.041401273885350316	0.5859872611464968	0.006369426751592357	0.3471337579617834	0.0
1139	316.0	0.0189873417721519	0.04113924050632911	0.5854430379746836	0.006329113924050633	0.34810126582278483	0.0
1140	321.0	0.018691588785046728	0.040498442367601244	0.5794392523364486	0.006230529595015576	0.35514018691588783	0.0
1141	322.0	0.018633540372670808	0.040372670807453416	0.5838509316770186	0.006211180124223602	0.35093167701863354	0.0
1142	325.0	0.018461538461538463	0.04	0.5815384615384616	0.006153846153846154	0.35384615384615387	0.0
1143	319.0	0.018808777429467086	0.04075235109717868	0.5768025078369906	0.006269592476489028	0.3573667711598746	0.0
1144	321.0	0.018691588785046728	0.037383177570093455	0.573208722741433	0.006230529595015576	0.3644859813084112	0.0
1145	323.0	0.018575851393188854	0.034055727554179564	0.5727554179566563	0.006191950464396285	0.3684210526315789	0.0
1146	323.0	0.018575851393188854	0.034055727554179564	0.56656346749226	0.006191950464396285	0.3746130030959752	0.0
1147	323.0	0.018575851393188854	0.034055727554179564	0.5727554179566563	0.006191950464396285	0.3684210526315789	0.0
1148	326.0	0.018404907975460124	0.03680981595092025	0.5674846625766872	0.006134969325153374	0.37116564417177916	0.0
1149	320.0	0.01875	0.0375	0.575	0.003125	0.365625	0.0
1150	319.0	0.018808777429467086	0.03761755485893417	0.5799373040752351	0.003134796238244514	0.3605015673981191	0.0
1151	318.0	0.018867924528301886	0.03773584905660377	0.5723270440251572	0.0031446540880503146	0.36792452830188677	0.0
1152	321.0	0.018691588785046728	0.037383177570093455	0.573208722741433	0.003115264797507788	0.367601246105919	0.0
1153	319.0	0.018808777429467086	0.03761755485893417	0.567398119122257	0.003134796238244514	0.3730407523510972	0.0
1154	321.0	0.021806853582554516	0.03426791277258567	0.5607476635514018	0.003115264797507788	0.38006230529595014	0.0
1155	322.0	0.021739130434782608	0.034161490683229816	0.562111801242236	0.003105590062111801	0.37888198757763975	0.0
1156	322.0	0.021739130434782608	0.034161490683229816	0.5652173913043478	0.003105590062111801	0.37577639751552794	0.0
1157	315.0	0.01904761904761905	0.031746031746031744	0.5746031746031746	0.0031746031746031746	0.37142857142857144	0.0
1158	308.0	0.01948051948051948	0.032467532467532464	0.577922077922078	0.003246753246753247	0.36688311688311687	0.0
1159	309.0	0.019417475728155338	0.032362459546925564	0.5857605177993528	0.003236245954692557	0.3592233009708738	0.0
1160	314.0	0.01910828025477707	0.03821656050955414	0.5828025477707006	0.0031847133757961785	0.35668789808917195	0.0
1161	317.0	0.01892744479495268	0.03785488958990536	0.5709779179810726	0.006309148264984227	0.3659305993690852	0.0
1162	317.0	0.01892744479495268	0.03785488958990536	0.5772870662460567	0.006309148264984227	0.35962145110410093	0.0
1163	323.0	0.015479876160990712	0.03715170278637771	0.5789473684210527	0.0030959752321981426	0.3653250773993808	0.0
1164	324.0	0.015432098765432098	0.037037037037037035	0.5771604938271605	0.0030864197530864196	0.36728395061728397	0.0
1165	323.0	0.015479876160990712	0.03715170278637771	0.5789473684210527	0.0030959752321981426	0.3653250773993808	0.0
1166	327.0	0.01529051987767584	0.03669724770642202	0.5779816513761468	0.0030581039755351682	0.3669724770642202	0.0
1167	323.0	0.015479876160990712	0.034055727554179564	0.5820433436532507	0.0030959752321981426	0.3653250773993808	0.0
1168	319.0	0.01567398119122257	0.034482758620689655	0.5830721003134797	0.003134796238244514	0.36363636363636365	0.0
1169	315.0	0.015873015873015872	0.03492063492063492	0.5968253968253968	0.0031746031746031746	0.3492063492063492	0.0
1170	313.0	0.019169329073482427	0.03514376996805112	0.5878594249201278	0.003194888178913738	0.3546325878594249	0.0
1171	314.0	0.01910828025477707	0.03503184713375796	0.5859872611464968	0.006369426751592357	0.3535031847133758	0.0
1172	317.0	0.01892744479495268	0.03470031545741325	0.580441640378549	0.0031545741324921135	0.3627760252365931	0.0
1173	316.0	0.0189873417721519	0.03481012658227848	0.5759493670886076	0.0031645569620253164	0.3670886075949367	0.0
1174	316.0	0.0189873417721519	0.03481012658227848	0.5791139240506329	0.0031645569620253164	0.3639240506329114	0.0
1175	323.0	0.018575851393188854	0.03715170278637771	0.5758513931888545	0.0030959752321981426	0.3653250773993808	0.0
1176	321.0	0.018691588785046728	0.037383177570093455	0.5794392523364486	0.003115264797507788	0.3613707165109034	0.0
1177	323.0	0.018575851393188854	0.03715170278637771	0.5758513931888545	0.0030959752321981426	0.3653250773993808	0.0
1178	323.0	0.018575851393188854	0.03715170278637771	0.5758513931888545	0.0030959752321981426	0.3653250773993808	0.0
1179	320.0	0.01875	0.0375	0.575	0.003125	0.365625	0.0
1180	322.0	0.018633540372670808	0.031055900621118012	0.5683229813664596	0.003105590062111801	0.37888198757763975	0.0
1181	326.0	0.018404907975460124	0.03067484662576687	0.5705521472392638	0.003067484662576687	0.3773006134969325	0.0
1182	322.0	0.018633540372670808	0.031055900621118012	0.5683229813664596	0.003105590062111801	0.37888198757763975	0.0
1183	316.0	0.0189873417721519	0.03164556962025317	0.5727848101265823	0.0031645569620253164	0.37341772151898733	0.0
1184	311.0	0.01929260450160772	0.03536977491961415	0.572347266881029	0.006430868167202572	0.3665594855305466	0.0
1185	313.0	0.019169329073482427	0.03514376996805112	0.5750798722044729	0.006389776357827476	0.36421725239616615	0.0
1186	311.0	0.01929260450160772	0.03536977491961415	0.5787781350482315	0.006430868167202572	0.36012861736334406	0.0
1187	316.0	0.0189873417721519	0.0379746835443038	0.5791139240506329	0.00949367088607595	0.35443037974683544	0.0
1188	319.0	0.018808777429467086	0.03761755485893417	0.5736677115987461	0.009404388714733543	0.3605015673981191	0.0
1189	317.0	0.01892744479495268	0.03785488958990536	0.580441640378549	0.00946372239747634	0.35331230283911674	0.0
1190	316.0	0.015822784810126583	0.0379746835443038	0.5759493670886076	0.00949367088607595	0.36075949367088606	0.0
1191	315.0	0.015873015873015872	0.0380952380952381	0.5714285714285714	0.009523809523809525	0.36507936507936506	0.0
1192	315.0	0.015873015873015872	0.03492063492063492	0.5746031746031746	0.009523809523809525	0.36507936507936506	0.0
1193	315.0	0.015873015873015872	0.031746031746031744	0.5777777777777777	0.009523809523809525	0.36507936507936506	0.0
1194	317.0	0.015772870662460567	0.031545741324921134	0.5678233438485805	0.00946372239747634	0.3753943217665615	0.0
1195	319.0	0.01567398119122257	0.034482758620689655	0.567398119122257	0.009404388714733543	0.3730407523510972	0.0
1196	319.0	0.018808777429467086	0.03134796238244514	0.567398119122257	0.012539184952978056	0.36990595611285265	0.0
1197	321.0	0.018691588785046728	0.03115264797507788	0.5638629283489096	0.012461059190031152	0.37383177570093457	0.0
1198	324.0	0.015432098765432098	0.033950617283950615	0.5709876543209876	0.012345679012345678	0.36728395061728397	0.0
1199	326.0	0.015337423312883436	0.03680981595092025	0.5705521472392638	0.012269938650306749	0.36503067484662577	0.0
1200	323.0	0.015479876160990712	0.03715170278637771	0.5727554179566563	0.01238390092879257	0.3622291021671827	0.0
1201	320.0	0.015625	0.040625	0.571875	0.0125	0.359375	0.0
1202	318.0	0.015723270440251572	0.040880503144654086	0.5754716981132075	0.012578616352201259	0.3553459119496855	0.0
1203	315.0	0.015873015873015872	0.04126984126984127	0.5746031746031746	0.012698412698412698	0.35555555555555557	0.0
1204	316.0	0.0189873417721519	0.04113924050632911	0.569620253164557	0.00949367088607595	0.36075949367088606	0.0
1205	317.0	0.01892744479495268	0.04100946372239748	0.5709779179810726	0.00946372239747634	0.35962145110410093	0.0
1206	315.0	0.022222222222222223	0.04126984126984127	0.5714285714285714	0.009523809523809525	0.35555555555555557	0.0
1207	313.0	0.012779552715654952	0.04153354632587859	0.5846645367412141	0.006389776357827476	0.3546325878594249	0.0
1208	318.0	0.012578616352201259	0.040880503144654086	0.5849056603773585	0.006289308176100629	0.3553459119496855	0.0
1209	315.0	0.012698412698412698	0.04126984126984127	0.580952380952381	0.0031746031746031746	0.3619047619047619	0.0
1210	317.0	0.015772870662460567	0.04100946372239748	0.5709779179810726	0.0031545741324921135	0.36908517350157727	0.0
1211	320.0	0.015625	0.040625	0.565625	0.00625	0.371875	0.0
1212	318.0	0.015723270440251572	0.040880503144654086	0.5660377358490566	0.006289308176100629	0.3710691823899371	0.0
1213	319.0	0.012539184952978056	0.03761755485893417	0.5736677115987461	0.009404388714733543	0.3667711598746082	0.0
1214	318.0	0.012578616352201259	0.03773584905660377	0.5723270440251572	0.009433962264150943	0.36792452830188677	0.0
1215	315.0	0.012698412698412698	0.0380952380952381	0.5746031746031746	0.012698412698412698	0.3619047619047619	0.0
1216	315.0	0.015873015873015872	0.0380952380952381	0.5714285714285714	0.009523809523809525	0.36507936507936506	0.0
1217	317.0	0.015772870662460567	0.03785488958990536	0.5772870662460567	0.00946372239747634	0.35962145110410093	0.0
1218	313.0	0.01597444089456869	0.038338658146964855	0.5814696485623003	0.009584664536741214	0.3546325878594249	0.0
1219	317.0	0.015772870662460567	0.03785488958990536	0.5867507886435331	0.00946372239747634	0.3501577287066246	0.0
1220	320.0	0.0125	0.040625	0.58125	0.009375	0.35625	0.0
1221	318.0	0.012578616352201259	0.040880503144654086	0.5754716981132075	0.009433962264150943	0.36163522012578614	0.0
1222	313.0	0.012779552715654952	0.04153354632587859	0.5814696485623003	0.006389776357827476	0.35782747603833864	0.0
1223	311.0	0.01607717041800643	0.04501607717041801	0.572347266881029	0.006430868167202572	0.36012861736334406	0.0
1224	311.0	0.01607717041800643	0.04501607717041801	0.5787781350482315	0.006430868167202572	0.3536977491961415	0.0
1225	316.0	0.015822784810126583	0.04113924050632911	0.5791139240506329	0.00949367088607595	0.35443037974683544	0.0
1226	316.0	0.015822784810126583	0.04113924050632911	0.5727848101265823	0.00949367088607595	0.36075949367088606	0.0
1227	319.0	0.018808777429467086	0.04075235109717868	0.5736677115987461	0.009404388714733543	0.3573667711598746	0.0
1228	320.0	0.021875	0.040625	0.578125	0.009375	0.35	0.0
1229	316.0	0.0189873417721519	0.0379746835443038	0.5791139240506329	0.00949367088607595	0.35443037974683544	0.0
1230	316.0	0.0189873417721519	0.04113924050632911	0.5759493670886076	0.00949367088607595	0.35443037974683544	0.0
1231	318.0	0.015723270440251572	0.03773584905660377	0.5786163522012578	0.012578616352201259	0.3553459119496855	0.0
1232	322.0	0.012422360248447204	0.037267080745341616	0.577639751552795	0.012422360248447204	0.36024844720496896	0.0
1233	321.0	0.012461059190031152	0.037383177570093455	0.5825545171339563	0.012461059190031152	0.35514018691588783	0.0
1234	322.0	0.012422360248447204	0.037267080745341616	0.5807453416149069	0.012422360248447204	0.35714285714285715	0.0
1235	320.0	0.015625	0.034375	0.584375	0.0125	0.353125	0.0
1236	314.0	0.01592356687898089	0.03503184713375796	0.5923566878980892	0.009554140127388535	0.3471337579617834	0.0
1237	314.0	0.01592356687898089	0.03821656050955414	0.5923566878980892	0.009554140127388535	0.34394904458598724	0.0
1238	314.0	0.01592356687898089	0.03821656050955414	0.5987261146496815	0.009554140127388535	0.3375796178343949	0.0
1239	316.0	0.0189873417721519	0.03481012658227848	0.5949367088607594	0.00949367088607595	0.34177215189873417	0.0
1240	318.0	0.0220125786163522	0.03773584905660377	0.5974842767295597	0.009433962264150943	0.3333333333333333	0.0
1241	317.0	0.01892744479495268	0.03785488958990536	0.5962145110410094	0.006309148264984227	0.34069400630914826	0.0
1242	317.0	0.015772870662460567	0.03470031545741325	0.5867507886435331	0.006309148264984227	0.35646687697160884	0.0
1243	313.0	0.012779552715654952	0.03514376996805112	0.5910543130990416	0.006389776357827476	0.3546325878594249	0.0
1244	312.0	0.01282051282051282	0.035256410256410256	0.5865384615384616	0.00641025641025641	0.358974358974359	0.0
1245	310.0	0.012903225806451613	0.035483870967741936	0.5838709677419355	0.0064516129032258064	0.36129032258064514	0.0
1246	319.0	0.0219435736677116	0.034482758620689655	0.5768025078369906	0.006269592476489028	0.3605015673981191	0.0
1247	315.0	0.01904761904761905	0.03492063492063492	0.5714285714285714	0.009523809523809525	0.36507936507936506	0.0
1248	317.0	0.01892744479495268	0.03470031545741325	0.5772870662460567	0.00946372239747634	0.35962145110410093	0.0
1249	318.0	0.018867924528301886	0.03459119496855346	0.5817610062893082	0.009433962264150943	0.3553459119496855	0.0
1250	321.0	0.01557632398753894	0.040498442367601244	0.5856697819314641	0.009345794392523364	0.34890965732087226	0.0
1251	323.0	0.015479876160990712	0.04024767801857585	0.5851393188854489	0.009287925696594427	0.3498452012383901	0.0
1252	320.0	0.015625	0.04375	0.59375	0.009375	0.3375	0.0
1253	323.0	0.015479876160990712	0.043343653250773995	0.5851393188854489	0.009287925696594427	0.34674922600619196	0.0
1254	318.0	0.012578616352201259	0.0440251572327044	0.5849056603773585	0.009433962264150943	0.3490566037735849	0.0
1255	316.0	0.012658227848101266	0.04430379746835443	0.5854430379746836	0.00949367088607595	0.34810126582278483	0.0
1256	320.0	0.01875	0.04375	0.584375	0.009375	0.34375	0.0
1257	314.0	0.01910828025477707	0.041401273885350316	0.6019108280254777	0.006369426751592357	0.33121019108280253	0.0
1258	321.0	0.018691588785046728	0.040498442367601244	0.5919003115264797	0.006230529595015576	0.3426791277258567	0.0
1259	320.0	0.01875	0.0375	0.59375	0.00625	0.34375	0.0
1260	317.0	0.01892744479495268	0.03785488958990536	0.5867507886435331	0.006309148264984227	0.3501577287066246	0.0
1261	318.0	0.018867924528301886	0.03773584905660377	0.5817610062893082	0.006289308176100629	0.3553459119496855	0.0
1262	319.0	0.018808777429467086	0.03761755485893417	0.5799373040752351	0.006269592476489028	0.3573667711598746	0.0
1263	316.0	0.015822784810126583	0.0379746835443038	0.5791139240506329	0.006329113924050633	0.36075949367088606	0.0
1264	318.0	0.018867924528301886	0.03773584905660377	0.5754716981132075	0.006289308176100629	0.36163522012578614	0.0
1265	315.0	0.01904761904761905	0.0380952380952381	0.5746031746031746	0.009523809523809525	0.35873015873015873	0.0
1266	313.0	0.019169329073482427	0.038338658146964855	0.5750798722044729	0.009584664536741214	0.35782747603833864	0.0
1267	320.0	0.01875	0.0375	0.578125	0.009375	0.35625	0.0
1268	318.0	0.018867924528301886	0.03459119496855346	0.5754716981132075	0.009433962264150943	0.36163522012578614	0.0
1269	318.0	0.018867924528301886	0.031446540880503145	0.5817610062893082	0.009433962264150943	0.3584905660377358	0.0
1270	315.0	0.015873015873015872	0.031746031746031744	0.5841269841269842	0.009523809523809525	0.35873015873015873	0.0
1271	317.0	0.015772870662460567	0.031545741324921134	0.583596214511041	0.00946372239747634	0.35962145110410093	0.0
1272	319.0	0.01567398119122257	0.03134796238244514	0.5799373040752351	0.009404388714733543	0.36363636363636365	0.0
1273	319.0	0.01567398119122257	0.034482758620689655	0.5768025078369906	0.009404388714733543	0.36363636363636365	0.0
1274	319.0	0.012539184952978056	0.034482758620689655	0.5799373040752351	0.009404388714733543	0.36363636363636365	0.0
1275	321.0	0.01557632398753894	0.03426791277258567	0.5856697819314641	0.009345794392523364	0.35514018691588783	0.0
1276	318.0	0.015723270440251572	0.03459119496855346	0.5880503144654088	0.009433962264150943	0.3522012578616352	0.0
1277	316.0	0.015822784810126583	0.0379746835443038	0.5917721518987342	0.00949367088607595	0.3449367088607595	0.0
1278	315.0	0.015873015873015872	0.03492063492063492	0.5936507936507937	0.009523809523809525	0.346031746031746	0.0
1279	318.0	0.015723270440251572	0.03459119496855346	0.5880503144654088	0.009433962264150943	0.3522012578616352	0.0
1280	319.0	0.01567398119122257	0.034482758620689655	0.5830721003134797	0.009404388714733543	0.3542319749216301	0.003134796238244514
1281	324.0	0.015432098765432098	0.040123456790123455	0.5771604938271605	0.009259259259259259	0.3549382716049383	0.0030864197530864196
1282	322.0	0.015527950310559006	0.040372670807453416	0.5714285714285714	0.009316770186335404	0.36024844720496896	0.003105590062111801
1283	318.0	0.015723270440251572	0.040880503144654086	0.5691823899371069	0.009433962264150943	0.36477987421383645	0.0
1284	315.0	0.012698412698412698	0.04126984126984127	0.5746031746031746	0.009523809523809525	0.3619047619047619	0.0
1285	317.0	0.015772870662460567	0.03785488958990536	0.5741324921135647	0.00946372239747634	0.3627760252365931	0.0
1286	314.0	0.012738853503184714	0.03503184713375796	0.5796178343949044	0.009554140127388535	0.3630573248407643	0.0
1287	316.0	0.012658227848101266	0.03481012658227848	0.5822784810126582	0.00949367088607595	0.36075949367088606	0.0
1288	316.0	0.012658227848101266	0.03481012658227848	0.5822784810126582	0.006329113924050633	0.3639240506329114	0.0
1289	312.0	0.01282051282051282	0.035256410256410256	0.5865384615384616	0.003205128205128205	0.36217948717948717	0.0
1290	309.0	0.016181229773462782	0.03559870550161812	0.5825242718446602	0.003236245954692557	0.36245954692556637	0.0
1291	309.0	0.022653721682847898	0.03559870550161812	0.5825242718446602	0.006472491909385114	0.35275080906148865	0.0
1292	309.0	0.022653721682847898	0.03559870550161812	0.5792880258899676	0.006472491909385114	0.3559870550161812	0.0
1293	308.0	0.01948051948051948	0.03571428571428571	0.5844155844155844	0.006493506493506494	0.3538961038961039	0.0
1294	308.0	0.01948051948051948	0.03896103896103896	0.5811688311688312	0.006493506493506494	0.3538961038961039	0.0
1295	309.0	0.019417475728155338	0.038834951456310676	0.5825242718446602	0.009708737864077669	0.34951456310679613	0.0
1296	314.0	0.01910828025477707	0.03821656050955414	0.5828025477707006	0.009554140127388535	0.3503184713375796	0.0
1297	315.0	0.015873015873015872	0.0380952380952381	0.580952380952381	0.009523809523809525	0.35555555555555557	0.0
1298	319.0	0.018808777429467086	0.03761755485893417	0.5768025078369906	0.009404388714733543	0.3573667711598746	0.0
1299	321.0	0.018691588785046728	0.037383177570093455	0.5763239875389408	0.009345794392523364	0.3582554517133956	0.0
1300	318.0	0.015723270440251572	0.03773584905660377	0.5786163522012578	0.009433962264150943	0.3584905660377358	0.0
1301	317.0	0.015772870662460567	0.03785488958990536	0.580441640378549	0.00946372239747634	0.35646687697160884	0.0
1302	317.0	0.015772870662460567	0.03785488958990536	0.580441640378549	0.00946372239747634	0.35646687697160884	0.0
1303	315.0	0.015873015873015872	0.04126984126984127	0.5650793650793651	0.009523809523809525	0.3682539682539683	0.0
1304	316.0	0.012658227848101266	0.0379746835443038	0.5664556962025317	0.00949367088607595	0.37341772151898733	0.0
1305	323.0	0.015479876160990712	0.03715170278637771	0.56656346749226	0.009287925696594427	0.3715170278637771	0.0
1306	322.0	0.015527950310559006	0.034161490683229816	0.5683229813664596	0.009316770186335404	0.37267080745341613	0.0
1307	323.0	0.01238390092879257	0.034055727554179564	0.5789473684210527	0.009287925696594427	0.3653250773993808	0.0
1308	321.0	0.012461059190031152	0.03426791277258567	0.5794392523364486	0.009345794392523364	0.3644859813084112	0.0
1309	318.0	0.012578616352201259	0.03459119496855346	0.5849056603773585	0.009433962264150943	0.3584905660377358	0.0
1310	321.0	0.018691588785046728	0.037383177570093455	0.5825545171339563	0.009345794392523364	0.35202492211838005	0.0
1311	321.0	0.018691588785046728	0.037383177570093455	0.5856697819314641	0.009345794392523364	0.34890965732087226	0.0
1312	322.0	0.018633540372670808	0.037267080745341616	0.5869565217391305	0.009316770186335404	0.34782608695652173	0.0
1313	323.0	0.018575851393188854	0.04024767801857585	0.5851393188854489	0.009287925696594427	0.34674922600619196	0.0
1314	320.0	0.01875	0.040625	0.578125	0.009375	0.35	0.003125
1315	322.0	0.018633540372670808	0.040372670807453416	0.577639751552795	0.009316770186335404	0.35093167701863354	0.003105590062111801
1316	322.0	0.015527950310559006	0.040372670807453416	0.5745341614906833	0.009316770186335404	0.35714285714285715	0.003105590062111801
1317	322.0	0.015527950310559006	0.040372670807453416	0.577639751552795	0.009316770186335404	0.35403726708074534	0.003105590062111801
1318	325.0	0.015384615384615385	0.04	0.5753846153846154	0.009230769230769232	0.36	0.0
1319	324.0	0.021604938271604937	0.033950617283950615	0.5679012345679012	0.006172839506172839	0.37037037037037035	0.0
1320	324.0	0.018518518518518517	0.037037037037037035	0.5679012345679012	0.0030864197530864196	0.3734567901234568	0.0
1321	321.0	0.01557632398753894	0.037383177570093455	0.5700934579439252	0.003115264797507788	0.37383177570093457	0.0
1322	323.0	0.015479876160990712	0.03715170278637771	0.56656346749226	0.006191950464396285	0.3746130030959752	0.0
1323	321.0	0.01557632398753894	0.03426791277258567	0.5669781931464174	0.006230529595015576	0.37694704049844235	0.0
1324	316.0	0.015822784810126583	0.03481012658227848	0.5791139240506329	0.006329113924050633	0.3639240506329114	0.0
1325	318.0	0.018867924528301886	0.03773584905660377	0.5754716981132075	0.006289308176100629	0.36163522012578614	0.0
1326	318.0	0.018867924528301886	0.03773584905660377	0.5849056603773585	0.006289308176100629	0.3522012578616352	0.0
1327	319.0	0.018808777429467086	0.03761755485893417	0.5799373040752351	0.009404388714733543	0.3542319749216301	0.0
1328	317.0	0.01892744479495268	0.03470031545741325	0.580441640378549	0.00946372239747634	0.35646687697160884	0.0
1329	314.0	0.01592356687898089	0.03503184713375796	0.5828025477707006	0.006369426751592357	0.35987261146496813	0.0
1330	316.0	0.012658227848101266	0.03481012658227848	0.5854430379746836	0.006329113924050633	0.36075949367088606	0.0
1331	316.0	0.012658227848101266	0.03481012658227848	0.5886075949367089	0.006329113924050633	0.3575949367088608	0.0
1332	318.0	0.012578616352201259	0.03773584905660377	0.5911949685534591	0.006289308176100629	0.3522012578616352	0.0
1333	312.0	0.01282051282051282	0.038461538461538464	0.592948717948718	0.00641025641025641	0.34935897435897434	0.0
1334	313.0	0.012779552715654952	0.038338658146964855	0.597444089456869	0.006389776357827476	0.3450479233226837	0.0
1335	313.0	0.012779552715654952	0.03514376996805112	0.6006389776357828	0.006389776357827476	0.3450479233226837	0.0
1336	310.0	0.012903225806451613	0.035483870967741936	0.5935483870967742	0.0064516129032258064	0.35161290322580646	0.0
1337	309.0	0.016181229773462782	0.038834951456310676	0.5954692556634305	0.006472491909385114	0.343042071197411	0.0
1338	313.0	0.01597444089456869	0.038338658146964855	0.5846645367412141	0.006389776357827476	0.3546325878594249	0.0
1339	318.0	0.0220125786163522	0.03773584905660377	0.5786163522012578	0.006289308176100629	0.3553459119496855	0.0
1340	316.0	0.0189873417721519	0.0379746835443038	0.5759493670886076	0.006329113924050633	0.36075949367088606	0.0
1341	314.0	0.01910828025477707	0.03503184713375796	0.5828025477707006	0.0031847133757961785	0.35987261146496813	0.0
1342	310.0	0.01935483870967742	0.035483870967741936	0.5838709677419355	0.0032258064516129032	0.3580645161290323	0.0
1343	313.0	0.019169329073482427	0.03194888178913738	0.5878594249201278	0.003194888178913738	0.35782747603833864	0.0
1344	312.0	0.019230769230769232	0.03205128205128205	0.5865384615384616	0.003205128205128205	0.358974358974359	0.0
1345	318.0	0.018867924528301886	0.031446540880503145	0.5911949685534591	0.0031446540880503146	0.3553459119496855	0.0
1346	320.0	0.015625	0.034375	0.590625	0.003125	0.35625	0.0
1347	328.0	0.018292682926829267	0.03353658536585366	0.5823170731707317	0.006097560975609756	0.3597560975609756	0.0
1348	327.0	0.01834862385321101	0.03669724770642202	0.5779816513761468	0.0061162079510703364	0.36085626911314983	0.0
1349	325.0	0.018461538461538463	0.036923076923076927	0.5815384615384616	0.006153846153846154	0.3569230769230769	0.0
1350	324.0	0.018518518518518517	0.037037037037037035	0.5895061728395061	0.009259259259259259	0.345679012345679	0.0
1351	320.0	0.01875	0.0375	0.5875	0.00625	0.35	0.0
1352	315.0	0.015873015873015872	0.0380952380952381	0.5904761904761905	0.0031746031746031746	0.3523809523809524	0.0
1353	315.0	0.012698412698412698	0.0380952380952381	0.5904761904761905	0.0031746031746031746	0.35555555555555557	0.0
1354	325.0	0.015384615384615385	0.036923076923076927	0.5876923076923077	0.006153846153846154	0.35384615384615387	0.0
1355	326.0	0.015337423312883436	0.03987730061349693	0.5858895705521472	0.006134969325153374	0.35276073619631904	0.0
1356	324.0	0.015432098765432098	0.040123456790123455	0.5771604938271605	0.006172839506172839	0.3611111111111111	0.0
1357	322.0	0.015527950310559006	0.040372670807453416	0.5838509316770186	0.006211180124223602	0.35403726708074534	0.0
1358	318.0	0.015723270440251572	0.040880503144654086	0.5880503144654088	0.006289308176100629	0.3490566037735849	0.0
1359	321.0	0.01557632398753894	0.040498442367601244	0.5856697819314641	0.006230529595015576	0.35202492211838005	0.0
1360	316.0	0.015822784810126583	0.04113924050632911	0.5886075949367089	0.0031645569620253164	0.3512658227848101	0.0
1361	315.0	0.015873015873015872	0.0380952380952381	0.5968253968253968	0.0031746031746031746	0.346031746031746	0.0
1362	314.0	0.01592356687898089	0.03821656050955414	0.5923566878980892	0.0031847133757961785	0.3503184713375796	0.0
1363	315.0	0.015873015873015872	0.0380952380952381	0.5968253968253968	0.0031746031746031746	0.346031746031746	0.0
1364	314.0	0.01592356687898089	0.03821656050955414	0.5955414012738853	0.0031847133757961785	0.3471337579617834	0.0
1365	319.0	0.018808777429467086	0.03761755485893417	0.5956112852664577	0.003134796238244514	0.3448275862068966	0.0
1366	319.0	0.018808777429467086	0.03761755485893417	0.5862068965517241	0.003134796238244514	0.3542319749216301	0.0
1367	317.0	0.015772870662460567	0.03785488958990536	0.5867507886435331	0.0031545741324921135	0.35646687697160884	0.0
1368	316.0	0.015822784810126583	0.04113924050632911	0.5854430379746836	0.0031645569620253164	0.35443037974683544	0.0
1369	311.0	0.012861736334405145	0.03858520900321544	0.5852090032154341	0.003215434083601286	0.36012861736334406	0.0
1370	310.0	0.012903225806451613	0.03870967741935484	0.5838709677419355	0.0032258064516129032	0.36129032258064514	0.0
1371	309.0	0.012944983818770227	0.042071197411003236	0.5825242718446602	0.003236245954692557	0.3592233009708738	0.0
1372	307.0	0.013029315960912053	0.03908794788273615	0.5928338762214984	0.003257328990228013	0.3517915309446254	0.0
1373	313.0	0.012779552715654952	0.04153354632587859	0.5878594249201278	0.003194888178913738	0.3546325878594249	0.0
1374	315.0	0.012698412698412698	0.04126984126984127	0.5873015873015873	0.0031746031746031746	0.35555555555555557	0.0
1375	315.0	0.015873015873015872	0.04126984126984127	0.5746031746031746	0.0031746031746031746	0.3619047619047619	0.0031746031746031746
1376	318.0	0.018867924528301886	0.040880503144654086	0.5786163522012578	0.0031446540880503146	0.3584905660377358	0.0
1377	321.0	0.018691588785046728	0.040498442367601244	0.5763239875389408	0.003115264797507788	0.3613707165109034	0.0
1378	316.0	0.015822784810126583	0.04113924050632911	0.5791139240506329	0.0031645569620253164	0.36075949367088606	0.0
1379	312.0	0.016025641025641024	0.038461538461538464	0.5897435897435898	0.00641025641025641	0.34935897435897434	0.0
1380	311.0	0.01929260450160772	0.03858520900321544	0.5884244372990354	0.006430868167202572	0.34726688102893893	0.0
1381	314.0	0.01910828025477707	0.03503184713375796	0.5828025477707006	0.006369426751592357	0.35668789808917195	0.0
1382	314.0	0.022292993630573247	0.03821656050955414	0.5764331210191083	0.006369426751592357	0.35668789808917195	0.0
1383	320.0	0.025	0.0375	0.575	0.00625	0.35625	0.0
1384	317.0	0.022082018927444796	0.03470031545741325	0.580441640378549	0.006309148264984227	0.35646687697160884	0.0
1385	321.0	0.021806853582554516	0.037383177570093455	0.573208722741433	0.006230529595015576	0.3613707165109034	0.0
1386	323.0	0.018575851393188854	0.03715170278637771	0.5820433436532507	0.006191950464396285	0.3560371517027864	0.0
1387	321.0	0.018691588785046728	0.037383177570093455	0.5794392523364486	0.003115264797507788	0.3613707165109034	0.0
1388	319.0	0.018808777429467086	0.04075235109717868	0.5768025078369906	0.003134796238244514	0.3605015673981191	0.0
1389	324.0	0.018518518518518517	0.040123456790123455	0.5709876543209876	0.0030864197530864196	0.36728395061728397	0.0
1390	323.0	0.018575851393188854	0.04024767801857585	0.5634674922600619	0.0030959752321981426	0.3746130030959752	0.0
1391	321.0	0.018691588785046728	0.040498442367601244	0.5607476635514018	0.003115264797507788	0.37694704049844235	0.0
1392	319.0	0.018808777429467086	0.04075235109717868	0.5642633228840125	0.003134796238244514	0.3730407523510972	0.0
1393	319.0	0.01567398119122257	0.04075235109717868	0.5705329153605015	0.003134796238244514	0.36990595611285265	0.0
1394	318.0	0.015723270440251572	0.040880503144654086	0.5786163522012578	0.0031446540880503146	0.36163522012578614	0.0
1395	319.0	0.01567398119122257	0.04075235109717868	0.5768025078369906	0.003134796238244514	0.36363636363636365	0.0
1396	319.0	0.0219435736677116	0.04075235109717868	0.5705329153605015	0.003134796238244514	0.36363636363636365	0.0
1397	324.0	0.021604938271604937	0.040123456790123455	0.5679012345679012	0.0030864197530864196	0.36728395061728397	0.0
1398	321.0	0.021806853582554516	0.040498442367601244	0.573208722741433	0.003115264797507788	0.3613707165109034	0.0
1399	320.0	0.021875	0.0375	0.578125	0.003125	0.359375	0.0
1400	319.0	0.0219435736677116	0.03761755485893417	0.567398119122257	0.003134796238244514	0.36990595611285265	0.0
1401	323.0	0.021671826625386997	0.04024767801857585	0.56656346749226	0.0030959752321981426	0.3684210526315789	0.0
1402	320.0	0.01875	0.040625	0.575	0.00625	0.359375	0.0
1403	321.0	0.018691588785046728	0.037383177570093455	0.5763239875389408	0.006230529595015576	0.3613707165109034	0.0
1404	318.0	0.018867924528301886	0.03773584905660377	0.5754716981132075	0.006289308176100629	0.36163522012578614	0.0
1405	319.0	0.018808777429467086	0.04075235109717868	0.5768025078369906	0.006269592476489028	0.3573667711598746	0.0
1406	312.0	0.022435897435897436	0.038461538461538464	0.5769230769230769	0.00641025641025641	0.3557692307692308	0.0
1407	310.0	0.01935483870967742	0.03870967741935484	0.5774193548387097	0.0064516129032258064	0.3580645161290323	0.0
1408	313.0	0.019169329073482427	0.038338658146964855	0.5782747603833865	0.006389776357827476	0.35782747603833864	0.0
1409	317.0	0.01892744479495268	0.03785488958990536	0.580441640378549	0.006309148264984227	0.35646687697160884	0.0
1410	310.0	0.016129032258064516	0.035483870967741936	0.5903225806451613	0.0064516129032258064	0.35161290322580646	0.0
1411	312.0	0.016025641025641024	0.035256410256410256	0.5865384615384616	0.00641025641025641	0.3557692307692308	0.0
1412	311.0	0.01607717041800643	0.03536977491961415	0.5852090032154341	0.006430868167202572	0.35691318327974275	0.0
1413	308.0	0.016233766233766232	0.03571428571428571	0.5844155844155844	0.003246753246753247	0.36038961038961037	0.0
1414	306.0	0.016339869281045753	0.03594771241830065	0.5784313725490197	0.006535947712418301	0.3627450980392157	0.0
1415	312.0	0.019230769230769232	0.035256410256410256	0.5801282051282052	0.00641025641025641	0.358974358974359	0.0
1416	313.0	0.01597444089456869	0.03514376996805112	0.5878594249201278	0.006389776357827476	0.3546325878594249	0.0
1417	319.0	0.018808777429467086	0.04075235109717868	0.5862068965517241	0.006269592476489028	0.34796238244514105	0.0
1418	318.0	0.018867924528301886	0.040880503144654086	0.5911949685534591	0.006289308176100629	0.34276729559748426	0.0
1419	319.0	0.01567398119122257	0.04075235109717868	0.5956112852664577	0.006269592476489028	0.34169278996865204	0.0
1420	324.0	0.018518518518518517	0.040123456790123455	0.5895061728395061	0.006172839506172839	0.345679012345679	0.0
1421	318.0	0.018867924528301886	0.040880503144654086	0.5849056603773585	0.006289308176100629	0.3490566037735849	0.0
1422	320.0	0.01875	0.0375	0.58125	0.00625	0.35625	0.0
1423	318.0	0.018867924528301886	0.03773584905660377	0.5754716981132075	0.006289308176100629	0.36163522012578614	0.0
1424	316.0	0.0189873417721519	0.03481012658227848	0.569620253164557	0.006329113924050633	0.370253164556962	0.0
1425	319.0	0.018808777429467086	0.034482758620689655	0.567398119122257	0.006269592476489028	0.3730407523510972	0.0
1426	320.0	0.01875	0.034375	0.565625	0.00625	0.375	0.0
1427	316.0	0.0189873417721519	0.03481012658227848	0.5632911392405063	0.006329113924050633	0.37658227848101267	0.0
1428	323.0	0.018575851393188854	0.034055727554179564	0.5727554179566563	0.006191950464396285	0.3684210526315789	0.0
1429	321.0	0.018691588785046728	0.03426791277258567	0.5763239875389408	0.006230529595015576	0.3644859813084112	0.0
1430	321.0	0.018691588785046728	0.037383177570093455	0.5700934579439252	0.006230529595015576	0.367601246105919	0.0
1431	319.0	0.01567398119122257	0.04075235109717868	0.5768025078369906	0.006269592476489028	0.3605015673981191	0.0
1432	320.0	0.01875	0.0375	0.575	0.00625	0.3625	0.0
1433	318.0	0.015723270440251572	0.03459119496855346	0.5849056603773585	0.006289308176100629	0.3553459119496855	0.0031446540880503146
1434	314.0	0.01592356687898089	0.03503184713375796	0.5764331210191083	0.006369426751592357	0.3630573248407643	0.0031847133757961785
1435	312.0	0.016025641025641024	0.03205128205128205	0.5833333333333334	0.00641025641025641	0.358974358974359	0.003205128205128205
1436	311.0	0.01607717041800643	0.03215434083601286	0.5884244372990354	0.006430868167202572	0.3536977491961415	0.003215434083601286
1437	312.0	0.016025641025641024	0.03205128205128205	0.592948717948718	0.00641025641025641	0.3525641025641026	0.0
1438	314.0	0.01592356687898089	0.03184713375796178	0.5955414012738853	0.006369426751592357	0.3503184713375796	0.0
1439	309.0	0.016181229773462782	0.032362459546925564	0.5954692556634305	0.006472491909385114	0.34951456310679613	0.0
1440	310.0	0.01935483870967742	0.03225806451612903	0.5903225806451613	0.00967741935483871	0.34838709677419355	0.0
1441	313.0	0.01597444089456869	0.03194888178913738	0.5846645367412141	0.009584664536741214	0.35782747603833864	0.0
1442	309.0	0.016181229773462782	0.038834951456310676	0.5760517799352751	0.006472491909385114	0.36245954692556637	0.0
1443	311.0	0.01929260450160772	0.03858520900321544	0.5787781350482315	0.00964630225080386	0.3536977491961415	0.0
1444	312.0	0.019230769230769232	0.035256410256410256	0.5737179487179487	0.01282051282051282	0.358974358974359	0.0
1445	314.0	0.01592356687898089	0.03503184713375796	0.5764331210191083	0.012738853503184714	0.35987261146496813	0.0
1446	308.0	0.012987012987012988	0.03571428571428571	0.577922077922078	0.00974025974025974	0.36363636363636365	0.0
1447	307.0	0.013029315960912053	0.035830618892508145	0.5765472312703583	0.009771986970684038	0.36482084690553745	0.0
1448	311.0	0.012861736334405145	0.03536977491961415	0.572347266881029	0.00964630225080386	0.3665594855305466	0.003215434083601286
1449	313.0	0.012779552715654952	0.03514376996805112	0.5782747603833865	0.009584664536741214	0.3610223642172524	0.003194888178913738
1450	311.0	0.012861736334405145	0.03536977491961415	0.5755627009646302	0.00964630225080386	0.3633440514469453	0.003215434083601286
1451	311.0	0.01607717041800643	0.03536977491961415	0.5787781350482315	0.00964630225080386	0.35691318327974275	0.003215434083601286
1452	310.0	0.016129032258064516	0.035483870967741936	0.5806451612903226	0.00967741935483871	0.3548387096774194	0.0032258064516129032
1453	313.0	0.01597444089456869	0.04153354632587859	0.5750798722044729	0.009584664536741214	0.3546325878594249	0.003194888178913738
1454	315.0	0.015873015873015872	0.04126984126984127	0.5714285714285714	0.006349206349206349	0.3619047619047619	0.0031746031746031746
1455	315.0	0.015873015873015872	0.0380952380952381	0.5841269841269842	0.006349206349206349	0.3523809523809524	0.0031746031746031746
1456	314.0	0.01592356687898089	0.03821656050955414	0.5828025477707006	0.006369426751592357	0.3535031847133758	0.0031847133757961785
1457	311.0	0.01929260450160772	0.03215434083601286	0.5852090032154341	0.003215434083601286	0.35691318327974275	0.003215434083601286
1458	313.0	0.019169329073482427	0.03514376996805112	0.5814696485623003	0.003194888178913738	0.35782747603833864	0.003194888178913738
1459	312.0	0.016025641025641024	0.035256410256410256	0.5801282051282052	0.00641025641025641	0.358974358974359	0.003205128205128205
1460	310.0	0.016129032258064516	0.035483870967741936	0.5903225806451613	0.0064516129032258064	0.35161290322580646	0.0
1461	309.0	0.016181229773462782	0.038834951456310676	0.5825242718446602	0.006472491909385114	0.3559870550161812	0.0
1462	310.0	0.016129032258064516	0.03870967741935484	0.5838709677419355	0.0064516129032258064	0.3548387096774194	0.0
1463	313.0	0.019169329073482427	0.03514376996805112	0.5878594249201278	0.006389776357827476	0.3514376996805112	0.0
1464	314.0	0.01910828025477707	0.03503184713375796	0.5859872611464968	0.006369426751592357	0.3535031847133758	0.0
1465	311.0	0.01929260450160772	0.03536977491961415	0.5852090032154341	0.006430868167202572	0.3536977491961415	0.0
1466	309.0	0.016181229773462782	0.03559870550161812	0.5922330097087378	0.006472491909385114	0.34951456310679613	0.0
1467	310.0	0.016129032258064516	0.035483870967741936	0.5870967741935483	0.0064516129032258064	0.3548387096774194	0.0
1468	312.0	0.016025641025641024	0.035256410256410256	0.5865384615384616	0.003205128205128205	0.358974358974359	0.0
1469	311.0	0.01607717041800643	0.03536977491961415	0.5819935691318328	0.003215434083601286	0.3633440514469453	0.0
1470	312.0	0.016025641025641024	0.035256410256410256	0.5865384615384616	0.003205128205128205	0.358974358974359	0.0
1471	315.0	0.015873015873015872	0.03492063492063492	0.5873015873015873	0.0031746031746031746	0.35555555555555557	0.0031746031746031746
1472	319.0	0.0219435736677116	0.034482758620689655	0.5830721003134797	0.003134796238244514	0.3542319749216301	0.003134796238244514
1473	317.0	0.022082018927444796	0.03785488958990536	0.583596214511041	0.006309148264984227	0.3470031545741325	0.0031545741324921135
1474	315.0	0.022222222222222223	0.0380952380952381	0.580952380952381	0.006349206349206349	0.3492063492063492	0.0031746031746031746
1475	316.0	0.022151898734177215	0.03481012658227848	0.5822784810126582	0.006329113924050633	0.3512658227848101	0.0031645569620253164
1476	317.0	0.022082018927444796	0.03470031545741325	0.580441640378549	0.006309148264984227	0.35331230283911674	0.0031545741324921135
1477	317.0	0.022082018927444796	0.03470031545741325	0.583596214511041	0.006309148264984227	0.3501577287066246	0.0031545741324921135
1478	321.0	0.021806853582554516	0.03426791277258567	0.5856697819314641	0.006230529595015576	0.35202492211838005	0.0
1479	320.0	0.021875	0.034375	0.590625	0.00625	0.346875	0.0
1480	315.0	0.022222222222222223	0.03492063492063492	0.5904761904761905	0.006349206349206349	0.346031746031746	0.0
1481	313.0	0.022364217252396165	0.038338658146964855	0.5782747603833865	0.006389776357827476	0.3546325878594249	0.0
1482	316.0	0.022151898734177215	0.0379746835443038	0.5727848101265823	0.006329113924050633	0.36075949367088606	0.0
1483	316.0	0.022151898734177215	0.0379746835443038	0.5727848101265823	0.006329113924050633	0.36075949367088606	0.0
1484	315.0	0.022222222222222223	0.0380952380952381	0.5714285714285714	0.006349206349206349	0.3619047619047619	0.0
1485	315.0	0.022222222222222223	0.0380952380952381	0.5777777777777777	0.006349206349206349	0.35555555555555557	0.0
1486	314.0	0.01910828025477707	0.03503184713375796	0.5859872611464968	0.006369426751592357	0.3535031847133758	0.0
1487	313.0	0.019169329073482427	0.03514376996805112	0.5814696485623003	0.006389776357827476	0.35782747603833864	0.0
1488	313.0	0.019169329073482427	0.03514376996805112	0.5878594249201278	0.006389776357827476	0.3514376996805112	0.0
1489	317.0	0.01892744479495268	0.03470031545741325	0.5899053627760252	0.006309148264984227	0.3501577287066246	0.0
1490	315.0	0.01904761904761905	0.031746031746031744	0.5841269841269842	0.006349206349206349	0.35873015873015873	0.0
1491	311.0	0.01929260450160772	0.03215434083601286	0.5852090032154341	0.006430868167202572	0.35691318327974275	0.0
1492	315.0	0.01904761904761905	0.0380952380952381	0.5777777777777777	0.006349206349206349	0.35873015873015873	0.0
1493	319.0	0.018808777429467086	0.03761755485893417	0.5768025078369906	0.006269592476489028	0.3605015673981191	0.0
1494	320.0	0.01875	0.0375	0.571875	0.00625	0.365625	0.0
1495	324.0	0.018518518518518517	0.037037037037037035	0.5802469135802469	0.006172839506172839	0.35802469135802467	0.0
1496	323.0	0.021671826625386997	0.03715170278637771	0.5727554179566563	0.006191950464396285	0.3622291021671827	0.0
1497	323.0	0.018575851393188854	0.03715170278637771	0.5758513931888545	0.006191950464396285	0.3622291021671827	0.0
1498	323.0	0.018575851393188854	0.034055727554179564	0.5789473684210527	0.006191950464396285	0.3622291021671827	0.0
1499	319.0	0.01567398119122257	0.034482758620689655	0.5893416927899686	0.003134796238244514	0.3573667711598746	0.0
1500	317.0	0.012618296529968454	0.03470031545741325	0.5772870662460567	0.0031545741324921135	0.3722397476340694	0.0
1501	315.0	0.012698412698412698	0.03492063492063492	0.5746031746031746	0.006349206349206349	0.37142857142857144	0.0
1502	314.0	0.012738853503184714	0.03184713375796178	0.5796178343949044	0.006369426751592357	0.36942675159235666	0.0
1503	315.0	0.012698412698412698	0.031746031746031744	0.580952380952381	0.006349206349206349	0.3682539682539683	0.0
1504	318.0	0.012578616352201259	0.03459119496855346	0.5786163522012578	0.009433962264150943	0.36477987421383645	0.0
1505	317.0	0.015772870662460567	0.03470031545741325	0.5741324921135647	0.006309148264984227	0.36908517350157727	0.0
1506	318.0	0.018867924528301886	0.031446540880503145	0.5754716981132075	0.006289308176100629	0.36792452830188677	0.0
1507	314.0	0.01910828025477707	0.03184713375796178	0.5859872611464968	0.006369426751592357	0.35668789808917195	0.0
1508	314.0	0.01592356687898089	0.03503184713375796	0.589171974522293	0.006369426751592357	0.3535031847133758	0.0
1509	314.0	0.01592356687898089	0.03503184713375796	0.5828025477707006	0.009554140127388535	0.35668789808917195	0.0
1510	314.0	0.01910828025477707	0.03503184713375796	0.5796178343949044	0.009554140127388535	0.35668789808917195	0.0
1511	319.0	0.018808777429467086	0.034482758620689655	0.5799373040752351	0.009404388714733543	0.3573667711598746	0.0
1512	318.0	0.018867924528301886	0.03459119496855346	0.5786163522012578	0.009433962264150943	0.3584905660377358	0.0
1513	318.0	0.018867924528301886	0.03459119496855346	0.5817610062893082	0.009433962264150943	0.3553459119496855	0.0
1514	320.0	0.021875	0.034375	0.58125	0.009375	0.353125	0.0
1515	321.0	0.021806853582554516	0.037383177570093455	0.5700934579439252	0.009345794392523364	0.3613707165109034	0.0
1516	321.0	0.021806853582554516	0.037383177570093455	0.5700934579439252	0.006230529595015576	0.3644859813084112	0.0
1517	319.0	0.01567398119122257	0.034482758620689655	0.5799373040752351	0.006269592476489028	0.36363636363636365	0.0
1518	316.0	0.015822784810126583	0.03481012658227848	0.5791139240506329	0.0031645569620253164	0.3670886075949367	0.0
1519	315.0	0.015873015873015872	0.031746031746031744	0.5841269841269842	0.0031746031746031746	0.36507936507936506	0.0
1520	316.0	0.012658227848101266	0.03481012658227848	0.5791139240506329	0.0031645569620253164	0.370253164556962	0.0
1521	318.0	0.015723270440251572	0.03773584905660377	0.5786163522012578	0.0031446540880503146	0.36477987421383645	0.0
1522	315.0	0.015873015873015872	0.0380952380952381	0.580952380952381	0.0031746031746031746	0.3619047619047619	0.0
1523	310.0	0.016129032258064516	0.03870967741935484	0.5838709677419355	0.0032258064516129032	0.3580645161290323	0.0
1524	309.0	0.016181229773462782	0.038834951456310676	0.5889967637540453	0.003236245954692557	0.34951456310679613	0.003236245954692557
1525	307.0	0.016286644951140065	0.03908794788273615	0.5830618892508144	0.003257328990228013	0.3550488599348534	0.003257328990228013
1526	311.0	0.01607717041800643	0.03858520900321544	0.5916398713826366	0.003215434083601286	0.34726688102893893	0.003215434083601286
1527	311.0	0.01607717041800643	0.03858520900321544	0.594855305466238	0.003215434083601286	0.3440514469453376	0.003215434083601286
1528	313.0	0.01597444089456869	0.03514376996805112	0.5846645367412141	0.006389776357827476	0.3546325878594249	0.003194888178913738
1529	316.0	0.015822784810126583	0.03481012658227848	0.5759493670886076	0.006329113924050633	0.3639240506329114	0.0031645569620253164
1530	313.0	0.01597444089456869	0.03194888178913738	0.5846645367412141	0.006389776357827476	0.35782747603833864	0.003194888178913738
1531	316.0	0.022151898734177215	0.03164556962025317	0.5727848101265823	0.006329113924050633	0.3639240506329114	0.0031645569620253164
1532	315.0	0.022222222222222223	0.031746031746031744	0.5714285714285714	0.006349206349206349	0.36507936507936506	0.0031746031746031746
1533	314.0	0.01910828025477707	0.03184713375796178	0.5796178343949044	0.006369426751592357	0.35987261146496813	0.0031847133757961785
1534	315.0	0.01904761904761905	0.031746031746031744	0.580952380952381	0.006349206349206349	0.35873015873015873	0.0031746031746031746
1535	316.0	0.0189873417721519	0.03164556962025317	0.5917721518987342	0.0031645569620253164	0.3512658227848101	0.0031645569620253164
1536	314.0	0.01910828025477707	0.03503184713375796	0.5859872611464968	0.0031847133757961785	0.3535031847133758	0.0031847133757961785
1537	308.0	0.01948051948051948	0.03571428571428571	0.5844155844155844	0.003246753246753247	0.3538961038961039	0.003246753246753247
1538	312.0	0.022435897435897436	0.035256410256410256	0.5737179487179487	0.003205128205128205	0.36538461538461536	0.0
1539	311.0	0.022508038585209004	0.03536977491961415	0.572347266881029	0.003215434083601286	0.3665594855305466	0.0
1540	313.0	0.022364217252396165	0.03514376996805112	0.5686900958466453	0.003194888178913738	0.3706070287539936	0.0
1541	315.0	0.022222222222222223	0.03492063492063492	0.5682539682539682	0.0031746031746031746	0.37142857142857144	0.0
1542	314.0	0.01910828025477707	0.03503184713375796	0.5796178343949044	0.0031847133757961785	0.3630573248407643	0.0
1543	311.0	0.01929260450160772	0.03215434083601286	0.5755627009646302	0.003215434083601286	0.36977491961414793	0.0
1544	313.0	0.019169329073482427	0.03194888178913738	0.5686900958466453	0.006389776357827476	0.3738019169329074	0.0
1545	318.0	0.018867924528301886	0.03459119496855346	0.5691823899371069	0.006289308176100629	0.3710691823899371	0.0
1546	313.0	0.019169329073482427	0.03514376996805112	0.5782747603833865	0.006389776357827476	0.3610223642172524	0.0
1547	311.0	0.01607717041800643	0.03536977491961415	0.5787781350482315	0.006430868167202572	0.3633440514469453	0.0
1548	315.0	0.015873015873015872	0.03492063492063492	0.5873015873015873	0.006349206349206349	0.35555555555555557	0.0
1549	319.0	0.018808777429467086	0.034482758620689655	0.5893416927899686	0.006269592476489028	0.3510971786833856	0.0
1550	316.0	0.0189873417721519	0.03164556962025317	0.5917721518987342	0.006329113924050633	0.34810126582278483	0.0031645569620253164
1551	314.0	0.01910828025477707	0.03184713375796178	0.5955414012738853	0.0031847133757961785	0.3471337579617834	0.0031847133757961785
1552	314.0	0.01910828025477707	0.03184713375796178	0.589171974522293	0.0031847133757961785	0.35668789808917195	0.0
1553	313.0	0.01597444089456869	0.03194888178913738	0.5878594249201278	0.003194888178913738	0.3610223642172524	0.0
1554	315.0	0.015873015873015872	0.031746031746031744	0.5904761904761905	0.0031746031746031746	0.35873015873015873	0.0
1555	317.0	0.01892744479495268	0.031545741324921134	0.580441640378549	0.0031545741324921135	0.3659305993690852	0.0
1556	317.0	0.01892744479495268	0.031545741324921134	0.580441640378549	0.0031545741324921135	0.3659305993690852	0.0
1557	314.0	0.01910828025477707	0.03184713375796178	0.5796178343949044	0.0031847133757961785	0.3662420382165605	0.0
1558	308.0	0.01948051948051948	0.032467532467532464	0.5746753246753247	0.003246753246753247	0.37012987012987014	0.0
1559	313.0	0.022364217252396165	0.03194888178913738	0.5814696485623003	0.006389776357827476	0.35782747603833864	0.0
1560	313.0	0.022364217252396165	0.03514376996805112	0.5782747603833865	0.006389776357827476	0.35782747603833864	0.0
1561	310.0	0.02258064516129032	0.03225806451612903	0.5741935483870968	0.00967741935483871	0.36129032258064514	0.0
1562	311.0	0.022508038585209004	0.028938906752411574	0.5755627009646302	0.00964630225080386	0.3633440514469453	0.0
1563	313.0	0.019169329073482427	0.02875399361022364	0.5718849840255591	0.009584664536741214	0.36741214057507987	0.003194888178913738
1564	314.0	0.01910828025477707	0.03821656050955414	0.5668789808917197	0.006369426751592357	0.3662420382165605	0.0031847133757961785
1565	319.0	0.018808777429467086	0.03761755485893417	0.5642633228840125	0.006269592476489028	0.36990595611285265	0.003134796238244514
1566	319.0	0.018808777429467086	0.03761755485893417	0.567398119122257	0.006269592476489028	0.3667711598746082	0.003134796238244514
1567	320.0	0.01875	0.0375	0.575	0.00625	0.359375	0.003125
1568	316.0	0.0189873417721519	0.0379746835443038	0.5791139240506329	0.006329113924050633	0.3575949367088608	0.0
1569	311.0	0.022508038585209004	0.03858520900321544	0.5819935691318328	0.006430868167202572	0.3504823151125402	0.0
1570	313.0	0.022364217252396165	0.03514376996805112	0.5814696485623003	0.006389776357827476	0.3546325878594249	0.0
1571	315.0	0.022222222222222223	0.03492063492063492	0.5746031746031746	0.009523809523809525	0.35873015873015873	0.0
1572	315.0	0.022222222222222223	0.02857142857142857	0.580952380952381	0.009523809523809525	0.35873015873015873	0.0
1573	314.0	0.022292993630573247	0.028662420382165606	0.5796178343949044	0.006369426751592357	0.3630573248407643	0.0
1574	321.0	0.021806853582554516	0.028037383177570093	0.5856697819314641	0.009345794392523364	0.35514018691588783	0.0
1575	322.0	0.018633540372670808	0.027950310559006212	0.5869565217391305	0.009316770186335404	0.35714285714285715	0.0
1576	321.0	0.018691588785046728	0.028037383177570093	0.5887850467289719	0.009345794392523364	0.35514018691588783	0.0
1577	320.0	0.01875	0.034375	0.58125	0.009375	0.35625	0.0
1578	318.0	0.018867924528301886	0.03459119496855346	0.5786163522012578	0.009433962264150943	0.3584905660377358	0.0
1579	315.0	0.022222222222222223	0.03492063492063492	0.5777777777777777	0.009523809523809525	0.35555555555555557	0.0
1580	316.0	0.022151898734177215	0.03481012658227848	0.5791139240506329	0.00949367088607595	0.35443037974683544	0.0
1581	320.0	0.021875	0.034375	0.575	0.0125	0.35625	0.0
1582	321.0	0.021806853582554516	0.03115264797507788	0.5856697819314641	0.006230529595015576	0.35514018691588783	0.0
1583	315.0	0.01904761904761905	0.031746031746031744	0.580952380952381	0.006349206349206349	0.3619047619047619	0.0
1584	318.0	0.018867924528301886	0.031446540880503145	0.5817610062893082	0.006289308176100629	0.36163522012578614	0.0
1585	321.0	0.018691588785046728	0.03115264797507788	0.573208722741433	0.006230529595015576	0.3707165109034268	0.0
1586	326.0	0.02147239263803681	0.03374233128834356	0.5705521472392638	0.006134969325153374	0.36809815950920244	0.0
1587	328.0	0.018292682926829267	0.036585365853658534	0.5701219512195121	0.006097560975609756	0.36890243902439024	0.0
1588	329.0	0.02127659574468085	0.0364741641337386	0.5623100303951368	0.0060790273556231	0.3738601823708207	0.0
1589	327.0	0.021406727828746176	0.03058103975535168	0.5718654434250765	0.0061162079510703364	0.37003058103975534	0.0
1590	321.0	0.018691588785046728	0.03115264797507788	0.573208722741433	0.006230529595015576	0.3707165109034268	0.0
1591	325.0	0.018461538461538463	0.03076923076923077	0.5723076923076923	0.006153846153846154	0.3723076923076923	0.0
1592	321.0	0.018691588785046728	0.03115264797507788	0.573208722741433	0.006230529595015576	0.3707165109034268	0.0
1593	317.0	0.01892744479495268	0.028391167192429023	0.5741324921135647	0.006309148264984227	0.3722397476340694	0.0
1594	319.0	0.018808777429467086	0.03134796238244514	0.5799373040752351	0.006269592476489028	0.36363636363636365	0.0
1595	325.0	0.021538461538461538	0.03076923076923077	0.5815384615384616	0.003076923076923077	0.3630769230769231	0.0
1596	321.0	0.021806853582554516	0.03115264797507788	0.5887850467289719	0.003115264797507788	0.35514018691588783	0.0
1597	318.0	0.0220125786163522	0.031446540880503145	0.5849056603773585	0.0031446540880503146	0.3584905660377358	0.0
1598	314.0	0.022292993630573247	0.03184713375796178	0.5764331210191083	0.006369426751592357	0.3630573248407643	0.0
1599	315.0	0.022222222222222223	0.031746031746031744	0.5746031746031746	0.006349206349206349	0.36507936507936506	0.0
1600	312.0	0.02564102564102564	0.03205128205128205	0.5833333333333334	0.00641025641025641	0.3525641025641026	0.0
1601	311.0	0.02572347266881029	0.03215434083601286	0.5819935691318328	0.006430868167202572	0.3536977491961415	0.0
1602	312.0	0.02564102564102564	0.035256410256410256	0.5801282051282052	0.003205128205128205	0.3557692307692308	0.0
1603	313.0	0.025559105431309903	0.03514376996805112	0.5814696485623003	0.003194888178913738	0.3546325878594249	0.0
1604	313.0	0.025559105431309903	0.03514376996805112	0.5782747603833865	0.003194888178913738	0.35782747603833864	0.0
1605	313.0	0.022364217252396165	0.03514376996805112	0.5814696485623003	0.006389776357827476	0.3546325878594249	0.0
1606	311.0	0.022508038585209004	0.03536977491961415	0.5852090032154341	0.006430868167202572	0.3504823151125402	0.0
1607	312.0	0.019230769230769232	0.035256410256410256	0.5865384615384616	0.00641025641025641	0.3525641025641026	0.0
1608	316.0	0.022151898734177215	0.03481012658227848	0.5791139240506329	0.00949367088607595	0.35443037974683544	0.0
1609	317.0	0.022082018927444796	0.03470031545741325	0.580441640378549	0.00946372239747634	0.35331230283911674	0.0
1610	319.0	0.0219435736677116	0.034482758620689655	0.5799373040752351	0.009404388714733543	0.3542319749216301	0.0
1611	317.0	0.022082018927444796	0.03470031545741325	0.5772870662460567	0.00946372239747634	0.35646687697160884	0.0
1612	316.0	0.022151898734177215	0.03481012658227848	0.5759493670886076	0.006329113924050633	0.36075949367088606	0.0
1613	317.0	0.022082018927444796	0.03470031545741325	0.5772870662460567	0.006309148264984227	0.35962145110410093	0.0
1614	317.0	0.022082018927444796	0.03470031545741325	0.5772870662460567	0.006309148264984227	0.35962145110410093	0.0
1615	318.0	0.0220125786163522	0.03459119496855346	0.5754716981132075	0.006289308176100629	0.36163522012578614	0.0
1616	319.0	0.0219435736677116	0.034482758620689655	0.5799373040752351	0.009404388714733543	0.3542319749216301	0.0
1617	320.0	0.021875	0.034375	0.58125	0.009375	0.353125	0.0
1618	321.0	0.021806853582554516	0.03115264797507788	0.5794392523364486	0.009345794392523364	0.3582554517133956	0.0
1619	322.0	0.021739130434782608	0.031055900621118012	0.5838509316770186	0.009316770186335404	0.35403726708074534	0.0
1620	319.0	0.0219435736677116	0.03134796238244514	0.5799373040752351	0.012539184952978056	0.3542319749216301	0.0
1621	316.0	0.0189873417721519	0.03164556962025317	0.5854430379746836	0.012658227848101266	0.3512658227848101	0.0
1622	322.0	0.018633540372670808	0.034161490683229816	0.5807453416149069	0.012422360248447204	0.35403726708074534	0.0
1623	319.0	0.018808777429467086	0.03134796238244514	0.5768025078369906	0.012539184952978056	0.3573667711598746	0.003134796238244514
1624	319.0	0.018808777429467086	0.03134796238244514	0.5830721003134797	0.012539184952978056	0.3542319749216301	0.0
1625	316.0	0.0189873417721519	0.03164556962025317	0.5822784810126582	0.012658227848101266	0.3512658227848101	0.0031645569620253164
1626	314.0	0.01910828025477707	0.03184713375796178	0.5796178343949044	0.012738853503184714	0.3535031847133758	0.0031847133757961785
1627	315.0	0.01904761904761905	0.031746031746031744	0.5777777777777777	0.012698412698412698	0.35555555555555557	0.0031746031746031746
1628	311.0	0.01929260450160772	0.03215434083601286	0.5852090032154341	0.012861736334405145	0.34726688102893893	0.003215434083601286
1629	315.0	0.022222222222222223	0.02857142857142857	0.580952380952381	0.012698412698412698	0.3523809523809524	0.0031746031746031746
1630	314.0	0.01910828025477707	0.025477707006369428	0.589171974522293	0.012738853503184714	0.3503184713375796	0.0031847133757961785
1631	313.0	0.019169329073482427	0.025559105431309903	0.5814696485623003	0.012779552715654952	0.35782747603833864	0.003194888178913738
1632	319.0	0.0219435736677116	0.025078369905956112	0.5768025078369906	0.012539184952978056	0.36363636363636365	0.0
1633	321.0	0.021806853582554516	0.028037383177570093	0.5825545171339563	0.012461059190031152	0.35514018691588783	0.0
1634	320.0	0.021875	0.028125	0.58125	0.0125	0.35625	0.0
1635	312.0	0.022435897435897436	0.028846153846153848	0.5801282051282052	0.00641025641025641	0.36217948717948717	0.0
1636	313.0	0.022364217252396165	0.02875399361022364	0.5782747603833865	0.006389776357827476	0.36421725239616615	0.0
1637	313.0	0.022364217252396165	0.03194888178913738	0.5846645367412141	0.006389776357827476	0.3546325878594249	0.0
1638	311.0	0.022508038585209004	0.028938906752411574	0.594855305466238	0.006430868167202572	0.34726688102893893	0.0
1639	313.0	0.022364217252396165	0.02875399361022364	0.6038338658146964	0.006389776357827476	0.33865814696485624	0.0
1640	315.0	0.022222222222222223	0.02857142857142857	0.5904761904761905	0.006349206349206349	0.3523809523809524	0.0
1641	312.0	0.022435897435897436	0.028846153846153848	0.5897435897435898	0.00641025641025641	0.3525641025641026	0.0
1642	311.0	0.022508038585209004	0.03215434083601286	0.5852090032154341	0.006430868167202572	0.3536977491961415	0.0
1643	318.0	0.0220125786163522	0.031446540880503145	0.5786163522012578	0.006289308176100629	0.36163522012578614	0.0
1644	314.0	0.022292993630573247	0.028662420382165606	0.5828025477707006	0.009554140127388535	0.35668789808917195	0.0
1645	314.0	0.022292993630573247	0.028662420382165606	0.5828025477707006	0.009554140127388535	0.35668789808917195	0.0
1646	315.0	0.01904761904761905	0.031746031746031744	0.5873015873015873	0.009523809523809525	0.3523809523809524	0.0
1647	311.0	0.01607717041800643	0.03215434083601286	0.5916398713826366	0.00964630225080386	0.3504823151125402	0.0
1648	318.0	0.015723270440251572	0.031446540880503145	0.5911949685534591	0.009433962264150943	0.3522012578616352	0.0
1649	317.0	0.01892744479495268	0.031545741324921134	0.5899053627760252	0.00946372239747634	0.3501577287066246	0.0
1650	317.0	0.022082018927444796	0.028391167192429023	0.5930599369085173	0.006309148264984227	0.3501577287066246	0.0
1651	317.0	0.022082018927444796	0.028391167192429023	0.5930599369085173	0.006309148264984227	0.3501577287066246	0.0
1652	317.0	0.022082018927444796	0.03470031545741325	0.5962145110410094	0.006309148264984227	0.34069400630914826	0.0
1653	317.0	0.022082018927444796	0.03470031545741325	0.5899053627760252	0.006309148264984227	0.3470031545741325	0.0
1654	318.0	0.0220125786163522	0.03459119496855346	0.5880503144654088	0.006289308176100629	0.3490566037735849	0.0
1655	311.0	0.01929260450160772	0.028938906752411574	0.5916398713826366	0.006430868167202572	0.3536977491961415	0.0
1656	310.0	0.01935483870967742	0.02903225806451613	0.5774193548387097	0.0064516129032258064	0.36774193548387096	0.0
1657	310.0	0.01935483870967742	0.02903225806451613	0.5741935483870968	0.0064516129032258064	0.3709677419354839	0.0
1658	310.0	0.01935483870967742	0.03225806451612903	0.567741935483871	0.00967741935483871	0.3709677419354839	0.0
1659	310.0	0.01935483870967742	0.03225806451612903	0.5612903225806452	0.0064516129032258064	0.38064516129032255	0.0
1660	311.0	0.01929260450160772	0.03215434083601286	0.5659163987138264	0.006430868167202572	0.3762057877813505	0.0
1661	313.0	0.019169329073482427	0.03194888178913738	0.5686900958466453	0.009584664536741214	0.3706070287539936	0.0
1662	315.0	0.022222222222222223	0.03492063492063492	0.5650793650793651	0.009523809523809525	0.3682539682539683	0.0
1663	314.0	0.01910828025477707	0.03503184713375796	0.5700636942675159	0.009554140127388535	0.3662420382165605	0.0
1664	313.0	0.019169329073482427	0.03514376996805112	0.5718849840255591	0.012779552715654952	0.3610223642172524	0.0
1665	315.0	0.01904761904761905	0.03492063492063492	0.5777777777777777	0.009523809523809525	0.35873015873015873	0.0
1666	314.0	0.01910828025477707	0.03184713375796178	0.5828025477707006	0.009554140127388535	0.35668789808917195	0.0
1667	314.0	0.022292993630573247	0.03184713375796178	0.5859872611464968	0.009554140127388535	0.3503184713375796	0.0
1668	315.0	0.022222222222222223	0.031746031746031744	0.5936507936507937	0.009523809523809525	0.34285714285714286	0.0
1669	316.0	0.022151898734177215	0.03164556962025317	0.5917721518987342	0.00949367088607595	0.3449367088607595	0.0
1670	313.0	0.022364217252396165	0.03194888178913738	0.5846645367412141	0.009584664536741214	0.3514376996805112	0.0
1671	313.0	0.022364217252396165	0.03194888178913738	0.5878594249201278	0.009584664536741214	0.34824281150159747	0.0
1672	314.0	0.022292993630573247	0.03184713375796178	0.5796178343949044	0.009554140127388535	0.35668789808917195	0.0
1673	316.0	0.022151898734177215	0.028481012658227847	0.5727848101265823	0.00949367088607595	0.3670886075949367	0.0
1674	321.0	0.021806853582554516	0.028037383177570093	0.5607476635514018	0.009345794392523364	0.37694704049844235	0.003115264797507788
1675	323.0	0.021671826625386997	0.02786377708978328	0.56656346749226	0.01238390092879257	0.3684210526315789	0.0030959752321981426
1676	324.0	0.021604938271604937	0.027777777777777776	0.5679012345679012	0.012345679012345678	0.36728395061728397	0.0030864197530864196
1677	319.0	0.018808777429467086	0.02821316614420063	0.5736677115987461	0.01567398119122257	0.3605015673981191	0.003134796238244514
1678	313.0	0.01597444089456869	0.02875399361022364	0.5750798722044729	0.009584664536741214	0.3706070287539936	0.0
1679	309.0	0.016181229773462782	0.02912621359223301	0.5760517799352751	0.009708737864077669	0.36893203883495146	0.0
1680	317.0	0.015772870662460567	0.031545741324921134	0.5867507886435331	0.006309148264984227	0.35962145110410093	0.0
1681	323.0	0.021671826625386997	0.030959752321981424	0.5882352941176471	0.0030959752321981426	0.3560371517027864	0.0
1682	314.0	0.022292993630573247	0.03184713375796178	0.5828025477707006	0.0031847133757961785	0.35987261146496813	0.0
1683	310.0	0.02258064516129032	0.03225806451612903	0.5838709677419355	0.0032258064516129032	0.3580645161290323	0.0
1684	309.0	0.022653721682847898	0.032362459546925564	0.5922330097087378	0.003236245954692557	0.34951456310679613	0.0
1685	309.0	0.022653721682847898	0.032362459546925564	0.5922330097087378	0.006472491909385114	0.34627831715210355	0.0
1686	312.0	0.022435897435897436	0.03205128205128205	0.5897435897435898	0.00641025641025641	0.34935897435897434	0.0
1687	313.0	0.022364217252396165	0.03194888178913738	0.5910543130990416	0.009584664536741214	0.3450479233226837	0.0
1688	310.0	0.02258064516129032	0.03225806451612903	0.5870967741935483	0.00967741935483871	0.34838709677419355	0.0
1689	311.0	0.022508038585209004	0.03215434083601286	0.5819935691318328	0.00964630225080386	0.3536977491961415	0.0
1690	313.0	0.022364217252396165	0.03194888178913738	0.5846645367412141	0.009584664536741214	0.3514376996805112	0.0
1691	313.0	0.025559105431309903	0.03194888178913738	0.5878594249201278	0.006389776357827476	0.34824281150159747	0.0
1692	311.0	0.02572347266881029	0.03215434083601286	0.5884244372990354	0.006430868167202572	0.34726688102893893	0.0
1693	313.0	0.022364217252396165	0.02875399361022364	0.5878594249201278	0.006389776357827476	0.3546325878594249	0.0
1694	315.0	0.022222222222222223	0.02857142857142857	0.5904761904761905	0.006349206349206349	0.3523809523809524	0.0
1695	312.0	0.022435897435897436	0.028846153846153848	0.5897435897435898	0.00641025641025641	0.3525641025641026	0.0
1696	312.0	0.022435897435897436	0.028846153846153848	0.5897435897435898	0.00641025641025641	0.3525641025641026	0.0
1697	309.0	0.022653721682847898	0.02912621359223301	0.5889967637540453	0.006472491909385114	0.35275080906148865	0.0
1698	313.0	0.022364217252396165	0.02875399361022364	0.597444089456869	0.006389776357827476	0.3450479233226837	0.0
1699	310.0	0.02258064516129032	0.02903225806451613	0.5903225806451613	0.0064516129032258064	0.35161290322580646	0.0
1700	314.0	0.022292993630573247	0.03184713375796178	0.5828025477707006	0.006369426751592357	0.35668789808917195	0.0
1701	311.0	0.022508038585209004	0.03215434083601286	0.5819935691318328	0.006430868167202572	0.3536977491961415	0.003215434083601286
1702	311.0	0.022508038585209004	0.03215434083601286	0.5755627009646302	0.006430868167202572	0.36012861736334406	0.003215434083601286
1703	314.0	0.025477707006369428	0.03503184713375796	0.5668789808917197	0.006369426751592357	0.3630573248407643	0.0031847133757961785
1704	319.0	0.025078369905956112	0.034482758620689655	0.5705329153605015	0.006269592476489028	0.3605015673981191	0.003134796238244514
1705	322.0	0.024844720496894408	0.034161490683229816	0.5745341614906833	0.006211180124223602	0.35714285714285715	0.003105590062111801
1706	320.0	0.025	0.03125	0.575	0.009375	0.35625	0.003125
1707	315.0	0.025396825396825397	0.02857142857142857	0.5746031746031746	0.006349206349206349	0.3619047619047619	0.0031746031746031746
1708	319.0	0.025078369905956112	0.02821316614420063	0.5705329153605015	0.006269592476489028	0.3667711598746082	0.003134796238244514
1709	321.0	0.024922118380062305	0.028037383177570093	0.5763239875389408	0.006230529595015576	0.3613707165109034	0.003115264797507788
1710	316.0	0.02531645569620253	0.03164556962025317	0.5759493670886076	0.006329113924050633	0.3575949367088608	0.0031645569620253164
1711	319.0	0.025078369905956112	0.03134796238244514	0.5736677115987461	0.006269592476489028	0.36363636363636365	0.0
1712	319.0	0.025078369905956112	0.03134796238244514	0.5736677115987461	0.006269592476489028	0.36363636363636365	0.0
1713	317.0	0.022082018927444796	0.028391167192429023	0.580441640378549	0.006309148264984227	0.3627760252365931	0.0
1714	316.0	0.022151898734177215	0.028481012658227847	0.5854430379746836	0.006329113924050633	0.3575949367088608	0.0
1715	318.0	0.0220125786163522	0.02830188679245283	0.5817610062893082	0.006289308176100629	0.36163522012578614	0.0
1716	318.0	0.025157232704402517	0.02830188679245283	0.5817610062893082	0.006289308176100629	0.3584905660377358	0.0
1717	315.0	0.022222222222222223	0.02857142857142857	0.5873015873015873	0.006349206349206349	0.35555555555555557	0.0
1718	314.0	0.022292993630573247	0.028662420382165606	0.589171974522293	0.006369426751592357	0.3535031847133758	0.0
1719	320.0	0.021875	0.03125	0.58125	0.009375	0.35625	0.0
1720	318.0	0.0220125786163522	0.031446540880503145	0.5817610062893082	0.009433962264150943	0.3553459119496855	0.0
1721	318.0	0.0220125786163522	0.031446540880503145	0.5754716981132075	0.009433962264150943	0.36163522012578614	0.0
1722	319.0	0.025078369905956112	0.034482758620689655	0.5736677115987461	0.006269592476489028	0.3605015673981191	0.0
1723	315.0	0.025396825396825397	0.03492063492063492	0.5777777777777777	0.006349206349206349	0.35555555555555557	0.0
1724	313.0	0.025559105431309903	0.03194888178913738	0.5782747603833865	0.006389776357827476	0.35782747603833864	0.0
1725	314.0	0.025477707006369428	0.03184713375796178	0.5732484076433121	0.006369426751592357	0.3630573248407643	0.0
1726	315.0	0.022222222222222223	0.031746031746031744	0.5714285714285714	0.006349206349206349	0.3682539682539683	0.0
1727	317.0	0.022082018927444796	0.031545741324921134	0.5772870662460567	0.0031545741324921135	0.3659305993690852	0.0
1728	322.0	0.021739130434782608	0.031055900621118012	0.5745341614906833	0.003105590062111801	0.3695652173913043	0.0
1729	318.0	0.025157232704402517	0.031446540880503145	0.5660377358490566	0.0031446540880503146	0.3742138364779874	0.0
1730	317.0	0.025236593059936908	0.031545741324921134	0.5709779179810726	0.006309148264984227	0.3659305993690852	0.0
1731	321.0	0.024922118380062305	0.03115264797507788	0.5700934579439252	0.006230529595015576	0.367601246105919	0.0
1732	324.0	0.021604938271604937	0.033950617283950615	0.5771604938271605	0.006172839506172839	0.3611111111111111	0.0
1733	322.0	0.018633540372670808	0.034161490683229816	0.5807453416149069	0.006211180124223602	0.36024844720496896	0.0
1734	324.0	0.018518518518518517	0.033950617283950615	0.5771604938271605	0.006172839506172839	0.36419753086419754	0.0
1735	327.0	0.01834862385321101	0.03363914373088685	0.5779816513761468	0.0061162079510703364	0.363914373088685	0.0
1736	324.0	0.021604938271604937	0.033950617283950615	0.5771604938271605	0.006172839506172839	0.3611111111111111	0.0
1737	323.0	0.021671826625386997	0.034055727554179564	0.5727554179566563	0.006191950464396285	0.3653250773993808	0.0
1738	319.0	0.0219435736677116	0.034482758620689655	0.5736677115987461	0.006269592476489028	0.36363636363636365	0.0
1739	315.0	0.022222222222222223	0.03492063492063492	0.5746031746031746	0.006349206349206349	0.3619047619047619	0.0
1740	317.0	0.022082018927444796	0.03470031545741325	0.5741324921135647	0.006309148264984227	0.3627760252365931	0.0
1741	319.0	0.0219435736677116	0.034482758620689655	0.5799373040752351	0.006269592476489028	0.3573667711598746	0.0
1742	324.0	0.024691358024691357	0.033950617283950615	0.5740740740740741	0.006172839506172839	0.35802469135802467	0.0030864197530864196
1743	322.0	0.021739130434782608	0.031055900621118012	0.5807453416149069	0.006211180124223602	0.36024844720496896	0.0
1744	321.0	0.021806853582554516	0.03115264797507788	0.5794392523364486	0.009345794392523364	0.3582554517133956	0.0
1745	324.0	0.021604938271604937	0.030864197530864196	0.5771604938271605	0.009259259259259259	0.3611111111111111	0.0
1746	320.0	0.021875	0.028125	0.58125	0.009375	0.359375	0.0
1747	326.0	0.02147239263803681	0.027607361963190184	0.5736196319018405	0.009202453987730062	0.36809815950920244	0.0
1748	326.0	0.02147239263803681	0.03067484662576687	0.5736196319018405	0.009202453987730062	0.36503067484662577	0.0
1749	327.0	0.021406727828746176	0.03058103975535168	0.5749235474006116	0.009174311926605505	0.363914373088685	0.0
1750	327.0	0.021406727828746176	0.03058103975535168	0.5779816513761468	0.009174311926605505	0.36085626911314983	0.0
1751	327.0	0.01834862385321101	0.03058103975535168	0.5871559633027523	0.0061162079510703364	0.3547400611620795	0.0030581039755351682
1752	328.0	0.021341463414634148	0.03048780487804878	0.573170731707317	0.006097560975609756	0.36585365853658536	0.003048780487804878
1753	323.0	0.021671826625386997	0.030959752321981424	0.5758513931888545	0.006191950464396285	0.3622291021671827	0.0030959752321981426
1754	322.0	0.021739130434782608	0.031055900621118012	0.577639751552795	0.006211180124223602	0.36024844720496896	0.003105590062111801
1755	321.0	0.024922118380062305	0.03426791277258567	0.5700934579439252	0.006230529595015576	0.3613707165109034	0.003115264797507788
1756	310.0	0.025806451612903226	0.03225806451612903	0.5709677419354838	0.0064516129032258064	0.36129032258064514	0.0032258064516129032
1757	310.0	0.02903225806451613	0.03225806451612903	0.5645161290322581	0.0064516129032258064	0.36451612903225805	0.0032258064516129032
1758	311.0	0.028938906752411574	0.03215434083601286	0.5659163987138264	0.006430868167202572	0.3665594855305466	0.0
1759	314.0	0.025477707006369428	0.03184713375796178	0.5700636942675159	0.006369426751592357	0.3662420382165605	0.0
1760	315.0	0.02857142857142857	0.02857142857142857	0.5682539682539682	0.006349206349206349	0.3682539682539683	0.0
1761	308.0	0.022727272727272728	0.02922077922077922	0.5714285714285714	0.006493506493506494	0.37012987012987014	0.0
1762	311.0	0.02572347266881029	0.028938906752411574	0.5755627009646302	0.006430868167202572	0.3633440514469453	0.0
1763	318.0	0.025157232704402517	0.031446540880503145	0.5817610062893082	0.006289308176100629	0.3553459119496855	0.0
1764	319.0	0.025078369905956112	0.03134796238244514	0.5768025078369906	0.006269592476489028	0.3605015673981191	0.0
1765	320.0	0.025	0.03125	0.575	0.00625	0.3625	0.0
1766	316.0	0.02531645569620253	0.03164556962025317	0.5727848101265823	0.006329113924050633	0.3639240506329114	0.0
1767	315.0	0.02857142857142857	0.031746031746031744	0.5746031746031746	0.006349206349206349	0.35873015873015873	0.0
1768	312.0	0.028846153846153848	0.03205128205128205	0.5801282051282052	0.00641025641025641	0.3525641025641026	0.0
1769	314.0	0.028662420382165606	0.028662420382165606	0.5764331210191083	0.006369426751592357	0.35987261146496813	0.0
1770	314.0	0.028662420382165606	0.028662420382165606	0.5700636942675159	0.006369426751592357	0.3662420382165605	0.0
1771	313.0	0.02875399361022364	0.02875399361022364	0.5718849840255591	0.006389776357827476	0.3610223642172524	0.003194888178913738
1772	312.0	0.028846153846153848	0.028846153846153848	0.5705128205128205	0.003205128205128205	0.36538461538461536	0.003205128205128205
1773	314.0	0.028662420382165606	0.028662420382165606	0.5668789808917197	0.0031847133757961785	0.36942675159235666	0.0031847133757961785
1774	319.0	0.02821316614420063	0.02821316614420063	0.5642633228840125	0.003134796238244514	0.3730407523510972	0.003134796238244514
1775	316.0	0.028481012658227847	0.03164556962025317	0.569620253164557	0.0031645569620253164	0.3670886075949367	0.0
1776	313.0	0.02875399361022364	0.03194888178913738	0.5814696485623003	0.003194888178913738	0.3546325878594249	0.0
1777	316.0	0.02531645569620253	0.03164556962025317	0.5727848101265823	0.0031645569620253164	0.3670886075949367	0.0
1778	312.0	0.02564102564102564	0.03205128205128205	0.5705128205128205	0.003205128205128205	0.3685897435897436	0.0
1779	310.0	0.025806451612903226	0.03225806451612903	0.5774193548387097	0.0032258064516129032	0.36129032258064514	0.0
1780	310.0	0.02258064516129032	0.03225806451612903	0.5774193548387097	0.0032258064516129032	0.36451612903225805	0.0
1781	313.0	0.022364217252396165	0.03194888178913738	0.5782747603833865	0.006389776357827476	0.3610223642172524	0.0
1782	316.0	0.022151898734177215	0.03164556962025317	0.5791139240506329	0.006329113924050633	0.36075949367088606	0.0
1783	318.0	0.0220125786163522	0.031446540880503145	0.5817610062893082	0.006289308176100629	0.3584905660377358	0.0
1784	320.0	0.021875	0.03125	0.58125	0.00625	0.359375	0.0
1785	323.0	0.021671826625386997	0.030959752321981424	0.5789473684210527	0.009287925696594427	0.3591331269349845	0.0
1786	318.0	0.0220125786163522	0.031446540880503145	0.5786163522012578	0.009433962264150943	0.3584905660377358	0.0
1787	321.0	0.024922118380062305	0.03115264797507788	0.573208722741433	0.009345794392523364	0.3613707165109034	0.0
1788	319.0	0.025078369905956112	0.03134796238244514	0.5799373040752351	0.009404388714733543	0.3542319749216301	0.0
1789	319.0	0.025078369905956112	0.03134796238244514	0.5830721003134797	0.006269592476489028	0.3542319749216301	0.0
1790	320.0	0.025	0.034375	0.58125	0.00625	0.353125	0.0
1791	315.0	0.025396825396825397	0.0380952380952381	0.580952380952381	0.0031746031746031746	0.3523809523809524	0.0
1792	315.0	0.022222222222222223	0.0380952380952381	0.5841269841269842	0.0031746031746031746	0.3523809523809524	0.0
1793	316.0	0.022151898734177215	0.0379746835443038	0.5886075949367089	0.0031645569620253164	0.34810126582278483	0.0
1794	313.0	0.022364217252396165	0.038338658146964855	0.5846645367412141	0.003194888178913738	0.3514376996805112	0.0
1795	312.0	0.02564102564102564	0.03205128205128205	0.5833333333333334	0.003205128205128205	0.3557692307692308	0.0
1796	312.0	0.02564102564102564	0.03205128205128205	0.5833333333333334	0.003205128205128205	0.3557692307692308	0.0
1797	308.0	0.025974025974025976	0.032467532467532464	0.577922077922078	0.003246753246753247	0.36038961038961037	0.0
1798	311.0	0.02572347266881029	0.03215434083601286	0.5819935691318328	0.003215434083601286	0.35691318327974275	0.0
1799	314.0	0.025477707006369428	0.03184713375796178	0.5732484076433121	0.0031847133757961785	0.3662420382165605	0.0
1800	317.0	0.025236593059936908	0.031545741324921134	0.5678233438485805	0.0031545741324921135	0.3722397476340694	0.0
1801	320.0	0.025	0.03125	0.575	0.003125	0.365625	0.0
1802	317.0	0.025236593059936908	0.031545741324921134	0.5772870662460567	0.0031545741324921135	0.35962145110410093	0.0031545741324921135
1803	318.0	0.025157232704402517	0.031446540880503145	0.5723270440251572	0.006289308176100629	0.36163522012578614	0.0031446540880503146
1804	317.0	0.025236593059936908	0.031545741324921134	0.5709779179810726	0.006309148264984227	0.3659305993690852	0.0
1805	317.0	0.025236593059936908	0.03470031545741325	0.5709779179810726	0.00946372239747634	0.35962145110410093	0.0
1806	317.0	0.025236593059936908	0.03470031545741325	0.5709779179810726	0.00946372239747634	0.35962145110410093	0.0
1807	318.0	0.02830188679245283	0.03459119496855346	0.5723270440251572	0.009433962264150943	0.3553459119496855	0.0
1808	320.0	0.028125	0.034375	0.56875	0.009375	0.359375	0.0
1809	319.0	0.025078369905956112	0.034482758620689655	0.5736677115987461	0.012539184952978056	0.3542319749216301	0.0
1810	324.0	0.027777777777777776	0.033950617283950615	0.5802469135802469	0.009259259259259259	0.3487654320987654	0.0
1811	323.0	0.021671826625386997	0.034055727554179564	0.5851393188854489	0.006191950464396285	0.35294117647058826	0.0
1812	328.0	0.021341463414634148	0.03353658536585366	0.5823170731707317	0.006097560975609756	0.3567073170731707	0.0
1813	327.0	0.021406727828746176	0.03363914373088685	0.5871559633027523	0.0030581039755351682	0.3547400611620795	0.0
1814	321.0	0.018691588785046728	0.037383177570093455	0.5856697819314641	0.003115264797507788	0.35514018691588783	0.0
1815	318.0	0.018867924528301886	0.03773584905660377	0.5849056603773585	0.0031446540880503146	0.3553459119496855	0.0
1816	315.0	0.01904761904761905	0.0380952380952381	0.580952380952381	0.0031746031746031746	0.35873015873015873	0.0
1817	316.0	0.02531645569620253	0.0379746835443038	0.5759493670886076	0.0031645569620253164	0.3575949367088608	0.0
1818	315.0	0.025396825396825397	0.04126984126984127	0.5873015873015873	0.0031746031746031746	0.34285714285714286	0.0
1819	316.0	0.02531645569620253	0.03481012658227848	0.5854430379746836	0.0031645569620253164	0.3512658227848101	0.0
1820	317.0	0.025236593059936908	0.03470031545741325	0.5772870662460567	0.0031545741324921135	0.35962145110410093	0.0
1821	320.0	0.025	0.034375	0.575	0.003125	0.359375	0.003125
1822	327.0	0.024464831804281346	0.03363914373088685	0.5688073394495413	0.0030581039755351682	0.3669724770642202	0.0030581039755351682
1823	326.0	0.024539877300613498	0.03374233128834356	0.5674846625766872	0.003067484662576687	0.37116564417177916	0.0
1824	322.0	0.024844720496894408	0.031055900621118012	0.5745341614906833	0.003105590062111801	0.36645962732919257	0.0
1825	323.0	0.02476780185758514	0.030959752321981424	0.5758513931888545	0.0030959752321981426	0.3653250773993808	0.0
1826	325.0	0.024615384615384615	0.03076923076923077	0.5723076923076923	0.003076923076923077	0.36923076923076925	0.0
1827	322.0	0.021739130434782608	0.031055900621118012	0.5683229813664596	0.003105590062111801	0.37577639751552794	0.0
1828	321.0	0.021806853582554516	0.03426791277258567	0.5669781931464174	0.003115264797507788	0.37383177570093457	0.0
1829	322.0	0.021739130434782608	0.034161490683229816	0.5745341614906833	0.003105590062111801	0.36645962732919257	0.0
1830	323.0	0.021671826625386997	0.030959752321981424	0.5758513931888545	0.0030959752321981426	0.3684210526315789	0.0
1831	323.0	0.021671826625386997	0.034055727554179564	0.56656346749226	0.0030959752321981426	0.3746130030959752	0.0
1832	325.0	0.024615384615384615	0.033846153846153845	0.5753846153846154	0.003076923076923077	0.3630769230769231	0.0
1833	325.0	0.024615384615384615	0.033846153846153845	0.5784615384615385	0.006153846153846154	0.3569230769230769	0.0
1834	314.0	0.025477707006369428	0.03184713375796178	0.5828025477707006	0.006369426751592357	0.3535031847133758	0.0
1835	315.0	0.025396825396825397	0.031746031746031744	0.580952380952381	0.006349206349206349	0.35555555555555557	0.0
1836	315.0	0.025396825396825397	0.031746031746031744	0.5777777777777777	0.009523809523809525	0.35555555555555557	0.0
1837	314.0	0.025477707006369428	0.03184713375796178	0.5764331210191083	0.006369426751592357	0.35987261146496813	0.0
1838	314.0	0.025477707006369428	0.028662420382165606	0.5796178343949044	0.006369426751592357	0.35987261146496813	0.0
1839	316.0	0.02531645569620253	0.028481012658227847	0.5822784810126582	0.006329113924050633	0.3575949367088608	0.0
1840	319.0	0.025078369905956112	0.02821316614420063	0.5768025078369906	0.006269592476489028	0.36363636363636365	0.0
1841	321.0	0.024922118380062305	0.028037383177570093	0.573208722741433	0.006230529595015576	0.367601246105919	0.0
1842	321.0	0.024922118380062305	0.028037383177570093	0.5794392523364486	0.006230529595015576	0.3613707165109034	0.0
1843	316.0	0.02531645569620253	0.028481012658227847	0.5822784810126582	0.006329113924050633	0.3575949367088608	0.0
1844	313.0	0.025559105431309903	0.02875399361022364	0.5878594249201278	0.006389776357827476	0.3514376996805112	0.0
1845	314.0	0.025477707006369428	0.028662420382165606	0.589171974522293	0.006369426751592357	0.3503184713375796	0.0
1846	316.0	0.02531645569620253	0.028481012658227847	0.5886075949367089	0.006329113924050633	0.3512658227848101	0.0
1847	316.0	0.022151898734177215	0.028481012658227847	0.5917721518987342	0.006329113924050633	0.3512658227848101	0.0
1848	316.0	0.022151898734177215	0.03164556962025317	0.5822784810126582	0.006329113924050633	0.3575949367088608	0.0
1849	318.0	0.025157232704402517	0.031446540880503145	0.5817610062893082	0.006289308176100629	0.3553459119496855	0.0
1850	319.0	0.025078369905956112	0.03134796238244514	0.5830721003134797	0.006269592476489028	0.3542319749216301	0.0
1851	316.0	0.022151898734177215	0.03481012658227848	0.5791139240506329	0.006329113924050633	0.3575949367088608	0.0
1852	316.0	0.022151898734177215	0.03481012658227848	0.5791139240506329	0.0031645569620253164	0.36075949367088606	0.0
1853	323.0	0.02476780185758514	0.034055727554179564	0.5727554179566563	0.0030959752321981426	0.3653250773993808	0.0
1854	326.0	0.024539877300613498	0.03374233128834356	0.5644171779141104	0.006134969325153374	0.37116564417177916	0.0
1855	319.0	0.025078369905956112	0.034482758620689655	0.5736677115987461	0.006269592476489028	0.3605015673981191	0.0
1856	317.0	0.028391167192429023	0.031545741324921134	0.5741324921135647	0.006309148264984227	0.35962145110410093	0.0
1857	313.0	0.02875399361022364	0.03194888178913738	0.5814696485623003	0.006389776357827476	0.3514376996805112	0.0
1858	316.0	0.028481012658227847	0.03164556962025317	0.5822784810126582	0.006329113924050633	0.3512658227848101	0.0
1859	317.0	0.025236593059936908	0.028391167192429023	0.5867507886435331	0.006309148264984227	0.35331230283911674	0.0
1860	318.0	0.025157232704402517	0.02830188679245283	0.5849056603773585	0.006289308176100629	0.3553459119496855	0.0
1861	316.0	0.022151898734177215	0.028481012658227847	0.5854430379746836	0.006329113924050633	0.3575949367088608	0.0
1862	320.0	0.025	0.028125	0.575	0.003125	0.36875	0.0
1863	318.0	0.025157232704402517	0.02830188679245283	0.5660377358490566	0.0031446540880503146	0.37735849056603776	0.0
1864	317.0	0.025236593059936908	0.028391167192429023	0.5615141955835962	0.006309148264984227	0.3785488958990536	0.0
1865	318.0	0.025157232704402517	0.02830188679245283	0.559748427672956	0.006289308176100629	0.3805031446540881	0.0
1866	322.0	0.024844720496894408	0.027950310559006212	0.562111801242236	0.006211180124223602	0.37577639751552794	0.003105590062111801
1867	316.0	0.02531645569620253	0.028481012658227847	0.5632911392405063	0.006329113924050633	0.37341772151898733	0.0031645569620253164
1868	314.0	0.025477707006369428	0.028662420382165606	0.5796178343949044	0.006369426751592357	0.35668789808917195	0.0031847133757961785
1869	317.0	0.025236593059936908	0.028391167192429023	0.5741324921135647	0.006309148264984227	0.3627760252365931	0.0031545741324921135
1870	315.0	0.025396825396825397	0.02857142857142857	0.5777777777777777	0.006349206349206349	0.35873015873015873	0.0031746031746031746
1871	317.0	0.025236593059936908	0.031545741324921134	0.5772870662460567	0.0031545741324921135	0.35962145110410093	0.0031545741324921135
1872	311.0	0.02572347266881029	0.03215434083601286	0.5819935691318328	0.003215434083601286	0.3536977491961415	0.003215434083601286
1873	309.0	0.025889967637540454	0.02912621359223301	0.5922330097087378	0.003236245954692557	0.34951456310679613	0.0
1874	309.0	0.022653721682847898	0.02912621359223301	0.5889967637540453	0.003236245954692557	0.3559870550161812	0.0
1875	309.0	0.022653721682847898	0.03559870550161812	0.5889967637540453	0.003236245954692557	0.34951456310679613	0.0
1876	311.0	0.01929260450160772	0.03536977491961415	0.5819935691318328	0.006430868167202572	0.35691318327974275	0.0
1877	317.0	0.01892744479495268	0.03470031545741325	0.5772870662460567	0.006309148264984227	0.3627760252365931	0.0
1878	311.0	0.01607717041800643	0.03215434083601286	0.5819935691318328	0.006430868167202572	0.3633440514469453	0.0
1879	318.0	0.0220125786163522	0.02830188679245283	0.5786163522012578	0.006289308176100629	0.36477987421383645	0.0
1880	322.0	0.024844720496894408	0.027950310559006212	0.5807453416149069	0.006211180124223602	0.36024844720496896	0.0
1881	323.0	0.02476780185758514	0.02786377708978328	0.5820433436532507	0.006191950464396285	0.3591331269349845	0.0
1882	318.0	0.025157232704402517	0.02830188679245283	0.5817610062893082	0.006289308176100629	0.3584905660377358	0.0
1883	316.0	0.02531645569620253	0.028481012658227847	0.5854430379746836	0.006329113924050633	0.35443037974683544	0.0
1884	317.0	0.025236593059936908	0.028391167192429023	0.580441640378549	0.00946372239747634	0.35646687697160884	0.0
1885	318.0	0.025157232704402517	0.02830188679245283	0.5849056603773585	0.009433962264150943	0.3522012578616352	0.0
1886	313.0	0.022364217252396165	0.02875399361022364	0.5910543130990416	0.006389776357827476	0.3514376996805112	0.0
1887	314.0	0.022292993630573247	0.028662420382165606	0.5923566878980892	0.006369426751592357	0.3503184713375796	0.0
1888	312.0	0.019230769230769232	0.028846153846153848	0.5833333333333334	0.00641025641025641	0.36217948717948717	0.0
1889	315.0	0.01904761904761905	0.02857142857142857	0.5841269841269842	0.006349206349206349	0.3619047619047619	0.0
1890	317.0	0.01892744479495268	0.028391167192429023	0.5899053627760252	0.006309148264984227	0.35646687697160884	0.0
1891	315.0	0.022222222222222223	0.02857142857142857	0.5841269841269842	0.006349206349206349	0.35873015873015873	0.0
1892	318.0	0.0220125786163522	0.02830188679245283	0.5817610062893082	0.006289308176100629	0.36163522012578614	0.0
1893	316.0	0.02531645569620253	0.028481012658227847	0.5791139240506329	0.00949367088607595	0.3575949367088608	0.0
1894	313.0	0.022364217252396165	0.02875399361022364	0.5846645367412141	0.009584664536741214	0.3546325878594249	0.0
1895	312.0	0.019230769230769232	0.028846153846153848	0.5865384615384616	0.009615384615384616	0.3557692307692308	0.0
1896	317.0	0.01892744479495268	0.028391167192429023	0.5772870662460567	0.00946372239747634	0.3659305993690852	0.0
1897	315.0	0.01904761904761905	0.02857142857142857	0.5746031746031746	0.009523809523809525	0.3682539682539683	0.0
1898	317.0	0.022082018927444796	0.028391167192429023	0.5709779179810726	0.00946372239747634	0.36908517350157727	0.0
1899	319.0	0.0219435736677116	0.02821316614420063	0.5705329153605015	0.012539184952978056	0.3667711598746082	0.0
1900	318.0	0.0220125786163522	0.02830188679245283	0.5691823899371069	0.009433962264150943	0.3710691823899371	0.0
1901	322.0	0.027950310559006212	0.027950310559006212	0.562111801242236	0.009316770186335404	0.37267080745341613	0.0
1902	321.0	0.028037383177570093	0.028037383177570093	0.5638629283489096	0.009345794392523364	0.3707165109034268	0.0
1903	322.0	0.027950310559006212	0.031055900621118012	0.5652173913043478	0.009316770186335404	0.36645962732919257	0.0
1904	317.0	0.028391167192429023	0.031545741324921134	0.5709779179810726	0.00946372239747634	0.35962145110410093	0.0
1905	309.0	0.02912621359223301	0.03559870550161812	0.56957928802589	0.009708737864077669	0.3559870550161812	0.0
1906	314.0	0.028662420382165606	0.03503184713375796	0.5668789808917197	0.009554140127388535	0.35987261146496813	0.0
1907	312.0	0.028846153846153848	0.035256410256410256	0.5705128205128205	0.009615384615384616	0.3557692307692308	0.0
1908	316.0	0.028481012658227847	0.03481012658227848	0.5791139240506329	0.00949367088607595	0.34810126582278483	0.0
1909	317.0	0.028391167192429023	0.03470031545741325	0.5741324921135647	0.00946372239747634	0.35331230283911674	0.0
1910	320.0	0.028125	0.034375	0.575	0.009375	0.353125	0.0
1911	315.0	0.02857142857142857	0.031746031746031744	0.5777777777777777	0.009523809523809525	0.3523809523809524	0.0
1912	317.0	0.028391167192429023	0.031545741324921134	0.583596214511041	0.00946372239747634	0.3470031545741325	0.0
1913	314.0	0.028662420382165606	0.028662420382165606	0.5859872611464968	0.009554140127388535	0.3471337579617834	0.0
1914	317.0	0.028391167192429023	0.028391167192429023	0.5772870662460567	0.00946372239747634	0.35646687697160884	0.0
1915	317.0	0.028391167192429023	0.028391167192429023	0.5709779179810726	0.00946372239747634	0.3627760252365931	0.0
1916	320.0	0.028125	0.028125	0.575	0.00625	0.3625	0.0
1917	315.0	0.02857142857142857	0.02857142857142857	0.5746031746031746	0.0031746031746031746	0.36507936507936506	0.0
1918	320.0	0.028125	0.028125	0.571875	0.009375	0.3625	0.0
1919	324.0	0.027777777777777776	0.030864197530864196	0.5648148148148148	0.009259259259259259	0.36728395061728397	0.0
1920	326.0	0.027607361963190184	0.03067484662576687	0.5552147239263804	0.009202453987730062	0.3773006134969325	0.0
1921	320.0	0.028125	0.03125	0.5625	0.009375	0.36875	0.0
1922	320.0	0.028125	0.03125	0.565625	0.009375	0.365625	0.0
1923	319.0	0.02821316614420063	0.03134796238244514	0.5611285266457681	0.009404388714733543	0.36990595611285265	0.0
1924	321.0	0.028037383177570093	0.03115264797507788	0.5607476635514018	0.009345794392523364	0.3707165109034268	0.0
1925	324.0	0.024691358024691357	0.030864197530864196	0.5679012345679012	0.009259259259259259	0.36728395061728397	0.0
1926	325.0	0.024615384615384615	0.03076923076923077	0.563076923076923	0.012307692307692308	0.36923076923076925	0.0
1927	324.0	0.024691358024691357	0.033950617283950615	0.558641975308642	0.012345679012345678	0.37037037037037035	0.0
1928	328.0	0.024390243902439025	0.03048780487804878	0.5640243902439024	0.012195121951219513	0.36890243902439024	0.0
1929	323.0	0.02476780185758514	0.030959752321981424	0.5727554179566563	0.01238390092879257	0.3591331269349845	0.0
1930	326.0	0.027607361963190184	0.03067484662576687	0.5705521472392638	0.012269938650306749	0.3588957055214724	0.0
1931	327.0	0.027522935779816515	0.03058103975535168	0.5718654434250765	0.012232415902140673	0.3577981651376147	0.0
1932	325.0	0.027692307692307693	0.03076923076923077	0.5692307692307692	0.012307692307692308	0.36	0.0
1933	320.0	0.028125	0.03125	0.575	0.0125	0.353125	0.0
1934	317.0	0.028391167192429023	0.031545741324921134	0.583596214511041	0.00946372239747634	0.3470031545741325	0.0
1935	321.0	0.028037383177570093	0.03115264797507788	0.5825545171339563	0.009345794392523364	0.34890965732087226	0.0
1936	321.0	0.028037383177570093	0.03115264797507788	0.5794392523364486	0.009345794392523364	0.35202492211838005	0.0
1937	326.0	0.027607361963190184	0.03067484662576687	0.5705521472392638	0.009202453987730062	0.3619631901840491	0.0
1938	319.0	0.02821316614420063	0.03134796238244514	0.5642633228840125	0.009404388714733543	0.3667711598746082	0.0
1939	317.0	0.025236593059936908	0.031545741324921134	0.5709779179810726	0.00946372239747634	0.3627760252365931	0.0
1940	324.0	0.024691358024691357	0.030864197530864196	0.5709876543209876	0.012345679012345678	0.3611111111111111	0.0
1941	328.0	0.027439024390243903	0.03048780487804878	0.573170731707317	0.012195121951219513	0.3567073170731707	0.0
1942	325.0	0.024615384615384615	0.027692307692307693	0.5753846153846154	0.012307692307692308	0.36	0.0
1943	322.0	0.024844720496894408	0.027950310559006212	0.577639751552795	0.012422360248447204	0.35714285714285715	0.0
1944	315.0	0.022222222222222223	0.02857142857142857	0.5777777777777777	0.015873015873015872	0.35555555555555557	0.0
1945	315.0	0.022222222222222223	0.02857142857142857	0.580952380952381	0.012698412698412698	0.35555555555555557	0.0
1946	316.0	0.02531645569620253	0.03164556962025317	0.5727848101265823	0.012658227848101266	0.3575949367088608	0.0
1947	318.0	0.0220125786163522	0.03459119496855346	0.5723270440251572	0.012578616352201259	0.3584905660377358	0.0
1948	316.0	0.022151898734177215	0.03481012658227848	0.5759493670886076	0.012658227848101266	0.35443037974683544	0.0
1949	313.0	0.019169329073482427	0.03514376996805112	0.5782747603833865	0.012779552715654952	0.3546325878594249	0.0
1950	314.0	0.01910828025477707	0.03503184713375796	0.5828025477707006	0.009554140127388535	0.3535031847133758	0.0
1951	317.0	0.01892744479495268	0.03470031545741325	0.583596214511041	0.00946372239747634	0.35331230283911674	0.0
1952	315.0	0.01904761904761905	0.03492063492063492	0.5841269841269842	0.009523809523809525	0.3523809523809524	0.0
1953	314.0	0.01910828025477707	0.03503184713375796	0.5828025477707006	0.009554140127388535	0.3535031847133758	0.0
1954	314.0	0.022292993630573247	0.03184713375796178	0.589171974522293	0.009554140127388535	0.3471337579617834	0.0
1955	314.0	0.022292993630573247	0.03184713375796178	0.5828025477707006	0.009554140127388535	0.3535031847133758	0.0
1956	316.0	0.022151898734177215	0.03164556962025317	0.5822784810126582	0.00949367088607595	0.35443037974683544	0.0
1957	321.0	0.028037383177570093	0.03115264797507788	0.5794392523364486	0.012461059190031152	0.34890965732087226	0.0
1958	318.0	0.02830188679245283	0.031446540880503145	0.5817610062893082	0.009433962264150943	0.3490566037735849	0.0
1959	316.0	0.028481012658227847	0.028481012658227847	0.5822784810126582	0.00949367088607595	0.3512658227848101	0.0
1960	323.0	0.02786377708978328	0.030959752321981424	0.5820433436532507	0.009287925696594427	0.3498452012383901	0.0
1961	321.0	0.028037383177570093	0.03115264797507788	0.5887850467289719	0.009345794392523364	0.3426791277258567	0.0
1962	323.0	0.02786377708978328	0.030959752321981424	0.5820433436532507	0.009287925696594427	0.3498452012383901	0.0
1963	328.0	0.027439024390243903	0.03048780487804878	0.5792682926829268	0.009146341463414634	0.35365853658536583	0.0
1964	320.0	0.028125	0.03125	0.575	0.009375	0.35625	0.0
1965	319.0	0.02821316614420063	0.03134796238244514	0.5799373040752351	0.009404388714733543	0.3510971786833856	0.0
1966	320.0	0.03125	0.03125	0.578125	0.009375	0.35	0.0
1967	318.0	0.031446540880503145	0.02830188679245283	0.5817610062893082	0.009433962264150943	0.3490566037735849	0.0
1968	318.0	0.025157232704402517	0.031446540880503145	0.5786163522012578	0.009433962264150943	0.3553459119496855	0.0
1969	319.0	0.0219435736677116	0.03134796238244514	0.5830721003134797	0.009404388714733543	0.3542319749216301	0.0
1970	319.0	0.0219435736677116	0.03134796238244514	0.5768025078369906	0.009404388714733543	0.3605015673981191	0.0
1971	324.0	0.021604938271604937	0.030864197530864196	0.5679012345679012	0.009259259259259259	0.37037037037037035	0.0
1972	322.0	0.018633540372670808	0.027950310559006212	0.5807453416149069	0.006211180124223602	0.36645962732919257	0.0
1973	323.0	0.018575851393188854	0.02786377708978328	0.5758513931888545	0.006191950464396285	0.3715170278637771	0.0
1974	322.0	0.018633540372670808	0.027950310559006212	0.577639751552795	0.006211180124223602	0.3695652173913043	0.0
1975	319.0	0.01567398119122257	0.02821316614420063	0.5830721003134797	0.006269592476489028	0.3667711598746082	0.0
1976	319.0	0.0219435736677116	0.02821316614420063	0.5893416927899686	0.006269592476489028	0.3542319749216301	0.0
1977	322.0	0.021739130434782608	0.027950310559006212	0.5838509316770186	0.006211180124223602	0.36024844720496896	0.0
1978	320.0	0.025	0.028125	0.58125	0.009375	0.35625	0.0
1979	321.0	0.024922118380062305	0.028037383177570093	0.5825545171339563	0.009345794392523364	0.35514018691588783	0.0
1980	325.0	0.024615384615384615	0.027692307692307693	0.5753846153846154	0.009230769230769232	0.3630769230769231	0.0
1981	323.0	0.02476780185758514	0.030959752321981424	0.5789473684210527	0.009287925696594427	0.3560371517027864	0.0
1982	320.0	0.025	0.03125	0.578125	0.009375	0.35625	0.0
1983	315.0	0.022222222222222223	0.031746031746031744	0.5777777777777777	0.009523809523809525	0.35873015873015873	0.0
1984	314.0	0.022292993630573247	0.03184713375796178	0.5796178343949044	0.012738853503184714	0.3535031847133758	0.0
1985	315.0	0.025396825396825397	0.02857142857142857	0.5746031746031746	0.012698412698412698	0.35555555555555557	0.0031746031746031746
1986	315.0	0.025396825396825397	0.02857142857142857	0.5714285714285714	0.012698412698412698	0.35873015873015873	0.0031746031746031746
1987	318.0	0.025157232704402517	0.02830188679245283	0.5691823899371069	0.012578616352201259	0.36163522012578614	0.0031446540880503146
1988	328.0	0.024390243902439025	0.03048780487804878	0.5701219512195121	0.012195121951219513	0.3628048780487805	0.0
1989	327.0	0.024464831804281346	0.03058103975535168	0.5688073394495413	0.012232415902140673	0.363914373088685	0.0
1990	323.0	0.021671826625386997	0.030959752321981424	0.5696594427244582	0.009287925696594427	0.3684210526315789	0.0
1991	313.0	0.01597444089456869	0.02875399361022364	0.5814696485623003	0.009584664536741214	0.36421725239616615	0.0
1992	314.0	0.01592356687898089	0.028662420382165606	0.5828025477707006	0.009554140127388535	0.35987261146496813	0.0031847133757961785
1993	311.0	0.012861736334405145	0.028938906752411574	0.594855305466238	0.012861736334405145	0.34726688102893893	0.003215434083601286
1994	314.0	0.01592356687898089	0.03184713375796178	0.5923566878980892	0.012738853503184714	0.3471337579617834	0.0
1995	314.0	0.01910828025477707	0.028662420382165606	0.589171974522293	0.012738853503184714	0.3503184713375796	0.0
1996	316.0	0.022151898734177215	0.03164556962025317	0.5886075949367089	0.012658227848101266	0.3449367088607595	0.0
1997	314.0	0.01910828025477707	0.03184713375796178	0.5955414012738853	0.012738853503184714	0.34076433121019106	0.0
1998	315.0	0.01904761904761905	0.031746031746031744	0.5968253968253968	0.012698412698412698	0.3396825396825397	0.0
[truncated: 18,001 more rows]
