# Supplementary material for: Full-cycle device-scale simulations of memory materials with a tailored atomic-cluster-expansion potential
Source: Nat Commun. 2025 Sep 30;16:8688. doi: 10.1038/s41467-025-63732-4 (PMC12484596; doi:10.1038/s41467-025-63732-4)
Supplement: Supplementary file 4 — Source Data [file 41467_2025_63732_MOESM4_ESM.zip › Figure S7/Figure S7d - homopolar bonds/bond_fraction_gap_8211_300K.csv]

	total	Ge-Ge	Ge-Sb	Ge-Te	Sb-Sb	Sb-Te	Te-Te
0	347.0	0.043227665706051875	0.0345821325648415	0.760806916426513	0.0	0.1585014409221902	0.002881844380403458
1	352.0	0.045454545454545456	0.03409090909090909	0.7585227272727273	0.0	0.1590909090909091	0.002840909090909091
2	354.0	0.04519774011299435	0.03389830508474576	0.7598870056497176	0.0	0.15819209039548024	0.002824858757062147
3	352.0	0.04261363636363636	0.036931818181818184	0.7613636363636364	0.0	0.15625	0.002840909090909091
4	353.0	0.0453257790368272	0.039660056657223795	0.7620396600566572	0.0	0.1501416430594901	0.0028328611898017
5	350.0	0.045714285714285714	0.04	0.7657142857142857	0.0	0.1457142857142857	0.002857142857142857
6	347.0	0.04610951008645533	0.037463976945244955	0.7665706051873199	0.0	0.14697406340057637	0.002881844380403458
7	357.0	0.047619047619047616	0.036414565826330535	0.7591036414565826	0.0	0.15406162464985995	0.0028011204481792717
8	353.0	0.042492917847025496	0.036827195467422094	0.7563739376770539	0.0	0.16147308781869688	0.0028328611898017
9	354.0	0.0423728813559322	0.03389830508474576	0.7542372881355932	0.0	0.16666666666666666	0.002824858757062147
10	345.0	0.04057971014492753	0.034782608695652174	0.7565217391304347	0.0	0.16521739130434782	0.002898550724637681
11	346.0	0.046242774566473986	0.03468208092485549	0.7485549132947977	0.0	0.16473988439306358	0.005780346820809248
12	349.0	0.045845272206303724	0.03724928366762178	0.7449856733524355	0.0	0.166189111747851	0.0057306590257879654
13	348.0	0.04885057471264368	0.034482758620689655	0.75	0.0	0.16091954022988506	0.005747126436781609
14	348.0	0.04885057471264368	0.03735632183908046	0.7442528735632183	0.0	0.16666666666666666	0.0028735632183908046
15	352.0	0.048295454545454544	0.036931818181818184	0.7471590909090909	0.0	0.16477272727272727	0.002840909090909091
16	348.0	0.04597701149425287	0.03735632183908046	0.7471264367816092	0.0	0.16666666666666666	0.0028735632183908046
17	350.0	0.04285714285714286	0.037142857142857144	0.7542857142857143	0.0	0.16285714285714287	0.002857142857142857
18	355.0	0.04225352112676056	0.036619718309859155	0.752112676056338	0.0	0.16619718309859155	0.0028169014084507044
19	360.0	0.044444444444444446	0.041666666666666664	0.7472222222222222	0.0	0.1638888888888889	0.002777777777777778
20	365.0	0.043835616438356165	0.0410958904109589	0.7506849315068493	0.0	0.16164383561643836	0.0027397260273972603
21	366.0	0.04644808743169399	0.04371584699453552	0.7459016393442623	0.0	0.16120218579234974	0.00273224043715847
22	364.0	0.04395604395604396	0.038461538461538464	0.7527472527472527	0.0	0.1620879120879121	0.0027472527472527475
23	364.0	0.04120879120879121	0.038461538461538464	0.7582417582417582	0.0	0.15934065934065933	0.0027472527472527475
24	363.0	0.04132231404958678	0.03581267217630854	0.7520661157024794	0.0	0.16804407713498623	0.0027548209366391185
25	356.0	0.03932584269662921	0.033707865168539325	0.7612359550561798	0.0	0.16292134831460675	0.0028089887640449437
26	352.0	0.03977272727272727	0.036931818181818184	0.7556818181818182	0.0	0.16477272727272727	0.002840909090909091
27	349.0	0.04011461318051576	0.04011461318051576	0.7535816618911175	0.0	0.16332378223495703	0.0028653295128939827
28	348.0	0.04597701149425287	0.040229885057471264	0.75	0.0	0.16091954022988506	0.0028735632183908046
29	347.0	0.04610951008645533	0.037463976945244955	0.7521613832853026	0.0	0.16138328530259366	0.002881844380403458
30	344.0	0.046511627906976744	0.0377906976744186	0.7558139534883721	0.0	0.1569767441860465	0.0029069767441860465
31	344.0	0.0436046511627907	0.0377906976744186	0.7587209302325582	0.0	0.1569767441860465	0.0029069767441860465
32	341.0	0.04398826979472141	0.04105571847507331	0.7536656891495601	0.0	0.15835777126099707	0.002932551319648094
33	348.0	0.04597701149425287	0.040229885057471264	0.7557471264367817	0.0	0.15517241379310345	0.0028735632183908046
34	347.0	0.04610951008645533	0.037463976945244955	0.7579250720461095	0.0	0.15561959654178675	0.002881844380403458
35	347.0	0.04610951008645533	0.037463976945244955	0.7492795389048992	0.0	0.1642651296829971	0.002881844380403458
36	347.0	0.04610951008645533	0.0345821325648415	0.7492795389048992	0.0	0.16714697406340057	0.002881844380403458
37	349.0	0.045845272206303724	0.03724928366762178	0.7507163323782235	0.0	0.16332378223495703	0.0028653295128939827
38	348.0	0.04597701149425287	0.03735632183908046	0.7471264367816092	0.0	0.16666666666666666	0.0028735632183908046
39	353.0	0.0453257790368272	0.036827195467422094	0.7507082152974505	0.0	0.1643059490084986	0.0028328611898017
40	353.0	0.0453257790368272	0.036827195467422094	0.7450424929178471	0.0	0.16997167138810199	0.0028328611898017
41	350.0	0.04857142857142857	0.03428571428571429	0.7457142857142857	0.0	0.16857142857142857	0.002857142857142857
42	351.0	0.04843304843304843	0.03133903133903134	0.7521367521367521	0.0	0.16524216524216523	0.002849002849002849
43	358.0	0.04748603351955307	0.030726256983240222	0.7541899441340782	0.0	0.164804469273743	0.002793296089385475
44	358.0	0.04748603351955307	0.030726256983240222	0.7486033519553073	0.0	0.17039106145251395	0.002793296089385475
45	354.0	0.0480225988700565	0.031073446327683617	0.751412429378531	0.0	0.16666666666666666	0.002824858757062147
46	354.0	0.0480225988700565	0.03389830508474576	0.7570621468926554	0.0	0.15819209039548024	0.002824858757062147
47	350.0	0.04857142857142857	0.03428571428571429	0.7571428571428571	0.0	0.15714285714285714	0.002857142857142857
48	352.0	0.04261363636363636	0.03409090909090909	0.7613636363636364	0.0	0.1590909090909091	0.002840909090909091
49	349.0	0.04297994269340974	0.03151862464183381	0.7679083094555874	0.0	0.15472779369627507	0.0028653295128939827
50	345.0	0.0463768115942029	0.03188405797101449	0.7652173913043478	0.0	0.1536231884057971	0.002898550724637681
51	345.0	0.0463768115942029	0.03188405797101449	0.7623188405797101	0.0	0.1565217391304348	0.002898550724637681
52	348.0	0.04597701149425287	0.031609195402298854	0.7672413793103449	0.0	0.15229885057471265	0.0028735632183908046
53	352.0	0.048295454545454544	0.03125	0.7670454545454546	0.0	0.15056818181818182	0.002840909090909091
54	352.0	0.048295454545454544	0.03409090909090909	0.7670454545454546	0.0	0.14772727272727273	0.002840909090909091
55	349.0	0.04871060171919771	0.04011461318051576	0.7621776504297995	0.0	0.14613180515759314	0.0028653295128939827
56	354.0	0.0480225988700565	0.03954802259887006	0.7627118644067796	0.0	0.14689265536723164	0.002824858757062147
57	353.0	0.04815864022662889	0.0339943342776204	0.7677053824362606	0.0	0.14730878186968838	0.0028328611898017
58	353.0	0.04815864022662889	0.036827195467422094	0.7592067988668555	0.0	0.1529745042492918	0.0028328611898017
59	346.0	0.04335260115606936	0.03757225433526012	0.7601156069364162	0.0	0.15606936416184972	0.002890173410404624
60	346.0	0.04335260115606936	0.031791907514450865	0.7630057803468208	0.0	0.15895953757225434	0.002890173410404624
61	343.0	0.04081632653061224	0.03206997084548105	0.7638483965014577	0.0	0.16034985422740525	0.0029154518950437317
62	345.0	0.043478260869565216	0.03768115942028986	0.7478260869565218	0.0	0.1681159420289855	0.002898550724637681
63	349.0	0.04297994269340974	0.04011461318051576	0.7421203438395415	0.0	0.17191977077363896	0.0028653295128939827
64	345.0	0.04057971014492753	0.034782608695652174	0.7507246376811594	0.0	0.17101449275362318	0.002898550724637681
65	352.0	0.03977272727272727	0.036931818181818184	0.7528409090909091	0.0	0.16761363636363635	0.002840909090909091
66	351.0	0.039886039886039885	0.03418803418803419	0.7521367521367521	0.0	0.17094017094017094	0.002849002849002849
67	352.0	0.03977272727272727	0.03409090909090909	0.7528409090909091	0.0	0.17045454545454544	0.002840909090909091
68	350.0	0.04	0.03428571428571429	0.7514285714285714	0.0	0.17142857142857143	0.002857142857142857
69	348.0	0.040229885057471264	0.034482758620689655	0.7557471264367817	0.0	0.16666666666666666	0.0028735632183908046
70	349.0	0.04297994269340974	0.034383954154727794	0.7564469914040115	0.0	0.16332378223495703	0.0028653295128939827
71	354.0	0.04519774011299435	0.03672316384180791	0.7570621468926554	0.0	0.15819209039548024	0.002824858757062147
72	357.0	0.04481792717086835	0.036414565826330535	0.7619047619047619	0.0	0.15406162464985995	0.0028011204481792717
73	358.0	0.0446927374301676	0.03910614525139665	0.7597765363128491	0.0	0.15363128491620112	0.002793296089385475
74	359.0	0.04456824512534819	0.03899721448467967	0.7520891364902507	0.0	0.1615598885793872	0.002785515320334262
75	357.0	0.04481792717086835	0.0392156862745098	0.7563025210084033	0.0	0.1568627450980392	0.0028011204481792717
76	354.0	0.04519774011299435	0.03954802259887006	0.7570621468926554	0.0	0.1553672316384181	0.002824858757062147
77	353.0	0.0453257790368272	0.036827195467422094	0.7563739376770539	0.0	0.15864022662889518	0.0028328611898017
78	352.0	0.045454545454545456	0.036931818181818184	0.7556818181818182	0.0	0.1590909090909091	0.002840909090909091
79	353.0	0.0453257790368272	0.036827195467422094	0.7478753541076487	0.0	0.1671388101983003	0.0028328611898017
80	353.0	0.042492917847025496	0.0339943342776204	0.7535410764872521	0.0	0.1671388101983003	0.0028328611898017
81	350.0	0.04285714285714286	0.03428571428571429	0.7542857142857143	0.0	0.1657142857142857	0.002857142857142857
82	356.0	0.042134831460674156	0.03932584269662921	0.7471910112359551	0.0	0.16853932584269662	0.0028089887640449437
83	355.0	0.04225352112676056	0.036619718309859155	0.752112676056338	0.0	0.16619718309859155	0.0028169014084507044
84	358.0	0.04189944134078212	0.036312849162011177	0.7597765363128491	0.0	0.15921787709497207	0.002793296089385475
85	362.0	0.04419889502762431	0.03591160220994475	0.7596685082872928	0.0	0.1574585635359116	0.0027624309392265192
86	362.0	0.04419889502762431	0.03591160220994475	0.7624309392265194	0.0	0.15469613259668508	0.0027624309392265192
87	366.0	0.04371584699453552	0.03825136612021858	0.7595628415300546	0.0	0.1557377049180328	0.00273224043715847
88	359.0	0.04178272980501393	0.036211699164345405	0.7632311977715878	0.0	0.15598885793871867	0.002785515320334262
89	359.0	0.04178272980501393	0.036211699164345405	0.7632311977715878	0.0	0.15598885793871867	0.002785515320334262
90	356.0	0.03932584269662921	0.03651685393258427	0.7668539325842697	0.0	0.1544943820224719	0.0028089887640449437
91	353.0	0.042492917847025496	0.036827195467422094	0.7620396600566572	0.0	0.1558073654390935	0.0028328611898017
92	353.0	0.042492917847025496	0.036827195467422094	0.7592067988668555	0.0	0.15864022662889518	0.0028328611898017
93	349.0	0.04297994269340974	0.034383954154727794	0.7564469914040115	0.0	0.16332378223495703	0.0028653295128939827
94	351.0	0.042735042735042736	0.037037037037037035	0.7464387464387464	0.0	0.17094017094017094	0.002849002849002849
95	342.0	0.04093567251461988	0.038011695906432746	0.7543859649122807	0.0	0.16374269005847952	0.0029239766081871343
96	350.0	0.04	0.037142857142857144	0.7485714285714286	0.0	0.17142857142857143	0.002857142857142857
97	354.0	0.04519774011299435	0.03672316384180791	0.7457627118644068	0.0	0.1694915254237288	0.002824858757062147
98	350.0	0.045714285714285714	0.03142857142857143	0.7514285714285714	0.0	0.17142857142857143	0.0
99	356.0	0.0449438202247191	0.028089887640449437	0.7556179775280899	0.0	0.16853932584269662	0.0028089887640449437
100	358.0	0.04189944134078212	0.027932960893854747	0.7569832402234636	0.0	0.17039106145251395	0.002793296089385475
101	358.0	0.04189944134078212	0.027932960893854747	0.7569832402234636	0.0	0.17039106145251395	0.002793296089385475
102	357.0	0.0392156862745098	0.028011204481792718	0.7619047619047619	0.0	0.16806722689075632	0.0028011204481792717
103	353.0	0.036827195467422094	0.028328611898016998	0.7620396600566572	0.0	0.17280453257790368	0.0
104	353.0	0.036827195467422094	0.031161473087818695	0.7592067988668555	0.0	0.17280453257790368	0.0
105	355.0	0.03943661971830986	0.030985915492957747	0.7577464788732394	0.0	0.17183098591549295	0.0
106	354.0	0.0423728813559322	0.03389830508474576	0.748587570621469	0.0	0.1751412429378531	0.0
107	357.0	0.04481792717086835	0.03361344537815126	0.7478991596638656	0.0	0.17366946778711484	0.0
108	358.0	0.0446927374301676	0.0335195530726257	0.7541899441340782	0.0	0.16759776536312848	0.0
109	351.0	0.045584045584045586	0.02849002849002849	0.7549857549857549	0.0	0.16809116809116809	0.002849002849002849
110	352.0	0.04261363636363636	0.03125	0.7613636363636364	0.0	0.16193181818181818	0.002840909090909091
111	345.0	0.04057971014492753	0.034782608695652174	0.7623188405797101	0.0	0.15942028985507245	0.002898550724637681
112	347.0	0.043227665706051875	0.0345821325648415	0.760806916426513	0.0	0.1585014409221902	0.002881844380403458
113	346.0	0.04046242774566474	0.03468208092485549	0.7601156069364162	0.0	0.16184971098265896	0.002890173410404624
114	348.0	0.040229885057471264	0.028735632183908046	0.764367816091954	0.0	0.16379310344827586	0.0028735632183908046
115	350.0	0.04	0.025714285714285714	0.7657142857142857	0.0	0.1657142857142857	0.002857142857142857
116	354.0	0.0423728813559322	0.02824858757062147	0.7598870056497176	0.0	0.16666666666666666	0.002824858757062147
117	358.0	0.0446927374301676	0.0335195530726257	0.7541899441340782	0.0	0.164804469273743	0.002793296089385475
118	363.0	0.049586776859504134	0.03305785123966942	0.7520661157024794	0.0	0.162534435261708	0.0027548209366391185
119	363.0	0.046831955922865015	0.03581267217630854	0.7465564738292011	0.0	0.16804407713498623	0.0027548209366391185
120	360.0	0.044444444444444446	0.03611111111111111	0.7472222222222222	0.0	0.16944444444444445	0.002777777777777778
121	355.0	0.04788732394366197	0.03380281690140845	0.7464788732394366	0.0	0.16901408450704225	0.0028169014084507044
122	352.0	0.048295454545454544	0.03409090909090909	0.7528409090909091	0.0	0.16193181818181818	0.002840909090909091
123	351.0	0.042735042735042736	0.037037037037037035	0.7578347578347578	0.0	0.15954415954415954	0.002849002849002849
124	354.0	0.0423728813559322	0.03672316384180791	0.7570621468926554	0.0	0.16101694915254236	0.002824858757062147
125	357.0	0.04201680672268908	0.036414565826330535	0.7535014005602241	0.0	0.16526610644257703	0.0028011204481792717
126	360.0	0.041666666666666664	0.03611111111111111	0.7555555555555555	0.0	0.1638888888888889	0.002777777777777778
127	361.0	0.038781163434903045	0.0332409972299169	0.7645429362880887	0.0	0.16066481994459833	0.002770083102493075
128	359.0	0.03899721448467967	0.036211699164345405	0.7576601671309192	0.0	0.16434540389972144	0.002785515320334262
129	358.0	0.04189944134078212	0.036312849162011177	0.7597765363128491	0.0	0.15921787709497207	0.002793296089385475
130	355.0	0.04225352112676056	0.036619718309859155	0.7549295774647887	0.0	0.16338028169014085	0.0028169014084507044
131	355.0	0.04225352112676056	0.03943661971830986	0.752112676056338	0.0	0.16338028169014085	0.0028169014084507044
132	356.0	0.042134831460674156	0.03932584269662921	0.7528089887640449	0.0	0.16292134831460675	0.0028089887640449437
133	359.0	0.04178272980501393	0.03899721448467967	0.7520891364902507	0.0	0.16434540389972144	0.002785515320334262
134	361.0	0.0443213296398892	0.038781163434903045	0.7506925207756233	0.0	0.1634349030470914	0.002770083102493075
135	358.0	0.0446927374301676	0.03910614525139665	0.7541899441340782	0.0	0.15921787709497207	0.002793296089385475
136	354.0	0.0423728813559322	0.03954802259887006	0.7570621468926554	0.0	0.15819209039548024	0.002824858757062147
137	350.0	0.045714285714285714	0.04	0.7628571428571429	0.0	0.14857142857142858	0.002857142857142857
138	345.0	0.04057971014492753	0.04057971014492753	0.7623188405797101	0.0	0.1536231884057971	0.002898550724637681
139	349.0	0.04011461318051576	0.04011461318051576	0.7593123209169055	0.0	0.15759312320916904	0.0028653295128939827
140	353.0	0.039660056657223795	0.042492917847025496	0.7535410764872521	0.0	0.16147308781869688	0.0028328611898017
141	353.0	0.042492917847025496	0.042492917847025496	0.7478753541076487	0.0	0.1643059490084986	0.0028328611898017
142	351.0	0.042735042735042736	0.042735042735042736	0.7464387464387464	0.0	0.16524216524216523	0.002849002849002849
143	350.0	0.04	0.04285714285714286	0.7514285714285714	0.0	0.16285714285714287	0.002857142857142857
144	351.0	0.037037037037037035	0.042735042735042736	0.7521367521367521	0.0	0.16524216524216523	0.002849002849002849
145	349.0	0.04011461318051576	0.04011461318051576	0.7535816618911175	0.0	0.16332378223495703	0.0028653295128939827
146	350.0	0.04285714285714286	0.04	0.7542857142857143	0.0	0.16	0.002857142857142857
147	350.0	0.045714285714285714	0.037142857142857144	0.76	0.0	0.15428571428571428	0.002857142857142857
148	356.0	0.0449438202247191	0.033707865168539325	0.7584269662921348	0.0	0.1601123595505618	0.0028089887640449437
149	357.0	0.04481792717086835	0.03361344537815126	0.7563025210084033	0.0	0.16246498599439776	0.0028011204481792717
150	356.0	0.0449438202247191	0.03651685393258427	0.7556179775280899	0.0	0.1601123595505618	0.0028089887640449437
151	356.0	0.0449438202247191	0.03651685393258427	0.7612359550561798	0.0	0.1544943820224719	0.0028089887640449437
152	354.0	0.04519774011299435	0.03954802259887006	0.7570621468926554	0.0	0.1553672316384181	0.002824858757062147
153	353.0	0.04815864022662889	0.039660056657223795	0.7478753541076487	0.0	0.16147308781869688	0.0028328611898017
154	356.0	0.047752808988764044	0.03932584269662921	0.7528089887640449	0.0	0.15730337078651685	0.0028089887640449437
155	353.0	0.04815864022662889	0.036827195467422094	0.7535410764872521	0.0	0.15864022662889518	0.0028328611898017
156	355.0	0.04788732394366197	0.036619718309859155	0.7464788732394366	0.0	0.16619718309859155	0.0028169014084507044
157	357.0	0.047619047619047616	0.036414565826330535	0.7535014005602241	0.0	0.15966386554621848	0.0028011204481792717
158	357.0	0.04481792717086835	0.03361344537815126	0.7619047619047619	0.0	0.1568627450980392	0.0028011204481792717
159	354.0	0.04519774011299435	0.03389830508474576	0.7627118644067796	0.0	0.1553672316384181	0.002824858757062147
160	353.0	0.0453257790368272	0.031161473087818695	0.773371104815864	0.0	0.14730878186968838	0.0028328611898017
161	358.0	0.0446927374301676	0.0335195530726257	0.7681564245810056	0.0	0.15083798882681565	0.002793296089385475
162	354.0	0.04519774011299435	0.031073446327683617	0.7711864406779662	0.0	0.1497175141242938	0.002824858757062147
163	350.0	0.04857142857142857	0.04	0.7542857142857143	0.0	0.15428571428571428	0.002857142857142857
164	352.0	0.045454545454545456	0.04261363636363636	0.7528409090909091	0.0	0.15625	0.002840909090909091
165	356.0	0.042134831460674156	0.042134831460674156	0.7584269662921348	0.0	0.1544943820224719	0.0028089887640449437
166	354.0	0.04519774011299435	0.0423728813559322	0.7542372881355932	0.0	0.1553672316384181	0.002824858757062147
167	353.0	0.0453257790368272	0.042492917847025496	0.7535410764872521	0.0	0.1558073654390935	0.0028328611898017
168	350.0	0.04857142857142857	0.04285714285714286	0.7514285714285714	0.0	0.15428571428571428	0.002857142857142857
169	350.0	0.04857142857142857	0.04	0.7542857142857143	0.0	0.15428571428571428	0.002857142857142857
170	345.0	0.043478260869565216	0.03768115942028986	0.7594202898550725	0.0	0.1565217391304348	0.002898550724637681
171	354.0	0.0423728813559322	0.03954802259887006	0.7598870056497176	0.0	0.1553672316384181	0.002824858757062147
172	355.0	0.04225352112676056	0.04225352112676056	0.7577464788732394	0.0	0.15492957746478872	0.0028169014084507044
173	355.0	0.04225352112676056	0.03943661971830986	0.7577464788732394	0.0	0.15774647887323945	0.0028169014084507044
174	356.0	0.03932584269662921	0.03932584269662921	0.7556179775280899	0.0	0.16292134831460675	0.0028089887640449437
175	359.0	0.03899721448467967	0.04178272980501393	0.754874651810585	0.0	0.15877437325905291	0.005571030640668524
176	359.0	0.03899721448467967	0.04178272980501393	0.754874651810585	0.0	0.1615598885793872	0.002785515320334262
177	359.0	0.03899721448467967	0.03899721448467967	0.7576601671309192	0.0	0.1615598885793872	0.002785515320334262
178	362.0	0.04143646408839779	0.03591160220994475	0.7569060773480663	0.0	0.16298342541436464	0.0027624309392265192
179	362.0	0.03867403314917127	0.03591160220994475	0.7624309392265194	0.0	0.16022099447513813	0.0027624309392265192
180	361.0	0.04155124653739612	0.0332409972299169	0.7617728531855956	0.0	0.16066481994459833	0.002770083102493075
181	356.0	0.042134831460674156	0.033707865168539325	0.7556179775280899	0.0	0.16573033707865167	0.0028089887640449437
182	361.0	0.04155124653739612	0.0332409972299169	0.7590027700831025	0.0	0.1634349030470914	0.002770083102493075
183	364.0	0.04395604395604396	0.03296703296703297	0.7582417582417582	0.0	0.1620879120879121	0.0027472527472527475
184	364.0	0.04395604395604396	0.03571428571428571	0.7554945054945055	0.0	0.1620879120879121	0.0027472527472527475
185	361.0	0.0443213296398892	0.036011080332409975	0.7590027700831025	0.0	0.15789473684210525	0.002770083102493075
186	354.0	0.04519774011299435	0.03389830508474576	0.7598870056497176	0.0	0.15819209039548024	0.002824858757062147
187	351.0	0.045584045584045586	0.03418803418803419	0.7549857549857549	0.0	0.1623931623931624	0.002849002849002849
188	349.0	0.045845272206303724	0.03151862464183381	0.7535816618911175	0.0	0.166189111747851	0.0028653295128939827
189	345.0	0.03768115942028986	0.034782608695652174	0.7623188405797101	0.0	0.16231884057971013	0.002898550724637681
190	344.0	0.0377906976744186	0.03488372093023256	0.7616279069767442	0.0	0.16279069767441862	0.0029069767441860465
191	349.0	0.04011461318051576	0.034383954154727794	0.7621776504297995	0.0	0.16045845272206305	0.0028653295128939827
192	351.0	0.042735042735042736	0.03418803418803419	0.7578347578347578	0.0	0.1623931623931624	0.002849002849002849
193	347.0	0.040345821325648415	0.0345821325648415	0.7550432276657061	0.0	0.16714697406340057	0.002881844380403458
194	351.0	0.042735042735042736	0.03418803418803419	0.7549857549857549	0.0	0.16524216524216523	0.002849002849002849
195	354.0	0.0423728813559322	0.03389830508474576	0.7627118644067796	0.0	0.15819209039548024	0.002824858757062147
196	351.0	0.042735042735042736	0.03418803418803419	0.7578347578347578	0.0	0.1623931623931624	0.002849002849002849
197	351.0	0.045584045584045586	0.03133903133903134	0.7606837606837606	0.0	0.15954415954415954	0.002849002849002849
198	352.0	0.048295454545454544	0.03409090909090909	0.75	0.0	0.16477272727272727	0.002840909090909091
199	353.0	0.0453257790368272	0.0339943342776204	0.7535410764872521	0.0	0.1643059490084986	0.0028328611898017
200	355.0	0.04788732394366197	0.036619718309859155	0.7492957746478873	0.0	0.16338028169014085	0.0028169014084507044
201	353.0	0.05099150141643059	0.036827195467422094	0.7507082152974505	0.0	0.15864022662889518	0.0028328611898017
202	351.0	0.04843304843304843	0.037037037037037035	0.7549857549857549	0.0	0.15669515669515668	0.002849002849002849
203	362.0	0.04696132596685083	0.03591160220994475	0.7541436464088398	0.0	0.16022099447513813	0.0027624309392265192
204	360.0	0.04722222222222222	0.03611111111111111	0.7555555555555555	0.0	0.15833333333333333	0.002777777777777778
205	357.0	0.047619047619047616	0.0392156862745098	0.7507002801120448	0.0	0.15966386554621848	0.0028011204481792717
206	361.0	0.04986149584487535	0.038781163434903045	0.7451523545706371	0.0	0.1634349030470914	0.002770083102493075
207	357.0	0.05042016806722689	0.036414565826330535	0.7450980392156863	0.0	0.16526610644257703	0.0028011204481792717
208	356.0	0.05056179775280899	0.03651685393258427	0.7471910112359551	0.0	0.16292134831460675	0.0028089887640449437
209	352.0	0.048295454545454544	0.03977272727272727	0.7471590909090909	0.0	0.16193181818181818	0.002840909090909091
210	349.0	0.045845272206303724	0.04011461318051576	0.7478510028653295	0.0	0.16332378223495703	0.0028653295128939827
211	352.0	0.045454545454545456	0.03977272727272727	0.7471590909090909	0.0	0.16477272727272727	0.002840909090909091
212	351.0	0.045584045584045586	0.037037037037037035	0.7492877492877493	0.0	0.16524216524216523	0.002849002849002849
213	349.0	0.04297994269340974	0.03724928366762178	0.7507163323782235	0.0	0.166189111747851	0.0028653295128939827
214	351.0	0.045584045584045586	0.03418803418803419	0.7521367521367521	0.0	0.16524216524216523	0.002849002849002849
215	345.0	0.043478260869565216	0.034782608695652174	0.7536231884057971	0.0	0.16521739130434782	0.002898550724637681
216	344.0	0.0436046511627907	0.03488372093023256	0.752906976744186	0.0	0.16569767441860464	0.0029069767441860465
217	350.0	0.04285714285714286	0.037142857142857144	0.7457142857142857	0.0	0.17142857142857143	0.002857142857142857
218	354.0	0.0423728813559322	0.03672316384180791	0.748587570621469	0.0	0.1694915254237288	0.002824858757062147
219	353.0	0.039660056657223795	0.031161473087818695	0.7507082152974505	0.0	0.17563739376770537	0.0028328611898017
220	353.0	0.039660056657223795	0.031161473087818695	0.7563739376770539	0.0	0.16997167138810199	0.0028328611898017
221	354.0	0.0423728813559322	0.031073446327683617	0.7542372881355932	0.0	0.1694915254237288	0.002824858757062147
222	350.0	0.04	0.037142857142857144	0.7542857142857143	0.0	0.1657142857142857	0.002857142857142857
223	347.0	0.043227665706051875	0.037463976945244955	0.7550432276657061	0.0	0.16138328530259366	0.002881844380403458
224	345.0	0.043478260869565216	0.03768115942028986	0.7565217391304347	0.0	0.15942028985507245	0.002898550724637681
225	352.0	0.04261363636363636	0.03977272727272727	0.7556818181818182	0.0	0.1590909090909091	0.002840909090909091
226	344.0	0.046511627906976744	0.040697674418604654	0.747093023255814	0.0	0.16279069767441862	0.0029069767441860465
227	343.0	0.043731778425655975	0.03498542274052478	0.7580174927113703	0.0	0.16034985422740525	0.0029154518950437317
228	348.0	0.04597701149425287	0.034482758620689655	0.7614942528735632	0.0	0.15517241379310345	0.0028735632183908046
229	351.0	0.042735042735042736	0.03418803418803419	0.7606837606837606	0.0	0.15954415954415954	0.002849002849002849
230	351.0	0.045584045584045586	0.03418803418803419	0.7492877492877493	0.0	0.16809116809116809	0.002849002849002849
231	356.0	0.0449438202247191	0.033707865168539325	0.7556179775280899	0.0	0.16292134831460675	0.0028089887640449437
232	364.0	0.04395604395604396	0.03571428571428571	0.7527472527472527	0.0	0.16483516483516483	0.0027472527472527475
233	355.0	0.04225352112676056	0.036619718309859155	0.7577464788732394	0.0	0.16056338028169015	0.0028169014084507044
234	353.0	0.0453257790368272	0.036827195467422094	0.7620396600566572	0.0	0.1529745042492918	0.0028328611898017
235	352.0	0.045454545454545456	0.03977272727272727	0.7585227272727273	0.0	0.1534090909090909	0.002840909090909091
236	351.0	0.04843304843304843	0.037037037037037035	0.7606837606837606	0.0	0.150997150997151	0.002849002849002849
237	351.0	0.04843304843304843	0.039886039886039885	0.7578347578347578	0.0	0.150997150997151	0.002849002849002849
238	347.0	0.04610951008645533	0.040345821325648415	0.7550432276657061	0.0	0.15561959654178675	0.002881844380403458
239	351.0	0.045584045584045586	0.037037037037037035	0.7492877492877493	0.0	0.16524216524216523	0.002849002849002849
240	354.0	0.04519774011299435	0.03954802259887006	0.7429378531073446	0.0	0.1694915254237288	0.002824858757062147
241	351.0	0.045584045584045586	0.037037037037037035	0.7521367521367521	0.0	0.1623931623931624	0.002849002849002849
242	353.0	0.04815864022662889	0.0339943342776204	0.7535410764872521	0.0	0.16147308781869688	0.0028328611898017
243	352.0	0.048295454545454544	0.03409090909090909	0.7556818181818182	0.0	0.1590909090909091	0.002840909090909091
244	357.0	0.047619047619047616	0.03361344537815126	0.7535014005602241	0.0	0.16246498599439776	0.0028011204481792717
245	356.0	0.047752808988764044	0.025280898876404494	0.7556179775280899	0.0	0.16853932584269662	0.0028089887640449437
246	354.0	0.04519774011299435	0.02824858757062147	0.7542372881355932	0.0	0.1694915254237288	0.002824858757062147
247	353.0	0.0453257790368272	0.028328611898016998	0.7563739376770539	0.0	0.1671388101983003	0.0028328611898017
248	361.0	0.0443213296398892	0.0332409972299169	0.7534626038781164	0.0	0.16620498614958448	0.002770083102493075
249	358.0	0.0446927374301676	0.030726256983240222	0.7597765363128491	0.0	0.16201117318435754	0.002793296089385475
250	354.0	0.04519774011299435	0.031073446327683617	0.7598870056497176	0.0	0.16101694915254236	0.002824858757062147
251	356.0	0.0449438202247191	0.033707865168539325	0.7584269662921348	0.0	0.1601123595505618	0.0028089887640449437
252	351.0	0.04843304843304843	0.037037037037037035	0.7492877492877493	0.0	0.1623931623931624	0.002849002849002849
253	353.0	0.04815864022662889	0.0339943342776204	0.7478753541076487	0.0	0.1671388101983003	0.0028328611898017
254	355.0	0.04788732394366197	0.036619718309859155	0.7492957746478873	0.0	0.16338028169014085	0.0028169014084507044
255	352.0	0.048295454545454544	0.036931818181818184	0.7528409090909091	0.0	0.1590909090909091	0.002840909090909091
256	350.0	0.04857142857142857	0.037142857142857144	0.7514285714285714	0.0	0.16	0.002857142857142857
257	347.0	0.04610951008645533	0.0345821325648415	0.7579250720461095	0.0	0.1585014409221902	0.002881844380403458
258	349.0	0.04297994269340974	0.03151862464183381	0.7593123209169055	0.0	0.16332378223495703	0.0028653295128939827
259	348.0	0.04310344827586207	0.034482758620689655	0.7614942528735632	0.0	0.15804597701149425	0.0028735632183908046
260	353.0	0.042492917847025496	0.0339943342776204	0.7620396600566572	0.0	0.15864022662889518	0.0028328611898017
261	355.0	0.04507042253521127	0.03380281690140845	0.752112676056338	0.0	0.16619718309859155	0.0028169014084507044
262	357.0	0.04481792717086835	0.036414565826330535	0.7478991596638656	0.0	0.16806722689075632	0.0028011204481792717
263	354.0	0.04519774011299435	0.03672316384180791	0.748587570621469	0.0	0.16666666666666666	0.002824858757062147
264	354.0	0.04519774011299435	0.031073446327683617	0.7542372881355932	0.0	0.16666666666666666	0.002824858757062147
265	354.0	0.0480225988700565	0.031073446327683617	0.7542372881355932	0.0	0.1638418079096045	0.002824858757062147
266	361.0	0.04709141274238227	0.036011080332409975	0.7479224376731302	0.0	0.16620498614958448	0.002770083102493075
267	356.0	0.047752808988764044	0.03932584269662921	0.7471910112359551	0.0	0.16292134831460675	0.0028089887640449437
268	355.0	0.04507042253521127	0.04225352112676056	0.7464788732394366	0.0	0.16338028169014085	0.0028169014084507044
269	352.0	0.045454545454545456	0.03977272727272727	0.75	0.0	0.16193181818181818	0.002840909090909091
270	355.0	0.04507042253521127	0.03943661971830986	0.752112676056338	0.0	0.16056338028169015	0.0028169014084507044
271	354.0	0.04519774011299435	0.03954802259887006	0.751412429378531	0.0	0.16101694915254236	0.002824858757062147
272	357.0	0.04481792717086835	0.0392156862745098	0.7535014005602241	0.0	0.15966386554621848	0.0028011204481792717
273	359.0	0.04735376044568245	0.03899721448467967	0.7493036211699164	0.0	0.1615598885793872	0.002785515320334262
274	356.0	0.042134831460674156	0.03932584269662921	0.7612359550561798	0.0	0.1544943820224719	0.0028089887640449437
275	354.0	0.03954802259887006	0.03954802259887006	0.7598870056497176	0.0	0.15819209039548024	0.002824858757062147
276	355.0	0.03943661971830986	0.04225352112676056	0.7577464788732394	0.0	0.15774647887323945	0.0028169014084507044
277	360.0	0.041666666666666664	0.03888888888888889	0.7583333333333333	0.0	0.15833333333333333	0.002777777777777778
278	360.0	0.041666666666666664	0.03611111111111111	0.7611111111111111	0.0	0.15833333333333333	0.002777777777777778
279	366.0	0.04371584699453552	0.03551912568306011	0.7540983606557377	0.0	0.16393442622950818	0.00273224043715847
280	365.0	0.043835616438356165	0.03561643835616438	0.7589041095890411	0.0	0.1589041095890411	0.0027397260273972603
281	364.0	0.046703296703296704	0.03571428571428571	0.7582417582417582	0.0	0.1565934065934066	0.0027472527472527475
282	365.0	0.04657534246575343	0.03287671232876712	0.7616438356164383	0.0	0.15616438356164383	0.0027397260273972603
283	359.0	0.04735376044568245	0.033426183844011144	0.7576601671309192	0.0	0.15877437325905291	0.002785515320334262
284	352.0	0.048295454545454544	0.03125	0.7613636363636364	0.0	0.15625	0.002840909090909091
285	354.0	0.04519774011299435	0.03389830508474576	0.7570621468926554	0.0	0.16101694915254236	0.002824858757062147
286	352.0	0.045454545454545456	0.03409090909090909	0.7585227272727273	0.0	0.1590909090909091	0.002840909090909091
287	355.0	0.04507042253521127	0.036619718309859155	0.7633802816901408	0.0	0.15211267605633802	0.0028169014084507044
288	359.0	0.04456824512534819	0.036211699164345405	0.7520891364902507	0.0	0.16434540389972144	0.002785515320334262
289	352.0	0.04261363636363636	0.03125	0.7556818181818182	0.0	0.16761363636363635	0.002840909090909091
290	353.0	0.0453257790368272	0.031161473087818695	0.7620396600566572	0.0	0.15864022662889518	0.0028328611898017
291	356.0	0.0449438202247191	0.03089887640449438	0.7640449438202247	0.0	0.15730337078651685	0.0028089887640449437
292	359.0	0.04456824512534819	0.03064066852367688	0.7520891364902507	0.0	0.16991643454038996	0.002785515320334262
293	360.0	0.041666666666666664	0.030555555555555555	0.75	0.0	0.175	0.002777777777777778
294	360.0	0.044444444444444446	0.030555555555555555	0.7472222222222222	0.0	0.175	0.002777777777777778
295	360.0	0.044444444444444446	0.03333333333333333	0.7444444444444445	0.0	0.175	0.002777777777777778
296	359.0	0.04456824512534819	0.033426183844011144	0.7437325905292479	0.0	0.17548746518105848	0.002785515320334262
297	362.0	0.04696132596685083	0.03591160220994475	0.7403314917127072	0.0	0.17403314917127072	0.0027624309392265192
298	357.0	0.047619047619047616	0.036414565826330535	0.742296918767507	0.0	0.17086834733893558	0.0028011204481792717
299	357.0	0.047619047619047616	0.036414565826330535	0.7450980392156863	0.0	0.16806722689075632	0.0028011204481792717
300	352.0	0.045454545454545456	0.036931818181818184	0.7471590909090909	0.0	0.16761363636363635	0.002840909090909091
301	349.0	0.045845272206303724	0.03724928366762178	0.7478510028653295	0.0	0.166189111747851	0.0028653295128939827
302	353.0	0.042492917847025496	0.036827195467422094	0.7478753541076487	0.0028328611898017	0.1671388101983003	0.0028328611898017
303	356.0	0.03932584269662921	0.03651685393258427	0.7528089887640449	0.0028089887640449437	0.16573033707865167	0.0028089887640449437
304	354.0	0.03672316384180791	0.03672316384180791	0.7542372881355932	0.002824858757062147	0.16666666666666666	0.002824858757062147
305	358.0	0.04189944134078212	0.03910614525139665	0.7430167597765364	0.002793296089385475	0.17039106145251395	0.002793296089385475
306	353.0	0.042492917847025496	0.036827195467422094	0.7450424929178471	0.0028328611898017	0.16997167138810199	0.0028328611898017
307	356.0	0.0449438202247191	0.03651685393258427	0.7443820224719101	0.0028089887640449437	0.16853932584269662	0.0028089887640449437
308	356.0	0.0449438202247191	0.03651685393258427	0.7471910112359551	0.0028089887640449437	0.16573033707865167	0.0028089887640449437
309	357.0	0.0392156862745098	0.036414565826330535	0.7563025210084033	0.0028011204481792717	0.16246498599439776	0.0028011204481792717
310	358.0	0.03910614525139665	0.036312849162011177	0.7513966480446927	0.002793296089385475	0.16759776536312848	0.002793296089385475
311	359.0	0.03899721448467967	0.036211699164345405	0.7520891364902507	0.002785515320334262	0.1671309192200557	0.002785515320334262
312	358.0	0.04189944134078212	0.036312849162011177	0.7513966480446927	0.002793296089385475	0.164804469273743	0.002793296089385475
313	357.0	0.04201680672268908	0.0392156862745098	0.7507002801120448	0.0	0.16526610644257703	0.0028011204481792717
314	354.0	0.0423728813559322	0.03954802259887006	0.7457627118644068	0.0	0.1694915254237288	0.002824858757062147
315	349.0	0.04297994269340974	0.03724928366762178	0.7535816618911175	0.0	0.16332378223495703	0.0028653295128939827
316	350.0	0.045714285714285714	0.037142857142857144	0.7514285714285714	0.0	0.16285714285714287	0.002857142857142857
317	351.0	0.045584045584045586	0.03418803418803419	0.7549857549857549	0.0	0.1623931623931624	0.002849002849002849
318	347.0	0.04610951008645533	0.0345821325648415	0.7550432276657061	0.0	0.16138328530259366	0.002881844380403458
319	351.0	0.045584045584045586	0.037037037037037035	0.7549857549857549	0.0	0.15954415954415954	0.002849002849002849
320	352.0	0.045454545454545456	0.036931818181818184	0.7556818181818182	0.0	0.1590909090909091	0.002840909090909091
321	356.0	0.0449438202247191	0.03651685393258427	0.7584269662921348	0.0	0.15730337078651685	0.0028089887640449437
322	351.0	0.045584045584045586	0.037037037037037035	0.7578347578347578	0.0	0.15669515669515668	0.002849002849002849
323	349.0	0.045845272206303724	0.03724928366762178	0.7593123209169055	0.0	0.15472779369627507	0.0028653295128939827
324	347.0	0.04610951008645533	0.037463976945244955	0.7550432276657061	0.0	0.1585014409221902	0.002881844380403458
325	349.0	0.045845272206303724	0.03724928366762178	0.7564469914040115	0.0	0.15759312320916904	0.0028653295128939827
326	346.0	0.04046242774566474	0.03468208092485549	0.7658959537572254	0.0	0.15606936416184972	0.002890173410404624
327	352.0	0.03977272727272727	0.03125	0.7642045454545454	0.0	0.16193181818181818	0.002840909090909091
328	350.0	0.04	0.03142857142857143	0.7714285714285715	0.0	0.15428571428571428	0.002857142857142857
329	356.0	0.042134831460674156	0.033707865168539325	0.7696629213483146	0.0	0.15168539325842698	0.0028089887640449437
330	356.0	0.042134831460674156	0.033707865168539325	0.7724719101123596	0.0	0.14887640449438203	0.0028089887640449437
331	359.0	0.04178272980501393	0.033426183844011144	0.7715877437325905	0.0	0.15041782729805014	0.002785515320334262
332	353.0	0.042492917847025496	0.0339943342776204	0.7705382436260623	0.0	0.1501416430594901	0.0028328611898017
333	351.0	0.042735042735042736	0.03418803418803419	0.7692307692307693	0.0	0.150997150997151	0.002849002849002849
334	348.0	0.04310344827586207	0.03735632183908046	0.7586206896551724	0.0	0.15804597701149425	0.0028735632183908046
335	349.0	0.045845272206303724	0.03724928366762178	0.7564469914040115	0.0	0.15759312320916904	0.0028653295128939827
336	348.0	0.04885057471264368	0.034482758620689655	0.7528735632183908	0.0	0.16091954022988506	0.0028735632183908046
337	353.0	0.04815864022662889	0.0339943342776204	0.7535410764872521	0.0	0.16147308781869688	0.0028328611898017
338	351.0	0.04843304843304843	0.03418803418803419	0.7549857549857549	0.0	0.15954415954415954	0.002849002849002849
339	352.0	0.045454545454545456	0.03409090909090909	0.7585227272727273	0.0	0.1590909090909091	0.002840909090909091
340	353.0	0.0453257790368272	0.0339943342776204	0.7592067988668555	0.0	0.15864022662889518	0.0028328611898017
341	351.0	0.045584045584045586	0.03418803418803419	0.7578347578347578	0.0	0.15954415954415954	0.002849002849002849
342	353.0	0.042492917847025496	0.036827195467422094	0.7592067988668555	0.0	0.15864022662889518	0.0028328611898017
343	349.0	0.04297994269340974	0.034383954154727794	0.7593123209169055	0.0	0.16045845272206305	0.0028653295128939827
344	355.0	0.04507042253521127	0.03380281690140845	0.752112676056338	0.0	0.16619718309859155	0.0028169014084507044
345	355.0	0.04788732394366197	0.03380281690140845	0.7492957746478873	0.0	0.16619718309859155	0.0028169014084507044
346	357.0	0.047619047619047616	0.03361344537815126	0.7507002801120448	0.0	0.16526610644257703	0.0028011204481792717
347	352.0	0.045454545454545456	0.03409090909090909	0.7528409090909091	0.0	0.16477272727272727	0.002840909090909091
348	350.0	0.045714285714285714	0.03428571428571429	0.7514285714285714	0.0	0.1657142857142857	0.002857142857142857
349	355.0	0.04507042253521127	0.03380281690140845	0.7549295774647887	0.0	0.16338028169014085	0.0028169014084507044
350	358.0	0.0446927374301676	0.0335195530726257	0.7597765363128491	0.0	0.15921787709497207	0.002793296089385475
351	353.0	0.042492917847025496	0.0339943342776204	0.7563739376770539	0.0	0.1643059490084986	0.0028328611898017
352	350.0	0.045714285714285714	0.03428571428571429	0.7514285714285714	0.0	0.1657142857142857	0.002857142857142857
353	353.0	0.04815864022662889	0.0339943342776204	0.7535410764872521	0.0	0.16147308781869688	0.0028328611898017
354	356.0	0.05056179775280899	0.03651685393258427	0.7443820224719101	0.0028089887640449437	0.16292134831460675	0.0028089887640449437
355	360.0	0.05	0.03611111111111111	0.7444444444444445	0.002777777777777778	0.1638888888888889	0.002777777777777778
356	358.0	0.05027932960893855	0.036312849162011177	0.7513966480446927	0.002793296089385475	0.1564245810055866	0.002793296089385475
357	356.0	0.05056179775280899	0.033707865168539325	0.7556179775280899	0.0028089887640449437	0.1544943820224719	0.0028089887640449437
358	353.0	0.05099150141643059	0.036827195467422094	0.7478753541076487	0.0028328611898017	0.15864022662889518	0.0028328611898017
359	353.0	0.05099150141643059	0.036827195467422094	0.7535410764872521	0.0028328611898017	0.1529745042492918	0.0028328611898017
360	354.0	0.05367231638418079	0.03672316384180791	0.748587570621469	0.002824858757062147	0.1553672316384181	0.002824858757062147
361	352.0	0.048295454545454544	0.03409090909090909	0.7556818181818182	0.002840909090909091	0.15625	0.002840909090909091
362	352.0	0.048295454545454544	0.03409090909090909	0.7556818181818182	0.002840909090909091	0.15625	0.002840909090909091
363	347.0	0.05187319884726225	0.0345821325648415	0.7550432276657061	0.002881844380403458	0.15273775216138327	0.002881844380403458
364	344.0	0.046511627906976744	0.03488372093023256	0.7587209302325582	0.0029069767441860465	0.15406976744186046	0.0029069767441860465
365	347.0	0.04610951008645533	0.0345821325648415	0.7550432276657061	0.002881844380403458	0.1585014409221902	0.002881844380403458
366	353.0	0.042492917847025496	0.036827195467422094	0.7535410764872521	0.0028328611898017	0.16147308781869688	0.0028328611898017
367	355.0	0.04225352112676056	0.036619718309859155	0.7577464788732394	0.0	0.16056338028169015	0.0028169014084507044
368	356.0	0.042134831460674156	0.03651685393258427	0.75	0.0	0.16853932584269662	0.0028089887640449437
369	355.0	0.04507042253521127	0.036619718309859155	0.752112676056338	0.0	0.16338028169014085	0.0028169014084507044
370	352.0	0.048295454545454544	0.036931818181818184	0.75	0.0	0.16193181818181818	0.002840909090909091
371	353.0	0.0453257790368272	0.0339943342776204	0.7535410764872521	0.0	0.1643059490084986	0.0028328611898017
372	350.0	0.045714285714285714	0.03142857142857143	0.7571428571428571	0.0	0.16285714285714287	0.002857142857142857
373	354.0	0.04519774011299435	0.031073446327683617	0.7598870056497176	0.0	0.16101694915254236	0.002824858757062147
374	353.0	0.0453257790368272	0.0339943342776204	0.7563739376770539	0.0	0.16147308781869688	0.0028328611898017
375	349.0	0.04011461318051576	0.03724928366762178	0.7564469914040115	0.0	0.16332378223495703	0.0028653295128939827
376	355.0	0.04225352112676056	0.036619718309859155	0.7605633802816901	0.0	0.15774647887323945	0.0028169014084507044
377	355.0	0.04225352112676056	0.036619718309859155	0.7492957746478873	0.0	0.16901408450704225	0.0028169014084507044
378	355.0	0.04225352112676056	0.03943661971830986	0.7436619718309859	0.0	0.17183098591549295	0.0028169014084507044
379	351.0	0.042735042735042736	0.039886039886039885	0.7435897435897436	0.0	0.17094017094017094	0.002849002849002849
380	351.0	0.039886039886039885	0.039886039886039885	0.7521367521367521	0.0	0.16524216524216523	0.002849002849002849
381	355.0	0.04225352112676056	0.036619718309859155	0.7549295774647887	0.0	0.16338028169014085	0.0028169014084507044
382	350.0	0.04285714285714286	0.037142857142857144	0.7571428571428571	0.0	0.16	0.002857142857142857
383	353.0	0.0453257790368272	0.036827195467422094	0.7563739376770539	0.0	0.15864022662889518	0.0028328611898017
384	357.0	0.04481792717086835	0.036414565826330535	0.7563025210084033	0.0028011204481792717	0.1568627450980392	0.0028011204481792717
385	348.0	0.04310344827586207	0.03735632183908046	0.7586206896551724	0.0028735632183908046	0.15517241379310345	0.0028735632183908046
386	358.0	0.0446927374301676	0.036312849162011177	0.7569832402234636	0.002793296089385475	0.1564245810055866	0.002793296089385475
387	359.0	0.04735376044568245	0.036211699164345405	0.7520891364902507	0.002785515320334262	0.15877437325905291	0.002785515320334262
388	357.0	0.047619047619047616	0.036414565826330535	0.7478991596638656	0.0028011204481792717	0.16246498599439776	0.0028011204481792717
389	359.0	0.04456824512534819	0.036211699164345405	0.7437325905292479	0.002785515320334262	0.16991643454038996	0.002785515320334262
390	357.0	0.047619047619047616	0.036414565826330535	0.742296918767507	0.0028011204481792717	0.16806722689075632	0.0028011204481792717
391	359.0	0.04735376044568245	0.036211699164345405	0.7353760445682451	0.002785515320334262	0.17548746518105848	0.002785515320334262
392	357.0	0.047619047619047616	0.03361344537815126	0.7366946778711485	0.0028011204481792717	0.17647058823529413	0.0028011204481792717
393	359.0	0.04735376044568245	0.033426183844011144	0.7409470752089137	0.002785515320334262	0.17270194986072424	0.002785515320334262
394	364.0	0.046703296703296704	0.03296703296703297	0.75	0.0027472527472527475	0.16758241758241757	0.0
395	365.0	0.04657534246575343	0.03287671232876712	0.7479452054794521	0.0027397260273972603	0.16986301369863013	0.0
396	361.0	0.0443213296398892	0.0332409972299169	0.7534626038781164	0.002770083102493075	0.1634349030470914	0.002770083102493075
397	361.0	0.0443213296398892	0.0332409972299169	0.7534626038781164	0.002770083102493075	0.1634349030470914	0.002770083102493075
398	358.0	0.04189944134078212	0.030726256983240222	0.7597765363128491	0.002793296089385475	0.16201117318435754	0.002793296089385475
399	363.0	0.046831955922865015	0.030303030303030304	0.7520661157024794	0.0027548209366391185	0.1652892561983471	0.0027548209366391185
400	356.0	0.047752808988764044	0.03089887640449438	0.7584269662921348	0.0028089887640449437	0.15730337078651685	0.0028089887640449437
401	356.0	0.05056179775280899	0.03651685393258427	0.75	0.0028089887640449437	0.15730337078651685	0.0028089887640449437
402	355.0	0.05070422535211268	0.036619718309859155	0.7549295774647887	0.0028169014084507044	0.15211267605633802	0.0028169014084507044
403	354.0	0.0480225988700565	0.03389830508474576	0.7598870056497176	0.002824858757062147	0.15254237288135594	0.002824858757062147
404	356.0	0.05056179775280899	0.03651685393258427	0.7556179775280899	0.0028089887640449437	0.15168539325842698	0.0028089887640449437
405	354.0	0.0480225988700565	0.03672316384180791	0.7542372881355932	0.002824858757062147	0.1553672316384181	0.002824858757062147
406	350.0	0.04857142857142857	0.037142857142857144	0.7514285714285714	0.002857142857142857	0.15714285714285714	0.002857142857142857
407	348.0	0.04885057471264368	0.034482758620689655	0.7528735632183908	0.0028735632183908046	0.15804597701149425	0.0028735632183908046
408	347.0	0.04899135446685879	0.0345821325648415	0.7492795389048992	0.002881844380403458	0.16138328530259366	0.002881844380403458
409	345.0	0.0463768115942029	0.03188405797101449	0.7536231884057971	0.002898550724637681	0.16231884057971013	0.002898550724637681
410	356.0	0.05056179775280899	0.03089887640449438	0.7528089887640449	0.0028089887640449437	0.1601123595505618	0.0028089887640449437
411	354.0	0.05084745762711865	0.031073446327683617	0.7542372881355932	0.002824858757062147	0.15819209039548024	0.002824858757062147
412	357.0	0.05042016806722689	0.03081232492997199	0.7535014005602241	0.0028011204481792717	0.15966386554621848	0.0028011204481792717
413	353.0	0.05099150141643059	0.036827195467422094	0.7507082152974505	0.0028328611898017	0.1558073654390935	0.0028328611898017
414	350.0	0.045714285714285714	0.037142857142857144	0.7542857142857143	0.002857142857142857	0.15714285714285714	0.002857142857142857
415	346.0	0.046242774566473986	0.03468208092485549	0.7514450867052023	0.002890173410404624	0.16184971098265896	0.002890173410404624
416	348.0	0.04885057471264368	0.034482758620689655	0.7471264367816092	0.0028735632183908046	0.16379310344827586	0.0028735632183908046
417	355.0	0.04788732394366197	0.036619718309859155	0.7492957746478873	0.0028169014084507044	0.16056338028169015	0.0028169014084507044
418	357.0	0.047619047619047616	0.036414565826330535	0.7507002801120448	0.0028011204481792717	0.15966386554621848	0.0028011204481792717
419	361.0	0.04986149584487535	0.038781163434903045	0.7451523545706371	0.002770083102493075	0.16066481994459833	0.002770083102493075
420	360.0	0.05	0.03888888888888889	0.7416666666666667	0.002777777777777778	0.1638888888888889	0.002777777777777778
421	355.0	0.04788732394366197	0.03943661971830986	0.7436619718309859	0.0028169014084507044	0.16338028169014085	0.0028169014084507044
422	353.0	0.04815864022662889	0.0339943342776204	0.7478753541076487	0.0	0.1671388101983003	0.0028328611898017
423	348.0	0.04597701149425287	0.034482758620689655	0.7471264367816092	0.0	0.16954022988505746	0.0028735632183908046
424	348.0	0.04597701149425287	0.031609195402298854	0.7528735632183908	0.0	0.16666666666666666	0.0028735632183908046
425	347.0	0.043227665706051875	0.03170028818443804	0.7579250720461095	0.0	0.1642651296829971	0.002881844380403458
426	345.0	0.043478260869565216	0.03188405797101449	0.7565217391304347	0.0	0.16521739130434782	0.002898550724637681
427	341.0	0.04398826979472141	0.03225806451612903	0.7595307917888563	0.0	0.16129032258064516	0.002932551319648094
428	342.0	0.04093567251461988	0.03216374269005848	0.7690058479532164	0.0	0.15497076023391812	0.0029239766081871343
429	342.0	0.038011695906432746	0.03508771929824561	0.7748538011695907	0.0	0.14912280701754385	0.0029239766081871343
430	347.0	0.043227665706051875	0.0345821325648415	0.7723342939481268	0.0	0.14697406340057637	0.002881844380403458
431	347.0	0.04610951008645533	0.0345821325648415	0.7636887608069164	0.0	0.15273775216138327	0.002881844380403458
432	351.0	0.042735042735042736	0.03418803418803419	0.7606837606837606	0.0	0.15954415954415954	0.002849002849002849
433	353.0	0.042492917847025496	0.0339943342776204	0.7620396600566572	0.0028328611898017	0.1558073654390935	0.0028328611898017
434	356.0	0.042134831460674156	0.033707865168539325	0.7640449438202247	0.0028089887640449437	0.1544943820224719	0.0028089887640449437
435	358.0	0.04189944134078212	0.0335195530726257	0.7625698324022346	0.002793296089385475	0.1564245810055866	0.002793296089385475
436	358.0	0.04748603351955307	0.0335195530726257	0.7569832402234636	0.002793296089385475	0.1564245810055866	0.002793296089385475
437	359.0	0.04735376044568245	0.033426183844011144	0.754874651810585	0.002785515320334262	0.15877437325905291	0.002785515320334262
438	362.0	0.04419889502762431	0.03591160220994475	0.7569060773480663	0.0027624309392265192	0.1574585635359116	0.0027624309392265192
439	363.0	0.04132231404958678	0.03581267217630854	0.7603305785123967	0.0027548209366391185	0.15702479338842976	0.0027548209366391185
440	362.0	0.04143646408839779	0.03591160220994475	0.7569060773480663	0.0027624309392265192	0.16022099447513813	0.0027624309392265192
441	356.0	0.03651685393258427	0.033707865168539325	0.7668539325842697	0.0028089887640449437	0.15730337078651685	0.0028089887640449437
442	356.0	0.042134831460674156	0.03089887640449438	0.7612359550561798	0.0028089887640449437	0.1601123595505618	0.0028089887640449437
443	361.0	0.04155124653739612	0.0332409972299169	0.7617728531855956	0.002770083102493075	0.15789473684210525	0.002770083102493075
444	360.0	0.041666666666666664	0.03333333333333333	0.7611111111111111	0.002777777777777778	0.15833333333333333	0.002777777777777778
445	364.0	0.04395604395604396	0.03571428571428571	0.7637362637362637	0.0027472527472527475	0.1510989010989011	0.0027472527472527475
446	363.0	0.0440771349862259	0.03581267217630854	0.7575757575757576	0.0027548209366391185	0.15702479338842976	0.0027548209366391185
447	361.0	0.0443213296398892	0.036011080332409975	0.7617728531855956	0.002770083102493075	0.1523545706371191	0.002770083102493075
448	358.0	0.0446927374301676	0.03910614525139665	0.7597765363128491	0.0	0.15363128491620112	0.002793296089385475
449	355.0	0.04507042253521127	0.04225352112676056	0.7577464788732394	0.0	0.15211267605633802	0.0028169014084507044
450	353.0	0.042492917847025496	0.042492917847025496	0.7677053824362606	0.0	0.14447592067988668	0.0028328611898017
451	350.0	0.04285714285714286	0.04285714285714286	0.76	0.0	0.15142857142857144	0.002857142857142857
452	347.0	0.037463976945244955	0.043227665706051875	0.7665706051873199	0.0	0.14985590778097982	0.002881844380403458
453	346.0	0.03757225433526012	0.04335260115606936	0.7630057803468208	0.0	0.1531791907514451	0.002890173410404624
454	347.0	0.040345821325648415	0.043227665706051875	0.760806916426513	0.0	0.15273775216138327	0.002881844380403458
455	348.0	0.040229885057471264	0.04310344827586207	0.7614942528735632	0.0	0.15229885057471265	0.0028735632183908046
456	349.0	0.04011461318051576	0.04297994269340974	0.7593123209169055	0.0	0.15472779369627507	0.0028653295128939827
457	355.0	0.04225352112676056	0.04507042253521127	0.7577464788732394	0.0	0.15211267605633802	0.0028169014084507044
458	359.0	0.04456824512534819	0.04735376044568245	0.7520891364902507	0.0	0.1532033426183844	0.002785515320334262
459	357.0	0.04201680672268908	0.04201680672268908	0.7591036414565826	0.0	0.15406162464985995	0.0028011204481792717
460	349.0	0.04297994269340974	0.04011461318051576	0.7564469914040115	0.0	0.15759312320916904	0.0028653295128939827
461	354.0	0.0423728813559322	0.03672316384180791	0.7598870056497176	0.0	0.15819209039548024	0.002824858757062147
462	351.0	0.042735042735042736	0.03418803418803419	0.7606837606837606	0.0	0.15954415954415954	0.002849002849002849
463	349.0	0.04297994269340974	0.034383954154727794	0.7621776504297995	0.0	0.15759312320916904	0.0028653295128939827
464	359.0	0.05013927576601671	0.036211699164345405	0.7576601671309192	0.0	0.1532033426183844	0.002785515320334262
465	363.0	0.046831955922865015	0.03581267217630854	0.7575757575757576	0.0	0.15702479338842976	0.0027548209366391185
466	363.0	0.05234159779614325	0.03581267217630854	0.7520661157024794	0.0	0.15977961432506887	0.0
467	361.0	0.05263157894736842	0.0332409972299169	0.7534626038781164	0.0	0.16066481994459833	0.0
468	355.0	0.04788732394366197	0.03380281690140845	0.7577464788732394	0.0	0.16056338028169015	0.0
469	353.0	0.04815864022662889	0.036827195467422094	0.7535410764872521	0.0	0.16147308781869688	0.0
470	353.0	0.04815864022662889	0.0339943342776204	0.7563739376770539	0.0	0.15864022662889518	0.0028328611898017
471	352.0	0.045454545454545456	0.03409090909090909	0.7585227272727273	0.0	0.1590909090909091	0.002840909090909091
472	351.0	0.045584045584045586	0.03418803418803419	0.7635327635327636	0.0	0.15384615384615385	0.002849002849002849
473	352.0	0.048295454545454544	0.03409090909090909	0.7613636363636364	0.0	0.1534090909090909	0.002840909090909091
474	351.0	0.04843304843304843	0.03133903133903134	0.7635327635327636	0.0	0.15384615384615385	0.002849002849002849
475	349.0	0.04871060171919771	0.034383954154727794	0.7593123209169055	0.0028653295128939827	0.1518624641833811	0.0028653295128939827
476	351.0	0.05128205128205128	0.037037037037037035	0.7549857549857549	0.002849002849002849	0.150997150997151	0.002849002849002849
477	352.0	0.05397727272727273	0.036931818181818184	0.7528409090909091	0.002840909090909091	0.15056818181818182	0.002840909090909091
478	353.0	0.053824362606232294	0.036827195467422094	0.7535410764872521	0.0028328611898017	0.1501416430594901	0.0028328611898017
479	355.0	0.05352112676056338	0.03380281690140845	0.7492957746478873	0.0028169014084507044	0.15774647887323945	0.0028169014084507044
480	350.0	0.054285714285714284	0.03142857142857143	0.7514285714285714	0.002857142857142857	0.16	0.0
481	351.0	0.05413105413105413	0.03133903133903134	0.7549857549857549	0.002849002849002849	0.15669515669515668	0.0
482	351.0	0.05128205128205128	0.03133903133903134	0.7578347578347578	0.002849002849002849	0.15384615384615385	0.002849002849002849
483	349.0	0.04871060171919771	0.03151862464183381	0.7593123209169055	0.0028653295128939827	0.15472779369627507	0.0028653295128939827
484	350.0	0.05142857142857143	0.03142857142857143	0.7542857142857143	0.0	0.16	0.002857142857142857
485	354.0	0.05084745762711865	0.031073446327683617	0.751412429378531	0.0	0.1638418079096045	0.002824858757062147
486	359.0	0.05013927576601671	0.033426183844011144	0.7493036211699164	0.002785515320334262	0.1615598885793872	0.002785515320334262
487	360.0	0.05	0.03333333333333333	0.75	0.002777777777777778	0.16111111111111112	0.002777777777777778
488	355.0	0.04788732394366197	0.03380281690140845	0.7549295774647887	0.0028169014084507044	0.15774647887323945	0.0028169014084507044
489	356.0	0.047752808988764044	0.03651685393258427	0.7556179775280899	0.0028089887640449437	0.1544943820224719	0.0028089887640449437
490	357.0	0.04481792717086835	0.0392156862745098	0.7563025210084033	0.0028011204481792717	0.15406162464985995	0.0028011204481792717
491	355.0	0.04507042253521127	0.03943661971830986	0.7577464788732394	0.0028169014084507044	0.15211267605633802	0.0028169014084507044
492	355.0	0.04507042253521127	0.03943661971830986	0.7577464788732394	0.0028169014084507044	0.15211267605633802	0.0028169014084507044
493	358.0	0.0446927374301676	0.036312849162011177	0.7653631284916201	0.0	0.15083798882681565	0.002793296089385475
494	356.0	0.0449438202247191	0.03651685393258427	0.7612359550561798	0.0	0.1544943820224719	0.0028089887640449437
495	356.0	0.0449438202247191	0.03651685393258427	0.7584269662921348	0.0	0.15730337078651685	0.0028089887640449437
496	348.0	0.04310344827586207	0.03735632183908046	0.7672413793103449	0.0	0.14942528735632185	0.0028735632183908046
497	342.0	0.04093567251461988	0.038011695906432746	0.7660818713450293	0.0	0.15204678362573099	0.0029239766081871343
498	341.0	0.04398826979472141	0.03812316715542522	0.7624633431085044	0.0	0.15249266862170088	0.002932551319648094
499	347.0	0.04899135446685879	0.037463976945244955	0.7521613832853026	0.0	0.1585014409221902	0.002881844380403458
500	350.0	0.04857142857142857	0.037142857142857144	0.7542857142857143	0.0	0.15714285714285714	0.002857142857142857
501	354.0	0.05084745762711865	0.03672316384180791	0.748587570621469	0.0	0.16101694915254236	0.002824858757062147
502	357.0	0.05042016806722689	0.0392156862745098	0.7450980392156863	0.0	0.16246498599439776	0.0028011204481792717
503	357.0	0.05042016806722689	0.0392156862745098	0.7450980392156863	0.0	0.16246498599439776	0.0028011204481792717
504	353.0	0.04815864022662889	0.039660056657223795	0.7478753541076487	0.0	0.16147308781869688	0.0028328611898017
505	347.0	0.04899135446685879	0.037463976945244955	0.7492795389048992	0.0	0.16138328530259366	0.002881844380403458
506	349.0	0.04871060171919771	0.034383954154727794	0.7449856733524355	0.0	0.16905444126074498	0.0028653295128939827
507	349.0	0.04871060171919771	0.034383954154727794	0.7449856733524355	0.0	0.16905444126074498	0.0028653295128939827
508	347.0	0.043227665706051875	0.037463976945244955	0.7463976945244957	0.0	0.17002881844380405	0.002881844380403458
509	351.0	0.042735042735042736	0.037037037037037035	0.7435897435897436	0.002849002849002849	0.17094017094017094	0.002849002849002849
510	352.0	0.04261363636363636	0.036931818181818184	0.7443181818181818	0.002840909090909091	0.17045454545454544	0.002840909090909091
511	354.0	0.03954802259887006	0.03954802259887006	0.7457627118644068	0.002824858757062147	0.1694915254237288	0.002824858757062147
512	351.0	0.039886039886039885	0.039886039886039885	0.7464387464387464	0.002849002849002849	0.16809116809116809	0.002849002849002849
513	353.0	0.039660056657223795	0.039660056657223795	0.7478753541076487	0.0028328611898017	0.1671388101983003	0.0028328611898017
514	351.0	0.045584045584045586	0.039886039886039885	0.7435897435897436	0.002849002849002849	0.16524216524216523	0.002849002849002849
515	350.0	0.045714285714285714	0.04	0.7485714285714286	0.002857142857142857	0.16	0.002857142857142857
516	350.0	0.04857142857142857	0.04285714285714286	0.74	0.002857142857142857	0.16285714285714287	0.002857142857142857
517	354.0	0.0480225988700565	0.0423728813559322	0.731638418079096	0.002824858757062147	0.17231638418079095	0.002824858757062147
518	359.0	0.05013927576601671	0.04178272980501393	0.7270194986072424	0.002785515320334262	0.17548746518105848	0.002785515320334262
519	358.0	0.04748603351955307	0.04189944134078212	0.729050279329609	0.002793296089385475	0.17597765363128492	0.002793296089385475
520	355.0	0.04507042253521127	0.03943661971830986	0.7380281690140845	0.0028169014084507044	0.17183098591549295	0.0028169014084507044
521	351.0	0.045584045584045586	0.037037037037037035	0.7435897435897436	0.002849002849002849	0.16809116809116809	0.002849002849002849
522	344.0	0.046511627906976744	0.0377906976744186	0.7441860465116279	0.0029069767441860465	0.16569767441860464	0.0029069767441860465
523	345.0	0.043478260869565216	0.04057971014492753	0.7478260869565218	0.002898550724637681	0.16231884057971013	0.002898550724637681
524	351.0	0.042735042735042736	0.039886039886039885	0.7492877492877493	0.002849002849002849	0.1623931623931624	0.002849002849002849
525	353.0	0.0453257790368272	0.039660056657223795	0.7507082152974505	0.0028328611898017	0.15864022662889518	0.0028328611898017
526	353.0	0.0453257790368272	0.039660056657223795	0.7507082152974505	0.0028328611898017	0.15864022662889518	0.0028328611898017
527	360.0	0.041666666666666664	0.03888888888888889	0.7527777777777778	0.002777777777777778	0.16111111111111112	0.002777777777777778
528	360.0	0.041666666666666664	0.03888888888888889	0.7527777777777778	0.002777777777777778	0.16111111111111112	0.002777777777777778
529	364.0	0.04120879120879121	0.038461538461538464	0.75	0.0027472527472527475	0.16483516483516483	0.0027472527472527475
530	360.0	0.041666666666666664	0.041666666666666664	0.7444444444444445	0.002777777777777778	0.16666666666666666	0.002777777777777778
531	354.0	0.04519774011299435	0.03954802259887006	0.7457627118644068	0.002824858757062147	0.1638418079096045	0.002824858757062147
532	352.0	0.04261363636363636	0.03977272727272727	0.7471590909090909	0.002840909090909091	0.16477272727272727	0.002840909090909091
533	351.0	0.042735042735042736	0.037037037037037035	0.7521367521367521	0.0	0.16524216524216523	0.002849002849002849
534	348.0	0.04310344827586207	0.03735632183908046	0.7528735632183908	0.0	0.16379310344827586	0.0028735632183908046
535	348.0	0.04597701149425287	0.040229885057471264	0.7442528735632183	0.0	0.16666666666666666	0.0028735632183908046
536	347.0	0.04610951008645533	0.040345821325648415	0.7406340057636888	0.0	0.17002881844380405	0.002881844380403458
537	350.0	0.05142857142857143	0.04	0.74	0.0	0.1657142857142857	0.002857142857142857
538	354.0	0.05367231638418079	0.03954802259887006	0.7372881355932204	0.0	0.16666666666666666	0.002824858757062147
539	351.0	0.05128205128205128	0.039886039886039885	0.7407407407407407	0.0	0.16524216524216523	0.002849002849002849
540	355.0	0.05070422535211268	0.03943661971830986	0.7380281690140845	0.0028169014084507044	0.16619718309859155	0.0028169014084507044
541	356.0	0.047752808988764044	0.03932584269662921	0.7471910112359551	0.0028089887640449437	0.1601123595505618	0.0028089887640449437
542	353.0	0.04815864022662889	0.036827195467422094	0.7507082152974505	0.0028328611898017	0.15864022662889518	0.0028328611898017
543	353.0	0.04815864022662889	0.036827195467422094	0.7507082152974505	0.0028328611898017	0.15864022662889518	0.0028328611898017
544	360.0	0.05	0.03888888888888889	0.75	0.002777777777777778	0.15555555555555556	0.002777777777777778
545	361.0	0.04986149584487535	0.038781163434903045	0.7534626038781164	0.002770083102493075	0.1523545706371191	0.002770083102493075
546	355.0	0.04507042253521127	0.03943661971830986	0.7661971830985915	0.0028169014084507044	0.14366197183098592	0.0028169014084507044
547	354.0	0.04519774011299435	0.03954802259887006	0.7598870056497176	0.002824858757062147	0.1497175141242938	0.002824858757062147
548	353.0	0.0453257790368272	0.039660056657223795	0.7563739376770539	0.0028328611898017	0.1529745042492918	0.0028328611898017
549	351.0	0.042735042735042736	0.039886039886039885	0.7521367521367521	0.002849002849002849	0.15954415954415954	0.002849002849002849
550	351.0	0.042735042735042736	0.037037037037037035	0.7549857549857549	0.002849002849002849	0.15954415954415954	0.002849002849002849
551	353.0	0.042492917847025496	0.036827195467422094	0.7592067988668555	0.0028328611898017	0.1558073654390935	0.0028328611898017
552	354.0	0.03954802259887006	0.03389830508474576	0.768361581920904	0.002824858757062147	0.15254237288135594	0.002824858757062147
553	351.0	0.039886039886039885	0.037037037037037035	0.7606837606837606	0.002849002849002849	0.15669515669515668	0.002849002849002849
554	353.0	0.039660056657223795	0.036827195467422094	0.7592067988668555	0.0028328611898017	0.15864022662889518	0.0028328611898017
555	358.0	0.0446927374301676	0.036312849162011177	0.7486033519553073	0.002793296089385475	0.164804469273743	0.002793296089385475
556	356.0	0.042134831460674156	0.033707865168539325	0.75	0.0028089887640449437	0.16853932584269662	0.0028089887640449437
557	352.0	0.03977272727272727	0.03409090909090909	0.7528409090909091	0.002840909090909091	0.16761363636363635	0.002840909090909091
558	350.0	0.04	0.03428571428571429	0.7542857142857143	0.002857142857142857	0.1657142857142857	0.002857142857142857
559	354.0	0.0423728813559322	0.03389830508474576	0.7542372881355932	0.002824858757062147	0.1638418079096045	0.002824858757062147
560	352.0	0.04261363636363636	0.03409090909090909	0.7556818181818182	0.002840909090909091	0.16193181818181818	0.002840909090909091
561	354.0	0.04519774011299435	0.03672316384180791	0.751412429378531	0.002824858757062147	0.16101694915254236	0.002824858757062147
562	357.0	0.04481792717086835	0.036414565826330535	0.7563025210084033	0.0028011204481792717	0.1568627450980392	0.0028011204481792717
563	355.0	0.04507042253521127	0.03380281690140845	0.7577464788732394	0.0028169014084507044	0.15774647887323945	0.0028169014084507044
564	357.0	0.04201680672268908	0.03361344537815126	0.7619047619047619	0.0028011204481792717	0.1568627450980392	0.0028011204481792717
565	357.0	0.04201680672268908	0.03361344537815126	0.7619047619047619	0.0028011204481792717	0.1568627450980392	0.0028011204481792717
566	358.0	0.04189944134078212	0.0335195530726257	0.7625698324022346	0.002793296089385475	0.15363128491620112	0.00558659217877095
567	357.0	0.0392156862745098	0.03361344537815126	0.7619047619047619	0.0028011204481792717	0.1568627450980392	0.0056022408963585435
568	358.0	0.03910614525139665	0.036312849162011177	0.7541899441340782	0.002793296089385475	0.16201117318435754	0.00558659217877095
569	361.0	0.038781163434903045	0.0332409972299169	0.7534626038781164	0.002770083102493075	0.16620498614958448	0.00554016620498615
570	359.0	0.03899721448467967	0.03064066852367688	0.7576601671309192	0.002785515320334262	0.1671309192200557	0.002785515320334262
571	358.0	0.04189944134078212	0.030726256983240222	0.7569832402234636	0.002793296089385475	0.164804469273743	0.002793296089385475
572	357.0	0.04481792717086835	0.03361344537815126	0.7507002801120448	0.0028011204481792717	0.16526610644257703	0.0028011204481792717
573	358.0	0.0446927374301676	0.03910614525139665	0.7486033519553073	0.002793296089385475	0.16201117318435754	0.002793296089385475
574	361.0	0.0443213296398892	0.038781163434903045	0.7506925207756233	0.002770083102493075	0.16066481994459833	0.002770083102493075
575	361.0	0.04709141274238227	0.04155124653739612	0.7423822714681441	0.002770083102493075	0.1634349030470914	0.002770083102493075
576	362.0	0.04696132596685083	0.04143646408839779	0.7430939226519337	0.0027624309392265192	0.16298342541436464	0.0027624309392265192
577	354.0	0.04519774011299435	0.03954802259887006	0.7457627118644068	0.002824858757062147	0.1638418079096045	0.002824858757062147
578	354.0	0.04519774011299435	0.03672316384180791	0.7457627118644068	0.002824858757062147	0.16666666666666666	0.002824858757062147
579	356.0	0.0449438202247191	0.03932584269662921	0.7415730337078652	0.0028089887640449437	0.16853932584269662	0.0028089887640449437
580	353.0	0.039660056657223795	0.039660056657223795	0.7507082152974505	0.0028328611898017	0.1643059490084986	0.0028328611898017
581	354.0	0.03954802259887006	0.03954802259887006	0.748587570621469	0.002824858757062147	0.16666666666666666	0.002824858757062147
582	349.0	0.04297994269340974	0.03724928366762178	0.7564469914040115	0.0	0.16045845272206305	0.0028653295128939827
583	351.0	0.045584045584045586	0.03418803418803419	0.7578347578347578	0.0	0.15954415954415954	0.002849002849002849
584	353.0	0.04815864022662889	0.031161473087818695	0.7535410764872521	0.0	0.1643059490084986	0.0028328611898017
585	355.0	0.05070422535211268	0.030985915492957747	0.752112676056338	0.0	0.16338028169014085	0.0028169014084507044
586	353.0	0.04815864022662889	0.036827195467422094	0.7450424929178471	0.0	0.1671388101983003	0.0028328611898017
587	356.0	0.042134831460674156	0.03932584269662921	0.7415730337078652	0.0028089887640449437	0.17134831460674158	0.0028089887640449437
588	356.0	0.042134831460674156	0.047752808988764044	0.7359550561797753	0.0028089887640449437	0.16853932584269662	0.0028089887640449437
589	350.0	0.04	0.04857142857142857	0.7457142857142857	0.002857142857142857	0.16285714285714287	0.0
590	349.0	0.04297994269340974	0.04871060171919771	0.7507163323782235	0.0028653295128939827	0.15472779369627507	0.0
591	352.0	0.045454545454545456	0.04261363636363636	0.75	0.002840909090909091	0.15625	0.002840909090909091
592	351.0	0.042735042735042736	0.039886039886039885	0.7578347578347578	0.002849002849002849	0.15384615384615385	0.002849002849002849
593	353.0	0.042492917847025496	0.039660056657223795	0.7563739376770539	0.0028328611898017	0.1558073654390935	0.0028328611898017
594	354.0	0.04519774011299435	0.03954802259887006	0.7542372881355932	0.002824858757062147	0.1553672316384181	0.002824858757062147
595	355.0	0.04225352112676056	0.03943661971830986	0.7577464788732394	0.0028169014084507044	0.15492957746478872	0.0028169014084507044
596	354.0	0.04519774011299435	0.03672316384180791	0.7542372881355932	0.002824858757062147	0.15819209039548024	0.002824858757062147
597	352.0	0.045454545454545456	0.03409090909090909	0.7642045454545454	0.002840909090909091	0.15056818181818182	0.002840909090909091
598	345.0	0.0463768115942029	0.034782608695652174	0.7623188405797101	0.002898550724637681	0.15072463768115943	0.002898550724637681
599	345.0	0.04927536231884058	0.03188405797101449	0.7652173913043478	0.002898550724637681	0.14782608695652175	0.002898550724637681
600	345.0	0.04927536231884058	0.03188405797101449	0.7623188405797101	0.002898550724637681	0.15072463768115943	0.002898550724637681
601	344.0	0.046511627906976744	0.03488372093023256	0.7587209302325582	0.0029069767441860465	0.15406976744186046	0.0029069767441860465
602	345.0	0.0463768115942029	0.034782608695652174	0.7565217391304347	0.002898550724637681	0.1565217391304348	0.002898550724637681
603	344.0	0.0436046511627907	0.0377906976744186	0.7558139534883721	0.0029069767441860465	0.1569767441860465	0.0029069767441860465
604	346.0	0.04335260115606936	0.03757225433526012	0.7543352601156069	0.002890173410404624	0.15895953757225434	0.002890173410404624
605	345.0	0.043478260869565216	0.034782608695652174	0.7507246376811594	0.002898550724637681	0.16521739130434782	0.002898550724637681
606	345.0	0.043478260869565216	0.034782608695652174	0.7536231884057971	0.002898550724637681	0.16231884057971013	0.002898550724637681
607	355.0	0.04225352112676056	0.036619718309859155	0.752112676056338	0.0028169014084507044	0.16338028169014085	0.0028169014084507044
608	355.0	0.04225352112676056	0.03380281690140845	0.7577464788732394	0.0028169014084507044	0.16056338028169015	0.0028169014084507044
609	356.0	0.042134831460674156	0.033707865168539325	0.7584269662921348	0.0028089887640449437	0.1601123595505618	0.0028089887640449437
610	354.0	0.0423728813559322	0.031073446327683617	0.7542372881355932	0.002824858757062147	0.16666666666666666	0.002824858757062147
611	348.0	0.03735632183908046	0.031609195402298854	0.7586206896551724	0.0028735632183908046	0.16666666666666666	0.0028735632183908046
612	349.0	0.04297994269340974	0.03151862464183381	0.7535816618911175	0.0028653295128939827	0.166189111747851	0.0028653295128939827
613	346.0	0.049132947976878616	0.031791907514450865	0.7514450867052023	0.002890173410404624	0.16184971098265896	0.002890173410404624
614	346.0	0.04335260115606936	0.031791907514450865	0.7572254335260116	0.002890173410404624	0.16184971098265896	0.002890173410404624
615	343.0	0.043731778425655975	0.03206997084548105	0.7580174927113703	0.0029154518950437317	0.16034985422740525	0.0029154518950437317
616	348.0	0.04310344827586207	0.034482758620689655	0.7557471264367817	0.0028735632183908046	0.16091954022988506	0.0028735632183908046
617	351.0	0.042735042735042736	0.03418803418803419	0.7578347578347578	0.002849002849002849	0.15954415954415954	0.002849002849002849
618	350.0	0.04285714285714286	0.03428571428571429	0.76	0.002857142857142857	0.15714285714285714	0.002857142857142857
619	352.0	0.04261363636363636	0.03409090909090909	0.7613636363636364	0.002840909090909091	0.15625	0.002840909090909091
620	355.0	0.04225352112676056	0.03380281690140845	0.7549295774647887	0.0028169014084507044	0.16338028169014085	0.0028169014084507044
621	355.0	0.04225352112676056	0.036619718309859155	0.7492957746478873	0.0028169014084507044	0.16619718309859155	0.0028169014084507044
622	355.0	0.04507042253521127	0.036619718309859155	0.7464788732394366	0.0028169014084507044	0.16619718309859155	0.0028169014084507044
623	357.0	0.04481792717086835	0.0392156862745098	0.7478991596638656	0.0028011204481792717	0.16246498599439776	0.0028011204481792717
624	359.0	0.04178272980501393	0.03899721448467967	0.7437325905292479	0.002785515320334262	0.16991643454038996	0.002785515320334262
625	359.0	0.04456824512534819	0.036211699164345405	0.7409470752089137	0.002785515320334262	0.17270194986072424	0.002785515320334262
626	362.0	0.04419889502762431	0.03591160220994475	0.7430939226519337	0.0027624309392265192	0.1712707182320442	0.0027624309392265192
627	359.0	0.04456824512534819	0.036211699164345405	0.7437325905292479	0.002785515320334262	0.16991643454038996	0.002785515320334262
628	352.0	0.03977272727272727	0.036931818181818184	0.7528409090909091	0.002840909090909091	0.16477272727272727	0.002840909090909091
629	355.0	0.03943661971830986	0.036619718309859155	0.752112676056338	0.0028169014084507044	0.16619718309859155	0.0028169014084507044
630	359.0	0.03899721448467967	0.033426183844011144	0.7493036211699164	0.002785515320334262	0.17270194986072424	0.002785515320334262
631	357.0	0.0392156862745098	0.03361344537815126	0.7450980392156863	0.0028011204481792717	0.17647058823529413	0.0028011204481792717
632	356.0	0.03651685393258427	0.03651685393258427	0.75	0.0028089887640449437	0.17134831460674158	0.0028089887640449437
633	357.0	0.036414565826330535	0.036414565826330535	0.7535014005602241	0.0	0.17086834733893558	0.0028011204481792717
634	351.0	0.039886039886039885	0.042735042735042736	0.7435897435897436	0.0	0.17094017094017094	0.002849002849002849
635	350.0	0.04	0.04285714285714286	0.7428571428571429	0.0	0.17142857142857143	0.002857142857142857
636	345.0	0.04057971014492753	0.043478260869565216	0.744927536231884	0.0	0.1681159420289855	0.002898550724637681
637	347.0	0.043227665706051875	0.043227665706051875	0.7435158501440923	0.0	0.16714697406340057	0.002881844380403458
638	348.0	0.04310344827586207	0.040229885057471264	0.75	0.0	0.16379310344827586	0.0028735632183908046
639	350.0	0.045714285714285714	0.04	0.7514285714285714	0.0	0.16	0.002857142857142857
640	350.0	0.04857142857142857	0.04285714285714286	0.7571428571428571	0.0	0.14857142857142858	0.002857142857142857
641	350.0	0.04857142857142857	0.04285714285714286	0.76	0.0	0.1457142857142857	0.002857142857142857
642	356.0	0.047752808988764044	0.042134831460674156	0.7556179775280899	0.0	0.15168539325842698	0.0028089887640449437
643	354.0	0.04519774011299435	0.0423728813559322	0.7598870056497176	0.0	0.1497175141242938	0.002824858757062147
644	356.0	0.042134831460674156	0.042134831460674156	0.7612359550561798	0.0	0.15168539325842698	0.0028089887640449437
645	357.0	0.04201680672268908	0.04201680672268908	0.7535014005602241	0.0	0.15966386554621848	0.0028011204481792717
646	350.0	0.04	0.04285714285714286	0.7514285714285714	0.0	0.16285714285714287	0.002857142857142857
647	355.0	0.04225352112676056	0.04225352112676056	0.7492957746478873	0.0	0.16338028169014085	0.0028169014084507044
648	357.0	0.04481792717086835	0.0392156862745098	0.7535014005602241	0.0	0.15966386554621848	0.0028011204481792717
649	353.0	0.0453257790368272	0.039660056657223795	0.7507082152974505	0.0	0.16147308781869688	0.0028328611898017
650	353.0	0.0453257790368272	0.039660056657223795	0.7450424929178471	0.0	0.1671388101983003	0.0028328611898017
651	355.0	0.04507042253521127	0.03943661971830986	0.7464788732394366	0.0	0.16619718309859155	0.0028169014084507044
652	356.0	0.0449438202247191	0.03932584269662921	0.75	0.0	0.16292134831460675	0.0028089887640449437
653	354.0	0.04519774011299435	0.03954802259887006	0.7457627118644068	0.0	0.16666666666666666	0.002824858757062147
654	351.0	0.045584045584045586	0.037037037037037035	0.7492877492877493	0.0	0.16524216524216523	0.002849002849002849
655	352.0	0.048295454545454544	0.036931818181818184	0.7528409090909091	0.002840909090909091	0.15625	0.002840909090909091
656	348.0	0.04885057471264368	0.028735632183908046	0.7528735632183908	0.0028735632183908046	0.16379310344827586	0.0028735632183908046
657	344.0	0.0436046511627907	0.029069767441860465	0.7558139534883721	0.0029069767441860465	0.16569767441860464	0.0029069767441860465
658	344.0	0.0436046511627907	0.029069767441860465	0.7587209302325582	0.0029069767441860465	0.16279069767441862	0.0029069767441860465
659	347.0	0.04610951008645533	0.02881844380403458	0.760806916426513	0.002881844380403458	0.1585014409221902	0.002881844380403458
660	347.0	0.04610951008645533	0.02881844380403458	0.760806916426513	0.002881844380403458	0.1585014409221902	0.002881844380403458
661	349.0	0.045845272206303724	0.02865329512893983	0.7564469914040115	0.0028653295128939827	0.16332378223495703	0.0028653295128939827
662	346.0	0.049132947976878616	0.028901734104046242	0.7543352601156069	0.002890173410404624	0.16184971098265896	0.002890173410404624
663	349.0	0.04871060171919771	0.03151862464183381	0.7478510028653295	0.0028653295128939827	0.166189111747851	0.0028653295128939827
664	354.0	0.0480225988700565	0.03672316384180791	0.7429378531073446	0.002824858757062147	0.16666666666666666	0.002824858757062147
665	354.0	0.0480225988700565	0.03954802259887006	0.7429378531073446	0.0	0.16666666666666666	0.002824858757062147
666	353.0	0.042492917847025496	0.039660056657223795	0.7507082152974505	0.0	0.1643059490084986	0.0028328611898017
667	355.0	0.03943661971830986	0.03943661971830986	0.7605633802816901	0.0	0.15774647887323945	0.0028169014084507044
668	353.0	0.04815864022662889	0.039660056657223795	0.7507082152974505	0.0	0.15864022662889518	0.0028328611898017
669	354.0	0.05084745762711865	0.03672316384180791	0.748587570621469	0.0	0.16101694915254236	0.002824858757062147
670	358.0	0.05307262569832402	0.036312849162011177	0.7458100558659218	0.0	0.15921787709497207	0.00558659217877095
671	359.0	0.05013927576601671	0.03899721448467967	0.7465181058495822	0.0	0.15877437325905291	0.005571030640668524
672	353.0	0.05099150141643059	0.039660056657223795	0.7478753541076487	0.0	0.1558073654390935	0.0056657223796034
673	350.0	0.04857142857142857	0.04	0.7514285714285714	0.0	0.15428571428571428	0.005714285714285714
674	351.0	0.04843304843304843	0.039886039886039885	0.7464387464387464	0.0	0.15954415954415954	0.005698005698005698
675	348.0	0.04885057471264368	0.034482758620689655	0.75	0.0	0.16091954022988506	0.005747126436781609
676	342.0	0.049707602339181284	0.03508771929824561	0.7543859649122807	0.0	0.15497076023391812	0.005847953216374269
677	346.0	0.049132947976878616	0.03468208092485549	0.7601156069364162	0.002890173410404624	0.15028901734104047	0.002890173410404624
678	345.0	0.05217391304347826	0.034782608695652174	0.7565217391304347	0.002898550724637681	0.15072463768115943	0.002898550724637681
679	349.0	0.05157593123209169	0.034383954154727794	0.7593123209169055	0.0028653295128939827	0.1489971346704871	0.0028653295128939827
680	351.0	0.045584045584045586	0.037037037037037035	0.7606837606837606	0.002849002849002849	0.150997150997151	0.002849002849002849
681	350.0	0.04857142857142857	0.037142857142857144	0.7542857142857143	0.002857142857142857	0.15428571428571428	0.002857142857142857
682	353.0	0.04815864022662889	0.036827195467422094	0.7563739376770539	0.0028328611898017	0.1529745042492918	0.0028328611898017
683	355.0	0.04788732394366197	0.036619718309859155	0.7549295774647887	0.0028169014084507044	0.15492957746478872	0.0028169014084507044
684	357.0	0.05042016806722689	0.03361344537815126	0.7450980392156863	0.0028011204481792717	0.16526610644257703	0.0028011204481792717
685	347.0	0.043227665706051875	0.03170028818443804	0.7579250720461095	0.002881844380403458	0.16138328530259366	0.002881844380403458
686	346.0	0.04335260115606936	0.031791907514450865	0.7572254335260116	0.002890173410404624	0.16184971098265896	0.002890173410404624
687	350.0	0.04285714285714286	0.03428571428571429	0.7485714285714286	0.002857142857142857	0.16857142857142857	0.002857142857142857
688	353.0	0.04815864022662889	0.0339943342776204	0.7450424929178471	0.0028328611898017	0.1671388101983003	0.0028328611898017
689	350.0	0.04285714285714286	0.03428571428571429	0.7485714285714286	0.002857142857142857	0.16857142857142857	0.002857142857142857
690	346.0	0.04335260115606936	0.031791907514450865	0.7543352601156069	0.002890173410404624	0.16473988439306358	0.002890173410404624
691	347.0	0.043227665706051875	0.02881844380403458	0.7550432276657061	0.002881844380403458	0.16714697406340057	0.002881844380403458
692	350.0	0.04285714285714286	0.03142857142857143	0.7542857142857143	0.002857142857142857	0.1657142857142857	0.002857142857142857
693	347.0	0.040345821325648415	0.03170028818443804	0.7550432276657061	0.002881844380403458	0.16714697406340057	0.002881844380403458
694	343.0	0.04081632653061224	0.03206997084548105	0.760932944606414	0.0029154518950437317	0.16034985422740525	0.0029154518950437317
695	344.0	0.040697674418604654	0.03197674418604651	0.7616279069767442	0.0	0.16279069767441862	0.0029069767441860465
696	345.0	0.04057971014492753	0.03188405797101449	0.7623188405797101	0.0	0.16231884057971013	0.002898550724637681
697	346.0	0.04046242774566474	0.031791907514450865	0.7658959537572254	0.002890173410404624	0.15606936416184972	0.002890173410404624
698	344.0	0.0436046511627907	0.03197674418604651	0.7674418604651163	0.0029069767441860465	0.1511627906976744	0.0029069767441860465
699	343.0	0.04664723032069971	0.03498542274052478	0.760932944606414	0.0029154518950437317	0.15160349854227406	0.0029154518950437317
700	344.0	0.046511627906976744	0.03488372093023256	0.7645348837209303	0.0029069767441860465	0.14825581395348839	0.0029069767441860465
701	349.0	0.04297994269340974	0.034383954154727794	0.7621776504297995	0.0028653295128939827	0.15472779369627507	0.0028653295128939827
702	352.0	0.04261363636363636	0.03409090909090909	0.7613636363636364	0.002840909090909091	0.15625	0.002840909090909091
703	351.0	0.045584045584045586	0.03418803418803419	0.7578347578347578	0.002849002849002849	0.15669515669515668	0.002849002849002849
704	352.0	0.045454545454545456	0.03409090909090909	0.7528409090909091	0.002840909090909091	0.16193181818181818	0.002840909090909091
705	349.0	0.04297994269340974	0.034383954154727794	0.7535816618911175	0.0028653295128939827	0.16332378223495703	0.0028653295128939827
706	350.0	0.04285714285714286	0.03428571428571429	0.7542857142857143	0.002857142857142857	0.16285714285714287	0.002857142857142857
707	348.0	0.04597701149425287	0.034482758620689655	0.7528735632183908	0.0028735632183908046	0.16091954022988506	0.0028735632183908046
708	351.0	0.045584045584045586	0.03418803418803419	0.7578347578347578	0.002849002849002849	0.15669515669515668	0.002849002849002849
709	352.0	0.045454545454545456	0.03409090909090909	0.7585227272727273	0.002840909090909091	0.15625	0.002840909090909091
710	352.0	0.045454545454545456	0.03409090909090909	0.7613636363636364	0.002840909090909091	0.1534090909090909	0.002840909090909091
711	356.0	0.0449438202247191	0.033707865168539325	0.7556179775280899	0.0028089887640449437	0.1601123595505618	0.0028089887640449437
712	349.0	0.045845272206303724	0.03151862464183381	0.7535816618911175	0.0028653295128939827	0.16332378223495703	0.0028653295128939827
713	346.0	0.046242774566473986	0.031791907514450865	0.7543352601156069	0.002890173410404624	0.16184971098265896	0.002890173410404624
714	348.0	0.04597701149425287	0.034482758620689655	0.7557471264367817	0.0028735632183908046	0.15804597701149425	0.0028735632183908046
715	347.0	0.043227665706051875	0.03170028818443804	0.7579250720461095	0.002881844380403458	0.16138328530259366	0.002881844380403458
716	346.0	0.04335260115606936	0.031791907514450865	0.7601156069364162	0.002890173410404624	0.15895953757225434	0.002890173410404624
717	350.0	0.04285714285714286	0.03428571428571429	0.7542857142857143	0.002857142857142857	0.16285714285714287	0.002857142857142857
718	346.0	0.04335260115606936	0.03757225433526012	0.7601156069364162	0.002890173410404624	0.1531791907514451	0.002890173410404624
719	345.0	0.0463768115942029	0.03768115942028986	0.7623188405797101	0.002898550724637681	0.14782608695652175	0.002898550724637681
720	341.0	0.04398826979472141	0.03812316715542522	0.7624633431085044	0.0	0.15249266862170088	0.002932551319648094
721	341.0	0.04105571847507331	0.03519061583577713	0.7653958944281525	0.0	0.15542521994134897	0.002932551319648094
722	339.0	0.04129793510324484	0.035398230088495575	0.7640117994100295	0.0	0.15634218289085547	0.0029498525073746312
723	343.0	0.04081632653061224	0.037900874635568516	0.7580174927113703	0.0	0.16034985422740525	0.0029154518950437317
724	343.0	0.043731778425655975	0.03498542274052478	0.7551020408163265	0.0	0.16326530612244897	0.0029154518950437317
725	345.0	0.043478260869565216	0.03188405797101449	0.7594202898550725	0.0	0.16231884057971013	0.002898550724637681
726	349.0	0.04297994269340974	0.03151862464183381	0.7593123209169055	0.0	0.16332378223495703	0.0028653295128939827
727	345.0	0.043478260869565216	0.03188405797101449	0.7623188405797101	0.0	0.15942028985507245	0.002898550724637681
728	347.0	0.043227665706051875	0.0345821325648415	0.760806916426513	0.0	0.1585014409221902	0.002881844380403458
729	351.0	0.042735042735042736	0.03418803418803419	0.7549857549857549	0.002849002849002849	0.1623931623931624	0.002849002849002849
730	346.0	0.049132947976878616	0.03468208092485549	0.7572254335260116	0.002890173410404624	0.1531791907514451	0.002890173410404624
731	351.0	0.04843304843304843	0.03133903133903134	0.7578347578347578	0.002849002849002849	0.15669515669515668	0.002849002849002849
732	350.0	0.045714285714285714	0.03142857142857143	0.7571428571428571	0.002857142857142857	0.16	0.002857142857142857
733	344.0	0.046511627906976744	0.029069767441860465	0.752906976744186	0.0029069767441860465	0.16569767441860464	0.0029069767441860465
734	349.0	0.04871060171919771	0.03151862464183381	0.7449856733524355	0.0028653295128939827	0.16905444126074498	0.0028653295128939827
735	352.0	0.05113636363636364	0.03409090909090909	0.7414772727272727	0.002840909090909091	0.16761363636363635	0.002840909090909091
736	349.0	0.05157593123209169	0.034383954154727794	0.7421203438395415	0.0028653295128939827	0.166189111747851	0.0028653295128939827
737	349.0	0.04871060171919771	0.034383954154727794	0.7421203438395415	0.0028653295128939827	0.16905444126074498	0.0028653295128939827
738	350.0	0.045714285714285714	0.02857142857142857	0.7457142857142857	0.002857142857142857	0.1742857142857143	0.002857142857142857
739	352.0	0.048295454545454544	0.028409090909090908	0.7471590909090909	0.002840909090909091	0.17045454545454544	0.002840909090909091
740	351.0	0.05413105413105413	0.02849002849002849	0.7492877492877493	0.002849002849002849	0.1623931623931624	0.002849002849002849
741	347.0	0.05475504322766571	0.023054755043227664	0.7521613832853026	0.002881844380403458	0.1642651296829971	0.002881844380403458
742	342.0	0.05263157894736842	0.023391812865497075	0.7514619883040936	0.0029239766081871343	0.16666666666666666	0.0029239766081871343
743	341.0	0.05278592375366569	0.02346041055718475	0.7536656891495601	0.002932551319648094	0.16422287390029325	0.002932551319648094
744	345.0	0.04927536231884058	0.02608695652173913	0.7536231884057971	0.0	0.1681159420289855	0.002898550724637681
745	346.0	0.046242774566473986	0.02601156069364162	0.7601156069364162	0.0	0.16473988439306358	0.002890173410404624
746	346.0	0.046242774566473986	0.02601156069364162	0.7601156069364162	0.0	0.16473988439306358	0.002890173410404624
747	348.0	0.04310344827586207	0.028735632183908046	0.764367816091954	0.0	0.16091954022988506	0.0028735632183908046
748	349.0	0.04297994269340974	0.02865329512893983	0.7679083094555874	0.0	0.16045845272206305	0.0
749	351.0	0.042735042735042736	0.02849002849002849	0.7692307692307693	0.0	0.15954415954415954	0.0
750	350.0	0.04285714285714286	0.02857142857142857	0.7685714285714286	0.0	0.16	0.0
751	358.0	0.04189944134078212	0.030726256983240222	0.7653631284916201	0.0	0.15921787709497207	0.002793296089385475
752	357.0	0.04201680672268908	0.03361344537815126	0.7619047619047619	0.0	0.15966386554621848	0.0028011204481792717
753	355.0	0.04507042253521127	0.03380281690140845	0.7661971830985915	0.0	0.15211267605633802	0.0028169014084507044
754	353.0	0.0453257790368272	0.0339943342776204	0.7705382436260623	0.0	0.14730878186968838	0.0028328611898017
755	350.0	0.04285714285714286	0.03428571428571429	0.7714285714285715	0.0	0.14857142857142858	0.002857142857142857
756	352.0	0.04261363636363636	0.03409090909090909	0.7698863636363636	0.0	0.15056818181818182	0.002840909090909091
757	350.0	0.045714285714285714	0.03428571428571429	0.76	0.0	0.15714285714285714	0.002857142857142857
758	349.0	0.045845272206303724	0.034383954154727794	0.7621776504297995	0.0	0.15472779369627507	0.0028653295128939827
759	346.0	0.046242774566473986	0.03468208092485549	0.7572254335260116	0.002890173410404624	0.15606936416184972	0.002890173410404624
760	349.0	0.04297994269340974	0.034383954154727794	0.7535816618911175	0.0	0.166189111747851	0.0028653295128939827
761	351.0	0.045584045584045586	0.03418803418803419	0.7521367521367521	0.0	0.16524216524216523	0.002849002849002849
762	352.0	0.045454545454545456	0.036931818181818184	0.7471590909090909	0.0	0.16761363636363635	0.002840909090909091
763	351.0	0.042735042735042736	0.037037037037037035	0.7492877492877493	0.0	0.16809116809116809	0.002849002849002849
764	348.0	0.04597701149425287	0.03735632183908046	0.7528735632183908	0.0	0.16091954022988506	0.0028735632183908046
765	350.0	0.04285714285714286	0.04	0.7542857142857143	0.0	0.16	0.002857142857142857
766	352.0	0.04261363636363636	0.03977272727272727	0.7556818181818182	0.0	0.1590909090909091	0.002840909090909091
767	360.0	0.044444444444444446	0.03888888888888889	0.7527777777777778	0.0	0.16111111111111112	0.002777777777777778
768	364.0	0.04395604395604396	0.038461538461538464	0.7472527472527473	0.0	0.16758241758241757	0.0027472527472527475
769	368.0	0.04076086956521739	0.03804347826086957	0.7472826086956522	0.002717391304347826	0.16847826086956522	0.002717391304347826
770	360.0	0.041666666666666664	0.041666666666666664	0.7444444444444445	0.002777777777777778	0.16666666666666666	0.002777777777777778
771	352.0	0.04261363636363636	0.04261363636363636	0.7471590909090909	0.002840909090909091	0.16193181818181818	0.002840909090909091
772	349.0	0.04011461318051576	0.04011461318051576	0.7449856733524355	0.0028653295128939827	0.16905444126074498	0.0028653295128939827
773	346.0	0.03757225433526012	0.03468208092485549	0.7514450867052023	0.002890173410404624	0.17052023121387283	0.002890173410404624
774	350.0	0.037142857142857144	0.03428571428571429	0.7571428571428571	0.002857142857142857	0.1657142857142857	0.002857142857142857
775	352.0	0.036931818181818184	0.03409090909090909	0.7585227272727273	0.002840909090909091	0.16477272727272727	0.002840909090909091
776	351.0	0.039886039886039885	0.037037037037037035	0.7549857549857549	0.002849002849002849	0.1623931623931624	0.002849002849002849
777	345.0	0.0463768115942029	0.03768115942028986	0.7536231884057971	0.002898550724637681	0.1565217391304348	0.002898550724637681
778	344.0	0.046511627906976744	0.0377906976744186	0.7645348837209303	0.0029069767441860465	0.14534883720930233	0.0029069767441860465
779	348.0	0.04310344827586207	0.034482758620689655	0.7701149425287356	0.0	0.14942528735632185	0.0028735632183908046
780	345.0	0.0463768115942029	0.034782608695652174	0.7594202898550725	0.002898550724637681	0.1536231884057971	0.002898550724637681
781	344.0	0.0436046511627907	0.03488372093023256	0.7616279069767442	0.0029069767441860465	0.15406976744186046	0.0029069767441860465
782	349.0	0.045845272206303724	0.034383954154727794	0.7507163323782235	0.0028653295128939827	0.16332378223495703	0.0028653295128939827
783	350.0	0.045714285714285714	0.037142857142857144	0.7457142857142857	0.002857142857142857	0.1657142857142857	0.002857142857142857
784	349.0	0.04297994269340974	0.03724928366762178	0.7421203438395415	0.0028653295128939827	0.17191977077363896	0.0028653295128939827
785	358.0	0.0446927374301676	0.036312849162011177	0.7402234636871509	0.002793296089385475	0.17318435754189945	0.002793296089385475
786	355.0	0.04507042253521127	0.036619718309859155	0.7408450704225352	0.0028169014084507044	0.17183098591549295	0.0028169014084507044
787	349.0	0.045845272206303724	0.034383954154727794	0.7535816618911175	0.0028653295128939827	0.16045845272206305	0.0028653295128939827
788	345.0	0.034782608695652174	0.034782608695652174	0.7681159420289855	0.002898550724637681	0.1565217391304348	0.002898550724637681
789	345.0	0.034782608695652174	0.03768115942028986	0.7652173913043478	0.002898550724637681	0.1565217391304348	0.002898550724637681
790	348.0	0.040229885057471264	0.03735632183908046	0.7614942528735632	0.0	0.15804597701149425	0.0028735632183908046
791	353.0	0.042492917847025496	0.0339943342776204	0.7592067988668555	0.0	0.16147308781869688	0.0028328611898017
792	354.0	0.0480225988700565	0.03389830508474576	0.7570621468926554	0.0	0.15819209039548024	0.002824858757062147
793	354.0	0.0480225988700565	0.03389830508474576	0.7570621468926554	0.0	0.15819209039548024	0.002824858757062147
794	350.0	0.045714285714285714	0.037142857142857144	0.7571428571428571	0.0	0.15714285714285714	0.002857142857142857
795	351.0	0.045584045584045586	0.039886039886039885	0.7549857549857549	0.0	0.15669515669515668	0.002849002849002849
796	348.0	0.04310344827586207	0.03735632183908046	0.7586206896551724	0.0	0.15804597701149425	0.0028735632183908046
797	348.0	0.04310344827586207	0.034482758620689655	0.7557471264367817	0.0	0.16379310344827586	0.0028735632183908046
798	346.0	0.04335260115606936	0.03757225433526012	0.7543352601156069	0.0	0.16184971098265896	0.002890173410404624
799	352.0	0.048295454545454544	0.036931818181818184	0.7585227272727273	0.0	0.1534090909090909	0.002840909090909091
800	353.0	0.04815864022662889	0.042492917847025496	0.7535410764872521	0.0	0.1529745042492918	0.0028328611898017
801	346.0	0.046242774566473986	0.04335260115606936	0.7572254335260116	0.0	0.15028901734104047	0.002890173410404624
802	349.0	0.045845272206303724	0.04011461318051576	0.7535816618911175	0.0	0.15759312320916904	0.0028653295128939827
803	348.0	0.04885057471264368	0.040229885057471264	0.7471264367816092	0.0	0.16091954022988506	0.0028735632183908046
804	349.0	0.04871060171919771	0.03724928366762178	0.7478510028653295	0.0	0.16332378223495703	0.0028653295128939827
805	349.0	0.04871060171919771	0.04011461318051576	0.7449856733524355	0.0	0.16332378223495703	0.0028653295128939827
806	349.0	0.045845272206303724	0.04011461318051576	0.7507163323782235	0.0	0.16045845272206305	0.0028653295128939827
807	348.0	0.04885057471264368	0.04310344827586207	0.7471264367816092	0.0	0.15804597701149425	0.0028735632183908046
808	349.0	0.04871060171919771	0.04297994269340974	0.7478510028653295	0.0028653295128939827	0.15472779369627507	0.0028653295128939827
809	352.0	0.045454545454545456	0.04261363636363636	0.75	0.002840909090909091	0.15625	0.002840909090909091
810	356.0	0.0449438202247191	0.042134831460674156	0.7471910112359551	0.0028089887640449437	0.1601123595505618	0.0028089887640449437
811	357.0	0.047619047619047616	0.0392156862745098	0.7478991596638656	0.0028011204481792717	0.1568627450980392	0.0056022408963585435
812	351.0	0.042735042735042736	0.037037037037037035	0.7549857549857549	0.002849002849002849	0.15669515669515668	0.005698005698005698
813	343.0	0.04081632653061224	0.03498542274052478	0.7551020408163265	0.0029154518950437317	0.16326530612244897	0.0029154518950437317
814	342.0	0.04093567251461988	0.03508771929824561	0.7514619883040936	0.0029239766081871343	0.16666666666666666	0.0029239766081871343
815	346.0	0.04046242774566474	0.03468208092485549	0.7543352601156069	0.002890173410404624	0.16473988439306358	0.002890173410404624
816	345.0	0.04057971014492753	0.034782608695652174	0.7507246376811594	0.002898550724637681	0.1681159420289855	0.002898550724637681
817	344.0	0.0377906976744186	0.03197674418604651	0.7587209302325582	0.0029069767441860465	0.16569767441860464	0.0029069767441860465
818	344.0	0.0436046511627907	0.029069767441860465	0.7558139534883721	0.0029069767441860465	0.16569767441860464	0.0029069767441860465
819	341.0	0.04105571847507331	0.03225806451612903	0.7536656891495601	0.002932551319648094	0.16715542521994134	0.002932551319648094
820	347.0	0.043227665706051875	0.03170028818443804	0.7521613832853026	0.002881844380403458	0.16714697406340057	0.002881844380403458
821	350.0	0.045714285714285714	0.03428571428571429	0.74	0.002857142857142857	0.1742857142857143	0.002857142857142857
822	349.0	0.045845272206303724	0.034383954154727794	0.7392550143266475	0.0028653295128939827	0.17478510028653296	0.0028653295128939827
823	345.0	0.043478260869565216	0.03188405797101449	0.7507246376811594	0.002898550724637681	0.1681159420289855	0.002898550724637681
824	349.0	0.04297994269340974	0.03151862464183381	0.7507163323782235	0.0028653295128939827	0.16905444126074498	0.0028653295128939827
825	346.0	0.03757225433526012	0.031791907514450865	0.7572254335260116	0.002890173410404624	0.1676300578034682	0.002890173410404624
826	340.0	0.041176470588235294	0.03235294117647059	0.7617647058823529	0.0029411764705882353	0.1588235294117647	0.0029411764705882353
827	345.0	0.04057971014492753	0.034782608695652174	0.7652173913043478	0.002898550724637681	0.1536231884057971	0.002898550724637681
828	347.0	0.040345821325648415	0.0345821325648415	0.7665706051873199	0.002881844380403458	0.15273775216138327	0.002881844380403458
829	342.0	0.043859649122807015	0.03508771929824561	0.7631578947368421	0.0029239766081871343	0.15204678362573099	0.0029239766081871343
830	343.0	0.043731778425655975	0.03498542274052478	0.7580174927113703	0.0029154518950437317	0.15743440233236153	0.0029154518950437317
831	343.0	0.04664723032069971	0.03498542274052478	0.7551020408163265	0.0029154518950437317	0.15743440233236153	0.0029154518950437317
832	343.0	0.04956268221574344	0.03498542274052478	0.749271137026239	0.0029154518950437317	0.16034985422740525	0.0029154518950437317
833	347.0	0.04899135446685879	0.037463976945244955	0.7521613832853026	0.002881844380403458	0.15561959654178675	0.002881844380403458
834	349.0	0.05157593123209169	0.03151862464183381	0.7507163323782235	0.0028653295128939827	0.16045845272206305	0.0028653295128939827
835	347.0	0.04899135446685879	0.0345821325648415	0.7550432276657061	0.0	0.1585014409221902	0.002881844380403458
836	348.0	0.04885057471264368	0.03735632183908046	0.7528735632183908	0.0	0.15804597701149425	0.0028735632183908046
837	348.0	0.04597701149425287	0.03735632183908046	0.7528735632183908	0.0	0.16091954022988506	0.0028735632183908046
838	345.0	0.0463768115942029	0.03768115942028986	0.7536231884057971	0.0	0.15942028985507245	0.002898550724637681
839	346.0	0.04335260115606936	0.03468208092485549	0.7514450867052023	0.0	0.1676300578034682	0.002890173410404624
840	341.0	0.04105571847507331	0.03812316715542522	0.7565982404692082	0.0	0.16129032258064516	0.002932551319648094
841	341.0	0.04105571847507331	0.04105571847507331	0.7536656891495601	0.002932551319648094	0.15835777126099707	0.002932551319648094
842	339.0	0.04129793510324484	0.04129793510324484	0.7522123893805309	0.0029498525073746312	0.1592920353982301	0.0029498525073746312
843	342.0	0.04678362573099415	0.04093567251461988	0.7543859649122807	0.0029239766081871343	0.15204678362573099	0.0029239766081871343
844	341.0	0.0469208211143695	0.04105571847507331	0.7624633431085044	0.002932551319648094	0.1436950146627566	0.002932551319648094
845	341.0	0.04398826979472141	0.04398826979472141	0.7565982404692082	0.002932551319648094	0.1495601173020528	0.002932551319648094
846	344.0	0.046511627906976744	0.0436046511627907	0.752906976744186	0.0029069767441860465	0.1511627906976744	0.0029069767441860465
847	345.0	0.0463768115942029	0.043478260869565216	0.7507246376811594	0.002898550724637681	0.1536231884057971	0.002898550724637681
848	353.0	0.0453257790368272	0.042492917847025496	0.7535410764872521	0.0028328611898017	0.1529745042492918	0.0028328611898017
849	354.0	0.0480225988700565	0.0423728813559322	0.7457627118644068	0.002824858757062147	0.15819209039548024	0.002824858757062147
850	358.0	0.04748603351955307	0.04189944134078212	0.7486033519553073	0.002793296089385475	0.1564245810055866	0.002793296089385475
851	354.0	0.05084745762711865	0.03954802259887006	0.7429378531073446	0.002824858757062147	0.16101694915254236	0.002824858757062147
852	354.0	0.05084745762711865	0.03672316384180791	0.7457627118644068	0.002824858757062147	0.16101694915254236	0.002824858757062147
853	355.0	0.04788732394366197	0.036619718309859155	0.7464788732394366	0.0028169014084507044	0.16338028169014085	0.0028169014084507044
854	354.0	0.0480225988700565	0.03672316384180791	0.7401129943502824	0.002824858757062147	0.1694915254237288	0.002824858757062147
855	356.0	0.047752808988764044	0.03651685393258427	0.7359550561797753	0.0028089887640449437	0.17415730337078653	0.0028089887640449437
856	359.0	0.04735376044568245	0.036211699164345405	0.7437325905292479	0.002785515320334262	0.1671309192200557	0.002785515320334262
857	354.0	0.0480225988700565	0.03954802259887006	0.7429378531073446	0.002824858757062147	0.1638418079096045	0.002824858757062147
858	352.0	0.048295454545454544	0.03977272727272727	0.7414772727272727	0.002840909090909091	0.16477272727272727	0.002840909090909091
859	350.0	0.04857142857142857	0.04	0.7428571428571429	0.002857142857142857	0.16285714285714287	0.002857142857142857
860	350.0	0.04857142857142857	0.04	0.7457142857142857	0.002857142857142857	0.16	0.002857142857142857
861	357.0	0.047619047619047616	0.036414565826330535	0.7563025210084033	0.0028011204481792717	0.15406162464985995	0.0028011204481792717
862	355.0	0.04788732394366197	0.03380281690140845	0.7577464788732394	0.0028169014084507044	0.15492957746478872	0.0028169014084507044
863	355.0	0.04507042253521127	0.030985915492957747	0.7577464788732394	0.0028169014084507044	0.16056338028169015	0.0028169014084507044
864	362.0	0.04696132596685083	0.03038674033149171	0.7541436464088398	0.0027624309392265192	0.16298342541436464	0.0027624309392265192
865	358.0	0.04748603351955307	0.030726256983240222	0.7541899441340782	0.002793296089385475	0.16201117318435754	0.002793296089385475
866	357.0	0.047619047619047616	0.03361344537815126	0.7535014005602241	0.0028011204481792717	0.15966386554621848	0.0028011204481792717
867	350.0	0.045714285714285714	0.03428571428571429	0.7542857142857143	0.002857142857142857	0.16	0.002857142857142857
868	347.0	0.04899135446685879	0.037463976945244955	0.7550432276657061	0.002881844380403458	0.15273775216138327	0.002881844380403458
869	348.0	0.04885057471264368	0.03735632183908046	0.7557471264367817	0.0028735632183908046	0.15229885057471265	0.0028735632183908046
870	348.0	0.05172413793103448	0.03735632183908046	0.7528735632183908	0.0028735632183908046	0.15229885057471265	0.0028735632183908046
871	349.0	0.05157593123209169	0.03151862464183381	0.7535816618911175	0.0028653295128939827	0.15759312320916904	0.0028653295128939827
872	349.0	0.05157593123209169	0.03151862464183381	0.7507163323782235	0.0028653295128939827	0.16045845272206305	0.0028653295128939827
873	354.0	0.05084745762711865	0.03389830508474576	0.748587570621469	0.002824858757062147	0.16101694915254236	0.002824858757062147
874	353.0	0.04815864022662889	0.036827195467422094	0.7507082152974505	0.0028328611898017	0.15864022662889518	0.0028328611898017
875	351.0	0.04843304843304843	0.037037037037037035	0.7578347578347578	0.002849002849002849	0.150997150997151	0.002849002849002849
876	348.0	0.04885057471264368	0.03735632183908046	0.7586206896551724	0.0028735632183908046	0.14942528735632185	0.0028735632183908046
877	347.0	0.043227665706051875	0.037463976945244955	0.7636887608069164	0.002881844380403458	0.14985590778097982	0.002881844380403458
878	350.0	0.04	0.03428571428571429	0.7685714285714286	0.002857142857142857	0.15142857142857144	0.002857142857142857
879	348.0	0.040229885057471264	0.034482758620689655	0.7672413793103449	0.0028735632183908046	0.15229885057471265	0.0028735632183908046
880	347.0	0.037463976945244955	0.0345821325648415	0.7636887608069164	0.002881844380403458	0.1585014409221902	0.002881844380403458
881	352.0	0.03977272727272727	0.03409090909090909	0.7613636363636364	0.002840909090909091	0.1590909090909091	0.002840909090909091
882	355.0	0.03943661971830986	0.036619718309859155	0.7577464788732394	0.0028169014084507044	0.16056338028169015	0.0028169014084507044
883	358.0	0.04189944134078212	0.036312849162011177	0.7569832402234636	0.002793296089385475	0.15921787709497207	0.002793296089385475
884	356.0	0.047752808988764044	0.033707865168539325	0.7556179775280899	0.0028089887640449437	0.15730337078651685	0.0028089887640449437
885	352.0	0.048295454545454544	0.036931818181818184	0.75	0.002840909090909091	0.1590909090909091	0.002840909090909091
886	354.0	0.04519774011299435	0.03672316384180791	0.751412429378531	0.002824858757062147	0.16101694915254236	0.002824858757062147
887	353.0	0.04815864022662889	0.036827195467422094	0.7450424929178471	0.0028328611898017	0.1643059490084986	0.0028328611898017
888	357.0	0.05322128851540616	0.036414565826330535	0.7450980392156863	0.0028011204481792717	0.15966386554621848	0.0028011204481792717
889	356.0	0.05056179775280899	0.03651685393258427	0.75	0.0028089887640449437	0.15730337078651685	0.0028089887640449437
890	354.0	0.05367231638418079	0.03672316384180791	0.7457627118644068	0.002824858757062147	0.15819209039548024	0.002824858757062147
891	352.0	0.05113636363636364	0.036931818181818184	0.7443181818181818	0.002840909090909091	0.16193181818181818	0.002840909090909091
892	350.0	0.04857142857142857	0.037142857142857144	0.7485714285714286	0.002857142857142857	0.16	0.002857142857142857
893	348.0	0.04597701149425287	0.03735632183908046	0.7557471264367817	0.0028735632183908046	0.15517241379310345	0.0028735632183908046
894	349.0	0.045845272206303724	0.03724928366762178	0.7621776504297995	0.0	0.1518624641833811	0.0028653295128939827
895	350.0	0.04	0.037142857142857144	0.7657142857142857	0.0	0.15142857142857144	0.005714285714285714
896	354.0	0.03954802259887006	0.03672316384180791	0.768361581920904	0.0	0.1497175141242938	0.005649717514124294
897	352.0	0.03409090909090909	0.036931818181818184	0.7670454545454546	0.0	0.1534090909090909	0.008522727272727272
898	354.0	0.0423728813559322	0.03672316384180791	0.768361581920904	0.0	0.1497175141242938	0.002824858757062147
899	361.0	0.04155124653739612	0.036011080332409975	0.7728531855955678	0.0	0.14681440443213298	0.002770083102493075
900	357.0	0.04481792717086835	0.036414565826330535	0.7647058823529411	0.0028011204481792717	0.1484593837535014	0.0028011204481792717
901	354.0	0.04519774011299435	0.03672316384180791	0.7570621468926554	0.002824858757062147	0.15819209039548024	0.0
902	352.0	0.048295454545454544	0.036931818181818184	0.7556818181818182	0.002840909090909091	0.1534090909090909	0.002840909090909091
903	353.0	0.04815864022662889	0.0339943342776204	0.7592067988668555	0.0028328611898017	0.1529745042492918	0.0028328611898017
904	352.0	0.05113636363636364	0.03409090909090909	0.7528409090909091	0.002840909090909091	0.15625	0.002840909090909091
905	354.0	0.0480225988700565	0.03389830508474576	0.7542372881355932	0.002824858757062147	0.15819209039548024	0.002824858757062147
906	344.0	0.040697674418604654	0.0377906976744186	0.7616279069767442	0.0029069767441860465	0.15406976744186046	0.0029069767441860465
907	347.0	0.040345821325648415	0.040345821325648415	0.7636887608069164	0.002881844380403458	0.15273775216138327	0.0
908	346.0	0.046242774566473986	0.04046242774566474	0.7514450867052023	0.002890173410404624	0.15895953757225434	0.0
909	346.0	0.046242774566473986	0.04046242774566474	0.7456647398843931	0.002890173410404624	0.16473988439306358	0.0
910	345.0	0.04057971014492753	0.04057971014492753	0.7536231884057971	0.0	0.16521739130434782	0.0
911	343.0	0.04081632653061224	0.037900874635568516	0.7667638483965015	0.0	0.15451895043731778	0.0
912	347.0	0.040345821325648415	0.03170028818443804	0.7780979827089337	0.0	0.14985590778097982	0.0
913	344.0	0.040697674418604654	0.029069767441860465	0.7732558139534884	0.0	0.1569767441860465	0.0
914	342.0	0.04093567251461988	0.029239766081871343	0.7690058479532164	0.0	0.1608187134502924	0.0
915	342.0	0.038011695906432746	0.029239766081871343	0.7748538011695907	0.0	0.15789473684210525	0.0
916	339.0	0.04129793510324484	0.029498525073746312	0.7728613569321534	0.0	0.15634218289085547	0.0
917	341.0	0.04105571847507331	0.03225806451612903	0.7712609970674487	0.0	0.15542521994134897	0.0
918	345.0	0.04057971014492753	0.03188405797101449	0.7681159420289855	0.0	0.15942028985507245	0.0
919	350.0	0.04	0.03142857142857143	0.7685714285714286	0.002857142857142857	0.15714285714285714	0.0
920	350.0	0.04	0.03142857142857143	0.7742857142857142	0.002857142857142857	0.15142857142857144	0.0
921	347.0	0.037463976945244955	0.03170028818443804	0.7723342939481268	0.002881844380403458	0.15561959654178675	0.0
922	345.0	0.03768115942028986	0.03188405797101449	0.7768115942028986	0.002898550724637681	0.15072463768115943	0.0
923	342.0	0.04093567251461988	0.03216374269005848	0.7748538011695907	0.0029239766081871343	0.14912280701754385	0.0
924	348.0	0.040229885057471264	0.034482758620689655	0.7729885057471264	0.0028735632183908046	0.14942528735632185	0.0
925	350.0	0.04285714285714286	0.03428571428571429	0.7628571428571429	0.002857142857142857	0.15714285714285714	0.0
926	348.0	0.04310344827586207	0.034482758620689655	0.7701149425287356	0.0028735632183908046	0.14942528735632185	0.0
927	350.0	0.04285714285714286	0.037142857142857144	0.7571428571428571	0.002857142857142857	0.16	0.0
928	350.0	0.04857142857142857	0.037142857142857144	0.7514285714285714	0.002857142857142857	0.16	0.0
929	350.0	0.04857142857142857	0.04	0.7485714285714286	0.002857142857142857	0.16	0.0
930	352.0	0.045454545454545456	0.036931818181818184	0.75	0.002840909090909091	0.16477272727272727	0.0
931	351.0	0.042735042735042736	0.037037037037037035	0.7521367521367521	0.002849002849002849	0.1623931623931624	0.002849002849002849
932	348.0	0.04310344827586207	0.034482758620689655	0.7557471264367817	0.0028735632183908046	0.16091954022988506	0.0028735632183908046
933	351.0	0.042735042735042736	0.03418803418803419	0.7549857549857549	0.002849002849002849	0.1623931623931624	0.002849002849002849
934	348.0	0.040229885057471264	0.028735632183908046	0.7672413793103449	0.0028735632183908046	0.15804597701149425	0.0028735632183908046
935	351.0	0.042735042735042736	0.03133903133903134	0.7635327635327636	0.002849002849002849	0.15669515669515668	0.002849002849002849
936	344.0	0.0436046511627907	0.03488372093023256	0.7645348837209303	0.0029069767441860465	0.1511627906976744	0.0029069767441860465
937	346.0	0.046242774566473986	0.03468208092485549	0.7601156069364162	0.002890173410404624	0.1531791907514451	0.002890173410404624
938	346.0	0.049132947976878616	0.03468208092485549	0.7601156069364162	0.002890173410404624	0.1531791907514451	0.0
939	350.0	0.04857142857142857	0.03428571428571429	0.7628571428571429	0.002857142857142857	0.15142857142857144	0.0
940	350.0	0.045714285714285714	0.03428571428571429	0.7657142857142857	0.002857142857142857	0.15142857142857144	0.0
941	346.0	0.046242774566473986	0.031791907514450865	0.7658959537572254	0.002890173410404624	0.1531791907514451	0.0
942	350.0	0.04285714285714286	0.03142857142857143	0.7628571428571429	0.002857142857142857	0.16	0.0
943	348.0	0.040229885057471264	0.031609195402298854	0.7701149425287356	0.0028735632183908046	0.15517241379310345	0.0
944	348.0	0.03735632183908046	0.034482758620689655	0.7729885057471264	0.0028735632183908046	0.15229885057471265	0.0
945	349.0	0.03724928366762178	0.034383954154727794	0.7679083094555874	0.0028653295128939827	0.15472779369627507	0.0028653295128939827
946	348.0	0.04310344827586207	0.034482758620689655	0.7614942528735632	0.0028735632183908046	0.15517241379310345	0.0028735632183908046
947	353.0	0.042492917847025496	0.036827195467422094	0.7592067988668555	0.0028328611898017	0.1558073654390935	0.0028328611898017
948	351.0	0.042735042735042736	0.037037037037037035	0.7549857549857549	0.002849002849002849	0.15954415954415954	0.002849002849002849
949	357.0	0.04481792717086835	0.036414565826330535	0.7591036414565826	0.0028011204481792717	0.1568627450980392	0.0
950	354.0	0.0423728813559322	0.03389830508474576	0.7627118644067796	0.002824858757062147	0.1553672316384181	0.002824858757062147
951	354.0	0.0423728813559322	0.03389830508474576	0.7711864406779662	0.002824858757062147	0.14689265536723164	0.002824858757062147
952	352.0	0.04261363636363636	0.03409090909090909	0.7642045454545454	0.002840909090909091	0.1534090909090909	0.002840909090909091
953	346.0	0.04046242774566474	0.03468208092485549	0.7658959537572254	0.002890173410404624	0.1531791907514451	0.002890173410404624
954	347.0	0.040345821325648415	0.037463976945244955	0.7636887608069164	0.002881844380403458	0.15273775216138327	0.002881844380403458
955	349.0	0.04297994269340974	0.03724928366762178	0.7621776504297995	0.0028653295128939827	0.1518624641833811	0.0028653295128939827
956	344.0	0.040697674418604654	0.0377906976744186	0.7616279069767442	0.0029069767441860465	0.15406976744186046	0.0029069767441860465
957	342.0	0.04093567251461988	0.04093567251461988	0.7631578947368421	0.0029239766081871343	0.15204678362573099	0.0
958	349.0	0.04297994269340974	0.04297994269340974	0.7593123209169055	0.0028653295128939827	0.1489971346704871	0.0028653295128939827
959	348.0	0.04310344827586207	0.040229885057471264	0.7557471264367817	0.0028735632183908046	0.15517241379310345	0.0028735632183908046
960	349.0	0.04011461318051576	0.04011461318051576	0.7650429799426934	0.0028653295128939827	0.1518624641833811	0.0
961	351.0	0.039886039886039885	0.042735042735042736	0.7578347578347578	0.002849002849002849	0.15669515669515668	0.0
962	349.0	0.04011461318051576	0.03724928366762178	0.7535816618911175	0.0028653295128939827	0.166189111747851	0.0
963	349.0	0.03724928366762178	0.034383954154727794	0.7535816618911175	0.0028653295128939827	0.17191977077363896	0.0
964	350.0	0.037142857142857144	0.03428571428571429	0.7571428571428571	0.002857142857142857	0.16857142857142857	0.0
965	350.0	0.04	0.037142857142857144	0.7514285714285714	0.002857142857142857	0.16857142857142857	0.0
966	352.0	0.04261363636363636	0.03409090909090909	0.7528409090909091	0.002840909090909091	0.16761363636363635	0.0
967	354.0	0.0423728813559322	0.031073446327683617	0.7542372881355932	0.002824858757062147	0.1694915254237288	0.0
968	347.0	0.043227665706051875	0.03170028818443804	0.7521613832853026	0.002881844380403458	0.17002881844380405	0.0
969	350.0	0.045714285714285714	0.03142857142857143	0.7542857142857143	0.002857142857142857	0.1657142857142857	0.0
970	352.0	0.045454545454545456	0.03409090909090909	0.7642045454545454	0.002840909090909091	0.1534090909090909	0.0
971	358.0	0.0446927374301676	0.0335195530726257	0.7653631284916201	0.002793296089385475	0.15363128491620112	0.0
972	355.0	0.04225352112676056	0.030985915492957747	0.7690140845070422	0.0028169014084507044	0.15492957746478872	0.0
973	350.0	0.04285714285714286	0.03142857142857143	0.7685714285714286	0.002857142857142857	0.15428571428571428	0.0
974	344.0	0.040697674418604654	0.03197674418604651	0.7616279069767442	0.0029069767441860465	0.16279069767441862	0.0
975	341.0	0.03812316715542522	0.02932551319648094	0.7683284457478006	0.002932551319648094	0.16129032258064516	0.0
976	343.0	0.04081632653061224	0.029154518950437316	0.7667638483965015	0.0029154518950437317	0.15743440233236153	0.0029154518950437317
977	344.0	0.0377906976744186	0.03197674418604651	0.7616279069767442	0.0029069767441860465	0.16279069767441862	0.0029069767441860465
978	348.0	0.03735632183908046	0.031609195402298854	0.764367816091954	0.0028735632183908046	0.16091954022988506	0.0028735632183908046
979	352.0	0.03977272727272727	0.03409090909090909	0.7585227272727273	0.002840909090909091	0.16193181818181818	0.002840909090909091
980	351.0	0.039886039886039885	0.03418803418803419	0.7606837606837606	0.002849002849002849	0.15954415954415954	0.002849002849002849
981	355.0	0.03943661971830986	0.036619718309859155	0.7577464788732394	0.0028169014084507044	0.16056338028169015	0.0028169014084507044
982	353.0	0.042492917847025496	0.039660056657223795	0.7535410764872521	0.0028328611898017	0.15864022662889518	0.0028328611898017
983	359.0	0.04456824512534819	0.03899721448467967	0.754874651810585	0.002785515320334262	0.15598885793871867	0.002785515320334262
984	349.0	0.045845272206303724	0.04297994269340974	0.7507163323782235	0.0028653295128939827	0.15472779369627507	0.0028653295128939827
985	349.0	0.04297994269340974	0.04011461318051576	0.7535816618911175	0.0028653295128939827	0.15759312320916904	0.0028653295128939827
986	350.0	0.04	0.04	0.7542857142857143	0.002857142857142857	0.16	0.002857142857142857
987	349.0	0.04011461318051576	0.03724928366762178	0.7564469914040115	0.0028653295128939827	0.16045845272206305	0.0028653295128939827
988	347.0	0.040345821325648415	0.0345821325648415	0.7665706051873199	0.002881844380403458	0.15561959654178675	0.0
989	345.0	0.04057971014492753	0.034782608695652174	0.7652173913043478	0.002898550724637681	0.1565217391304348	0.0
990	344.0	0.040697674418604654	0.03197674418604651	0.7732558139534884	0.0029069767441860465	0.1511627906976744	0.0
991	346.0	0.04335260115606936	0.031791907514450865	0.7716763005780347	0.002890173410404624	0.14739884393063585	0.002890173410404624
992	346.0	0.046242774566473986	0.031791907514450865	0.7687861271676301	0.002890173410404624	0.14739884393063585	0.002890173410404624
993	352.0	0.048295454545454544	0.03409090909090909	0.7670454545454546	0.002840909090909091	0.14488636363636365	0.002840909090909091
994	350.0	0.04857142857142857	0.03428571428571429	0.7628571428571429	0.002857142857142857	0.14857142857142858	0.002857142857142857
995	344.0	0.046511627906976744	0.0377906976744186	0.7645348837209303	0.0029069767441860465	0.14534883720930233	0.0029069767441860465
996	348.0	0.04597701149425287	0.03735632183908046	0.764367816091954	0.0028735632183908046	0.14655172413793102	0.0028735632183908046
997	349.0	0.045845272206303724	0.03724928366762178	0.7621776504297995	0.0028653295128939827	0.1489971346704871	0.0028653295128939827
998	351.0	0.045584045584045586	0.037037037037037035	0.7635327635327636	0.002849002849002849	0.14814814814814814	0.002849002849002849
999	349.0	0.04297994269340974	0.03724928366762178	0.7679083094555874	0.0028653295128939827	0.14613180515759314	0.0028653295128939827
1000	352.0	0.04261363636363636	0.04261363636363636	0.7585227272727273	0.002840909090909091	0.15056818181818182	0.002840909090909091
1001	350.0	0.045714285714285714	0.04	0.7571428571428571	0.002857142857142857	0.15142857142857144	0.002857142857142857
1002	345.0	0.04927536231884058	0.03768115942028986	0.7478260869565218	0.002898550724637681	0.15942028985507245	0.002898550724637681
1003	341.0	0.04985337243401759	0.03812316715542522	0.7478005865102639	0.002932551319648094	0.15835777126099707	0.002932551319648094
1004	344.0	0.046511627906976744	0.0377906976744186	0.752906976744186	0.0029069767441860465	0.1569767441860465	0.0029069767441860465
1005	347.0	0.04610951008645533	0.037463976945244955	0.7579250720461095	0.002881844380403458	0.15273775216138327	0.002881844380403458
1006	347.0	0.04610951008645533	0.037463976945244955	0.7550432276657061	0.002881844380403458	0.15561959654178675	0.002881844380403458
1007	351.0	0.045584045584045586	0.037037037037037035	0.7492877492877493	0.002849002849002849	0.1623931623931624	0.002849002849002849
1008	349.0	0.045845272206303724	0.04011461318051576	0.7478510028653295	0.0028653295128939827	0.16045845272206305	0.0028653295128939827
1009	351.0	0.045584045584045586	0.039886039886039885	0.7435897435897436	0.002849002849002849	0.16524216524216523	0.002849002849002849
1010	349.0	0.04297994269340974	0.04011461318051576	0.7449856733524355	0.0028653295128939827	0.166189111747851	0.0028653295128939827
1011	350.0	0.045714285714285714	0.04	0.7428571428571429	0.002857142857142857	0.1657142857142857	0.002857142857142857
1012	349.0	0.045845272206303724	0.034383954154727794	0.7478510028653295	0.0028653295128939827	0.166189111747851	0.0028653295128939827
1013	353.0	0.0453257790368272	0.036827195467422094	0.7507082152974505	0.0028328611898017	0.16147308781869688	0.0028328611898017
1014	357.0	0.04481792717086835	0.03361344537815126	0.7563025210084033	0.0028011204481792717	0.16246498599439776	0.0
1015	359.0	0.05013927576601671	0.03899721448467967	0.7520891364902507	0.002785515320334262	0.15598885793871867	0.0
1016	359.0	0.05013927576601671	0.03899721448467967	0.7493036211699164	0.002785515320334262	0.15877437325905291	0.0
1017	352.0	0.045454545454545456	0.03977272727272727	0.7585227272727273	0.002840909090909091	0.1534090909090909	0.0
1018	357.0	0.04481792717086835	0.0392156862745098	0.7619047619047619	0.0028011204481792717	0.15126050420168066	0.0
1019	353.0	0.042492917847025496	0.0339943342776204	0.7705382436260623	0.0028328611898017	0.1501416430594901	0.0
1020	346.0	0.04335260115606936	0.03468208092485549	0.7601156069364162	0.002890173410404624	0.15895953757225434	0.0
1021	345.0	0.043478260869565216	0.034782608695652174	0.7565217391304347	0.002898550724637681	0.16231884057971013	0.0
1022	343.0	0.043731778425655975	0.043731778425655975	0.7463556851311953	0.0029154518950437317	0.16034985422740525	0.0029154518950437317
1023	348.0	0.04597701149425287	0.04310344827586207	0.7413793103448276	0.0028735632183908046	0.16379310344827586	0.0028735632183908046
1024	349.0	0.04297994269340974	0.04297994269340974	0.7478510028653295	0.0028653295128939827	0.16045845272206305	0.0028653295128939827
1025	354.0	0.03954802259887006	0.04519774011299435	0.751412429378531	0.002824858757062147	0.15819209039548024	0.002824858757062147
1026	353.0	0.039660056657223795	0.042492917847025496	0.7507082152974505	0.0028328611898017	0.16147308781869688	0.0028328611898017
1027	353.0	0.036827195467422094	0.042492917847025496	0.7535410764872521	0.0028328611898017	0.16147308781869688	0.0028328611898017
1028	353.0	0.039660056657223795	0.042492917847025496	0.7507082152974505	0.0028328611898017	0.16147308781869688	0.0028328611898017
1029	350.0	0.03142857142857143	0.045714285714285714	0.76	0.002857142857142857	0.15714285714285714	0.002857142857142857
1030	354.0	0.031073446327683617	0.04519774011299435	0.7598870056497176	0.002824858757062147	0.15819209039548024	0.002824858757062147
1031	351.0	0.039886039886039885	0.039886039886039885	0.7635327635327636	0.002849002849002849	0.150997150997151	0.002849002849002849
1032	352.0	0.03977272727272727	0.036931818181818184	0.7670454545454546	0.002840909090909091	0.15056818181818182	0.002840909090909091
1033	351.0	0.042735042735042736	0.037037037037037035	0.7635327635327636	0.002849002849002849	0.150997150997151	0.002849002849002849
1034	355.0	0.04788732394366197	0.03943661971830986	0.7549295774647887	0.0028169014084507044	0.15211267605633802	0.0028169014084507044
1035	351.0	0.04843304843304843	0.039886039886039885	0.7521367521367521	0.002849002849002849	0.15384615384615385	0.002849002849002849
1036	351.0	0.045584045584045586	0.039886039886039885	0.7549857549857549	0.002849002849002849	0.15384615384615385	0.002849002849002849
1037	347.0	0.043227665706051875	0.040345821325648415	0.7550432276657061	0.002881844380403458	0.15561959654178675	0.002881844380403458
1038	346.0	0.04335260115606936	0.03757225433526012	0.7543352601156069	0.002890173410404624	0.15895953757225434	0.002890173410404624
1039	350.0	0.04857142857142857	0.037142857142857144	0.7457142857142857	0.002857142857142857	0.16285714285714287	0.002857142857142857
1040	353.0	0.0453257790368272	0.036827195467422094	0.7507082152974505	0.0028328611898017	0.16147308781869688	0.0028328611898017
1041	354.0	0.04519774011299435	0.03389830508474576	0.7542372881355932	0.002824858757062147	0.16101694915254236	0.002824858757062147
1042	348.0	0.04597701149425287	0.034482758620689655	0.7557471264367817	0.0028735632183908046	0.15804597701149425	0.0028735632183908046
1043	350.0	0.04285714285714286	0.03142857142857143	0.7628571428571429	0.002857142857142857	0.15714285714285714	0.002857142857142857
1044	351.0	0.042735042735042736	0.03418803418803419	0.7549857549857549	0.002849002849002849	0.1623931623931624	0.002849002849002849
1045	347.0	0.043227665706051875	0.0345821325648415	0.7579250720461095	0.002881844380403458	0.1585014409221902	0.002881844380403458
1046	349.0	0.04297994269340974	0.03151862464183381	0.7621776504297995	0.0028653295128939827	0.15759312320916904	0.0028653295128939827
1047	345.0	0.04057971014492753	0.034782608695652174	0.7623188405797101	0.002898550724637681	0.1565217391304348	0.002898550724637681
1048	355.0	0.03943661971830986	0.04225352112676056	0.752112676056338	0.0028169014084507044	0.16056338028169015	0.0028169014084507044
1049	351.0	0.039886039886039885	0.042735042735042736	0.7578347578347578	0.002849002849002849	0.15384615384615385	0.002849002849002849
1050	352.0	0.036931818181818184	0.04261363636363636	0.7613636363636364	0.002840909090909091	0.1534090909090909	0.002840909090909091
1051	356.0	0.03932584269662921	0.042134831460674156	0.7584269662921348	0.0028089887640449437	0.1544943820224719	0.0028089887640449437
1052	358.0	0.04189944134078212	0.04189944134078212	0.7569832402234636	0.002793296089385475	0.15363128491620112	0.002793296089385475
1053	358.0	0.03910614525139665	0.0446927374301676	0.7569832402234636	0.002793296089385475	0.15363128491620112	0.002793296089385475
1054	360.0	0.041666666666666664	0.044444444444444446	0.7555555555555555	0.002777777777777778	0.1527777777777778	0.002777777777777778
1055	357.0	0.0392156862745098	0.04481792717086835	0.7619047619047619	0.0028011204481792717	0.1484593837535014	0.0028011204481792717
1056	355.0	0.03943661971830986	0.04225352112676056	0.7661971830985915	0.0028169014084507044	0.14647887323943662	0.0028169014084507044
1057	356.0	0.03932584269662921	0.042134831460674156	0.7640449438202247	0.0028089887640449437	0.14887640449438203	0.0028089887640449437
1058	356.0	0.042134831460674156	0.03932584269662921	0.7612359550561798	0.0028089887640449437	0.15168539325842698	0.0028089887640449437
1059	357.0	0.04201680672268908	0.0392156862745098	0.7619047619047619	0.0028011204481792717	0.15126050420168066	0.0028011204481792717
1060	356.0	0.0449438202247191	0.03932584269662921	0.7612359550561798	0.0028089887640449437	0.14887640449438203	0.0028089887640449437
1061	355.0	0.04507042253521127	0.03943661971830986	0.7690140845070422	0.0028169014084507044	0.14084507042253522	0.0028169014084507044
1062	353.0	0.0453257790368272	0.039660056657223795	0.7648725212464589	0.0028328611898017	0.14447592067988668	0.0028328611898017
1063	347.0	0.040345821325648415	0.040345821325648415	0.7694524495677233	0.002881844380403458	0.1440922190201729	0.002881844380403458
1064	354.0	0.0423728813559322	0.0423728813559322	0.7627118644067796	0.002824858757062147	0.14689265536723164	0.002824858757062147
1065	353.0	0.042492917847025496	0.039660056657223795	0.7620396600566572	0.0028328611898017	0.1501416430594901	0.0028328611898017
1066	355.0	0.04788732394366197	0.03943661971830986	0.752112676056338	0.0028169014084507044	0.15492957746478872	0.0028169014084507044
1067	352.0	0.045454545454545456	0.04261363636363636	0.7556818181818182	0.002840909090909091	0.15056818181818182	0.002840909090909091
1068	349.0	0.04297994269340974	0.04011461318051576	0.7564469914040115	0.0028653295128939827	0.15472779369627507	0.0028653295128939827
1069	349.0	0.04297994269340974	0.03724928366762178	0.7564469914040115	0.0028653295128939827	0.15759312320916904	0.0028653295128939827
1070	349.0	0.04011461318051576	0.03724928366762178	0.7535816618911175	0.0028653295128939827	0.16332378223495703	0.0028653295128939827
1071	351.0	0.039886039886039885	0.037037037037037035	0.7549857549857549	0.002849002849002849	0.1623931623931624	0.002849002849002849
1072	356.0	0.0449438202247191	0.03932584269662921	0.7556179775280899	0.0028089887640449437	0.1544943820224719	0.0028089887640449437
1073	353.0	0.04815864022662889	0.039660056657223795	0.7507082152974505	0.0028328611898017	0.1558073654390935	0.0028328611898017
1074	347.0	0.04610951008645533	0.040345821325648415	0.7550432276657061	0.002881844380403458	0.15273775216138327	0.002881844380403458
1075	347.0	0.043227665706051875	0.037463976945244955	0.7636887608069164	0.002881844380403458	0.14985590778097982	0.002881844380403458
1076	351.0	0.042735042735042736	0.037037037037037035	0.7692307692307693	0.002849002849002849	0.1452991452991453	0.002849002849002849
1077	347.0	0.043227665706051875	0.0345821325648415	0.7694524495677233	0.002881844380403458	0.14697406340057637	0.002881844380403458
1078	343.0	0.043731778425655975	0.03498542274052478	0.7667638483965015	0.0029154518950437317	0.14868804664723032	0.0029154518950437317
1079	351.0	0.045584045584045586	0.03418803418803419	0.7692307692307693	0.002849002849002849	0.1452991452991453	0.002849002849002849
1080	345.0	0.04057971014492753	0.03768115942028986	0.7652173913043478	0.002898550724637681	0.15072463768115943	0.002898550724637681
1081	345.0	0.04057971014492753	0.034782608695652174	0.7623188405797101	0.002898550724637681	0.1565217391304348	0.002898550724637681
1082	344.0	0.0436046511627907	0.03488372093023256	0.7587209302325582	0.0029069767441860465	0.1569767441860465	0.0029069767441860465
1083	347.0	0.04610951008645533	0.0345821325648415	0.7550432276657061	0.002881844380403458	0.1585014409221902	0.002881844380403458
1084	344.0	0.046511627906976744	0.03488372093023256	0.752906976744186	0.0029069767441860465	0.15988372093023256	0.0029069767441860465
1085	341.0	0.0469208211143695	0.03519061583577713	0.7478005865102639	0.002932551319648094	0.16422287390029325	0.002932551319648094
1086	340.0	0.04411764705882353	0.03823529411764706	0.75	0.0029411764705882353	0.16176470588235295	0.0029411764705882353
1087	347.0	0.04899135446685879	0.037463976945244955	0.7521613832853026	0.002881844380403458	0.15561959654178675	0.002881844380403458
1088	350.0	0.04857142857142857	0.037142857142857144	0.7514285714285714	0.002857142857142857	0.15714285714285714	0.002857142857142857
1089	354.0	0.05084745762711865	0.03672316384180791	0.751412429378531	0.002824858757062147	0.1553672316384181	0.002824858757062147
1090	345.0	0.04927536231884058	0.03768115942028986	0.7536231884057971	0.002898550724637681	0.1565217391304348	0.0
1091	353.0	0.04815864022662889	0.036827195467422094	0.7592067988668555	0.0028328611898017	0.1529745042492918	0.0
1092	353.0	0.05099150141643059	0.036827195467422094	0.7563739376770539	0.0028328611898017	0.1529745042492918	0.0
1093	353.0	0.04815864022662889	0.039660056657223795	0.7592067988668555	0.0028328611898017	0.1501416430594901	0.0
1094	354.0	0.0480225988700565	0.03954802259887006	0.7627118644067796	0.002824858757062147	0.14689265536723164	0.0
1095	352.0	0.048295454545454544	0.03977272727272727	0.7670454545454546	0.002840909090909091	0.14204545454545456	0.0
1096	357.0	0.047619047619047616	0.036414565826330535	0.7675070028011205	0.0028011204481792717	0.14285714285714285	0.0028011204481792717
1097	358.0	0.04748603351955307	0.036312849162011177	0.7681564245810056	0.002793296089385475	0.1424581005586592	0.002793296089385475
1098	359.0	0.05013927576601671	0.036211699164345405	0.7632311977715878	0.002785515320334262	0.14484679665738162	0.002785515320334262
1099	359.0	0.04735376044568245	0.036211699164345405	0.7632311977715878	0.002785515320334262	0.14763231197771587	0.002785515320334262
1100	357.0	0.047619047619047616	0.036414565826330535	0.7619047619047619	0.0028011204481792717	0.1484593837535014	0.0028011204481792717
1101	350.0	0.04285714285714286	0.037142857142857144	0.7657142857142857	0.002857142857142857	0.14857142857142858	0.002857142857142857
1102	344.0	0.0436046511627907	0.03488372093023256	0.7587209302325582	0.0029069767441860465	0.1569767441860465	0.0029069767441860465
1103	344.0	0.0436046511627907	0.03488372093023256	0.7558139534883721	0.0029069767441860465	0.15988372093023256	0.0029069767441860465
1104	348.0	0.04310344827586207	0.034482758620689655	0.75	0.0028735632183908046	0.16666666666666666	0.0028735632183908046
1105	347.0	0.043227665706051875	0.0345821325648415	0.7550432276657061	0.002881844380403458	0.1642651296829971	0.0
1106	346.0	0.04335260115606936	0.03757225433526012	0.7572254335260116	0.002890173410404624	0.15895953757225434	0.0
1107	350.0	0.045714285714285714	0.037142857142857144	0.7571428571428571	0.002857142857142857	0.15714285714285714	0.0
1108	358.0	0.04748603351955307	0.03910614525139665	0.7541899441340782	0.002793296089385475	0.15363128491620112	0.002793296089385475
1109	356.0	0.047752808988764044	0.03932584269662921	0.7556179775280899	0.0028089887640449437	0.15168539325842698	0.0028089887640449437
1110	355.0	0.04507042253521127	0.03943661971830986	0.752112676056338	0.0028169014084507044	0.15774647887323945	0.0028169014084507044
1111	351.0	0.04843304843304843	0.039886039886039885	0.7464387464387464	0.002849002849002849	0.15954415954415954	0.002849002849002849
1112	355.0	0.04788732394366197	0.04225352112676056	0.7436619718309859	0.0028169014084507044	0.16056338028169015	0.0028169014084507044
1113	357.0	0.05042016806722689	0.04201680672268908	0.7366946778711485	0.0028011204481792717	0.16526610644257703	0.0028011204481792717
1114	358.0	0.05027932960893855	0.0446927374301676	0.7318435754189944	0.002793296089385475	0.16759776536312848	0.002793296089385475
1115	359.0	0.04178272980501393	0.04456824512534819	0.7437325905292479	0.002785515320334262	0.16434540389972144	0.002785515320334262
1116	357.0	0.0392156862745098	0.04201680672268908	0.7535014005602241	0.0028011204481792717	0.15966386554621848	0.0028011204481792717
1117	356.0	0.03932584269662921	0.042134831460674156	0.75	0.0028089887640449437	0.16292134831460675	0.0028089887640449437
1118	361.0	0.04709141274238227	0.0443213296398892	0.7368421052631579	0.002770083102493075	0.16620498614958448	0.002770083102493075
1119	356.0	0.047752808988764044	0.0449438202247191	0.7415730337078652	0.0028089887640449437	0.1601123595505618	0.0028089887640449437
1120	353.0	0.04815864022662889	0.042492917847025496	0.7450424929178471	0.0028328611898017	0.15864022662889518	0.0028328611898017
1121	354.0	0.04519774011299435	0.0423728813559322	0.7542372881355932	0.002824858757062147	0.15254237288135594	0.002824858757062147
1122	358.0	0.04748603351955307	0.03910614525139665	0.7513966480446927	0.002793296089385475	0.1564245810055866	0.002793296089385475
1123	355.0	0.04788732394366197	0.03943661971830986	0.7492957746478873	0.0028169014084507044	0.15774647887323945	0.0028169014084507044
1124	353.0	0.04815864022662889	0.039660056657223795	0.7535410764872521	0.0028328611898017	0.1529745042492918	0.0028328611898017
1125	351.0	0.04843304843304843	0.039886039886039885	0.7578347578347578	0.002849002849002849	0.14814814814814814	0.002849002849002849
1126	354.0	0.0480225988700565	0.03954802259887006	0.751412429378531	0.002824858757062147	0.1553672316384181	0.002824858757062147
1127	351.0	0.04843304843304843	0.039886039886039885	0.7492877492877493	0.002849002849002849	0.15669515669515668	0.002849002849002849
1128	356.0	0.05056179775280899	0.042134831460674156	0.7471910112359551	0.0028089887640449437	0.1544943820224719	0.0028089887640449437
1129	352.0	0.05113636363636364	0.03977272727272727	0.7528409090909091	0.002840909090909091	0.15056818181818182	0.002840909090909091
1130	352.0	0.048295454545454544	0.03977272727272727	0.7528409090909091	0.002840909090909091	0.1534090909090909	0.002840909090909091
1131	355.0	0.04788732394366197	0.03943661971830986	0.7549295774647887	0.0028169014084507044	0.15211267605633802	0.0028169014084507044
1132	357.0	0.05042016806722689	0.036414565826330535	0.7535014005602241	0.0028011204481792717	0.15126050420168066	0.0056022408963585435
1133	357.0	0.04481792717086835	0.03361344537815126	0.7647058823529411	0.0028011204481792717	0.1484593837535014	0.0056022408963585435
1134	357.0	0.0392156862745098	0.03361344537815126	0.7675070028011205	0.0028011204481792717	0.15126050420168066	0.0056022408963585435
1135	354.0	0.03954802259887006	0.03389830508474576	0.768361581920904	0.002824858757062147	0.1497175141242938	0.005649717514124294
1136	349.0	0.034383954154727794	0.034383954154727794	0.7707736389684814	0.0028653295128939827	0.1518624641833811	0.0057306590257879654
1137	351.0	0.03418803418803419	0.03418803418803419	0.7692307692307693	0.002849002849002849	0.15384615384615385	0.005698005698005698
1138	349.0	0.034383954154727794	0.03724928366762178	0.7765042979942693	0.0028653295128939827	0.14326647564469913	0.0057306590257879654
1139	349.0	0.034383954154727794	0.04011461318051576	0.7707736389684814	0.0028653295128939827	0.1489971346704871	0.0028653295128939827
1140	355.0	0.03380281690140845	0.04225352112676056	0.7690140845070422	0.0028169014084507044	0.14929577464788732	0.0028169014084507044
1141	354.0	0.03672316384180791	0.04519774011299435	0.7598870056497176	0.002824858757062147	0.15254237288135594	0.002824858757062147
1142	357.0	0.0392156862745098	0.04481792717086835	0.7507002801120448	0.0028011204481792717	0.15966386554621848	0.0028011204481792717
1143	355.0	0.03943661971830986	0.04507042253521127	0.752112676056338	0.0028169014084507044	0.15774647887323945	0.0028169014084507044
1144	352.0	0.03977272727272727	0.045454545454545456	0.7443181818181818	0.002840909090909091	0.16477272727272727	0.002840909090909091
1145	350.0	0.04	0.04285714285714286	0.7428571428571429	0.002857142857142857	0.16857142857142857	0.002857142857142857
1146	354.0	0.03672316384180791	0.03954802259887006	0.748587570621469	0.002824858757062147	0.1694915254237288	0.002824858757062147
1147	358.0	0.03910614525139665	0.036312849162011177	0.7486033519553073	0.002793296089385475	0.17039106145251395	0.002793296089385475
1148	355.0	0.03943661971830986	0.036619718309859155	0.752112676056338	0.0028169014084507044	0.16619718309859155	0.0028169014084507044
1149	350.0	0.04	0.03428571428571429	0.7514285714285714	0.002857142857142857	0.16857142857142857	0.002857142857142857
1150	347.0	0.040345821325648415	0.037463976945244955	0.7550432276657061	0.002881844380403458	0.16138328530259366	0.002881844380403458
1151	348.0	0.040229885057471264	0.040229885057471264	0.7528735632183908	0.0028735632183908046	0.16091954022988506	0.0028735632183908046
1152	346.0	0.04046242774566474	0.04046242774566474	0.7543352601156069	0.002890173410404624	0.15895953757225434	0.002890173410404624
1153	354.0	0.03954802259887006	0.03954802259887006	0.7627118644067796	0.002824858757062147	0.15254237288135594	0.002824858757062147
1154	356.0	0.03932584269662921	0.042134831460674156	0.7612359550561798	0.0028089887640449437	0.15168539325842698	0.0028089887640449437
1155	356.0	0.03932584269662921	0.0449438202247191	0.7556179775280899	0.0028089887640449437	0.1544943820224719	0.0028089887640449437
1156	358.0	0.04189944134078212	0.04189944134078212	0.7569832402234636	0.002793296089385475	0.15363128491620112	0.002793296089385475
1157	358.0	0.04189944134078212	0.04189944134078212	0.7541899441340782	0.002793296089385475	0.1564245810055866	0.002793296089385475
1158	355.0	0.036619718309859155	0.04225352112676056	0.7605633802816901	0.0028169014084507044	0.15774647887323945	0.0
1159	357.0	0.04481792717086835	0.04201680672268908	0.7563025210084033	0.0028011204481792717	0.15406162464985995	0.0
1160	348.0	0.04310344827586207	0.03735632183908046	0.764367816091954	0.0028735632183908046	0.15229885057471265	0.0
1161	349.0	0.04297994269340974	0.03724928366762178	0.7621776504297995	0.0028653295128939827	0.15472779369627507	0.0
1162	344.0	0.040697674418604654	0.0377906976744186	0.7616279069767442	0.0029069767441860465	0.1569767441860465	0.0
1163	345.0	0.04057971014492753	0.03768115942028986	0.7623188405797101	0.002898550724637681	0.1536231884057971	0.002898550724637681
1164	352.0	0.04261363636363636	0.03977272727272727	0.7613636363636364	0.002840909090909091	0.15056818181818182	0.002840909090909091
1165	354.0	0.04519774011299435	0.03954802259887006	0.7542372881355932	0.002824858757062147	0.1553672316384181	0.002824858757062147
1166	358.0	0.0446927374301676	0.04189944134078212	0.7513966480446927	0.002793296089385475	0.1564245810055866	0.002793296089385475
1167	359.0	0.04735376044568245	0.04178272980501393	0.7437325905292479	0.002785515320334262	0.1615598885793872	0.002785515320334262
1168	356.0	0.0449438202247191	0.03651685393258427	0.7528089887640449	0.0028089887640449437	0.1601123595505618	0.0028089887640449437
1169	353.0	0.0453257790368272	0.039660056657223795	0.7507082152974505	0.0028328611898017	0.15864022662889518	0.0028328611898017
1170	353.0	0.0453257790368272	0.039660056657223795	0.7478753541076487	0.0028328611898017	0.16147308781869688	0.0028328611898017
1171	356.0	0.0449438202247191	0.03932584269662921	0.7471910112359551	0.0028089887640449437	0.16292134831460675	0.0028089887640449437
1172	356.0	0.0449438202247191	0.042134831460674156	0.7387640449438202	0.0028089887640449437	0.16853932584269662	0.0028089887640449437
1173	358.0	0.0446927374301676	0.04189944134078212	0.7402234636871509	0.002793296089385475	0.16759776536312848	0.002793296089385475
1174	357.0	0.047619047619047616	0.04201680672268908	0.742296918767507	0.0028011204481792717	0.16246498599439776	0.0028011204481792717
1175	349.0	0.04871060171919771	0.04297994269340974	0.7478510028653295	0.0028653295128939827	0.15472779369627507	0.0028653295128939827
1176	346.0	0.046242774566473986	0.046242774566473986	0.7601156069364162	0.0	0.14739884393063585	0.0
1177	345.0	0.0463768115942029	0.043478260869565216	0.7565217391304347	0.0	0.1536231884057971	0.0
1178	346.0	0.04046242774566474	0.04335260115606936	0.7601156069364162	0.002890173410404624	0.1531791907514451	0.0
1179	348.0	0.04310344827586207	0.040229885057471264	0.7614942528735632	0.0028735632183908046	0.15229885057471265	0.0
1180	346.0	0.04335260115606936	0.04046242774566474	0.7601156069364162	0.002890173410404624	0.1531791907514451	0.0
1181	349.0	0.04297994269340974	0.04011461318051576	0.7593123209169055	0.0028653295128939827	0.15472779369627507	0.0
1182	348.0	0.04597701149425287	0.040229885057471264	0.7557471264367817	0.0028735632183908046	0.15229885057471265	0.0028735632183908046
1183	349.0	0.04871060171919771	0.03724928366762178	0.7564469914040115	0.0028653295128939827	0.1518624641833811	0.0028653295128939827
1184	343.0	0.04956268221574344	0.037900874635568516	0.7638483965014577	0.0029154518950437317	0.14285714285714285	0.0029154518950437317
1185	348.0	0.04885057471264368	0.03735632183908046	0.7701149425287356	0.0028735632183908046	0.13793103448275862	0.0028735632183908046
1186	350.0	0.04285714285714286	0.037142857142857144	0.7742857142857142	0.002857142857142857	0.14	0.002857142857142857
1187	355.0	0.03943661971830986	0.036619718309859155	0.780281690140845	0.0028169014084507044	0.13802816901408452	0.0028169014084507044
1188	354.0	0.0423728813559322	0.03672316384180791	0.768361581920904	0.002824858757062147	0.14689265536723164	0.002824858757062147
1189	357.0	0.04481792717086835	0.036414565826330535	0.7619047619047619	0.0028011204481792717	0.15126050420168066	0.0028011204481792717
1190	358.0	0.0446927374301676	0.036312849162011177	0.7597765363128491	0.002793296089385475	0.15363128491620112	0.002793296089385475
1191	359.0	0.04456824512534819	0.033426183844011144	0.7632311977715878	0.002785515320334262	0.1532033426183844	0.002785515320334262
1192	353.0	0.0453257790368272	0.0339943342776204	0.7620396600566572	0.0028328611898017	0.1529745042492918	0.0028328611898017
1193	353.0	0.042492917847025496	0.0339943342776204	0.7648725212464589	0.0028328611898017	0.1529745042492918	0.0028328611898017
1194	354.0	0.0423728813559322	0.03672316384180791	0.7627118644067796	0.002824858757062147	0.15254237288135594	0.002824858757062147
1195	350.0	0.04285714285714286	0.037142857142857144	0.76	0.002857142857142857	0.15428571428571428	0.002857142857142857
1196	349.0	0.04011461318051576	0.03724928366762178	0.7621776504297995	0.0028653295128939827	0.15472779369627507	0.0028653295128939827
1197	351.0	0.042735042735042736	0.03418803418803419	0.7606837606837606	0.002849002849002849	0.15669515669515668	0.002849002849002849
1198	351.0	0.045584045584045586	0.037037037037037035	0.7549857549857549	0.002849002849002849	0.15669515669515668	0.002849002849002849
1199	351.0	0.045584045584045586	0.039886039886039885	0.7578347578347578	0.002849002849002849	0.150997150997151	0.002849002849002849
1200	358.0	0.0446927374301676	0.03910614525139665	0.7541899441340782	0.002793296089385475	0.1564245810055866	0.002793296089385475
1201	354.0	0.04519774011299435	0.0423728813559322	0.7542372881355932	0.002824858757062147	0.15254237288135594	0.002824858757062147
1202	352.0	0.045454545454545456	0.03977272727272727	0.7613636363636364	0.002840909090909091	0.14772727272727273	0.002840909090909091
1203	351.0	0.042735042735042736	0.042735042735042736	0.7606837606837606	0.002849002849002849	0.14814814814814814	0.002849002849002849
1204	350.0	0.045714285714285714	0.04285714285714286	0.7571428571428571	0.002857142857142857	0.14857142857142858	0.002857142857142857
1205	350.0	0.045714285714285714	0.037142857142857144	0.76	0.002857142857142857	0.15142857142857144	0.002857142857142857
1206	348.0	0.04310344827586207	0.03735632183908046	0.7614942528735632	0.0028735632183908046	0.15229885057471265	0.0028735632183908046
1207	347.0	0.040345821325648415	0.0345821325648415	0.760806916426513	0.002881844380403458	0.1585014409221902	0.002881844380403458
1208	347.0	0.040345821325648415	0.037463976945244955	0.760806916426513	0.002881844380403458	0.15561959654178675	0.002881844380403458
1209	348.0	0.04310344827586207	0.03735632183908046	0.7614942528735632	0.0028735632183908046	0.15229885057471265	0.0028735632183908046
1210	352.0	0.045454545454545456	0.036931818181818184	0.7613636363636364	0.002840909090909091	0.15056818181818182	0.002840909090909091
1211	347.0	0.04899135446685879	0.037463976945244955	0.760806916426513	0.002881844380403458	0.14697406340057637	0.002881844380403458
1212	350.0	0.04857142857142857	0.04	0.7571428571428571	0.002857142857142857	0.14857142857142858	0.002857142857142857
1213	351.0	0.045584045584045586	0.039886039886039885	0.7606837606837606	0.002849002849002849	0.14814814814814814	0.002849002849002849
1214	356.0	0.047752808988764044	0.042134831460674156	0.7556179775280899	0.0028089887640449437	0.14887640449438203	0.0028089887640449437
1215	355.0	0.04788732394366197	0.04225352112676056	0.7549295774647887	0.0	0.15211267605633802	0.0028169014084507044
1216	353.0	0.04815864022662889	0.039660056657223795	0.7535410764872521	0.0	0.1558073654390935	0.0028328611898017
1217	351.0	0.042735042735042736	0.039886039886039885	0.7578347578347578	0.0	0.15669515669515668	0.002849002849002849
1218	347.0	0.040345821325648415	0.040345821325648415	0.7636887608069164	0.0	0.15273775216138327	0.002881844380403458
1219	347.0	0.037463976945244955	0.04610951008645533	0.7550432276657061	0.002881844380403458	0.15561959654178675	0.002881844380403458
1220	351.0	0.037037037037037035	0.045584045584045586	0.7549857549857549	0.002849002849002849	0.15669515669515668	0.002849002849002849
1221	356.0	0.03932584269662921	0.0449438202247191	0.7528089887640449	0.0028089887640449437	0.15730337078651685	0.0028089887640449437
1222	357.0	0.04201680672268908	0.04481792717086835	0.7478991596638656	0.0028011204481792717	0.15966386554621848	0.0028011204481792717
1223	355.0	0.04225352112676056	0.04507042253521127	0.752112676056338	0.0028169014084507044	0.15492957746478872	0.0028169014084507044
1224	357.0	0.04201680672268908	0.04481792717086835	0.7535014005602241	0.0028011204481792717	0.15406162464985995	0.0028011204481792717
1225	354.0	0.0423728813559322	0.03954802259887006	0.7598870056497176	0.002824858757062147	0.15254237288135594	0.002824858757062147
1226	351.0	0.042735042735042736	0.039886039886039885	0.7606837606837606	0.002849002849002849	0.150997150997151	0.002849002849002849
1227	351.0	0.042735042735042736	0.039886039886039885	0.7606837606837606	0.002849002849002849	0.150997150997151	0.002849002849002849
1228	348.0	0.04597701149425287	0.040229885057471264	0.7614942528735632	0.0028735632183908046	0.14655172413793102	0.0028735632183908046
1229	346.0	0.046242774566473986	0.03757225433526012	0.7630057803468208	0.002890173410404624	0.14739884393063585	0.002890173410404624
1230	353.0	0.0453257790368272	0.0339943342776204	0.7592067988668555	0.0028328611898017	0.1558073654390935	0.0028328611898017
1231	354.0	0.0480225988700565	0.03672316384180791	0.748587570621469	0.002824858757062147	0.16101694915254236	0.002824858757062147
1232	355.0	0.05070422535211268	0.03943661971830986	0.7464788732394366	0.0028169014084507044	0.15774647887323945	0.0028169014084507044
1233	355.0	0.05070422535211268	0.04225352112676056	0.7436619718309859	0.0	0.16056338028169015	0.0028169014084507044
1234	351.0	0.04843304843304843	0.042735042735042736	0.7492877492877493	0.0	0.15669515669515668	0.002849002849002849
1235	346.0	0.046242774566473986	0.04335260115606936	0.7514450867052023	0.0	0.15606936416184972	0.002890173410404624
1236	348.0	0.04597701149425287	0.04310344827586207	0.75	0.0	0.15804597701149425	0.0028735632183908046
1237	346.0	0.04046242774566474	0.04335260115606936	0.7485549132947977	0.0	0.16473988439306358	0.002890173410404624
1238	341.0	0.0469208211143695	0.04105571847507331	0.7478005865102639	0.0	0.16129032258064516	0.002932551319648094
1239	348.0	0.05172413793103448	0.040229885057471264	0.7442528735632183	0.0	0.16091954022988506	0.0028735632183908046
1240	351.0	0.05413105413105413	0.042735042735042736	0.7378917378917379	0.0	0.1623931623931624	0.002849002849002849
1241	348.0	0.05459770114942529	0.04597701149425287	0.7385057471264368	0.0	0.15804597701149425	0.0028735632183908046
1242	348.0	0.05459770114942529	0.04310344827586207	0.7442528735632183	0.0	0.15517241379310345	0.0028735632183908046
1243	350.0	0.054285714285714284	0.04285714285714286	0.7457142857142857	0.002857142857142857	0.15142857142857144	0.002857142857142857
1244	351.0	0.05128205128205128	0.045584045584045586	0.7407407407407407	0.002849002849002849	0.15669515669515668	0.002849002849002849
1245	352.0	0.05113636363636364	0.04261363636363636	0.7443181818181818	0.002840909090909091	0.15625	0.002840909090909091
1246	348.0	0.04885057471264368	0.040229885057471264	0.7471264367816092	0.0028735632183908046	0.15804597701149425	0.0028735632183908046
1247	348.0	0.04885057471264368	0.03735632183908046	0.7528735632183908	0.0028735632183908046	0.15517241379310345	0.0028735632183908046
1248	347.0	0.04899135446685879	0.0345821325648415	0.7579250720461095	0.002881844380403458	0.15273775216138327	0.002881844380403458
1249	350.0	0.04285714285714286	0.03428571428571429	0.7657142857142857	0.002857142857142857	0.15142857142857144	0.002857142857142857
1250	352.0	0.04261363636363636	0.03409090909090909	0.7670454545454546	0.002840909090909091	0.15056818181818182	0.002840909090909091
1251	352.0	0.03977272727272727	0.036931818181818184	0.7642045454545454	0.002840909090909091	0.1534090909090909	0.002840909090909091
1252	353.0	0.039660056657223795	0.036827195467422094	0.7648725212464589	0.0028328611898017	0.1529745042492918	0.0028328611898017
1253	352.0	0.04261363636363636	0.03977272727272727	0.7556818181818182	0.002840909090909091	0.15625	0.002840909090909091
1254	348.0	0.04310344827586207	0.040229885057471264	0.75	0.0028735632183908046	0.16091954022988506	0.0028735632183908046
1255	345.0	0.0463768115942029	0.03768115942028986	0.7507246376811594	0.002898550724637681	0.15942028985507245	0.002898550724637681
1256	350.0	0.045714285714285714	0.037142857142857144	0.7514285714285714	0.002857142857142857	0.16	0.002857142857142857
1257	354.0	0.04519774011299435	0.03672316384180791	0.751412429378531	0.002824858757062147	0.16101694915254236	0.002824858757062147
1258	352.0	0.04261363636363636	0.03409090909090909	0.7642045454545454	0.0	0.15625	0.002840909090909091
1259	352.0	0.04261363636363636	0.036931818181818184	0.7642045454545454	0.0	0.1534090909090909	0.002840909090909091
1260	352.0	0.04261363636363636	0.036931818181818184	0.7613636363636364	0.0	0.15625	0.002840909090909091
1261	352.0	0.045454545454545456	0.036931818181818184	0.7528409090909091	0.002840909090909091	0.1590909090909091	0.002840909090909091
1262	349.0	0.04871060171919771	0.034383954154727794	0.7535816618911175	0.0028653295128939827	0.15759312320916904	0.0028653295128939827
1263	344.0	0.046511627906976744	0.03488372093023256	0.7587209302325582	0.0029069767441860465	0.1569767441860465	0.0
1264	345.0	0.043478260869565216	0.03188405797101449	0.7652173913043478	0.002898550724637681	0.1536231884057971	0.002898550724637681
1265	348.0	0.04310344827586207	0.031609195402298854	0.7557471264367817	0.0028735632183908046	0.16379310344827586	0.0028735632183908046
1266	351.0	0.042735042735042736	0.03418803418803419	0.7578347578347578	0.002849002849002849	0.15954415954415954	0.002849002849002849
1267	351.0	0.042735042735042736	0.03418803418803419	0.7578347578347578	0.002849002849002849	0.15954415954415954	0.002849002849002849
1268	352.0	0.03977272727272727	0.03409090909090909	0.7585227272727273	0.002840909090909091	0.16193181818181818	0.002840909090909091
1269	352.0	0.03977272727272727	0.03409090909090909	0.7556818181818182	0.002840909090909091	0.16477272727272727	0.002840909090909091
1270	350.0	0.04285714285714286	0.037142857142857144	0.7514285714285714	0.002857142857142857	0.16285714285714287	0.002857142857142857
1271	350.0	0.04285714285714286	0.037142857142857144	0.7542857142857143	0.002857142857142857	0.16	0.002857142857142857
1272	347.0	0.043227665706051875	0.037463976945244955	0.7550432276657061	0.002881844380403458	0.1585014409221902	0.002881844380403458
1273	350.0	0.045714285714285714	0.037142857142857144	0.7514285714285714	0.002857142857142857	0.16	0.002857142857142857
1274	348.0	0.04597701149425287	0.034482758620689655	0.7528735632183908	0.0028735632183908046	0.16091954022988506	0.0028735632183908046
1275	350.0	0.045714285714285714	0.03428571428571429	0.7542857142857143	0.002857142857142857	0.16	0.002857142857142857
1276	351.0	0.045584045584045586	0.03418803418803419	0.7549857549857549	0.002849002849002849	0.15954415954415954	0.002849002849002849
1277	354.0	0.04519774011299435	0.03672316384180791	0.7570621468926554	0.002824858757062147	0.1553672316384181	0.002824858757062147
1278	353.0	0.0453257790368272	0.039660056657223795	0.7563739376770539	0.0028328611898017	0.1529745042492918	0.0028328611898017
1279	357.0	0.04201680672268908	0.04481792717086835	0.7535014005602241	0.0028011204481792717	0.15406162464985995	0.0028011204481792717
1280	354.0	0.0423728813559322	0.03954802259887006	0.7570621468926554	0.002824858757062147	0.1553672316384181	0.002824858757062147
1281	355.0	0.04225352112676056	0.036619718309859155	0.7577464788732394	0.0028169014084507044	0.15774647887323945	0.0028169014084507044
1282	354.0	0.03954802259887006	0.03389830508474576	0.7598870056497176	0.002824858757062147	0.16101694915254236	0.002824858757062147
1283	352.0	0.03977272727272727	0.03409090909090909	0.7613636363636364	0.002840909090909091	0.1590909090909091	0.002840909090909091
1284	351.0	0.039886039886039885	0.037037037037037035	0.7578347578347578	0.002849002849002849	0.15954415954415954	0.002849002849002849
1285	354.0	0.0423728813559322	0.03672316384180791	0.7570621468926554	0.002824858757062147	0.15819209039548024	0.002824858757062147
1286	353.0	0.042492917847025496	0.036827195467422094	0.7563739376770539	0.0028328611898017	0.15864022662889518	0.0028328611898017
1287	353.0	0.042492917847025496	0.036827195467422094	0.7535410764872521	0.0028328611898017	0.15864022662889518	0.0056657223796034
1288	354.0	0.0423728813559322	0.03954802259887006	0.748587570621469	0.002824858757062147	0.16101694915254236	0.005649717514124294
1289	350.0	0.04285714285714286	0.037142857142857144	0.7485714285714286	0.002857142857142857	0.16285714285714287	0.005714285714285714
1290	349.0	0.04297994269340974	0.03724928366762178	0.7478510028653295	0.0028653295128939827	0.16332378223495703	0.0057306590257879654
1291	349.0	0.04297994269340974	0.034383954154727794	0.7507163323782235	0.0028653295128939827	0.16332378223495703	0.0057306590257879654
1292	351.0	0.042735042735042736	0.03418803418803419	0.7578347578347578	0.002849002849002849	0.15954415954415954	0.002849002849002849
1293	350.0	0.04285714285714286	0.03428571428571429	0.7628571428571429	0.002857142857142857	0.15428571428571428	0.002857142857142857
1294	351.0	0.042735042735042736	0.037037037037037035	0.7635327635327636	0.002849002849002849	0.15384615384615385	0.0
1295	354.0	0.04519774011299435	0.03672316384180791	0.7598870056497176	0.002824858757062147	0.1553672316384181	0.0
1296	359.0	0.04735376044568245	0.03899721448467967	0.7520891364902507	0.002785515320334262	0.15598885793871867	0.002785515320334262
1297	356.0	0.047752808988764044	0.03932584269662921	0.7415730337078652	0.0028089887640449437	0.16573033707865167	0.0028089887640449437
1298	353.0	0.0453257790368272	0.039660056657223795	0.7422096317280453	0.0028328611898017	0.1671388101983003	0.0028328611898017
1299	358.0	0.04748603351955307	0.03910614525139665	0.7458100558659218	0.002793296089385475	0.16201117318435754	0.002793296089385475
1300	353.0	0.04815864022662889	0.0339943342776204	0.7478753541076487	0.0028328611898017	0.1643059490084986	0.0028328611898017
1301	352.0	0.048295454545454544	0.03409090909090909	0.7471590909090909	0.002840909090909091	0.16477272727272727	0.002840909090909091
1302	350.0	0.045714285714285714	0.037142857142857144	0.7485714285714286	0.002857142857142857	0.16285714285714287	0.002857142857142857
1303	347.0	0.043227665706051875	0.037463976945244955	0.7550432276657061	0.002881844380403458	0.1585014409221902	0.002881844380403458
1304	349.0	0.04297994269340974	0.034383954154727794	0.7593123209169055	0.0028653295128939827	0.15759312320916904	0.0028653295128939827
1305	345.0	0.043478260869565216	0.034782608695652174	0.7594202898550725	0.002898550724637681	0.1565217391304348	0.002898550724637681
1306	346.0	0.04335260115606936	0.03468208092485549	0.7601156069364162	0.002890173410404624	0.15895953757225434	0.0
1307	349.0	0.04297994269340974	0.034383954154727794	0.7564469914040115	0.0028653295128939827	0.16332378223495703	0.0
1308	347.0	0.043227665706051875	0.0345821325648415	0.7579250720461095	0.002881844380403458	0.16138328530259366	0.0
1309	348.0	0.04885057471264368	0.034482758620689655	0.764367816091954	0.0028735632183908046	0.14942528735632185	0.0
1310	350.0	0.04857142857142857	0.03428571428571429	0.7657142857142857	0.002857142857142857	0.14857142857142858	0.0
1311	350.0	0.04857142857142857	0.04	0.7628571428571429	0.002857142857142857	0.1457142857142857	0.0
1312	350.0	0.054285714285714284	0.037142857142857144	0.76	0.002857142857142857	0.1457142857142857	0.0
1313	359.0	0.05013927576601671	0.036211699164345405	0.7632311977715878	0.002785515320334262	0.14763231197771587	0.0
1314	354.0	0.05084745762711865	0.03672316384180791	0.7598870056497176	0.002824858757062147	0.1497175141242938	0.0
1315	351.0	0.05128205128205128	0.037037037037037035	0.7521367521367521	0.002849002849002849	0.15669515669515668	0.0
1316	349.0	0.05157593123209169	0.03724928366762178	0.7507163323782235	0.0028653295128939827	0.15759312320916904	0.0
1317	346.0	0.05202312138728324	0.03468208092485549	0.7543352601156069	0.002890173410404624	0.15606936416184972	0.0
1318	349.0	0.054441260744985676	0.03151862464183381	0.7535816618911175	0.0028653295128939827	0.15759312320916904	0.0
1319	351.0	0.05413105413105413	0.037037037037037035	0.7492877492877493	0.002849002849002849	0.15669515669515668	0.0
1320	354.0	0.05084745762711865	0.03672316384180791	0.7542372881355932	0.002824858757062147	0.1553672316384181	0.0
1321	352.0	0.05113636363636364	0.036931818181818184	0.7613636363636364	0.002840909090909091	0.14772727272727273	0.0
1322	347.0	0.04899135446685879	0.037463976945244955	0.7636887608069164	0.0	0.14985590778097982	0.0
1323	353.0	0.04815864022662889	0.039660056657223795	0.7592067988668555	0.0	0.1529745042492918	0.0
1324	349.0	0.05157593123209169	0.04011461318051576	0.7593123209169055	0.0	0.1489971346704871	0.0
1325	353.0	0.05099150141643059	0.039660056657223795	0.7563739376770539	0.0	0.1529745042492918	0.0
1326	354.0	0.05084745762711865	0.0423728813559322	0.7542372881355932	0.0	0.15254237288135594	0.0
1327	350.0	0.04857142857142857	0.04285714285714286	0.7542857142857143	0.0	0.15428571428571428	0.0
1328	353.0	0.05099150141643059	0.036827195467422094	0.7507082152974505	0.0	0.16147308781869688	0.0
1329	352.0	0.048295454545454544	0.036931818181818184	0.7556818181818182	0.0	0.1590909090909091	0.0
1330	343.0	0.04081632653061224	0.037900874635568516	0.7667638483965015	0.0029154518950437317	0.15160349854227406	0.0
1331	348.0	0.04310344827586207	0.03735632183908046	0.7557471264367817	0.0028735632183908046	0.15804597701149425	0.0028735632183908046
1332	352.0	0.048295454545454544	0.036931818181818184	0.7556818181818182	0.002840909090909091	0.15625	0.0
1333	353.0	0.0453257790368272	0.036827195467422094	0.7563739376770539	0.0028328611898017	0.15864022662889518	0.0
1334	352.0	0.045454545454545456	0.03977272727272727	0.7585227272727273	0.002840909090909091	0.1534090909090909	0.0
1335	351.0	0.05128205128205128	0.042735042735042736	0.7549857549857549	0.002849002849002849	0.14814814814814814	0.0
1336	345.0	0.0463768115942029	0.04057971014492753	0.7536231884057971	0.002898550724637681	0.1536231884057971	0.002898550724637681
1337	347.0	0.04610951008645533	0.043227665706051875	0.7492795389048992	0.002881844380403458	0.15561959654178675	0.002881844380403458
1338	343.0	0.04664723032069971	0.037900874635568516	0.7521865889212828	0.0	0.16034985422740525	0.0029154518950437317
1339	343.0	0.04956268221574344	0.04081632653061224	0.749271137026239	0.0	0.15743440233236153	0.0029154518950437317
1340	347.0	0.04899135446685879	0.040345821325648415	0.7550432276657061	0.0	0.15273775216138327	0.002881844380403458
1341	352.0	0.05113636363636364	0.04261363636363636	0.7528409090909091	0.002840909090909091	0.14772727272727273	0.002840909090909091
1342	351.0	0.04843304843304843	0.039886039886039885	0.7549857549857549	0.002849002849002849	0.150997150997151	0.002849002849002849
1343	354.0	0.04519774011299435	0.03954802259887006	0.7542372881355932	0.002824858757062147	0.1553672316384181	0.002824858757062147
1344	354.0	0.0480225988700565	0.03954802259887006	0.751412429378531	0.002824858757062147	0.1553672316384181	0.002824858757062147
1345	351.0	0.042735042735042736	0.039886039886039885	0.7549857549857549	0.002849002849002849	0.15669515669515668	0.002849002849002849
1346	352.0	0.04261363636363636	0.03977272727272727	0.7556818181818182	0.002840909090909091	0.15625	0.002840909090909091
1347	351.0	0.042735042735042736	0.039886039886039885	0.7606837606837606	0.002849002849002849	0.150997150997151	0.002849002849002849
1348	351.0	0.04843304843304843	0.039886039886039885	0.7549857549857549	0.002849002849002849	0.150997150997151	0.002849002849002849
1349	348.0	0.04885057471264368	0.040229885057471264	0.7586206896551724	0.0028735632183908046	0.14367816091954022	0.005747126436781609
1350	349.0	0.045845272206303724	0.04011461318051576	0.7650429799426934	0.0028653295128939827	0.14040114613180515	0.0057306590257879654
1351	348.0	0.04310344827586207	0.040229885057471264	0.764367816091954	0.0028735632183908046	0.14367816091954022	0.005747126436781609
1352	350.0	0.04285714285714286	0.04	0.7657142857142857	0.002857142857142857	0.1457142857142857	0.002857142857142857
1353	355.0	0.04225352112676056	0.03943661971830986	0.7633802816901408	0.0028169014084507044	0.14929577464788732	0.0028169014084507044
1354	352.0	0.048295454545454544	0.03977272727272727	0.7585227272727273	0.002840909090909091	0.14772727272727273	0.002840909090909091
1355	353.0	0.0453257790368272	0.042492917847025496	0.7620396600566572	0.0028328611898017	0.14447592067988668	0.0028328611898017
1356	352.0	0.045454545454545456	0.04261363636363636	0.7585227272727273	0.002840909090909091	0.15056818181818182	0.0
1357	348.0	0.04597701149425287	0.040229885057471264	0.7528735632183908	0.0028735632183908046	0.15804597701149425	0.0
1358	353.0	0.0453257790368272	0.036827195467422094	0.7563739376770539	0.0028328611898017	0.15864022662889518	0.0
1359	350.0	0.045714285714285714	0.037142857142857144	0.7542857142857143	0.002857142857142857	0.15714285714285714	0.002857142857142857
1360	350.0	0.045714285714285714	0.03428571428571429	0.7542857142857143	0.002857142857142857	0.16	0.002857142857142857
1361	351.0	0.045584045584045586	0.037037037037037035	0.7578347578347578	0.002849002849002849	0.15384615384615385	0.002849002849002849
1362	351.0	0.045584045584045586	0.037037037037037035	0.7549857549857549	0.002849002849002849	0.15669515669515668	0.002849002849002849
1363	352.0	0.03977272727272727	0.03409090909090909	0.7642045454545454	0.002840909090909091	0.15625	0.002840909090909091
1364	351.0	0.039886039886039885	0.03418803418803419	0.7635327635327636	0.002849002849002849	0.15669515669515668	0.002849002849002849
1365	347.0	0.040345821325648415	0.03170028818443804	0.760806916426513	0.002881844380403458	0.16138328530259366	0.002881844380403458
1366	347.0	0.04610951008645533	0.03170028818443804	0.7550432276657061	0.002881844380403458	0.16138328530259366	0.002881844380403458
1367	345.0	0.04927536231884058	0.034782608695652174	0.7478260869565218	0.0	0.16521739130434782	0.002898550724637681
1368	347.0	0.04899135446685879	0.0345821325648415	0.7492795389048992	0.0	0.1642651296829971	0.002881844380403458
1369	349.0	0.05157593123209169	0.03724928366762178	0.7478510028653295	0.0	0.16045845272206305	0.0028653295128939827
1370	347.0	0.05187319884726225	0.037463976945244955	0.7550432276657061	0.0	0.15273775216138327	0.002881844380403458
1371	347.0	0.04899135446685879	0.037463976945244955	0.7579250720461095	0.0	0.15273775216138327	0.002881844380403458
1372	349.0	0.04871060171919771	0.03724928366762178	0.7593123209169055	0.0	0.1518624641833811	0.0028653295128939827
1373	348.0	0.04597701149425287	0.03735632183908046	0.764367816091954	0.0	0.14942528735632185	0.0028735632183908046
1374	352.0	0.048295454545454544	0.036931818181818184	0.7556818181818182	0.0	0.15625	0.002840909090909091
1375	355.0	0.04788732394366197	0.04225352112676056	0.7492957746478873	0.0	0.15774647887323945	0.0028169014084507044
1376	355.0	0.04507042253521127	0.04225352112676056	0.7464788732394366	0.0028169014084507044	0.16056338028169015	0.0028169014084507044
1377	361.0	0.0443213296398892	0.04155124653739612	0.7479224376731302	0.002770083102493075	0.16066481994459833	0.002770083102493075
1378	359.0	0.04456824512534819	0.04178272980501393	0.7465181058495822	0.002785515320334262	0.1615598885793872	0.002785515320334262
1379	357.0	0.04201680672268908	0.04201680672268908	0.7507002801120448	0.0028011204481792717	0.16246498599439776	0.0
1380	358.0	0.04189944134078212	0.04189944134078212	0.7486033519553073	0.002793296089385475	0.164804469273743	0.0
1381	361.0	0.04986149584487535	0.038781163434903045	0.7451523545706371	0.002770083102493075	0.1634349030470914	0.0
1382	355.0	0.05070422535211268	0.030985915492957747	0.752112676056338	0.0028169014084507044	0.16338028169014085	0.0
1383	351.0	0.04843304843304843	0.03133903133903134	0.7521367521367521	0.002849002849002849	0.16524216524216523	0.0
1384	347.0	0.04899135446685879	0.037463976945244955	0.7463976945244957	0.0	0.16714697406340057	0.0
1385	343.0	0.04956268221574344	0.037900874635568516	0.7434402332361516	0.0	0.16909620991253643	0.0
1386	345.0	0.043478260869565216	0.043478260869565216	0.7420289855072464	0.0	0.17101449275362318	0.0
1387	349.0	0.04297994269340974	0.04297994269340974	0.7507163323782235	0.0	0.16332378223495703	0.0
1388	348.0	0.04310344827586207	0.04310344827586207	0.7528735632183908	0.0	0.16091954022988506	0.0
1389	346.0	0.04335260115606936	0.04335260115606936	0.7630057803468208	0.0	0.15028901734104047	0.0
1390	348.0	0.04310344827586207	0.04310344827586207	0.764367816091954	0.0	0.14942528735632185	0.0
1391	345.0	0.043478260869565216	0.04057971014492753	0.7652173913043478	0.0	0.15072463768115943	0.0
1392	345.0	0.043478260869565216	0.04057971014492753	0.7681159420289855	0.0	0.14782608695652175	0.0
1393	350.0	0.04285714285714286	0.04	0.7657142857142857	0.002857142857142857	0.14857142857142858	0.0
1394	348.0	0.04310344827586207	0.040229885057471264	0.7672413793103449	0.0028735632183908046	0.14655172413793102	0.0
1395	347.0	0.04610951008645533	0.040345821325648415	0.7636887608069164	0.002881844380403458	0.14697406340057637	0.0
1396	344.0	0.046511627906976744	0.040697674418604654	0.752906976744186	0.0029069767441860465	0.15406976744186046	0.0029069767441860465
1397	348.0	0.04597701149425287	0.040229885057471264	0.75	0.0028735632183908046	0.15804597701149425	0.0028735632183908046
1398	345.0	0.043478260869565216	0.03768115942028986	0.7565217391304347	0.002898550724637681	0.1565217391304348	0.002898550724637681
1399	342.0	0.043859649122807015	0.038011695906432746	0.7514619883040936	0.0029239766081871343	0.1608187134502924	0.0029239766081871343
1400	341.0	0.04398826979472141	0.03812316715542522	0.7536656891495601	0.002932551319648094	0.15835777126099707	0.002932551319648094
1401	340.0	0.047058823529411764	0.03823529411764706	0.7588235294117647	0.0029411764705882353	0.15	0.0029411764705882353
1402	343.0	0.04664723032069971	0.037900874635568516	0.7551020408163265	0.0029154518950437317	0.15451895043731778	0.0029154518950437317
1403	350.0	0.04857142857142857	0.037142857142857144	0.7571428571428571	0.0	0.15428571428571428	0.002857142857142857
1404	350.0	0.04857142857142857	0.037142857142857144	0.76	0.0	0.15428571428571428	0.0
1405	351.0	0.045584045584045586	0.037037037037037035	0.7578347578347578	0.002849002849002849	0.15669515669515668	0.0
1406	350.0	0.04285714285714286	0.04	0.7542857142857143	0.002857142857142857	0.16	0.0
1407	352.0	0.04261363636363636	0.036931818181818184	0.7642045454545454	0.002840909090909091	0.1534090909090909	0.0
1408	352.0	0.04261363636363636	0.036931818181818184	0.7642045454545454	0.002840909090909091	0.1534090909090909	0.0
1409	354.0	0.04519774011299435	0.03672316384180791	0.7627118644067796	0.002824858757062147	0.15254237288135594	0.0
1410	348.0	0.040229885057471264	0.03735632183908046	0.7701149425287356	0.0028735632183908046	0.14942528735632185	0.0
1411	344.0	0.040697674418604654	0.0377906976744186	0.7645348837209303	0.0029069767441860465	0.15406976744186046	0.0
1412	344.0	0.0436046511627907	0.0377906976744186	0.7587209302325582	0.0029069767441860465	0.1569767441860465	0.0
1413	347.0	0.04899135446685879	0.037463976945244955	0.7550432276657061	0.002881844380403458	0.15561959654178675	0.0
1414	345.0	0.0463768115942029	0.03768115942028986	0.7623188405797101	0.002898550724637681	0.15072463768115943	0.0
1415	353.0	0.0453257790368272	0.036827195467422094	0.7563739376770539	0.0028328611898017	0.15864022662889518	0.0
1416	355.0	0.04507042253521127	0.036619718309859155	0.7577464788732394	0.0028169014084507044	0.15492957746478872	0.0028169014084507044
1417	352.0	0.045454545454545456	0.03125	0.7613636363636364	0.002840909090909091	0.15625	0.002840909090909091
1418	347.0	0.043227665706051875	0.03170028818443804	0.7636887608069164	0.002881844380403458	0.15561959654178675	0.002881844380403458
1419	344.0	0.040697674418604654	0.03488372093023256	0.7674418604651163	0.0029069767441860465	0.1511627906976744	0.0029069767441860465
1420	343.0	0.043731778425655975	0.03498542274052478	0.7667638483965015	0.0029154518950437317	0.14868804664723032	0.0029154518950437317
1421	344.0	0.046511627906976744	0.03488372093023256	0.7616279069767442	0.0029069767441860465	0.1511627906976744	0.0029069767441860465
1422	344.0	0.040697674418604654	0.03488372093023256	0.7674418604651163	0.0029069767441860465	0.1511627906976744	0.0029069767441860465
1423	346.0	0.03757225433526012	0.03757225433526012	0.7630057803468208	0.002890173410404624	0.15606936416184972	0.002890173410404624
1424	346.0	0.04046242774566474	0.03757225433526012	0.7601156069364162	0.002890173410404624	0.15606936416184972	0.002890173410404624
1425	344.0	0.040697674418604654	0.03488372093023256	0.7616279069767442	0.0029069767441860465	0.1569767441860465	0.0029069767441860465
1426	347.0	0.040345821325648415	0.040345821325648415	0.7579250720461095	0.002881844380403458	0.15561959654178675	0.002881844380403458
1427	349.0	0.04297994269340974	0.04011461318051576	0.7507163323782235	0.0028653295128939827	0.16045845272206305	0.0028653295128939827
1428	350.0	0.045714285714285714	0.04	0.7542857142857143	0.002857142857142857	0.15428571428571428	0.002857142857142857
1429	346.0	0.049132947976878616	0.04046242774566474	0.7485549132947977	0.002890173410404624	0.15606936416184972	0.002890173410404624
1430	346.0	0.04335260115606936	0.04046242774566474	0.7485549132947977	0.002890173410404624	0.16184971098265896	0.002890173410404624
1431	348.0	0.040229885057471264	0.04310344827586207	0.75	0.0028735632183908046	0.16091954022988506	0.0028735632183908046
1432	344.0	0.040697674418604654	0.0436046511627907	0.75	0.0029069767441860465	0.15988372093023256	0.0029069767441860465
1433	348.0	0.040229885057471264	0.04597701149425287	0.75	0.0	0.16091954022988506	0.0028735632183908046
1434	348.0	0.040229885057471264	0.04597701149425287	0.7528735632183908	0.0	0.15804597701149425	0.0028735632183908046
1435	353.0	0.039660056657223795	0.05099150141643059	0.7507082152974505	0.0	0.1558073654390935	0.0028328611898017
1436	356.0	0.03932584269662921	0.047752808988764044	0.7528089887640449	0.0	0.15730337078651685	0.0028089887640449437
1437	358.0	0.04748603351955307	0.0446927374301676	0.7513966480446927	0.0	0.15363128491620112	0.002793296089385475
1438	355.0	0.05352112676056338	0.04225352112676056	0.7436619718309859	0.0	0.15774647887323945	0.0028169014084507044
1439	356.0	0.05056179775280899	0.042134831460674156	0.7443820224719101	0.0	0.1601123595505618	0.0028089887640449437
1440	347.0	0.04610951008645533	0.037463976945244955	0.7492795389048992	0.0	0.1642651296829971	0.002881844380403458
1441	345.0	0.0463768115942029	0.03768115942028986	0.7420289855072464	0.002898550724637681	0.1681159420289855	0.002898550724637681
1442	344.0	0.04941860465116279	0.0377906976744186	0.7412790697674418	0.0029069767441860465	0.16569767441860464	0.0029069767441860465
1443	347.0	0.04899135446685879	0.037463976945244955	0.7435158501440923	0.002881844380403458	0.1642651296829971	0.002881844380403458
1444	350.0	0.045714285714285714	0.04	0.7485714285714286	0.002857142857142857	0.16	0.002857142857142857
1445	356.0	0.0449438202247191	0.03651685393258427	0.7471910112359551	0.0028089887640449437	0.16573033707865167	0.0028089887640449437
1446	350.0	0.045714285714285714	0.037142857142857144	0.7514285714285714	0.002857142857142857	0.16	0.002857142857142857
1447	352.0	0.048295454545454544	0.036931818181818184	0.7471590909090909	0.002840909090909091	0.16193181818181818	0.002840909090909091
1448	353.0	0.0453257790368272	0.039660056657223795	0.7478753541076487	0.0028328611898017	0.16147308781869688	0.0028328611898017
1449	355.0	0.04507042253521127	0.036619718309859155	0.7492957746478873	0.0028169014084507044	0.16338028169014085	0.0028169014084507044
1450	352.0	0.045454545454545456	0.036931818181818184	0.7443181818181818	0.002840909090909091	0.16761363636363635	0.002840909090909091
1451	351.0	0.042735042735042736	0.039886039886039885	0.7492877492877493	0.002849002849002849	0.1623931623931624	0.002849002849002849
1452	352.0	0.03977272727272727	0.03977272727272727	0.7528409090909091	0.002840909090909091	0.16193181818181818	0.002840909090909091
1453	354.0	0.03954802259887006	0.0423728813559322	0.7457627118644068	0.002824858757062147	0.16666666666666666	0.002824858757062147
1454	353.0	0.039660056657223795	0.039660056657223795	0.7563739376770539	0.0	0.16147308781869688	0.0028328611898017
1455	348.0	0.04310344827586207	0.040229885057471264	0.7528735632183908	0.0	0.16091954022988506	0.0028735632183908046
1456	350.0	0.04285714285714286	0.04	0.7542857142857143	0.0	0.16	0.002857142857142857
1457	347.0	0.04610951008645533	0.040345821325648415	0.7492795389048992	0.0	0.16138328530259366	0.002881844380403458
1458	349.0	0.04871060171919771	0.04011461318051576	0.7478510028653295	0.0	0.16045845272206305	0.0028653295128939827
1459	349.0	0.04871060171919771	0.04011461318051576	0.7478510028653295	0.0	0.16045845272206305	0.0028653295128939827
1460	352.0	0.05113636363636364	0.03977272727272727	0.7471590909090909	0.0	0.1590909090909091	0.002840909090909091
1461	353.0	0.05099150141643059	0.039660056657223795	0.7450424929178471	0.0028328611898017	0.15864022662889518	0.0028328611898017
1462	351.0	0.05128205128205128	0.039886039886039885	0.7407407407407407	0.002849002849002849	0.1623931623931624	0.002849002849002849
1463	347.0	0.04899135446685879	0.040345821325648415	0.7406340057636888	0.002881844380403458	0.1642651296829971	0.002881844380403458
1464	346.0	0.049132947976878616	0.04046242774566474	0.7427745664739884	0.002890173410404624	0.16184971098265896	0.002890173410404624
1465	349.0	0.04871060171919771	0.04011461318051576	0.7478510028653295	0.0028653295128939827	0.15759312320916904	0.0028653295128939827
1466	350.0	0.045714285714285714	0.04285714285714286	0.7485714285714286	0.002857142857142857	0.15714285714285714	0.002857142857142857
1467	355.0	0.04788732394366197	0.04225352112676056	0.752112676056338	0.0028169014084507044	0.15211267605633802	0.0028169014084507044
1468	353.0	0.05099150141643059	0.042492917847025496	0.7478753541076487	0.0028328611898017	0.1529745042492918	0.0028328611898017
1469	353.0	0.05099150141643059	0.042492917847025496	0.7422096317280453	0.0028328611898017	0.15864022662889518	0.0028328611898017
1470	355.0	0.05070422535211268	0.04225352112676056	0.7380281690140845	0.0028169014084507044	0.16338028169014085	0.0028169014084507044
1471	350.0	0.05142857142857143	0.04285714285714286	0.7428571428571429	0.002857142857142857	0.15714285714285714	0.002857142857142857
1472	347.0	0.04610951008645533	0.037463976945244955	0.7463976945244957	0.002881844380403458	0.1642651296829971	0.002881844380403458
1473	348.0	0.040229885057471264	0.03735632183908046	0.75	0.0028735632183908046	0.16666666666666666	0.0028735632183908046
1474	345.0	0.043478260869565216	0.034782608695652174	0.7507246376811594	0.002898550724637681	0.16521739130434782	0.002898550724637681
1475	347.0	0.043227665706051875	0.0345821325648415	0.7521613832853026	0.002881844380403458	0.1642651296829971	0.002881844380403458
1476	351.0	0.042735042735042736	0.039886039886039885	0.7521367521367521	0.002849002849002849	0.15954415954415954	0.002849002849002849
1477	361.0	0.0443213296398892	0.038781163434903045	0.7562326869806094	0.002770083102493075	0.15512465373961218	0.002770083102493075
1478	362.0	0.04419889502762431	0.03591160220994475	0.7541436464088398	0.0027624309392265192	0.16022099447513813	0.0027624309392265192
1479	357.0	0.04481792717086835	0.0392156862745098	0.7535014005602241	0.0	0.15966386554621848	0.0028011204481792717
1480	351.0	0.042735042735042736	0.039886039886039885	0.7578347578347578	0.0	0.15669515669515668	0.002849002849002849
1481	353.0	0.0453257790368272	0.036827195467422094	0.7648725212464589	0.0	0.1501416430594901	0.0028328611898017
1482	352.0	0.04261363636363636	0.03977272727272727	0.7585227272727273	0.0	0.15625	0.002840909090909091
1483	357.0	0.047619047619047616	0.0392156862745098	0.7563025210084033	0.0028011204481792717	0.15126050420168066	0.0028011204481792717
1484	357.0	0.047619047619047616	0.04201680672268908	0.7507002801120448	0.0028011204481792717	0.15406162464985995	0.0028011204481792717
1485	362.0	0.04696132596685083	0.03867403314917127	0.7596685082872928	0.0027624309392265192	0.14917127071823205	0.0027624309392265192
1486	362.0	0.04696132596685083	0.03867403314917127	0.7541436464088398	0.0027624309392265192	0.15469613259668508	0.0027624309392265192
1487	357.0	0.047619047619047616	0.036414565826330535	0.7535014005602241	0.0028011204481792717	0.1568627450980392	0.0028011204481792717
1488	354.0	0.0423728813559322	0.03672316384180791	0.7627118644067796	0.002824858757062147	0.15254237288135594	0.002824858757062147
1489	348.0	0.040229885057471264	0.03735632183908046	0.7614942528735632	0.0028735632183908046	0.15517241379310345	0.0028735632183908046
1490	353.0	0.042492917847025496	0.036827195467422094	0.7592067988668555	0.0028328611898017	0.1558073654390935	0.0028328611898017
1491	353.0	0.042492917847025496	0.036827195467422094	0.7592067988668555	0.0028328611898017	0.1558073654390935	0.0028328611898017
1492	354.0	0.04519774011299435	0.03672316384180791	0.7598870056497176	0.002824858757062147	0.15254237288135594	0.002824858757062147
1493	353.0	0.042492917847025496	0.039660056657223795	0.7563739376770539	0.0028328611898017	0.1558073654390935	0.0028328611898017
1494	355.0	0.04225352112676056	0.04507042253521127	0.7549295774647887	0.0028169014084507044	0.15211267605633802	0.0028169014084507044
1495	350.0	0.04285714285714286	0.04285714285714286	0.7514285714285714	0.002857142857142857	0.15714285714285714	0.002857142857142857
1496	353.0	0.042492917847025496	0.042492917847025496	0.7507082152974505	0.0028328611898017	0.15864022662889518	0.0028328611898017
1497	351.0	0.042735042735042736	0.042735042735042736	0.7464387464387464	0.002849002849002849	0.1623931623931624	0.002849002849002849
1498	351.0	0.042735042735042736	0.042735042735042736	0.7492877492877493	0.002849002849002849	0.15954415954415954	0.002849002849002849
1499	351.0	0.045584045584045586	0.042735042735042736	0.7492877492877493	0.002849002849002849	0.15669515669515668	0.002849002849002849
1500	352.0	0.048295454545454544	0.03977272727272727	0.7471590909090909	0.002840909090909091	0.1590909090909091	0.002840909090909091
1501	351.0	0.04843304843304843	0.042735042735042736	0.7521367521367521	0.002849002849002849	0.150997150997151	0.002849002849002849
1502	358.0	0.0446927374301676	0.04189944134078212	0.7541899441340782	0.002793296089385475	0.15363128491620112	0.002793296089385475
1503	355.0	0.04225352112676056	0.03943661971830986	0.7577464788732394	0.0028169014084507044	0.15492957746478872	0.0028169014084507044
1504	351.0	0.039886039886039885	0.039886039886039885	0.7606837606837606	0.002849002849002849	0.15384615384615385	0.002849002849002849
1505	350.0	0.03428571428571429	0.037142857142857144	0.7685714285714286	0.002857142857142857	0.15428571428571428	0.002857142857142857
1506	351.0	0.03418803418803419	0.037037037037037035	0.7720797720797721	0.002849002849002849	0.150997150997151	0.002849002849002849
1507	351.0	0.03418803418803419	0.037037037037037035	0.7692307692307693	0.002849002849002849	0.15384615384615385	0.002849002849002849
1508	355.0	0.036619718309859155	0.036619718309859155	0.7633802816901408	0.0028169014084507044	0.15774647887323945	0.0028169014084507044
1509	354.0	0.03672316384180791	0.03672316384180791	0.768361581920904	0.002824858757062147	0.15254237288135594	0.002824858757062147
1510	351.0	0.037037037037037035	0.037037037037037035	0.7663817663817664	0.002849002849002849	0.15384615384615385	0.002849002849002849
1511	351.0	0.039886039886039885	0.037037037037037035	0.7663817663817664	0.002849002849002849	0.150997150997151	0.002849002849002849
1512	350.0	0.04	0.03428571428571429	0.7657142857142857	0.002857142857142857	0.15428571428571428	0.002857142857142857
1513	349.0	0.04011461318051576	0.034383954154727794	0.7650429799426934	0.0028653295128939827	0.15472779369627507	0.0028653295128939827
1514	354.0	0.03954802259887006	0.03389830508474576	0.768361581920904	0.002824858757062147	0.15254237288135594	0.002824858757062147
1515	352.0	0.03409090909090909	0.03409090909090909	0.7727272727272727	0.002840909090909091	0.1534090909090909	0.002840909090909091
1516	356.0	0.03651685393258427	0.033707865168539325	0.7696629213483146	0.0028089887640449437	0.1544943820224719	0.0028089887640449437
1517	358.0	0.03910614525139665	0.0335195530726257	0.7625698324022346	0.002793296089385475	0.15921787709497207	0.002793296089385475
1518	362.0	0.04143646408839779	0.03867403314917127	0.7569060773480663	0.0027624309392265192	0.1574585635359116	0.0027624309392265192
1519	358.0	0.04189944134078212	0.03910614525139665	0.7597765363128491	0.002793296089385475	0.15363128491620112	0.002793296089385475
1520	357.0	0.04201680672268908	0.0392156862745098	0.7647058823529411	0.0028011204481792717	0.1484593837535014	0.0028011204481792717
1521	351.0	0.042735042735042736	0.037037037037037035	0.7635327635327636	0.002849002849002849	0.150997150997151	0.002849002849002849
1522	347.0	0.043227665706051875	0.037463976945244955	0.760806916426513	0.002881844380403458	0.15273775216138327	0.002881844380403458
1523	347.0	0.04610951008645533	0.037463976945244955	0.7579250720461095	0.002881844380403458	0.15273775216138327	0.002881844380403458
1524	345.0	0.04927536231884058	0.03768115942028986	0.7565217391304347	0.002898550724637681	0.15072463768115943	0.002898550724637681
1525	346.0	0.046242774566473986	0.03757225433526012	0.7630057803468208	0.002890173410404624	0.14739884393063585	0.002890173410404624
1526	346.0	0.046242774566473986	0.03757225433526012	0.7601156069364162	0.002890173410404624	0.15028901734104047	0.002890173410404624
1527	347.0	0.043227665706051875	0.037463976945244955	0.7636887608069164	0.002881844380403458	0.14985590778097982	0.002881844380403458
1528	345.0	0.043478260869565216	0.03768115942028986	0.7652173913043478	0.002898550724637681	0.14782608695652175	0.002898550724637681
1529	338.0	0.04142011834319527	0.038461538461538464	0.7633136094674556	0.0029585798816568047	0.15088757396449703	0.0029585798816568047
1530	342.0	0.04093567251461988	0.038011695906432746	0.7631578947368421	0.0029239766081871343	0.15204678362573099	0.0029239766081871343
1531	346.0	0.04046242774566474	0.03757225433526012	0.7601156069364162	0.002890173410404624	0.15606936416184972	0.002890173410404624
1532	350.0	0.04	0.037142857142857144	0.7514285714285714	0.002857142857142857	0.1657142857142857	0.002857142857142857
1533	344.0	0.040697674418604654	0.03488372093023256	0.747093023255814	0.0029069767441860465	0.17151162790697674	0.0029069767441860465
1534	351.0	0.039886039886039885	0.03418803418803419	0.7521367521367521	0.002849002849002849	0.16809116809116809	0.002849002849002849
1535	351.0	0.042735042735042736	0.03418803418803419	0.7521367521367521	0.002849002849002849	0.16524216524216523	0.002849002849002849
1536	348.0	0.040229885057471264	0.034482758620689655	0.7557471264367817	0.0028735632183908046	0.16379310344827586	0.0028735632183908046
1537	352.0	0.045454545454545456	0.03977272727272727	0.7471590909090909	0.002840909090909091	0.16193181818181818	0.002840909090909091
1538	352.0	0.045454545454545456	0.03409090909090909	0.75	0.002840909090909091	0.16477272727272727	0.002840909090909091
1539	351.0	0.04843304843304843	0.03418803418803419	0.7464387464387464	0.002849002849002849	0.16524216524216523	0.002849002849002849
1540	352.0	0.05113636363636364	0.036931818181818184	0.7471590909090909	0.002840909090909091	0.1590909090909091	0.002840909090909091
1541	351.0	0.04843304843304843	0.037037037037037035	0.7521367521367521	0.002849002849002849	0.15669515669515668	0.002849002849002849
1542	351.0	0.045584045584045586	0.039886039886039885	0.7521367521367521	0.002849002849002849	0.15669515669515668	0.002849002849002849
1543	349.0	0.04297994269340974	0.04011461318051576	0.7535816618911175	0.0028653295128939827	0.15759312320916904	0.0028653295128939827
1544	356.0	0.042134831460674156	0.042134831460674156	0.7556179775280899	0.0028089887640449437	0.1544943820224719	0.0028089887640449437
1545	357.0	0.0392156862745098	0.04201680672268908	0.7619047619047619	0.0028011204481792717	0.15126050420168066	0.0028011204481792717
1546	354.0	0.03672316384180791	0.0423728813559322	0.7655367231638418	0.002824858757062147	0.1497175141242938	0.002824858757062147
1547	349.0	0.03724928366762178	0.04011461318051576	0.7621776504297995	0.0028653295128939827	0.15472779369627507	0.0028653295128939827
1548	350.0	0.037142857142857144	0.04	0.7628571428571429	0.002857142857142857	0.15428571428571428	0.002857142857142857
1549	351.0	0.042735042735042736	0.039886039886039885	0.7606837606837606	0.002849002849002849	0.150997150997151	0.002849002849002849
1550	359.0	0.04456824512534819	0.04178272980501393	0.7604456824512534	0.002785515320334262	0.14763231197771587	0.002785515320334262
1551	360.0	0.04722222222222222	0.041666666666666664	0.7611111111111111	0.002777777777777778	0.14444444444444443	0.002777777777777778
1552	357.0	0.047619047619047616	0.04201680672268908	0.7619047619047619	0.0028011204481792717	0.14285714285714285	0.0028011204481792717
1553	354.0	0.04519774011299435	0.03954802259887006	0.768361581920904	0.002824858757062147	0.14124293785310735	0.002824858757062147
1554	357.0	0.047619047619047616	0.0392156862745098	0.7591036414565826	0.0028011204481792717	0.1484593837535014	0.0028011204481792717
1555	353.0	0.042492917847025496	0.039660056657223795	0.7592067988668555	0.0028328611898017	0.1529745042492918	0.0028328611898017
1556	350.0	0.045714285714285714	0.04	0.7571428571428571	0.002857142857142857	0.15142857142857144	0.002857142857142857
1557	348.0	0.04310344827586207	0.040229885057471264	0.7557471264367817	0.0028735632183908046	0.15517241379310345	0.0028735632183908046
1558	347.0	0.043227665706051875	0.037463976945244955	0.7579250720461095	0.002881844380403458	0.15561959654178675	0.002881844380403458
1559	347.0	0.043227665706051875	0.037463976945244955	0.7579250720461095	0.002881844380403458	0.15561959654178675	0.002881844380403458
1560	348.0	0.040229885057471264	0.03735632183908046	0.7614942528735632	0.0028735632183908046	0.15517241379310345	0.0028735632183908046
1561	347.0	0.043227665706051875	0.0345821325648415	0.7665706051873199	0.002881844380403458	0.14985590778097982	0.002881844380403458
1562	350.0	0.04285714285714286	0.03428571428571429	0.7657142857142857	0.002857142857142857	0.15142857142857144	0.002857142857142857
1563	349.0	0.04297994269340974	0.034383954154727794	0.7679083094555874	0.0028653295128939827	0.1489971346704871	0.0028653295128939827
1564	358.0	0.04189944134078212	0.036312849162011177	0.7653631284916201	0.002793296089385475	0.15083798882681565	0.002793296089385475
1565	354.0	0.0423728813559322	0.03389830508474576	0.768361581920904	0.002824858757062147	0.1497175141242938	0.002824858757062147
1566	353.0	0.04815864022662889	0.0339943342776204	0.7592067988668555	0.0028328611898017	0.1529745042492918	0.0028328611898017
1567	356.0	0.047752808988764044	0.03651685393258427	0.7471910112359551	0.0028089887640449437	0.16292134831460675	0.0028089887640449437
1568	357.0	0.047619047619047616	0.03361344537815126	0.7535014005602241	0.0028011204481792717	0.15966386554621848	0.0028011204481792717
1569	354.0	0.0480225988700565	0.03672316384180791	0.751412429378531	0.0	0.16101694915254236	0.002824858757062147
1570	353.0	0.0453257790368272	0.036827195467422094	0.7535410764872521	0.0028328611898017	0.15864022662889518	0.0028328611898017
1571	356.0	0.0449438202247191	0.03651685393258427	0.7584269662921348	0.0028089887640449437	0.1544943820224719	0.0028089887640449437
1572	351.0	0.042735042735042736	0.037037037037037035	0.7635327635327636	0.002849002849002849	0.150997150997151	0.002849002849002849
1573	356.0	0.042134831460674156	0.042134831460674156	0.7556179775280899	0.0028089887640449437	0.1544943820224719	0.0028089887640449437
1574	353.0	0.039660056657223795	0.042492917847025496	0.7535410764872521	0.0028328611898017	0.15864022662889518	0.0028328611898017
1575	353.0	0.039660056657223795	0.042492917847025496	0.7563739376770539	0.0028328611898017	0.1558073654390935	0.0028328611898017
1576	359.0	0.03899721448467967	0.04178272980501393	0.7576601671309192	0.002785515320334262	0.15598885793871867	0.002785515320334262
1577	354.0	0.03954802259887006	0.03954802259887006	0.7542372881355932	0.002824858757062147	0.16101694915254236	0.002824858757062147
1578	355.0	0.04507042253521127	0.03943661971830986	0.752112676056338	0.0028169014084507044	0.15774647887323945	0.0028169014084507044
1579	350.0	0.045714285714285714	0.037142857142857144	0.7514285714285714	0.002857142857142857	0.16	0.002857142857142857
1580	347.0	0.04610951008645533	0.037463976945244955	0.7492795389048992	0.002881844380403458	0.16138328530259366	0.002881844380403458
1581	349.0	0.045845272206303724	0.03724928366762178	0.7449856733524355	0.0028653295128939827	0.166189111747851	0.0028653295128939827
1582	346.0	0.049132947976878616	0.04046242774566474	0.7427745664739884	0.002890173410404624	0.16184971098265896	0.002890173410404624
1583	347.0	0.04899135446685879	0.040345821325648415	0.7377521613832853	0.002881844380403458	0.16714697406340057	0.002881844380403458
1584	345.0	0.04927536231884058	0.04057971014492753	0.7391304347826086	0.002898550724637681	0.16521739130434782	0.002898550724637681
1585	344.0	0.046511627906976744	0.0436046511627907	0.7412790697674418	0.0029069767441860465	0.16279069767441862	0.0029069767441860465
1586	342.0	0.04678362573099415	0.043859649122807015	0.7456140350877193	0.0029239766081871343	0.15789473684210525	0.0029239766081871343
1587	347.0	0.043227665706051875	0.043227665706051875	0.7579250720461095	0.002881844380403458	0.14985590778097982	0.002881844380403458
1588	351.0	0.039886039886039885	0.045584045584045586	0.7549857549857549	0.002849002849002849	0.15384615384615385	0.002849002849002849
1589	349.0	0.04011461318051576	0.04297994269340974	0.7593123209169055	0.0028653295128939827	0.1518624641833811	0.0028653295128939827
1590	350.0	0.04	0.04285714285714286	0.7542857142857143	0.002857142857142857	0.15714285714285714	0.002857142857142857
1591	348.0	0.04310344827586207	0.04310344827586207	0.75	0.0028735632183908046	0.15804597701149425	0.0028735632183908046
1592	352.0	0.045454545454545456	0.036931818181818184	0.7556818181818182	0.002840909090909091	0.15625	0.002840909090909091
1593	349.0	0.04871060171919771	0.03724928366762178	0.7449856733524355	0.0028653295128939827	0.16332378223495703	0.0028653295128939827
1594	351.0	0.045584045584045586	0.037037037037037035	0.7492877492877493	0.002849002849002849	0.1623931623931624	0.002849002849002849
1595	352.0	0.045454545454545456	0.036931818181818184	0.75	0.002840909090909091	0.16193181818181818	0.002840909090909091
1596	345.0	0.0463768115942029	0.03768115942028986	0.7507246376811594	0.002898550724637681	0.15942028985507245	0.002898550724637681
1597	343.0	0.04664723032069971	0.03498542274052478	0.7551020408163265	0.0029154518950437317	0.15743440233236153	0.0029154518950437317
1598	340.0	0.047058823529411764	0.03529411764705882	0.7588235294117647	0.0029411764705882353	0.15294117647058825	0.0029411764705882353
1599	341.0	0.04105571847507331	0.03519061583577713	0.7653958944281525	0.002932551319648094	0.15249266862170088	0.002932551319648094
1600	343.0	0.04081632653061224	0.04081632653061224	0.7638483965014577	0.0029154518950437317	0.14868804664723032	0.0029154518950437317
1601	346.0	0.04046242774566474	0.04046242774566474	0.7601156069364162	0.002890173410404624	0.1531791907514451	0.002890173410404624
1602	346.0	0.04046242774566474	0.04046242774566474	0.7630057803468208	0.002890173410404624	0.15028901734104047	0.002890173410404624
1603	346.0	0.04046242774566474	0.04046242774566474	0.7514450867052023	0.002890173410404624	0.16184971098265896	0.002890173410404624
1604	352.0	0.04261363636363636	0.04261363636363636	0.7443181818181818	0.002840909090909091	0.16477272727272727	0.002840909090909091
1605	357.0	0.04481792717086835	0.04201680672268908	0.742296918767507	0.0028011204481792717	0.16526610644257703	0.0028011204481792717
1606	357.0	0.04481792717086835	0.036414565826330535	0.7507002801120448	0.0028011204481792717	0.16246498599439776	0.0028011204481792717
1607	359.0	0.04178272980501393	0.036211699164345405	0.7604456824512534	0.002785515320334262	0.15598885793871867	0.002785515320334262
1608	356.0	0.042134831460674156	0.03651685393258427	0.7612359550561798	0.0028089887640449437	0.1544943820224719	0.0028089887640449437
1609	354.0	0.03954802259887006	0.03954802259887006	0.7598870056497176	0.002824858757062147	0.1553672316384181	0.002824858757062147
1610	351.0	0.042735042735042736	0.039886039886039885	0.7549857549857549	0.002849002849002849	0.15669515669515668	0.002849002849002849
1611	353.0	0.042492917847025496	0.039660056657223795	0.7535410764872521	0.0028328611898017	0.15864022662889518	0.0028328611898017
1612	350.0	0.04285714285714286	0.04	0.7514285714285714	0.002857142857142857	0.16	0.002857142857142857
1613	356.0	0.0449438202247191	0.03932584269662921	0.7528089887640449	0.0028089887640449437	0.15730337078651685	0.0028089887640449437
1614	351.0	0.045584045584045586	0.042735042735042736	0.7521367521367521	0.002849002849002849	0.15384615384615385	0.002849002849002849
1615	353.0	0.0453257790368272	0.036827195467422094	0.7563739376770539	0.0028328611898017	0.1558073654390935	0.0028328611898017
1616	349.0	0.04871060171919771	0.03724928366762178	0.7507163323782235	0.0028653295128939827	0.15759312320916904	0.0028653295128939827
1617	352.0	0.048295454545454544	0.036931818181818184	0.75	0.002840909090909091	0.1590909090909091	0.002840909090909091
1618	351.0	0.04843304843304843	0.037037037037037035	0.7578347578347578	0.002849002849002849	0.150997150997151	0.002849002849002849
1619	352.0	0.045454545454545456	0.036931818181818184	0.7556818181818182	0.002840909090909091	0.15625	0.002840909090909091
1620	357.0	0.04201680672268908	0.0392156862745098	0.7563025210084033	0.0	0.15966386554621848	0.0028011204481792717
1621	364.0	0.04395604395604396	0.04120879120879121	0.7527472527472527	0.0	0.15934065934065933	0.0027472527472527475
1622	371.0	0.04582210242587601	0.04043126684636118	0.7574123989218329	0.0	0.15363881401617252	0.0026954177897574125
1623	367.0	0.043596730245231606	0.04087193460490463	0.7602179836512262	0.0	0.15258855585831063	0.0027247956403269754
1624	368.0	0.043478260869565216	0.04076086956521739	0.7581521739130435	0.0	0.15489130434782608	0.002717391304347826
1625	361.0	0.0443213296398892	0.04155124653739612	0.7562326869806094	0.0	0.15512465373961218	0.002770083102493075
1626	355.0	0.04507042253521127	0.04225352112676056	0.7577464788732394	0.0	0.15211267605633802	0.0028169014084507044
1627	355.0	0.04507042253521127	0.03943661971830986	0.752112676056338	0.0	0.16056338028169015	0.0028169014084507044
1628	357.0	0.04481792717086835	0.0392156862745098	0.7535014005602241	0.0028011204481792717	0.1568627450980392	0.0028011204481792717
1629	358.0	0.04748603351955307	0.03910614525139665	0.7486033519553073	0.002793296089385475	0.15921787709497207	0.002793296089385475
1630	359.0	0.05013927576601671	0.03899721448467967	0.7493036211699164	0.002785515320334262	0.15598885793871867	0.002785515320334262
1631	357.0	0.05042016806722689	0.0392156862745098	0.7507002801120448	0.0028011204481792717	0.15406162464985995	0.0028011204481792717
1632	353.0	0.042492917847025496	0.039660056657223795	0.7592067988668555	0.0028328611898017	0.1529745042492918	0.0028328611898017
1633	352.0	0.04261363636363636	0.03977272727272727	0.7556818181818182	0.002840909090909091	0.15625	0.002840909090909091
1634	350.0	0.045714285714285714	0.04	0.7485714285714286	0.002857142857142857	0.16	0.002857142857142857
1635	347.0	0.040345821325648415	0.043227665706051875	0.7492795389048992	0.002881844380403458	0.16138328530259366	0.002881844380403458
1636	350.0	0.037142857142857144	0.04	0.7571428571428571	0.002857142857142857	0.16	0.002857142857142857
1637	350.0	0.04285714285714286	0.04	0.7457142857142857	0.002857142857142857	0.1657142857142857	0.002857142857142857
1638	347.0	0.043227665706051875	0.043227665706051875	0.7406340057636888	0.002881844380403458	0.16714697406340057	0.002881844380403458
1639	354.0	0.04519774011299435	0.0423728813559322	0.7429378531073446	0.002824858757062147	0.1638418079096045	0.002824858757062147
1640	351.0	0.04843304843304843	0.039886039886039885	0.7492877492877493	0.002849002849002849	0.15669515669515668	0.002849002849002849
1641	352.0	0.048295454545454544	0.03977272727272727	0.75	0.002840909090909091	0.15625	0.002840909090909091
1642	351.0	0.04843304843304843	0.039886039886039885	0.7549857549857549	0.002849002849002849	0.150997150997151	0.002849002849002849
1643	351.0	0.045584045584045586	0.039886039886039885	0.7549857549857549	0.002849002849002849	0.15384615384615385	0.002849002849002849
1644	351.0	0.045584045584045586	0.039886039886039885	0.7578347578347578	0.002849002849002849	0.150997150997151	0.002849002849002849
1645	358.0	0.05027932960893855	0.03910614525139665	0.7513966480446927	0.0	0.1564245810055866	0.002793296089385475
1646	360.0	0.05	0.03611111111111111	0.7527777777777778	0.0	0.15833333333333333	0.002777777777777778
1647	354.0	0.04519774011299435	0.03954802259887006	0.7598870056497176	0.0	0.15254237288135594	0.002824858757062147
1648	347.0	0.04610951008645533	0.040345821325648415	0.7492795389048992	0.0	0.16138328530259366	0.002881844380403458
1649	349.0	0.045845272206303724	0.04011461318051576	0.7449856733524355	0.0028653295128939827	0.16332378223495703	0.0028653295128939827
1650	352.0	0.045454545454545456	0.03977272727272727	0.7414772727272727	0.002840909090909091	0.16761363636363635	0.002840909090909091
1651	354.0	0.0480225988700565	0.03954802259887006	0.7344632768361582	0.002824858757062147	0.1694915254237288	0.005649717514124294
1652	348.0	0.04885057471264368	0.040229885057471264	0.7327586206896551	0.0028735632183908046	0.1724137931034483	0.0028735632183908046
1653	348.0	0.04885057471264368	0.040229885057471264	0.735632183908046	0.0028735632183908046	0.16954022988505746	0.0028735632183908046
1654	349.0	0.05157593123209169	0.03724928366762178	0.7392550143266475	0.0028653295128939827	0.166189111747851	0.0028653295128939827
1655	354.0	0.0480225988700565	0.03954802259887006	0.7457627118644068	0.002824858757062147	0.16101694915254236	0.002824858757062147
1656	352.0	0.048295454545454544	0.03977272727272727	0.7414772727272727	0.002840909090909091	0.16477272727272727	0.002840909090909091
1657	355.0	0.04788732394366197	0.03943661971830986	0.7436619718309859	0.0028169014084507044	0.16338028169014085	0.0028169014084507044
1658	356.0	0.047752808988764044	0.03932584269662921	0.75	0.0028089887640449437	0.15730337078651685	0.0028089887640449437
1659	358.0	0.05027932960893855	0.03910614525139665	0.7513966480446927	0.002793296089385475	0.15363128491620112	0.002793296089385475
1660	360.0	0.05	0.041666666666666664	0.75	0.002777777777777778	0.1527777777777778	0.002777777777777778
1661	359.0	0.04735376044568245	0.04178272980501393	0.7493036211699164	0.002785515320334262	0.15598885793871867	0.002785515320334262
1662	360.0	0.04722222222222222	0.041666666666666664	0.75	0.002777777777777778	0.15555555555555556	0.002777777777777778
1663	361.0	0.04709141274238227	0.04155124653739612	0.7506925207756233	0.002770083102493075	0.1523545706371191	0.00554016620498615
1664	361.0	0.04986149584487535	0.038781163434903045	0.7479224376731302	0.002770083102493075	0.15512465373961218	0.00554016620498615
1665	357.0	0.05042016806722689	0.0392156862745098	0.7507002801120448	0.0	0.15406162464985995	0.0056022408963585435
1666	355.0	0.05070422535211268	0.03943661971830986	0.752112676056338	0.0	0.15211267605633802	0.005633802816901409
1667	355.0	0.05352112676056338	0.036619718309859155	0.752112676056338	0.0	0.15492957746478872	0.0028169014084507044
1668	357.0	0.05042016806722689	0.036414565826330535	0.7535014005602241	0.0	0.1568627450980392	0.0028011204481792717
1669	353.0	0.04815864022662889	0.036827195467422094	0.7507082152974505	0.0	0.16147308781869688	0.0028328611898017
1670	351.0	0.04843304843304843	0.037037037037037035	0.7521367521367521	0.0	0.15954415954415954	0.002849002849002849
1671	349.0	0.045845272206303724	0.03724928366762178	0.7621776504297995	0.0	0.1518624641833811	0.0028653295128939827
1672	348.0	0.040229885057471264	0.040229885057471264	0.7614942528735632	0.0	0.15517241379310345	0.0028735632183908046
1673	346.0	0.04046242774566474	0.04046242774566474	0.7572254335260116	0.0	0.15895953757225434	0.002890173410404624
1674	343.0	0.04081632653061224	0.037900874635568516	0.7580174927113703	0.0	0.16034985422740525	0.0029154518950437317
1675	345.0	0.043478260869565216	0.04057971014492753	0.7594202898550725	0.0	0.1536231884057971	0.002898550724637681
1676	345.0	0.0463768115942029	0.04057971014492753	0.7594202898550725	0.0	0.15072463768115943	0.002898550724637681
1677	349.0	0.045845272206303724	0.04011461318051576	0.7593123209169055	0.0028653295128939827	0.1489971346704871	0.0028653295128939827
1678	349.0	0.045845272206303724	0.04011461318051576	0.7564469914040115	0.0028653295128939827	0.1518624641833811	0.0028653295128939827
1679	350.0	0.045714285714285714	0.04285714285714286	0.7571428571428571	0.002857142857142857	0.14857142857142858	0.002857142857142857
1680	354.0	0.04519774011299435	0.0423728813559322	0.751412429378531	0.002824858757062147	0.1553672316384181	0.002824858757062147
1681	351.0	0.042735042735042736	0.042735042735042736	0.7549857549857549	0.002849002849002849	0.15669515669515668	0.0
1682	346.0	0.04335260115606936	0.04335260115606936	0.7601156069364162	0.002890173410404624	0.15028901734104047	0.0
1683	355.0	0.04225352112676056	0.04507042253521127	0.752112676056338	0.0028169014084507044	0.15774647887323945	0.0
1684	350.0	0.04	0.045714285714285714	0.7571428571428571	0.002857142857142857	0.15428571428571428	0.0
1685	352.0	0.03977272727272727	0.045454545454545456	0.7556818181818182	0.002840909090909091	0.15625	0.0
1686	351.0	0.042735042735042736	0.045584045584045586	0.7521367521367521	0.002849002849002849	0.15669515669515668	0.0
1687	351.0	0.042735042735042736	0.042735042735042736	0.7549857549857549	0.002849002849002849	0.15669515669515668	0.0
1688	347.0	0.043227665706051875	0.043227665706051875	0.7550432276657061	0.002881844380403458	0.15561959654178675	0.0
1689	345.0	0.043478260869565216	0.043478260869565216	0.7565217391304347	0.002898550724637681	0.1536231884057971	0.0
1690	347.0	0.043227665706051875	0.043227665706051875	0.7550432276657061	0.002881844380403458	0.15561959654178675	0.0
1691	350.0	0.04285714285714286	0.04285714285714286	0.7542857142857143	0.0	0.16	0.0
1692	349.0	0.045845272206303724	0.04011461318051576	0.7535816618911175	0.0	0.16045845272206305	0.0
1693	350.0	0.045714285714285714	0.04	0.7457142857142857	0.0	0.1657142857142857	0.002857142857142857
1694	350.0	0.04285714285714286	0.04	0.7485714285714286	0.002857142857142857	0.16285714285714287	0.002857142857142857
1695	348.0	0.040229885057471264	0.03735632183908046	0.7528735632183908	0.0028735632183908046	0.16379310344827586	0.0028735632183908046
1696	348.0	0.040229885057471264	0.03735632183908046	0.7557471264367817	0.0028735632183908046	0.16091954022988506	0.0028735632183908046
1697	350.0	0.04	0.03428571428571429	0.76	0.002857142857142857	0.16	0.002857142857142857
1698	348.0	0.04310344827586207	0.03735632183908046	0.7586206896551724	0.0028735632183908046	0.15517241379310345	0.0028735632183908046
1699	348.0	0.04310344827586207	0.03735632183908046	0.7528735632183908	0.0028735632183908046	0.16091954022988506	0.0028735632183908046
1700	348.0	0.04310344827586207	0.04310344827586207	0.7528735632183908	0.0028735632183908046	0.15517241379310345	0.0028735632183908046
1701	347.0	0.043227665706051875	0.043227665706051875	0.7521613832853026	0.002881844380403458	0.15561959654178675	0.002881844380403458
1702	345.0	0.043478260869565216	0.043478260869565216	0.7507246376811594	0.002898550724637681	0.15942028985507245	0.0
1703	340.0	0.04411764705882353	0.041176470588235294	0.7558823529411764	0.0029411764705882353	0.15588235294117647	0.0
1704	336.0	0.044642857142857144	0.041666666666666664	0.7619047619047619	0.002976190476190476	0.1488095238095238	0.0
1705	338.0	0.04437869822485207	0.038461538461538464	0.7514792899408284	0.0029585798816568047	0.16272189349112426	0.0
1706	349.0	0.04297994269340974	0.04011461318051576	0.7507163323782235	0.0028653295128939827	0.16045845272206305	0.0028653295128939827
1707	356.0	0.0449438202247191	0.03932584269662921	0.7556179775280899	0.0028089887640449437	0.1544943820224719	0.0028089887640449437
1708	355.0	0.04225352112676056	0.04507042253521127	0.7492957746478873	0.0028169014084507044	0.15774647887323945	0.0028169014084507044
1709	358.0	0.03910614525139665	0.03910614525139665	0.7458100558659218	0.002793296089385475	0.16759776536312848	0.00558659217877095
1710	357.0	0.0392156862745098	0.0392156862745098	0.7563025210084033	0.0028011204481792717	0.15966386554621848	0.0028011204481792717
1711	357.0	0.036414565826330535	0.0392156862745098	0.7563025210084033	0.0028011204481792717	0.16246498599439776	0.0028011204481792717
1712	356.0	0.03932584269662921	0.03932584269662921	0.7528089887640449	0.0028089887640449437	0.16292134831460675	0.0028089887640449437
1713	356.0	0.03932584269662921	0.042134831460674156	0.7471910112359551	0.0028089887640449437	0.16573033707865167	0.0028089887640449437
1714	353.0	0.036827195467422094	0.04815864022662889	0.7478753541076487	0.0028328611898017	0.16147308781869688	0.0028328611898017
1715	354.0	0.03954802259887006	0.0480225988700565	0.748587570621469	0.002824858757062147	0.15819209039548024	0.002824858757062147
1716	351.0	0.039886039886039885	0.05128205128205128	0.7464387464387464	0.002849002849002849	0.15669515669515668	0.002849002849002849
1717	350.0	0.04	0.05142857142857143	0.7514285714285714	0.002857142857142857	0.15428571428571428	0.0
1718	346.0	0.04046242774566474	0.05202312138728324	0.7572254335260116	0.002890173410404624	0.14739884393063585	0.0
1719	345.0	0.043478260869565216	0.05217391304347826	0.7565217391304347	0.002898550724637681	0.14492753623188406	0.0
1720	346.0	0.04335260115606936	0.05202312138728324	0.7630057803468208	0.0	0.1416184971098266	0.0
1721	349.0	0.04297994269340974	0.05157593123209169	0.7650429799426934	0.0	0.14040114613180515	0.0
1722	355.0	0.04225352112676056	0.05070422535211268	0.752112676056338	0.0	0.15492957746478872	0.0
1723	349.0	0.04297994269340974	0.04871060171919771	0.7564469914040115	0.0	0.1518624641833811	0.0
1724	350.0	0.04285714285714286	0.04857142857142857	0.7571428571428571	0.0	0.15142857142857144	0.0
1725	346.0	0.04335260115606936	0.05491329479768786	0.7485549132947977	0.0	0.1531791907514451	0.0
1726	344.0	0.040697674418604654	0.046511627906976744	0.7616279069767442	0.0	0.1511627906976744	0.0
1727	343.0	0.04081632653061224	0.04664723032069971	0.7551020408163265	0.0	0.15451895043731778	0.0029154518950437317
1728	345.0	0.043478260869565216	0.04927536231884058	0.7507246376811594	0.002898550724637681	0.15072463768115943	0.002898550724637681
1729	341.0	0.0469208211143695	0.04985337243401759	0.7478005865102639	0.002932551319648094	0.1495601173020528	0.002932551319648094
1730	344.0	0.04941860465116279	0.04941860465116279	0.747093023255814	0.0029069767441860465	0.14825581395348839	0.0029069767441860465
1731	347.0	0.04899135446685879	0.04899135446685879	0.7435158501440923	0.002881844380403458	0.15273775216138327	0.002881844380403458
1732	346.0	0.049132947976878616	0.04335260115606936	0.7485549132947977	0.002890173410404624	0.1531791907514451	0.002890173410404624
1733	349.0	0.04871060171919771	0.04297994269340974	0.7478510028653295	0.0	0.15759312320916904	0.0028653295128939827
1734	355.0	0.05070422535211268	0.04225352112676056	0.7464788732394366	0.0	0.15774647887323945	0.0028169014084507044
1735	356.0	0.05056179775280899	0.03932584269662921	0.7528089887640449	0.0	0.1544943820224719	0.0028089887640449437
1736	356.0	0.05056179775280899	0.03932584269662921	0.7528089887640449	0.0	0.1544943820224719	0.0028089887640449437
1737	354.0	0.05367231638418079	0.03672316384180791	0.7429378531073446	0.0	0.1638418079096045	0.002824858757062147
1738	355.0	0.05352112676056338	0.036619718309859155	0.7408450704225352	0.0	0.16619718309859155	0.0028169014084507044
1739	353.0	0.05099150141643059	0.036827195467422094	0.7450424929178471	0.0	0.1643059490084986	0.0028328611898017
1740	354.0	0.05084745762711865	0.03672316384180791	0.7457627118644068	0.002824858757062147	0.16101694915254236	0.002824858757062147
1741	354.0	0.04519774011299435	0.03954802259887006	0.751412429378531	0.002824858757062147	0.15819209039548024	0.002824858757062147
1742	354.0	0.0423728813559322	0.03954802259887006	0.7570621468926554	0.002824858757062147	0.1553672316384181	0.002824858757062147
1743	353.0	0.039660056657223795	0.039660056657223795	0.7563739376770539	0.0028328611898017	0.15864022662889518	0.0028328611898017
1744	361.0	0.038781163434903045	0.04155124653739612	0.7534626038781164	0.002770083102493075	0.16066481994459833	0.002770083102493075
1745	366.0	0.03825136612021858	0.03825136612021858	0.7540983606557377	0.00273224043715847	0.16393442622950818	0.00273224043715847
1746	358.0	0.0335195530726257	0.03910614525139665	0.7597765363128491	0.002793296089385475	0.16201117318435754	0.002793296089385475
1747	352.0	0.03409090909090909	0.04261363636363636	0.7613636363636364	0.002840909090909091	0.15625	0.002840909090909091
1748	350.0	0.037142857142857144	0.04285714285714286	0.76	0.002857142857142857	0.15428571428571428	0.002857142857142857
1749	346.0	0.04046242774566474	0.04335260115606936	0.7543352601156069	0.0	0.15895953757225434	0.002890173410404624
1750	351.0	0.045584045584045586	0.042735042735042736	0.7492877492877493	0.0	0.15954415954415954	0.002849002849002849
1751	353.0	0.0453257790368272	0.0453257790368272	0.7478753541076487	0.0028328611898017	0.1558073654390935	0.0028328611898017
1752	356.0	0.0449438202247191	0.0449438202247191	0.7471910112359551	0.0028089887640449437	0.15730337078651685	0.0028089887640449437
1753	355.0	0.03943661971830986	0.04507042253521127	0.7492957746478873	0.0028169014084507044	0.16056338028169015	0.0028169014084507044
1754	360.0	0.03888888888888889	0.04722222222222222	0.7472222222222222	0.002777777777777778	0.16111111111111112	0.002777777777777778
1755	358.0	0.04189944134078212	0.04748603351955307	0.7430167597765364	0.002793296089385475	0.16201117318435754	0.002793296089385475
1756	353.0	0.042492917847025496	0.04815864022662889	0.7450424929178471	0.0028328611898017	0.15864022662889518	0.0028328611898017
1757	355.0	0.04507042253521127	0.04788732394366197	0.7464788732394366	0.0028169014084507044	0.15492957746478872	0.0028169014084507044
1758	354.0	0.04519774011299435	0.0480225988700565	0.7457627118644068	0.002824858757062147	0.1553672316384181	0.002824858757062147
1759	354.0	0.04519774011299435	0.0480225988700565	0.7429378531073446	0.002824858757062147	0.15819209039548024	0.002824858757062147
1760	358.0	0.0446927374301676	0.04748603351955307	0.7458100558659218	0.002793296089385475	0.1564245810055866	0.002793296089385475
1761	357.0	0.04481792717086835	0.047619047619047616	0.7478991596638656	0.0028011204481792717	0.15406162464985995	0.0028011204481792717
1762	353.0	0.0453257790368272	0.0453257790368272	0.7450424929178471	0.0028328611898017	0.15864022662889518	0.0028328611898017
1763	352.0	0.04261363636363636	0.04261363636363636	0.7528409090909091	0.002840909090909091	0.15625	0.002840909090909091
1764	354.0	0.0480225988700565	0.03954802259887006	0.7542372881355932	0.002824858757062147	0.15254237288135594	0.002824858757062147
1765	357.0	0.047619047619047616	0.04201680672268908	0.7535014005602241	0.0028011204481792717	0.15126050420168066	0.0028011204481792717
1766	355.0	0.04788732394366197	0.04507042253521127	0.7436619718309859	0.0028169014084507044	0.15774647887323945	0.0028169014084507044
1767	350.0	0.04857142857142857	0.045714285714285714	0.74	0.002857142857142857	0.16	0.002857142857142857
1768	352.0	0.05113636363636364	0.045454545454545456	0.7386363636363636	0.002840909090909091	0.1590909090909091	0.002840909090909091
1769	345.0	0.04927536231884058	0.0463768115942029	0.7420289855072464	0.002898550724637681	0.1565217391304348	0.002898550724637681
1770	347.0	0.04899135446685879	0.04610951008645533	0.7435158501440923	0.002881844380403458	0.15561959654178675	0.002881844380403458
1771	344.0	0.046511627906976744	0.0436046511627907	0.747093023255814	0.0029069767441860465	0.1569767441860465	0.0029069767441860465
1772	346.0	0.046242774566473986	0.04335260115606936	0.7485549132947977	0.002890173410404624	0.15606936416184972	0.002890173410404624
1773	347.0	0.04610951008645533	0.043227665706051875	0.7492795389048992	0.002881844380403458	0.15561959654178675	0.002881844380403458
1774	346.0	0.046242774566473986	0.04335260115606936	0.7456647398843931	0.002890173410404624	0.15895953757225434	0.002890173410404624
1775	349.0	0.04297994269340974	0.04297994269340974	0.7478510028653295	0.0028653295128939827	0.16045845272206305	0.0028653295128939827
1776	351.0	0.042735042735042736	0.042735042735042736	0.7464387464387464	0.002849002849002849	0.1623931623931624	0.002849002849002849
1777	347.0	0.043227665706051875	0.043227665706051875	0.7406340057636888	0.002881844380403458	0.16714697406340057	0.002881844380403458
1778	347.0	0.043227665706051875	0.04610951008645533	0.7521613832853026	0.002881844380403458	0.15273775216138327	0.002881844380403458
1779	343.0	0.04081632653061224	0.04664723032069971	0.7551020408163265	0.0029154518950437317	0.15160349854227406	0.0029154518950437317
1780	346.0	0.04046242774566474	0.046242774566473986	0.7572254335260116	0.002890173410404624	0.15028901734104047	0.002890173410404624
1781	349.0	0.045845272206303724	0.045845272206303724	0.7593123209169055	0.0	0.14613180515759314	0.0028653295128939827
1782	349.0	0.045845272206303724	0.045845272206303724	0.7535816618911175	0.0	0.1518624641833811	0.0028653295128939827
1783	352.0	0.045454545454545456	0.04261363636363636	0.7556818181818182	0.0	0.1534090909090909	0.002840909090909091
1784	351.0	0.042735042735042736	0.042735042735042736	0.7549857549857549	0.0	0.15384615384615385	0.005698005698005698
1785	349.0	0.045845272206303724	0.04011461318051576	0.7507163323782235	0.0	0.15759312320916904	0.0057306590257879654
1786	349.0	0.045845272206303724	0.04011461318051576	0.7507163323782235	0.0	0.15759312320916904	0.0057306590257879654
1787	348.0	0.04885057471264368	0.040229885057471264	0.7557471264367817	0.0	0.15229885057471265	0.0028735632183908046
1788	347.0	0.043227665706051875	0.043227665706051875	0.7550432276657061	0.0	0.15561959654178675	0.002881844380403458
1789	348.0	0.04597701149425287	0.04597701149425287	0.75	0.0	0.15517241379310345	0.0028735632183908046
1790	345.0	0.043478260869565216	0.0463768115942029	0.7478260869565218	0.0	0.15942028985507245	0.002898550724637681
1791	347.0	0.04610951008645533	0.04899135446685879	0.7377521613832853	0.0	0.1642651296829971	0.002881844380403458
1792	351.0	0.045584045584045586	0.04843304843304843	0.7378917378917379	0.0	0.16524216524216523	0.002849002849002849
1793	354.0	0.04519774011299435	0.0480225988700565	0.7429378531073446	0.002824858757062147	0.15819209039548024	0.002824858757062147
1794	355.0	0.04788732394366197	0.04788732394366197	0.7464788732394366	0.0028169014084507044	0.15211267605633802	0.0028169014084507044
1795	355.0	0.04507042253521127	0.04507042253521127	0.7492957746478873	0.0028169014084507044	0.15492957746478872	0.0028169014084507044
1796	356.0	0.0449438202247191	0.0449438202247191	0.75	0.0028089887640449437	0.1544943820224719	0.0028089887640449437
1797	360.0	0.044444444444444446	0.041666666666666664	0.7555555555555555	0.002777777777777778	0.1527777777777778	0.002777777777777778
1798	355.0	0.04788732394366197	0.04225352112676056	0.7577464788732394	0.0028169014084507044	0.14647887323943662	0.0028169014084507044
1799	360.0	0.04722222222222222	0.041666666666666664	0.7555555555555555	0.002777777777777778	0.15	0.002777777777777778
1800	355.0	0.04788732394366197	0.04225352112676056	0.7492957746478873	0.0028169014084507044	0.15492957746478872	0.0028169014084507044
1801	354.0	0.04519774011299435	0.0423728813559322	0.7457627118644068	0.002824858757062147	0.16101694915254236	0.002824858757062147
1802	352.0	0.048295454545454544	0.045454545454545456	0.7443181818181818	0.0	0.1590909090909091	0.002840909090909091
1803	352.0	0.045454545454545456	0.045454545454545456	0.7443181818181818	0.0	0.16193181818181818	0.002840909090909091
1804	350.0	0.045714285714285714	0.04	0.7514285714285714	0.0	0.16	0.002857142857142857
1805	353.0	0.04815864022662889	0.039660056657223795	0.7478753541076487	0.0	0.16147308781869688	0.0028328611898017
1806	354.0	0.0480225988700565	0.03954802259887006	0.7457627118644068	0.0	0.1638418079096045	0.002824858757062147
1807	360.0	0.04722222222222222	0.03888888888888889	0.7472222222222222	0.0	0.1638888888888889	0.002777777777777778
1808	358.0	0.04748603351955307	0.04189944134078212	0.7486033519553073	0.002793296089385475	0.1564245810055866	0.002793296089385475
1809	354.0	0.05084745762711865	0.0423728813559322	0.748587570621469	0.002824858757062147	0.15254237288135594	0.002824858757062147
1810	355.0	0.05070422535211268	0.04225352112676056	0.7492957746478873	0.0028169014084507044	0.15211267605633802	0.0028169014084507044
1811	353.0	0.05099150141643059	0.042492917847025496	0.7450424929178471	0.0028328611898017	0.1558073654390935	0.0028328611898017
1812	360.0	0.04722222222222222	0.041666666666666664	0.7472222222222222	0.002777777777777778	0.15833333333333333	0.002777777777777778
1813	354.0	0.04519774011299435	0.0423728813559322	0.748587570621469	0.002824858757062147	0.15819209039548024	0.002824858757062147
1814	350.0	0.045714285714285714	0.04285714285714286	0.7485714285714286	0.002857142857142857	0.15714285714285714	0.002857142857142857
1815	349.0	0.04297994269340974	0.04297994269340974	0.7507163323782235	0.0028653295128939827	0.15759312320916904	0.0028653295128939827
1816	347.0	0.043227665706051875	0.043227665706051875	0.7492795389048992	0.002881844380403458	0.1585014409221902	0.002881844380403458
1817	352.0	0.03977272727272727	0.048295454545454544	0.7528409090909091	0.002840909090909091	0.1534090909090909	0.002840909090909091
1818	353.0	0.039660056657223795	0.04815864022662889	0.7535410764872521	0.0028328611898017	0.1529745042492918	0.0028328611898017
1819	355.0	0.03943661971830986	0.04788732394366197	0.752112676056338	0.0028169014084507044	0.15492957746478872	0.0028169014084507044
1820	355.0	0.04225352112676056	0.04788732394366197	0.752112676056338	0.0028169014084507044	0.15211267605633802	0.0028169014084507044
1821	354.0	0.05084745762711865	0.05084745762711865	0.7457627118644068	0.0	0.1497175141242938	0.002824858757062147
1822	355.0	0.05070422535211268	0.04507042253521127	0.7492957746478873	0.0	0.15211267605633802	0.0028169014084507044
1823	355.0	0.04788732394366197	0.03943661971830986	0.752112676056338	0.0028169014084507044	0.15492957746478872	0.0028169014084507044
1824	359.0	0.04456824512534819	0.04178272980501393	0.7465181058495822	0.002785515320334262	0.1615598885793872	0.002785515320334262
1825	361.0	0.0443213296398892	0.0443213296398892	0.7451523545706371	0.002770083102493075	0.16066481994459833	0.002770083102493075
1826	358.0	0.0446927374301676	0.0446927374301676	0.7486033519553073	0.002793296089385475	0.1564245810055866	0.002793296089385475
1827	357.0	0.047619047619047616	0.04481792717086835	0.7478991596638656	0.0028011204481792717	0.15406162464985995	0.0028011204481792717
1828	353.0	0.04815864022662889	0.042492917847025496	0.7563739376770539	0.0028328611898017	0.14730878186968838	0.0028328611898017
1829	354.0	0.04519774011299435	0.0423728813559322	0.7627118644067796	0.002824858757062147	0.1440677966101695	0.002824858757062147
1830	354.0	0.0423728813559322	0.03954802259887006	0.7627118644067796	0.002824858757062147	0.1497175141242938	0.002824858757062147
1831	355.0	0.04225352112676056	0.036619718309859155	0.7661971830985915	0.0028169014084507044	0.14929577464788732	0.0028169014084507044
1832	350.0	0.037142857142857144	0.04	0.7714285714285715	0.002857142857142857	0.1457142857142857	0.002857142857142857
1833	345.0	0.03768115942028986	0.04057971014492753	0.7623188405797101	0.002898550724637681	0.1536231884057971	0.002898550724637681
1834	342.0	0.04093567251461988	0.038011695906432746	0.7573099415204678	0.0029239766081871343	0.15789473684210525	0.0029239766081871343
1835	351.0	0.042735042735042736	0.039886039886039885	0.7521367521367521	0.002849002849002849	0.15954415954415954	0.002849002849002849
1836	351.0	0.042735042735042736	0.039886039886039885	0.7521367521367521	0.002849002849002849	0.15954415954415954	0.002849002849002849
1837	355.0	0.04507042253521127	0.03943661971830986	0.7492957746478873	0.0028169014084507044	0.16056338028169015	0.0028169014084507044
1838	356.0	0.042134831460674156	0.042134831460674156	0.7528089887640449	0.0028089887640449437	0.15730337078651685	0.0028089887640449437
1839	353.0	0.042492917847025496	0.042492917847025496	0.7450424929178471	0.0028328611898017	0.1643059490084986	0.0028328611898017
1840	349.0	0.04011461318051576	0.04011461318051576	0.7535816618911175	0.0028653295128939827	0.16045845272206305	0.0028653295128939827
1841	347.0	0.040345821325648415	0.040345821325648415	0.7550432276657061	0.002881844380403458	0.1585014409221902	0.002881844380403458
1842	345.0	0.04057971014492753	0.03768115942028986	0.7565217391304347	0.002898550724637681	0.15942028985507245	0.002898550724637681
1843	343.0	0.04081632653061224	0.037900874635568516	0.760932944606414	0.0029154518950437317	0.15451895043731778	0.0029154518950437317
1844	348.0	0.040229885057471264	0.03735632183908046	0.7614942528735632	0.0028735632183908046	0.15804597701149425	0.0
1845	349.0	0.04297994269340974	0.03724928366762178	0.7621776504297995	0.0028653295128939827	0.15472779369627507	0.0
1846	356.0	0.0449438202247191	0.03651685393258427	0.7556179775280899	0.0028089887640449437	0.15730337078651685	0.0028089887640449437
1847	358.0	0.0446927374301676	0.036312849162011177	0.7597765363128491	0.002793296089385475	0.15363128491620112	0.002793296089385475
1848	353.0	0.0453257790368272	0.036827195467422094	0.7563739376770539	0.0028328611898017	0.1558073654390935	0.0028328611898017
1849	358.0	0.0446927374301676	0.036312849162011177	0.7597765363128491	0.002793296089385475	0.15363128491620112	0.002793296089385475
1850	353.0	0.04815864022662889	0.036827195467422094	0.7592067988668555	0.0028328611898017	0.1501416430594901	0.0028328611898017
1851	345.0	0.0463768115942029	0.03768115942028986	0.7681159420289855	0.0	0.14492753623188406	0.002898550724637681
1852	344.0	0.046511627906976744	0.040697674418604654	0.7645348837209303	0.0	0.14534883720930233	0.0029069767441860465
1853	341.0	0.0469208211143695	0.04105571847507331	0.7536656891495601	0.0	0.15542521994134897	0.002932551319648094
1854	350.0	0.045714285714285714	0.045714285714285714	0.7542857142857143	0.0	0.15142857142857144	0.002857142857142857
1855	348.0	0.040229885057471264	0.04310344827586207	0.7586206896551724	0.0	0.15517241379310345	0.0028735632183908046
1856	348.0	0.04310344827586207	0.04310344827586207	0.7586206896551724	0.0	0.15229885057471265	0.0028735632183908046
1857	350.0	0.04285714285714286	0.04285714285714286	0.76	0.0	0.15142857142857144	0.002857142857142857
1858	352.0	0.04261363636363636	0.03977272727272727	0.7585227272727273	0.0	0.15625	0.002840909090909091
1859	355.0	0.04225352112676056	0.03943661971830986	0.7605633802816901	0.0	0.15492957746478872	0.0028169014084507044
1860	353.0	0.042492917847025496	0.039660056657223795	0.7620396600566572	0.0	0.1529745042492918	0.0028328611898017
1861	352.0	0.03977272727272727	0.03977272727272727	0.7670454545454546	0.0	0.15056818181818182	0.002840909090909091
1862	350.0	0.04	0.04	0.7657142857142857	0.0	0.15142857142857144	0.002857142857142857
1863	346.0	0.04046242774566474	0.04046242774566474	0.7630057803468208	0.0	0.1531791907514451	0.002890173410404624
1864	347.0	0.040345821325648415	0.043227665706051875	0.7579250720461095	0.002881844380403458	0.15273775216138327	0.002881844380403458
1865	347.0	0.040345821325648415	0.043227665706051875	0.7550432276657061	0.002881844380403458	0.15561959654178675	0.002881844380403458
1866	347.0	0.040345821325648415	0.043227665706051875	0.7579250720461095	0.002881844380403458	0.15273775216138327	0.002881844380403458
1867	347.0	0.040345821325648415	0.043227665706051875	0.7550432276657061	0.002881844380403458	0.15561959654178675	0.002881844380403458
1868	344.0	0.040697674418604654	0.046511627906976744	0.7558139534883721	0.0029069767441860465	0.1511627906976744	0.0029069767441860465
1869	342.0	0.04093567251461988	0.04678362573099415	0.7514619883040936	0.0029239766081871343	0.15497076023391812	0.0029239766081871343
1870	341.0	0.03812316715542522	0.0469208211143695	0.7536656891495601	0.002932551319648094	0.15542521994134897	0.002932551319648094
1871	343.0	0.04081632653061224	0.043731778425655975	0.7551020408163265	0.0029154518950437317	0.15451895043731778	0.0029154518950437317
1872	343.0	0.043731778425655975	0.043731778425655975	0.7521865889212828	0.0029154518950437317	0.15451895043731778	0.0029154518950437317
1873	339.0	0.04424778761061947	0.04129793510324484	0.7551622418879056	0.0029498525073746312	0.15339233038348082	0.0029498525073746312
1874	347.0	0.043227665706051875	0.040345821325648415	0.7579250720461095	0.002881844380403458	0.15273775216138327	0.002881844380403458
1875	349.0	0.04297994269340974	0.04011461318051576	0.7593123209169055	0.0028653295128939827	0.1518624641833811	0.0028653295128939827
1876	349.0	0.04011461318051576	0.04011461318051576	0.7621776504297995	0.0028653295128939827	0.1518624641833811	0.0028653295128939827
1877	348.0	0.03735632183908046	0.040229885057471264	0.7672413793103449	0.0028735632183908046	0.14942528735632185	0.0028735632183908046
1878	345.0	0.03768115942028986	0.04057971014492753	0.7652173913043478	0.002898550724637681	0.15072463768115943	0.002898550724637681
1879	350.0	0.04285714285714286	0.04	0.7657142857142857	0.002857142857142857	0.1457142857142857	0.002857142857142857
1880	344.0	0.0436046511627907	0.040697674418604654	0.7645348837209303	0.0029069767441860465	0.14534883720930233	0.0029069767441860465
1881	347.0	0.043227665706051875	0.043227665706051875	0.7579250720461095	0.002881844380403458	0.14985590778097982	0.002881844380403458
1882	348.0	0.04310344827586207	0.04310344827586207	0.75	0.0028735632183908046	0.15804597701149425	0.0028735632183908046
1883	348.0	0.040229885057471264	0.04310344827586207	0.7471264367816092	0.0028735632183908046	0.16379310344827586	0.0028735632183908046
1884	354.0	0.0423728813559322	0.0423728813559322	0.751412429378531	0.002824858757062147	0.15819209039548024	0.002824858757062147
1885	352.0	0.04261363636363636	0.036931818181818184	0.7443181818181818	0.002840909090909091	0.17045454545454544	0.002840909090909091
1886	354.0	0.0423728813559322	0.03954802259887006	0.7401129943502824	0.002824858757062147	0.17231638418079095	0.002824858757062147
1887	351.0	0.039886039886039885	0.039886039886039885	0.7407407407407407	0.002849002849002849	0.1737891737891738	0.002849002849002849
1888	353.0	0.036827195467422094	0.0453257790368272	0.7478753541076487	0.0028328611898017	0.1643059490084986	0.0028328611898017
1889	355.0	0.03943661971830986	0.04507042253521127	0.7492957746478873	0.0028169014084507044	0.16056338028169015	0.0028169014084507044
1890	348.0	0.040229885057471264	0.04310344827586207	0.75	0.0028735632183908046	0.16091954022988506	0.0028735632183908046
1891	348.0	0.04310344827586207	0.04310344827586207	0.7528735632183908	0.0028735632183908046	0.15517241379310345	0.0028735632183908046
1892	348.0	0.04310344827586207	0.04310344827586207	0.7557471264367817	0.0028735632183908046	0.15229885057471265	0.0028735632183908046
1893	349.0	0.04297994269340974	0.04297994269340974	0.7621776504297995	0.0028653295128939827	0.14613180515759314	0.0028653295128939827
1894	351.0	0.042735042735042736	0.042735042735042736	0.7578347578347578	0.002849002849002849	0.150997150997151	0.002849002849002849
1895	353.0	0.042492917847025496	0.039660056657223795	0.7563739376770539	0.0028328611898017	0.1558073654390935	0.0028328611898017
1896	352.0	0.04261363636363636	0.03977272727272727	0.7585227272727273	0.002840909090909091	0.1534090909090909	0.002840909090909091
1897	349.0	0.03724928366762178	0.04011461318051576	0.7650429799426934	0.0028653295128939827	0.1518624641833811	0.0028653295128939827
1898	354.0	0.03672316384180791	0.03954802259887006	0.7627118644067796	0.002824858757062147	0.1553672316384181	0.002824858757062147
1899	354.0	0.03954802259887006	0.03954802259887006	0.7627118644067796	0.002824858757062147	0.15254237288135594	0.002824858757062147
1900	352.0	0.03977272727272727	0.04261363636363636	0.7556818181818182	0.002840909090909091	0.15625	0.002840909090909091
1901	348.0	0.04310344827586207	0.04310344827586207	0.7471264367816092	0.0028735632183908046	0.16091954022988506	0.0028735632183908046
1902	343.0	0.043731778425655975	0.043731778425655975	0.749271137026239	0.0029154518950437317	0.15743440233236153	0.0029154518950437317
1903	346.0	0.04046242774566474	0.04335260115606936	0.7514450867052023	0.002890173410404624	0.15895953757225434	0.002890173410404624
1904	343.0	0.04081632653061224	0.043731778425655975	0.7463556851311953	0.0029154518950437317	0.16326530612244897	0.0029154518950437317
1905	342.0	0.03508771929824561	0.04093567251461988	0.7514619883040936	0.0029239766081871343	0.16666666666666666	0.0029239766081871343
1906	352.0	0.03977272727272727	0.03977272727272727	0.7471590909090909	0.002840909090909091	0.16761363636363635	0.002840909090909091
1907	352.0	0.036931818181818184	0.036931818181818184	0.7528409090909091	0.002840909090909091	0.16761363636363635	0.002840909090909091
1908	350.0	0.045714285714285714	0.03428571428571429	0.7457142857142857	0.002857142857142857	0.16857142857142857	0.002857142857142857
1909	349.0	0.04297994269340974	0.03724928366762178	0.7449856733524355	0.0028653295128939827	0.16905444126074498	0.0028653295128939827
1910	352.0	0.04261363636363636	0.036931818181818184	0.7471590909090909	0.002840909090909091	0.16761363636363635	0.002840909090909091
1911	354.0	0.0423728813559322	0.03954802259887006	0.748587570621469	0.002824858757062147	0.1638418079096045	0.002824858757062147
1912	352.0	0.045454545454545456	0.04261363636363636	0.75	0.002840909090909091	0.15625	0.002840909090909091
1913	351.0	0.045584045584045586	0.045584045584045586	0.7492877492877493	0.002849002849002849	0.15384615384615385	0.002849002849002849
1914	348.0	0.04597701149425287	0.04597701149425287	0.7586206896551724	0.0028735632183908046	0.14367816091954022	0.0028735632183908046
1915	350.0	0.045714285714285714	0.04285714285714286	0.7657142857142857	0.002857142857142857	0.14	0.002857142857142857
1916	356.0	0.0449438202247191	0.042134831460674156	0.7584269662921348	0.0028089887640449437	0.14887640449438203	0.0028089887640449437
1917	358.0	0.04189944134078212	0.0446927374301676	0.7597765363128491	0.002793296089385475	0.14804469273743018	0.002793296089385475
1918	359.0	0.03899721448467967	0.04456824512534819	0.7604456824512534	0.002785515320334262	0.15041782729805014	0.002785515320334262
1919	359.0	0.03899721448467967	0.03899721448467967	0.7632311977715878	0.002785515320334262	0.1532033426183844	0.002785515320334262
1920	358.0	0.03910614525139665	0.03910614525139665	0.7625698324022346	0.002793296089385475	0.15363128491620112	0.002793296089385475
1921	362.0	0.04143646408839779	0.03591160220994475	0.7596685082872928	0.0027624309392265192	0.1574585635359116	0.0027624309392265192
1922	357.0	0.04201680672268908	0.04481792717086835	0.7535014005602241	0.0028011204481792717	0.15406162464985995	0.0028011204481792717
1923	359.0	0.04456824512534819	0.04456824512534819	0.754874651810585	0.002785515320334262	0.15041782729805014	0.002785515320334262
1924	358.0	0.04748603351955307	0.04189944134078212	0.7513966480446927	0.002793296089385475	0.15363128491620112	0.002793296089385475
1925	357.0	0.047619047619047616	0.0392156862745098	0.7478991596638656	0.0028011204481792717	0.15966386554621848	0.0028011204481792717
1926	357.0	0.047619047619047616	0.0392156862745098	0.742296918767507	0.0028011204481792717	0.16526610644257703	0.0028011204481792717
1927	360.0	0.04722222222222222	0.03888888888888889	0.7444444444444445	0.002777777777777778	0.1638888888888889	0.002777777777777778
1928	354.0	0.0480225988700565	0.03954802259887006	0.7457627118644068	0.002824858757062147	0.16101694915254236	0.002824858757062147
1929	355.0	0.04507042253521127	0.04225352112676056	0.7436619718309859	0.0028169014084507044	0.16338028169014085	0.0028169014084507044
1930	356.0	0.0449438202247191	0.0449438202247191	0.7387640449438202	0.0028089887640449437	0.16573033707865167	0.0028089887640449437
1931	350.0	0.045714285714285714	0.045714285714285714	0.7371428571428571	0.002857142857142857	0.1657142857142857	0.002857142857142857
1932	351.0	0.045584045584045586	0.045584045584045586	0.7435897435897436	0.002849002849002849	0.15954415954415954	0.002849002849002849
1933	351.0	0.045584045584045586	0.037037037037037035	0.7521367521367521	0.002849002849002849	0.15954415954415954	0.002849002849002849
1934	353.0	0.0453257790368272	0.0339943342776204	0.7563739376770539	0.0028328611898017	0.15864022662889518	0.0028328611898017
1935	348.0	0.04597701149425287	0.03735632183908046	0.7528735632183908	0.0028735632183908046	0.15804597701149425	0.0028735632183908046
1936	348.0	0.04597701149425287	0.040229885057471264	0.75	0.0028735632183908046	0.15804597701149425	0.0028735632183908046
1937	350.0	0.045714285714285714	0.04	0.7542857142857143	0.002857142857142857	0.15428571428571428	0.002857142857142857
1938	348.0	0.04597701149425287	0.040229885057471264	0.7557471264367817	0.0028735632183908046	0.15229885057471265	0.0028735632183908046
1939	351.0	0.045584045584045586	0.03418803418803419	0.7635327635327636	0.002849002849002849	0.150997150997151	0.002849002849002849
1940	354.0	0.0480225988700565	0.03389830508474576	0.7627118644067796	0.002824858757062147	0.1497175141242938	0.002824858757062147
1941	354.0	0.0480225988700565	0.03389830508474576	0.7598870056497176	0.002824858757062147	0.15254237288135594	0.002824858757062147
1942	357.0	0.047619047619047616	0.0392156862745098	0.7507002801120448	0.0028011204481792717	0.1568627450980392	0.0028011204481792717
1943	357.0	0.04481792717086835	0.0392156862745098	0.7507002801120448	0.0028011204481792717	0.15966386554621848	0.0028011204481792717
1944	350.0	0.045714285714285714	0.04	0.7514285714285714	0.002857142857142857	0.15714285714285714	0.002857142857142857
1945	353.0	0.04815864022662889	0.042492917847025496	0.7478753541076487	0.0028328611898017	0.1558073654390935	0.0028328611898017
1946	347.0	0.04899135446685879	0.043227665706051875	0.7521613832853026	0.002881844380403458	0.14985590778097982	0.002881844380403458
1947	348.0	0.04597701149425287	0.04310344827586207	0.7528735632183908	0.0028735632183908046	0.15229885057471265	0.0028735632183908046
1948	350.0	0.045714285714285714	0.04285714285714286	0.7514285714285714	0.002857142857142857	0.15428571428571428	0.002857142857142857
1949	351.0	0.045584045584045586	0.042735042735042736	0.7549857549857549	0.002849002849002849	0.150997150997151	0.002849002849002849
1950	349.0	0.04297994269340974	0.04297994269340974	0.7593123209169055	0.0028653295128939827	0.1489971346704871	0.0028653295128939827
1951	353.0	0.0453257790368272	0.042492917847025496	0.7592067988668555	0.0028328611898017	0.14730878186968838	0.0028328611898017
1952	353.0	0.042492917847025496	0.042492917847025496	0.7592067988668555	0.0028328611898017	0.1501416430594901	0.0028328611898017
1953	356.0	0.042134831460674156	0.042134831460674156	0.75	0.0028089887640449437	0.1601123595505618	0.0028089887640449437
1954	357.0	0.04481792717086835	0.04201680672268908	0.742296918767507	0.0028011204481792717	0.16526610644257703	0.0028011204481792717
1955	356.0	0.047752808988764044	0.042134831460674156	0.7415730337078652	0.0028089887640449437	0.16292134831460675	0.0028089887640449437
1956	355.0	0.04788732394366197	0.04225352112676056	0.752112676056338	0.0028169014084507044	0.15211267605633802	0.0028169014084507044
1957	361.0	0.04709141274238227	0.0443213296398892	0.7534626038781164	0.002770083102493075	0.14958448753462603	0.002770083102493075
1958	364.0	0.04945054945054945	0.04395604395604396	0.7472527472527473	0.0027472527472527475	0.15384615384615385	0.0027472527472527475
1959	362.0	0.04696132596685083	0.04419889502762431	0.7486187845303868	0.0027624309392265192	0.15469613259668508	0.0027624309392265192
1960	364.0	0.046703296703296704	0.04395604395604396	0.7472527472527473	0.0027472527472527475	0.1565934065934066	0.0027472527472527475
1961	364.0	0.046703296703296704	0.04395604395604396	0.7417582417582418	0.0027472527472527475	0.1620879120879121	0.0027472527472527475
1962	362.0	0.04696132596685083	0.04143646408839779	0.7403314917127072	0.0027624309392265192	0.16574585635359115	0.0027624309392265192
1963	360.0	0.044444444444444446	0.041666666666666664	0.7472222222222222	0.002777777777777778	0.16111111111111112	0.002777777777777778
1964	359.0	0.04456824512534819	0.03899721448467967	0.7437325905292479	0.002785515320334262	0.1671309192200557	0.002785515320334262
1965	356.0	0.0449438202247191	0.03932584269662921	0.75	0.0028089887640449437	0.1601123595505618	0.0028089887640449437
1966	355.0	0.04507042253521127	0.03943661971830986	0.7549295774647887	0.0028169014084507044	0.15492957746478872	0.0028169014084507044
1967	357.0	0.04481792717086835	0.04201680672268908	0.7507002801120448	0.0028011204481792717	0.1568627450980392	0.0028011204481792717
1968	346.0	0.04335260115606936	0.04335260115606936	0.7687861271676301	0.002890173410404624	0.1416184971098266	0.0
1969	349.0	0.04297994269340974	0.04297994269340974	0.7650429799426934	0.0028653295128939827	0.14326647564469913	0.0028653295128939827
1970	347.0	0.043227665706051875	0.043227665706051875	0.7636887608069164	0.002881844380403458	0.1440922190201729	0.002881844380403458
1971	349.0	0.04297994269340974	0.04297994269340974	0.7593123209169055	0.0028653295128939827	0.1489971346704871	0.0028653295128939827
1972	351.0	0.045584045584045586	0.042735042735042736	0.7549857549857549	0.002849002849002849	0.150997150997151	0.002849002849002849
1973	355.0	0.04507042253521127	0.04225352112676056	0.7464788732394366	0.0028169014084507044	0.16056338028169015	0.0028169014084507044
1974	360.0	0.044444444444444446	0.041666666666666664	0.7416666666666667	0.002777777777777778	0.16666666666666666	0.002777777777777778
1975	360.0	0.04722222222222222	0.03888888888888889	0.7416666666666667	0.002777777777777778	0.16666666666666666	0.002777777777777778
1976	359.0	0.04735376044568245	0.03899721448467967	0.7493036211699164	0.0	0.1615598885793872	0.002785515320334262
1977	359.0	0.04735376044568245	0.036211699164345405	0.754874651810585	0.0	0.15877437325905291	0.002785515320334262
1978	358.0	0.04748603351955307	0.03910614525139665	0.7486033519553073	0.0	0.16201117318435754	0.002793296089385475
1979	360.0	0.04722222222222222	0.041666666666666664	0.7472222222222222	0.0	0.16111111111111112	0.002777777777777778
1980	352.0	0.045454545454545456	0.04261363636363636	0.7556818181818182	0.0	0.1534090909090909	0.002840909090909091
1981	352.0	0.045454545454545456	0.045454545454545456	0.7471590909090909	0.0	0.1590909090909091	0.002840909090909091
1982	350.0	0.045714285714285714	0.04285714285714286	0.7542857142857143	0.0	0.15428571428571428	0.002857142857142857
1983	346.0	0.04335260115606936	0.04046242774566474	0.7601156069364162	0.0	0.1531791907514451	0.002890173410404624
1984	342.0	0.043859649122807015	0.04093567251461988	0.7573099415204678	0.0	0.15497076023391812	0.0029239766081871343
1985	345.0	0.043478260869565216	0.04057971014492753	0.7594202898550725	0.0	0.15072463768115943	0.005797101449275362
1986	347.0	0.043227665706051875	0.040345821325648415	0.7579250720461095	0.002881844380403458	0.15273775216138327	0.002881844380403458
1987	341.0	0.04398826979472141	0.04105571847507331	0.7595307917888563	0.002932551319648094	0.15249266862170088	0.0
1988	343.0	0.04664723032069971	0.04081632653061224	0.7521865889212828	0.0029154518950437317	0.15451895043731778	0.0029154518950437317
1989	342.0	0.04678362573099415	0.04093567251461988	0.7543859649122807	0.0029239766081871343	0.15204678362573099	0.0029239766081871343
1990	346.0	0.046242774566473986	0.04046242774566474	0.7485549132947977	0.002890173410404624	0.15895953757225434	0.002890173410404624
1991	350.0	0.045714285714285714	0.037142857142857144	0.7542857142857143	0.002857142857142857	0.15714285714285714	0.002857142857142857
1992	349.0	0.04871060171919771	0.03724928366762178	0.7478510028653295	0.0028653295128939827	0.16045845272206305	0.0028653295128939827
1993	354.0	0.0480225988700565	0.03672316384180791	0.7457627118644068	0.002824858757062147	0.1638418079096045	0.002824858757062147
1994	354.0	0.0480225988700565	0.03672316384180791	0.7457627118644068	0.002824858757062147	0.1638418079096045	0.002824858757062147
1995	352.0	0.048295454545454544	0.036931818181818184	0.7414772727272727	0.002840909090909091	0.16761363636363635	0.002840909090909091
1996	352.0	0.048295454545454544	0.03977272727272727	0.7443181818181818	0.0	0.16477272727272727	0.002840909090909091
1997	351.0	0.04843304843304843	0.039886039886039885	0.7464387464387464	0.0	0.1623931623931624	0.002849002849002849
1998	359.0	0.052924791086350974	0.03899721448467967	0.7381615598885793	0.0	0.1671309192200557	0.002785515320334262
[truncated: 18,001 more rows]
