# Supplementary material for: Full-cycle device-scale simulations of memory materials with a tailored atomic-cluster-expansion potential
Source: Nat Commun. 2025 Sep 30;16:8688. doi: 10.1038/s41467-025-63732-4 (PMC12484596; doi:10.1038/s41467-025-63732-4)
Supplement: Supplementary file 4 — Source Data [file 41467_2025_63732_MOESM4_ESM.zip › Figure S7/README.txt]

Structural validation data for amorphous GST models at 300K 
---------------------------------------------------


Overview
--------
This dataset contains raw structural validation data for amorphous Ge–Sb–Te (GST) materials generated using three simulation methods: ACE-MD, GAP-MD, and AIMD. The analyses include:

- Radial distribution functions (RDF)
- Angular distribution functions (ADF)
- Fraction of homopolar bonds (including Ge-Ge, Ge-Sb, Sb-Sb, and Te-Te pairs)
- Fraction of tetrahedral Ge
- Angular limited three body corelation function (ALTBC) that quantifies the degree of Peierls distortion


Compositions
------------
Seven compositions along the GeTe–Sb₂Te₃ tie-line are included:

- Sb₂Te₃ (abbr: "023")
- Ge₁Sb₄Te₇ (abbr: "147")
- Ge₁Sb₂Te₄ (abbr: "124")
- Ge₂Sb₂Te₅ (abbr: "225")
- Ge₃Sb₂Te₆ (abbr: "326")
- Ge₈Sb₂Te₁₁ (abbr: "8211")
- GeTe (abbr: "101")


Directory Structure
-------------------
The dataset is organized into separate folders for each panels in Figure S7:


File Naming 
----------------------
Files follow the naming pattern:

<structural analysis>_<MD method>_<composition>_<temperature>.csv

Where:

- <structural analysis>: Type of analysis (viz. rdf, adf, bond, tetra_fraction, ALTBC)
- <MD method>: Simulation method (viz. ace, gap, aimd)
- <composition>: Composition (e.g., 124 for Ge₁Sb₂Te₄)
- <temperature>: Simulation temperature (i.e., 300K)

Example:
"rdf_ace_124_300K.csv"

This file contains the radial distribution function data for amorphous Ge₁Sb₂Te₄ at 300 K, generated using the ACE-MD method.
