# Supplementary material for: Full-cycle device-scale simulations of memory materials with a tailored atomic-cluster-expansion potential
Source: Nat Commun. 2025 Sep 30;16:8688. doi: 10.1038/s41467-025-63732-4 (PMC12484596; doi:10.1038/s41467-025-63732-4)
Supplement: Supplementary file 4 — Source Data [file 41467_2025_63732_MOESM4_ESM.zip › README.txt]

README.txt – Source Data for Figures shown in this work
----------------------------------------------------------------------


This folder contains the raw data underlying the figures presented in the main text and Supplementary Information of our manuscript.

Each Excel (.xlsx) file corresponds to one figure or one figure panel and includes the exact numerical data used to plot graphs or report values (e.g., averages, error bars). Files are named according to the corresponding figure label for reference.


Contents:
---------

- Figure 1.xlsx       → Source data for Figure 1 (main text)
- Figure 3d.xlsx      → Source data for panel d of Figure 3 (main text)
- Figure S1.xlsx      → Source data for Supplementary Figure S1
- Figure S2.xlsx      → Source data for Supplementary Figure S2
- Figure S3d.xlsx     → Source data for panel d of Supplementary Figure S3
- Figure S4c.xlsx     → Source data for panel c of Supplementary Figure S4
- Figure S6.xlsx      → Source data for Supplementary Figure S6
- Figure S7/          → Subfolder containing raw structural analysis data (RDF, ADF, homopolar bonds, tetrahedral Ge fractions, and Peierls distortions) for amorphous GST structures simulated by ACE-MD, GAP-MD, and AIMD. See separate README inside for details.


Data Format:
------------

Each Excel sheet includes:

- Raw numerical values used for plotting (e.g., x-y pairs for line plots or scatter plots)
- Labeled column headers for each dataset


For Figure S7:
--------------
Please refer to the "README.txt" within the Figure S7 subfolder, which details file naming conventions, simulation methods (ACE-MD, GAP-MD, AIMD), material compositions, and the types of structural analysis performed.
